# Supplementary material for: An O-GlcNAcylomic Approach Reveals ACLY as a Potential Target in Sepsis in the Young Rat
Source: Int J Mol Sci. 2021 Aug 26;22(17):9236. doi: 10.3390/ijms22179236 (PMC8430499; doi:10.3390/ijms22179236)
Supplement: Supplementary file 1 [file ijms-22-09236-s001.zip]

Archive with 17 entries (14 files):
- ijms-1329913-Supplementary files-final/
- ijms-1329913-Supplementary files-final/Supplementary files/
- ijms-1329913-Supplementary files-final/Supplementary files/FigS1.tif
- ijms-1329913-Supplementary files-final/Supplementary files/Supplementary Material reviewing.pdf
- ijms-1329913-Supplementary files-final/Supplementary files/Table S2.xlsx
- ijms-1329913-Supplementary files-final/Supplementary files/Table S3.xlsx
- ijms-1329913-Supplementary files-final/Supplementary files/Table S6/
- ijms-1329913-Supplementary files-final/Supplementary files/Table S6/Table S6_Lane_A_full_+170_kDa.xlsx
- ijms-1329913-Supplementary files-final/Supplementary files/Table S6/Table S6_Lane_B_full_+170_kDa.xlsx
- ijms-1329913-Supplementary files-final/Supplementary files/Table S6/Table S6_Lane_C_full_+170_kDa.xlsx
- ijms-1329913-Supplementary files-final/Supplementary files/Table S6/Table S6_Lane_D_full_180_120_kDa.xlsx
- ijms-1329913-Supplementary files-final/Supplementary files/Table S6/Table S6_Lane_E_full_140_80_kDa.xlsx
- ijms-1329913-Supplementary files-final/Supplementary files/Table S6/Table S6_Lane_F_full_100_50_kDa.xlsx
- ijms-1329913-Supplementary files-final/Supplementary files/Table S6/Table S6_Lane_G_full_60_38_kDa.xlsx
- ijms-1329913-Supplementary files-final/Supplementary files/Table S6/Table S6_Lane_H_full_42_32_kDa.xlsx
- ijms-1329913-Supplementary files-final/Supplementary files/Table S6/Table S6_Lane_I_full_35_20_kDa.xlsx
- ijms-1329913-Supplementary files-final/Supplementary files/Table S6/Table S6_Lane_J_full_-25_kDa.xlsx
