# Supplementary material for: An O-GlcNAcylomic Approach Reveals ACLY as a Potential Target in Sepsis in the Young Rat
Source: Int J Mol Sci. 2021 Aug 26;22(17):9236. doi: 10.3390/ijms22179236 (PMC8430499; doi:10.3390/ijms22179236)
Supplement: Supplementary file 1 [file ijms-22-09236-s001.zip › ijms-1329913-Supplementary files-final/Supplementary files/Table S2.xlsx]

## Sheet: Description
Table S2. List of putative cardiac O-GlcNAcylated proteins in CTRL, LPS, LPS+R and NButGT groups
Cardiac O-GlcNAcylated proteins were identified by Click-iT®/mass spectrometry approach. CTRL: control group, LPS: i.v. injection of LPS (E. Coli O111:B4, 20mg/kg), LPS+R: resuscitation with a subcutaneous administration of 10 mL/kg of NaCl solution 0.9% 1h after LPS injection, NButGT: addition of an OGA inhibitor to the resuscitation medium (NButGT: 10mg/kg). n = 2.

## Sheet: A > 170 kDa
Protein FDR Confidence: Combined	Master	Accession	Description	Exp. q-value: Combined	Sum PEP Score	Coverage [%]	# Peptides	# PSMs	# Unique Peptides	MW [kDa]	Score Sequest HT: Sequest HT	# Peptides (by Search Engine): Sequest HT	Biological Process	Cellular Component	Molecular Function	Pfam IDs	Entrez Gene ID	Ensembl Gene ID	Gene Symbol	Reactome Pathways	KEGG Pathways	# Razor Peptides	Abundance Ratio: (LPS) / (controle CARD445)	Abundance Ratio: (remplissage) / (LPS)	Abundance Ratio: (NButGT) / (remplissage)	Abundances (by Bio. Rep.): controle CARD445,1	Abundances (by Bio. Rep.): controle CARD445,2	Abundances (by Bio. Rep.): LPS,5	Abundances (by Bio. Rep.): LPS,6	Abundances (by Bio. Rep.): NButGT,1	Abundances (by Bio. Rep.): NButGT,2	Abundances (by Bio. Rep.): remplissage,3	Abundances (by Bio. Rep.): remplissage,4	Found in Sample: [S67] F67: Sample, 1, controle CARD445	Found in Sample: [S77] F77: Sample, 2, controle CARD445	Found in Sample: [S5] F5: Sample, 5, LPS	Found in Sample: [S6] F6: Sample, 6, LPS	Found in Sample: [S1] F1: Sample, 1, NButGT	Found in Sample: [S2] F2: Sample, 2, NButGT	Found in Sample: [S3] F3: Sample, 3, remplissage	Found in Sample: [S4] F4: Sample, 4, remplissage	Modifications
High	Master Protein	G3V6E1	Myosin-4 OS=Rattus norvegicus OX=10116 GN=Myh2 PE=1 SV=3	0	374.427	37	74	148	15	219.4	555.4	74	cell organization and biogenesis;cellular component movement;metabolic process;regulation of biological process;response to stimulus	Golgi	catalytic activity;motor activity;nucleotide binding;protein binding;structural molecule activity	Pf00038, Pf00063, Pf01576, Pf02463, Pf02736, Pf04111, Pf04156, Pf05557, Pf05622, Pf07888, Pf08317, Pf09726, Pf12128, Pf13514		ENSRNOG00000049695.2				59	162.178	28.2868	1.55039	3.3	1.2	10.9	718.9	20.5	19.5	15.4	10.4	Peak Found	Peak Found	Peak Found	High	Peak Found	Peak Found	Peak Found	Peak Found
High	Master Protein	A0A0G2K0F5	Myosin-4 OS=Rattus norvegicus OX=10116 GN=Myh1 PE=1 SV=1	0	306.512	33	65	126	4	223	474.16	65	cell organization and biogenesis;cellular component movement;metabolic process;response to stimulus	cytoskeleton;Golgi	catalytic activity;motor activity;nucleotide binding;protein binding;structural molecule activity	Pf00038, Pf00063, Pf01576, Pf02736, Pf04111, Pf05622, Pf06160, Pf07888, Pf09726, Pf12128, Pf13514		ENSRNOG00000049695.2				5	85.7013	19.3519	2.87977	4.2	3.5	27.1	632.8	25.4	72.8	22.2	11.9	Peak Found	Peak Found	Peak Found	High	Peak Found	Peak Found	Peak Found	Peak Found
High	Master Protein	F1LMV6	Desmoplakin OS=Rattus norvegicus OX=10116 GN=Dsp PE=1 SV=1	0	301.628	24	66	201	66	332.2	679.73	66	cell differentiation;cell organization and biogenesis;metabolic process;regulation of biological process;response to stimulus	cytoskeleton;membrane;nucleus	catalytic activity;motor activity;protein binding;RNA binding;structural molecule activity	Pf00681, Pf01576, Pf02463, Pf04111, Pf04156, Pf05483, Pf05557, Pf05622, Pf06637, Pf06705, Pf07888, Pf10174, Pf12128, Pf13166	306871	ENSRNOG00000013928.6	Dsp	Formation of the cornified envelope; Neutrophil degranulation	Arrhythmogenic right ventricular cardiomyopathy (ARVC)	0	0.919679	2.12825	9.42751	118.6	5.9	12.9	101.6	492.8	14.4	26	27.8	High	High	High	High	High	High	High	High
High	Master Protein	F1LMU0	Myosin-4 OS=Rattus norvegicus OX=10116 GN=Myh4 PE=1 SV=1	0	270.956	27	53	118	1	222.7	445.33	53	cell organization and biogenesis;cellular component movement;metabolic process;response to stimulus	Golgi	catalytic activity;motor activity;nucleotide binding;protein binding	Pf00063, Pf00261, Pf01576, Pf02736, Pf04111, Pf05483, Pf05622, Pf08317, Pf09726, Pf12128		ENSRNOG00000049695.2				3	360.409	132.15	#DIV/0!	1.1		5.9	787			3.2	2.8	Not Found	Not Found	Peak Found	High	Not Found	Not Found	Not Found	Not Found
High	Master Protein	G3V885	Myosin-6 OS=Rattus norvegicus OX=10116 GN=Myh6 PE=1 SV=2	0	247.096	36	58	172	12	223.2	610.07	58	cell organization and biogenesis;cellular component movement;metabolic process;regulation of biological process;response to stimulus	cytoplasm;cytoskeleton;mitochondrion	catalytic activity;motor activity;nucleotide binding;protein binding;structural molecule activity	Pf00038, Pf00063, Pf00769, Pf01576, Pf02736, Pf04111, Pf05266, Pf05483, Pf05557, Pf05911, Pf06160, Pf07888, Pf09726, Pf12128, Pf13514	29556	ENSRNOG00000025757.2	Myh6			29	11.7266	4.47926	5.58226	14.6	12.1	35.4	277.7	115.1	275.1	47.9	22	High	High	High	High	High	High	High	Peak Found
High	Master Protein	G3V6P7	Myosin, heavy polypeptide 9, non-muscle OS=Rattus norvegicus OX=10116 GN=Myh9 PE=1 SV=1	0	243.045	26	45	83	42	226.3	318.88	45	cell differentiation;cell organization and biogenesis;cellular component movement;cellular homeostasis;metabolic process;regulation of biological process;response to stimulus;transport	cytoplasm;cytoskeleton;cytosol;endosome;membrane;mitochondrion;nucleus	catalytic activity;motor activity;nucleotide binding;protein binding;RNA binding;transporter activity	Pf00063, Pf01496, Pf01576, Pf01765, Pf02736, Pf03962, Pf04111, Pf04156, Pf05266, Pf05911, Pf06637, Pf07888, Pf09726, Pf09731, Pf11068, Pf11559, Pf12128, Pf13094, Pf13166	100911597; 25745	ENSRNOG00000004860.6; ENSRNOG00000049236.2	LOC100911597; Myh9; Myh9l1	RHO GTPases activate PAKs	Tight junction; Regulation of actin cytoskeleton	3	0.430843	1.25077	7.15538	184.4	4.3	13.6	67.7	437.4	27.7	42.8	22.2	High	Peak Found	Peak Found	High	High	Peak Found	Peak Found	Peak Found
High	Master Protein	G3V8B0	Myosin-7 OS=Rattus norvegicus OX=10116 GN=Myh7 PE=1 SV=1	0	207.85	30	51	147	3	222.8	524.12	51	cell organization and biogenesis;cellular component movement;metabolic process;regulation of biological process;response to stimulus	cytoplasm;cytoskeleton	catalytic activity;motor activity;nucleotide binding;protein binding;structural molecule activity	Pf00038, Pf00063, Pf01576, Pf02463, Pf02736, Pf04111, Pf04156, Pf05483, Pf05557, Pf05622, Pf06160, Pf07888, Pf09726, Pf12128, Pf13514, Pf13851	29557	ENSRNOG00000016983.5	Myh7			0	#DIV/0!	3.68337	3.84542			185.5	160	266.1	94.6	46.2	47.6	Not Found	Not Found	Peak Found	Peak Found	Peak Found	High	Peak Found	Peak Found
High	Master Protein	P11442	Clathrin heavy chain 1 OS=Rattus norvegicus OX=10116 GN=Cltc PE=1 SV=3	0	110.167	22	24	42	24	191.5	158.67	24	cell differentiation;cell organization and biogenesis;metabolic process;regulation of biological process;transport	cytoplasm;cytoskeleton;cytosol;endosome;membrane;mitochondrion;vacuole	protein binding;RNA binding;structural molecule activity	Pf00637, Pf01394, Pf04053, Pf09268, Pf13838	54241		Cltc		Endocrine and other factor-regulated calcium reabsorption; Synaptic vesicle cycle; Bacterial invasion of epithelial cells; Lysosome; Endocytosis; Huntington's disease	0	0.319198	1.94366	28.5258	126.6	3.1	6.2	35.2	591.5	16.1	8.9	12.4	High	Peak Found	High	Peak Found	High	Peak Found	Peak Found	Peak Found
High	Master Protein	A0A0G2K1J5	Plectin OS=Rattus norvegicus OX=10116 GN=Plec PE=1 SV=1	0	95.643	11	32	43	32	498.9	142.38	32	cell differentiation;cell organization and biogenesis;response to stimulus	cytoplasm;cytoskeleton;cytosol;membrane	protein binding;RNA binding;structural molecule activity	Pf00307, Pf00681, Pf07812, Pf11971	64204	ENSRNOG00000023781.7	Plec	Assembly of collagen fibrils and other multimeric structures; Caspase-mediated cleavage of cytoskeletal proteins; Type I hemidesmosome assembly		0	1.0227	0.923409	5.80259	81.9	1.8	19.5	66.1	496.2	41.7	35.9	56.8	High	Peak Found	Peak Found	High	High	Peak Found	Peak Found	Peak Found
High	Master Protein	G3V6D8	Myosin-3 OS=Rattus norvegicus OX=10116 GN=Myh3 PE=1 SV=1	0	95.27	13	23	53	1	223.6	190.42	23	cell organization and biogenesis;metabolic process;regulation of biological process;transport	cytoskeleton;Golgi	catalytic activity;motor activity;nucleotide binding;protein binding;structural molecule activity;transporter activity	Pf00038, Pf00063, Pf00261, Pf01496, Pf01576, Pf02463, Pf02736, Pf04111, Pf05557, Pf05622, Pf05667, Pf05701, Pf06160, Pf07888, Pf08317, Pf09726, Pf10174, Pf12128, Pf12718, Pf13514, Pf15070		ENSRNOG00000046276.2				0	#DIV/0!	188.482	1.15663				782.2	7.5	2.1	5	3.3	Not Found	Not Found	Not Found	High	Peak Found	Peak Found	Peak Found	Peak Found
High	Master Protein	C0JPT7	Filamin A OS=Rattus norvegicus OX=10116 GN=Flna PE=1 SV=1	0	51.936	9	14	20	14	280.3	75.87	14	cell organization and biogenesis;cellular component movement;metabolic process;regulation of biological process;response to stimulus;transport	cytoplasm;cytoskeleton;cytosol;membrane;nucleus	protein binding;RNA binding;signal transducer activity	Pf00307, Pf00630	293860	ENSRNOG00000054890.1	Flna	Cell-extracellular matrix interactions; RHO GTPases activate PAKs; Platelet degranulation ; GP1b-IX-V activation signalling	MAPK signaling pathway; Focal adhesion; Proteoglycans in cancer; Salmonella infection	0	0.255687	1.55249	13.4779	206.6	13.2	4.3	51.9	430.9	57	17.3	18.9	High	Peak Found	Peak Found	High	High	Peak Found	Peak Found	Peak Found
High	Master Protein	A0A0G2JXT8	Filamin B OS=Rattus norvegicus OX=10116 GN=Flnb PE=1 SV=1	0	50.925	8	14	22	13	277.7	79.44	14	cell differentiation;cell organization and biogenesis	cytoplasm;cytosol;membrane;nucleus	protein binding;RNA binding	Pf00307, Pf00630	306204	ENSRNOG00000009470.7	Flnb	ISG15 antiviral mechanism		1	0.630216	1.168	6.644	134.9	4.1	10.8	76.8	464.7	33.6	35.3	39.7	High	Peak Found	Peak Found	Peak Found	High	Peak Found	Peak Found	Peak Found
High	Master Protein	Q6IRK8	Spectrin alpha chain, non-erythrocytic 1 OS=Rattus norvegicus OX=10116 GN=Sptan1 PE=1 SV=1	0	44.338	8	14	17	14	282.2	60.3	14	cell organization and biogenesis;regulation of biological process	cytoskeleton;cytosol;membrane	metal ion binding;protein binding	Pf00018, Pf00036, Pf00435, Pf07653, Pf08239, Pf08726, Pf13405, Pf13499, Pf14604	64159	ENSRNOG00000015396.7	Sptan1			0	3.33333	0.669885	2.95715	31.2	2.1	28.1	82.9	411.5	78.5	56.1	109.6	High	Peak Found	Peak Found	Peak Found	High	Peak Found	Peak Found	Peak Found
High	Master Protein	F1LNF0	Myosin heavy chain 14 OS=Rattus norvegicus OX=10116 GN=Myh14 PE=1 SV=1	0	41.297	9	14	19	11	228.8	61.81	14	cell organization and biogenesis;cellular component movement;response to stimulus	cytoplasm;membrane	catalytic activity;motor activity;nucleotide binding;protein binding	Pf00063, Pf01576	308572	ENSRNOG00000020014.7	Myh14	RHO GTPases activate PAKs	Tight junction; Regulation of actin cytoskeleton	0	0.228357	0.34768	2.51042	216	10.4	2.9	48.8	338.2	35.1	90.3	58.4	High	Peak Found	Peak Found	Peak Found	High	Peak Found	Peak Found	Peak Found
High	Master Protein	A0A0G2JU96	AHNAK nucleoprotein OS=Rattus norvegicus OX=10116 GN=Ahnak PE=1 SV=1	0	36.602	13	12	18	12	571.5	60.53	12	cell organization and biogenesis;regulation of biological process	cytoplasm;cytoskeleton;cytosol;membrane;nucleus	protein binding;RNA binding;structural molecule activity			ENSRNOG00000057569.1				0	0.744395	1.75661	16.0476	87.5	1.7	13	53.4	593.5	13.1	20.7	17.1	High	High	High	Peak Found	High	Peak Found	Peak Found	High
High	Master Protein	M0R9L0	Nascent polypeptide-associated complex subunit alpha OS=Rattus norvegicus OX=10116 GN=Naca PE=1 SV=1	0	34.174	9	12	16	12	220.1	55.16	12	cellular component movement;regulation of biological process	cytoplasm;nucleus	protein binding	Pf01849	288770	ENSRNOG00000002632.8	Naca			0	1.04085	1.30399	4.63153	80.2	42.2	35.3	92.1	421.6	30.9	43.4	54.3	High	High	Peak Found	High	High	Peak Found	Peak Found	High
High	Master Protein	G3V7Q7	IQ motif containing GTPase activating protein 1 (Predicted), isoform CRA_b OS=Rattus norvegicus OX=10116 GN=Iqgap1 PE=1 SV=1	0	33.678	9	11	18	11	188.7	58.67	11	cell growth;regulation of biological process;response to stimulus	cytoplasm;cytoskeleton;membrane;nucleus	enzyme regulator activity;protein binding	Pf00307, Pf00616, Pf03836, Pf11016	361598	ENSRNOG00000012002.6	Iqgap1	RHO GTPases activate IQGAPs; Nephrin family interactions; Neutrophil degranulation	Adherens junction; Regulation of actin cytoskeleton; Proteoglycans in cancer	0	0.160253	0.455882	8.76961	171.3	2.8	7.1	20.8	491.1	45.6	33.1	28.1	High	Peak Found	Peak Found	Peak Found	High	Peak Found	Peak Found	Peak Found
High	Master Protein	M0R9X8	Cytoplasmic dynein 1 heavy chain 1 OS=Rattus norvegicus OX=10116 GN=Dync1h1 PE=1 SV=2	0	28.414	3	10	12	10	531.7	41.46	10	cell division;cell organization and biogenesis;cellular component movement;regulation of biological process;response to stimulus;transport	cytoplasm;membrane	catalytic activity;motor activity;nucleotide binding;protein binding;RNA binding	Pf00769, Pf03028, Pf03915, Pf04156, Pf07246, Pf07728, Pf08385, Pf08393, Pf12774, Pf12775, Pf12777, Pf12780, Pf12781, Pf13173, Pf13207, Pf13401	29489	ENSRNOG00000006178.8	Dync1h1		Vasopressin-regulated water reabsorption; Salmonella infection; Phagosome	0	0.505952	4.25	22.7136	175	9.8	43.8	49.7	486.1	13.6	10.3	11.7	High	Peak Found	Peak Found	Peak Found	High	Peak Found	Peak Found	Peak Found
High	Master Protein	D4A5T8	Periplakin OS=Rattus norvegicus OX=10116 GN=Ppl PE=1 SV=1	0	21.829	6	8	10	8	204	32.13	8	response to stimulus	cytoskeleton	protein binding	Pf00681	302934	ENSRNOG00000002930.4	Ppl	Formation of the cornified envelope; Butyrophilin (BTN) family interactions		0	0.295601	0.819512	8.41626	169.5	1	18.9	31.5	495.5	22.1	27.9	33.6	High	Peak Found	Peak Found	Peak Found	High	Peak Found	Peak Found	Peak Found
High	Master Protein	D3ZHA0	Filamin-C OS=Rattus norvegicus OX=10116 GN=Flnc PE=1 SV=1	0	14.427	3	5	5	4	290.8	20.2	5		cytoplasm;cytoskeleton;cytosol;membrane	protein binding	Pf00307, Pf00630	362332	ENSRNOG00000007281.7	Flnc	Cell-extracellular matrix interactions	MAPK signaling pathway; Focal adhesion; Proteoglycans in cancer; Salmonella infection	0	6.78161	0.64978	0.456773	26	8.8	49.8	186.2	113.9	52	182.1	181.1	High	Peak Found	Peak Found	High	Peak Found	Peak Found	Peak Found	Peak Found
High	Master Protein	F1LTJ5	Uncharacterized protein OS=Rattus norvegicus OX=10116 PE=1 SV=3	0	11.449	3	5	6	5	262.9	20.71	5			protein binding	Pf00047, Pf00052, Pf00053, Pf00057, Pf07679, Pf07686, Pf13895, Pf13927		ENSRNOG00000021437.7		Signaling by GPCR; A tetrasaccharide linker sequence is required for GAG synthesis; HS-GAG degradation; Laminin interactions; Retinoid metabolism and transport; Degradation of the extracellular matrix; Integrin cell surface interactions; Non-integrin membrane-ECM interactions; HS-GAG biosynthesis		0	3.26841	2.84068	1.91536		61.1	124.8	274.6	166.8	102.5		70.3	Not Found	High	High	Peak Found	Peak Found	High	Not Found	Peak Found
High	Master Protein	F1MA36	Spectrin beta chain OS=Rattus norvegicus OX=10116 GN=Sptbn2 PE=1 SV=2	0	11.301	2	4	4	4	270.8	13.34	4	cell organization and biogenesis;regulation of biological process;response to stimulus;transport	cytoplasm;cytoskeleton;cytosol;endosome;membrane	protein binding;structural molecule activity	Pf00169, Pf00307, Pf00435, Pf11971, Pf15410	29211	ENSRNOG00000058842.1	Sptbn2	RAF/MAP kinase cascade; MHC class II antigen presentation; Interleukin-20 family signaling; Interaction between L1 and Ankyrins; COPI-mediated anterograde transport; NCAM signaling for neurite out-growth		0	1.07794	3.06875	7.00781	91.1		49.3	147.1	390	58.5	27.4	36.6	High	Not Found	Peak Found	Peak Found	High	Peak Found	Peak Found	Peak Found
High	Master Protein	G3V765	Envoplakin OS=Rattus norvegicus OX=10116 GN=Evpl PE=1 SV=1	0	9.126	2	4	6	4	231	17.33	4	cell differentiation;metabolic process	cytoskeleton;cytosol	protein binding;structural molecule activity	Pf00681, Pf02463	303687	ENSRNOG00000009343.4	Evpl	Formation of the cornified envelope		0	1.13357	4.40632	17.5214	167.9	4.3	164.1	31.1	388.1		20.2	24.1	High	Peak Found	High	High	High	Not Found	Peak Found	Peak Found
High	Master Protein	A0A0G2JU82	Microtubule-actin cross-linking factor 1 OS=Rattus norvegicus OX=10116 GN=Macf1 PE=1 SV=1	0	8.864	1	2	2	2	611.1	7.71	2	regulation of biological process;response to stimulus	cytoplasm;cytoskeleton	catalytic activity;metal ion binding;protein binding	Pf00036, Pf00307, Pf00435, Pf02187, Pf11971, Pf12128, Pf13499, Pf13833		ENSRNOG00000016047.7				0	#DIV/0!	#DIV/0!	#DIV/0!	398.3				401.7				High	Not Found	Not Found	Not Found	High	Not Found	Not Found	Not Found
High	Master Protein	M0RBF1	Complement C3 OS=Rattus norvegicus OX=10116 GN=C3 PE=1 SV=1	0	5.848	2	2	2	2	186.2	6.45	2	cell organization and biogenesis;coagulation;defense response;metabolic process;regulation of biological process;response to stimulus	extracellular	enzyme regulator activity;protein binding	Pf00207, Pf01759, Pf01821, Pf01835, Pf07677, Pf07678, Pf07703, Pf10569, Pf11974	24232	ENSRNOG00000046834.3	C3	Activation of C3 and C5; Peptide ligand-binding receptors; Post-translational protein phosphorylation; Regulation of Complement cascade; Immunoregulatory interactions between a Lymphoid and a non-Lymphoid cell; Neutrophil degranulation; Regulation of Insulin-like Growth Factor (IGF) transport and uptake by Insulin-like Growth Factor Binding Proteins (IGFBPs); Alternative complement activation; G …	Herpes simplex infection; Viral carcinogenesis; Chagas disease (American trypanosomiasis); Systemic lupus erythematosus; Legionellosis; Pertussis; Tuberculosis; Staphylococcus aureus infection; Leishmaniasis; Complement and coagulation cascades; Phagosome	0	1.37324	4.17857	22.3714	42.6		36.5	80.5	615.9	10.5		14	Peak Found	Not Found	Peak Found	Peak Found	High	Peak Found	Not Found	Peak Found
High	Master Protein	F1MAA7	Laminin subunit gamma 1 OS=Rattus norvegicus OX=10116 GN=Lamc1 PE=1 SV=1	0	4.277	2	2	2	2	177.3	5.32	2	cell organization and biogenesis;cellular component movement;regulation of biological process	cytoskeleton	catalytic activity;motor activity;protein binding;structural molecule activity	Pf00052, Pf00053, Pf00055, Pf01576, Pf05130, Pf05483, Pf05557, Pf06160, Pf08317, Pf09969, Pf13514	117036	ENSRNOG00000002680.7	Lamc1	MET activates PTK2 signaling; Laminin interactions; Post-translational protein phosphorylation; Regulation of Insulin-like Growth Factor (IGF) transport and uptake by Insulin-like Growth Factor Binding Proteins (IGFBPs)	ECM-receptor interaction; Prion diseases; Focal adhesion; Amoebiasis; Small cell lung cancer; PI3K-Akt signaling pathway; Toxoplasmosis; Pathways in cancer	0	1.52993	1.44351	2.69177	73.6	61.7	81	126	260.1	125.9		71.7	Peak Found	High	Peak Found	Peak Found	Peak Found	Peak Found	Not Found	Peak Found
High	Master Protein	D3ZTN0	Protein kinase, DNA-activated, catalytic polypeptide OS=Rattus norvegicus OX=10116 GN=Prkdc PE=1 SV=3	0	2.902	0	1	1	1	471.8	3.11	1	cell death;cell differentiation;cell organization and biogenesis;cell proliferation;metabolic process;regulation of biological process;response to stimulus	membrane;nucleus	catalytic activity;DNA binding;nucleotide binding;protein binding;RNA binding	Pf00454, Pf02259, Pf02260, Pf08163	360748	ENSRNOG00000025028.7	Prkdc	Nonhomologous End-Joining (NHEJ)	Cell cycle; Non-homologous end-joining	0	#DIV/0!	#DIV/0!	#DIV/0!	382.2				417.8				High	Not Found	Not Found	Not Found	Peak Found	Not Found	Not Found	Not Found
High	Master Protein	D3ZJF8	Fc fragment of IgG-binding protein OS=Rattus norvegicus OX=10116 GN=Fcgbp PE=1 SV=3	0	2.753	0	1	13	1	275	29.8	1			protein binding	Pf00094, Pf01826, Pf08742, Pf12714	100303643	ENSRNOG00000019129.5	Fcgbp			0	2.95101	1.5608	2.22525	55.4	24.2	38.9	196	294.7	40.2	72.7	77.8	High	High	High	Peak Found	High	High	High	High
High	Master Protein	G3V852	RCG55135, isoform CRA_b OS=Rattus norvegicus OX=10116 GN=Tln1 PE=1 SV=1	0.001	2.07	0	1	1	1	269.5	2.04	1	cell organization and biogenesis;regulation of biological process;response to stimulus	cytoskeleton	protein binding;structural molecule activity	Pf00373, Pf01608, Pf02174, Pf08913, Pf09141, Pf09379	313494	ENSRNOG00000016630.6	Tln1	Platelet degranulation ; p130Cas linkage to MAPK signaling for integrins; GRB2:SOS provides linkage to MAPK signaling for Integrins ; Smooth Muscle Contraction; SEMA3A-Plexin repulsion signaling by inhibiting Integrin adhesion	Focal adhesion; Rap1 signaling pathway; Platelet activation; HTLV-I infection	0	#DIV/0!	#DIV/0!	#DIV/0!									High	Not Found	Not Found	Not Found	Not Found	Not Found	Not Found	Not Found
High	Master Protein	G3V6S0	Spectrin beta chain OS=Rattus norvegicus OX=10116 GN=Sptbn1 PE=1 SV=3	0.001	2.032	1	1	1	1	273.1	3.56	1	cell organization and biogenesis;metabolic process;regulation of biological process;transport	cytoplasm;cytoskeleton;membrane;nucleus	protein binding;RNA binding;structural molecule activity	Pf00169, Pf00307, Pf00435, Pf11971, Pf12128, Pf15410		ENSRNOG00000005434.7		RAF/MAP kinase cascade; Interleukin-20 family signaling; Interaction between L1 and Ankyrins; COPI-mediated anterograde transport; NCAM signaling for neurite out-growth		0	#DIV/0!	#DIV/0!	#DIV/0!									High	Not Found	Not Found	Not Found	Not Found	Not Found	Not Found	Not Found
High	Master Protein	A0A0G2K2P5	Tight junction protein ZO-1 OS=Rattus norvegicus OX=10116 GN=Tjp1 PE=1 SV=1	0.001	2.017	1	1	1	1	197	3.38	1	cellular homeostasis;response to stimulus	cytoplasm;cytosol;membrane;nucleus	protein binding	Pf00595, Pf00625, Pf00791, Pf07653, Pf13180		ENSRNOG00000011077.7		c-src mediated regulation of Cx43 function and closure of gap junctions; Signaling by Hippo		0	1.01261	0.168708	3.26496	23.8		24.1		466.4		182.8	102.9	Peak Found	Not Found	Peak Found	Not Found	High	Not Found	Peak Found	Peak Found
High	Master Protein	A0A0G2JXD6	Hydin, axonemal central pair apparatus protein OS=Rattus norvegicus OX=10116 GN=Hydin PE=1 SV=1	0.001	1.82	0	1	1	1	577.1	2.76	1	cellular component movement;development			Pf00635		ENSRNOG00000017178.7				0	3.48009	1.737	1.43951	56.2	29.2	75.4	221.8	144.2	102.1	71	100.1	High	Peak Found	Peak Found	Peak Found	Peak Found	Peak Found	Peak Found	Peak Found
High	Master Protein	F1LS89	Ryanodine receptor 2 OS=Rattus norvegicus OX=10116 GN=Ryr2 PE=1 SV=3	0.001	1.805	0	1	1	1	560.9	3.5	1	cell communication;cell death;cellular homeostasis;regulation of biological process;response to stimulus;transport	endoplasmic reticulum;membrane	metal ion binding;protein binding;transporter activity	Pf00622, Pf01365, Pf02026, Pf02815, Pf06459, Pf08454, Pf08709, Pf13499, Pf14070		ENSRNOG00000017060.8		Ion homeostasis; Stimuli-sensing channels		0	#DIV/0!	0.561818	0.862424			41.5	143.9	110.7	173.9	96.5	233.5	Not Found	Not Found	Peak Found	High	Peak Found	Peak Found	Peak Found	Peak Found
High	Master Protein	A0A0G2JY08	Myosin XVIIIa OS=Rattus norvegicus OX=10116 GN=Myo18a PE=1 SV=1	0.002	1.7	1	1	1	1	233.2	4.5	1	cell organization and biogenesis;cellular component movement;metabolic process;regulation of biological process;transport	cytoplasm;cytoskeleton;Golgi;membrane	catalytic activity;motor activity;nucleotide binding;protein binding;RNA binding;structural molecule activity;transporter activity	Pf00038, Pf00063, Pf00595, Pf00769, Pf01496, Pf01576, Pf02463, Pf02841, Pf03962, Pf04111, Pf04156, Pf04502, Pf04615, Pf05483, Pf05557, Pf05622, Pf05701, Pf05911, Pf05914, Pf06160, Pf06785, Pf07888, Pf09726, Pf09728, Pf09730, Pf09787, Pf10174, Pf12128, Pf12329, Pf12889, Pf13166, Pf13514, Pf13851, Pf15070, Pf15397		ENSRNOG00000033101.5				0	#DIV/0!	#DIV/0!	#DIV/0!									Not Found	Not Found	Not Found	Not Found	High	Not Found	Not Found	Not Found
Medium	Master Protein	A0A0G2JVW5	E3 ubiquitin-protein ligase HUWE1 OS=Rattus norvegicus OX=10116 GN=Huwe1 PE=1 SV=1	0.012	1.468	0	1	1	1	447.4	2.84	1	cell organization and biogenesis;metabolic process;response to stimulus	cytoplasm;cytosol;membrane	catalytic activity;protein binding;RNA binding	Pf02825, Pf06012, Pf06025, Pf14377		ENSRNOG00000061262.1		Antigen processing: Ubiquitination & Proteasome degradation; Neutrophil degranulation		0	0.961581	1.36768	3.16628	91.1		35.8	139.4	369.3	36.3	65.7	62.4	Peak Found	Not Found	Peak Found	Peak Found	High	Peak Found	Peak Found	Peak Found
Medium	Master Protein	F1LS19	Sodium leak channel non-selective protein OS=Rattus norvegicus OX=10116 GN=Nalcn PE=1 SV=2	0.015	1.458	0	1	1	1	203.6	1.78	1	transport	membrane	transporter activity	Pf00520, Pf08016		ENSRNOG00000004752.8		Stimuli-sensing channels		0	16.3697	0.496812	0.512624	5.4	6.5	63.9	130.9	74.1	126.9	144.7	247.4	Peak Found	Peak Found	Peak Found	High	Peak Found	Peak Found	Peak Found	Peak Found
Medium	Master Protein	D3ZLS5	HECT domain E3 ubiquitin protein ligase 1 OS=Rattus norvegicus OX=10116 GN=Hectd1 PE=1 SV=3	0.017	1.386	1	1	1	1	288.9	2.83	1	cell differentiation;metabolic process;regulation of biological process	cytoplasm	catalytic activity;metal ion binding;protein binding	Pf00023, Pf00632, Pf00754, Pf06701, Pf07738, Pf12796, Pf13606, Pf13637, Pf13857	362736	ENSRNOG00000006905.7	Hectd1			0	#DIV/0!	#DIV/0!	#DIV/0!									High	Not Found	Not Found	Not Found	Not Found	Not Found	Not Found	Not Found
Medium	Master Protein	D3ZF26	Tankyrase 1-binding protein 1 OS=Rattus norvegicus OX=10116 GN=Tnks1bp1 PE=1 SV=1	0.019	1.354	1	1	1	1	179.9	3.13	1	metabolic process;regulation of biological process;response to stimulus	cytoplasm;nucleus	protein binding	Pf15327	295707	ENSRNOG00000009195.7	Tnks1bp1	TP53 regulates transcription of additional cell cycle genes whose exact role in the p53 pathway remain uncertain; Deadenylation of mRNA		0	#DIV/0!	#DIV/0!	#DIV/0!									Not Found	Not Found	Not Found	Not Found	High	Not Found	Not Found	Not Found
Medium	Master Protein	A0A0G2K9S4	Unconventional myosin-Va OS=Rattus norvegicus OX=10116 GN=Myo5a PE=1 SV=1	0.019	1.332	1	1	2	1	202.9	5.5	1	cell organization and biogenesis;metabolic process;regulation of biological process;transport	cytoplasm	catalytic activity;motor activity;nucleotide binding;protein binding	Pf00063, Pf00261, Pf00612, Pf00769, Pf01576, Pf01843, Pf02463, Pf04111, Pf04156, Pf05483, Pf05557, Pf05615, Pf05622, Pf06548, Pf07888, Pf07926, Pf08317, Pf09311, Pf09726, Pf09731, Pf09744, Pf10174, Pf10473, Pf12128		ENSRNOG00000058866.1				0	77.3721	1.85142	1.57652	2.8	1.5	3.1	329.6	261.5	21.8	91.8	87.9	Peak Found	Peak Found	Peak Found	High	High	Peak Found	Peak Found	Peak Found
Medium	Master Protein	A0A0G2K2W6	ASH1-like histone lysine methyltransferase OS=Rattus norvegicus OX=10116 GN=Ash1l PE=4 SV=1	0.022	1.268	0	1	1	1	326.3	2.73	1	cell organization and biogenesis;metabolic process;regulation of biological process	Golgi;nucleus	catalytic activity;DNA binding;metal ion binding;protein binding	Pf00439, Pf00628, Pf00856, Pf01426	310638	ENSRNOG00000020386.7	Ash1l	PKMTs methylate histone lysines	Tight junction; Lysine degradation	0	#DIV/0!	#DIV/0!	#DIV/0!	381.9				418.1				High	Not Found	Not Found	Not Found	Peak Found	Not Found	Not Found	Not Found
Medium	Master Protein	D3ZU13	Eukaryotic translation initiation factor 4 gamma, 1 OS=Rattus norvegicus OX=10116 GN=Eif4g1 PE=1 SV=1	0.022	1.268	1	1	1	1	175.6	2.78	1	cell organization and biogenesis;defense response;metabolic process;regulation of biological process;response to stimulus	cytoplasm;membrane;nucleus	nucleotide binding;protein binding;RNA binding	Pf00566, Pf02020, Pf02847, Pf02854	287986	ENSRNOG00000001738.8	Eif4g1	GTP hydrolysis and joining of the 60S ribosomal subunit; AUF1 (hnRNP D0) binds and destabilizes mRNA; Ribosomal scanning and start codon recognition; mTORC1-mediated signalling; ISG15 antiviral mechanism; Translation initiation complex formation; Nonsense Mediated Decay (NMD) enhanced by the Exon Junction Complex (EJC); Nonsense Mediated Decay (NMD) independent of the Exon Junction Complex (EJC);…		0	3.30227	4.39933	10.057	39.7			131.1	579.6	19.8		29.8	Peak Found	Not Found	Not Found	Peak Found	High	Peak Found	Not Found	Peak Found
Medium	Master Protein	F1MAM6	Dynein, axonemal, heavy chain 8 OS=Rattus norvegicus OX=10116 GN=Dnah8 PE=1 SV=3	0.022	1.256	0	1	3	1	540.9	7.7	1	cell organization and biogenesis;cellular component movement		catalytic activity;motor activity;nucleotide binding;protein binding	Pf03028, Pf07728, Pf08385, Pf08393, Pf12774, Pf12775, Pf12777, Pf12780, Pf12781		ENSRNOG00000000542.8				0	1.55743	0.0652512	0.0253362	20	9.6	6.3	39.8	12.3	5.6	674.1	32.4	Peak Found	Peak Found	Peak Found	Peak Found	Peak Found	Peak Found	High	High

## Sheet: B > 170 kDa
Protein FDR Confidence: Combined	Master	Accession	Description	Exp. q-value: Combined	Sum PEP Score	Coverage [%]	# Peptides	# PSMs	# Unique Peptides	MW [kDa]	Score Sequest HT: Sequest HT	# Peptides (by Search Engine): Sequest HT	Biological Process	Cellular Component	Molecular Function	Pfam IDs	Entrez Gene ID	Ensembl Gene ID	Gene Symbol	Reactome Pathways	KEGG Pathways	# Razor Peptides	Abundance Ratio: (LPS) / (controle CARD445)	Abundance Ratio: (remplissage) / (LPS)	Abundance Ratio: (NButGT) / (remplissage)	Abundances (by Bio. Rep.): controle CARD445,1	Abundances (by Bio. Rep.): controle CARD445,2	Abundances (by Bio. Rep.): LPS,5	Abundances (by Bio. Rep.): LPS,6	Abundances (by Bio. Rep.): NButGT,1	Abundances (by Bio. Rep.): NButGT,2	Abundances (by Bio. Rep.): remplissage,3	Abundances (by Bio. Rep.): remplissage,4	Found in Sample: [S68] F68: Sample, 1, controle CARD445	Found in Sample: [S78] F78: Sample, 2, controle CARD445	Found in Sample: [S11] F11: Sample, 5, LPS	Found in Sample: [S12] F12: Sample, 6, LPS	Found in Sample: [S7] F7: Sample, 1, NButGT	Found in Sample: [S8] F8: Sample, 2, NButGT	Found in Sample: [S9] F9: Sample, 3, remplissage	Found in Sample: [S10] F10: Sample, 4, remplissage	Modifications
High	Master Protein	F1LMV6	Desmoplakin OS=Rattus norvegicus OX=10116 GN=Dsp PE=1 SV=1	0	274.9	22	57	167	57	332.2	588.33	57	cell differentiation;cell organization and biogenesis;metabolic process;regulation of biological process;response to stimulus	cytoskeleton;membrane;nucleus	catalytic activity;motor activity;protein binding;RNA binding;structural molecule activity	Pf00681, Pf01576, Pf02463, Pf04111, Pf04156, Pf05483, Pf05557, Pf05622, Pf06637, Pf06705, Pf07888, Pf10174, Pf12128, Pf13166	306871	ENSRNOG00000013928.6	Dsp	Formation of the cornified envelope; Neutrophil degranulation	Arrhythmogenic right ventricular cardiomyopathy (ARVC)	0	26.2817	3.18274	0.0210473	2.4	4.7	158.2	28.4	0.3	12.2	586.2	7.7	High	High	High	High	Peak Found	High	High	High
High	Master Protein	G3V885	Myosin-6 OS=Rattus norvegicus OX=10116 GN=Myh6 PE=1 SV=2	0	259.714	38	62	218	50	223.2	776.44	62	cell organization and biogenesis;cellular component movement;metabolic process;regulation of biological process;response to stimulus	cytoplasm;cytoskeleton;mitochondrion	catalytic activity;motor activity;nucleotide binding;protein binding;structural molecule activity	Pf00038, Pf00063, Pf00769, Pf01576, Pf02736, Pf04111, Pf05266, Pf05483, Pf05557, Pf05911, Pf06160, Pf07888, Pf09726, Pf12128, Pf13514	29556	ENSRNOG00000025757.2	Myh6			11	2.4751	1.32198	0.280152	64.6	39.8	87.9	170.5	11.4	84.3	250.8	90.8	High	High	High	High	High	High	High	High
High	Master Protein	M0R9L0	Nascent polypeptide-associated complex subunit alpha OS=Rattus norvegicus OX=10116 GN=Naca PE=1 SV=1	0	258.957	37	56	193	56	220.1	704.36	56	cellular component movement;regulation of biological process	cytoplasm;nucleus	protein binding	Pf01849	288770	ENSRNOG00000002632.8	Naca			0	0.988095	1.47197	0.480071	97	96.2	61.8	129.1	7.3	127.6	217.7	63.3	High	High	High	High	Peak Found	High	High	High
High	Master Protein	P11530	Dystrophin OS=Rattus norvegicus OX=10116 GN=Dmd PE=1 SV=2	0	184.005	21	58	174	58	425.6	567.54	58	cell differentiation;cell organization and biogenesis;cellular homeostasis;metabolic process;regulation of biological process;response to stimulus	cell surface;cytoplasm;cytoskeleton;Golgi;membrane;nucleus;ribosome	metal ion binding;protein binding;structural molecule activity	Pf00307, Pf00397, Pf00435, Pf00569, Pf02463, Pf09068, Pf09069, Pf11971	24907	ENSRNOG00000046366.2	Dmd	Striated Muscle Contraction		0	1.33045	1.35982	0.651966	72.8	77.6	75.2	124.9	13.9	163.5	171.3	100.8	High	High	High	High	Peak Found	High	High	High
High	Master Protein	G3V6P7	Myosin, heavy polypeptide 9, non-muscle OS=Rattus norvegicus OX=10116 GN=Myh9 PE=1 SV=1	0	138.569	23	32	55	29	226.3	204.6	32	cell differentiation;cell organization and biogenesis;cellular component movement;cellular homeostasis;metabolic process;regulation of biological process;response to stimulus;transport	cytoplasm;cytoskeleton;cytosol;endosome;membrane;mitochondrion;nucleus	catalytic activity;motor activity;nucleotide binding;protein binding;RNA binding;transporter activity	Pf00063, Pf01496, Pf01576, Pf01765, Pf02736, Pf03962, Pf04111, Pf04156, Pf05266, Pf05911, Pf06637, Pf07888, Pf09726, Pf09731, Pf11068, Pf11559, Pf12128, Pf13094, Pf13166	100911597; 25745	ENSRNOG00000004860.6; ENSRNOG00000049236.2	LOC100911597; Myh9; Myh9l1	RHO GTPases activate PAKs	Tight junction; Regulation of actin cytoskeleton	3	10.203	4.53648	0.0573424	6.5	6.8	116.5	19.2	4.7	30.6	595.3	20.3	High	High	High	Peak Found	Peak Found	Peak Found	High	Peak Found
High	Master Protein	Q6S3A5	Plectin OS=Rattus norvegicus OX=10116 GN=Plec PE=1 SV=1	0	73.734	9	28	42	28	519.7	136.05	28	cell differentiation;cell organization and biogenesis;response to stimulus	cytoplasm;cytoskeleton;cytosol;membrane	protein binding;RNA binding;structural molecule activity	Pf00307, Pf00681, Pf07812, Pf11971	64204	ENSRNOG00000023781.7	Plec	Assembly of collagen fibrils and other multimeric structures; Caspase-mediated cleavage of cytoskeletal proteins; Type I hemidesmosome assembly		0	6.27852	2.9535	0.0548317	14.7	15.1	143	44.1	4.2	26.1	519.1	33.5	Peak Found	Peak Found	High	Peak Found	Peak Found	Peak Found	High	Peak Found
High	Master Protein	C0JPT7	Filamin A OS=Rattus norvegicus OX=10116 GN=Flna PE=1 SV=1	0	65.149	12	19	37	18	280.3	139.04	19	cell organization and biogenesis;cellular component movement;metabolic process;regulation of biological process;response to stimulus;transport	cytoplasm;cytoskeleton;cytosol;membrane;nucleus	protein binding;RNA binding;signal transducer activity	Pf00307, Pf00630	293860	ENSRNOG00000054890.1	Flna	Cell-extracellular matrix interactions; RHO GTPases activate PAKs; Platelet degranulation ; GP1b-IX-V activation signalling	MAPK signaling pathway; Focal adhesion; Proteoglycans in cancer; Salmonella infection	1	1.65832	3.39764	0.0731943	43	48.9	92.5	59.9	0.9	37	459	58.8	High	High	High	High	Peak Found	High	High	High
High	Master Protein	F1LMU0	Myosin-4 OS=Rattus norvegicus OX=10116 GN=Myh4 PE=1 SV=1	0	62.895	10	14	55	1	222.7	199.7	14	cell organization and biogenesis;cellular component movement;metabolic process;response to stimulus	Golgi	catalytic activity;motor activity;nucleotide binding;protein binding	Pf00063, Pf00261, Pf01576, Pf02736, Pf04111, Pf05483, Pf05622, Pf08317, Pf09726, Pf12128		ENSRNOG00000049695.2				1	#DIV/0!	0.264323	0.285714			94.1	520.3		23.2	81.2	81.2	Not Found	Not Found	Not Found	High	Not Found	Not Found	Not Found	Not Found
High	Master Protein	F1LST1	Fibronectin OS=Rattus norvegicus OX=10116 GN=Fn1 PE=1 SV=3	0	57.111	10	15	33	15	262.6	110.19	15	cell differentiation;cell organization and biogenesis;cellular component movement;cellular homeostasis;defense response;metabolic process;regulation of biological process;response to stimulus	extracellular;membrane	enzyme regulator activity;metal ion binding;protein binding;structural molecule activity	Pf00039, Pf00040, Pf00041	25661	ENSRNOG00000014288.8	Fn1	Regulation of Insulin-like Growth Factor (IGF) transport and uptake by Insulin-like Growth Factor Binding Proteins (IGFBPs); Syndecan interactions; Degradation of the extracellular matrix; Molecules associated with elastic fibres; ECM proteoglycans; p130Cas linkage to MAPK signaling for integrins; Post-translational protein phosphorylation; MET activates PTK2 signaling; Platelet degranulation ; G…		0	0.662464	1.32953	0.768098	174.9	102.7	50.8	133.1		93.9	142.2	102.3	High	High	High	High	Not Found	High	High	Peak Found
High	Master Protein	D3ZHA0	Filamin-C OS=Rattus norvegicus OX=10116 GN=Flnc PE=1 SV=1	0	56.595	9	17	38	15	290.8	132.75	17		cytoplasm;cytoskeleton;cytosol;membrane	protein binding	Pf00307, Pf00630	362332	ENSRNOG00000007281.7	Flnc	Cell-extracellular matrix interactions	MAPK signaling pathway; Focal adhesion; Proteoglycans in cancer; Salmonella infection	0	1.81614	1.9629	0.0774796	62.9	57.3	126.5	91.8	4	29.2	352.7	75.8	High	High	High	High	Peak Found	High	High	High
High	Master Protein	A0A0G2JVW5	E3 ubiquitin-protein ligase HUWE1 OS=Rattus norvegicus OX=10116 GN=Huwe1 PE=1 SV=1	0	55.193	6	16	38	16	447.4	126.35	16	cell organization and biogenesis;metabolic process;response to stimulus	cytoplasm;cytosol;membrane	catalytic activity;protein binding;RNA binding	Pf02825, Pf06012, Pf06025, Pf14377		ENSRNOG00000061262.1		Antigen processing: Ubiquitination & Proteasome degradation; Neutrophil degranulation		0	0.956023	1.442	0.355062	110.7	98.5	76.7	123.3	4	98.4	194.4	94	High	High	High	High	Peak Found	High	Peak Found	High
High	Master Protein	D3ZZT9	Collagen type XIV alpha 1 chain OS=Rattus norvegicus OX=10116 GN=Col14a1 PE=1 SV=3	0	51.276	12	16	36	16	192.4	115.3	16	cell organization and biogenesis;regulation of biological process	extracellular	protein binding;RNA binding	Pf00041, Pf00092, Pf01391, Pf13519		ENSRNOG00000026415.6		Collagen chain trimerization; Assembly of collagen fibrils and other multimeric structures		0	0.999521	1.21572	0.509069	139.8	68.9	130.4	78.2	5.8	123.3	134.8	118.8	High	High	High	High	Peak Found	High	High	High
High	Master Protein	P11442	Clathrin heavy chain 1 OS=Rattus norvegicus OX=10116 GN=Cltc PE=1 SV=3	0	50.597	14	17	28	17	191.5	101.21	17	cell differentiation;cell organization and biogenesis;metabolic process;regulation of biological process;transport	cytoplasm;cytoskeleton;cytosol;endosome;membrane;mitochondrion;vacuole	protein binding;RNA binding;structural molecule activity	Pf00637, Pf01394, Pf04053, Pf09268, Pf13838	54241		Cltc		Endocrine and other factor-regulated calcium reabsorption; Synaptic vesicle cycle; Bacterial invasion of epithelial cells; Lysosome; Endocytosis; Huntington's disease	0	6.82873	4.92152	0.0821963	10.1	8	89.6	34	5.3	44.7	573.2	35.1	High	High	High	High	Peak Found	High	High	High
High	Master Protein	Q00657	Chondroitin sulfate proteoglycan 4 OS=Rattus norvegicus OX=10116 GN=Cspg4 PE=1 SV=2	0	46.774	10	16	28	16	251.8	88.88	16	cell differentiation;cell proliferation;cellular component movement;defense response;development;regulation of biological process;response to stimulus	cell surface;membrane	protein binding;signal transducer activity	Pf00054, Pf02210	81651		Cspg4			0	0.479924	2.76733	0.188886	171.4	90.1	53	72.5	0.2	65.4	288.2	59.1	High	High	High	High	Peak Found	High	Peak Found	Peak Found
High	Master Protein	D3ZLS5	HECT domain E3 ubiquitin protein ligase 1 OS=Rattus norvegicus OX=10116 GN=Hectd1 PE=1 SV=3	0	44.572	9	15	37	15	288.9	121.81	15	cell differentiation;metabolic process;regulation of biological process	cytoplasm	catalytic activity;metal ion binding;protein binding	Pf00023, Pf00632, Pf00754, Pf06701, Pf07738, Pf12796, Pf13606, Pf13637, Pf13857	362736	ENSRNOG00000006905.7	Hectd1			0	1.93477	1.50041	0.18142	72.8	52.9	112.9	130.3	0.2	66	255.1	109.8	High	High	High	High	Peak Found	High	High	High
High	Master Protein	F1LTJ5	Uncharacterized protein OS=Rattus norvegicus OX=10116 PE=1 SV=3	0	44.474	7	12	33	12	262.9	121.87	12			protein binding	Pf00047, Pf00052, Pf00053, Pf00057, Pf07679, Pf07686, Pf13895, Pf13927		ENSRNOG00000021437.7		Signaling by GPCR; A tetrasaccharide linker sequence is required for GAG synthesis; HS-GAG degradation; Laminin interactions; Retinoid metabolism and transport; Degradation of the extracellular matrix; Integrin cell surface interactions; Non-integrin membrane-ECM interactions; HS-GAG biosynthesis		0	1.47447	1.11599	0.383977	75.7	92.7	86.5	161.8	2	104.4	152	125.1	High	High	High	High	Peak Found	High	High	High
High	Master Protein	D4A054	RAN-binding protein 2 OS=Rattus norvegicus OX=10116 GN=Ranbp2 PE=1 SV=2	0	44.218	6	11	20	11	341.2	68.8	11	metabolic process;regulation of biological process;response to stimulus;transport	membrane;mitochondrion;nucleus	catalytic activity;metal ion binding;protein binding	Pf00160, Pf00515, Pf00638, Pf00641, Pf07719, Pf09507, Pf12185, Pf13414, Pf13432		ENSRNOG00000000796.8		SUMOylation of RNA binding proteins; Amplification of signal from unattached kinetochores via a MAD2 inhibitory signal; snRNP Assembly; RHO GTPases Activate Formins; Transport of Mature mRNA derived from an Intron-Containing Transcript; SUMOylation of DNA damage response and repair proteins; Resolution of Sister Chromatid Cohesion; SUMOylation of chromatin organization proteins; Nuclear Pore Comp…		0	0.785264	0.605241	0.831006	165	136.3	63.7	172.9	16.7	102.3	71	72.2	High	High	Peak Found	High	Peak Found	High	Peak Found	Peak Found
High	Master Protein	Q63638	Striated muscle-specific serine/threonine-protein kinase OS=Rattus norvegicus OX=10116 GN=Speg PE=1 SV=2	0	42.496	7	13	29	13	353.9	97.77	13	cell differentiation;metabolic process	nucleus	catalytic activity;nucleotide binding;protein binding	Pf00047, Pf00069, Pf01108, Pf07679, Pf07686, Pf07714, Pf13895, Pf13927	363256	ENSRNOG00000019850.8	Speg			0	2.5027	0.972332	0.516999	57.2	54	93.3	185	9	130.9	161.4	109.2	High	High	High	High	Peak Found	High	High	High
High	Master Protein	G3V6S0	Spectrin beta chain OS=Rattus norvegicus OX=10116 GN=Sptbn1 PE=1 SV=3	0	41.053	9	14	29	13	273.1	96.69	14	cell organization and biogenesis;metabolic process;regulation of biological process;transport	cytoplasm;cytoskeleton;membrane;nucleus	protein binding;RNA binding;structural molecule activity	Pf00169, Pf00307, Pf00435, Pf11971, Pf12128, Pf15410		ENSRNOG00000005434.7		RAF/MAP kinase cascade; Interleukin-20 family signaling; Interaction between L1 and Ankyrins; COPI-mediated anterograde transport; NCAM signaling for neurite out-growth		1	4.88636	2.33023	0.0798403	22.1	21.9	148.3	66.7	0.2	39.8	401.3	99.7	High	High	High	High	Peak Found	Peak Found	High	High
High	Master Protein	G3V928	LDL receptor-related protein 1 OS=Rattus norvegicus OX=10116 GN=Lrp1 PE=1 SV=1	0	37.318	3	12	28	12	504.6	85.71	12	cell proliferation;metabolic process;regulation of biological process;response to stimulus;transport	cytosol;endosome;membrane	metal ion binding;protein binding;receptor activity;RNA binding	Pf00057, Pf00058, Pf07645, Pf12662, Pf14670	299858	ENSRNOG00000025053.5	Lrp1	Signaling by GPCR; Retinoid metabolism and transport; Scavenging of heme from plasma	Alzheimer's disease; Malaria	0	1.07047	1.46281	0.425627	93.5	92.4	99	100	10.1	113.8	161.9	129.2	High	High	High	High	Peak Found	High	High	High
High	Master Protein	G3V6E1	Myosin-4 OS=Rattus norvegicus OX=10116 GN=Myh2 PE=1 SV=3	0	37.02	7	11	33	1	219.4	118.29	11	cell organization and biogenesis;cellular component movement;metabolic process;regulation of biological process;response to stimulus	Golgi	catalytic activity;motor activity;nucleotide binding;protein binding;structural molecule activity	Pf00038, Pf00063, Pf01576, Pf02463, Pf02736, Pf04111, Pf04156, Pf05557, Pf05622, Pf07888, Pf08317, Pf09726, Pf12128, Pf13514		ENSRNOG00000049695.2				0	6.55811	0.21535	0.325996	103.8	31.3		443		31.1	126.1	64.7	Peak Found	Peak Found	Not Found	High	Not Found	Peak Found	Peak Found	Peak Found
High	Master Protein	F1MAA7	Laminin subunit gamma 1 OS=Rattus norvegicus OX=10116 GN=Lamc1 PE=1 SV=1	0	36.547	7	8	25	8	177.3	89.16	8	cell organization and biogenesis;cellular component movement;regulation of biological process	cytoskeleton	catalytic activity;motor activity;protein binding;structural molecule activity	Pf00052, Pf00053, Pf00055, Pf01576, Pf05130, Pf05483, Pf05557, Pf06160, Pf08317, Pf09969, Pf13514	117036	ENSRNOG00000002680.7	Lamc1	MET activates PTK2 signaling; Laminin interactions; Post-translational protein phosphorylation; Regulation of Insulin-like Growth Factor (IGF) transport and uptake by Insulin-like Growth Factor Binding Proteins (IGFBPs)	ECM-receptor interaction; Prion diseases; Focal adhesion; Amoebiasis; Small cell lung cancer; PI3K-Akt signaling pathway; Toxoplasmosis; Pathways in cancer	0	1.11754	1.00288	0.387956	136.5	81.3	102	141.4	5.3	89.4	138.6	105.5	High	High	High	High	High	High	Peak Found	High
High	Master Protein	F1LS89	Ryanodine receptor 2 OS=Rattus norvegicus OX=10116 GN=Ryr2 PE=1 SV=3	0	34.916	3	12	29	12	560.9	84.11	12	cell communication;cell death;cellular homeostasis;regulation of biological process;response to stimulus;transport	endoplasmic reticulum;membrane	metal ion binding;protein binding;transporter activity	Pf00622, Pf01365, Pf02026, Pf02815, Pf06459, Pf08454, Pf08709, Pf13499, Pf14070		ENSRNOG00000017060.8		Ion homeostasis; Stimuli-sensing channels		0	1.21509	1.3012	0.448362	80.5	97.1	78.9	136.9	0.8	125.1	167.9	112.9	High	High	High	High	Peak Found	High	Peak Found	High
High	Master Protein	A0A0G2K3A0	Serine/threonine-protein kinase WNK1 OS=Rattus norvegicus OX=10116 GN=Wnk1 PE=1 SV=1	0	33.216	7	13	36	11	229.4	114.08	13	metabolic process		catalytic activity;nucleotide binding	Pf00069, Pf07714, Pf12202		ENSRNOG00000009956.8				2	1.13358	1.06694	0.673829	109.3	83.1	84.4	133.7	4	152.8	164.4	68.3	High	High	High	High	Peak Found	High	High	High
High	Master Protein	A0A0G2JZ69	Spectrin alpha chain, non-erythrocytic 1 OS=Rattus norvegicus OX=10116 GN=Sptan1 PE=1 SV=1	0	29.113	6	11	13	11	286.5	43.24	11	cell organization and biogenesis;regulation of biological process	cytoskeleton;cytosol;membrane	metal ion binding;protein binding	Pf00018, Pf00036, Pf00435, Pf07653, Pf08239, Pf08726, Pf13405, Pf13499, Pf14604	64159	ENSRNOG00000015396.7	Sptan1			0	25.9423	4.66938	0.0474679	1.8	3.4	61.2	73.7	1.3	28.6	578.8	51.1	Peak Found	Peak Found	High	Peak Found	Peak Found	Peak Found	High	Peak Found
High	Master Protein	M0R9X8	Cytoplasmic dynein 1 heavy chain 1 OS=Rattus norvegicus OX=10116 GN=Dync1h1 PE=1 SV=2	0	25.637	4	12	15	12	531.7	52.03	12	cell division;cell organization and biogenesis;cellular component movement;regulation of biological process;response to stimulus;transport	cytoplasm;membrane	catalytic activity;motor activity;nucleotide binding;protein binding;RNA binding	Pf00769, Pf03028, Pf03915, Pf04156, Pf07246, Pf07728, Pf08385, Pf08393, Pf12774, Pf12775, Pf12777, Pf12780, Pf12781, Pf13173, Pf13207, Pf13401	29489	ENSRNOG00000006178.8	Dync1h1		Vasopressin-regulated water reabsorption; Salmonella infection; Phagosome	0	3.15332	4.32075	0.0386295	24.5	19.2	75.4	62.4	0.1	22.9	572.3	23.1	High	High	Peak Found	High	Peak Found	High	High	Peak Found
High	Master Protein	Q7TMA5	Apolipoprotein B-100 OS=Rattus norvegicus OX=10116 GN=Apob PE=1 SV=1	0	24.181	2	9	12	9	535.7	34.23	9	cell organization and biogenesis;cellular component movement;metabolic process;regulation of biological process;response to stimulus;transport	cytoplasm;cytosol;endoplasmic reticulum;extracellular;membrane;organelle lumen	protein binding;transporter activity	Pf00134, Pf01347, Pf06448, Pf09172, Pf12491	54225	ENSRNOG00000005542.8	Apob	Signaling by GPCR; VLDL assembly; Chylomicron assembly; Regulation of Insulin-like Growth Factor (IGF) transport and uptake by Insulin-like Growth Factor Binding Proteins (IGFBPs); Scavenging by Class A Receptors; Scavenging by Class B Receptors; Platelet sensitization by LDL; Chylomicron remodeling; Post-translational protein phosphorylation; Chylomicron clearance; Retinoid metabolism and transp…	Fat digestion and absorption; Vitamin digestion and absorption	0	1.23355	1.2685	0.286296	130.1	58.3	109.4	123	19.5	64.9	183.8	111	High	High	Peak Found	Peak Found	Peak Found	High	Peak Found	Peak Found
High	Master Protein	A0A0G2JU96	AHNAK nucleoprotein OS=Rattus norvegicus OX=10116 GN=Ahnak PE=1 SV=1	0	22.155	9	8	20	8	571.5	67.4	8	cell organization and biogenesis;regulation of biological process	cytoplasm;cytoskeleton;cytosol;membrane;nucleus	protein binding;RNA binding;structural molecule activity			ENSRNOG00000057569.1				0	4.96812	3.07001	0.129038	16.5	18	113.8	57.6	6.4	61.5	476.4	49.8	High	High	High	High	High	High	High	High
High	Master Protein	A0A0G2JXT8	Filamin B OS=Rattus norvegicus OX=10116 GN=Flnb PE=1 SV=1	0	22.043	5	8	12	6	277.7	43.27	8	cell differentiation;cell organization and biogenesis	cytoplasm;cytosol;membrane;nucleus	protein binding;RNA binding	Pf00307, Pf00630	306204	ENSRNOG00000009470.7	Flnb	ISG15 antiviral mechanism		0	9.38	4.51812	0.0135284	5.9	9.1	113.7	27	1.5	7.1	607.9	27.8	Peak Found	Peak Found	High	Peak Found	Peak Found	Peak Found	High	Peak Found
High	Master Protein	F1LNF0	Myosin heavy chain 14 OS=Rattus norvegicus OX=10116 GN=Myh14 PE=1 SV=1	0	20.153	4	6	11	3	228.8	38.36	6	cell organization and biogenesis;cellular component movement;response to stimulus	cytoplasm;membrane	catalytic activity;motor activity;nucleotide binding;protein binding	Pf00063, Pf01576	308572	ENSRNOG00000020014.7	Myh14	RHO GTPases activate PAKs	Tight junction; Regulation of actin cytoskeleton	0	#DIV/0!	1.21394	0.461297			61	227.4	10.1	151.4	141.1	209	Not Found	High	High	Peak Found	Peak Found	Peak Found	High	Peak Found
High	Master Protein	A0A0G2JVW3	Ankyrin repeat domain 17 OS=Rattus norvegicus OX=10116 GN=Ankrd17 PE=1 SV=1	0	17.833	3	5	9	2	267.1	33.94	5	defense response;regulation of biological process;response to stimulus	chromosome;cytoplasm;membrane;nucleus	protein binding;RNA binding	Pf00013, Pf00023, Pf12796, Pf13014, Pf13606, Pf13637, Pf13857	289521	ENSRNOG00000002940.7	Ankrd17			3	0.997076	1.23837	0.0889716	114.3	125.1	87	151.7	4	22.3	186.5	109.1	High	High	Peak Found	Peak Found	Not Found	Not Found	Peak Found	Not Found
High	Master Protein	F1M614	Laminin subunit alpha 2 OS=Rattus norvegicus OX=10116 GN=Lama2 PE=1 SV=3	0	17.596	3	7	13	7	343.6	40.84	7	cell differentiation;cell organization and biogenesis;cellular component movement;metabolic process;regulation of biological process;response to stimulus;transport	cytoplasm;cytoskeleton;extracellular;membrane	catalytic activity;motor activity;protein binding;structural molecule activity;transporter activity	Pf00038, Pf00052, Pf00053, Pf00054, Pf00055, Pf00261, Pf00430, Pf00435, Pf00754, Pf00769, Pf01442, Pf01496, Pf01576, Pf02210, Pf02463, Pf02996, Pf03302, Pf03343, Pf03962, Pf03999, Pf04582, Pf05384, Pf05483, Pf05557, Pf05622, Pf05667, Pf05701, Pf06008, Pf06009, Pf06160, Pf07926, Pf08317, Pf09486, Pf09728, Pf09755, Pf10174, Pf12128, Pf12325, Pf12718, Pf12785, Pf12889, Pf13166, Pf13385, Pf13514, Pf1…		ENSRNOG00000011134.7		MET activates PTK2 signaling; Laminin interactions		0	1.63023	0.442143	1.29814	98.1	88.5	133.2	171	11.2	163.4	75.3	59.2	High	High	High	High	Peak Found	High	High	Peak Found
High	Master Protein	F1MAN8	Laminin subunit alpha 5 OS=Rattus norvegicus OX=10116 GN=Lama5 PE=1 SV=2	0	16.212	3	6	8	6	403.5	26.94	6	cell organization and biogenesis;cellular component movement;regulation of biological process;response to stimulus	nucleus	protein binding	Pf00052, Pf00053, Pf00054, Pf00055, Pf02210, Pf03302, Pf06008, Pf06009, Pf12128, Pf13514	140433	ENSRNOG00000053691.1	Lama5	MET activates PTK2 signaling; Laminin interactions	ECM-receptor interaction; Focal adhesion; Amoebiasis; Small cell lung cancer; PI3K-Akt signaling pathway; Metabolic pathways; Toxoplasmosis; Pathways in cancer	0	0.83838	0.806321	1.2598	146.9	117.3	43.1	178.4	41.3	183.7		89.3	High	High	Peak Found	High	Peak Found	High	Not Found	Peak Found
High	Master Protein	E9PTK9	Eukaryotic translation initiation factor 4E binding protein 3 OS=Rattus norvegicus OX=10116 GN=Ankhd1 PE=1 SV=2	0	12.639	3	4	7	1	267.2	25.69	4	defense response;response to stimulus	cytoplasm	protein binding;RNA binding	Pf00013, Pf00023, Pf12796, Pf13014, Pf13606, Pf13637, Pf13857	100529260	ENSRNOG00000030247.5	Ankhd1			0	2.02229	#DIV/0!	#DIV/0!		264.7		535.3					Not Found	High	Not Found	Peak Found	Not Found	Not Found	Not Found	Not Found
High	Master Protein	A0A0G2K5P5	Myomesin 1 OS=Rattus norvegicus OX=10116 GN=Myom1 PE=1 SV=1	0	12.118	3	4	6	4	187.5	20.2	4	regulation of biological process;response to stimulus		protein binding	Pf00041, Pf00047, Pf07679, Pf13895, Pf13927		ENSRNOG00000057701.1				0	3.22917	1.38817	0.122128	48	38.4	114.1	164.9	2.2	45.1	163.9	223.4	High	High	Peak Found	High	Peak Found	Peak Found	Peak Found	Peak Found
High	Master Protein	G3V7M0	CCR4-NOT transcription complex, subunit 1 OS=Rattus norvegicus OX=10116 GN=Cnot1 PE=1 SV=1	0	10.154	2	4	8	4	266.7	21.58	4	cell differentiation;metabolic process;regulation of biological process	cytosol;membrane	catalytic activity;protein binding;RNA binding;structural molecule activity	Pf04054, Pf12842	291841	ENSRNOG00000012271.5	Cnot1	TP53 regulates transcription of additional cell cycle genes whose exact role in the p53 pathway remain uncertain; Deadenylation of mRNA	RNA degradation	0	0.754917	2.56446	0.35478	113	85.3	61.5	88.2		68.1	253.1	130.8	High	High	Peak Found	High	Not Found	Peak Found	Peak Found	Peak Found
High	Master Protein	F1LTF8	Laminin subunit alpha 4 OS=Rattus norvegicus OX=10116 GN=Lama4 PE=1 SV=3	0	9.692	4	5	6	5	196.8	17.96	5	cell differentiation;cell organization and biogenesis;metabolic process;regulation of biological process;transport	cytoskeleton	catalytic activity;motor activity;protein binding;transporter activity	Pf00053, Pf00054, Pf01496, Pf01576, Pf02210, Pf03302, Pf04849, Pf05483, Pf05622, Pf06008, Pf06009, Pf06160, Pf08429, Pf12128, Pf13385, Pf13514, Pf13949		ENSRNOG00000000599.7		MET activates PTK2 signaling; Laminin interactions		0	1.21178	6.40162	0.161273	37.6	33.7	49.3	37.1	8.4	80.8	490.6	62.5	High	High	High	High	Peak Found	High	Peak Found	Peak Found
High	Master Protein	F1MA36	Spectrin beta chain OS=Rattus norvegicus OX=10116 GN=Sptbn2 PE=1 SV=2	0	8.535	2	3	5	2	270.8	16.92	3	cell organization and biogenesis;regulation of biological process;response to stimulus;transport	cytoplasm;cytoskeleton;cytosol;endosome;membrane	protein binding;structural molecule activity	Pf00169, Pf00307, Pf00435, Pf11971, Pf15410	29211	ENSRNOG00000058842.1	Sptbn2	RAF/MAP kinase cascade; MHC class II antigen presentation; Interleukin-20 family signaling; Interaction between L1 and Ankyrins; COPI-mediated anterograde transport; NCAM signaling for neurite out-growth		0	2.23593	5.66505	0.22283	4.8	41.4	55.8	47.5		65.2	503.4	81.8	Peak Found	Peak Found	Peak Found	High	Not Found	Peak Found	High	Peak Found
High	Master Protein	D3ZMJ7	WNK lysine deficient protein kinase 2 OS=Rattus norvegicus OX=10116 GN=Wnk2 PE=1 SV=2	0	8.452	3	4	10	2	218.2	30.42	4	metabolic process;regulation of biological process;response to stimulus	cytoplasm;cytosol	catalytic activity;nucleotide binding	Pf00069, Pf07714, Pf12202	306811	ENSRNOG00000016684.7	Wnk2	Stimuli-sensing channels		0	1.97568	0.995554	0.979045		74	106.2	186.2		142.5	229.7	61.4	Not Found	Peak Found	Peak Found	High	Not Found	High	Peak Found	Peak Found
High	Master Protein	P15800	Laminin subunit beta-2 OS=Rattus norvegicus OX=10116 GN=Lamb2 PE=1 SV=1	0	8.073	2	2	2	2	196.3	6.85	2	cell differentiation;cell growth;cell organization and biogenesis;cellular component movement;regulation of biological process	cytoplasm;extracellular	catalytic activity;motor activity;protein binding	Pf00053, Pf00055, Pf00769, Pf01576, Pf04012, Pf06008, Pf07111, Pf11740, Pf12072, Pf12128, Pf12795, Pf13514, Pf13851, Pf13868, Pf14362, Pf14662, Pf15558, Pf15619	25473		Lamb2		ECM-receptor interaction; Focal adhesion; Amoebiasis; Small cell lung cancer; PI3K-Akt signaling pathway; Toxoplasmosis; Pathways in cancer	0	#DIV/0!	#DIV/0!	#DIV/0!									High	High	Not Found	Not Found	Not Found	Not Found	Not Found	Not Found
High	Master Protein	G3V852	RCG55135, isoform CRA_b OS=Rattus norvegicus OX=10116 GN=Tln1 PE=1 SV=1	0	6.657	1	2	2	2	269.5	6.98	2	cell organization and biogenesis;regulation of biological process;response to stimulus	cytoskeleton	protein binding;structural molecule activity	Pf00373, Pf01608, Pf02174, Pf08913, Pf09141, Pf09379	313494	ENSRNOG00000016630.6	Tln1	Platelet degranulation ; p130Cas linkage to MAPK signaling for integrins; GRB2:SOS provides linkage to MAPK signaling for Integrins ; Smooth Muscle Contraction; SEMA3A-Plexin repulsion signaling by inhibiting Integrin adhesion	Focal adhesion; Rap1 signaling pathway; Platelet activation; HTLV-I infection	0	2.63817	1.1054	0.243411	71.2	44.6	191.3	114.2		41.1	278.8	58.9	Peak Found	High	Peak Found	Peak Found	Not Found	Peak Found	High	Peak Found
High	Master Protein	G3V765	Envoplakin OS=Rattus norvegicus OX=10116 GN=Evpl PE=1 SV=1	0	6.6	2	3	3	3	231	9.68	3	cell differentiation;metabolic process	cytoskeleton;cytosol	protein binding;structural molecule activity	Pf00681, Pf02463	303687	ENSRNOG00000009343.4	Evpl	Formation of the cornified envelope		0	38.0769	13.8889	0.0177455		1.3	88.8	10.2		12.2	687.5		Not Found	Peak Found	High	Peak Found	Not Found	Peak Found	High	Not Found
High	Master Protein	D4AEH9	Amylo-1, 6-glucosidase, 4-alpha-glucanotransferase (Glycogen debranching enzyme, glycogen storage disease type III) (Predicted), isoform CRA_a OS=Rattus norvegicus OX=10116 GN=Agl PE=1 SV=1	0	6.296	1	2	2	2	174.2	5.22	2	metabolic process;response to stimulus	cytoplasm;endoplasmic reticulum;nucleus	catalytic activity;protein binding	Pf00128, Pf06202, Pf14699, Pf14701, Pf14702	362029	ENSRNOG00000016214.5	Agl	Glycogen breakdown (glycogenolysis); Neutrophil degranulation	Starch and sucrose metabolism; Metabolic pathways	0	10.1775	1.19886	0.643357	21.5	7.8	95.2	203		115	193.3	164.2	Peak Found	High	Peak Found	High	Not Found	Peak Found	Peak Found	Peak Found
High	Master Protein	D3ZQN7	Laminin subunit beta 1 OS=Rattus norvegicus OX=10116 GN=Lamb1 PE=1 SV=3	0	5.926	2	2	2	2	197.3	5.93	2	cell differentiation;cell organization and biogenesis;cellular component movement;metabolic process;regulation of biological process;transport	extracellular;nucleus	catalytic activity;motor activity;protein binding;structural molecule activity	Pf00038, Pf00053, Pf00055, Pf01442, Pf01540, Pf01576, Pf03938, Pf05262, Pf05557, Pf05698, Pf06008, Pf07111, Pf08317, Pf08647, Pf09731, Pf12128, Pf13476, Pf13949, Pf15346	298941	ENSRNOG00000005678.7	Lamb1	MET activates PTK2 signaling; Laminin interactions; Post-translational protein phosphorylation; Regulation of Insulin-like Growth Factor (IGF) transport and uptake by Insulin-like Growth Factor Binding Proteins (IGFBPs)		0	#DIV/0!	#DIV/0!	#DIV/0!	315.1	261.4				223.5			High	Peak Found	Not Found	Not Found	Not Found	Peak Found	Not Found	Not Found
High	Master Protein	D3ZWH1	Stabilin 1 OS=Rattus norvegicus OX=10116 GN=Stab1 PE=1 SV=2	0	5.495	1	2	2	2	242	7.05	2	cell communication;defense response;regulation of biological process;response to stimulus;transport		metal ion binding;receptor activity	Pf00193, Pf02469, Pf12947		ENSRNOG00000018434.7		Scavenging by Class H Receptors		0	1.19536	0.824801	0.357363	139.3	123.8	118.3	196.2	15.7	77		129.7	High	High	Peak Found	Peak Found	Peak Found	Peak Found	Not Found	Peak Found
High	Master Protein	G3V7Q7	IQ motif containing GTPase activating protein 1 (Predicted), isoform CRA_b OS=Rattus norvegicus OX=10116 GN=Iqgap1 PE=1 SV=1	0	4.851	2	2	2	2	188.7	7.64	2	cell growth;regulation of biological process;response to stimulus	cytoplasm;cytoskeleton;membrane;nucleus	enzyme regulator activity;protein binding	Pf00307, Pf00616, Pf03836, Pf11016	361598	ENSRNOG00000012002.6	Iqgap1	RHO GTPases activate IQGAPs; Nephrin family interactions; Neutrophil degranulation	Adherens junction; Regulation of actin cytoskeleton; Proteoglycans in cancer	0	#DIV/0!	43.9371	0.0088438			17.5		2.8	10.8	768.9		Not Found	Not Found	Peak Found	Not Found	Peak Found	Peak Found	High	Not Found
High	Master Protein	M0RBF1	Complement C3 OS=Rattus norvegicus OX=10116 GN=C3 PE=1 SV=1	0	4.232	1	1	1	1	186.2	4.09	1	cell organization and biogenesis;coagulation;defense response;metabolic process;regulation of biological process;response to stimulus	extracellular	enzyme regulator activity;protein binding	Pf00207, Pf01759, Pf01821, Pf01835, Pf07677, Pf07678, Pf07703, Pf10569, Pf11974	24232	ENSRNOG00000046834.3	C3	Activation of C3 and C5; Peptide ligand-binding receptors; Post-translational protein phosphorylation; Regulation of Complement cascade; Immunoregulatory interactions between a Lymphoid and a non-Lymphoid cell; Neutrophil degranulation; Regulation of Insulin-like Growth Factor (IGF) transport and uptake by Insulin-like Growth Factor Binding Proteins (IGFBPs); Alternative complement activation; G …	Herpes simplex infection; Viral carcinogenesis; Chagas disease (American trypanosomiasis); Systemic lupus erythematosus; Legionellosis; Pertussis; Tuberculosis; Staphylococcus aureus infection; Leishmaniasis; Complement and coagulation cascades; Phagosome	0	#DIV/0!	#DIV/0!	#DIV/0!							800		Not Found	Not Found	Not Found	Not Found	Not Found	Not Found	High	Not Found
High	Master Protein	Q6JHU9	CREB-binding protein OS=Rattus norvegicus OX=10116 GN=Crebbp PE=1 SV=1	0	4.011	2	2	2	2	265.3	6.3	2	cell organization and biogenesis;cell proliferation;metabolic process;regulation of biological process;response to stimulus	cytoplasm;nucleus	catalytic activity;DNA binding;metal ion binding;protein binding	Pf00439, Pf00569, Pf02135, Pf02172, Pf06001, Pf08214, Pf09030, Pf09770	54244		Crebbp			0	#DIV/0!	#DIV/0!	#DIV/0!	800								High	High	Not Found	Not Found	Not Found	Not Found	Not Found	Not Found
High	Master Protein	A0A0G2JY08	Myosin XVIIIa OS=Rattus norvegicus OX=10116 GN=Myo18a PE=1 SV=1	0	3.734	1	1	1	1	233.2	6.34	1	cell organization and biogenesis;cellular component movement;metabolic process;regulation of biological process;transport	cytoplasm;cytoskeleton;Golgi;membrane	catalytic activity;motor activity;nucleotide binding;protein binding;RNA binding;structural molecule activity;transporter activity	Pf00038, Pf00063, Pf00595, Pf00769, Pf01496, Pf01576, Pf02463, Pf02841, Pf03962, Pf04111, Pf04156, Pf04502, Pf04615, Pf05483, Pf05557, Pf05622, Pf05701, Pf05911, Pf05914, Pf06160, Pf06785, Pf07888, Pf09726, Pf09728, Pf09730, Pf09787, Pf10174, Pf12128, Pf12329, Pf12889, Pf13166, Pf13514, Pf13851, Pf15070, Pf15397		ENSRNOG00000033101.5				0	#DIV/0!	1.56378	#DIV/0!			213.7	98.3			330.8	157.1	Not Found	Not Found	Peak Found	Peak Found	Not Found	Not Found	High	Peak Found
High	Master Protein	D3ZJF8	Fc fragment of IgG-binding protein OS=Rattus norvegicus OX=10116 GN=Fcgbp PE=1 SV=3	0	3.638	0	1	25	1	275	57.03	1			protein binding	Pf00094, Pf01826, Pf08742, Pf12714	100303643	ENSRNOG00000019129.5	Fcgbp			0	5.44	1.6114	0.0908054	20.8	29.2	215.8	56.2	0.9	38.9	407.9	30.4	High	High	High	High	High	High	High	High
High	Master Protein	A0A0G2JU82	Microtubule-actin cross-linking factor 1 OS=Rattus norvegicus OX=10116 GN=Macf1 PE=1 SV=1	0	3.532	1	2	2	2	611.1	7.23	2	regulation of biological process;response to stimulus	cytoplasm;cytoskeleton	catalytic activity;metal ion binding;protein binding	Pf00036, Pf00307, Pf00435, Pf02187, Pf11971, Pf12128, Pf13499, Pf13833		ENSRNOG00000016047.7				0	4.88907	1.1003	0.592947	43.9	18.3	176.3	127.8		99.2	277.4	57.2	Peak Found	Peak Found	Peak Found	Peak Found	Not Found	Peak Found	High	Peak Found
High	Master Protein	D4A5T8	Periplakin OS=Rattus norvegicus OX=10116 GN=Ppl PE=1 SV=1	0	3.516	1	2	2	2	204	6.43	2	response to stimulus	cytoskeleton	protein binding	Pf00681	302934	ENSRNOG00000002930.4	Ppl	Formation of the cornified envelope; Butyrophilin (BTN) family interactions		0	#DIV/0!	15.5976	0.122752			54.4	27.6		78.5	639.5		Not Found	Not Found	Peak Found	Peak Found	Not Found	Peak Found	High	Not Found
High	Master Protein	D3ZN95	Host cell factor C1 OS=Rattus norvegicus OX=10116 GN=Hcfc1 PE=1 SV=1	0	3.077	1	1	1	1	209	2.91	1	cell organization and biogenesis;metabolic process;regulation of biological process;response to stimulus	cytoplasm;membrane;nucleus	catalytic activity;protein binding	Pf01344, Pf13415, Pf13418, Pf13854, Pf13964	363519	ENSRNOG00000051948.1	Hcfc1	UCH proteinases; HATs acetylate histones	Herpes simplex infection	0	1.44083	0.945906	0.336569	155.3	124.4		201.5	17.4	110.9		190.6	High	Peak Found	Not Found	Peak Found	Peak Found	Peak Found	Not Found	Peak Found
High	Master Protein	D3ZF26	Tankyrase 1-binding protein 1 OS=Rattus norvegicus OX=10116 GN=Tnks1bp1 PE=1 SV=1	0	2.871	1	1	1	1	179.9	3.56	1	metabolic process;regulation of biological process;response to stimulus	cytoplasm;nucleus	protein binding	Pf15327	295707	ENSRNOG00000009195.7	Tnks1bp1	TP53 regulates transcription of additional cell cycle genes whose exact role in the p53 pathway remain uncertain; Deadenylation of mRNA		0	0.0735596	6.14592	#DIV/0!	524.6	108.9	23.3				143.2		Peak Found	Peak Found	Peak Found	Not Found	Not Found	Not Found	High	Not Found
High	Master Protein	A0A0G2K1F2	Acetyl-CoA carboxylase beta OS=Rattus norvegicus OX=10116 GN=Acacb PE=1 SV=1	0.002	2.51	1	1	1	1	276.2	2.65	1	cell organization and biogenesis;metabolic process;regulation of biological process;response to stimulus	mitochondrion;nucleus	catalytic activity;metal ion binding;nucleotide binding;protein binding	Pf00289, Pf00364, Pf01039, Pf02785, Pf02786, Pf08326, Pf13535, Pf15254, Pf15632	116719	ENSRNOG00000000658.7	Acacb	Import of palmitoyl-CoA into the mitochondrial matrix; ChREBP activates metabolic gene expression; Biotin transport and metabolism		0	1.76915	2.75526	0.560454		47	68.7	97.6		128.4	273.2	185	Not Found	High	Peak Found	Peak Found	Not Found	Peak Found	Peak Found	Peak Found
High	Master Protein	A0A0G2K2B4	Nuclear receptor corepressor 1 OS=Rattus norvegicus OX=10116 GN=Ncor1 PE=1 SV=1	0.003	1.706	1	1	1	1	266.2	3.25	1	cell differentiation;cell organization and biogenesis;metabolic process;regulation of biological process;transport	cytoplasm;cytosol;membrane;nucleus	DNA binding;enzyme regulator activity;protein binding	Pf00249	54299	ENSRNOG00000055246.1	Ncor1	HDACs deacetylate histones; Downregulation of SMAD2/3:SMAD4 transcriptional activity; Chromatin modifying enzymes; Regulation of lipid metabolism by Peroxisome proliferator-activated receptor alpha (PPARalpha)	Endocrine resistance; Transcriptional misregulation in cancer; Thyroid hormone signaling pathway	0	#DIV/0!	#DIV/0!	#DIV/0!									High	Not Found	Not Found	Not Found	Not Found	Not Found	Not Found	Not Found
High	Master Protein	A0A0G2K8Z9	Kinesin family member 13B OS=Rattus norvegicus OX=10116 GN=Kif13b PE=1 SV=1	0.004	1.676	1	1	1	1	204.7	3.16	1	cellular component movement;regulation of biological process;transport	cytoplasm;cytosol	catalytic activity;motor activity;nucleotide binding;protein binding	Pf00225, Pf00498, Pf01302, Pf03154, Pf07946, Pf12128, Pf12423, Pf12473		ENSRNOG00000013089.7				0	5.92874	3.97676	0.0239774	16.2	25.9	118.1	131.5	11.9		496.3		Peak Found	Peak Found	Peak Found	Peak Found	Peak Found	Not Found	High	Not Found
High	Master Protein	G3V824	Insulin-like growth factor 2 receptor OS=Rattus norvegicus OX=10116 GN=Igf2r PE=1 SV=1	0.004	1.667	0	1	2	1	273.4	2.26	1	regulation of biological process;response to stimulus;transport	cell surface;cytoplasm;endosome;Golgi;membrane;nucleus	catalytic activity;protein binding;receptor activity;signal transducer activity;transporter activity	Pf00040, Pf00878, Pf02157, Pf09451, Pf13015	25151	ENSRNOG00000014997.4	Igf2r	Retrograde transport at the Trans-Golgi-Network; Cargo recognition for clathrin-mediated endocytosis; Golgi Associated Vesicle Biogenesis; Neutrophil degranulation	Lysosome; Endocytosis	0	0.142857	12.4082	#DIV/0!	182.8	91.6	17.4	21.8			283	203.4	High	High	Peak Found	Peak Found	Not Found	Not Found	Peak Found	Peak Found
High	Master Protein	D3ZN76	Protein transport protein sec16 OS=Rattus norvegicus OX=10116 GN=Sec16a PE=1 SV=1	0.005	1.542	1	1	1	1	253.1	3.22	1	cell organization and biogenesis;metabolic process;transport	cytosol;endoplasmic reticulum;Golgi;membrane		Pf03153, Pf10697, Pf12931, Pf12932	100360302	ENSRNOG00000019122.7	LOC100360302; Sec16a	COPII (Coat Protein 2) Mediated Vesicle Transport		0	#DIV/0!	#DIV/0!	#DIV/0!	223.1	155.5				421.4			High	Peak Found	Not Found	Not Found	Not Found	Peak Found	Not Found	Not Found
High	Master Protein	F1M951	Tyrosine-protein phosphatase non-receptor type 23 OS=Rattus norvegicus OX=10116 GN=Ptpn23 PE=1 SV=1	0.005	1.528	1	1	1	1	182.1	3.69	1	cell organization and biogenesis;metabolic process;regulation of biological process;transport	cytoplasm;cytosol;endosome;nucleus	catalytic activity;protein binding	Pf00102, Pf03097, Pf05667, Pf13949	117552	ENSRNOG00000020862.6	Ptpn23			0	#DIV/0!	0.769177	1.3429				285.5		294.9		219.6	Not Found	Not Found	Not Found	High	Not Found	Peak Found	Not Found	Peak Found
High	Master Protein	A0A0G2JUC9	HECT and RLD domain-containing E3 ubiquitin protein ligase 2 OS=Rattus norvegicus OX=10116 GN=Herc2 PE=1 SV=1	0.008	1.408	1	1	1	1	527.1	5.26	1	metabolic process;response to stimulus	cytoplasm;membrane;nucleus	catalytic activity;metal ion binding;protein binding	Pf00173, Pf00415, Pf00569, Pf00632, Pf03256, Pf06701, Pf11515, Pf13540	308669	ENSRNOG00000013718.7	Herc2	SUMOylation of DNA damage response and repair proteins; Recruitment and ATM-mediated phosphorylation of repair and signaling proteins at DNA double strand breaks; Nonhomologous End-Joining (NHEJ); G2/M DNA damage checkpoint		0	#DIV/0!	3.99176	#DIV/0!			78.2	188.8			532.9		Not Found	Not Found	Peak Found	High	Not Found	Not Found	Peak Found	Not Found
Medium	Master Protein	M0RC54	Biorientation of chromosomes in cell division 1-like 1 OS=Rattus norvegicus OX=10116 GN=Bod1l1 PE=1 SV=2	0.016	1.334	1	1	1	1	328.4	4.18	1	metabolic process;response to stimulus			Pf05205		ENSRNOG00000050437.2				0	#DIV/0!	0.421814	1.53125				386.9		249.9		163.2	Not Found	Not Found	Not Found	Peak Found	Not Found	Peak Found	Not Found	High
Medium	Master Protein	F1MAM6	Dynein, axonemal, heavy chain 8 OS=Rattus norvegicus OX=10116 GN=Dnah8 PE=1 SV=3	0.016	1.333	0	1	1	1	540.9	2.58	1	cell organization and biogenesis;cellular component movement		catalytic activity;motor activity;nucleotide binding;protein binding	Pf03028, Pf07728, Pf08385, Pf08393, Pf12774, Pf12775, Pf12777, Pf12780, Pf12781		ENSRNOG00000000542.8				0	0.591065	20.282	0.0278056	41.5	16.7	18.1	16.3		9.7	652.4	45.3	Peak Found	Peak Found	Peak Found	Peak Found	Not Found	Peak Found	High	Peak Found
Medium	Master Protein	D3ZU13	Eukaryotic translation initiation factor 4 gamma, 1 OS=Rattus norvegicus OX=10116 GN=Eif4g1 PE=1 SV=1	0.016	1.325	1	1	1	1	175.6	2.55	1	cell organization and biogenesis;defense response;metabolic process;regulation of biological process;response to stimulus	cytoplasm;membrane;nucleus	nucleotide binding;protein binding;RNA binding	Pf00566, Pf02020, Pf02847, Pf02854	287986	ENSRNOG00000001738.8	Eif4g1	GTP hydrolysis and joining of the 60S ribosomal subunit; AUF1 (hnRNP D0) binds and destabilizes mRNA; Ribosomal scanning and start codon recognition; mTORC1-mediated signalling; ISG15 antiviral mechanism; Translation initiation complex formation; Nonsense Mediated Decay (NMD) enhanced by the Exon Junction Complex (EJC); Nonsense Mediated Decay (NMD) independent of the Exon Junction Complex (EJC);…		0	1.03829	15.8742	#DIV/0!		22.2	11.9	34.2			693.1	38.7	Not Found	Peak Found	Peak Found	Peak Found	Not Found	Not Found	High	Peak Found
Medium	Master Protein	M0R8D9	Sperm-associated antigen 17 OS=Rattus norvegicus OX=10116 GN=Spag17 PE=4 SV=2	0.016	1.324	1	1	1	1	242.8	3.7	1	cellular component movement			Pf14874		ENSRNOG00000037196.5				0	#DIV/0!	#DIV/0!	#DIV/0!									Not Found	Not Found	Not Found	Not Found	Not Found	Not Found	Not Found	High
Medium	Master Protein	G3V6H2	Pre-mRNA processing factor 8, isoform CRA_a OS=Rattus norvegicus OX=10116 GN=Prpf8 PE=1 SV=1	0.016	1.318	0	1	1	1	273.4	2.3	1	cell organization and biogenesis;metabolic process;response to stimulus	membrane;nucleus;spliceosomal complex	catalytic activity;protein binding;RNA binding	Pf01398, Pf08082, Pf08083, Pf08084, Pf10596, Pf10597, Pf10598, Pf12134	287530	ENSRNOG00000003495.7	Prpf8	mRNA Splicing - Major Pathway; mRNA Splicing - Minor Pathway	Spliceosome	0	2.46615	2.40923	0.488348	23.1	41.9	34.3	126	0.3	188.3	193.7	192.5	Peak Found	Peak Found	Peak Found	High	Peak Found	Peak Found	Peak Found	Peak Found
Medium	Master Protein	A0A0G2K1Q7	Ankyrin-3 OS=Rattus norvegicus OX=10116 GN=Ank3 PE=1 SV=1	0.016	1.318	1	1	1	1	214.1	2.67	1	regulation of biological process;response to stimulus		protein binding	Pf00023, Pf00531, Pf00791, Pf12796, Pf13606, Pf13637, Pf13857		ENSRNOG00000053288.1		COPI-mediated anterograde transport		0	#DIV/0!	#DIV/0!	#DIV/0!									Not Found	High	Not Found	Not Found	Not Found	Not Found	Not Found	Not Found
Medium	Master Protein	P0C6P5	Rho guanine nucleotide exchange factor 28 OS=Rattus norvegicus OX=10116 GN=Arhgef28 PE=1 SV=1	0.02	1.263	0	1	1	1	190.6	2.26	1	cell differentiation;cell organization and biogenesis;regulation of biological process;response to stimulus	cytoplasm;membrane	metal ion binding;RNA binding	Pf00130, Pf00169, Pf00621, Pf08614	361882	ENSRNOG00000016544.6	Arhgef28	EPHB-mediated forward signaling		0	#DIV/0!	1.5659	0.0728643			258.5	46.5		17.4	454.2	23.4	Not Found	Not Found	Peak Found	Peak Found	Not Found	Peak Found	Peak Found	High
Medium	Master Protein	F1LV44	Teneurin transmembrane protein 3 OS=Rattus norvegicus OX=10116 GN=Tenm3 PE=1 SV=3	0.019	1.225	1	1	1	1	283.6	3.97	1	cell organization and biogenesis;metabolic process;regulation of biological process;response to stimulus	cell surface;membrane	catalytic activity;protein binding	Pf01500, Pf05593, Pf06247, Pf06484, Pf07974, Pf15636		ENSRNOG00000012802.6				0	#DIV/0!	#DIV/0!	#DIV/0!	245	526.4			28.6				Peak Found	High	Not Found	Not Found	Peak Found	Not Found	Not Found	Not Found

## Sheet: C > 170 kDa
Protein FDR Confidence: Combined	Master	Accession	Description	Exp. q-value: Combined	Sum PEP Score	Coverage [%]	# Peptides	# PSMs	# Unique Peptides	MW [kDa]	Score Sequest HT: Sequest HT	# Peptides (by Search Engine): Sequest HT	Biological Process	Cellular Component	Molecular Function	Pfam IDs	Entrez Gene ID	Ensembl Gene ID	Gene Symbol	Reactome Pathways	KEGG Pathways	# Razor Peptides	Abundance Ratio: (controle CARD445) / (remplissage)	Abundance Ratio: (LPS) / (remplissage)	Abundance Ratio: (NButGT) / (remplissage)	Abundances (by Bio. Rep.): controle CARD445,1	Abundances (by Bio. Rep.): controle CARD445,2	Abundances (by Bio. Rep.): LPS,5	Abundances (by Bio. Rep.): LPS,6	Abundances (by Bio. Rep.): NButGT,1	Abundances (by Bio. Rep.): NButGT,2	Abundances (by Bio. Rep.): remplissage,3	Abundances (by Bio. Rep.): remplissage,4	Found in Sample: [S69] F69: Sample, 1, controle CARD445	Found in Sample: [S80] F80: Sample, 2, controle CARD445	Found in Sample: [S65] F65: Sample, 5, LPS	Found in Sample: [S66] F66: Sample, 6, LPS	Found in Sample: [S61] F61: Sample, 1, NButGT	Found in Sample: [S62] F62: Sample, 2, NButGT	Found in Sample: [S63] F63: Sample, 3, remplissage	Found in Sample: [S64] F64: Sample, 4, remplissage	Modifications
High	Master Protein	G3V885	Myosin-6 OS=Rattus norvegicus OX=10116 GN=Myh6 PE=1 SV=2	0	703.019	55	114	661	36	223.2	2452.09	114	cell organization and biogenesis;cellular component movement;metabolic process;regulation of biological process;response to stimulus	cytoplasm;cytoskeleton;mitochondrion	catalytic activity;motor activity;nucleotide binding;protein binding;structural molecule activity	Pf00038, Pf00063, Pf00769, Pf01576, Pf02736, Pf04111, Pf05266, Pf05483, Pf05557, Pf05911, Pf06160, Pf07888, Pf09726, Pf12128, Pf13514	29556	ENSRNOG00000025757.2	Myh6			83	0.224	0.645	0.702	86.6	11.3	106.7	76.4	92.8	103.8	81.2	241.2	High	High	High	High	High	High	High	High
High	Master Protein	G3V8B0	Myosin-7 OS=Rattus norvegicus OX=10116 GN=Myh7 PE=1 SV=1	0	556.205	44	89	509	12	222.8	1907.16	89	cell organization and biogenesis;cellular component movement;metabolic process;regulation of biological process;response to stimulus	cytoplasm;cytoskeleton	catalytic activity;motor activity;nucleotide binding;protein binding;structural molecule activity	Pf00038, Pf00063, Pf01576, Pf02463, Pf02736, Pf04111, Pf04156, Pf05483, Pf05557, Pf05622, Pf06160, Pf07888, Pf09726, Pf12128, Pf13514, Pf13851	29557	ENSRNOG00000016983.5	Myh7			0	0.113	0.956	0.874	53.1	1.3	80.1	62.9	71.2	59.2	12	460.2	High	High	High	High	High	Peak Found	High	High
High	Master Protein	M0R9L0	Nascent polypeptide-associated complex subunit alpha OS=Rattus norvegicus OX=10116 GN=Naca PE=1 SV=1	0	447.179	50	81	351	81	220.1	1277.11	81	cellular component movement;regulation of biological process	cytoplasm;nucleus	protein binding	Pf01849	288770	ENSRNOG00000002632.8	Naca			0	1.246	0.867	0.339	155.4	90.6	62.3	109.3	16.7	62.6	33.7	269.4	High	High	High	High	High	High	High	High
High	Master Protein	G3V6S0	Spectrin beta chain OS=Rattus norvegicus OX=10116 GN=Sptbn1 PE=1 SV=3	0	228.216	33	60	180	57	273.1	602.42	60	cell organization and biogenesis;metabolic process;regulation of biological process;transport	cytoplasm;cytoskeleton;membrane;nucleus	protein binding;RNA binding;structural molecule activity	Pf00169, Pf00307, Pf00435, Pf11971, Pf12128, Pf15410		ENSRNOG00000005434.7		RAF/MAP kinase cascade; Interleukin-20 family signaling; Interaction between L1 and Ankyrins; COPI-mediated anterograde transport; NCAM signaling for neurite out-growth		3	0.359	1.445	0.822	94.7	12.1	145	127.7	30.5	196.6	74.6	118.9	High	High	High	High	High	High	High	High
High	Master Protein	A0A096P6L8	Fibronectin OS=Rattus norvegicus OX=10116 GN=Fn1 PE=1 SV=2	0	172.908	24	34	121	34	272.3	443.16	34	cell differentiation;cell organization and biogenesis;cellular component movement;cellular homeostasis;defense response;metabolic process;regulation of biological process;response to stimulus	extracellular;membrane	enzyme regulator activity;metal ion binding;protein binding;structural molecule activity	Pf00039, Pf00040, Pf00041	25661	ENSRNOG00000014288.8	Fn1	Regulation of Insulin-like Growth Factor (IGF) transport and uptake by Insulin-like Growth Factor Binding Proteins (IGFBPs); Syndecan interactions; Degradation of the extracellular matrix; Molecules associated with elastic fibres; ECM proteoglycans; p130Cas linkage to MAPK signaling for integrins; Post-translational protein phosphorylation; MET activates PTK2 signaling; Platelet degranulation ; G…	ECM-receptor interaction; AGE-RAGE signaling pathway in diabetic complications; Focal adhesion; Amoebiasis; Regulation of actin cytoskeleton; Small cell lung cancer; PI3K-Akt signaling pathway; Bacterial invasion of epithelial cells; Pathways in cancer; Proteoglycans in cancer	0	0.385	0.805	0.581	119.3	20.8	127.4	85.1	37.4	151	121.8	137.3	High	High	High	High	High	High	High	High
High	Master Protein	G3V6P7	Myosin, heavy polypeptide 9, non-muscle OS=Rattus norvegicus OX=10116 GN=Myh9 PE=1 SV=1	0	108.565	19	26	66	23	226.3	234.2	26	cell differentiation;cell organization and biogenesis;cellular component movement;cellular homeostasis;metabolic process;regulation of biological process;response to stimulus;transport	cytoplasm;cytoskeleton;cytosol;endosome;membrane;mitochondrion;nucleus	catalytic activity;motor activity;nucleotide binding;protein binding;RNA binding;transporter activity	Pf00063, Pf01496, Pf01576, Pf01765, Pf02736, Pf03962, Pf04111, Pf04156, Pf05266, Pf05911, Pf06637, Pf07888, Pf09726, Pf09731, Pf11068, Pf11559, Pf12128, Pf13094, Pf13166	100911597; 25745	ENSRNOG00000004860.6; ENSRNOG00000049236.2	LOC100911597; Myh9; Myh9l1	RHO GTPases activate PAKs	Tight junction; Regulation of actin cytoskeleton	3	0.111	0.568	0.839	25.5	9.1	82.9	72.7	45.1	290.7	125.7	148.3	High	Peak Found	High	High	High	High	High	High
High	Master Protein	A0A0G2K5P5	Myomesin 1 OS=Rattus norvegicus OX=10116 GN=Myom1 PE=1 SV=1	0	90.043	20	25	92	25	187.5	300.18	25	regulation of biological process;response to stimulus		protein binding	Pf00041, Pf00047, Pf07679, Pf13895, Pf13927		ENSRNOG00000057701.1				0	0.415	0.774	0.638	70.3	47.1	146.5	78.5	83.8	93.2	117.9	162.7	High	High	High	High	High	High	High	High
High	Master Protein	D3ZHA0	Filamin-C OS=Rattus norvegicus OX=10116 GN=Flnc PE=1 SV=1	0	88.733	14	26	52	24	290.8	182.51	26		cytoplasm;cytoskeleton;cytosol;membrane	protein binding	Pf00307, Pf00630	362332	ENSRNOG00000007281.7	Flnc	Cell-extracellular matrix interactions	MAPK signaling pathway; Focal adhesion; Proteoglycans in cancer; Salmonella infection	2	0.384	2.128	3.802	5.4	2.5	10.2	40.2	1.8	720.4	7.7	11.8	High	High	High	High	Peak Found	Peak Found	High	High
High	Master Protein	F1MAA7	Laminin subunit gamma 1 OS=Rattus norvegicus OX=10116 GN=Lamc1 PE=1 SV=1	0	88.634	18	22	70	22	177.3	262.77	22	cell organization and biogenesis;cellular component movement;regulation of biological process	cytoskeleton	catalytic activity;motor activity;protein binding;structural molecule activity	Pf00052, Pf00053, Pf00055, Pf01576, Pf05130, Pf05483, Pf05557, Pf06160, Pf08317, Pf09969, Pf13514	117036	ENSRNOG00000002680.7	Lamc1	MET activates PTK2 signaling; Laminin interactions; Post-translational protein phosphorylation; Regulation of Insulin-like Growth Factor (IGF) transport and uptake by Insulin-like Growth Factor Binding Proteins (IGFBPs)	ECM-receptor interaction; Prion diseases; Focal adhesion; Amoebiasis; Small cell lung cancer; PI3K-Akt signaling pathway; Toxoplasmosis; Pathways in cancer	0	0.342	0.858	0.572	93	21.8	164.2	77.6	48.4	116.9	93.9	184.2	High	High	High	High	High	High	High	High
High	Master Protein	C0JPT7	Filamin A OS=Rattus norvegicus OX=10116 GN=Flna PE=1 SV=1	0	81.642	15	25	47	24	280.3	165.3	25	cell organization and biogenesis;cellular component movement;metabolic process;regulation of biological process;response to stimulus;transport	cytoplasm;cytoskeleton;cytosol;membrane;nucleus	protein binding;RNA binding;signal transducer activity	Pf00307, Pf00630	293860	ENSRNOG00000054890.1	Flna	Cell-extracellular matrix interactions; RHO GTPases activate PAKs; Platelet degranulation ; GP1b-IX-V activation signalling	MAPK signaling pathway; Focal adhesion; Proteoglycans in cancer; Salmonella infection	0	0.349	0.931	0.875	83.2	10.5	99.6	62.8	15.4	358.5	89.7	80.3	High	High	High	High	Peak Found	High	High	High
High	Master Protein	G3V7M0	CCR4-NOT transcription complex, subunit 1 OS=Rattus norvegicus OX=10116 GN=Cnot1 PE=1 SV=1	0	76.358	13	26	75	26	266.7	225.33	26	cell differentiation;metabolic process;regulation of biological process	cytosol;membrane	catalytic activity;protein binding;RNA binding;structural molecule activity	Pf04054, Pf12842	291841	ENSRNOG00000012271.5	Cnot1	TP53 regulates transcription of additional cell cycle genes whose exact role in the p53 pathway remain uncertain; Deadenylation of mRNA	RNA degradation	0	0.34	0.681	0.531	85.9	27.1	124.8	74.8	40.6	140.2	95.4	211.2	High	High	High	High	High	High	High	High
High	Master Protein	G3V6D8	Myosin-3 OS=Rattus norvegicus OX=10116 GN=Myh3 PE=1 SV=1	0	71.849	8	15	80	2	223.6	282.99	15	cell organization and biogenesis;metabolic process;regulation of biological process;transport	cytoskeleton;Golgi	catalytic activity;motor activity;nucleotide binding;protein binding;structural molecule activity;transporter activity	Pf00038, Pf00063, Pf00261, Pf01496, Pf01576, Pf02463, Pf02736, Pf04111, Pf05557, Pf05622, Pf05667, Pf05701, Pf06160, Pf07888, Pf08317, Pf09726, Pf10174, Pf12128, Pf12718, Pf13514, Pf15070		ENSRNOG00000046276.2				0	0.157	0.054	0.028	32.3	4	4.3	3.7	2		7.1	746.6	High	High	High	High	High	High	High	High
High	Master Protein	F1LMV6	Desmoplakin OS=Rattus norvegicus OX=10116 GN=Dsp PE=1 SV=1	0	58.159	9	18	39	18	332.2	140.11	18	cell differentiation;cell organization and biogenesis;metabolic process;regulation of biological process;response to stimulus	cytoskeleton;membrane;nucleus	catalytic activity;motor activity;protein binding;RNA binding;structural molecule activity	Pf00681, Pf01576, Pf02463, Pf04111, Pf04156, Pf05483, Pf05557, Pf05622, Pf06637, Pf06705, Pf07888, Pf10174, Pf12128, Pf13166	306871	ENSRNOG00000013928.6	Dsp	Formation of the cornified envelope; Neutrophil degranulation	Arrhythmogenic right ventricular cardiomyopathy (ARVC)	0	0.107	0.589	1.461	17.2	6.7	35.6	98.4	56.6	380.5	81.9	123.1	High	High	High	High	High	High	High	High
High	Master Protein	F1M951	Tyrosine-protein phosphatase non-receptor type 23 OS=Rattus norvegicus OX=10116 GN=Ptpn23 PE=1 SV=1	0	52.608	14	15	43	15	182.1	137.33	15	cell organization and biogenesis;metabolic process;regulation of biological process;transport	cytoplasm;cytosol;endosome;nucleus	catalytic activity;protein binding	Pf00102, Pf03097, Pf05667, Pf13949	117552	ENSRNOG00000020862.6	Ptpn23			0	0.433	0.884	0.647	103.9	28.1	134.5	90.6	52.1	125.3	88	177.3	High	Peak Found	High	High	High	High	High	High
High	Master Protein	D3ZZT9	Collagen type XIV alpha 1 chain OS=Rattus norvegicus OX=10116 GN=Col14a1 PE=1 SV=3	0	52.011	14	16	35	16	192.4	115.8	16	cell organization and biogenesis;regulation of biological process	extracellular	protein binding;RNA binding	Pf00041, Pf00092, Pf01391, Pf13519		ENSRNOG00000026415.6		Collagen chain trimerization; Assembly of collagen fibrils and other multimeric structures		0	0.362	0.661	0.493	105.4	22.6	182.9	43.4	42.6	103.6	84.4	215.1	High	High	High	High	High	Peak Found	High	High
High	Master Protein	D3ZN95	Host cell factor C1 OS=Rattus norvegicus OX=10116 GN=Hcfc1 PE=1 SV=1	0	50.737	11	13	22	13	209	71.82	13	cell organization and biogenesis;metabolic process;regulation of biological process;response to stimulus	cytoplasm;membrane;nucleus	catalytic activity;protein binding	Pf01344, Pf13415, Pf13418, Pf13854, Pf13964	363519	ENSRNOG00000051948.1	Hcfc1	UCH proteinases; HATs acetylate histones	Herpes simplex infection	0	3.244	0.893	0.665	65.1	378.9	38	49.1	9.3	111.1	18	130.5	High	High	High	Peak Found	Peak Found	Peak Found	Peak Found	High
High	Master Protein	F1LTF8	Laminin subunit alpha 4 OS=Rattus norvegicus OX=10116 GN=Lama4 PE=1 SV=3	0	50.119	13	16	28	16	196.8	94.38	16	cell differentiation;cell organization and biogenesis;metabolic process;regulation of biological process;transport	cytoskeleton	catalytic activity;motor activity;protein binding;transporter activity	Pf00053, Pf00054, Pf01496, Pf01576, Pf02210, Pf03302, Pf04849, Pf05483, Pf05622, Pf06008, Pf06009, Pf06160, Pf08429, Pf12128, Pf13385, Pf13514, Pf13949		ENSRNOG00000000599.7		MET activates PTK2 signaling; Laminin interactions		0	0.357	0.98	0.481	71	31.2	210.4	79.1	41.3	97	105.2	164.8	High	Peak Found	High	Peak Found	High	High	High	High
High	Master Protein	D3ZQN7	Laminin subunit beta 1 OS=Rattus norvegicus OX=10116 GN=Lamb1 PE=1 SV=3	0	48.967	10	14	28	14	197.3	92.98	14	cell differentiation;cell organization and biogenesis;cellular component movement;metabolic process;regulation of biological process;transport	extracellular;nucleus	catalytic activity;motor activity;protein binding;structural molecule activity	Pf00038, Pf00053, Pf00055, Pf01442, Pf01540, Pf01576, Pf03938, Pf05262, Pf05557, Pf05698, Pf06008, Pf07111, Pf08317, Pf08647, Pf09731, Pf12128, Pf13476, Pf13949, Pf15346	298941	ENSRNOG00000005678.7	Lamb1	MET activates PTK2 signaling; Laminin interactions; Post-translational protein phosphorylation; Regulation of Insulin-like Growth Factor (IGF) transport and uptake by Insulin-like Growth Factor Binding Proteins (IGFBPs)		0	0.271	0.846	0.512	73.3	19.7	189.6	74.6	47.3	109.3	115.9	170.3	High	High	High	High	High	Peak Found	High	High
High	Master Protein	D3ZLS5	HECT domain E3 ubiquitin protein ligase 1 OS=Rattus norvegicus OX=10116 GN=Hectd1 PE=1 SV=3	0	47.43	11	17	38	17	288.9	120.98	17	cell differentiation;metabolic process;regulation of biological process	cytoplasm	catalytic activity;metal ion binding;protein binding	Pf00023, Pf00632, Pf00754, Pf06701, Pf07738, Pf12796, Pf13606, Pf13637, Pf13857	362736	ENSRNOG00000006905.7	Hectd1			0	0.528	1.205	1.098	84.6	28.1	125.9	98.5	47.9	214.9	61.7	138.4	High	High	High	High	Peak Found	High	High	High
High	Master Protein	G3V852	RCG55135, isoform CRA_b OS=Rattus norvegicus OX=10116 GN=Tln1 PE=1 SV=1	0	39.485	7	11	26	11	269.5	91.27	11	cell organization and biogenesis;regulation of biological process;response to stimulus	cytoskeleton	protein binding;structural molecule activity	Pf00373, Pf01608, Pf02174, Pf08913, Pf09141, Pf09379	313494	ENSRNOG00000016630.6	Tln1	Platelet degranulation ; p130Cas linkage to MAPK signaling for integrins; GRB2:SOS provides linkage to MAPK signaling for Integrins ; Smooth Muscle Contraction; SEMA3A-Plexin repulsion signaling by inhibiting Integrin adhesion	Focal adhesion; Rap1 signaling pathway; Platelet activation; HTLV-I infection	0	0.264	0.89	0.465	85.1	14.7	137.4	103.9	24	161.9	111.9	161	High	High	High	High	Peak Found	High	High	High
High	Master Protein	Q7TMA5	Apolipoprotein B-100 OS=Rattus norvegicus OX=10116 GN=Apob PE=1 SV=1	0	38.272	4	14	16	14	535.7	47.34	14	cell organization and biogenesis;cellular component movement;metabolic process;regulation of biological process;response to stimulus;transport	cytoplasm;cytosol;endoplasmic reticulum;extracellular;membrane;organelle lumen	protein binding;transporter activity	Pf00134, Pf01347, Pf06448, Pf09172, Pf12491	54225	ENSRNOG00000005542.8	Apob	Signaling by GPCR; VLDL assembly; Chylomicron assembly; Regulation of Insulin-like Growth Factor (IGF) transport and uptake by Insulin-like Growth Factor Binding Proteins (IGFBPs); Scavenging by Class A Receptors; Scavenging by Class B Receptors; Platelet sensitization by LDL; Chylomicron remodeling; Post-translational protein phosphorylation; Chylomicron clearance; Retinoid metabolism and transp…	Fat digestion and absorption; Vitamin digestion and absorption	0	0.373	0.594	0.561	186.3	11.9	91.4	61.5	31.6	158.2	100.3	158.8	High	Peak Found	High	High	Peak Found	Peak Found	Peak Found	Peak Found
High	Master Protein	D3ZEY0	Coiled-coil domain-containing 141 OS=Rattus norvegicus OX=10116 GN=Ccdc141 PE=1 SV=2	0	33.999	11	12	21	12	173.4	67.59	12	cellular component movement	cytoplasm;membrane	protein binding	Pf07679, Pf12128, Pf13895	311134	ENSRNOG00000012580.7	Ccdc141; LOC311134			0	0.385	0.637	0.572	57.3	57.6	130.7	68.9	85.4	85.1	106.5	208.6	High	High	High	Peak Found	High	Peak Found	High	High
High	Master Protein	P11530	Dystrophin OS=Rattus norvegicus OX=10116 GN=Dmd PE=1 SV=2	0	30.917	4	10	27	10	425.6	87.89	10	cell differentiation;cell organization and biogenesis;cellular homeostasis;metabolic process;regulation of biological process;response to stimulus	cell surface;cytoplasm;cytoskeleton;Golgi;membrane;nucleus;ribosome	metal ion binding;protein binding;structural molecule activity	Pf00307, Pf00397, Pf00435, Pf00569, Pf02463, Pf09068, Pf09069, Pf11971	24907	ENSRNOG00000046366.2	Dmd	Striated Muscle Contraction		0	0.25	0.838	0.69	81.3	13.1	129.7	92.3	51	159.2	96.4	177	High	High	High	High	High	High	High	High
High	Master Protein	P11442	Clathrin heavy chain 1 OS=Rattus norvegicus OX=10116 GN=Cltc PE=1 SV=3	0	30.739	8	11	19	11	191.5	59.37	11	cell differentiation;cell organization and biogenesis;metabolic process;regulation of biological process;transport	cytoplasm;cytoskeleton;cytosol;endosome;membrane;mitochondrion;vacuole	protein binding;RNA binding;structural molecule activity	Pf00637, Pf01394, Pf04053, Pf09268, Pf13838	54241		Cltc		Endocrine and other factor-regulated calcium reabsorption; Synaptic vesicle cycle; Bacterial invasion of epithelial cells; Lysosome; Endocytosis; Huntington's disease	0	0.599	0.623	1.267	52.9	71.4	84.9	48	61.4	274.8	91.3	115.3	High	High	High	High	High	High	High	Peak Found
High	Master Protein	F1LN42	Tensin 1 OS=Rattus norvegicus OX=10116 GN=Tns1 PE=1 SV=2	0	30.591	8	9	20	9	203.8	66.66	9	cell organization and biogenesis;cellular component movement;regulation of biological process;response to stimulus		metal ion binding;protein binding;RNA binding	Pf00017, Pf08416, Pf10409	301509	ENSRNOG00000014182.6	Tns1			0	0.477	0.803	0.503	118.3	35.8	126.6	94.9	60	78.6	100.6	185.2	High	High	High	High	High	Peak Found	High	High
High	Master Protein	A0A0G2K3A0	Serine/threonine-protein kinase WNK1 OS=Rattus norvegicus OX=10116 GN=Wnk1 PE=1 SV=1	0	30.583	7	11	29	10	229.4	92.48	11	metabolic process		catalytic activity;nucleotide binding	Pf00069, Pf07714, Pf12202		ENSRNOG00000009956.8				1	0.5	1.301	0.889	92.6	25.2	136	116.4	40.3	183.1	67	139.5	High	High	High	High	Peak Found	High	High	High
High	Master Protein	D4ACK1	Nucleoporin 214 (Fragment) OS=Rattus norvegicus OX=10116 GN=Nup214 PE=1 SV=2	0	28.664	8	9	17	9	181	55.94	9	regulation of biological process;transport		protein binding;structural molecule activity;transporter activity			ENSRNOG00000023393.7		SUMOylation of RNA binding proteins; snRNP Assembly; Transport of Mature mRNA derived from an Intron-Containing Transcript; SUMOylation of DNA damage response and repair proteins; SUMOylation of chromatin organization proteins; HuR (ELAVL1) binds and stabilizes mRNA; Nuclear Pore Complex (NPC) Disassembly; SUMOylation of DNA replication proteins; Regulation of Glucokinase by Glucokinase Regulator…		0	0.388	1.084	0.228	119.5	21	165.6	118.3	10.8	80	82.5	202.2	High	High	High	High	Peak Found	Peak Found	Peak Found	High
High	Master Protein	A0A0G2JW88	Microtubule-associated protein OS=Rattus norvegicus OX=10116 GN=Map4 PE=1 SV=1	0	27.956	8	11	18	11	233.3	53.34	11	cell division;cell organization and biogenesis;cellular component movement;regulation of biological process	cytoplasm;cytoskeleton	protein binding;RNA binding	Pf00418	367171	ENSRNOG00000020748.7	Map4			0	0.619	0.803	0.189	152.3	44.1	82.7	136.6	17	37	66.4	264	High	High	High	High	Peak Found	Peak Found	High	High
High	Master Protein	Q63638	Striated muscle-specific serine/threonine-protein kinase OS=Rattus norvegicus OX=10116 GN=Speg PE=1 SV=2	0	24.653	4	8	18	8	353.9	58.15	8	cell differentiation;metabolic process	nucleus	catalytic activity;nucleotide binding;protein binding	Pf00047, Pf00069, Pf01108, Pf07679, Pf07686, Pf07714, Pf13895, Pf13927	363256	ENSRNOG00000019850.8	Speg			0	0.796	1.272	1.251	79.8	52.9	122.4	88	56.5	184.3	37.2	179	High	High	High	High	Peak Found	High	Peak Found	Peak Found
High	Master Protein	A0A0G2JZ69	Spectrin alpha chain, non-erythrocytic 1 OS=Rattus norvegicus OX=10116 GN=Sptan1 PE=1 SV=1	0	23.702	5	9	12	9	286.5	40.82	9	cell organization and biogenesis;regulation of biological process	cytoskeleton;cytosol;membrane	metal ion binding;protein binding	Pf00018, Pf00036, Pf00435, Pf07653, Pf08239, Pf08726, Pf13405, Pf13499, Pf14604	64159	ENSRNOG00000015396.7	Sptan1			0	0.244	0.587	0.596	68.9	16.9	59.6	112.4	32.3	213.8	98	198.3	High	Peak Found	High	High	Peak Found	High	Peak Found	Peak Found
High	Master Protein	A0A0G2JVW5	E3 ubiquitin-protein ligase HUWE1 OS=Rattus norvegicus OX=10116 GN=Huwe1 PE=1 SV=1	0	23.26	2	7	17	7	447.4	53.28	7	cell organization and biogenesis;metabolic process;response to stimulus	cytoplasm;cytosol;membrane	catalytic activity;protein binding;RNA binding	Pf02825, Pf06012, Pf06025, Pf14377		ENSRNOG00000061262.1		Antigen processing: Ubiquitination & Proteasome degradation; Neutrophil degranulation		0	0.883	0.995	1.044	111.5	58.9	123.4	67.6	47.8	191.8	61.1	137.9	High	High	High	High	Peak Found	High	Peak Found	High
High	Master Protein	P15800	Laminin subunit beta-2 OS=Rattus norvegicus OX=10116 GN=Lamb2 PE=1 SV=1	0	22.678	5	6	17	6	196.3	56.38	6	cell differentiation;cell growth;cell organization and biogenesis;cellular component movement;regulation of biological process	cytoplasm;extracellular	catalytic activity;motor activity;protein binding	Pf00053, Pf00055, Pf00769, Pf01576, Pf04012, Pf06008, Pf07111, Pf11740, Pf12072, Pf12128, Pf12795, Pf13514, Pf13851, Pf13868, Pf14362, Pf14662, Pf15558, Pf15619	25473		Lamb2		ECM-receptor interaction; Focal adhesion; Amoebiasis; Small cell lung cancer; PI3K-Akt signaling pathway; Toxoplasmosis; Pathways in cancer	0	0.372	0.744	0.249	53.7	70.7	174.6	86.8	46.5	36.5	158.9	172.3	High	High	High	High	Peak Found	Peak Found	High	High
High	Master Protein	D3ZU13	Eukaryotic translation initiation factor 4 gamma, 1 OS=Rattus norvegicus OX=10116 GN=Eif4g1 PE=1 SV=1	0	22.406	8	9	16	9	175.6	50.47	9	cell organization and biogenesis;defense response;metabolic process;regulation of biological process;response to stimulus	cytoplasm;membrane;nucleus	nucleotide binding;protein binding;RNA binding	Pf00566, Pf02020, Pf02847, Pf02854	287986	ENSRNOG00000001738.8	Eif4g1	GTP hydrolysis and joining of the 60S ribosomal subunit; AUF1 (hnRNP D0) binds and destabilizes mRNA; Ribosomal scanning and start codon recognition; mTORC1-mediated signalling; ISG15 antiviral mechanism; Translation initiation complex formation; Nonsense Mediated Decay (NMD) enhanced by the Exon Junction Complex (EJC); Nonsense Mediated Decay (NMD) independent of the Exon Junction Complex (EJC);…		0	0.287	0.92	1.424	78.6	10.4	115.7	72.9	88.5	228.5	78.9	126.4	High	Peak Found	High	High	High	High	Peak Found	High
High	Master Protein	D4A054	RAN-binding protein 2 OS=Rattus norvegicus OX=10116 GN=Ranbp2 PE=1 SV=2	0	19.901	3	6	8	6	341.2	24.79	6	metabolic process;regulation of biological process;response to stimulus;transport	membrane;mitochondrion;nucleus	catalytic activity;metal ion binding;protein binding	Pf00160, Pf00515, Pf00638, Pf00641, Pf07719, Pf09507, Pf12185, Pf13414, Pf13432		ENSRNOG00000000796.8		SUMOylation of RNA binding proteins; Amplification of signal from unattached kinetochores via a MAD2 inhibitory signal; snRNP Assembly; RHO GTPases Activate Formins; Transport of Mature mRNA derived from an Intron-Containing Transcript; SUMOylation of DNA damage response and repair proteins; Resolution of Sister Chromatid Cohesion; SUMOylation of chromatin organization proteins; Nuclear Pore Comp…		0	0.362	0.901	0.29	88.2	28.9	131.8	119.5	12.1	134.7	171.8	113	High	Peak Found	High	High	Peak Found	Peak Found	Peak Found	Peak Found
High	Master Protein	F1LTJ5	Uncharacterized protein OS=Rattus norvegicus OX=10116 PE=1 SV=3	0	19.754	4	5	9	5	262.9	34.83	5			protein binding	Pf00047, Pf00052, Pf00053, Pf00057, Pf07679, Pf07686, Pf13895, Pf13927		ENSRNOG00000021437.7		Signaling by GPCR; A tetrasaccharide linker sequence is required for GAG synthesis; HS-GAG degradation; Laminin interactions; Retinoid metabolism and transport; Degradation of the extracellular matrix; Integrin cell surface interactions; Non-integrin membrane-ECM interactions; HS-GAG biosynthesis		0	0.503	1.617	1.408	65	26.8	203.6	88.3	80.5	169.5	88.7	77.6	High	Peak Found	High	High	Peak Found	Peak Found	High	Peak Found
High	Master Protein	F1LS79	Chondroitin sulfate proteoglycan 4 OS=Rattus norvegicus OX=10116 GN=Cspg4 PE=4 SV=1	0	19.646	5	8	9	8	251.9	28.63	8	cell proliferation;cellular component movement;regulation of biological process;response to stimulus	cell surface;membrane	protein binding	Pf00054, Pf02210		ENSRNOG00000017208.5		Dermatan sulfate biosynthesis; A tetrasaccharide linker sequence is required for GAG synthesis; Chondroitin sulfate biosynthesis; CS/DS degradation		0	0.705	1.077	0.595	187.7	24.2	125.9	84.3	21.6	149.6	64.1	142.6	High	Peak Found	High	Peak Found	Peak Found	Peak Found	Peak Found	Peak Found
High	Master Protein	A0A0G2JVW3	Ankyrin repeat domain 17 OS=Rattus norvegicus OX=10116 GN=Ankrd17 PE=1 SV=1	0	18.449	3	5	13	1	267.1	46.57	5	defense response;regulation of biological process;response to stimulus	chromosome;cytoplasm;membrane;nucleus	protein binding;RNA binding	Pf00013, Pf00023, Pf12796, Pf13014, Pf13606, Pf13637, Pf13857	289521	ENSRNOG00000002940.7	Ankrd17			3	0.472	0.922	0.423	88.8	43.2	121.8	120.4	22.2	139.4	117.5	146.8	High	Not Found	Peak Found	Peak Found	Not Found	Not Found	Not Found	Not Found
High	Master Protein	E9PTK9	Eukaryotic translation initiation factor 4E binding protein 3 OS=Rattus norvegicus OX=10116 GN=Ankhd1 PE=1 SV=2	0	18.336	3	5	13	1	267.2	46.16	5	defense response;response to stimulus	cytoplasm	protein binding;RNA binding	Pf00013, Pf00023, Pf12796, Pf13014, Pf13606, Pf13637, Pf13857	100529260	ENSRNOG00000030247.5	Ankhd1			0	100	100	100	142.6		198			459.4			High	Not Found	Peak Found	Not Found	Not Found	Peak Found	Not Found	Not Found
High	Master Protein	A0A0G2K6S9	Myosin-11 OS=Rattus norvegicus OX=10116 GN=Myh11 PE=1 SV=1	0	15.529	3	4	14	1	227.9	49.44	4	cell organization and biogenesis;metabolic process;transport		catalytic activity;motor activity;nucleotide binding;protein binding;structural molecule activity	Pf00063, Pf01576, Pf02736, Pf03842, Pf04111, Pf04156, Pf07888, Pf09726, Pf10079, Pf12128, Pf13514	24582	ENSRNOG00000057880.1	Myh11	RHO GTPases activate PAKs; Smooth Muscle Contraction		0	0.01	0.729	0.01			213.1				267.9	319.1	High	Not Found	High	Not Found	Not Found	Not Found	Peak Found	Peak Found
High	Master Protein	D3Z9Z0	Ankyrin 1 OS=Rattus norvegicus OX=10116 GN=Ank1 PE=1 SV=1	0	15.126	4	4	4	4	187	14.12	4	cell organization and biogenesis;metabolic process;regulation of biological process;transport	cytoskeleton;endoplasmic reticulum;membrane;nucleus	protein binding	Pf00023, Pf00791, Pf12796, Pf13606, Pf13637, Pf13857	306570	ENSRNOG00000018241.6	Ank1	Interaction between L1 and Ankyrins; Neurofascin interactions; COPI-mediated anterograde transport	Proteoglycans in cancer	0	0.367	0.885	0.679	50.7		137.5	108.7	57.1	153.9	98.8	193.2	High	Not Found	Peak Found	High	Peak Found	Peak Found	Peak Found	Peak Found
High	Master Protein	A0A0G2K2P5	Tight junction protein ZO-1 OS=Rattus norvegicus OX=10116 GN=Tjp1 PE=1 SV=1	0	14.681	4	4	7	4	197	22.24	4	cellular homeostasis;response to stimulus	cytoplasm;cytosol;membrane;nucleus	protein binding	Pf00595, Pf00625, Pf00791, Pf07653, Pf13180		ENSRNOG00000011077.7		c-src mediated regulation of Cx43 function and closure of gap junctions; Signaling by Hippo		0	0.197	0.516	0.489	27	41.7	108.8	71	59.4	116.9	109.1	266	High	Peak Found	High	High	Peak Found	Peak Found	Peak Found	High
High	Master Protein	F1M614	Laminin subunit alpha 2 OS=Rattus norvegicus OX=10116 GN=Lama2 PE=1 SV=3	0	14.595	2	5	7	5	343.6	24.03	5	cell differentiation;cell organization and biogenesis;cellular component movement;metabolic process;regulation of biological process;response to stimulus;transport	cytoplasm;cytoskeleton;extracellular;membrane	catalytic activity;motor activity;protein binding;structural molecule activity;transporter activity	Pf00038, Pf00052, Pf00053, Pf00054, Pf00055, Pf00261, Pf00430, Pf00435, Pf00754, Pf00769, Pf01442, Pf01496, Pf01576, Pf02210, Pf02463, Pf02996, Pf03302, Pf03343, Pf03962, Pf03999, Pf04582, Pf05384, Pf05483, Pf05557, Pf05622, Pf05667, Pf05701, Pf06008, Pf06009, Pf06160, Pf07926, Pf08317, Pf09486, Pf09728, Pf09755, Pf10174, Pf12128, Pf12325, Pf12718, Pf12785, Pf12889, Pf13166, Pf13385, Pf13514, Pf1…		ENSRNOG00000011134.7		MET activates PTK2 signaling; Laminin interactions		0	0.089	0.637	0.324	11	19.2	273.8	39.5	33	84.7	124.3	214.5	High	Peak Found	High	Peak Found	Peak Found	Peak Found	Peak Found	Peak Found
High	Master Protein	M0RBF1	Complement C3 OS=Rattus norvegicus OX=10116 GN=C3 PE=1 SV=1	0	13.586	4	4	8	4	186.2	27.93	4	cell organization and biogenesis;coagulation;defense response;metabolic process;regulation of biological process;response to stimulus	extracellular	enzyme regulator activity;protein binding	Pf00207, Pf01759, Pf01821, Pf01835, Pf07677, Pf07678, Pf07703, Pf10569, Pf11974	24232	ENSRNOG00000046834.3	C3	Activation of C3 and C5; Peptide ligand-binding receptors; Post-translational protein phosphorylation; Regulation of Complement cascade; Immunoregulatory interactions between a Lymphoid and a non-Lymphoid cell; Neutrophil degranulation; Regulation of Insulin-like Growth Factor (IGF) transport and uptake by Insulin-like Growth Factor Binding Proteins (IGFBPs); Alternative complement activation; G …	Herpes simplex infection; Viral carcinogenesis; Chagas disease (American trypanosomiasis); Systemic lupus erythematosus; Legionellosis; Pertussis; Tuberculosis; Staphylococcus aureus infection; Leishmaniasis; Complement and coagulation cascades; Phagosome	0	1.995	3.241	3.804	41.4	76.5	88.5	94.4	29.3	393	64.6	12.3	High	High	High	High	Peak Found	High	Peak Found	Peak Found
High	Master Protein	F1MA36	Spectrin beta chain OS=Rattus norvegicus OX=10116 GN=Sptbn2 PE=1 SV=2	0	12.699	2	4	13	1	270.8	38.49	4	cell organization and biogenesis;regulation of biological process;response to stimulus;transport	cytoplasm;cytoskeleton;cytosol;endosome;membrane	protein binding;structural molecule activity	Pf00169, Pf00307, Pf00435, Pf11971, Pf15410	29211	ENSRNOG00000058842.1	Sptbn2	RAF/MAP kinase cascade; MHC class II antigen presentation; Interleukin-20 family signaling; Interaction between L1 and Ankyrins; COPI-mediated anterograde transport; NCAM signaling for neurite out-growth		0	0.01	1.163	0.541			178.9	138.3	30.2	176.8	111	164.7	Not Found	Not Found	High	High	Peak Found	High	Peak Found	High
High	Master Protein	D3ZMJ7	WNK lysine deficient protein kinase 2 OS=Rattus norvegicus OX=10116 GN=Wnk2 PE=1 SV=2	0	12.485	3	4	9	3	218.2	29.52	4	metabolic process;regulation of biological process;response to stimulus	cytoplasm;cytosol	catalytic activity;nucleotide binding	Pf00069, Pf07714, Pf12202	306811	ENSRNOG00000016684.7	Wnk2	Stimuli-sensing channels		0	0.542	2.078	11.818	21.5		63	108.4		470	12.7	124.4	High	Not Found	Peak Found	High	Not Found	High	Peak Found	High
High	Master Protein	A0A0G2JXT8	Filamin B OS=Rattus norvegicus OX=10116 GN=Flnb PE=1 SV=1	0	12.139	2	4	12	2	277.7	45.6	4	cell differentiation;cell organization and biogenesis	cytoplasm;cytosol;membrane;nucleus	protein binding;RNA binding	Pf00307, Pf00630	306204	ENSRNOG00000009470.7	Flnb	ISG15 antiviral mechanism		0	0.255	0.616	2.158	50.7			122.3		428.5	198.5		High	Not Found	High	Peak Found	Not Found	High	Peak Found	Not Found
High	Master Protein	D4AEH9	Amylo-1, 6-glucosidase, 4-alpha-glucanotransferase (Glycogen debranching enzyme, glycogen storage disease type III) (Predicted), isoform CRA_a OS=Rattus norvegicus OX=10116 GN=Agl PE=1 SV=1	0	11.85	4	5	7	5	174.2	20.37	5	metabolic process;response to stimulus	cytoplasm;endoplasmic reticulum;nucleus	catalytic activity;protein binding	Pf00128, Pf06202, Pf14699, Pf14701, Pf14702	362029	ENSRNOG00000016214.5	Agl	Glycogen breakdown (glycogenolysis); Neutrophil degranulation	Starch and sucrose metabolism; Metabolic pathways	0	0.256	0.589	0.802	23.6	56.1	73.9	94.6	88.4	146.8	88.2	228.5	High	High	High	Peak Found	High	Peak Found	Peak Found	Peak Found
High	Master Protein	D3ZWH1	Stabilin 1 OS=Rattus norvegicus OX=10116 GN=Stab1 PE=1 SV=2	0	9.041	2	3	3	3	242	9.79	3	cell communication;defense response;regulation of biological process;response to stimulus;transport		metal ion binding;receptor activity	Pf00193, Pf02469, Pf12947		ENSRNOG00000018434.7		Scavenging by Class H Receptors		0	1.034	2.064	0.215	122.1	68.6	254.2	131.5	19		51.1	153.6	High	Peak Found	Peak Found	Peak Found	Peak Found	Not Found	Peak Found	Peak Found
High	Master Protein	Q9JLA3	UDP-glucose:glycoprotein glucosyltransferase 1 OS=Rattus norvegicus OX=10116 GN=Uggt1 PE=1 SV=2	0	8.106	3	3	5	3	176.3	14.97	3	metabolic process;regulation of biological process;response to stimulus	endoplasmic reticulum;organelle lumen	catalytic activity;protein binding	Pf06427	171129	ENSRNOG00000014901.5	Uggt1	ER Quality Control Compartment (ERQC)	Protein processing in endoplasmic reticulum	0	1.238	0.972	0.01		233.7	183.5				223.2	159.6	Not Found	High	High	Not Found	High	Not Found	Peak Found	Peak Found
High	Master Protein	F1LS89	Ryanodine receptor 2 OS=Rattus norvegicus OX=10116 GN=Ryr2 PE=1 SV=3	0	8.035	1	4	6	4	560.9	14.76	4	cell communication;cell death;cellular homeostasis;regulation of biological process;response to stimulus;transport	endoplasmic reticulum;membrane	metal ion binding;protein binding;transporter activity	Pf00622, Pf01365, Pf02026, Pf02815, Pf06459, Pf08454, Pf08709, Pf13499, Pf14070		ENSRNOG00000017060.8		Ion homeostasis; Stimuli-sensing channels		0	0.649	1.591	1.598	57.8	46.4	161.6	99.7	93.4	173.9	58.6	108.7	High	High	High	High	High	Peak Found	Peak Found	Peak Found
High	Master Protein	F1M949	Cytoskeleton-associated protein 5 OS=Rattus norvegicus OX=10116 GN=Ckap5 PE=1 SV=3	0	7.546	3	4	5	4	187.8	15.01	4	cell organization and biogenesis	chromosome;membrane	protein binding	Pf12348	311191	ENSRNOG00000016067.8	Ckap5	Regulation of PLK1 Activity at G2/M Transition; Amplification of signal from unattached kinetochores via a MAD2 inhibitory signal; AURKA Activation by TPX2; RHO GTPases Activate Formins; Recruitment of mitotic centrosome proteins and complexes; Loss of Nlp from mitotic centrosomes; Anchoring of the basal body to the plasma membrane; Resolution of Sister Chromatid Cohesion; Separation of Sister Ch…		0	0.215	0.692	0.34	129.6	8.8	117.1	101.2	29.8	96.2	138	179.4	High	Peak Found	High	Peak Found	Peak Found	Peak Found	Peak Found	Peak Found
High	Master Protein	G3V928	LDL receptor-related protein 1 OS=Rattus norvegicus OX=10116 GN=Lrp1 PE=1 SV=1	0	6.837	1	2	4	2	504.6	14.17	2	cell proliferation;metabolic process;regulation of biological process;response to stimulus;transport	cytosol;endosome;membrane	metal ion binding;protein binding;receptor activity;RNA binding	Pf00057, Pf00058, Pf07645, Pf12662, Pf14670	299858	ENSRNOG00000025053.5	Lrp1	Signaling by GPCR; Retinoid metabolism and transport; Scavenging of heme from plasma	Alzheimer's disease; Malaria	0	0.921	1.221	1.183	77	68	155.3	59.2	45.7	189.3	36.6	168.9	High	Peak Found	High	Peak Found	Peak Found	Peak Found	Peak Found	Peak Found
High	Master Protein	A0A0G2JU96	AHNAK nucleoprotein OS=Rattus norvegicus OX=10116 GN=Ahnak PE=1 SV=1	0	6.176	4	2	6	2	571.5	20.3	2	cell organization and biogenesis;regulation of biological process	cytoplasm;cytoskeleton;cytosol;membrane;nucleus	protein binding;RNA binding;structural molecule activity			ENSRNOG00000057569.1				0	0.619	0.797	1.27	75.5	41.9	84.5	62	49	271.6	49.8	165.6	High	Peak Found	High	High	High	High	Peak Found	High
High	Master Protein	G3V824	Insulin-like growth factor 2 receptor OS=Rattus norvegicus OX=10116 GN=Igf2r PE=1 SV=1	0	6.111	1	3	6	3	273.4	16.1	3	regulation of biological process;response to stimulus;transport	cell surface;cytoplasm;endosome;Golgi;membrane;nucleus	catalytic activity;protein binding;receptor activity;signal transducer activity;transporter activity	Pf00040, Pf00878, Pf02157, Pf09451, Pf13015	25151	ENSRNOG00000014997.4	Igf2r	Retrograde transport at the Trans-Golgi-Network; Cargo recognition for clathrin-mediated endocytosis; Golgi Associated Vesicle Biogenesis; Neutrophil degranulation	Lysosome; Endocytosis	0	1.114	1.409	0.965	166	47.2	162.8	77.1	40.4	145.5	67.6	93.4	High	Peak Found	High	High	Peak Found	Peak Found	Peak Found	Peak Found
High	Master Protein	D4A3E3	AT-rich interaction domain 1A OS=Rattus norvegicus OX=10116 GN=Arid1a PE=1 SV=3	0	5.994	2	2	3	2	217.4	9.71	2	cell differentiation;cell organization and biogenesis;regulation of biological process;response to stimulus;transport	nucleus	DNA binding;protein binding	Pf01388, Pf12031		ENSRNOG00000006137.7		RUNX1 interacts with co-factors whose precise effect on RUNX1 targets is not known; RMTs methylate histone arginines		0	0.78	0.797	0.883	180.4		184.2			204.1		231.3	High	Not Found	Peak Found	High	Not Found	Peak Found	Not Found	High
High	Master Protein	F1M155	Supervillin OS=Rattus norvegicus OX=10116 GN=Svil PE=1 SV=3	0	5.986	2	3	4	3	241.9	12.65	3	cell organization and biogenesis	cytoplasm;cytoskeleton;cytosol;membrane;nucleus	protein binding	Pf00626, Pf02209	361256	ENSRNOG00000018110.8	Svil			0	0.376	0.323	0.836	117.2	22.6	53	36.9	73.1	179.5	239.2	78.4	Peak Found	High	High	High	Peak Found	Peak Found	Peak Found	High
High	Master Protein	G3V7Q7	IQ motif containing GTPase activating protein 1 (Predicted), isoform CRA_b OS=Rattus norvegicus OX=10116 GN=Iqgap1 PE=1 SV=1	0	4.887	1	1	1	1	188.7	4.14	1	cell growth;regulation of biological process;response to stimulus	cytoplasm;cytoskeleton;membrane;nucleus	enzyme regulator activity;protein binding	Pf00307, Pf00616, Pf03836, Pf11016	361598	ENSRNOG00000012002.6	Iqgap1	RHO GTPases activate IQGAPs; Nephrin family interactions; Neutrophil degranulation	Adherens junction; Regulation of actin cytoskeleton; Proteoglycans in cancer	0	100	100	100	35.1		52.4		41.9	670.6			Peak Found	Not Found	Peak Found	Not Found	Peak Found	High	Not Found	Not Found
High	Master Protein	D3ZN76	Protein transport protein sec16 OS=Rattus norvegicus OX=10116 GN=Sec16a PE=1 SV=1	0	4.613	1	2	2	2	253.1	4.97	2	cell organization and biogenesis;metabolic process;transport	cytosol;endoplasmic reticulum;Golgi;membrane		Pf03153, Pf10697, Pf12931, Pf12932	100360302	ENSRNOG00000019122.7	LOC100360302; Sec16a	COPII (Coat Protein 2) Mediated Vesicle Transport		0	0.682	0.59	0.733		112	156.8	60		120.5	114.1	236.6	Not Found	High	High	Peak Found	Not Found	Peak Found	Peak Found	Peak Found
High	Master Protein	F1MAN8	Laminin subunit alpha 5 OS=Rattus norvegicus OX=10116 GN=Lama5 PE=1 SV=2	0	4.305	1	2	3	2	403.5	9.84	2	cell organization and biogenesis;cellular component movement;regulation of biological process;response to stimulus	nucleus	protein binding	Pf00052, Pf00053, Pf00054, Pf00055, Pf02210, Pf03302, Pf06008, Pf06009, Pf12128, Pf13514	140433	ENSRNOG00000053691.1	Lama5	MET activates PTK2 signaling; Laminin interactions	ECM-receptor interaction; Focal adhesion; Amoebiasis; Small cell lung cancer; PI3K-Akt signaling pathway; Metabolic pathways; Toxoplasmosis; Pathways in cancer	0	0.521	0.786	0.01	118.5	61.3	197	83.8			124.3	215.1	High	Peak Found	High	Peak Found	Not Found	Not Found	Peak Found	Peak Found
High	Master Protein	A0A0U1RS13	SH3 and multiple ankyrin repeat domains protein 3 (Fragment) OS=Rattus norvegicus OX=10116 GN=Shank3 PE=1 SV=2	0	3.793	3	3	3	1	174.8	9.06	3			protein binding	Pf00018, Pf00023, Pf07653, Pf12796, Pf13637, Pf13857, Pf14604		ENSRNOG00000052296.2				2	0.348	0.73	0.596	33.3	73.1	120	89.4	56.4	127	100.5	200.2	Not Found	Not Found	High	Peak Found	Peak Found	Not Found	Peak Found	Peak Found
High	Master Protein	D3ZJU0	AT-rich interaction domain 2 OS=Rattus norvegicus OX=10116 GN=Arid2 PE=1 SV=2	0	3.607	1	1	1	1	194.9	4.33	1	cell organization and biogenesis;cell proliferation;regulation of biological process	membrane;nucleus	DNA binding	Pf01388, Pf02257, Pf09770	366980	ENSRNOG00000004831.8	Arid2	RUNX1 interacts with co-factors whose precise effect on RUNX1 targets is not known; RMTs methylate histone arginines		0		100				477.4	322.6					Not Found	Not Found	High	Peak Found	Not Found	Not Found	Not Found	Not Found
High	Master Protein	D4A917	Latent-transforming growth factor beta-binding protein 4 OS=Rattus norvegicus OX=10116 GN=Ltbp4 PE=1 SV=2	0	3.575	1	1	1	1	174.4	2.89	1	regulation of biological process;response to stimulus;transport	extracellular	metal ion binding;protein binding	Pf00683, Pf07645, Pf12662, Pf12947	292734	ENSRNOG00000020871.7	Ltbp4	Molecules associated with elastic fibres		0	100	100			601.7	137.5	60.8					Not Found	High	Peak Found	Peak Found	Not Found	Not Found	Not Found	Not Found
High	Master Protein	D4A678	Spectrin, alpha, erythrocytic 1 OS=Rattus norvegicus OX=10116 GN=Spta1 PE=1 SV=3	0	3.428	0	1	1	1	279.9	3.28	1	cell organization and biogenesis;metabolic process;regulation of biological process	cytoskeleton;membrane	metal ion binding;protein binding	Pf00018, Pf00435, Pf07653, Pf08726, Pf14604	289257	ENSRNOG00000003537.8	Spta1	RAF/MAP kinase cascade; Interleukin-20 family signaling; Interaction between L1 and Ankyrins; COPI-mediated anterograde transport; NCAM signaling for neurite out-growth	Apoptosis	0	4.251	0.293	0.794	402.4		27.8		65.2	86.6	54.9	163.2	High	Not Found	Peak Found	Not Found	Peak Found	Peak Found	Peak Found	Peak Found
High	Master Protein	D3ZJF8	Fc fragment of IgG-binding protein OS=Rattus norvegicus OX=10116 GN=Fcgbp PE=1 SV=3	0	3.374	0	1	6	1	275	12.99	1			protein binding	Pf00094, Pf01826, Pf08742, Pf12714	100303643	ENSRNOG00000019129.5	Fcgbp			0	0.799	0.938	1.646	76.7	56.9	48.1	125.1	73.7	251.3	69.1	99	High	High	Peak Found	Peak Found	Peak Found	High	Peak Found	Peak Found
High	Master Protein	A0A0G2K1J5	Plectin OS=Rattus norvegicus OX=10116 GN=Plec PE=1 SV=1	0	3.029	0	1	1	1	498.9	4.29	1	cell differentiation;cell organization and biogenesis;response to stimulus	cytoplasm;cytoskeleton;cytosol;membrane	protein binding;RNA binding;structural molecule activity	Pf00307, Pf00681, Pf07812, Pf11971	64204	ENSRNOG00000023781.7	Plec	Assembly of collagen fibrils and other multimeric structures; Caspase-mediated cleavage of cytoskeletal proteins; Type I hemidesmosome assembly		0												Not Found	Not Found	Not Found	Not Found	Not Found	High	Not Found	Not Found
High	Master Protein	A0A0G2K6R8	EH domain-binding protein 1-like 1 OS=Rattus norvegicus OX=10116 GN=Ehbp1l1 PE=1 SV=1	0	2.849	1	1	1	1	182.4	3.48	1		membrane	protein binding	Pf00307, Pf10358, Pf11971, Pf12130		ENSRNOG00000056038.1				0												Not Found	Not Found	High	Not Found	Not Found	Not Found	Not Found	Not Found
High	Master Protein	P12785	Fatty acid synthase OS=Rattus norvegicus OX=10116 GN=Fasn PE=1 SV=3	0	2.739	1	1	1	1	272.5	3.09	1	cell differentiation;metabolic process;response to stimulus	cytoplasm;cytosol;Golgi;membrane;mitochondrion	catalytic activity;nucleotide binding;protein binding;RNA binding	Pf00106, Pf00107, Pf00109, Pf00698, Pf00975, Pf02801, Pf08241, Pf08242, Pf08659, Pf12847, Pf13489, Pf13602, Pf13847, Pf14765	50671	ENSRNOG00000045636.2	Fasn	Vitamin B5 (pantothenate) metabolism; ChREBP activates metabolic gene expression; Fatty acyl-CoA biosynthesis	Fatty acid metabolism; Fatty acid biosynthesis; Metabolic pathways; AMPK signaling pathway; Insulin signaling pathway	0	100		100	177.9				112.2	509.9			High	Not Found	Not Found	Not Found	Peak Found	Peak Found	Not Found	Not Found
High	Master Protein	A0A0G2JUF8	DNA topoisomerase 2 OS=Rattus norvegicus OX=10116 GN=Top2a PE=1 SV=1	0.001	2.242	1	1	1	1	172.3	2.95	1	metabolic process	nucleus	catalytic activity;DNA binding;nucleotide binding	Pf00204, Pf00521, Pf01751, Pf02518, Pf08070		ENSRNOG00000053047.1		SUMOylation of DNA replication proteins		0	0.064	0.452	0.596	9.6	13.9	80	82.7	78.6	146.3	120.4	268.6	High	Peak Found	Peak Found	Peak Found	Peak Found	Peak Found	Peak Found	Peak Found
High	Master Protein	F1LXQ7	Rho GTPase-activating protein 21 OS=Rattus norvegicus OX=10116 GN=Arhgap21 PE=1 SV=3	0.001	2.086	1	1	1	1	216.2	2.31	1	cell organization and biogenesis;cellular component movement;regulation of biological process;response to stimulus;transport	cytoskeleton;Golgi;membrane	enzyme regulator activity;protein binding	Pf00169, Pf00595, Pf00620, Pf13180, Pf15410		ENSRNOG00000008659.7		Rho GTPase cycle		0												Not Found	Not Found	High	Not Found	Not Found	Not Found	Not Found	Not Found
High	Master Protein	D3ZWL9	Death inducer-obliterator 1 OS=Rattus norvegicus OX=10116 GN=Dido1 PE=1 SV=2	0.004	1.955	1	1	1	1	243.1	2.88	1	metabolic process;regulation of biological process;response to stimulus	nucleus	metal ion binding;protein binding;RNA binding	Pf00628, Pf07500, Pf07744	362286	ENSRNOG00000009936.8	Dido1			0	100	100	100	82.5	90.2	191			436.3			Peak Found	Peak Found	High	Not Found	Not Found	Peak Found	Not Found	Not Found
High	Master Protein	M0R9X8	Cytoplasmic dynein 1 heavy chain 1 OS=Rattus norvegicus OX=10116 GN=Dync1h1 PE=1 SV=2	0.005	1.937	0	1	1	1	531.7	2.87	1	cell division;cell organization and biogenesis;cellular component movement;regulation of biological process;response to stimulus;transport	cytoplasm;membrane	catalytic activity;motor activity;nucleotide binding;protein binding;RNA binding	Pf00769, Pf03028, Pf03915, Pf04156, Pf07246, Pf07728, Pf08385, Pf08393, Pf12774, Pf12775, Pf12777, Pf12780, Pf12781, Pf13173, Pf13207, Pf13401	29489	ENSRNOG00000006178.8	Dync1h1		Vasopressin-regulated water reabsorption; Salmonella infection; Phagosome	0												Not Found	Not Found	Not Found	Not Found	Not Found	High	Not Found	Not Found
High	Master Protein	A0A0G2JY73	Eukaryotic translation initiation factor 4 gamma, 3 OS=Rattus norvegicus OX=10116 GN=Eif4g3 PE=1 SV=1	0.005	1.922	1	1	1	1	179	2.94	1	regulation of biological process		protein binding;RNA binding	Pf02020, Pf02847, Pf02854		ENSRNOG00000014368.7		ISG15 antiviral mechanism		0	100	100		577.4	183.3	39.3						High	Peak Found	Peak Found	Not Found	Not Found	Not Found	Not Found	Not Found
High	Master Protein	D4A5T8	Periplakin OS=Rattus norvegicus OX=10116 GN=Ppl PE=1 SV=1	0.005	1.9	1	1	1	1	204	2.98	1	response to stimulus	cytoskeleton	protein binding	Pf00681	302934	ENSRNOG00000002930.4	Ppl	Formation of the cornified envelope; Butyrophilin (BTN) family interactions		0			100					127.2	672.8			Not Found	Not Found	Not Found	Not Found	Peak Found	High	Not Found	Not Found
High	Master Protein	D3ZR50	Chromodomain-helicase-DNA-binding protein 5 OS=Rattus norvegicus OX=10116 GN=Chd5 PE=4 SV=2	0.005	1.799	2	1	1	1	220.2	4.09	1	regulation of biological process	nucleus	catalytic activity;DNA binding;metal ion binding;nucleotide binding;protein binding	Pf00176, Pf00271, Pf00385, Pf00628, Pf06461, Pf06465, Pf08073, Pf08074		ENSRNOG00000011268.8				0												High	Not Found	Not Found	Not Found	Not Found	Not Found	Not Found	Not Found
High	Master Protein	D3ZWS0	Scribbled planar cell polarity protein OS=Rattus norvegicus OX=10116 GN=Scrib PE=1 SV=1	0.005	1.782	1	1	1	1	179.7	2.51	1	cell communication;cell death;cell organization and biogenesis;cell proliferation;cellular component movement;metabolic process;regulation of biological process;response to stimulus;transport	cytoplasm;membrane	catalytic activity;protein binding	Pf00595, Pf12799, Pf13180, Pf13855, Pf14580	362938	ENSRNOG00000032574.4	Scrib		Viral carcinogenesis; Hippo signaling pathway	0	1.094	1.103	1.183	100		134.6	75.4	54.5	214.4	48.3	172.7	High	Not Found	Peak Found	Peak Found	Peak Found	Peak Found	Peak Found	Peak Found
High	Master Protein	A0A0G2K7B6	Dysferlin OS=Rattus norvegicus OX=10116 GN=Dysf PE=1 SV=1	0.008	1.717	1	1	1	1	242.3	3.13	1	cell organization and biogenesis	cytoplasm;endosome;membrane	metal ion binding;protein binding	Pf00168, Pf06398, Pf08150, Pf08151, Pf08165, Pf10409	312492	ENSRNOG00000032788.5	Dysf	Smooth Muscle Contraction		0		100	100			192.4	67.5	72.5	467.6			Not Found	Not Found	High	Peak Found	Peak Found	Peak Found	Not Found	Not Found
Medium	Master Protein	F1MA98	Nucleoprotein TPR OS=Rattus norvegicus OX=10116 GN=Tpr PE=1 SV=1	0.011	1.548	0	1	1	1	267.1	2.79	1	cell division;cell organization and biogenesis;metabolic process;regulation of biological process;response to stimulus;transport	chromosome;cytoplasm;cytoskeleton;membrane;nucleus	catalytic activity;motor activity;protein binding;RNA binding;transporter activity	Pf01496, Pf01576, Pf02463, Pf03962, Pf04111, Pf04156, Pf05557, Pf07926, Pf09726, Pf12128, Pf13166, Pf14915	304862	ENSRNOG00000002394.6	Tpr	SUMOylation of RNA binding proteins; snRNP Assembly; Transport of Mature mRNA derived from an Intron-Containing Transcript; SUMOylation of DNA damage response and repair proteins; SUMOylation of chromatin organization proteins; Nuclear Pore Complex (NPC) Disassembly; SUMOylation of DNA replication proteins; Regulation of Glucokinase by Glucokinase Regulatory Protein; Regulation of HSF1-mediated h…		0	0.085	0.668	1.203	20.6	10	125.4	101		202.7	146.2	194.1	Peak Found	Peak Found	High	Peak Found	Not Found	Peak Found	Peak Found	Peak Found
Medium	Master Protein	A0A0G2K2B4	Nuclear receptor corepressor 1 OS=Rattus norvegicus OX=10116 GN=Ncor1 PE=1 SV=1	0.02	1.301	1	1	1	1	266.2	3.03	1	cell differentiation;cell organization and biogenesis;metabolic process;regulation of biological process;transport	cytoplasm;cytosol;membrane;nucleus	DNA binding;enzyme regulator activity;protein binding	Pf00249	54299	ENSRNOG00000055246.1	Ncor1	HDACs deacetylate histones; Downregulation of SMAD2/3:SMAD4 transcriptional activity; Chromatin modifying enzymes; Regulation of lipid metabolism by Peroxisome proliferator-activated receptor alpha (PPARalpha)	Endocrine resistance; Transcriptional misregulation in cancer; Thyroid hormone signaling pathway	0	100		100	561.7					238.3			High	Not Found	Not Found	Not Found	Not Found	Peak Found	Not Found	Not Found
Medium	Master Protein	A0A0G2JXZ3	Transcriptional regulator ATRX OS=Rattus norvegicus OX=10116 GN=Atrx PE=1 SV=1	0.023	1.233	1	1	2	1	279.2	6.38	1	cell organization and biogenesis;metabolic process;regulation of biological process;response to stimulus	chromosome;nucleus	catalytic activity;nucleotide binding;protein binding	Pf00176, Pf00271		ENSRNOG00000056703.1				0	100		100		305.9				494.1			High	High	Not Found	Not Found	Not Found	Peak Found	Not Found	Not Found
Medium	Master Protein	F1MAM6	Dynein, axonemal, heavy chain 8 OS=Rattus norvegicus OX=10116 GN=Dnah8 PE=1 SV=3	0.025	1.218	0	1	1	1	540.9	2.56	1	cell organization and biogenesis;cellular component movement		catalytic activity;motor activity;nucleotide binding;protein binding	Pf03028, Pf07728, Pf08385, Pf08393, Pf12774, Pf12775, Pf12777, Pf12780, Pf12781		ENSRNOG00000000542.8				0	3.262	2.278	1.723	260.7	82.3	115.4	90.8	63.6	94.2	34.5	58.4	High	Peak Found	Peak Found	Peak Found	Peak Found	Peak Found	Peak Found	Peak Found
Medium	Master Protein	A0A0G2K1F2	Acetyl-CoA carboxylase beta OS=Rattus norvegicus OX=10116 GN=Acacb PE=1 SV=1	0.024	1.209	1	1	1	1	276.2	3.28	1	cell organization and biogenesis;metabolic process;regulation of biological process;response to stimulus	mitochondrion;nucleus	catalytic activity;metal ion binding;nucleotide binding;protein binding	Pf00289, Pf00364, Pf01039, Pf02785, Pf02786, Pf08326, Pf13535, Pf15254, Pf15632	116719	ENSRNOG00000000658.7	Acacb	Import of palmitoyl-CoA into the mitochondrial matrix; ChREBP activates metabolic gene expression; Biotin transport and metabolism		0												High	Not Found	Not Found	Not Found	Not Found	Not Found	Not Found	Not Found

## Sheet: D 180-120 kDa
Protein FDR Confidence: Combined	Master	Accession	Description	Exp. q-value: Combined	Sum PEP Score	Coverage [%]	# Peptides	# PSMs	# Unique Peptides	MW [kDa]	Score Sequest HT: Sequest HT	# Peptides (by Search Engine): Sequest HT	Biological Process	Cellular Component	Molecular Function	Pfam IDs	Entrez Gene ID	Ensembl Gene ID	Gene Symbol	Reactome Pathways	KEGG Pathways	# Razor Peptides	Abundance Ratio: (LPS) / (controle CARD445)	Abundance Ratio: (remplissage) / (LPS)	Abundance Ratio: (NButGT) / (remplissage)	Abundances (by Bio. Rep.): controle CARD445,1	Abundances (by Bio. Rep.): controle CARD445,2	Abundances (by Bio. Rep.): LPS,5	Abundances (by Bio. Rep.): LPS,6	Abundances (by Bio. Rep.): NButGT,1	Abundances (by Bio. Rep.): NButGT,2	Abundances (by Bio. Rep.): remplissage,3	Abundances (by Bio. Rep.): remplissage,4	Found in Sample: [S70] F70: Sample, 1, controle CARD445	Found in Sample: [S80] F80: Sample, 2, controle CARD445	Found in Sample: [S58] F58: Sample, 5, LPS	Found in Sample: [S59] F59: Sample, 6, LPS	Found in Sample: [S54] F54: Sample, 1, NButGT	Found in Sample: [S55] F55: Sample, 2, NButGT	Found in Sample: [S56] F56: Sample, 3, remplissage	Found in Sample: [S57] F57: Sample, 4, remplissage	Modifications
High	Master Protein	P14046	Alpha-1-inhibitor 3 OS=Rattus norvegicus OX=10116 GN=A1i3 PE=1 SV=1	0	146.455	24	27	160	11	163.7	560.17	27	regulation of biological process	extracellular	enzyme regulator activity	Pf00207, Pf01835, Pf07677, Pf07678, Pf07703, Pf10569, Pf11974, Pf13249	297568		A1i3; LOC297568			17	1.30029	0.819304	1.14363	69.2	105.3	109.9	117	119.1	93.5	123.3	62.6	High	High	High	High	High	High	High	High
High	Master Protein	Q03626	Murinoglobulin-1 OS=Rattus norvegicus OX=10116 GN=Mug1 PE=2 SV=1	0	133.414	22	25	144	12	165.2	505.36	25	defense response;regulation of biological process;response to stimulus	extracellular	enzyme regulator activity	Pf00207, Pf01835, Pf07677, Pf07678, Pf07703, Pf10569, Pf11974, Pf13249	497794		Mug1			0	0.843368	0.814279	1.22011	103.9	133.6	99.6	100.7	104.6	94.4	111.4	51.7	High	High	High	High	High	High	High	High
High	Master Protein	Q63041	Alpha-1-macroglobulin OS=Rattus norvegicus OX=10116 GN=A1m PE=1 SV=1	0	130.458	21	25	156	25	167	546.73	25	regulation of biological process	extracellular	enzyme regulator activity;protein binding	Pf00207, Pf01835, Pf07677, Pf07678, Pf07703, Pf10569, Pf11974, Pf13249	252922	ENSRNOG00000006709.6	Pzp			0	1.37613	0.74918	1.7015	53.9	101.1	102.8	110.5	133.5	138.4	95.1	64.7	High	High	High	High	High	High	High	High
High	Master Protein	P16638	ATP-citrate synthase OS=Rattus norvegicus OX=10116 GN=Acly PE=1 SV=1	0	117.863	33	25	55	25	120.6	183.64	25	metabolic process	cytoplasm;cytosol;membrane;mitochondrion	catalytic activity;metal ion binding;nucleotide binding	Pf00285, Pf00549, Pf02629	24159		Acly		Citrate cycle (TCA cycle); Metabolic pathways	0	3.03797	30.6917	0.0428998	2.3	5.6	9.5	14.5	14.1	17.5	718.6	18	Peak Found	Peak Found	Peak Found	Peak Found	Peak Found	Peak Found	High	Peak Found
High	Master Protein	P56741	Myosin-binding protein C, cardiac-type OS=Rattus norvegicus OX=10116 GN=Mybpc3 PE=1 SV=2	0	111.276	32	30	116	30	140.7	382.36	30	cell organization and biogenesis;regulation of biological process		metal ion binding;protein binding;structural molecule activity	Pf00041, Pf00047, Pf07679, Pf13895, Pf13927	295929	ENSRNOG00000012307.6	Mybpc3	Striated Muscle Contraction	Dilated cardiomyopathy; Hypertrophic cardiomyopathy (HCM)	0	1.6641	0.798665	2.14019	45.9	71.1	88.2	106.5	164.1	168.7	82	73.5	High	High	High	High	High	High	High	High
High	Master Protein	Q9Z2Q1	Protein transport protein Sec31A OS=Rattus norvegicus OX=10116 GN=Sec31a PE=1 SV=2	0	91.809	20	19	80	19	135.2	283.11	19	cell organization and biogenesis;response to stimulus;transport	cytoplasm;cytosol;endoplasmic reticulum;endosome;membrane	protein binding	Pf12931	93646		Sec31a	MHC class II antigen presentation; COPII (Coat Protein 2) Mediated Vesicle Transport; Antigen Presentation: Folding, assembly and peptide loading of class I MHC	Protein processing in endoplasmic reticulum	0	1.4527	0.709884	3.17281	44.5	73.9	73.4	98.6	136.8	250.6	59.5	62.6	High	High	High	High	High	High	High	High
High	Master Protein	D4A7X7	Myopalladin OS=Rattus norvegicus OX=10116 GN=Mypn PE=1 SV=1	0	88.922	27	24	89	24	142.8	300.01	24	cell organization and biogenesis;regulation of biological process	nucleus	protein binding	Pf00047, Pf07679, Pf13895, Pf13927	309760	ENSRNOG00000000383.7	Mypn			0	1.53704	0.726461	1.64251	49.9	95.9	119	105.1	108.9	158.5	85.7	77.1	High	High	High	High	High	High	High	High
High	Master Protein	F1M820	Sorbin and SH3 domain-containing protein 1 OS=Rattus norvegicus OX=10116 GN=Sorbs1 PE=1 SV=1	0	78.614	19	19	79	2	143.3	276.04	19	cell organization and biogenesis;regulation of biological process;response to stimulus		protein binding	Pf00018, Pf02208, Pf07653, Pf14604		ENSRNOG00000015658.8		Smooth Muscle Contraction		0	0.962673	0.813008	2.64615	47.1	119	60.4	99.5	88	256	55.1	74.9	Peak Found	High	High	High	High	High	Peak Found	High
High	Master Protein	D4A702	Synaptopodin-2 OS=Rattus norvegicus OX=10116 GN=Synpo2 PE=1 SV=2	0	71.119	17	16	50	16	135.9	168.24	16	cell organization and biogenesis;regulation of biological process	cytoplasm;cytoskeleton;cytosol;nucleus	protein binding	Pf00595	499702	ENSRNOG00000014867.7	Synpo2			0	1.70579	0.918835	1.11474	46.4	86.5	92.5	134.2	101.3	130.9	112.2	96.1	High	High	High	High	High	High	High	High
High	Master Protein	F1LM84	Nidogen-1 OS=Rattus norvegicus OX=10116 GN=Nid1 PE=1 SV=1	0	48.125	12	9	34	9	137	122.49	9	cell organization and biogenesis;regulation of biological process	cell surface;membrane	metal ion binding;protein binding	Pf00008, Pf00058, Pf00086, Pf06119, Pf06247, Pf07474, Pf07645, Pf12662, Pf12947, Pf14670	25494	ENSRNOG00000002461.7	Nid1	Degradation of the extracellular matrix; Laminin interactions		0	0.941538	0.953704	1.40605	76.4	118.6	130	53.6	108.3	137.9	85.4	89.7	High	High	High	High	High	High	High	High
High	Master Protein	G3V7K1	Myomesin 2 OS=Rattus norvegicus OX=10116 GN=Myom2 PE=1 SV=1	0	37.142	11	10	31	10	164.6	101.22	10	cell organization and biogenesis	mitochondrion	protein binding;structural molecule activity	Pf00041, Pf00047, Pf07679, Pf07686, Pf13895, Pf13927	306616	ENSRNOG00000011754.6	Myom2			0	1.55894	0.732946	2.53247	37.9	83.4	87.3	101.8	107.5	243.5	70.4	68.2	High	High	High	High	High	High	High	High
High	Master Protein	P06238	Alpha-2-macroglobulin OS=Rattus norvegicus OX=10116 GN=A2m PE=2 SV=2	0	36.527	12	13	29	12	163.7	89.66	13	cell differentiation;cell organization and biogenesis;defense response;regulation of biological process;response to stimulus	extracellular	enzyme regulator activity;protein binding	Pf00207, Pf01835, Pf07677, Pf07678, Pf07703, Pf10569, Pf11974, Pf13249	24153; 100911545	ENSRNOG00000028896.4; ENSRNOG00000045772.2	A2m; LOC100911545	Intrinsic Pathway of Fibrin Clot Formation; HDL assembly; Rho GTPase cycle; Platelet degranulation ; Degradation of the extracellular matrix	Complement and coagulation cascades	0	0.850452	0.903004	2.13444	78.4	109.5	51.9	107.9	131.8	176.2	84.3	60	High	High	Peak Found	Peak Found	High	High	Peak Found	High
High	Master Protein	B5DFC9	Nidogen-2 OS=Rattus norvegicus OX=10116 GN=Nid2 PE=2 SV=1	0	36.403	11	10	28	10	152.9	96.44	10		cell surface;extracellular;membrane	metal ion binding;protein binding	Pf00008, Pf00058, Pf00086, Pf06119, Pf06247, Pf07474, Pf07645, Pf08450, Pf12662, Pf12947, Pf14670	302248		Nid2			0	1.9654	0.492275	1.77518	42.2	99.4	142.4	135.9	77.4	165.8	76.6	60.4	High	High	High	High	High	High	High	High
High	Master Protein	A0A0G2K8V2	Vinculin OS=Rattus norvegicus OX=10116 GN=Vcl PE=1 SV=1	0	34.513	13	11	31	11	123.5	97.04	11	cell growth;cell organization and biogenesis;regulation of biological process	cytoplasm;cytoskeleton;membrane	protein binding;structural molecule activity	Pf01044	305679	ENSRNOG00000010765.7	Vcl	Platelet degranulation ; Smooth Muscle Contraction; Neutrophil degranulation		0	1.27391	0.780899	1.94637	39.7	114	82.8	113	176.5	121.1	99.1	53.8	High	High	High	High	High	High	High	Peak Found
High	Master Protein	F1MAA7	Laminin subunit gamma 1 OS=Rattus norvegicus OX=10116 GN=Lamc1 PE=1 SV=1	0	34.293	9	9	20	9	177.3	71.56	9	cell organization and biogenesis;cellular component movement;regulation of biological process	cytoskeleton	catalytic activity;motor activity;protein binding;structural molecule activity	Pf00052, Pf00053, Pf00055, Pf01576, Pf05130, Pf05483, Pf05557, Pf06160, Pf08317, Pf09969, Pf13514	117036	ENSRNOG00000002680.7	Lamc1	MET activates PTK2 signaling; Laminin interactions; Post-translational protein phosphorylation; Regulation of Insulin-like Growth Factor (IGF) transport and uptake by Insulin-like Growth Factor Binding Proteins (IGFBPs)	ECM-receptor interaction; Prion diseases; Focal adhesion; Amoebiasis; Small cell lung cancer; PI3K-Akt signaling pathway; Toxoplasmosis; Pathways in cancer	0	1.52493	0.855208	1.4331	65.4	75	112.2	101.9	111.8	150.6	106.4	76.7	High	High	High	High	High	High	High	Peak Found
High	Master Protein	D3ZW15	SEC24 homolog B, COPII coat complex component OS=Rattus norvegicus OX=10116 GN=Sec24b PE=1 SV=1	0	33.732	11	9	26	9	134.6	87.85	9	cell organization and biogenesis;regulation of biological process;transport	cytoplasm;cytosol;membrane	metal ion binding	Pf00626, Pf04810, Pf04811, Pf04815, Pf08033	295461	ENSRNOG00000023373.6	Sec24b	MHC class II antigen presentation; Cargo concentration in the ER; COPII (Coat Protein 2) Mediated Vesicle Transport; Antigen Presentation: Folding, assembly and peptide loading of class I MHC	Protein processing in endoplasmic reticulum	0	3.55488	0.638508	2.36602	26.4	39.2	100	133.2	95.9	256.4	50.2	98.7	High	High	High	High	High	High	Peak Found	High
High	Master Protein	D4AE06	Peptidylprolyl isomerase OS=Rattus norvegicus OX=10116 GN=Fkbp15 PE=1 SV=3	0	30.181	10	8	21	8	131.1	71.2	8	metabolic process;regulation of biological process	membrane	catalytic activity;metal ion binding;motor activity;structural molecule activity	Pf00038, Pf00254, Pf01576, Pf02463, Pf03962, Pf04111, Pf04156, Pf05557, Pf08703, Pf09726, Pf09744, Pf09789, Pf10211, Pf10234, Pf11559, Pf12128, Pf12718, Pf13868, Pf15619		ENSRNOG00000024663.7				0	1.44772	0.44537	3.51975	44.6	104.6	102.6	113.4	154.8	183.8	60.5	35.7	High	High	High	High	High	High	Peak Found	Peak Found
High	Master Protein	Q4FZU8	Rho family-interacting cell polarization regulator 1 OS=Rattus norvegicus OX=10116 GN=Ripor1 PE=1 SV=2	0	28.512	13	9	22	9	131.6	71.58	9	cell communication;regulation of biological process;response to stimulus	cytoplasm;Golgi;membrane	protein binding	Pf05109, Pf13646	291974	ENSRNOG00000017604.6	Fam65a; Ripor1			0	2.00853	0.427762	2.12003	65.7	74.9	117.1	165.3	124.1	132	66.6	54.2	High	High	High	High	High	High	High	Peak Found
High	Master Protein	F1LYX9	Desmoglein 2 OS=Rattus norvegicus OX=10116 GN=Dsg2 PE=1 SV=2	0	25.464	13	8	14	8	122.2	48.23	8	cell organization and biogenesis;regulation of biological process;response to stimulus	cell surface;membrane	metal ion binding;protein binding	Pf00028, Pf01049	307562	ENSRNOG00000016526.7	Dsg2	Apoptotic cleavage of cell adhesion proteins; Formation of the cornified envelope	Arrhythmogenic right ventricular cardiomyopathy (ARVC)	0	0.670795	1.20385	2.04345	53.3	140.5	49.8	80.2	232.2	87.6	46.8	109.7	High	High	Peak Found	High	High	Peak Found	High	High
High	Master Protein	F1LM33	Leucine-rich PPR motif-containing protein, mitochondrial OS=Rattus norvegicus OX=10116 GN=Lrpprc PE=1 SV=2	0	24.667	10	11	16	11	156.6	47.47	11	metabolic process;regulation of biological process;transport	chromosome;cytoplasm;cytoskeleton;membrane;mitochondrion;nucleus	catalytic activity;DNA binding;protein binding;RNA binding	Pf01535, Pf12854, Pf13041, Pf13812	313867	ENSRNOG00000005877.6	Lrpprc			0	1.85989	1.33309	2.27922	26.1	46.7	58.3	77.1	95.9	315.5	90.5	90	High	High	Peak Found	High	High	High	High	High
High	Master Protein	G3V662	Nuclear pore complex protein Nup153 OS=Rattus norvegicus OX=10116 GN=Nup153 PE=1 SV=1	0	22.076	7	6	12	6	152.7	41.77	6	cell organization and biogenesis;regulation of biological process;transport	cytosol;membrane	DNA binding;metal ion binding;protein binding;structural molecule activity;transporter activity	Pf00641, Pf08604	25281	ENSRNOG00000001456.5	Nup153	SUMOylation of RNA binding proteins; snRNP Assembly; Transport of Mature mRNA derived from an Intron-Containing Transcript; SUMOylation of DNA damage response and repair proteins; SUMOylation of chromatin organization proteins; Nuclear Pore Complex (NPC) Disassembly; SUMOylation of DNA replication proteins; Regulation of Glucokinase by Glucokinase Regulatory Protein; Regulation of HSF1-mediated h…	RNA transport	0	1.81626	0.387799	1.32648	60.8	118.8	125.5	200.7	84.1	83.7	63.8	62.7	High	High	Peak Found	High	Peak Found	Peak Found	Peak Found	Peak Found
High	Master Protein	B5DEZ4	Tcerg1 protein OS=Rattus norvegicus OX=10116 GN=Tcerg1 PE=1 SV=1	0	22.042	8	9	21	9	121.7	63.69	9	regulation of biological process		protein binding;RNA binding	Pf00397, Pf01846, Pf13949	307474	ENSRNOG00000018849.7	Tcerg1			0	1.75552	1.1001	1.08923	54.4	63.4	130.5	76.3	88.6	159.2	124.2	103.3	High	High	High	High	High	High	High	High
High	Master Protein	A0A0G2KAH2	Peroxidasin OS=Rattus norvegicus OX=10116 GN=Pxdn PE=4 SV=1	0	18.489	7	6	16	6	138.1	52.28	6	cell organization and biogenesis;metabolic process;response to stimulus	endoplasmic reticulum	antioxidant activity;catalytic activity;protein binding;structural molecule activity	Pf00047, Pf03098, Pf07679, Pf07686, Pf08205, Pf12799, Pf13855, Pf13895, Pf13927		ENSRNOG00000060614.1		Crosslinking of collagen fibrils		0	4.3381	0.491607	1.375	44.1	32.8	219.6	114	69.8	155.7	90.6	73.4	High	High	High	High	High	High	Peak Found	High
High	Master Protein	D4AEH9	Amylo-1, 6-glucosidase, 4-alpha-glucanotransferase (Glycogen debranching enzyme, glycogen storage disease type III) (Predicted), isoform CRA_a OS=Rattus norvegicus OX=10116 GN=Agl PE=1 SV=1	0	17.348	7	8	15	8	174.2	41.75	8	metabolic process;response to stimulus	cytoplasm;endoplasmic reticulum;nucleus	catalytic activity;protein binding	Pf00128, Pf06202, Pf14699, Pf14701, Pf14702	362029	ENSRNOG00000016214.5	Agl	Glycogen breakdown (glycogenolysis); Neutrophil degranulation	Starch and sucrose metabolism; Metabolic pathways	0	4.57265	0.755888	1.34421	19.8	38.7	154.4	113.1	107.6	164.2	90.1	112.1	High	High	High	High	High	High	High	Peak Found
High	Master Protein	G3V6X1	Fibulin 2 OS=Rattus norvegicus OX=10116 GN=Fbln2 PE=1 SV=1	0	15.36	6	5	10	5	131.2	31.44	5	cell organization and biogenesis;regulation of biological process	extracellular	metal ion binding	Pf01821, Pf07645, Pf12662, Pf14670	282583	ENSRNOG00000007338.8	Fbln2	Molecules associated with elastic fibres		0	1.06153	0.403253	2.45708	109.1	116.8	128.4	111.4	99.8	137.8	61.6	35.1	High	High	High	High	High	High	Peak Found	High
High	Master Protein	F1M7Q7	OTU deubiquitinase 4 OS=Rattus norvegicus OX=10116 GN=Otud4 PE=1 SV=2	0	14.695	4	3	10	3	122.6	33.62	3	metabolic process		catalytic activity;RNA binding	Pf02338, Pf10275	307774	ENSRNOG00000018477.6	Otud4			0	1.71324	0.274929	3.60363	48.1	115.8	105.7	175.1	108.4	169.8	11.6	65.6	Peak Found	High	High	High	High	High	Peak Found	Peak Found
High	Master Protein	M0R979	Thrombospondin 1 OS=Rattus norvegicus OX=10116 GN=Thbs1 PE=1 SV=2	0	14.489	5	5	6	5	127	18.19	5	cell organization and biogenesis;cellular component movement;defense response;metabolic process;regulation of biological process;response to stimulus	cell surface;cytoplasm;endoplasmic reticulum;extracellular	metal ion binding;protein binding	Pf00090, Pf00093, Pf02412, Pf05735, Pf12947, Pf14828		ENSRNOG00000045829.2		Signaling by PDGF; Platelet degranulation ; O-glycosylation of TSR domain-containing proteins; Integrin cell surface interactions		0	0.956154	1.9638	1.23515	70.6	59.4	38.2	86.1	98.6	202.9	172.9	71.2	High	High	Peak Found	Peak Found	Peak Found	Peak Found	Peak Found	Peak Found
High	Master Protein	A0A0G2JYT1	ELKS/Rab6-interacting/CAST family member 1 OS=Rattus norvegicus OX=10116 GN=Erc1 PE=1 SV=1	0	14.043	5	4	8	4	128.2	25.9	4	metabolic process;regulation of biological process;transport	cytoplasm;cytosol;endoplasmic reticulum;membrane	protein binding	Pf04156, Pf05529, Pf05557, Pf09457, Pf09726, Pf10174, Pf12128, Pf13166	266806	ENSRNOG00000009264.6	Erc1			0	1.77692	0.888997	1.6036	43.4	72.7	91.3	115	83.3	210.8	105.9	77.5	High	High	Peak Found	High	Peak Found	High	Peak Found	Peak Found
High	Master Protein	F1M392	LIM and calponin homology domains 1 OS=Rattus norvegicus OX=10116 GN=Limch1 PE=1 SV=2	0	13.377	6	4	8	4	121.4	22.86	4	cell organization and biogenesis		metal ion binding;protein binding	Pf00307, Pf00412	305332	ENSRNOG00000002318.6	Limch1			0	0.960111	0.95942	0.900302	86.5	129.1	19.1	187.9	129.6	49.2	95.8	102.8	High	High	Peak Found	Peak Found	High	Peak Found	Peak Found	Peak Found
High	Master Protein	M0R7S5	Perilipin 4 OS=Rattus norvegicus OX=10116 GN=Plin4 PE=4 SV=2	0	13.212	17	3	9	3	141.2	30.81	3		cytosol;membrane		Pf03036		ENSRNOG00000047046.2				0	1.09919	1.49171	1.01152	52.8	95.4	85.9	77	153.9	91.9	132	111	High	High	High	High	High	Peak Found	Peak Found	Peak Found
High	Master Protein	D4A9D6	DEAH (Asp-Glu-Ala-His) box polypeptide 9 (Predicted) OS=Rattus norvegicus OX=10116 GN=Dhx9 PE=1 SV=1	0	12.35	6	5	14	5	131.6	39.43	5	cell death;cell differentiation;cell organization and biogenesis;metabolic process;regulation of biological process;response to stimulus	cytoplasm;cytoskeleton;membrane;nucleus;ribosome	catalytic activity;DNA binding;nucleotide binding;protein binding;RNA binding	Pf00035, Pf00270, Pf00271, Pf04408, Pf07717	304859	ENSRNOG00000002735.6	Dhx9	Interleukin-1 family signaling; mRNA Splicing - Major Pathway; RIP-mediated NFkB activation via ZBP1; TAK1 activates NFkB by phosphorylation and activation of IKKs complex; Activated TLR4 signalling; DEx/H-box helicases activate type I IFN and inflammatory cytokines production ; TRAF6 mediated NF-kB activation		0	1.73927	0.741935	1.99233	51.5	69.7	92.6	118.2	107.2	204.4	79.5	76.9	High	High	High	High	High	High	Peak Found	High
High	Master Protein	F7F707	Enhancer of mRNA-decapping protein 4 OS=Rattus norvegicus OX=10116 GN=Edc4 PE=1 SV=2	0	12.323	3	3	5	3	163.2	16.68	3		membrane;nucleus	protein binding	Pf00400, Pf15056		ENSRNOG00000024025.6				0	0.806176	1.14466	0.564949	101.2	144.9	123.8	74.6	70.5	57.8	147.5	79.6	High	High	Peak Found	Peak Found	Peak Found	Peak Found	Peak Found	Peak Found
High	Master Protein	F1M983	Complement factor H OS=Rattus norvegicus OX=10116 GN=Cfh PE=1 SV=1	0	11.702	3	3	15	3	139.9	52.8	3	metabolic process;regulation of biological process;response to stimulus	cytoplasm;membrane;nucleus	protein binding	Pf00084		ENSRNOG00000030715.6		Regulation of Complement cascade		0	2.15402	0.948187	1.82678	29.7	59.9	82.5	110.5	93.7	240.6	95.3	87.7	High	High	High	High	High	High	High	High
High	Master Protein	A0A0G2K174	LIM domain 7 OS=Rattus norvegicus OX=10116 GN=Lmo7 PE=1 SV=1	0	11.651	4	3	5	3	156.7	14.21	3	metabolic process;regulation of biological process	membrane	catalytic activity;metal ion binding;protein binding	Pf00307, Pf00412, Pf00595, Pf13180	361084	ENSRNOG00000060775.1	Lmo7	Antigen processing: Ubiquitination & Proteasome degradation; Neddylation		0	1.02576	1.39343	0.280961		151.4	25.2	285.4	49.9	71.7	216.4		Not Found	High	Peak Found	High	Peak Found	High	Peak Found	Not Found
High	Master Protein	A0A0G2JZI2	Glutamyl-prolyl-tRNA synthetase OS=Rattus norvegicus OX=10116 GN=Eprs PE=1 SV=1	0	10.816	3	3	7	3	169.8	24.08	3	metabolic process;regulation of biological process;response to stimulus	cytoplasm;cytosol;membrane	catalytic activity;metal ion binding;nucleotide binding;protein binding;RNA binding	Pf00458, Pf00587, Pf00749, Pf01406, Pf03129, Pf03950, Pf09180, Pf14497	289352	ENSRNOG00000002393.7	Eprs			0	1.51212	1.38622	0.884393	37.1	86.7	101.8	85.4	96.5	133	215.3	44.2	High	High	High	High	Peak Found	Peak Found	High	Peak Found
High	Master Protein	P13635	Ceruloplasmin OS=Rattus norvegicus OX=10116 GN=Cp PE=1 SV=3	0	10.651	5	4	8	4	120.8	22.69	4	cellular homeostasis;metabolic process;response to stimulus;transport	extracellular;membrane	catalytic activity;metal ion binding;protein binding	Pf00394, Pf07731, Pf07732	24268		Cp			0	1.86439	1.15658	1.51224	32.5	64.1	99.8	80.3	122.4	192.6	163.8	44.5	High	High	Peak Found	High	Peak Found	Peak Found	Peak Found	Peak Found
High	Master Protein	Q9JLA3	UDP-glucose:glycoprotein glucosyltransferase 1 OS=Rattus norvegicus OX=10116 GN=Uggt1 PE=1 SV=2	0	10.62	3	4	8	4	176.3	23.98	4	metabolic process;regulation of biological process;response to stimulus	endoplasmic reticulum;organelle lumen	catalytic activity;protein binding	Pf06427	171129	ENSRNOG00000014901.5	Uggt1	ER Quality Control Compartment (ERQC)	Protein processing in endoplasmic reticulum	0	0.628195	0.774317	2.22003	93.8	156.6	66.9	90.4	19.3	251.1	67.8	54	High	High	Peak Found	High	Peak Found	High	Peak Found	Peak Found
High	Master Protein	F1LM79	Filamin-A-interacting protein 1 OS=Rattus norvegicus OX=10116 GN=Filip1 PE=1 SV=2	0	10.6	6	5	6	5	137.6	18.46	5	cell organization and biogenesis;metabolic process	cytoplasm;cytoskeleton;membrane		Pf04111, Pf04156, Pf04849, Pf05109, Pf06160, Pf08317, Pf09325, Pf09727, Pf09787, Pf12128	246776	ENSRNOG00000011521.8	Filip1			0	2.56667	0.569264	11.7681	9.4	26.6	59.9	32.5	65.3	553.7	25.9	26.7	High	High	Peak Found	Peak Found	High	High	Peak Found	Peak Found
High	Master Protein	D4A2P1	Cell division cycle and apoptosis regulator 1 OS=Rattus norvegicus OX=10116 GN=Ccar1 PE=1 SV=2	0	10.431	5	4	12	4	132.1	34.91	4	cell division;regulation of biological process		DNA binding;RNA binding	Pf02037, Pf14443, Pf14444	361849	ENSRNOG00000000397.6	Ccar1	mRNA Splicing - Major Pathway		0	1.31175	0.292352	6.21689	62.2	95.3	98.4	108.2	155.2	220.3	29.4	31	High	High	Peak Found	High	High	High	Peak Found	Peak Found
High	Master Protein	A0A0G2K9F7	Zinc finger, MYND-type-containing 8 OS=Rattus norvegicus OX=10116 GN=Zmynd8 PE=1 SV=1	0	10.193	5	4	8	4	130	23.72	4	regulation of biological process	cytoplasm;nucleus	DNA binding;metal ion binding;protein binding	Pf00439, Pf00628, Pf00855, Pf01753, Pf12064	296374	ENSRNOG00000019154.7	Zmynd8			0	1.75489	0.857755	1.16583	55	78	126.7	106.7	98.8	134.6	103.3	96.9	High	High	High	High	Peak Found	High	Peak Found	Peak Found
High	Master Protein	D4ABA9	Xin actin-binding repeat containing 1 OS=Rattus norvegicus OX=10116 GN=Xirp1 PE=1 SV=2	0	9.847	5	3	4	3	125.7	15.27	3	cell organization and biogenesis;regulation of biological process;response to stimulus		protein binding;RNA binding	Pf08043		ENSRNOG00000037085.4				0	0.725557	1.57305	1.38083	80.7	125.9	76	73.9	103.3	222.3	117.9		High	High	Peak Found	Peak Found	Peak Found	Peak Found	Peak Found	Not Found
High	Master Protein	D3ZV33	Pogo transposable element with ZNF domain (Predicted), isoform CRA_a OS=Rattus norvegicus OX=10116 GN=Pogz PE=1 SV=1	0	9.088	5	4	4	4	149.8	13.23	4	cell organization and biogenesis	cytoplasm;cytosol;nucleus	DNA binding;metal ion binding	Pf03184, Pf03221	310658	ENSRNOG00000053599.1	Pogz			0	0.41129	1.44385	2.40494		136.4	13.3	98.9	99.2	290.4	105	57	High	High	Peak Found	High	Peak Found	High	Peak Found	Peak Found
High	Master Protein	D3ZEY0	Coiled-coil domain-containing 141 OS=Rattus norvegicus OX=10116 GN=Ccdc141 PE=1 SV=2	0	8.782	3	4	5	4	173.4	15.46	4	cellular component movement	cytoplasm;membrane	protein binding	Pf07679, Pf12128, Pf13895	311134	ENSRNOG00000012580.7	Ccdc141; LOC311134			0	0.849089	0.412475	6.73008	55.1	120.5	46.3	102.8	113	300.9	19.9	41.6	High	High	Peak Found	High	Peak Found	High	Peak Found	Peak Found
High	Master Protein	D4A917	Latent-transforming growth factor beta-binding protein 4 OS=Rattus norvegicus OX=10116 GN=Ltbp4 PE=1 SV=2	0	8.426	2	2	4	2	174.4	12.28	2	regulation of biological process;response to stimulus;transport	extracellular	metal ion binding;protein binding	Pf00683, Pf07645, Pf12662, Pf12947	292734	ENSRNOG00000020871.7	Ltbp4	Molecules associated with elastic fibres		0	1.00936	0.870685	1.44793	71.6	120.7	122.6	71.5	91.4	153.3	85.5	83.5	High	High	Peak Found	High	Peak Found	Peak Found	Peak Found	Peak Found
High	Master Protein	E9PT37	RNA-binding protein 20 OS=Rattus norvegicus OX=10116 GN=Rbm20 PE=1 SV=1	0	7.247	4	3	6	3	130.7	21.61	3	metabolic process;regulation of biological process	nucleus	metal ion binding;RNA binding	Pf13893, Pf14259	309544	ENSRNOG00000014705.6	Rbm20			0	2.92974	0.403677	3.59901	26.5	58.9	119.8	130.4	97.2	266.3	49.6	51.4	Peak Found	High	Peak Found	High	High	High	Peak Found	High
High	Master Protein	Q9JK25	CAP-Gly domain-containing linker protein 1 OS=Rattus norvegicus OX=10116 GN=Clip1 PE=1 SV=2	0	6.552	3	3	4	3	148.2	11.45	3	cell organization and biogenesis;regulation of biological process;transport	cytoplasm;cytoskeleton;endosome;membrane	catalytic activity;metal ion binding;motor activity;protein binding;structural molecule activity;transporter activity	Pf00038, Pf01302, Pf01496, Pf01576, Pf05483, Pf05557, Pf05622, Pf05701, Pf07888, Pf09726, Pf09731, Pf12128, Pf13166	65201	ENSRNOG00000001247.7	Clip1	RHO GTPases activate IQGAPs; Resolution of Sister Chromatid Cohesion; Amplification of signal from unattached kinetochores via a MAD2 inhibitory signal; Separation of Sister Chromatids; RHO GTPases Activate Formins	mTOR signaling pathway	0	0.640761	0.713639	1.0536	107.5	202.6	107	91.7	55.3	94.1	62.6	79.2	High	High	High	Peak Found	Peak Found	Peak Found	Peak Found	Peak Found
High	Master Protein	D3ZBP2	SIN3 transcription regulator family member A OS=Rattus norvegicus OX=10116 GN=Sin3a PE=1 SV=1	0	6.082	3	2	2	2	127.7	5.9	2	cell differentiation;cell organization and biogenesis;cellular homeostasis;metabolic process;regulation of biological process;response to stimulus	chromosome;nucleus	catalytic activity;DNA binding;protein binding;RNA binding	Pf02671, Pf08295	363067	ENSRNOG00000032254.5	Sin3a	RUNX1 regulates genes involved in megakaryocyte differentiation and platelet function; Regulation of lipid metabolism by Peroxisome proliferator-activated receptor alpha (PPARalpha)	Transcriptional misregulation in cancer; Thyroid hormone signaling pathway; Huntington's disease	0	#DIV/0!	0.719516	0.892491			215.1	123.6	68.6	148.9	97.7	146	High	Not Found	Peak Found	Peak Found	Peak Found	High	Peak Found	Peak Found
High	Master Protein	A0A0G2K7Q8	6-phosphogluconate dehydrogenase, decarboxylating OS=Rattus norvegicus OX=10116 GN=Kif1b PE=1 SV=1	0	5.654	2	1	2	1	120.3	8.26	1	metabolic process		catalytic activity;protein binding	Pf00169, Pf00393, Pf03446, Pf15630		ENSRNOG00000057626.1				0	0.986408	2.41831	0.422873	103			101.6	103.9		357.6	133.8	High	Not Found	Not Found	Peak Found	Peak Found	Not Found	High	Peak Found
High	Master Protein	Q1JU68	Eukaryotic translation initiation factor 3 subunit A OS=Rattus norvegicus OX=10116 GN=Eif3a PE=2 SV=2	0	4.963	2	2	2	2	163.1	6.51	2	cell organization and biogenesis;metabolic process;regulation of biological process	cytoplasm;cytosol;membrane;nucleus	protein binding;RNA binding	Pf01399	292148	ENSRNOG00000010117.7	Eif3a	GTP hydrolysis and joining of the 60S ribosomal subunit; Formation of the ternary complex, and subsequently, the 43S complex; Ribosomal scanning and start codon recognition; Formation of a pool of free 40S subunits; L13a-mediated translational silencing of Ceruloplasmin expression; Translation initiation complex formation	RNA transport	0	0.454042	1.14146	1.10256	88.1	363.4	102.5			129		117	Peak Found	High	Peak Found	Not Found	Not Found	Peak Found	Not Found	Peak Found
High	Master Protein	Q04462	Valine--tRNA ligase OS=Rattus norvegicus OX=10116 GN=Vars PE=2 SV=2	0	3.656	2	2	2	2	140.3	5.4	2	metabolic process;regulation of biological process	cytoplasm;cytosol;mitochondrion	catalytic activity;nucleotide binding	Pf00043, Pf00133, Pf08264, Pf09334, Pf13603	25009	ENSRNOG00000000867.6	Vars		Aminoacyl-tRNA biosynthesis	0	0.841991	1.21272	1.43614	49.8	135	72.9	82.7	107.2	163.8	100.6	88.1	Peak Found	Peak Found	Peak Found	Peak Found	Peak Found	High	High	Peak Found
High	Master Protein	D3ZUK4	Tripartite motif-containing 33 OS=Rattus norvegicus OX=10116 GN=Trim33 PE=1 SV=3	0	3.306	1	1	3	1	124.1	9.97	1	metabolic process;regulation of biological process	nucleus	metal ion binding;protein binding	Pf00439, Pf00628, Pf00643, Pf13639	365894	ENSRNOG00000018946.7	Trim33	Downregulation of SMAD2/3:SMAD4 transcriptional activity		0	0.758536	0.659978	2.05916	107.4	135.7	101	83.4	88.3	162.3	71.9	49.8	High	High	Peak Found	Peak Found	High	Peak Found	Peak Found	Peak Found
High	Master Protein	P18614	Integrin alpha-1 OS=Rattus norvegicus OX=10116 GN=Itga1 PE=1 SV=1	0	3.267	1	1	1	1	130.7	2.98	1	cell organization and biogenesis;cellular component movement;regulation of biological process;response to stimulus	cell surface;membrane	metal ion binding;protein binding	Pf00092, Pf01839, Pf08441, Pf13517, Pf13519	25118	ENSRNOG00000053550.1	Itga1	Integrin cell surface interactions; Smooth Muscle Contraction	ECM-receptor interaction; Focal adhesion; Regulation of actin cytoskeleton; PI3K-Akt signaling pathway; Hematopoietic cell lineage; Arrhythmogenic right ventricular cardiomyopathy (ARVC); Dilated cardiomyopathy; Hypertrophic cardiomyopathy (HCM)	0	#DIV/0!	#DIV/0!	#DIV/0!	170.8	268.2				361			High	Peak Found	Not Found	Not Found	Not Found	Peak Found	Not Found	Not Found
High	Master Protein	A0A0G2JTL5	Pyruvate carboxylase, mitochondrial OS=Rattus norvegicus OX=10116 GN=Pc PE=1 SV=1	0	2.986	1	1	1	1	139.9	2.98	1	metabolic process;regulation of biological process	cytoplasm;membrane;mitochondrion;organelle lumen	catalytic activity;DNA binding;metal ion binding;nucleotide binding;protein binding	Pf00289, Pf00364, Pf00682, Pf02222, Pf02436, Pf02785, Pf02786, Pf07478, Pf08443, Pf13535, Pf15632	25104	ENSRNOG00000019372.6	Pc			0	#DIV/0!	1.36883	0.40486				186.4	103.3		344.1	166.2	Not Found	Not Found	Not Found	Peak Found	Peak Found	Not Found	High	Peak Found
High	Master Protein	D4A510	SWI/SNF-related, matrix-associated, actin-dependent regulator of chromatin, subfamily c, member 2 OS=Rattus norvegicus OX=10116 GN=Smarcc2 PE=1 SV=3	0	2.811	3	1	1	1	124.7	3.55	1	cell organization and biogenesis;regulation of biological process	nucleus	DNA binding;protein binding	Pf04433	685179	ENSRNOG00000031135.6	LOC685179; Smarcc2	RUNX1 interacts with co-factors whose precise effect on RUNX1 targets is not known; RMTs methylate histone arginines		0	#DIV/0!	#DIV/0!	#DIV/0!									Not Found	Not Found	High	Not Found	Not Found	Not Found	Not Found	Not Found
High	Master Protein	Q63623	Protein SCAF8 OS=Rattus norvegicus OX=10116 GN=Scaf8 PE=1 SV=1	0	2.106	1	1	2	1	139.4	5.92	1	metabolic process	nucleus;spliceosomal complex	protein binding;RNA binding	Pf00076, Pf04818, Pf13893, Pf14259	245926		Scaf8			0	#DIV/0!	#DIV/0!	#DIV/0!			149.7	180.2	142	328			Not Found	Not Found	Peak Found	High	High	Peak Found	Not Found	Not Found
High	Master Protein	P52591	Nuclear envelope pore membrane protein POM 121 OS=Rattus norvegicus OX=10116 GN=Pom121 PE=1 SV=1	0.001	2.09	1	1	1	1	120.7	3.36	1	cell organization and biogenesis;transport	endoplasmic reticulum;membrane;nucleus	structural molecule activity;transporter activity	Pf15229	113975		Pom121		RNA transport	0	0.961506	#DIV/0!	#DIV/0!	98.3	260.2	111.6	233.1	96.8				Peak Found	High	Peak Found	Peak Found	Peak Found	Not Found	Not Found	Not Found
High	Master Protein	A0A0G2JW51	Putative ATP-dependent RNA helicase DHX30 OS=Rattus norvegicus OX=10116 GN=Dhx30 PE=1 SV=1	0.001	2.077	1	1	1	1	131	3.03	1	cell organization and biogenesis;metabolic process	cytoplasm;cytosol;mitochondrion	catalytic activity;nucleotide binding;protein binding;RNA binding	Pf00270, Pf00271, Pf04408, Pf07717	367172	ENSRNOG00000029194.5	Dhx30			0	0.786674	0.693989	0.771654	194.1	178.1	146.4		78.4		116.1	87.1	Peak Found	High	Peak Found	Not Found	Peak Found	Not Found	Peak Found	Peak Found
High	Master Protein	G3V6T1	Coatomer subunit alpha OS=Rattus norvegicus OX=10116 GN=Copa PE=1 SV=1	0.002	2.018	1	1	1	1	138.3	3.41	1	transport	cytoplasm;Golgi;membrane	protein binding;structural molecule activity	Pf00400, Pf04053, Pf06957	304978	ENSRNOG00000006247.7	Copa	COPI-dependent Golgi-to-ER retrograde traffic; COPI-mediated anterograde transport		0	#DIV/0!	#DIV/0!	0.252892	174.8	311.1			63.4		250.7		Peak Found	High	Not Found	Not Found	Peak Found	Not Found	Peak Found	Not Found
High	Master Protein	D4A3R6	Zinc finger MYM-type-containing 2 OS=Rattus norvegicus OX=10116 GN=Zmym2 PE=1 SV=2	0.005	1.797	1	1	2	1	155.3	5.45	1	cell organization and biogenesis;development;regulation of biological process	cytoplasm	DNA binding;metal ion binding;protein binding	Pf06467, Pf08394, Pf12012		ENSRNOG00000008734.8				0	8.43333	0.613883	0.493763		24	181.6	223.2	48.9	73.8	131.6	116.9	Not Found	Peak Found	Peak Found	High	Peak Found	Peak Found	Peak Found	High
High	Master Protein	Q64560	Tripeptidyl-peptidase 2 OS=Rattus norvegicus OX=10116 GN=Tpp2 PE=2 SV=3	0.007	1.609	1	1	1	1	138.2	2.32	1	metabolic process	cytoplasm;cytosol;nucleus	catalytic activity;protein binding	Pf00082, Pf12580	81815	ENSRNOG00000011194.6	Tpp2	Antigen processing: Ubiquitination & Proteasome degradation		0	0.601541	3.69965	0.797671	8	134.8	25.1	60.8	108.6	144.9	207	110.8	Peak Found	High	Peak Found	Peak Found	Peak Found	Peak Found	Peak Found	Peak Found
High	Master Protein	D3ZGU6	Mitogen activated protein kinase kinase kinase 4 (Predicted) OS=Rattus norvegicus OX=10116 GN=Map3k4 PE=1 SV=1	0.007	1.581	1	1	4	1	157.2	14.67	1	cell differentiation;metabolic process;regulation of biological process;response to stimulus	cytoplasm	catalytic activity;nucleotide binding;signal transducer activity	Pf00069, Pf07714, Pf14531	308106	ENSRNOG00000017419.7	Map3k4		GnRH signaling pathway; MAPK signaling pathway	0	10.7546	1.24408	0.888927	5.3	16.3	146	86.3	107.4	149.5	167.6	121.4	High	High	Peak Found	Peak Found	High	High	Peak Found	Peak Found
Medium	Master Protein	D4A8B3	Calcium-transporting ATPase OS=Rattus norvegicus OX=10116 GN=Atp2b2 PE=1 SV=3	0.014	1.493	1	1	1	1	131.4	3.24	1	cell differentiation;cellular homeostasis;transport	cytoplasm;membrane	catalytic activity;metal ion binding;nucleotide binding;transporter activity	Pf00122, Pf00689, Pf00690, Pf00702, Pf08282, Pf12424, Pf12710, Pf13246		ENSRNOG00000030269.6				0	#DIV/0!	#DIV/0!	0.0582011					11.4	32.6	28.7	727.3	Not Found	Not Found	Not Found	Not Found	Peak Found	Peak Found	High	Peak Found
Medium	Master Protein	F1M9P6	SH3 domain and tetratricopeptide repeats 2 OS=Rattus norvegicus OX=10116 GN=Sh3tc2 PE=4 SV=2	0.02	1.228	1	1	3	1	147.9	7.13	1	cell organization and biogenesis;regulation of biological process	endosome;membrane	protein binding	Pf00018, Pf00515, Pf07653, Pf13414, Pf13424, Pf14604	307393	ENSRNOG00000019305.8	Sh3tc2			0	2.93212	0.884811	0.537332	69.7	51.1	150	204.2	144.8	23.6	156.7		High	High	Peak Found	High	Peak Found	Peak Found	Peak Found	Not Found

## Sheet: E 140-80 kDa
Protein FDR Confidence: Combined	Master	Accession	Description	Exp. q-value: Combined	Sum PEP Score	Coverage [%]	# Peptides	# PSMs	# Unique Peptides	MW [kDa]	Score Sequest HT: Sequest HT	# Peptides (by Search Engine): Sequest HT	Biological Process	Cellular Component	Molecular Function	Pfam IDs	Entrez Gene ID	Ensembl Gene ID	Gene Symbol	Reactome Pathways	KEGG Pathways	# Razor Peptides	Abundance Ratio: (LPS) / (controle CARD445)	Abundance Ratio: (remplissage) / (LPS)	Abundance Ratio: (NButGT) / (remplissage)	Abundances (by Bio. Rep.): controle CARD445,1	Abundances (by Bio. Rep.): controle CARD445,2	Abundances (by Bio. Rep.): LPS,5	Abundances (by Bio. Rep.): LPS,6	Abundances (by Bio. Rep.): NButGT,1	Abundances (by Bio. Rep.): NButGT,2	Abundances (by Bio. Rep.): remplissage,3	Abundances (by Bio. Rep.): remplissage,4	Found in Sample: [S71] F71: Sample, 1, controle CARD445	Found in Sample: [S81] F81: Sample, 2, controle CARD445	Found in Sample: [S51] F51: Sample, 5, LPS	Found in Sample: [S52] F52: Sample, 6, LPS	Found in Sample: [S47] F47: Sample, 1, NButGT	Found in Sample: [S48] F48: Sample, 2, NButGT	Found in Sample: [S49] F49: Sample, 3, remplissage	Found in Sample: [S50] F50: Sample, 4, remplissage	Modifications
High	Master Protein	P11507	Sarcoplasmic/endoplasmic reticulum calcium ATPase 2 OS=Rattus norvegicus OX=10116 GN=Atp2a2 PE=1 SV=1	0	193.304	31	33	229	33	114.7	853.58	33	cell organization and biogenesis;cellular homeostasis;regulation of biological process;response to stimulus;transport	endoplasmic reticulum;membrane	catalytic activity;metal ion binding;nucleotide binding;protein binding;transporter activity	Pf00122, Pf00689, Pf00690, Pf00702, Pf08282, Pf12710, Pf13246	29693	ENSRNOG00000001285.8	Atp2a2	Ion homeostasis; Ion transport by P-type ATPases; Reduction of cytosolic Ca++ levels	Pancreatic secretion; Calcium signaling pathway; Adrenergic signaling in cardiomyocytes; Alzheimer's disease; cAMP signaling pathway; Arrhythmogenic right ventricular cardiomyopathy (ARVC); Dilated cardiomyopathy; Cardiac muscle contraction; cGMP-PKG signaling pathway; Hypertrophic cardiomyopathy (HCM); Thyroid hormone signaling pathway	0	0.975869	1.65673	1.29061	62.7	78.2	47.6	89.9	176.6	117.4	139.2	88.6	High	High	High	High	High	High	High	High
High	Master Protein	Q9ER34	Aconitate hydratase, mitochondrial OS=Rattus norvegicus OX=10116 GN=Aco2 PE=1 SV=2	0	154.215	45	27	275	27	85.4	949.58	27	metabolic process;response to stimulus	mitochondrion	catalytic activity;metal ion binding;protein binding	Pf00330, Pf00694	79250	ENSRNOG00000024128.6	Aco2	Citric acid cycle (TCA cycle)	2-Oxocarboxylic acid metabolism; Citrate cycle (TCA cycle); Biosynthesis of amino acids; Metabolic pathways; Glyoxylate and dicarboxylate metabolism; Carbon metabolism	0	5.25904	0.903398	1.0503		24.9	174.9	87	167.6	80.9	176.7	59.9	High	High	High	High	High	High	High	High
High	Master Protein	Q5BJZ3	Nicotinamide nucleotide transhydrogenase OS=Rattus norvegicus OX=10116 GN=Nnt PE=1 SV=1	0	120.399	30	26	117	26	113.8	369.67	26	metabolic process;transport	membrane;mitochondrion	catalytic activity;nucleotide binding	Pf01262, Pf02233, Pf05222, Pf12769	310378	ENSRNOG00000026842.5	Nnt	Citric acid cycle (TCA cycle)	Nicotinate and nicotinamide metabolism; Metabolic pathways	0	0.454502	2.37076	1.22431	98.5	109.2	25.8	68.6	131	143	114.9	108.9	High	High	High	High	High	High	High	High
High	Master Protein	G3V8V3	Alpha-1,4 glucan phosphorylase OS=Rattus norvegicus OX=10116 GN=Pygm PE=1 SV=1	0	115.929	37	28	151	23	97.2	482.79	28	cellular homeostasis;metabolic process;response to stimulus	cytoplasm;endoplasmic reticulum	catalytic activity;nucleotide binding;protein binding	Pf00343	24701	ENSRNOG00000021090.5	Pygm	Glycogen breakdown (glycogenolysis)	Starch and sucrose metabolism; Metabolic pathways; Insulin resistance; Glucagon signaling pathway; Insulin signaling pathway	5	1.30084	1.96132	1.38496	40	55.4	43.3	80.8	206.9	130.2	148.7	94.7	High	High	High	High	High	High	High	High
High	Master Protein	Q5XI78	2-oxoglutarate dehydrogenase, mitochondrial OS=Rattus norvegicus OX=10116 GN=Ogdh PE=1 SV=1	0	108.128	29	25	102	25	116.2	334.71	25	cellular component movement;metabolic process	cytosol;membrane;mitochondrion;organelle lumen	catalytic activity;metal ion binding;protein binding	Pf00676, Pf02779	360975; 103693780	ENSRNOG00000005130.7	Ogdh; LOC103693780	Glyoxylate metabolism and glycine degradation; Citric acid cycle (TCA cycle); Lysine catabolism	Lysine degradation; Citrate cycle (TCA cycle); Tryptophan metabolism; Metabolic pathways; Carbon metabolism	0	1.03202	2.36194	1.66856	39.2	54.5	22.5	74.2	237.1	144	140.1	88.3	High	High	High	High	High	High	High	High
High	Master Protein	A0A0G2JWS2	Nebulette OS=Rattus norvegicus OX=10116 GN=Nebl PE=1 SV=1	0	93.38	33	24	94	24	108.9	313.1	24	cell organization and biogenesis		protein binding	Pf00018, Pf00880, Pf07653, Pf14604		ENSRNOG00000049452.3				0	0.962963	1.02503	1.77606	89	81.1	43.3	120.5	152.8	145.4	88.6	79.3	High	High	High	High	High	High	High	High
High	Master Protein	Q66HD0	Endoplasmin OS=Rattus norvegicus OX=10116 GN=Hsp90b1 PE=1 SV=2	0	78.656	28	17	95	15	92.7	317.78	17	cell organization and biogenesis;metabolic process;regulation of biological process;response to stimulus;transport	cytosol;endoplasmic reticulum;membrane;nucleus;organelle lumen	nucleotide binding;protein binding;RNA binding	Pf00183, Pf02518, Pf13589	362862		Hsp90b1		Prostate cancer; Estrogen signaling pathway; Protein processing in endoplasmic reticulum; PI3K-Akt signaling pathway; Pathways in cancer; Thyroid hormone synthesis	0	0.54806	2.48039	1.37462	70.2	97.3	24	67.8	184.4	128.6	123.7	104	High	High	High	High	High	High	High	High
High	Master Protein	P34058	Heat shock protein HSP 90-beta OS=Rattus norvegicus OX=10116 GN=Hsp90ab1 PE=1 SV=4	0	76.788	36	23	111	12	83.2	351.98	23	cell organization and biogenesis;metabolic process;regulation of biological process;response to stimulus	cell surface;cytoplasm;cytosol;extracellular;membrane;mitochondrion;nucleus	enzyme regulator activity;nucleotide binding;protein binding;RNA binding	Pf00183, Pf02518, Pf13589	301252	ENSRNOG00000019834.6	Hsp90ab1	HSP90 chaperone cycle for steroid hormone receptors (SHR); Aryl hydrocarbon receptor signalling; Regulation of actin dynamics for phagocytic cup formation; Neutrophil degranulation; The role of GTSE1 in G2/M progression after G2 checkpoint; The NLRP3 inflammasome; Attenuation phase; Sema3A PAK dependent Axon repulsion; HSF1 activation	Antigen processing and presentation; Prostate cancer; Estrogen signaling pathway; Protein processing in endoplasmic reticulum; PI3K-Akt signaling pathway; Progesterone-mediated oocyte maturation; Pathways in cancer; NOD-like receptor signaling pathway	10	0.572692	2.15734	1.30649	85.4	95.5	38.5	65.1	174	118	139.2	84.3	High	High	High	High	High	High	High	High
High	Master Protein	D3ZZ68	Synaptopodin 2-like OS=Rattus norvegicus OX=10116 GN=Synpo2l PE=1 SV=1	0	74.364	22	11	74	11	103	289.69	11	regulation of biological process	cytoskeleton;cytosol;nucleus	protein binding	Pf00595	305675	ENSRNOG00000008949.5	Synpo2l			0	1.62205	1.05207	0.819211	64.1	75.6	150.7	75.9	154	41.3	123.9	114.5	High	High	High	High	High	High	High	High
High	Master Protein	P05197	Elongation factor 2 OS=Rattus norvegicus OX=10116 GN=Eef2 PE=1 SV=4	0	72.823	25	15	74	15	95.2	235.94	15	cell differentiation;cell proliferation;metabolic process;regulation of biological process;response to stimulus	cytoplasm;cytosol;membrane;nucleus;ribosome	catalytic activity;nucleotide binding;protein binding;RNA binding	Pf00009, Pf00679, Pf03144, Pf03764, Pf14492	29565	ENSRNOG00000020266.5	Eef2	Synthesis of diphthamide-EEF2; Protein methylation; Peptide chain elongation; Neutrophil degranulation	Oxytocin signaling pathway; AMPK signaling pathway	0	1.40241	1.89132	1.40141	37	54.2	38.3	89.6	180	159	142.5	99.4	High	High	Peak Found	High	High	High	High	High
High	Master Protein	P06685	Sodium/potassium-transporting ATPase subunit alpha-1 OS=Rattus norvegicus OX=10116 GN=Atp1a1 PE=1 SV=1	0	72.444	23	18	64	18	113	216.33	18	cellular homeostasis;metabolic process;regulation of biological process;response to stimulus;transport	endoplasmic reticulum;endosome;Golgi;membrane	catalytic activity;metal ion binding;nucleotide binding;protein binding;transporter activity	Pf00122, Pf00689, Pf00690, Pf00702, Pf08282, Pf12710, Pf13246	24211	ENSRNOG00000030019.4	Atp1a1	Ion homeostasis; Ion transport by P-type ATPases	Mineral absorption; Pancreatic secretion; Proximal tubule bicarbonate reclamation; Adrenergic signaling in cardiomyocytes; Endocrine and other factor-regulated calcium reabsorption; Aldosterone-regulated sodium reabsorption; cAMP signaling pathway; Thyroid hormone synthesis; Protein digestion and absorption; Carbohydrate digestion and absorption; Gastric acid secretion; Salivary secretion; Cardia…	0	0.874145	1.77465	1.31878	70.2	76	57.2	70.6	191	108.1	129.2	97.6	High	High	High	High	High	High	High	High
High	Master Protein	G3V6Y6	Alpha-1,4 glucan phosphorylase OS=Rattus norvegicus OX=10116 GN=Pygb PE=1 SV=2	0	64.538	26	17	68	12	96.7	216.94	17	metabolic process	cytoplasm;membrane	catalytic activity;protein binding	Pf00343	25739	ENSRNOG00000007583.7	Pygb	Neutrophil degranulation		0	1.97125	1.80065	1.76373	23.6	39	29.1	94.3	263.2	128.7	137.7	84.5	High	High	High	High	High	High	High	High
High	Master Protein	Q64428	Trifunctional enzyme subunit alpha, mitochondrial OS=Rattus norvegicus OX=10116 GN=Hadha PE=1 SV=2	0	62.823	34	18	50	18	82.6	158.8	18	metabolic process;response to stimulus	membrane;mitochondrion;organelle lumen	catalytic activity;nucleotide binding;protein binding	Pf00378, Pf00725, Pf02737	170670	ENSRNOG00000024629.6	Hadha	Beta oxidation of myristoyl-CoA to lauroyl-CoA; Beta oxidation of lauroyl-CoA to decanoyl-CoA-CoA; Beta oxidation of octanoyl-CoA to hexanoyl-CoA; Beta oxidation of decanoyl-CoA to octanoyl-CoA-CoA; Beta oxidation of hexanoyl-CoA to butanoyl-CoA; Beta oxidation of palmitoyl-CoA to myristoyl-CoA; Acyl chain remodeling of CL	Lysine degradation; Fatty acid metabolism; Fatty acid degradation; Butanoate metabolism; Fatty acid elongation; Tryptophan metabolism; Metabolic pathways; Valine, leucine and isoleucine degradation; Biosynthesis of unsaturated fatty acids; Propanoate metabolism; beta-Alanine metabolism; Carbon metabolism	0	12.9659	0.250202	1.16667	15.7	22.4	433.1	60.9	97.3	46.9	69.9	53.7	High	High	High	High	High	High	High	High
High	Master Protein	Q5U300	Ubiquitin-like modifier-activating enzyme 1 OS=Rattus norvegicus OX=10116 GN=Uba1 PE=1 SV=1	0	61.044	21	15	43	15	117.7	149.39	15	metabolic process;response to stimulus	cytoplasm;cytosol;membrane;mitochondrion;nucleus	catalytic activity;nucleotide binding;RNA binding	Pf00899, Pf02134, Pf09358, Pf10585	314432	ENSRNOG00000019164.7	Uba1	Synthesis of active ubiquitin: roles of E1 and E2 enzymes; Antigen processing: Ubiquitination & Proteasome degradation	Ubiquitin mediated proteolysis; Parkinson's disease	0	0.512022	2.6254	1.12724	94.7	88.3	6	87.7	189.6	87.7	147.4	98.6	High	High	Peak Found	High	High	High	High	High
High	Master Protein	Q6P0K8	Junction plakoglobin OS=Rattus norvegicus OX=10116 GN=Jup PE=1 SV=1	0	60.852	23	12	72	12	81.7	234.84	12	cell organization and biogenesis;cellular component movement;regulation of biological process;response to stimulus	cytoplasm;cytoskeleton;cytosol;membrane;nucleus	protein binding;signal transducer activity;structural molecule activity	Pf00514	81679	ENSRNOG00000015380.6	Jup	VEGFR2 mediated vascular permeability; Formation of the cornified envelope; Adherens junctions interactions; Neutrophil degranulation	Acute myeloid leukemia; Transcriptional misregulation in cancer; Pathways in cancer; Arrhythmogenic right ventricular cardiomyopathy (ARVC)	0	2.26528	0.91504	2.44354	28.5	48.4	107.9	66.3	86.8	302.7	105.2	54.2	High	High	High	High	High	High	High	High
High	Master Protein	D3ZCV0	Actinin alpha 2 OS=Rattus norvegicus OX=10116 GN=Actn2 PE=1 SV=1	0	55.963	25	17	48	13	103.8	155.36	17	cell organization and biogenesis;regulation of biological process;response to stimulus	cytoskeleton;membrane	metal ion binding;protein binding	Pf00307, Pf00435, Pf08726, Pf11971, Pf13499, Pf13833	291245	ENSRNOG00000017833.7	Actn2	RAF/MAP kinase cascade; Striated Muscle Contraction; Interleukin-20 family signaling; CREB phosphorylation through the activation of CaMKII; Platelet degranulation ; Ras activation uopn Ca2+ infux through NMDA receptor; Unblocking of NMDA receptor, glutamate binding and activation	Tight junction; Viral carcinogenesis; Focal adhesion; Systemic lupus erythematosus; Amoebiasis; Adherens junction; Regulation of actin cytoskeleton; Leukocyte transendothelial migration; Arrhythmogenic right ventricular cardiomyopathy (ARVC)	4	0.691052	2.05945	0.975484	86.9	90.8	54.8	68	166.2	80.5	154.3	98.6	High	High	Peak Found	High	High	High	High	High
High	Master Protein	F1LMP9	Disabled homolog 2 OS=Rattus norvegicus OX=10116 GN=Dab2 PE=1 SV=3	0	52.389	31	15	40	15	82.2	130.45	15	cell differentiation;regulation of biological process;transport	membrane	protein binding;receptor activity	Pf00640		ENSRNOG00000028930.6		Cargo recognition for clathrin-mediated endocytosis; Formation of annular gap junctions		0	1.75465	1.06314	0.711837	59.6	74.9	137.8	98.2	102	76.6	159.4	91.5	High	High	High	High	High	Peak Found	High	High
High	Master Protein	F1M8Z8	Sorbin and SH3 domain-containing protein 1 OS=Rattus norvegicus OX=10116 GN=Sorbs1 PE=1 SV=1	0	49.322	21	15	38	1	104.2	129.03	15	cell organization and biogenesis;regulation of biological process;response to stimulus		protein binding	Pf00018, Pf02208, Pf07267, Pf07653, Pf14604		ENSRNOG00000015658.8		Smooth Muscle Contraction		14	1.26891	1.27673	1.66091	68.1	53.5	57.9	96.4	183	144.2	112.6	84.4	High	Peak Found	Peak Found	Peak Found	Peak Found	Peak Found	Peak Found	Peak Found
High	Master Protein	F1M865	Sorbin and SH3 domain-containing protein 1 OS=Rattus norvegicus OX=10116 GN=Sorbs1 PE=1 SV=1	0	49.279	26	15	43	1	83	144.2	15	cell organization and biogenesis;regulation of biological process;response to stimulus		protein binding	Pf00018, Pf02208, Pf03867, Pf07653, Pf14604		ENSRNOG00000015658.8		Smooth Muscle Contraction		0	0.535189	1.65947	2.00177	73.8	116.6	45	56.9	211.6	126.9	78.6	90.5	High	Peak Found	Peak Found	High	High	High	High	High
High	Master Protein	Q10728	Protein phosphatase 1 regulatory subunit 12A OS=Rattus norvegicus OX=10116 GN=Ppp1r12a PE=1 SV=2	0	42.84	14	12	32	10	115.2	100.68	12	cell organization and biogenesis;metabolic process;regulation of biological process;response to stimulus	chromosome;cytoplasm;cytoskeleton;cytosol	catalytic activity;enzyme regulator activity;protein binding	Pf00023, Pf03961, Pf12796, Pf13606, Pf13637, Pf13857	116670		Ppp1r12a		Oxytocin signaling pathway; Focal adhesion; cAMP signaling pathway; Regulation of actin cytoskeleton; Platelet activation; Proteoglycans in cancer; Vascular smooth muscle contraction; cGMP-PKG signaling pathway	2	0.736522	0.935065	1.52841	105.7	124.3	72.3	97.1	131.5	110.6	90.2	68.2	High	High	Peak Found	High	High	High	High	Peak Found
High	Master Protein	P82995	Heat shock protein HSP 90-alpha OS=Rattus norvegicus OX=10116 GN=Hsp90aa1 PE=1 SV=3	0	42.512	21	14	56	5	84.8	170.03	14	cell death;cell organization and biogenesis;cellular component movement;metabolic process;regulation of biological process;response to stimulus;transport	cell surface;cytoplasm;cytosol;membrane;nucleus	catalytic activity;enzyme regulator activity;nucleotide binding;protein binding;RNA binding	Pf00183, Pf02518, Pf13589	299331; 103692716	ENSRNOG00000007219.7; ENSRNOG00000059714.1	Hsp90aa1; LOC103692716	VEGFR2 mediated vascular permeability; Tetrahydrobiopterin (BH4) synthesis, recycling, salvage and regulation; Regulation of PLK1 Activity at G2/M Transition; HSP90 chaperone cycle for steroid hormone receptors (SHR); Regulation of actin dynamics for phagocytic cup formation; AURKA Activation by TPX2; Neutrophil degranulation; Recruitment of mitotic centrosome proteins and complexes; The role of …	Antigen processing and presentation; Prostate cancer; Estrogen signaling pathway; Protein processing in endoplasmic reticulum; PI3K-Akt signaling pathway; Progesterone-mediated oocyte maturation; Pathways in cancer; NOD-like receptor signaling pathway	0	0.368128	3.2198	2.01511	74	87.9	23	36.6	244.1	142.6	114.8	77.1	High	High	Peak Found	High	High	High	High	Peak Found
High	Master Protein	D3ZIC4	Protein phosphatase 1, regulatory (Inhibitor) subunit 12B (Predicted) OS=Rattus norvegicus OX=10116 GN=Ppp1r12b PE=1 SV=1	0	42.307	15	11	44	9	111.3	137.85	11	regulation of biological process;response to stimulus		enzyme regulator activity;protein binding	Pf00023, Pf12796, Pf13606, Pf13637, Pf13857	304813	ENSRNOG00000051440.1	Ppp1r12b	RHO GTPases activate PAKs; Regulation of PLK1 Activity at G2/M Transition; RHO GTPases activate PKNs	Oxytocin signaling pathway; Focal adhesion; Regulation of actin cytoskeleton; Proteoglycans in cancer; Vascular smooth muscle contraction	0	1.25528	0.49525	2.34612	99.5	85	71.8	159.8	155.9	113.2	70.2	44.5	High	High	High	High	High	High	High	High
High	Master Protein	P62944	AP-2 complex subunit beta OS=Rattus norvegicus OX=10116 GN=Ap2b1 PE=1 SV=1	0	41.557	17	11	31	7	104.5	109.95	11	cell organization and biogenesis;transport	membrane	protein binding;transporter activity	Pf01602, Pf02883, Pf09066, Pf12717, Pf13646	140670	ENSRNOG00000061543.1	Ap2b1; LOC100912146	Trafficking of GluR2-containing AMPA receptors; Recycling pathway of L1; Retrograde neurotrophin signalling; WNT5A-dependent internalization of FZD4; MHC class II antigen presentation; LDL clearance; Cargo recognition for clathrin-mediated endocytosis; WNT5A-dependent internalization of FZD2, FZD5 and ROR2; VLDLR internalisation and degradation	Endocrine and other factor-regulated calcium reabsorption; Synaptic vesicle cycle; Endocytosis; Huntington's disease	4	0.892405	1.76152	1.82235	61.4	65	21.3	91.5	227.9	134.2	117.5	81.2	High	High	Peak Found	High	High	High	High	High
High	Master Protein	Q6IMY8	Heterogeneous nuclear ribonucleoprotein U OS=Rattus norvegicus OX=10116 GN=Hnrnpu PE=1 SV=1	0	38.597	16	11	34	11	87.7	109.73	11	cell differentiation;regulation of biological process;response to stimulus	cell surface;chromosome;membrane;nucleus;spliceosomal complex	DNA binding;nucleotide binding;protein binding;RNA binding	Pf00622, Pf13671	117280	ENSRNOG00000033790.4	Hnrnpu	mRNA Splicing - Major Pathway	Spliceosome	0	1.03519	1.27518	1.48239	67.9	82.7	60.8	95.1	123.4	171.3	100.9	97.9	High	High	Peak Found	High	High	High	High	High
High	Master Protein	A0A0G2JSK5	Integrin beta OS=Rattus norvegicus OX=10116 GN=Itgb1 PE=1 SV=1	0	38.514	14	10	64	10	88.3	192.31	10	cell communication;cell differentiation;cell growth;cell organization and biogenesis;cellular component movement;cellular homeostasis;metabolic process;regulation of biological process;response to stimulus;transport	cell surface;cytoplasm;endosome;membrane	metal ion binding;protein binding;receptor activity	Pf00362, Pf07965, Pf08725	24511	ENSRNOG00000010966.6	Itgb1	Basigin interactions; MET interacts with TNS proteins; Syndecan interactions; Molecules associated with elastic fibres; ECM proteoglycans; Laminin interactions; Localization of the PINCH-ILK-PARVIN complex to focal adhesions; Immunoregulatory interactions between a Lymphoid and a non-Lymphoid cell; Signal transduction by L1; MET activates PTK2 signaling; Integrin cell surface interactions; Fibron…	ECM-receptor interaction; Axon guidance; Focal adhesion; Rap1 signaling pathway; Pertussis; Regulation of actin cytoskeleton; Leishmaniasis; Small cell lung cancer; PI3K-Akt signaling pathway; Bacterial invasion of epithelial cells; Toxoplasmosis; Pathways in cancer; Platelet activation; Leukocyte transendothelial migration; Proteoglycans in cancer; Arrhythmogenic right ventricular cardiomyopathy…	0	0.823746	2.29902	1.15226	67.8	67.8	23.8	87.9	166.3	129.6	161.4	95.4	High	High	High	High	High	High	High	High
High	Master Protein	Q52KS1	ATP-dependent 6-phosphofructokinase OS=Rattus norvegicus OX=10116 GN=Pfkm PE=1 SV=1	0	36.841	18	10	27	10	85.3	92.29	10	cell organization and biogenesis;cellular homeostasis;metabolic process;regulation of biological process	cytoplasm;cytosol;membrane	catalytic activity;metal ion binding;nucleotide binding;protein binding	Pf00365	65152	ENSRNOG00000057988.1	Pfkm	Glycolysis		0	19.2533	0.381039	1.00119	12.8	10.1	350.4	90.5	86	82.2	107.8	60.2	High	High	High	High	High	High	High	High
High	Master Protein	A0A0G2JZF0	SEC24 homolog C, COPII coat complex component OS=Rattus norvegicus OX=10116 GN=Sec24c PE=1 SV=1	0	36.274	16	11	22	11	114.6	72.5	11	cell organization and biogenesis;transport	cytoplasm;cytosol;membrane	metal ion binding;protein binding	Pf00626, Pf04810, Pf04811, Pf04815, Pf08033, Pf09770		ENSRNOG00000009042.7		MHC class II antigen presentation; Cargo concentration in the ER; COPII (Coat Protein 2) Mediated Vesicle Transport; Antigen Presentation: Folding, assembly and peptide loading of class I MHC		0	0.415631	1.69335	1.54442	192.3	57.2	17.4	86.3	119.2	152	96.7	78.9	High	High	Peak Found	High	High	High	High	Peak Found
High	Master Protein	Q9Z2Q1	Protein transport protein Sec31A OS=Rattus norvegicus OX=10116 GN=Sec31a PE=1 SV=2	0	35.026	10	8	19	8	135.2	68.5	8	cell organization and biogenesis;response to stimulus;transport	cytoplasm;cytosol;endoplasmic reticulum;endosome;membrane	protein binding	Pf12931	93646		Sec31a	MHC class II antigen presentation; COPII (Coat Protein 2) Mediated Vesicle Transport; Antigen Presentation: Folding, assembly and peptide loading of class I MHC	Protein processing in endoplasmic reticulum	0	0.815407	1.30214	2.76523	88.1	49.5	29.4	82.8	209.9	194.1	82.8	63.3	High	High	Peak Found	High	High	High	Peak Found	Peak Found
High	Master Protein	A0A0G2JYC6	RCG62582, isoform CRA_c OS=Rattus norvegicus OX=10116 GN=Ubap2l PE=1 SV=1	0	32.211	14	9	36	9	112.4	121.41	9			protein binding;RNA binding	Pf00627, Pf12478, Pf14555		ENSRNOG00000017990.7				0	1.58638	1.10245	0.86982	64.4	72.2	43.8	172.9	152.1	55.7	137.4	101.5	High	High	High	High	High	High	High	High
High	Master Protein	A0A0H2UHQ9	Synaptopodin OS=Rattus norvegicus OX=10116 GN=Synpo PE=1 SV=1	0	31.333	19	10	26	10	103.1	96.71	10	regulation of biological process;response to stimulus	cytoskeleton	protein binding			ENSRNOG00000019181.5				0	1.17464	1.40716	1.19158	48.4	89.6	49.3	112.8	197.2	74.6	124.7	103.4	High	High	High	High	High	High	High	High
High	Master Protein	P46462	Transitional endoplasmic reticulum ATPase OS=Rattus norvegicus OX=10116 GN=Vcp PE=1 SV=3	0	29.757	15	9	32	9	89.3	104.79	9	cell communication;cell organization and biogenesis;metabolic process;regulation of biological process;response to stimulus;transport	cytoplasm;cytosol;endoplasmic reticulum;membrane;nucleus;proteasome	catalytic activity;enzyme regulator activity;nucleotide binding;protein binding;RNA binding	Pf00004, Pf00910, Pf01057, Pf01078, Pf02359, Pf02933, Pf05496, Pf05673, Pf06068, Pf07724, Pf07726, Pf07728, Pf09336, Pf13191, Pf13207, Pf13401	116643	ENSRNOG00000034242.3	Vcp	ABC-family proteins mediated transport; HSF1 activation; Neutrophil degranulation; Hedgehog ligand biogenesis; Translesion Synthesis by POLH; Ovarian tumor domain proteases; N-glycan trimming in the ER and Calnexin/Calreticulin cycle	Legionellosis; Protein processing in endoplasmic reticulum	0	1.23205	2.73673	1.37985	38.7	39.3	25.4	70.7	238.2	124.7	164.5	98.5	High	High	Peak Found	High	High	High	High	High
High	Master Protein	D3ZQM0	Splicing factor 3a, subunit 1 OS=Rattus norvegicus OX=10116 GN=Sf3a1 PE=1 SV=1	0	29.102	15	7	16	7	88.5	58.64	7	cell organization and biogenesis;metabolic process;regulation of biological process	spliceosomal complex	protein binding;RNA binding	Pf00240, Pf01805, Pf12230, Pf14560	305479	ENSRNOG00000005218.5	Sf3a1	mRNA Splicing - Major Pathway	Spliceosome	0	0.965719	2.94459	0.661276	83.3	36.3	41.2	74.3	142	82.9	246.2	93.9	High	High	Peak Found	Peak Found	High	High	High	High
High	Master Protein	D4A6Q4	Erythrocyte membrane protein band 4.1 OS=Rattus norvegicus OX=10116 GN=Epb41 PE=1 SV=3	0	28.252	17	10	29	10	85.3	86.19	10	cell organization and biogenesis;regulation of biological process	cytoplasm;cytoskeleton;membrane	protein binding;structural molecule activity	Pf00373, Pf04382, Pf05902, Pf08736, Pf09380		ENSRNOG00000010037.8		Neurexins and neuroligins		0	2.86266	0.36333	0.996431	70.6	64.1	256	129.6	91.7	47.9	89.7	50.4	High	High	High	High	High	High	High	High
High	Master Protein	P35559	Insulin-degrading enzyme OS=Rattus norvegicus OX=10116 GN=Ide PE=1 SV=1	0	28.2	12	9	12	9	117.6	39.07	9	cell organization and biogenesis;cellular homeostasis;metabolic process;regulation of biological process	cell surface;cytoplasm;cytosol;extracellular;membrane;mitochondrion;nucleus;organelle lumen;proteasome	catalytic activity;metal ion binding;nucleotide binding;protein binding	Pf00675, Pf05193	25700	ENSRNOG00000016833.7	Ide		Alzheimer's disease	0	12.25	2.86531	10.0185	0.5	1.5	10	14.5	43.8	659.5	47	23.2	Peak Found	Peak Found	Peak Found	Peak Found	Peak Found	High	Peak Found	Peak Found
High	Master Protein	G3V679	Transferrin receptor protein 1 OS=Rattus norvegicus OX=10116 GN=Tfrc PE=1 SV=1	0	26.959	15	10	19	10	85.8	55.42	10	cell differentiation;cellular homeostasis;defense response;metabolic process;regulation of biological process;response to stimulus;transport	cell surface;cytoplasm;endosome;extracellular;membrane;mitochondrion;nucleus	protein binding;receptor activity;RNA binding;transporter activity	Pf02225, Pf04253, Pf04389	64678	ENSRNOG00000001766.7	Tfrc	Cargo recognition for clathrin-mediated endocytosis; Transferrin endocytosis and recycling; Golgi Associated Vesicle Biogenesis	HIF-1 signaling pathway; Endocytosis; Hematopoietic cell lineage; Phagosome	0	0.431593	1.88425	1.6663	105.7	116.5	15.7	80.2	195.4	105.7	96.6	84.1	High	High	Peak Found	High	High	Peak Found	High	High
High	Master Protein	P52631	Signal transducer and activator of transcription 3 OS=Rattus norvegicus OX=10116 GN=Stat3 PE=1 SV=1	0	26.251	10	5	24	5	88	85.45	5	cell differentiation;cell organization and biogenesis;cell proliferation;defense response;metabolic process;regulation of biological process;reproduction;response to stimulus;transport	cytoplasm;cytosol;membrane;mitochondrion;nucleus	DNA binding;protein binding;signal transducer activity	Pf00017, Pf01017, Pf02864, Pf02865	25125	ENSRNOG00000019742.5	Stat3	Interleukin-15 signaling; Interleukin-7 signaling; Interleukin-35 Signalling; Interleukin-20 family signaling; Interleukin-4 and 13 signaling; Downstream signal transduction; Interleukin-6 family signaling; Interleukin-10 signaling; PTK6 Activates STAT3; MET activates STAT3; Signaling by SCF-KIT	Viral carcinogenesis; Measles; Hepatitis B; AGE-RAGE signaling pathway in diabetic complications; Epstein-Barr virus infection; Prolactin signaling pathway; Inflammatory bowel disease (IBD); Hepatitis C; Acute myeloid leukemia; Signaling pathways regulating pluripotency of stem cells; EGFR tyrosine kinase inhibitor resistance; Pancreatic cancer; Toxoplasmosis; Pathways in cancer; MicroRNAs in can…	0	5.73111	0.727414	1.65032	20.4	24.6	140.4	117.5	177.3	132.3	124.6	63	High	High	High	High	High	High	High	Peak Found
High	Master Protein	D4ACC2	KN motif and ankyrin repeat domains 2 OS=Rattus norvegicus OX=10116 GN=Kank2 PE=1 SV=2	0	25.013	15	8	21	8	90.2	71.38	8	regulation of biological process	cytoplasm;mitochondrion	protein binding	Pf00023, Pf12075, Pf12796, Pf13606, Pf13637, Pf13857	100361376	ENSRNOG00000010643.7	Kank2			0	2.72118	1.07782	0.940634	31.4	53.6	146.8	84.5	124.6	109.9	135.4	113.9	High	High	Peak Found	High	High	High	High	High
High	Master Protein	D4A702	Synaptopodin-2 OS=Rattus norvegicus OX=10116 GN=Synpo2 PE=1 SV=2	0	24.866	11	7	14	7	135.9	45.85	7	cell organization and biogenesis;regulation of biological process	cytoplasm;cytoskeleton;cytosol;nucleus	protein binding	Pf00595	499702	ENSRNOG00000014867.7	Synpo2			0	2.21535	1.34023	1.00309	31.6	55.7	118.6	74.8	161.5	98.5	137.1	122.1	High	High	High	High	High	Peak Found	High	High
High	Master Protein	P05708	Hexokinase-1 OS=Rattus norvegicus OX=10116 GN=Hk1 PE=1 SV=4	0	24.763	12	9	19	2	102.3	58.09	9	cellular homeostasis;metabolic process;regulation of biological process;response to stimulus	cytosol;membrane;mitochondrion	catalytic activity;nucleotide binding;protein binding	Pf00349, Pf03727	25058		Hk1		Glycolysis / Gluconeogenesis; Galactose metabolism; Central carbon metabolism in cancer; Starch and sucrose metabolism; Metabolic pathways; Amino sugar and nucleotide sugar metabolism; Fructose and mannose metabolism; HIF-1 signaling pathway; Carbohydrate digestion and absorption; Neomycin, kanamycin and gentamicin biosynthesis; Type II diabetes mellitus; Insulin signaling pathway; Carbon metabol…	7	0.792109	1.83142	1.94874	47.9	83.9	22.1	82.3	236	136.6	107.6	83.6	Not Found	Not Found	Not Found	Peak Found	High	High	High	Not Found
High	Master Protein	M0R567	Interferon regulatory factor 2-binding protein-like OS=Rattus norvegicus OX=10116 GN=Irf2bpl PE=1 SV=1	0	24.192	11	5	24	5	81.3	81.58	5	regulation of biological process		protein binding	Pf11261		ENSRNOG00000011026.6				0	0.828225	1.8111	1.18731	69.6	87	55.3	74.4	195.3	83.6	153.8	81.1	High	High	High	High	High	High	High	High
High	Master Protein	Q6XLI7	RCG37481, isoform CRA_a OS=Rattus norvegicus OX=10116 GN=Rbm12 PE=1 SV=1	0	23.621	11	9	15	9	106.2	41.68	9	cell differentiation;metabolic process;regulation of biological process	cytoplasm;membrane;nucleus	RNA binding	Pf00076, Pf14259	652928; 100910990	ENSRNOG00000019723.6; ENSRNOG00000049913.1	Rbm12; LOC100910990			0	0.779778	1.11901	1.19312	164.6	52	25	143.9	81.6	143.9	141.3	47.7	High	Peak Found	Peak Found	High	Peak Found	High	High	Peak Found
High	Master Protein	F1M9V7	Aminopeptidase OS=Rattus norvegicus OX=10116 GN=Npepps PE=1 SV=1	0	21.22	12	8	22	8	103.3	69.45	8	metabolic process;response to stimulus	cytoplasm;cytosol	catalytic activity;metal ion binding	Pf01433, Pf11838, Pf13485	50558	ENSRNOG00000023095.5	Npepps	Antigen processing: Ubiquitination & Proteasome degradation		0	0.687132	2.47124	1.9688	44.3	74.6	28.2	53.5	183.5	214	124.8	77.1	High	High	Peak Found	High	High	High	High	High
High	Master Protein	M0RAQ6	Hexokinase-1 OS=Rattus norvegicus OX=10116 GN=Hk1 PE=1 SV=2	0	21.161	10	8	15	1	99.5	43.36	8	cellular homeostasis;metabolic process;regulation of biological process	cytosol;membrane;mitochondrion	catalytic activity;nucleotide binding	Pf00349, Pf03727		ENSRNOG00000046891.2		Glycolysis		0	0.729861	0.618794	3.41834	123.9	185.2		112.8	238.6		128.7	10.9	High	Peak Found	Not Found	Peak Found	High	Not Found	Peak Found	Peak Found
High	Master Protein	F1LM84	Nidogen-1 OS=Rattus norvegicus OX=10116 GN=Nid1 PE=1 SV=1	0	20.726	9	7	13	7	137	40.06	7	cell organization and biogenesis;regulation of biological process	cell surface;membrane	metal ion binding;protein binding	Pf00008, Pf00058, Pf00086, Pf06119, Pf06247, Pf07474, Pf07645, Pf12662, Pf12947, Pf14670	25494	ENSRNOG00000002461.7	Nid1	Degradation of the extracellular matrix; Laminin interactions		0	0.57472	2.33911	1.53404	84.9	75.7	54.7	37.6	242.8	88.4	103.4	112.5	High	High	High	Peak Found	High	Peak Found	Peak Found	Peak Found
High	Master Protein	G3V9S9	SEC24 homolog D, COPII coat complex component OS=Rattus norvegicus OX=10116 GN=Sec24d PE=1 SV=3	0	18.396	7	5	12	5	112.8	39.81	5	cell organization and biogenesis;transport	membrane	metal ion binding;protein binding	Pf00626, Pf04810, Pf04811, Pf04815, Pf08033	310843	ENSRNOG00000014872.7	Sec24d	MHC class II antigen presentation; Cargo concentration in the ER; COPII (Coat Protein 2) Mediated Vesicle Transport; Antigen Presentation: Folding, assembly and peptide loading of class I MHC		0	0.693878	2.625	2.55238	42.4	55.6	10.9	57.1	204.4	251.2	105.1	73.4	High	High	Peak Found	Peak Found	High	High	Peak Found	High
High	Master Protein	Q6T487	Alpha-actinin-1 OS=Rattus norvegicus OX=10116 GN=Actn1 PE=1 SV=1	0	18.251	7	5	16	1	105.4	57.74	5	cell differentiation;cell organization and biogenesis;regulation of biological process	cytoplasm;cytoskeleton;cytosol;membrane;nucleus	metal ion binding;protein binding;RNA binding	Pf00036, Pf00307, Pf00435, Pf08726, Pf11971, Pf13405, Pf13833	81634	ENSRNOG00000056756.1	Actn1			0	0.469512	#DIV/0!	#DIV/0!	114.8	213.2		77	182.3	212.7			Peak Found	High	Not Found	Peak Found	Peak Found	Peak Found	Not Found	Not Found
High	Master Protein	A0A0G2JYI7	Ubiquitin-associated protein 2 OS=Rattus norvegicus OX=10116 GN=Ubap2 PE=1 SV=1	0	17.63	7	5	16	5	118.5	48.95	5	regulation of biological process	cytoplasm;nucleus	protein binding;RNA binding	Pf00627, Pf12478, Pf14555	313169	ENSRNOG00000052087.2	Ubap2			0	0.852626	1.35881	0.758606	107.6	98	48.9	126.4	127.1	53.6	129.1	109.1	High	High	Peak Found	High	High	Peak Found	High	High
High	Master Protein	A0A0G2K013	Alpha-actinin-4 OS=Rattus norvegicus OX=10116 GN=Actn4 PE=1 SV=1	0	17.623	7	4	10	2	102.9	36.16	4			metal ion binding;protein binding	Pf00307, Pf00435, Pf08726, Pf11971, Pf13499		ENSRNOG00000020433.7				0	1.95084	1.54639	0.984444	17.3	72.2	123.6	51	186.1	79.7	168	102	High	High	Peak Found	Peak Found	High	Peak Found	Peak Found	Peak Found
High	Master Protein	G3V9N8	AP complex subunit beta OS=Rattus norvegicus OX=10116 GN=Ap1b1 PE=1 SV=3	0	17.338	7	5	13	1	104.5	47.57	5	cell organization and biogenesis;transport	cytoplasm;cytosol;Golgi;membrane	protein binding;transporter activity	Pf01602, Pf02883, Pf09066, Pf12717, Pf13646	29663	ENSRNOG00000008786.7	Ap1b1	MHC class II antigen presentation; Golgi Associated Vesicle Biogenesis; Lysosome Vesicle Biogenesis	Lysosome	0	#DIV/0!	#DIV/0!	1.16471	205.8	112			212.5	124.8		144.8	High	Peak Found	Not Found	Not Found	Peak Found	Peak Found	Not Found	Peak Found
High	Master Protein	A0A0G2K8P3	E3 ubiquitin-protein ligase OS=Rattus norvegicus OX=10116 GN=Nedd4 PE=1 SV=1	0	16.961	11	6	7	6	102.7	22.97	6	cell organization and biogenesis;metabolic process;regulation of biological process;response to stimulus;transport	chromosome;cytoplasm;cytosol;Golgi;membrane	catalytic activity;protein binding	Pf00168, Pf00397, Pf00632	25489	ENSRNOG00000058898.1	Nedd4	Regulation of PTEN stability and activity; ISG15 antiviral mechanism; Downregulation of ERBB4 signaling	Epstein-Barr virus infection; Ubiquitin mediated proteolysis; Endocytosis	0	0.714079	1.9818	1.87092	80.9	57.6	30.4	68.5	186.4	180.3	102.4	93.6	High	Peak Found	Peak Found	High	High	Peak Found	High	Peak Found
High	Master Protein	P02454	Collagen alpha-1(I) chain OS=Rattus norvegicus OX=10116 GN=Col1a1 PE=1 SV=5	0	16.802	4	4	6	4	137.9	24.32	4	cell communication;cell differentiation;cell organization and biogenesis;metabolic process;regulation of biological process;response to stimulus;transport	cytoplasm;endoplasmic reticulum;extracellular;Golgi	metal ion binding;protein binding;structural molecule activity	Pf00093, Pf01391, Pf01410	29393	ENSRNOG00000003897.6	Col1a1	Crosslinking of collagen fibrils; Collagen degradation; ECM proteoglycans; Platelet Aggregation (Plug Formation); Non-integrin membrane-ECM interactions; Anchoring fibril formation; Collagen chain trimerization; Immunoregulatory interactions between a Lymphoid and a non-Lymphoid cell; MET activates PTK2 signaling; Platelet Adhesion to exposed collagen; Cell surface interactions at the vascular wa…	ECM-receptor interaction; AGE-RAGE signaling pathway in diabetic complications; Focal adhesion; Amoebiasis; PI3K-Akt signaling pathway; Platelet activation; Protein digestion and absorption	0	92.7727	0.197289	2.05298	3.3		610.2	2.1	124			60.4	Peak Found	Not Found	High	Peak Found	High	Not Found	Not Found	High
High	Master Protein	D3ZH76	PPARGC1 and ESRR-induced regulator, muscle 1 OS=Rattus norvegicus OX=10116 GN=Perm1 PE=1 SV=1	0	16.657	12	4	8	4	83.3	29.45	4	regulation of biological process;response to stimulus	cytoplasm;nucleus			313776	ENSRNOG00000020244.6	RGD1304931; Perm1			0	1.34522	1.20958	0.801273	69.3	104.5		116.9	179.4	47.2	118.3	164.5	High	High	Not Found	Peak Found	High	Peak Found	High	High
High	Master Protein	A0A140TAH1	Hepatocyte growth factor-regulated tyrosine kinase substrate OS=Rattus norvegicus OX=10116 GN=Hgs PE=1 SV=1	0	16.471	6	4	12	4	101.1	40.1	4	cell organization and biogenesis;regulation of biological process;transport	cytosol;endosome;membrane;vacuole	metal ion binding;protein binding	Pf00790, Pf01363, Pf12210		ENSRNOG00000036696.4		Endosomal Sorting Complex Required For Transport (ESCRT); Negative regulation of MET activity; Lysosome Vesicle Biogenesis; EGFR downregulation; Ub-specific processing proteases; Cargo recognition for clathrin-mediated endocytosis		0	0.921961	1.34906	1.89728	65.6	79.2	57.4	76.1	192.3	149.4	106.5	73.6	High	Peak Found	Peak Found	High	High	High	High	High
High	Master Protein	F1M7L9	Uncharacterized protein OS=Rattus norvegicus OX=10116 PE=1 SV=3	0	16.08	13	6	10	6	88.5	40.21	6	cell communication;cell organization and biogenesis;regulation of biological process	membrane	protein binding;structural molecule activity			ENSRNOG00000001825.7		Formation of the cornified envelope		0	1.47174	1.01969	1.21535	73.2	64.8	111	92.1	179.3	72.4	118.6	88.5	High	Peak Found	High	High	High	High	High	Peak Found
High	Master Protein	Q07803	Elongation factor G, mitochondrial OS=Rattus norvegicus OX=10116 GN=Gfm1 PE=1 SV=2	0	15.674	11	7	10	7	83.4	29.57	7	metabolic process	mitochondrion	catalytic activity;nucleotide binding;RNA binding	Pf00009, Pf00679, Pf03144, Pf03764, Pf14492	114017	ENSRNOG00000012873.8	Gfm1	Mitochondrial translation elongation		0	13.8282	0.272357	1.04562	22.6	12.9	380.8	110.1	88.4	51.4	94	39.7	Peak Found	Peak Found	High	High	Peak Found	Peak Found	High	Peak Found
High	Master Protein	D4A1Y0	SCY1-like pseudokinase 2 OS=Rattus norvegicus OX=10116 GN=Scyl2 PE=1 SV=1	0	15.608	7	4	7	4	103.3	26.12	4	metabolic process;regulation of biological process;transport		catalytic activity;nucleotide binding;protein binding	Pf00069, Pf08430	314717	ENSRNOG00000024955.6	Scyl2			0	1.04634	0.886667	1.65467	87.5	113.2		105	190.9	117.2	112.7	73.5	High	High	Not Found	High	High	High	Peak Found	Peak Found
High	Master Protein	A2VD12	Pre-B-cell leukemia transcription factor-interacting protein 1 OS=Rattus norvegicus OX=10116 GN=Pbxip1 PE=1 SV=1	0	15.05	11	4	10	4	80.2	35.04	4	cell differentiation;regulation of biological process	cytoplasm;cytoskeleton;nucleus		Pf03962	310644	ENSRNOG00000020673.4	Pbxip1			0	0.835717	1.30239	0.883313	101.1	129.6		96.4	162.8	59	155	96.1	High	High	Not Found	Peak Found	High	Peak Found	High	High
High	Master Protein	F1LRV4	Heat shock 70 kDa protein 4 OS=Rattus norvegicus OX=10116 GN=Hspa4 PE=1 SV=1	0	14.983	8	5	17	5	94	62.39	5	cell organization and biogenesis;transport	cytosol	nucleotide binding	Pf00012, Pf06723		ENSRNOG00000016596.3				0	1.59074	1.42375	1.12633	46.5	61.5	71.1	100.7	172	103.5	140.6	104	High	High	Peak Found	High	High	High	High	High
High	Master Protein	P27881	Hexokinase-2 OS=Rattus norvegicus OX=10116 GN=Hk2 PE=1 SV=1	0	14.498	6	4	10	2	102.5	31.37	4	cell organization and biogenesis;cellular homeostasis;metabolic process;regulation of biological process;response to stimulus;transport	cytosol;membrane;mitochondrion	catalytic activity;nucleotide binding	Pf00349, Pf03727	25059	ENSRNOG00000006116.3	Hk2	Glycolysis	Glycolysis / Gluconeogenesis; Galactose metabolism; Central carbon metabolism in cancer; Starch and sucrose metabolism; Metabolic pathways; Amino sugar and nucleotide sugar metabolism; Fructose and mannose metabolism; HIF-1 signaling pathway; Carbohydrate digestion and absorption; Neomycin, kanamycin and gentamicin biosynthesis; Type II diabetes mellitus; Insulin signaling pathway; Carbon metabol…	0	3.32058	1.55787	0.98169	26.3	28.6	81	101.3	176.4	102.4	157	127	High	High	Peak Found	High	High	Peak Found	Peak Found	High
High	Master Protein	G3V8S6	Histidine rich calcium binding protein, isoform CRA_b OS=Rattus norvegicus OX=10116 GN=Hrc PE=1 SV=1	0	14.006	6	3	8	3	86.5	23.06	3	cellular homeostasis;regulation of biological process;response to stimulus	endoplasmic reticulum;membrane	metal ion binding;protein binding		292905	ENSRNOG00000020719.6	Hrc	Post-translational protein phosphorylation; Regulation of Insulin-like Growth Factor (IGF) transport and uptake by Insulin-like Growth Factor Binding Proteins (IGFBPs)		0	0.913199	1.20898	1.57458	96.8	71.4	30.9	122.7	166.8	125.6	109.7	76	High	High	Peak Found	High	High	High	Peak Found	Peak Found
High	Master Protein	Q4FZT9	26S proteasome non-ATPase regulatory subunit 2 OS=Rattus norvegicus OX=10116 GN=Psmd2 PE=1 SV=1	0	13.343	4	3	11	3	100.1	35.74	3	metabolic process;regulation of biological process	membrane;nucleus;proteasome	catalytic activity;enzyme regulator activity	Pf01851	287984	ENSRNOG00000001719.6	Psmd2	Interleukin-1 family signaling; Neutrophil degranulation; Regulation of RUNX2 expression and activity; The role of GTSE1 in G2/M progression after G2 checkpoint; Ubiquitin Mediated Degradation of Phosphorylated Cdc25A; Asymmetric localization of PCP proteins; APC/C:Cdh1 mediated degradation of Cdc20 and other APC/C:Cdh1 targeted proteins in late mitosis/early G1; Regulation of PTEN stability and …	Epstein-Barr virus infection; Proteasome	0	0.568543	2.46502	1.37424	45.2	118.2	19.3	73.6	208.1	106.6	128.9	100.1	High	High	Peak Found	High	High	High	High	Peak Found
High	Master Protein	D3ZVQ0	Ubiquitin carboxyl-terminal hydrolase OS=Rattus norvegicus OX=10116 GN=Usp5 PE=1 SV=1	0	12.898	9	4	7	4	95.7	24.67	4	metabolic process;regulation of biological process		catalytic activity;metal ion binding;protein binding	Pf00443, Pf00627, Pf02148, Pf13423	297593	ENSRNOG00000015409.5	Usp5	Synthesis of active ubiquitin: roles of E1 and E2 enzymes; Ub-specific processing proteases		0	0.776971	1.33979	1.65272	98.9	93.9		74.9	190.5	141.2	135.7	65	High	High	Not Found	High	High	High	Peak Found	Peak Found
High	Master Protein	Q63704	Carnitine O-palmitoyltransferase 1, muscle isoform OS=Rattus norvegicus OX=10116 GN=Cpt1b PE=1 SV=1	0	10.978	9	5	5	5	88.2	16.41	5	metabolic process;transport	membrane;mitochondrion	catalytic activity;protein binding	Pf00755	25756	ENSRNOG00000010438.7	Cpt1b	Import of palmitoyl-CoA into the mitochondrial matrix; Signaling by Retinoic Acid		0	14.2267	0.239686	1.96721		16.1	417.1	41	101	115	69.2	40.6	Not Found	Peak Found	High	Peak Found	Peak Found	Peak Found	Peak Found	Peak Found
High	Master Protein	Q7TQ70	Ac1873 OS=Rattus norvegicus OX=10116 GN=Fga PE=1 SV=1	0	10.916	6	4	6	4	86.6	17.33	4	cell organization and biogenesis;coagulation;defense response;metabolic process;regulation of biological process;response to stimulus	cell surface;cytoplasm;endoplasmic reticulum	metal ion binding;protein binding;structural molecule activity	Pf00147, Pf08702, Pf12160	361969	ENSRNOG00000024848.7	Fga	p130Cas linkage to MAPK signaling for integrins; Post-translational protein phosphorylation; Common Pathway of Fibrin Clot Formation; Regulation of Insulin-like Growth Factor (IGF) transport and uptake by Insulin-like Growth Factor Binding Proteins (IGFBPs); Platelet degranulation ; GRB2:SOS provides linkage to MAPK signaling for Integrins ; Integrin cell surface interactions	Platelet activation; Complement and coagulation cascades	0	0.938832	2.22621	0.703058	80.2	65.3	18.3	118.3	103.9	109.9	150.9	153.2	High	High	Peak Found	High	Peak Found	Peak Found	Peak Found	High
High	Master Protein	Q5XHZ0	Heat shock protein 75 kDa, mitochondrial OS=Rattus norvegicus OX=10116 GN=Trap1 PE=1 SV=1	0	10.624	6	3	5	2	80.4	15.86	3	metabolic process;regulation of biological process;response to stimulus	membrane;mitochondrion;organelle lumen	nucleotide binding;protein binding;RNA binding	Pf00183, Pf02518, Pf13589	287069	ENSRNOG00000005418.4	Trap1			0	#DIV/0!	0.0799259	0.932432			648.1		48.3		27.9	75.7	Not Found	High	High	Not Found	High	Not Found	Peak Found	High
High	Master Protein	Q68FP1	Gelsolin OS=Rattus norvegicus OX=10116 GN=Gsn PE=1 SV=1	0	10.326	6	3	6	3	86	20.67	3	cell death;cell organization and biogenesis;metabolic process;regulation of biological process;response to stimulus;transport	cytoplasm;cytoskeleton;cytosol;extracellular;membrane;nucleus	metal ion binding;protein binding	Pf00626	296654	ENSRNOG00000018991.6	Gsn	Caspase-mediated cleavage of cytoskeletal proteins; Neutrophil degranulation	Viral carcinogenesis; Fc gamma R-mediated phagocytosis; Regulation of actin cytoskeleton	0	0.585069	2.28882	1.27312	95	77.8	22.2	78.9	139.8	154.8	157.3	74.1	High	High	Peak Found	Peak Found	High	High	High	Peak Found
High	Master Protein	Q63355	Unconventional myosin-Ic OS=Rattus norvegicus OX=10116 GN=Myo1c PE=1 SV=2	0	10.098	5	3	3	3	119.7	10.76	3	cell organization and biogenesis;regulation of biological process;response to stimulus;transport	cytoplasm;membrane;nucleus	catalytic activity;motor activity;nucleotide binding;protein binding	Pf00063, Pf06017	65261	ENSRNOG00000004072.6	Myo1c	B-WICH complex positively regulates rRNA expression; Regulation of actin dynamics for phagocytic cup formation		0	1.46809	2.33696	0.76155	21.8	72.2	66.3	71.7	186.4	59.2	131.6	190.9	High	Peak Found	Peak Found	Peak Found	High	Peak Found	High	Peak Found
High	Master Protein	D3ZKG1	Methylmalonyl CoA mutase OS=Rattus norvegicus OX=10116 GN=Mut PE=1 SV=2	0	9.997	5	3	3	3	92	10.1	3	metabolic process	mitochondrion	catalytic activity;metal ion binding	Pf01642, Pf02310	688517	ENSRNOG00000050843.2	Mut	Cobalamin (Cbl, vitamin B12) transport and metabolism; Propionyl-CoA catabolism		0	#DIV/0!	0.505391	0.504136			322	132.5	93.7	22.1	155.7	74	Not Found	Not Found	High	Peak Found	Peak Found	Peak Found	Peak Found	Peak Found
High	Master Protein	E9PT87	Myosin light chain kinase 3 OS=Rattus norvegicus OX=10116 GN=Mylk3 PE=1 SV=1	0	9.98	6	3	4	3	85.5	13.29	3	cell organization and biogenesis;metabolic process;regulation of biological process;response to stimulus	cytoplasm;cytoskeleton;cytosol	catalytic activity;nucleotide binding	Pf00069, Pf05518, Pf07714	291926	ENSRNOG00000017546.7	Mylk3		Oxytocin signaling pathway; Calcium signaling pathway; Focal adhesion; Regulation of actin cytoskeleton; Platelet activation; Vascular smooth muscle contraction; Gastric acid secretion; cGMP-PKG signaling pathway	0	0.792768	1.80614	1.63332	88.9	54.9	20.3	93.7	261.5	74.8	129.8	76.1	High	Peak Found	Peak Found	Peak Found	High	Peak Found	Peak Found	Peak Found
High	Master Protein	F1LPQ1	Nuclear pore complex protein Nup98-Nup96 OS=Rattus norvegicus OX=10116 GN=Nup98 PE=1 SV=2	0	9.829	6	4	12	4	97.8	34.3	4	transport			Pf04096		ENSRNOG00000020347.7				0	0.872134	1.08995	1.31833	84.5	111.8	49.2	122	109.2	136.8	123.9	62.7	High	High	Peak Found	Peak Found	High	High	High	High
High	Master Protein	D3ZUL3	Collagen type VI alpha 1 chain OS=Rattus norvegicus OX=10116 GN=Col6a1 PE=1 SV=1	0	8.952	3	2	4	2	108.7	13.42	2	cell differentiation;cell organization and biogenesis;response to stimulus	extracellular;membrane	protein binding	Pf00092, Pf01391, Pf13519		ENSRNOG00000001249.8				0	1.3067	3.3215	0.959026		38.8	64.5	36.9	301.2	21.8	71.4	265.4	Not Found	High	Peak Found	Peak Found	High	Peak Found	Peak Found	High
High	Master Protein	F1LPM3	Sorbin and SH3 domain-containing protein 2 OS=Rattus norvegicus OX=10116 GN=Sorbs2 PE=1 SV=2	0	8.94	3	3	10	3	134.1	35.4	3	cell organization and biogenesis;cellular component movement		protein binding;RNA binding	Pf00018, Pf02208, Pf07653, Pf14604		ENSRNOG00000013391.8				0	0.958237	1.17252	1.3872	83.9	88.5	76.4	88.8	127.5	141.2	93	100.7	High	Peak Found	High	High	High	High	High	High
High	Master Protein	A0A140TAA4	Programmed cell death 6-interacting protein OS=Rattus norvegicus OX=10116 GN=Pdcd6ip PE=1 SV=1	0	8.875	4	3	3	3	95.8	8.76	3	cell death;cell organization and biogenesis;regulation of biological process;transport	cytoplasm;cytosol;membrane	protein binding	Pf03097, Pf13949	501083	ENSRNOG00000008981.7	Pdcd6ip		Endocytosis	0	0.217404	1.71114	4.15291	100.2	254.9		38.6	274.3		59.2	72.9	Peak Found	High	Not Found	Peak Found	High	Not Found	Peak Found	Peak Found
High	Master Protein	A0A0G2K8V2	Vinculin OS=Rattus norvegicus OX=10116 GN=Vcl PE=1 SV=1	0	8.569	3	3	6	3	123.5	17.68	3	cell growth;cell organization and biogenesis;regulation of biological process	cytoplasm;cytoskeleton;membrane	protein binding;structural molecule activity	Pf01044	305679	ENSRNOG00000010765.7	Vcl	Platelet degranulation ; Smooth Muscle Contraction; Neutrophil degranulation		0	0.673355	2.46126	1.86441	73.2	51.4	28.9	55	182	203	71.9	134.6	High	High	Peak Found	Peak Found	High	High	Peak Found	Peak Found
High	Master Protein	D3ZR64	Zinc finger protein 598 OS=Rattus norvegicus OX=10116 GN=Zfp598 PE=1 SV=2	0	8.486	4	2	3	2	98.8	13.15	2	metabolic process;regulation of biological process		catalytic activity;metal ion binding;RNA binding		287119	ENSRNOG00000012434.6	Zfp598			0	0.60549	0.826667	1.19839	195.5	176.1		112.5	169.2	53.7		93	High	High	Not Found	Peak Found	Peak Found	Peak Found	Not Found	Peak Found
High	Master Protein	F8WFT7	Anion exchange protein OS=Rattus norvegicus OX=10116 GN=Slc4a1 PE=1 SV=1	0	8.438	4	3	4	3	103.2	12.36	3	cell organization and biogenesis;cellular homeostasis;regulation of biological process;response to stimulus;transport	cell surface;cytoskeleton;membrane	protein binding;transporter activity	Pf00955, Pf07565	24779	ENSRNOG00000020951.7	Slc4a1	Erythrocytes take up oxygen and release carbon dioxide; Erythrocytes take up carbon dioxide and release oxygen; Bicarbonate transporters	Collecting duct acid secretion	0	0.402628	2.44722	0.918039	114.3	144.5		52.1	129.2	104.9	157.5	97.5	High	High	Not Found	Peak Found	Peak Found	Peak Found	Peak Found	Peak Found
High	Master Protein	G3V6S5	C-1-tetrahydrofolate synthase, cytoplasmic OS=Rattus norvegicus OX=10116 GN=Mthfd1 PE=1 SV=1	0	8.305	4	3	5	3	100.9	15.18	3	metabolic process;response to stimulus	cytoplasm;cytosol;membrane;mitochondrion	catalytic activity;nucleotide binding	Pf00763, Pf01268, Pf02882	64300	ENSRNOG00000005602.5	Mthfd1	Metabolism of folate and pterines		0	0.647665	2.33708	1.11739	66.4	98.5	34.2	72.6	167.7	111.2	162.4	87.2	High	High	Peak Found	Peak Found	High	Peak Found	Peak Found	Peak Found
High	Master Protein	Q63540	Ataxin-1 OS=Rattus norvegicus OX=10116 GN=Atxn1 PE=2 SV=1	0	8.302	5	2	5	2	83.4	17.68	2	metabolic process;regulation of biological process;response to stimulus;transport	cytoplasm;cytosol;nucleus	DNA binding;protein binding;RNA binding	Pf08517, Pf12547	25049	ENSRNOG00000016998.4	Atxn1			0	0.837616	1.73988	0.846968	68.8	125.8		81.5	202.2	38	202.4	81.2	High	High	Not Found	High	Peak Found	Peak Found	High	Peak Found
High	Master Protein	Q01714	Transcription factor Sp1 OS=Rattus norvegicus OX=10116 GN=Sp1 PE=1 SV=2	0	8.159	4	1	6	1	80.7	32.1	1	cell differentiation;metabolic process;regulation of biological process;response to stimulus	cytoplasm;nucleus	DNA binding;metal ion binding;protein binding	Pf00096, Pf13465, Pf13894	24790	ENSRNOG00000014084.6	Sp1	RNA polymerase II transcribes snRNA genes; SMAD2/SMAD3:SMAD4 heterotrimer regulates transcription	Choline metabolism in cancer; Estrogen signaling pathway; Endocrine resistance; TGF-beta signaling pathway; Transcriptional misregulation in cancer; Huntington's disease; Breast cancer	0	0.665761	1.83537	1.20385	120.1	100.7	24.2	122.8	162.4		141.3	128.5	High	High	High	Peak Found	High	Not Found	High	High
High	Master Protein	Q3ZU82	Golgin subfamily A member 5 OS=Rattus norvegicus OX=10116 GN=Golga5 PE=1 SV=1	0	8.005	7	3	4	3	82.3	12.92	3	cell differentiation;cell organization and biogenesis;metabolic process;regulation of biological process;transport	cytoskeleton;Golgi;membrane	catalytic activity;motor activity;protein binding	Pf01576, Pf04111, Pf04156, Pf04799, Pf04977, Pf05557, Pf05622, Pf06160, Pf07111, Pf07888, Pf08317, Pf09787, Pf10174, Pf10234, Pf11559, Pf12128, Pf13166	299258		Golga5			0	1.42172	0.419542	2.83364	107.5	73.9	200.6	57.3	174.5	132.1	54.1		High	High	Peak Found	Peak Found	High	Peak Found	Peak Found	Not Found
High	Master Protein	A0A0G2JYE0	Ataxin 2-like OS=Rattus norvegicus OX=10116 GN=Atxn2l PE=1 SV=1	0	7.767	4	3	5	3	113.5	14.02	3	cell organization and biogenesis;regulation of biological process	cytosol;membrane	protein binding;RNA binding	Pf06741, Pf07145, Pf09770, Pf14438	361649	ENSRNOG00000018686.7	Atxn2l			0	0.348447	2.70082	0.601669	116.2	163.9	27.2	70.4	127	31.6	139.8	123.8	High	High	Peak Found	Peak Found	High	Peak Found	Peak Found	Peak Found
High	Master Protein	A0A0G2K261	Isoleucyl-tRNA synthetase 2, mitochondrial OS=Rattus norvegicus OX=10116 GN=Iars2 PE=1 SV=1	0	7.593	3	2	4	2	112.6	13.64	2	metabolic process;regulation of biological process	cytoplasm;cytosol;mitochondrion	catalytic activity;nucleotide binding;RNA binding	Pf00133, Pf01921, Pf06827, Pf08264, Pf09334		ENSRNOG00000002368.7				0	1.16527	1.04857	1.91579	65.8	89.7		90.6	230.4	133.6	131	59	High	High	Not Found	Peak Found	High	Peak Found	Peak Found	Peak Found
High	Master Protein	D4ABX6	Multimerin 2 OS=Rattus norvegicus OX=10116 GN=Mmrn2 PE=1 SV=1	0	7.506	4	3	7	3	104.1	18.88	3	cellular component movement;regulation of biological process		protein binding	Pf00386, Pf07546	306288	ENSRNOG00000051977.1	Mmrn2			0	0.129009	3.20779	0.898207	174.4	243.4	6	47.9	119.7	35.6	118.5	54.4	High	High	Peak Found	Peak Found	High	Peak Found	Peak Found	Peak Found
High	Master Protein	F1LNH3	Collagen type VI alpha 2 chain OS=Rattus norvegicus OX=10116 GN=Col6a2 PE=1 SV=2	0	7.389	4	3	6	3	109.6	20.14	3	cell organization and biogenesis;response to stimulus	extracellular;membrane		Pf00092, Pf01391, Pf13519	361821	ENSRNOG00000001254.6	Col6a2		ECM-receptor interaction; Focal adhesion; PI3K-Akt signaling pathway; Protein digestion and absorption	0	5.46519	1.72438	1.00067	13.9	17.7	118.8	53.9	256.8	41.2	100.8	197	Peak Found	Peak Found	High	Peak Found	High	Peak Found	Peak Found	High
High	Master Protein	D4ABT8	Heterogeneous nuclear ribonucleoprotein U-like 2 OS=Rattus norvegicus OX=10116 GN=Hnrnpul2 PE=1 SV=1	0	7.344	6	3	4	3	84.8	13.18	3		membrane;nucleus	protein binding;RNA binding	Pf00622, Pf02037, Pf08433, Pf13671	309197	ENSRNOG00000019507.6	Hnrnpul2			0	0.925561	0.952519	5.47813	54.1	57.4		51.6	70.3	468.2	58.8	39.5	High	Peak Found	Not Found	Peak Found	Peak Found	High	Peak Found	Peak Found
High	Master Protein	Q2PQA9	Kinesin-1 heavy chain OS=Rattus norvegicus OX=10116 GN=Kif5b PE=1 SV=1	0	7.307	4	3	3	3	109.5	9.73	3	cell organization and biogenesis;cellular component movement;metabolic process;regulation of biological process;transport	cytoplasm;cytoskeleton;cytosol;membrane	catalytic activity;motor activity;nucleotide binding;protein binding	Pf00225, Pf01576, Pf02463, Pf03999, Pf04111, Pf04156, Pf05483, Pf05557, Pf05622, Pf06160, Pf07888, Pf10174, Pf12128, Pf13514, Pf13851, Pf14915	117550	ENSRNOG00000017466.6	Kif5b		Endocytosis; Dopaminergic synapse	0	0.811633	1.91531	1.49702	105.5	45.8		61.4	255	97.1	134.2	101	Peak Found	High	Not Found	Peak Found	High	Peak Found	Peak Found	Peak Found
High	Master Protein	G3V6P3	RCG59977 OS=Rattus norvegicus OX=10116 GN=Zhx2 PE=1 SV=1	0	7.107	7	3	5	3	92.1	16.66	3	metabolic process;regulation of biological process	nucleus	DNA binding;metal ion binding;protein binding	Pf00046	314988	ENSRNOG00000005417.5	Zhx2			0	1.90954	1.14213	2.15078	38.1	43.7	100.8	55.4	96.2	287.5	55.8	122.6	High	Peak Found	Peak Found	Peak Found	High	Peak Found	High	Peak Found
High	Master Protein	D4A962	Heterogeneous nuclear ribonucleoprotein U-like 1 OS=Rattus norvegicus OX=10116 GN=Hnrnpul1 PE=1 SV=1	0	6.972	3	2	6	2	95.9	18.05	2	metabolic process;response to stimulus	nucleus	protein binding;RNA binding	Pf00622, Pf02037, Pf13671	361522	ENSRNOG00000020683.7	Hnrnpul1	mRNA Splicing - Major Pathway	Influenza A	0	0.817651	1.67381	1.46515	71.1	83	29.5	96.5	156.8	152.2	119.7	91.2	High	High	Peak Found	High	High	Peak Found	Peak Found	High
High	Master Protein	A2RRU1	Glycogen [starch] synthase, muscle OS=Rattus norvegicus OX=10116 GN=Gys1 PE=1 SV=1	0	6.803	4	2	8	2	84	25.37	2	metabolic process	cytoplasm;membrane	catalytic activity;protein binding	Pf00534, Pf05693, Pf13579	690987	ENSRNOG00000020812.3	Gys1	Glycogen synthesis	Starch and sucrose metabolism; PI3K-Akt signaling pathway; Metabolic pathways; AMPK signaling pathway; Insulin resistance; Glucagon signaling pathway; Insulin signaling pathway	0	#DIV/0!	1.26141	0.911427			33.2	201.3	141.5	128.1	185.6	110.2	Not Found	Not Found	High	High	High	High	High	High
High	Master Protein	F1M6T6	Protein phosphatase 6, regulatory subunit 2 OS=Rattus norvegicus OX=10116 GN=Ppp6r2 PE=1 SV=3	0	6.757	5	3	6	3	97.6	19.97	3		cytosol		Pf04499, Pf13646		ENSRNOG00000026425.6				0	#DIV/0!	#DIV/0!	0.980858	158.4				200	117.7	227.9	96	High	High	Not Found	Not Found	High	High	Peak Found	Peak Found
High	Master Protein	F1M049	Ataxin 2 OS=Rattus norvegicus OX=10116 GN=Atxn2 PE=1 SV=3	0	6.62	3	2	3	2	117.2	8.23	2	cell differentiation;cell organization and biogenesis;regulation of biological process	cytoplasm;Golgi;membrane	protein binding;RNA binding	Pf06741, Pf07145, Pf09770, Pf14438	288663	ENSRNOG00000001256.8	Atxn2			0	0.978426	1.50119	1.16157	80.3	91.2	83.9		151.8	140.8	110.7	141.2	High	High	Peak Found	Not Found	Peak Found	Peak Found	Peak Found	Peak Found
High	Master Protein	A0A0G2K0B6	Clathrin coat assembly protein AP180 OS=Rattus norvegicus OX=10116 GN=Snap91 PE=1 SV=1	0	6.148	3	2	2	1	91.4	7.21	2	cell organization and biogenesis		protein binding	Pf01417, Pf07651		ENSRNOG00000023861.6				0	0.799145	1.77139	0.748302	54.4	132.8	51.3	98.3	127.5	70.8	131.7	133.3	High	Peak Found	Peak Found	Peak Found	Peak Found	Peak Found	Peak Found	Peak Found
High	Master Protein	P23606	Protein-glutamine gamma-glutamyltransferase K OS=Rattus norvegicus OX=10116 GN=Tgm1 PE=1 SV=1	0	6.046	3	2	7	2	90.7	20.88	2	cell differentiation;metabolic process;regulation of biological process	membrane	catalytic activity;metal ion binding	Pf00868, Pf00927, Pf01841	60335	ENSRNOG00000020136.7	Tgm1	Formation of the cornified envelope		0	0.982036	1.26118	3.8469	41.3	58.9	60.8	37.6	64.6	412.8	82.9	41.2	Peak Found	Peak Found	High	High	High	High	High	High
High	Master Protein	Q6MG08	ATP-binding cassette sub-family F member 1 OS=Rattus norvegicus OX=10116 GN=Abcf1 PE=1 SV=1	0	6.027	2	1	1	1	95.2	4.27	1	metabolic process;regulation of biological process	cytoplasm;cytosol;membrane;nucleus;ribosome	catalytic activity;nucleotide binding;RNA binding;translation regulator activity	Pf00005, Pf13304	85493	ENSRNOG00000000799.7	Abcf1	ABC-family proteins mediated transport		0	#DIV/0!	#DIV/0!	#DIV/0!									Not Found	High	Not Found	Not Found	Not Found	Not Found	Not Found	Not Found
High	Master Protein	G3V667	Integrin subunit alpha 6 OS=Rattus norvegicus OX=10116 GN=Itga6 PE=1 SV=1	0	5.867	3	2	2	2	119.4	6.42	2	cell communication;cell differentiation;cell organization and biogenesis;cellular component movement;regulation of biological process;response to stimulus	cell surface;membrane	protein binding	Pf00357, Pf01839, Pf08441, Pf13517, Pf14312	114517	ENSRNOG00000001518.7	Itga6	Laminin interactions; Integrin cell surface interactions; Basigin interactions; Assembly of collagen fibrils and other multimeric structures; Type I hemidesmosome assembly		0	#DIV/0!	#DIV/0!	0.462072	112.4	63.6			179.2	120.5		324.3	High	Peak Found	Not Found	Not Found	Peak Found	Peak Found	Not Found	Peak Found
High	Master Protein	Q562A2	Zinc finger RNA-binding protein OS=Rattus norvegicus OX=10116 GN=Zfr PE=1 SV=2	0	5.791	3	2	5	2	116.7	15.51	2	development	chromosome;cytoplasm;nucleus	DNA binding;metal ion binding;protein binding;RNA binding	Pf07528, Pf12171, Pf12874	365703	ENSRNOG00000011627.7	Zfr			0	0.71618	0.640212	2.64876	127.8	136.1		94.5	121.5	199	51	70	High	High	Not Found	High	High	High	Peak Found	Peak Found
High	Master Protein	Q4FZU8	Rho family-interacting cell polarization regulator 1 OS=Rattus norvegicus OX=10116 GN=Ripor1 PE=1 SV=2	0	5.787	2	1	2	1	131.6	9.42	1	cell communication;regulation of biological process;response to stimulus	cytoplasm;Golgi;membrane	protein binding	Pf05109, Pf13646	291974	ENSRNOG00000017604.6	Fam65a; Ripor1			0	2.89423	#DIV/0!	#DIV/0!	69.1	118.1		270.9	342				High	High	Not Found	Peak Found	Peak Found	Not Found	Not Found	Not Found
High	Master Protein	Q2TA68	Dynamin-like 120 kDa protein, mitochondrial OS=Rattus norvegicus OX=10116 GN=Opa1 PE=1 SV=1	0	5.731	3	2	4	2	111.2	14.61	2	cell death;cell organization and biogenesis;cellular homeostasis;metabolic process;regulation of biological process;response to stimulus;transport	cytosol;membrane;mitochondrion	catalytic activity;nucleotide binding;protein binding	Pf00350, Pf01926	171116	ENSRNOG00000001717.8	Opa1	Regulation of Apoptosis		0	1.72272	1.68852	1.59488	14.4	63.5	56.1	78.1	263.9	97.5	187.7	38.9	Peak Found	Peak Found	Peak Found	High	High	High	High	Peak Found
High	Master Protein	Q62667	Major vault protein OS=Rattus norvegicus OX=10116 GN=Mvp PE=1 SV=4	0	5.487	4	2	2	2	95.7	6.5	2	cell proliferation;metabolic process;regulation of biological process;response to stimulus	cytoplasm;cytoskeleton;cytosol;membrane;nucleus	protein binding	Pf01145, Pf01505, Pf11978	64681		Mvp			0	#DIV/0!	#DIV/0!	#DIV/0!									High	Not Found	Not Found	Not Found	High	Not Found	Not Found	Not Found
High	Master Protein	O35142	Coatomer subunit beta' OS=Rattus norvegicus OX=10116 GN=Copb2 PE=1 SV=3	0	5.443	3	2	4	2	102.5	10.91	2	transport	cytoplasm;cytosol;Golgi;membrane	protein binding;structural molecule activity	Pf00400, Pf04053	60384		Copb2			0	1.23103	1.68564	1.13987	41.9	78	74.8	72.8	111.9	171.7	129	119.8	High	High	Peak Found	High	Peak Found	High	Peak Found	Peak Found
High	Master Protein	Q01177	Plasminogen OS=Rattus norvegicus OX=10116 GN=Plg PE=2 SV=2	0	5.109	3	2	7	2	90.5	22.7	2	cell differentiation;cell organization and biogenesis;cellular component movement;cellular homeostasis;coagulation;metabolic process;regulation of biological process	cell surface;extracellular;membrane	catalytic activity;protein binding	Pf00024, Pf00051, Pf00089, Pf09342, Pf13365	85253	ENSRNOG00000017223.7	Plg	Dissolution of Fibrin Clot; Plasma lipoprotein remodeling; LDL remodeling; Regulation of Insulin-like Growth Factor (IGF) transport and uptake by Insulin-like Growth Factor Binding Proteins (IGFBPs); Signaling by PDGF; Platelet degranulation ; Activation of Matrix Metalloproteinases	Influenza A; Neuroactive ligand-receptor interaction; Staphylococcus aureus infection; Complement and coagulation cascades	0	3.29072	0.478561	1.08659	61.8	43.8	243.5	104	46.1	134.6	121.2	45.1	High	High	High	High	High	High	High	Peak Found
High	Master Protein	G3V8B6	26S proteasome non-ATPase regulatory subunit 1 OS=Rattus norvegicus OX=10116 GN=Psmd1 PE=1 SV=1	0	4.948	3	2	5	2	105.6	18.05	2	metabolic process;regulation of biological process	membrane;nucleus;proteasome	catalytic activity;enzyme regulator activity	Pf01851, Pf13513, Pf13646	83806	ENSRNOG00000017730.6	Psmd1	Interleukin-1 family signaling; Neutrophil degranulation; Regulation of RUNX2 expression and activity; The role of GTSE1 in G2/M progression after G2 checkpoint; Ubiquitin Mediated Degradation of Phosphorylated Cdc25A; Asymmetric localization of PCP proteins; APC/C:Cdh1 mediated degradation of Cdc20 and other APC/C:Cdh1 targeted proteins in late mitosis/early G1; Regulation of PTEN stability and …		0	0.963755	3.35101	0.848921		53.8	41.1	62.6	179.7	115.3	253	94.5	Not Found	High	Peak Found	High	High	High	High	Peak Found
High	Master Protein	G3V8T4	DNA damage-binding protein 1 OS=Rattus norvegicus OX=10116 GN=Ddb1 PE=1 SV=1	0	4.845	3	1	4	1	126.9	12.98	1	cell organization and biogenesis;metabolic process;regulation of biological process;response to stimulus	cytoplasm;nucleus	DNA binding;protein binding	Pf03178, Pf10433	64470	ENSRNOG00000020715.7	Ddb1	Dual Incision in GG-NER; Dual incision in TC-NER; Gap-filling DNA repair synthesis and ligation in TC-NER; Formation of Incision Complex in GG-NER; DNA Damage Recognition in GG-NER; Formation of TC-NER Pre-Incision Complex; Recognition of DNA damage by PCNA-containing replication complex; Neddylation	Viral carcinogenesis; Hepatitis B; Nucleotide excision repair; Ubiquitin mediated proteolysis	0	1.08165	1.1836	1.33661	99.2			107.3	133	206.5	123.2	130.8	High	High	Not Found	High	Peak Found	High	Peak Found	Peak Found
High	Master Protein	D3ZZA8	SEC24 homolog A, COPII coat complex component OS=Rattus norvegicus OX=10116 GN=Sec24a PE=1 SV=1	0	4.793	1	1	1	1	118.8	3.26	1	cell organization and biogenesis;regulation of biological process;transport	cytoplasm;membrane	metal ion binding	Pf00626, Pf04810, Pf04811, Pf04815, Pf08033	287275	ENSRNOG00000004563.7	Sec24a	MHC class II antigen presentation; Cargo concentration in the ER; COPII (Coat Protein 2) Mediated Vesicle Transport; Antigen Presentation: Folding, assembly and peptide loading of class I MHC	Protein processing in endoplasmic reticulum	0	0.317089	#DIV/0!	#DIV/0!	607.4			192.6					High	Not Found	Not Found	Peak Found	Not Found	Not Found	Not Found	Not Found
High	Master Protein	F1M8K0	Dystroglycan 1 OS=Rattus norvegicus OX=10116 GN=Dag1 PE=1 SV=1	0	4.721	2	1	2	1	96.6	6.83	1	cell differentiation;cell organization and biogenesis;cellular component movement;metabolic process;regulation of biological process;response to stimulus;transport	cytoplasm;extracellular;membrane;nucleus	metal ion binding;protein binding;structural molecule activity	Pf05454	114489	ENSRNOG00000019400.7	Dag1	O-linked glycosylation; Regulation of expression of SLITs and ROBOs; Integrin cell surface interactions	ECM-receptor interaction; Viral myocarditis; Arrhythmogenic right ventricular cardiomyopathy (ARVC); Dilated cardiomyopathy; Hypertrophic cardiomyopathy (HCM)	0	#DIV/0!	#DIV/0!	#DIV/0!	461.6	259.5						78.9	High	High	Not Found	Not Found	Not Found	Not Found	Not Found	Peak Found
High	Master Protein	F1LS29	Calpain-1 catalytic subunit OS=Rattus norvegicus OX=10116 GN=Capn1 PE=1 SV=1	0	4.621	3	1	2	1	82	6.25	1	metabolic process;regulation of biological process	cytoplasm;cytosol;membrane;mitochondrion;vacuole	catalytic activity;metal ion binding;protein binding	Pf00648, Pf01067, Pf13833	29153	ENSRNOG00000020935.6	Capn1	Degradation of the extracellular matrix; Neutrophil degranulation		0	#DIV/0!	1.00079	4.33994			103.3	22.8	35.4	512.3	84.1	42.1	Not Found	Not Found	Peak Found	Peak Found	Peak Found	High	Peak Found	Peak Found
High	Master Protein	D3ZAF5	Periostin OS=Rattus norvegicus OX=10116 GN=Postn PE=1 SV=1	0	4.302	3	2	2	2	90	6.46	2	cell communication;cell growth;cell organization and biogenesis;regulation of biological process;response to stimulus	cytoplasm	metal ion binding;protein binding	Pf02469, Pf07546	361945	ENSRNOG00000012660.7	Postn			0	2.3809	1.1496	1.23153	44.5		193.5	18.4	240.1	59.9	133.4	110.2	High	Not Found	High	Peak Found	Peak Found	Peak Found	Peak Found	Peak Found
High	Master Protein	Q5EBC0	Inter alpha-trypsin inhibitor, heavy chain 4 OS=Rattus norvegicus OX=10116 GN=Itih4 PE=1 SV=1	0	4.238	2	1	2	1	103.7	5.11	1	defense response;metabolic process;regulation of biological process;response to stimulus	cytoplasm;membrane	enzyme regulator activity;metal ion binding	Pf00092, Pf06668, Pf08487, Pf13519, Pf13768	54404	ENSRNOG00000017381.8	Itih4	Platelet degranulation		0	0.455054	0.947799	1.10529	214.7		75.8	119.6	105.3	99.4	118.6	66.6	High	Not Found	Peak Found	High	Peak Found	Peak Found	Peak Found	Peak Found
High	Master Protein	O08590	Membrane primary amine oxidase OS=Rattus norvegicus OX=10116 GN=Aoc3 PE=1 SV=4	0	4.166	4	2	4	2	84.9	11.23	2	cellular component movement;metabolic process;regulation of biological process;response to stimulus	cell surface;cytoplasm;endoplasmic reticulum;endosome;Golgi;membrane	catalytic activity;metal ion binding;protein binding	Pf01179, Pf02727, Pf02728	29473	ENSRNOG00000051307.1	Aoc3	Phase I - Functionalization of compounds	Tyrosine metabolism; Metabolic pathways; Glycine, serine and threonine metabolism; Phenylalanine metabolism; beta-Alanine metabolism	0	0.624796	8.77807	1.08328	19	42.3	9.9	28.4	325.4	38.8	66.5	269.7	Peak Found	Peak Found	Peak Found	Peak Found	High	Peak Found	Peak Found	High
High	Master Protein	D4A6E5	Peptidylprolyl isomerase OS=Rattus norvegicus OX=10116 GN=Fkbp15 PE=1 SV=3	0	4.125	2	1	1	1	80.5	3.16	1	metabolic process;regulation of biological process	membrane	catalytic activity	Pf00254, Pf03154, Pf03962, Pf05557, Pf05622, Pf13863, Pf13868, Pf15066		ENSRNOG00000024663.7				0	#DIV/0!	#DIV/0!	#DIV/0!	300.5	499.5							Peak Found	High	Not Found	Not Found	Not Found	Not Found	Not Found	Not Found
High	Master Protein	F1LWG8	Sarcalumenin OS=Rattus norvegicus OX=10116 GN=Srl PE=1 SV=3	0	4.039	1	1	2	1	98.3	6.39	1	response to stimulus;transport		nucleotide binding	Pf00350, Pf01926	302948	ENSRNOG00000005269.8	Srl			0	0.71201	1.27481	0.714671	119.5	125.3	125.2	49.1	72.9	85.9	143.6	78.6	High	High	Peak Found	Peak Found	Peak Found	Peak Found	Peak Found	Peak Found
High	Master Protein	P18614	Integrin alpha-1 OS=Rattus norvegicus OX=10116 GN=Itga1 PE=1 SV=1	0	4.008	1	1	1	1	130.7	3.61	1	cell organization and biogenesis;cellular component movement;regulation of biological process;response to stimulus	cell surface;membrane	metal ion binding;protein binding	Pf00092, Pf01839, Pf08441, Pf13517, Pf13519	25118	ENSRNOG00000053550.1	Itga1	Integrin cell surface interactions; Smooth Muscle Contraction	ECM-receptor interaction; Focal adhesion; Regulation of actin cytoskeleton; PI3K-Akt signaling pathway; Hematopoietic cell lineage; Arrhythmogenic right ventricular cardiomyopathy (ARVC); Dilated cardiomyopathy; Hypertrophic cardiomyopathy (HCM)	0	#DIV/0!	#DIV/0!	#DIV/0!	429.7				370.3				High	Not Found	Not Found	Not Found	Peak Found	Not Found	Not Found	Not Found
High	Master Protein	D4ACC5	Similar to 106 kDa O-GlcNAc transferase-interacting protein (Predicted), isoform CRA_a OS=Rattus norvegicus OX=10116 GN=Trak1 PE=1 SV=1	0	3.992	2	1	3	1	104.5	11.79	1	cell organization and biogenesis;cellular component movement;metabolic process;regulation of biological process;transport	cytoplasm;cytoskeleton;endosome;mitochondrion	catalytic activity;motor activity;protein binding;structural molecule activity	Pf00038, Pf01576, Pf02463, Pf04111, Pf04156, Pf04849, Pf05483, Pf05557, Pf05622, Pf06160, Pf07200, Pf07888, Pf07926, Pf09728, Pf09787, Pf10473, Pf12128, Pf12325, Pf12448, Pf13166, Pf13514, Pf13851, Pf13863, Pf14662, Pf14932, Pf14992	316085	ENSRNOG00000019262.6	Trak1			0	1.77668	1.02171	1.42342	45.8	65.7	76.2	121.9	164.7	123.4	132.3	70.1	Peak Found	Peak Found	Peak Found	Peak Found	High	High	Peak Found	Peak Found
High	Master Protein	A0A0G2K2Y3	Aminopeptidase OS=Rattus norvegicus OX=10116 GN=Erap1 PE=1 SV=1	0	3.937	1	1	6	1	100.7	22.14	1	cell communication;metabolic process;regulation of biological process;response to stimulus	cytoplasm;extracellular;membrane;organelle lumen	catalytic activity;metal ion binding;protein binding	Pf01433, Pf11838, Pf13485	80897	ENSRNOG00000009997.5	Erap1	Antigen Presentation: Folding, assembly and peptide loading of class I MHC		0	0.561111	3.43454	0.752402	89.9	72.1	36.1	54.8	122.5	112.4	208.5	103.7	High	High	Peak Found	High	High	High	Peak Found	Peak Found
High	Master Protein	F1M7E5	Cadherin 5 OS=Rattus norvegicus OX=10116 GN=Cdh5 PE=1 SV=2	0	3.848	2	1	2	1	87.1	7.25	1	cell organization and biogenesis;regulation of biological process;response to stimulus	cell surface;membrane	metal ion binding;protein binding	Pf00028, Pf01049		ENSRNOG00000013324.6		VEGFR2 mediated vascular permeability; Adherens junctions interactions		0	2.21548	1.48361	0.919232	46.8	37.2	106.2	79.9	150.4	103.4	163.8	112.3	High	Peak Found	Peak Found	Peak Found	High	Peak Found	Peak Found	Peak Found
High	Master Protein	P13941	Collagen alpha-1(III) chain OS=Rattus norvegicus OX=10116 GN=Col3a1 PE=2 SV=3	0	3.753	2	1	1	1	138.9	4.22	1	cell organization and biogenesis;metabolic process;regulation of biological process;response to stimulus	extracellular	metal ion binding;protein binding;structural molecule activity	Pf00093, Pf01410, Pf14828	84032	ENSRNOG00000003357.4	Col3a1	Collagen chain trimerization; Collagen degradation; Immunoregulatory interactions between a Lymphoid and a non-Lymphoid cell; Signaling by PDGF; MET activates PTK2 signaling; Integrin cell surface interactions; ECM proteoglycans; Assembly of collagen fibrils and other multimeric structures; Non-integrin membrane-ECM interactions; NCAM1 interactions	AGE-RAGE signaling pathway in diabetic complications; Amoebiasis; Platelet activation; Protein digestion and absorption	0	#DIV/0!	#DIV/0!	#DIV/0!			800						Not Found	Not Found	High	Not Found	Not Found	Not Found	Not Found	Not Found
High	Master Protein	A0A0G2K434	Trafficking kinesin-binding protein 2 OS=Rattus norvegicus OX=10116 GN=Trak2 PE=4 SV=1	0	3.75	5	2	2	2	97.5	7	2	metabolic process			Pf04111, Pf04156, Pf04849, Pf08317, Pf12325, Pf12448		ENSRNOG00000010881.8				0	0.335126	1.31263	#DIV/0!	175	401.5		96.6				126.8	High	Peak Found	Not Found	High	Not Found	Not Found	Not Found	Peak Found
High	Master Protein	Q9WU82	Catenin beta-1 OS=Rattus norvegicus OX=10116 GN=Ctnnb1 PE=1 SV=1	0	3.726	2	1	2	1	85.4	6.86	1	cell communication;cell differentiation;cell growth;cell organization and biogenesis;cell proliferation;cellular component movement;metabolic process;regulation of biological process;response to stimulus;transport	cytoplasm;cytoskeleton;cytosol;membrane;nucleus	DNA binding;protein binding;signal transducer activity	Pf00514	84353		Ctnnb1		Endometrial cancer; Tight junction; Focal adhesion; Rap1 signaling pathway; Prostate cancer; Adherens junction; Signaling pathways regulating pluripotency of stem cells; Basal cell carcinoma; Bacterial invasion of epithelial cells; Pathways in cancer; Thyroid cancer; Leukocyte transendothelial migration; Melanogenesis; Proteoglycans in cancer; Arrhythmogenic right ventricular cardiomyopathy (ARVC…	0	0.580622	1.29452	2.26359	120.3	156.3		80.3	235.3		116.4	91.5	High	High	Not Found	Peak Found	Peak Found	Not Found	Peak Found	Peak Found
High	Master Protein	P30835	ATP-dependent 6-phosphofructokinase, liver type OS=Rattus norvegicus OX=10116 GN=Pfkl PE=1 SV=3	0	3.383	2	1	3	1	85.3	9.03	1	cell organization and biogenesis;metabolic process;regulation of biological process;response to stimulus	cytoplasm;cytosol;membrane	catalytic activity;metal ion binding;nucleotide binding;protein binding	Pf00365	25741	ENSRNOG00000001214.5	Pfkl	Glycolysis; Neutrophil degranulation	Glycolysis / Gluconeogenesis; Galactose metabolism; Central carbon metabolism in cancer; Pentose phosphate pathway; Biosynthesis of amino acids; Metabolic pathways; RNA degradation; AMPK signaling pathway; Fructose and mannose metabolism; HIF-1 signaling pathway; Glucagon signaling pathway; Carbon metabolism	0	#DIV/0!	#DIV/0!	#DIV/0!		360.5					439.5		High	High	High	Not Found	Not Found	Not Found	Peak Found	Not Found
High	Master Protein	Q5XHY5	Threonine--tRNA ligase, cytoplasmic OS=Rattus norvegicus OX=10116 GN=Tars PE=1 SV=1	0	3.292	2	1	1	1	80.5	3.36	1	metabolic process	cytoplasm;cytoskeleton;cytosol	catalytic activity;nucleotide binding	Pf00587, Pf02824, Pf03129, Pf07973	294810	ENSRNOG00000019023.6	Tars		Aminoacyl-tRNA biosynthesis	0	2.35097	0.463533	1.9201	63	86.3	175.5		112.1	200.3	88.9	73.8	Peak Found	High	Peak Found	Not Found	Peak Found	Peak Found	Peak Found	Peak Found
High	Master Protein	P08592	Amyloid-beta A4 protein OS=Rattus norvegicus OX=10116 GN=App PE=1 SV=2	0	3.277	2	1	4	1	86.6	12.21	1	cell death;cell growth;cell organization and biogenesis;cellular component movement;cellular homeostasis;defense response;metabolic process;regulation of biological process;response to stimulus;transport	cell surface;cytoplasm;endoplasmic reticulum;endosome;Golgi;membrane	DNA binding;enzyme regulator activity;metal ion binding;protein binding	Pf00014, Pf02177, Pf03494, Pf03938, Pf10515, Pf11657, Pf11740, Pf12924, Pf12925, Pf13868	54226	ENSRNOG00000006997.8	App	Interleukin-1 family signaling; TAK1 activates NFkB by phosphorylation and activation of IKKs complex; G alpha (i) signalling events; ECM proteoglycans; DEx/H-box helicases activate type I IFN and inflammatory cytokines production ; Platelet degranulation ; Gastrin-CREB signalling pathway via PKC and MAPK; Regulation of Insulin-like Growth Factor (IGF) transport and uptake by Insulin-like Growth …	Alzheimer's disease; Serotonergic synapse	0	#DIV/0!	1.08092	1.01064			161.7	90.4	173.7	101.7	166.2	106.3	Not Found	Not Found	High	High	High	Peak Found	High	Peak Found
High	Master Protein	O88588	Phosphofurin acidic cluster sorting protein 1 OS=Rattus norvegicus OX=10116 GN=Pacs1 PE=1 SV=1	0	3.242	2	1	1	1	104.6	3.53	1	cell organization and biogenesis;transport	Golgi	protein binding	Pf10254	171444		Pacs1			0	#DIV/0!	#DIV/0!	#DIV/0!									High	Not Found	Not Found	Not Found	Not Found	Not Found	Not Found	Not Found
High	Master Protein	F1M7Q7	OTU deubiquitinase 4 OS=Rattus norvegicus OX=10116 GN=Otud4 PE=1 SV=2	0	3.213	3	2	2	2	122.6	6.37	2	metabolic process		catalytic activity;RNA binding	Pf02338, Pf10275	307774	ENSRNOG00000018477.6	Otud4			0	0.594362	0.345865	4.62207	78.1	212.8	118.7	54.2	68.7	207.7	35.5	24.3	Peak Found	High	Peak Found	Peak Found	Peak Found	High	Peak Found	Peak Found
High	Master Protein	D4A8U9	Unc-45 homolog B (C. elegans) (Predicted) OS=Rattus norvegicus OX=10116 GN=Unc45b PE=4 SV=1	0	3.13	2	1	3	1	81.3	10.9	1	metabolic process	cytosol	protein binding	Pf11701	303373	ENSRNOG00000009466.6	Unc45b			0	1.60954	1.96707	0.820033	56.6			91.1	194	99.9	245.8	112.6	Peak Found	High	Not Found	Peak Found	High	Peak Found	High	Peak Found
High	Master Protein	A0A096MJS3	Muscular LMNA-interacting protein (Fragment) OS=Rattus norvegicus OX=10116 GN=Mlip PE=1 SV=1	0	3.037	2	1	3	1	82.2	9.6	1				Pf15274		ENSRNOG00000005934.8				0	#DIV/0!	1.38855	2.16004			56.8	91.7	237.4	208	95.2	111	Not Found	Not Found	Peak Found	High	High	High	Peak Found	Peak Found
High	Master Protein	F1M037	Similar to RIKEN cDNA 4931406P16 OS=Rattus norvegicus OX=10116 GN=RGD1308428 PE=1 SV=3	0	2.902	1	1	1	1	115.6	3.65	1					308509	ENSRNOG00000021129.7	RGD1308428			0	#DIV/0!	#DIV/0!	#DIV/0!	800								High	Not Found	Not Found	Not Found	Not Found	Not Found	Not Found	Not Found
High	Master Protein	D3ZAN3	Alpha glucosidase 2 alpha neutral subunit (Predicted) OS=Rattus norvegicus OX=10116 GN=Ganab PE=1 SV=1	0	2.858	2	1	2	1	90.5	7.08	1	metabolic process	membrane	catalytic activity;RNA binding	Pf01055, Pf13802	293721	ENSRNOG00000019724.6	Ganab	Calnexin/calreticulin cycle	Protein processing in endoplasmic reticulum; Metabolic pathways; N-Glycan biosynthesis	0	#DIV/0!	#DIV/0!	#DIV/0!									High	Not Found	Not Found	Not Found	High	Not Found	Not Found	Not Found
High	Master Protein	A0A0G2K365	MICAL-like protein 2 OS=Rattus norvegicus OX=10116 GN=Micall2 PE=1 SV=1	0	2.85	1	1	1	1	107.6	3.44	1	cell organization and biogenesis;transport	cytosol;endosome;membrane	metal ion binding;protein binding	Pf00307, Pf00412, Pf11971, Pf12130	288515	ENSRNOG00000022533.6	Micall2			0	0.245268	1.49097	#DIV/0!		496.6		121.8			181.6		Not Found	High	Not Found	Peak Found	Not Found	Not Found	Peak Found	Not Found
High	Master Protein	E9PTS2	Aryl hydrocarbon receptor nuclear translocator OS=Rattus norvegicus OX=10116 GN=Arnt PE=1 SV=1	0.001	2.828	2	1	1	1	86.5	3.52	1	metabolic process;regulation of biological process	cytoplasm;nucleus	DNA binding;protein binding	Pf00010, Pf00989, Pf08447, Pf13426, Pf14598		ENSRNOG00000031174.6		Xenobiotics; Endogenous sterols; Aryl hydrocarbon receptor signalling; Regulation of gene expression by Hypoxia-inducible Factor		0	#DIV/0!	#DIV/0!	#DIV/0!									Not Found	High	Not Found	Not Found	Not Found	Not Found	Not Found	Not Found
High	Master Protein	A0A0G2K1F3	Coatomer subunit gamma OS=Rattus norvegicus OX=10116 GN=Copg1 PE=1 SV=1	0.001	2.822	2	1	1	1	100.9	3.93	1	transport	cytoplasm;Golgi;membrane	structural molecule activity	Pf01602, Pf08752, Pf13646		ENSRNOG00000010474.7				0	#DIV/0!	#DIV/0!	#DIV/0!									Not Found	Not Found	Not Found	Not Found	High	Not Found	Not Found	Not Found
High	Master Protein	D4A4T7	Desmoglein 1 OS=Rattus norvegicus OX=10116 GN=Dsg1 PE=4 SV=3	0.001	2.809	2	2	2	2	112.5	4.98	2	regulation of biological process;response to stimulus	membrane	metal ion binding;protein binding	Pf00028, Pf01049		ENSRNOG00000016853.8		Apoptotic cleavage of cell adhesion proteins; Formation of the cornified envelope; Neutrophil degranulation		0	#DIV/0!	1.74934	2.47899			76.4	36.5	86.3	403.3	119	78.5	Not Found	Not Found	Peak Found	Peak Found	Peak Found	High	Peak Found	Peak Found
High	Master Protein	G3V9E4	Acylamino-acid-releasing enzyme OS=Rattus norvegicus OX=10116 GN=Apeh PE=1 SV=1	0.001	2.768	2	1	1	1	81.3	4.49	1	metabolic process	cytoplasm;cytosol;membrane	catalytic activity;protein binding;RNA binding	Pf00326, Pf00561, Pf01738, Pf02230, Pf05448, Pf12695, Pf12697	24206	ENSRNOG00000029572.3	Apeh	Eukaryotic Translation Termination; Neutrophil degranulation		0	#DIV/0!	#DIV/0!	#DIV/0!									Not Found	Not Found	High	Not Found	Not Found	Not Found	Not Found	Not Found
High	Master Protein	P16638	ATP-citrate synthase OS=Rattus norvegicus OX=10116 GN=Acly PE=1 SV=1	0.001	2.737	1	1	1	1	120.6	3.12	1	metabolic process	cytoplasm;cytosol;membrane;mitochondrion	catalytic activity;metal ion binding;nucleotide binding	Pf00285, Pf00549, Pf02629	24159		Acly		Citrate cycle (TCA cycle); Metabolic pathways	0	#DIV/0!	#DIV/0!	#DIV/0!	69.3	603				127.7			Peak Found	High	Not Found	Not Found	Not Found	Peak Found	Not Found	Not Found
High	Master Protein	P54319	Phospholipase A-2-activating protein OS=Rattus norvegicus OX=10116 GN=Plaa PE=1 SV=3	0.001	2.706	2	1	1	1	87	3.41	1	cell communication;cellular homeostasis;defense response;metabolic process;regulation of biological process;response to stimulus	cytoplasm;nucleus	enzyme regulator activity;protein binding	Pf00400, Pf08324, Pf09070	116645	ENSRNOG00000007753.6	Plaa		Protein processing in endoplasmic reticulum	0	#DIV/0!	#DIV/0!	#DIV/0!									Not Found	Not Found	High	Not Found	Not Found	Not Found	Not Found	Not Found
High	Master Protein	Q4G061	Eukaryotic translation initiation factor 3 subunit B OS=Rattus norvegicus OX=10116 GN=Eif3b PE=1 SV=1	0.001	2.654	2	1	2	1	90.9	6.28	1	metabolic process;regulation of biological process	cytoplasm	protein binding;RNA binding	Pf00076, Pf08662, Pf13893, Pf14259	288516	ENSRNOG00000001253.6	Eif3b	GTP hydrolysis and joining of the 60S ribosomal subunit; Formation of the ternary complex, and subsequently, the 43S complex; Ribosomal scanning and start codon recognition; Formation of a pool of free 40S subunits; L13a-mediated translational silencing of Ceruloplasmin expression; Translation initiation complex formation	RNA transport	0	1.04212	#DIV/0!	#DIV/0!	130.3	261.4	149.7	258.5					High	High	Peak Found	Peak Found	Not Found	Not Found	Not Found	Not Found
High	Master Protein	D4A0F3	Oxysterol-binding protein OS=Rattus norvegicus OX=10116 GN=Osbpl6 PE=1 SV=1	0.001	2.303	1	1	1	1	106.3	2.74	1	transport	cytosol;membrane		Pf00169, Pf01237, Pf15409	311129	ENSRNOG00000010812.6	Osbpl6	Synthesis of bile acids and bile salts		0	#DIV/0!	1.1918	1.50658				114.7	229.6	182.3	158.6	114.8	Not Found	Not Found	Not Found	High	Peak Found	Peak Found	Peak Found	Peak Found
High	Master Protein	D3ZW15	SEC24 homolog B, COPII coat complex component OS=Rattus norvegicus OX=10116 GN=Sec24b PE=1 SV=1	0.001	2.276	1	1	2	1	134.6	5.63	1	cell organization and biogenesis;regulation of biological process;transport	cytoplasm;cytosol;membrane	metal ion binding	Pf00626, Pf04810, Pf04811, Pf04815, Pf08033	295461	ENSRNOG00000023373.6	Sec24b	MHC class II antigen presentation; Cargo concentration in the ER; COPII (Coat Protein 2) Mediated Vesicle Transport; Antigen Presentation: Folding, assembly and peptide loading of class I MHC	Protein processing in endoplasmic reticulum	0	3.50396	#DIV/0!	#DIV/0!	125.8	164.9		509.3					High	High	Not Found	Peak Found	Not Found	Not Found	Not Found	Not Found
High	Master Protein	A0A0G2K7Q8	6-phosphogluconate dehydrogenase, decarboxylating OS=Rattus norvegicus OX=10116 GN=Kif1b PE=1 SV=1	0.001	2.172	2	1	2	1	120.3	6.53	1	metabolic process		catalytic activity;protein binding	Pf00169, Pf00393, Pf03446, Pf15630		ENSRNOG00000057626.1				0	0.591947	1.72721	1.96184	48.8	192.1		71.3	241.6		135.4	110.9	Peak Found	Peak Found	Not Found	Peak Found	High	Not Found	Peak Found	Peak Found
High	Master Protein	D3ZF45	La ribonucleoprotein domain family, member 4B OS=Rattus norvegicus OX=10116 GN=Larp4b PE=1 SV=2	0.001	2.131	2	1	1	1	81	3.04	1	regulation of biological process	cytosol;membrane;ribosome	RNA binding	Pf05383, Pf14259		ENSRNOG00000015888.7				0	#DIV/0!	#DIV/0!	#DIV/0!									High	Not Found	Not Found	Not Found	Not Found	Not Found	Not Found	Not Found
High	Master Protein	A0A0G2JTL5	Pyruvate carboxylase, mitochondrial OS=Rattus norvegicus OX=10116 GN=Pc PE=1 SV=1	0.001	2.083	1	1	1	1	139.9	2.79	1	metabolic process;regulation of biological process	cytoplasm;membrane;mitochondrion;organelle lumen	catalytic activity;DNA binding;metal ion binding;nucleotide binding;protein binding	Pf00289, Pf00364, Pf00682, Pf02222, Pf02436, Pf02785, Pf02786, Pf07478, Pf08443, Pf13535, Pf15632	25104	ENSRNOG00000019372.6	Pc			0	#DIV/0!	#DIV/0!	#DIV/0!									Not Found	Not Found	Not Found	Not Found	High	Not Found	Not Found	Not Found
High	Master Protein	F2Z3Q8	Importin subunit beta-1 OS=Rattus norvegicus OX=10116 GN=Kpnb1 PE=1 SV=1	0.001	2.033	1	1	1	1	97.1	2.51	1	cell organization and biogenesis;cellular component movement;regulation of biological process;response to stimulus;transport	cytosol;membrane	protein binding;RNA binding;transporter activity	Pf02985, Pf03810, Pf13513		ENSRNOG00000009275.4		Regulation of cholesterol biosynthesis by SREBP (SREBF); Activation of DNA fragmentation factor; Neutrophil degranulation		0	#DIV/0!	#DIV/0!	#DIV/0!	191	404			143.1	61.8			Peak Found	High	Not Found	Not Found	Peak Found	Peak Found	Not Found	Not Found
High	Master Protein	A0A0G2JXN8	Oxysterol-binding protein OS=Rattus norvegicus OX=10116 GN=Osbpl8 PE=1 SV=1	0.001	2.031	1	1	1	1	101.1	2.85	1	cell differentiation;cell organization and biogenesis;regulation of biological process;transport	endoplasmic reticulum;membrane	transporter activity	Pf00169, Pf01237	314824	ENSRNOG00000026962.6	Osbpl8	Acyl chain remodelling of PS		0	#DIV/0!	0.883262	0.877551				233	179.5	181.7		205.8	Not Found	Not Found	Not Found	High	Peak Found	Peak Found	Not Found	Peak Found
High	Master Protein	M0R979	Thrombospondin 1 OS=Rattus norvegicus OX=10116 GN=Thbs1 PE=1 SV=2	0.001	1.912	1	1	1	1	127	2.13	1	cell organization and biogenesis;cellular component movement;defense response;metabolic process;regulation of biological process;response to stimulus	cell surface;cytoplasm;endoplasmic reticulum;extracellular	metal ion binding;protein binding	Pf00090, Pf00093, Pf02412, Pf05735, Pf12947, Pf14828		ENSRNOG00000045829.2		Signaling by PDGF; Platelet degranulation ; O-glycosylation of TSR domain-containing proteins; Integrin cell surface interactions		0	0.899739	1.09286	1.31705	117.6	73.9	73	99.3	142.7	105.3	126	62.3	High	Peak Found	Peak Found	Peak Found	Peak Found	Peak Found	Peak Found	Peak Found
High	Master Protein	A0A0U1RRP9	Complement factor B OS=Rattus norvegicus OX=10116 GN=Cfb PE=1 SV=1	0.003	1.781	1	1	1	1	123.9	2.34	1	defense response;metabolic process;regulation of biological process;response to stimulus	membrane	catalytic activity;protein binding;receptor activity;signal transducer activity	Pf00084, Pf00089, Pf00092, Pf13519		ENSRNOG00000000419.10		Alternative complement activation; Activation of C3 and C5; Regulation of Complement cascade		0	0.803138	1.61815	0.727414	100.8	96.8	48.7	110	113.3	73.5	194.7	62.1	High	Peak Found	Peak Found	Peak Found	Peak Found	Peak Found	Peak Found	Peak Found
High	Master Protein	A0A0G2KAN1	Collagen, type I, alpha 2 OS=Rattus norvegicus OX=10116 GN=NEWGENE_621351 PE=1 SV=1	0.003	1.757	1	1	1	1	129.5	3.42	1			structural molecule activity	Pf01391, Pf01410	103689932	ENSRNOG00000011292.6; ENSRNOG00000052925.1	LOC100911218; NEWGENE_621351	Crosslinking of collagen fibrils; Collagen degradation; ECM proteoglycans; Platelet Aggregation (Plug Formation); Non-integrin membrane-ECM interactions; Anchoring fibril formation; Collagen chain trimerization; Immunoregulatory interactions between a Lymphoid and a non-Lymphoid cell; MET activates PTK2 signaling; Platelet Adhesion to exposed collagen; Cell surface interactions at the vascular wa…	ECM-receptor interaction; AGE-RAGE signaling pathway in diabetic complications; Focal adhesion; Amoebiasis; PI3K-Akt signaling pathway; Platelet activation; Protein digestion and absorption	0	#DIV/0!	#DIV/0!	#DIV/0!			793.1		6.9				Not Found	Not Found	Peak Found	Not Found	High	Not Found	Not Found	Not Found
High	Master Protein	Q7TQ90	Ac1002 OS=Rattus norvegicus OX=10116 GN=Adh4 PE=1 SV=1	0.005	1.737	1	1	1	1	93.8	2.95	1	metabolic process		catalytic activity;metal ion binding	Pf00107, Pf08240		ENSRNOG00000046357.2				0	#DIV/0!	2.28453	4.01129				54.3	497.6		145.4	102.7	Not Found	Not Found	Not Found	Peak Found	High	Not Found	Peak Found	Peak Found
High	Master Protein	D3ZQM3	Integrin alpha 3 variant B OS=Rattus norvegicus OX=10116 GN=Itga3 PE=2 SV=1	0.005	1.719	1	1	1	1	119	2.45	1	cell differentiation;cell organization and biogenesis;cellular component movement;regulation of biological process;response to stimulus	cell surface;membrane	protein binding	Pf01839, Pf08441, Pf13517	360606	ENSRNOG00000004276.8	Itga3	MET activates PTK2 signaling; Laminin interactions; Integrin cell surface interactions; Basigin interactions		0	1.16754	1.55605	4.34582	38.2		58.7	30.5	45.7	557.5	69.4		High	Not Found	Peak Found	Peak Found	Peak Found	Peak Found	Peak Found	Not Found
High	Master Protein	Q63180	Disintegrin and metalloproteinase domain-containing protein 7 OS=Rattus norvegicus OX=10116 GN=Adam7 PE=1 SV=1	0.006	1.638	2	1	1	1	89.3	3.26	1	metabolic process;regulation of biological process;response to stimulus	membrane	catalytic activity;metal ion binding	Pf00200, Pf01421, Pf01562, Pf08516, Pf13574, Pf13582, Pf13583, Pf13688	29641		Adam7			0	#DIV/0!	#DIV/0!	#DIV/0!								800	Not Found	Not Found	Not Found	Not Found	Not Found	Not Found	Not Found	High
High	Master Protein	F1M4Y5	Storkhead box 1 OS=Rattus norvegicus OX=10116 GN=Stox1 PE=4 SV=2	0.006	1.574	2	1	1	1	108.2	3.26	1	regulation of biological process;response to stimulus	cytoplasm;cytosol;nucleus	DNA binding	Pf10264	294388	ENSRNOG00000023712.6	Stox1			0	#DIV/0!	5.63039	0.215219			74.7	27.3	49.2	74.4	523.3	51	Not Found	Not Found	Peak Found	Peak Found	Peak Found	Peak Found	High	Peak Found
High	Master Protein	P21575	Dynamin-1 OS=Rattus norvegicus OX=10116 GN=Dnm1 PE=1 SV=2	0.006	1.567	1	1	1	1	97.2	2.61	1	cell communication;cell organization and biogenesis;metabolic process;regulation of biological process;response to stimulus;transport	cytoplasm;cytoskeleton;Golgi;membrane	catalytic activity;nucleotide binding;protein binding;RNA binding	Pf00169, Pf00350, Pf01031, Pf02212	140694	ENSRNOG00000033835.6	Dnm1		Endocrine and other factor-regulated calcium reabsorption; Synaptic vesicle cycle; Bacterial invasion of epithelial cells; Endocytosis; Phospholipase D signaling pathway	0	0.449566	1.22618	1.42646	142.2	226.6		82.9	145		64.3	139	Peak Found	Peak Found	Not Found	Peak Found	Peak Found	Not Found	Peak Found	High
High	Master Protein	G3V6S2	Cytoplasmic aconitate hydratase OS=Rattus norvegicus OX=10116 GN=Aco1 PE=1 SV=1	0.008	1.502	1	1	2	1	98.1	4.98	1	cellular homeostasis;metabolic process;regulation of biological process;response to stimulus;transport	cytoplasm;cytosol;endoplasmic reticulum;Golgi;mitochondrion	catalytic activity;metal ion binding;RNA binding	Pf00330, Pf00694		ENSRNOG00000005849.7		Iron uptake and transport		0	0.603477	1.60316	1.97971	72.9	105.4	16	91.6	225.3	116.2	87.5	85	Peak Found	High	Peak Found	Peak Found	Peak Found	Peak Found	Peak Found	High
Medium	Master Protein	Q66X93	Staphylococcal nuclease domain-containing protein 1 OS=Rattus norvegicus OX=10116 GN=Snd1 PE=1 SV=1	0.01	1.433	2	1	1	1	101.9	3.15	1	cell differentiation;metabolic process;regulation of biological process	cytoplasm;cytosol;membrane;mitochondrion;nucleus	catalytic activity;protein binding;RNA binding	Pf00565, Pf00567	64635	ENSRNOG00000031173.6	Snd1		Viral carcinogenesis; Epstein-Barr virus infection	0	#DIV/0!	#DIV/0!	1.77415		145.6			348.8	161.8	143.9		Not Found	Peak Found	Not Found	Not Found	High	Peak Found	Peak Found	Not Found
Medium	Master Protein	F1M392	LIM and calponin homology domains 1 OS=Rattus norvegicus OX=10116 GN=Limch1 PE=1 SV=2	0.01	1.411	2	1	1	1	121.4	2.75	1	cell organization and biogenesis		metal ion binding;protein binding	Pf00307, Pf00412	305332	ENSRNOG00000002318.6	Limch1			0	0.74548	1.37588	1.99629	105.1		66.2	90.5	268.7	161.7	107.8		Peak Found	Not Found	Peak Found	Peak Found	Peak Found	Peak Found	High	Not Found
Medium	Master Protein	D3ZSB7	Ribosomal protein S6 kinase OS=Rattus norvegicus OX=10116 GN=Rps6ka4 PE=1 SV=2	0.012	1.377	2	1	1	1	85.5	0	1	cell organization and biogenesis;metabolic process;regulation of biological process;response to stimulus	cytoplasm;cytosol;nucleus	catalytic activity;metal ion binding;nucleotide binding	Pf00069, Pf00433, Pf01163, Pf01636, Pf07714	361715	ENSRNOG00000021117.7	Rps6ka4		MAPK signaling pathway; TNF signaling pathway	0	0.224362	#DIV/0!	#DIV/0!	342.4	233.9	71.3	58	53.8	40.6			Peak Found	High	Peak Found	Peak Found	Peak Found	Peak Found	Not Found	Not Found
Medium	Master Protein	G3V7T3	Pantothenate kinase 4 OS=Rattus norvegicus OX=10116 GN=Pank4 PE=1 SV=1	0.019	1.275	2	1	1	1	86.1	2.79	1	metabolic process	cytoplasm	catalytic activity;nucleotide binding	Pf01937, Pf03630	171053	ENSRNOG00000014044.6	Pank4			0	2.81658	1.63202	0.464881		39.8	51.4	172.8	67.2	102.9	142.5	223.4	Not Found	Peak Found	Peak Found	Peak Found	High	Peak Found	Peak Found	Peak Found
Medium	Master Protein	D4AC13	Leucine-rich repeat-containing G-protein coupled receptor 5 OS=Rattus norvegicus OX=10116 GN=Lgr5 PE=3 SV=1	0.019	1.272	1	1	1	1	99.9	2.76	1	cell differentiation;cell proliferation;regulation of biological process;response to stimulus	Golgi;membrane	protein binding;receptor activity;signal transducer activity	Pf00001, Pf01462, Pf12799, Pf13306, Pf13855	299802	ENSRNOG00000004221.5	Lgr5	Regulation of FZD by ubiquitination		0	0.249945	1.45263	1.23188	312.8	143.3		57	111.2	92.8	82.8		High	Peak Found	Not Found	Peak Found	Peak Found	Peak Found	Peak Found	Not Found
Medium	Master Protein	G3V697	Circadian locomoter output cycles protein kaput OS=Rattus norvegicus OX=10116 GN=Clock PE=1 SV=2	0.02	1.257	1	1	1	1	97.2	3.21	1	cell organization and biogenesis;metabolic process;regulation of biological process;response to stimulus	chromosome;cytoplasm;endoplasmic reticulum;nucleus	catalytic activity;DNA binding;protein binding	Pf00010, Pf00989, Pf08447, Pf14598	60447	ENSRNOG00000002175.6	Clock			0	#DIV/0!	0.874038	2.72314				156		371.3	188	84.7	Not Found	Not Found	Not Found	Peak Found	Not Found	High	Peak Found	Peak Found
Medium	Master Protein	Q5XIN6	Mitochondrial proton/calcium exchanger protein OS=Rattus norvegicus OX=10116 GN=Letm1 PE=1 SV=1	0.021	1.24	3	1	1	1	83	4.39	1	cell organization and biogenesis;cellular homeostasis;transport	membrane;mitochondrion	metal ion binding;transporter activity	Pf07766	305457	ENSRNOG00000016427.6	Letm1			0	#DIV/0!	1.75881	0.896764			164.7	19.8	188.9	102.1	200.2	124.3	Not Found	Not Found	High	Peak Found	Peak Found	Peak Found	Peak Found	Peak Found

## Sheet: F 100-50 kDa
Protein FDR Confidence: Combined	Master	Accession	Description	Exp. q-value: Combined	Sum PEP Score	Coverage [%]	# Peptides	# PSMs	# Unique Peptides	MW [kDa]	Score Sequest HT: Sequest HT	# Peptides (by Search Engine): Sequest HT	Biological Process	Cellular Component	Molecular Function	Pfam IDs	Entrez Gene ID	Ensembl Gene ID	Gene Symbol	Reactome Pathways	KEGG Pathways	# Razor Peptides	Abundance Ratio: (LPS) / (controle CARD445)	Abundance Ratio: (remplissage) / (LPS)	Abundance Ratio: (NButGT) / (remplissage)	Abundances (by Bio. Rep.): controle CARD445,1	Abundances (by Bio. Rep.): controle CARD445,2	Abundances (by Bio. Rep.): LPS,5	Abundances (by Bio. Rep.): LPS,6	Abundances (by Bio. Rep.): NButGT,1	Abundances (by Bio. Rep.): NButGT,2	Abundances (by Bio. Rep.): remplissage,3	Abundances (by Bio. Rep.): remplissage,4	Found in Sample: [S41] F41: Sample, 1, NButGT	Found in Sample: [S42] F42: Sample, 2, NButGT	Found in Sample: [S43] F43: Sample, 3, remplissage	Found in Sample: [S44] F44: Sample, 4, remplissage	Found in Sample: [S45] F45: Sample, 5, LPS	Found in Sample: [S46] F46: Sample, 6, LPS	Found in Sample: [S72] F72: Sample, 1, controle CARD445	Found in Sample: [S82] F82: Sample, 2, controle CARD445	Modifications
High	Master Protein	P06761	Endoplasmic reticulum chaperone BiP OS=Rattus norvegicus OX=10116 GN=Hspa5 PE=1 SV=1	0	210.191	52	35	172	33	72.3	590.96	35	cell communication;cell death;cell differentiation;cell organization and biogenesis;metabolic process;regulation of biological process;response to stimulus;transport	cell surface;cytoplasm;endoplasmic reticulum;membrane;mitochondrion;nucleus;organelle lumen	catalytic activity;nucleotide binding;protein binding	Pf00012, Pf01968, Pf06723	25617	ENSRNOG00000018294.6	Hspa5		Prion diseases; Antigen processing and presentation; Protein processing in endoplasmic reticulum; Protein export; Thyroid hormone synthesis	2	16.7182	0.0608063	3.30707	15.4	20.8	558.5	46.7	43.1	78.6	32.1	4.7	High	High	High	High	High	High	High	High
High	Master Protein	Q9ER34	Aconitate hydratase, mitochondrial OS=Rattus norvegicus OX=10116 GN=Aco2 PE=1 SV=2	0	167.427	39	27	232	27	85.4	777.67	27	metabolic process;response to stimulus	mitochondrion	catalytic activity;metal ion binding;protein binding	Pf00330, Pf00694	79250	ENSRNOG00000024128.6	Aco2	Citric acid cycle (TCA cycle)	2-Oxocarboxylic acid metabolism; Citrate cycle (TCA cycle); Biosynthesis of amino acids; Metabolic pathways; Glyoxylate and dicarboxylate metabolism; Carbon metabolism	0	0.858817	1.04229	2.15838	67.3	103.4	94.3	52.3	208.5	121.3	141.2	11.6	High	High	High	High	High	High	High	High
High	Master Protein	P63018	Heat shock cognate 71 kDa protein OS=Rattus norvegicus OX=10116 GN=Hspa8 PE=1 SV=1	0	161.438	41	26	177	17	70.8	604.97	26	cell organization and biogenesis;cellular component movement;metabolic process;regulation of biological process;response to stimulus;transport	cell surface;cytoplasm;cytosol;endosome;membrane;nucleus;spliceosomal complex;vacuole	catalytic activity;nucleotide binding;protein binding;RNA binding	Pf00012, Pf02463, Pf06723	24468		Hspa8		MAPK signaling pathway; Antigen processing and presentation; Measles; Longevity regulating pathway - multiple species; Legionellosis; Epstein-Barr virus infection; Influenza A; Estrogen signaling pathway; Protein processing in endoplasmic reticulum; Toxoplasmosis; Spliceosome; Endocytosis	7	2.34492	0.445458	2.62372	41.1	71.1	163.1	100	143.5	164	104.7	12.5	High	High	High	High	High	High	High	High
High	Master Protein	Q64428	Trifunctional enzyme subunit alpha, mitochondrial OS=Rattus norvegicus OX=10116 GN=Hadha PE=1 SV=2	0	158.523	44	27	157	27	82.6	511	27	metabolic process;response to stimulus	membrane;mitochondrion;organelle lumen	catalytic activity;nucleotide binding;protein binding	Pf00378, Pf00725, Pf02737	170670	ENSRNOG00000024629.6	Hadha	Beta oxidation of myristoyl-CoA to lauroyl-CoA; Beta oxidation of lauroyl-CoA to decanoyl-CoA-CoA; Beta oxidation of octanoyl-CoA to hexanoyl-CoA; Beta oxidation of decanoyl-CoA to octanoyl-CoA-CoA; Beta oxidation of hexanoyl-CoA to butanoyl-CoA; Beta oxidation of palmitoyl-CoA to myristoyl-CoA; Acyl chain remodeling of CL	Lysine degradation; Fatty acid metabolism; Fatty acid degradation; Butanoate metabolism; Fatty acid elongation; Tryptophan metabolism; Metabolic pathways; Valine, leucine and isoleucine degradation; Biosynthesis of unsaturated fatty acids; Propanoate metabolism; beta-Alanine metabolism; Carbon metabolism	0	1.21215	0.91602	3.17103	41.8	75.1	30.9	110.8	213.9	197.7	114.1	15.7	High	High	High	High	High	High	High	High
High	Master Protein	Q66HF1	NADH-ubiquinone oxidoreductase 75 kDa subunit, mitochondrial OS=Rattus norvegicus OX=10116 GN=Ndufs1 PE=1 SV=1	0	135.765	40	22	122	22	79.4	424.9	22	cell organization and biogenesis;metabolic process;transport	membrane;mitochondrion	catalytic activity;metal ion binding	Pf00111, Pf00384, Pf09326, Pf10588, Pf13510	301458	ENSRNOG00000011849.6	Ndufs1	Complex I biogenesis	Alzheimer's disease; Oxidative phosphorylation; Metabolic pathways; Parkinson's disease; Non-alcoholic fatty liver disease (NAFLD); Huntington's disease	0	1.15201	0.985915	3.1203	49	68.1	23.2	111.7	248.1	166.9	119.5	13.5	High	High	High	High	High	High	High	High
High	Master Protein	A0A096MJ01	LIM domain-binding 3 OS=Rattus norvegicus OX=10116 GN=Ldb3 PE=1 SV=1	0	125.811	34	20	169	5	76.8	561.6	20	cell organization and biogenesis	cytoskeleton	metal ion binding;protein binding	Pf00412, Pf00595	498587	ENSRNOG00000059166.1	Ldb3			16	2.59161	0.212379	3.16845	52.7	83.2	284.7	67.5	120.1	116.9	64	10.8	High	High	High	High	High	High	High	High
High	Master Protein	Q5M9H2	Acyl-Coenzyme A dehydrogenase, very long chain OS=Rattus norvegicus OX=10116 GN=Acadvl PE=1 SV=1	0	125.358	47	27	111	27	70.8	372.69	27	cell differentiation;metabolic process;regulation of biological process;response to stimulus	cytosol;membrane;mitochondrion;nucleus	catalytic activity;nucleotide binding	Pf00441, Pf02770, Pf02771, Pf08028	25363	ENSRNOG00000018114.7	Acadvl	Beta oxidation of palmitoyl-CoA to myristoyl-CoA		0	2.06362	0.69497	3.09027	31.4	58.2	75	109.9	226.3	170.8	115.5	13	High	High	High	High	High	High	High	High
High	Master Protein	Q5XI07	Lipoma-preferred partner homolog OS=Rattus norvegicus OX=10116 GN=Lpp PE=1 SV=1	0	120.404	30	17	110	15	68.2	377.84	17		cytoplasm;cytosol;nucleus	metal ion binding	Pf00412	288010	ENSRNOG00000031669.4	Lpp			2	0.990852	0.849394	2.06861	67.9	107	63.6	109.7	130.1	174.4	125.2	22	High	High	High	High	High	High	High	High
High	Master Protein	P34058	Heat shock protein HSP 90-beta OS=Rattus norvegicus OX=10116 GN=Hsp90ab1 PE=1 SV=4	0	114.903	38	26	79	13	83.2	253.93	26	cell organization and biogenesis;metabolic process;regulation of biological process;response to stimulus	cell surface;cytoplasm;cytosol;extracellular;membrane;mitochondrion;nucleus	enzyme regulator activity;nucleotide binding;protein binding;RNA binding	Pf00183, Pf02518, Pf13589	301252	ENSRNOG00000019834.6	Hsp90ab1	HSP90 chaperone cycle for steroid hormone receptors (SHR); Aryl hydrocarbon receptor signalling; Regulation of actin dynamics for phagocytic cup formation; Neutrophil degranulation; The role of GTSE1 in G2/M progression after G2 checkpoint; The NLRP3 inflammasome; Attenuation phase; Sema3A PAK dependent Axon repulsion; HSF1 activation	Antigen processing and presentation; Prostate cancer; Estrogen signaling pathway; Protein processing in endoplasmic reticulum; PI3K-Akt signaling pathway; Progesterone-mediated oocyte maturation; Pathways in cancer; NOD-like receptor signaling pathway	13	8.07257	0.0751528	3.18182	30.1	38.8	496	60.2	45.7	87.3	36.3	5.5	High	High	High	Peak Found	High	High	High	High
High	Master Protein	Q920L2	Succinate dehydrogenase [ubiquinone] flavoprotein subunit, mitochondrial OS=Rattus norvegicus OX=10116 GN=Sdha PE=1 SV=1	0	113.58	34	19	118	19	71.6	407.43	19	metabolic process;transport	membrane;mitochondrion	catalytic activity;nucleotide binding	Pf00890, Pf02910	157074	ENSRNOG00000013331.5	Sdha	Citric acid cycle (TCA cycle)	Alzheimer's disease; Citrate cycle (TCA cycle); Oxidative phosphorylation; Metabolic pathways; Parkinson's disease; Non-alcoholic fatty liver disease (NAFLD); Huntington's disease; Carbon metabolism	0	2	0.664823	3.39933	34.5	55.9	27.7	153.1	190.8	217.8	105.9	14.3	High	High	High	High	High	High	High	High
High	Master Protein	A0A0G2JSH5	Serum albumin OS=Rattus norvegicus OX=10116 GN=Alb PE=1 SV=1	0	112.214	26	19	323	1	68.7	1082.43	19	cell communication;regulation of biological process;response to stimulus;transport	cytoplasm;endoplasmic reticulum;extracellular;Golgi;nucleus	DNA binding;metal ion binding;protein binding	Pf00273	24186	ENSRNOG00000002911.5	Alb	Post-translational protein phosphorylation; Regulation of Insulin-like Growth Factor (IGF) transport and uptake by Insulin-like Growth Factor Binding Proteins (IGFBPs); Platelet degranulation ; Transport of organic anions; HDL remodeling; Recycling of bile acids and salts; Scavenging of heme from plasma	Thyroid hormone synthesis	19	1.22564	3.4382	0.483157	41.2	53.2	45.1	70.6	67.1	125.1	389.7	8.1	High	High	High	High	High	High	High	High
High	Master Protein	Q66HD0	Endoplasmin OS=Rattus norvegicus OX=10116 GN=Hsp90b1 PE=1 SV=2	0	110.318	39	23	56	21	92.7	193.5	23	cell organization and biogenesis;metabolic process;regulation of biological process;response to stimulus;transport	cytosol;endoplasmic reticulum;membrane;nucleus;organelle lumen	nucleotide binding;protein binding;RNA binding	Pf00183, Pf02518, Pf13589	362862		Hsp90b1		Prostate cancer; Estrogen signaling pathway; Protein processing in endoplasmic reticulum; PI3K-Akt signaling pathway; Pathways in cancer; Thyroid hormone synthesis	0	59.7419	0.0117441	4.3908	4.9	7.5	726.1	14.7	8.2	30	7.4	1.3	Peak Found	High	Peak Found	Peak Found	High	High	High	High
High	Master Protein	P10719	ATP synthase subunit beta, mitochondrial OS=Rattus norvegicus OX=10116 GN=Atp5f1b PE=1 SV=2	0	110.211	55	19	72	19	56.3	245.54	19	cell differentiation;cellular homeostasis;metabolic process;regulation of biological process;transport	cell surface;membrane;mitochondrion;nucleus	catalytic activity;metal ion binding;nucleotide binding;protein binding;receptor activity;transporter activity	Pf00006, Pf00306, Pf02874	171374		Atp5b		Alzheimer's disease; Oxidative phosphorylation; Metabolic pathways; Parkinson's disease; Huntington's disease	0	1.33123	0.292542	2.28389	120.6	101	214.6	80.4	52.8	144.3	75.4	10.9	High	High	High	High	High	High	High	High
High	Master Protein	A0A096MKD4	LIM domain-binding 3 OS=Rattus norvegicus OX=10116 GN=Ldb3 PE=1 SV=1	0	108.178	30	17	150	2	72.3	487.05	17	cell organization and biogenesis	cytoskeleton	metal ion binding;protein binding	Pf00412, Pf00595	498587	ENSRNOG00000059166.1	Ldb3			0	0.783585	0.325799	5.55161	105.2	126.3	94	87.4	196.7	131.4	57.6	1.5	High	High	High	Peak Found	High	High	High	High
High	Master Protein	P02770	Serum albumin OS=Rattus norvegicus OX=10116 GN=Alb PE=1 SV=2	0	103.879	26	19	250	1	68.7	810.21	19	cell communication;regulation of biological process;response to stimulus;transport	cytoplasm;endoplasmic reticulum;extracellular;Golgi;nucleus	DNA binding;metal ion binding;protein binding	Pf00273	24186		Alb		Thyroid hormone synthesis	0	1.51192	0.0772566	18.3163	53.3	114.5	27.4	226.3	144.1	214.9	18.4	1.2	High	High	High	Peak Found	High	High	High	High
High	Master Protein	F1M953	Stress-70 protein, mitochondrial OS=Rattus norvegicus OX=10116 GN=Hspa9 PE=1 SV=1	0	101.627	39	23	108	23	73.7	382.19	23	cell differentiation;cell organization and biogenesis;metabolic process;regulation of biological process;response to stimulus;transport	cytoplasm;mitochondrion;organelle lumen	nucleotide binding;protein binding;RNA binding	Pf00012, Pf06723	291671	ENSRNOG00000019525.6	Hspa9		Tuberculosis; RNA degradation	0	1.01963	1.03586	2.21603	60	87.7	50.9	99.7	171.5	174.2	142.2	13.8	High	High	High	High	High	High	High	High
High	Master Protein	Q6IFV1	Keratin, type I cytoskeletal 14 OS=Rattus norvegicus OX=10116 GN=Krt14 PE=2 SV=1	0	95.812	31	18	159	4	52.7	456.68	18	cell differentiation;cell organization and biogenesis;response to stimulus	cytoplasm;cytoskeleton;nucleus	protein binding;structural molecule activity	Pf00038, Pf06160, Pf13514	287701	ENSRNOG00000003899.7	Krt14	Formation of the cornified envelope; Type I hemidesmosome assembly		7	9.12195	0.252795	2.30192	13.9	31.2	77.1	334.3	171.5	67.9	92.5	11.5	Peak Found	Peak Found	Peak Found	Peak Found	High	High	Peak Found	Peak Found
High	Master Protein	A0A0G2KAK2	Erythrocyte membrane protein band 4.1 OS=Rattus norvegicus OX=10116 GN=Epb41 PE=1 SV=1	0	95.671	39	20	83	20	72.3	273.14	20	cell organization and biogenesis;regulation of biological process	cytoplasm;cytoskeleton;membrane	protein binding;structural molecule activity	Pf00373, Pf04382, Pf05902, Pf08736, Pf09379, Pf09380		ENSRNOG00000010037.8		Neurexins and neuroligins		0	0.270899	1.15313	2.97988	138.7	179.5	32	54.2	159	137.2	86.5	12.9	High	High	High	High	High	High	High	High
High	Master Protein	Q6IFW6	Keratin, type I cytoskeletal 10 OS=Rattus norvegicus OX=10116 GN=Krt10 PE=3 SV=1	0	94.211	19	14	266	12	56.5	803.17	14	cell differentiation;cell organization and biogenesis;metabolic process;response to stimulus	cytoplasm;cytoskeleton;membrane;nucleus	protein binding;structural molecule activity	Pf00038	450225	ENSRNOG00000030170.5	Krt10	Formation of the cornified envelope	Staphylococcus aureus infection	0	2.65981	0.729631	2.10418	36	46.6	84.9	134.8	248.6	88.7	144.2	16.1	High	High	High	High	High	High	High	High
High	Master Protein	F1LP05	ATP synthase subunit alpha OS=Rattus norvegicus OX=10116 GN=Atp5f1a PE=1 SV=1	0	91.961	37	15	91	6	59.8	315.57	15	metabolic process;transport	membrane;mitochondrion	catalytic activity;nucleotide binding;transporter activity	Pf00006, Pf00306, Pf02663, Pf02874, Pf05943		ENSRNOG00000017032.5				11	5.04762	0.306881	2.32911	27.8	43.6	263.8	96.6	110.9	146.7	99.6	11	High	High	High	High	High	High	High	High
High	Master Protein	Q66HG9	Mitochondrial antiviral-signaling protein OS=Rattus norvegicus OX=10116 GN=Mavs PE=1 SV=1	0	87.128	50	13	77	13	53.8	279.72	13	defense response;regulation of biological process;response to stimulus	membrane;mitochondrion	protein binding;signal transducer activity		311430	ENSRNOG00000025295.4	Mavs	Negative regulators of DDX58/IFIH1 signaling	Herpes simplex infection; Cytosolic DNA-sensing pathway; RIG-I-like receptor signaling pathway; Measles; Hepatitis B; Influenza A; Hepatitis C; NOD-like receptor signaling pathway	0	0.780787	1.32033	0.55665	84.8	151.5	21.8	162.7	71.6	64	232.2	11.4	High	High	High	High	High	High	High	High
High	Master Protein	Q498N4	Phosphatidylinositol binding clathrin assembly protein, isoform CRA_c OS=Rattus norvegicus OX=10116 GN=Picalm PE=1 SV=1	0	79.616	31	13	67	2	70	224.68	13	cell organization and biogenesis;cell proliferation;metabolic process;regulation of biological process;response to stimulus;transport	cell surface;endosome;Golgi;membrane;nucleus	protein binding	Pf01417, Pf07651	89816	ENSRNOG00000018322.8	Picalm	Cargo recognition for clathrin-mediated endocytosis; Golgi Associated Vesicle Biogenesis		11	0.812356	1.28003	1.69906	76.6	96.6	13.6	127.1	167.3	138.7	157.9	22.2	Peak Found	High	High	Peak Found	Peak Found	High	High	High
High	Master Protein	A0A0H2UHM5	Protein disulfide-isomerase OS=Rattus norvegicus OX=10116 GN=Pdia3 PE=1 SV=1	0	79.575	35	18	51	18	57	152.96	18	cell communication;cellular homeostasis;metabolic process;regulation of biological process;response to stimulus	cell surface;cytoplasm;endoplasmic reticulum;extracellular;membrane;mitochondrion;nucleus;organelle lumen	catalytic activity;protein binding;RNA binding	Pf00085, Pf13098, Pf13848, Pf13899, Pf13905	29468	ENSRNOG00000015018.7	Pdia3	ER-Phagosome pathway; Calnexin/calreticulin cycle; Antigen Presentation: Folding, assembly and peptide loading of class I MHC		0	56.448	0.0357143	2.25	5.4	7.1	677.3	28.3	7.5	49.2	21.6	3.6	Peak Found	High	Peak Found	Peak Found	High	High	High	High
High	Master Protein	G3V8V3	Alpha-1,4 glucan phosphorylase OS=Rattus norvegicus OX=10116 GN=Pygm PE=1 SV=1	0	78.719	30	20	53	14	97.2	171.64	20	cellular homeostasis;metabolic process;response to stimulus	cytoplasm;endoplasmic reticulum	catalytic activity;nucleotide binding;protein binding	Pf00343	24701	ENSRNOG00000021090.5	Pygm	Glycogen breakdown (glycogenolysis)	Starch and sucrose metabolism; Metabolic pathways; Insulin resistance; Glucagon signaling pathway; Insulin signaling pathway	6	12.1929	0.213951	2.275	14.5	22.3	392.1	56.6	117.1	101.3	74.5	21.5	High	High	High	Peak Found	High	High	High	High
High	Master Protein	P31000	Vimentin OS=Rattus norvegicus OX=10116 GN=Vim PE=1 SV=2	0	71.978	40	16	45	13	53.7	149.65	16	cell differentiation;cell organization and biogenesis;metabolic process;regulation of biological process;response to stimulus	cytoplasm;cytoskeleton;cytosol;membrane;nucleus	protein binding;RNA binding;structural molecule activity	Pf00038, Pf04111, Pf04156, Pf04732, Pf10186	81818		Vim		Epstein-Barr virus infection; MicroRNAs in cancer	3	13.9091	0.612745	4.36178	7	6.2	117.7	65.9	54.2	436.5	99.1	13.4	Peak Found	High	High	Peak Found	High	High	Peak Found	Peak Found
High	Master Protein	Q6P6Q2	Keratin, type II cytoskeletal 5 OS=Rattus norvegicus OX=10116 GN=Krt5 PE=1 SV=1	0	71.51	31	19	182	11	61.8	535.9	19	metabolic process	cytoplasm;membrane;mitochondrion;nucleus	catalytic activity;motor activity;protein binding;structural molecule activity	Pf00038, Pf01576, Pf03961, Pf04111, Pf05957, Pf09728, Pf12128	369017		Krt5			8	6.50696	0.60488	2.75442	15.6	20.3	72.5	161.1	242.2	147	128.1	13.2	High	High	High	High	High	High	High	High
High	Master Protein	P18163	Long-chain-fatty-acid--CoA ligase 1 OS=Rattus norvegicus OX=10116 GN=Acsl1 PE=1 SV=1	0	71.005	26	16	82	16	78.1	244.09	16	metabolic process;regulation of biological process;response to stimulus;transport	endoplasmic reticulum;membrane;mitochondrion	catalytic activity;nucleotide binding	Pf00501	25288	ENSRNOG00000010633.3	Acsl1	Linoleic acid (LA) metabolism; alpha-linolenic acid (ALA) metabolism; Synthesis of very long-chain fatty acyl-CoAs	Fatty acid metabolism; Fatty acid degradation; Fatty acid biosynthesis; Metabolic pathways; PPAR signaling pathway; Peroxisome; Adipocytokine signaling pathway	0	1.57764	0.751312	3.8131	34.6	62	62.8	89.6	211.2	225.4	99.1	15.4	High	High	High	High	High	High	High	High
High	Master Protein	Q66SY1	Clathrin-assembly lymphoid leukemia protein OS=Rattus norvegicus OX=10116 GN=Picalm PE=1 SV=1	0	69.756	30	12	65	1	66.2	212.51	12	cell organization and biogenesis;cell proliferation;metabolic process;regulation of biological process;response to stimulus;transport	cell surface;endosome;Golgi;membrane;nucleus	protein binding	Pf01417, Pf07651	89816	ENSRNOG00000018322.8	Picalm	Cargo recognition for clathrin-mediated endocytosis; Golgi Associated Vesicle Biogenesis		0	2.08629	0.910787	0.468833	118.2			246.6	112	98.6	224.6		High	Peak Found	High	Not Found	Not Found	High	High	Not Found
High	Master Protein	Q10758	Keratin, type II cytoskeletal 8 OS=Rattus norvegicus OX=10116 GN=Krt8 PE=1 SV=3	0	69.568	34	16	131	10	54	390.7	16	cell death;cell differentiation;cell organization and biogenesis;regulation of biological process;response to stimulus	cytoplasm;cytoskeleton;membrane;nucleus	catalytic activity;motor activity;protein binding;structural molecule activity	Pf00038, Pf01576, Pf10186, Pf13166	25626	ENSRNOG00000009779.5	Krt8	Formation of the cornified envelope		3	87.675	0.481038	1.6396	1.7	2.3	181	169.7	180.3	96.3	160	8.7	High	High	High	Not Found	High	High	Not Found	Peak Found
High	Master Protein	P68370	Tubulin alpha-1A chain OS=Rattus norvegicus OX=10116 GN=Tuba1a PE=1 SV=1	0	68.734	37	12	49	5	50.1	169.74	12	cell organization and biogenesis	cytoplasm;cytoskeleton;endosome;membrane;nucleus	catalytic activity;nucleotide binding;protein binding;structural molecule activity	Pf00091, Pf03953	64158	ENSRNOG00000060728.1	Tuba1a	Regulation of PLK1 Activity at G2/M Transition; Hedgehog 'off' state; AURKA Activation by TPX2; Recruitment of mitotic centrosome proteins and complexes; Recruitment of NuMA to mitotic centrosomes; Loss of Nlp from mitotic centrosomes; Hedgehog 'on' state; Anchoring of the basal body to the plasma membrane; Intraflagellar transport	Apoptosis; Gap junction; Phagosome	7	17.1699	0.0741086	4.87154	15.6	15.6	454.6	81.1	39.3	154.1	34.6	5.1	High	High	High	Peak Found	High	High	High	High
High	Master Protein	Q6IMZ3	Annexin OS=Rattus norvegicus OX=10116 GN=Anxa6 PE=1 SV=1	0	65.743	33	16	36	16	75.7	117.01	16	cell organization and biogenesis;cellular homeostasis;regulation of biological process;response to stimulus;transport	cytoplasm;membrane;mitochondrion;nucleus	metal ion binding;nucleotide binding;protein binding;transporter activity	Pf00191	79125	ENSRNOG00000010668.7	Anxa6			0	3.28271	0.79573	4.51699	18	24.8	72.3	68.2	193.7	311.3	103.7	8.1	High	High	High	Peak Found	High	High	High	High
High	Master Protein	D4AA63	Ubiquilin 2 OS=Rattus norvegicus OX=10116 GN=Ubqln2 PE=1 SV=1	0	65.548	24	8	48	7	67.2	177.31	8	metabolic process;regulation of biological process	cytoplasm;cytosol;membrane	protein binding	Pf00240, Pf00627, Pf11976	317396	ENSRNOG00000003099.6	Ubqln2	Cargo recognition for clathrin-mediated endocytosis	Protein processing in endoplasmic reticulum	1	0.30791	1.20061	2.28303	167.2	150.1	35.2	62.5	146.5	121.3	113.5	3.8	High	High	High	Peak Found	High	High	High	High
High	Master Protein	G3V8L3	Lamin A, isoform CRA_b OS=Rattus norvegicus OX=10116 GN=Lmna PE=1 SV=1	0	65.546	24	14	58	14	74.3	197.75	14	cell organization and biogenesis;regulation of biological process;response to stimulus;transport	membrane;nucleus	protein binding;structural molecule activity	Pf00038, Pf00932, Pf12128	60374	ENSRNOG00000019638.7	Lmna	Depolymerisation of the Nuclear Lamina; Initiation of Nuclear Envelope Reformation; Breakdown of the nuclear lamina; Clearance of Nuclear Envelope Membranes from Chromatin	Apoptosis; Arrhythmogenic right ventricular cardiomyopathy (ARVC); Dilated cardiomyopathy; Hypertrophic cardiomyopathy (HCM)	0	3.36837	0.274462	3.10486	61.2	36.8	176.3	153.8	107	174.3	79.2	11.4	High	High	High	Peak Found	High	High	High	High
High	Master Protein	P47942	Dihydropyrimidinase-related protein 2 OS=Rattus norvegicus OX=10116 GN=Dpysl2 PE=1 SV=1	0	65.336	35	14	56	13	62.2	187.96	14	cell differentiation;cell organization and biogenesis;cellular component movement;development;regulation of biological process;response to stimulus;transport	cytoplasm;cytoskeleton;cytosol;membrane;mitochondrion	catalytic activity;protein binding	Pf01979, Pf07969, Pf13147, Pf13594	25416	ENSRNOG00000009625.6	Dpysl2	Recycling pathway of L1; CRMPs in Sema3A signaling	Axon guidance	1	2.34044	0.355766	2.86995	52.1	69.8	169.6	115.7	126.2	165.1	92.3	9.2	High	High	High	Peak Found	High	High	High	High
High	Master Protein	P82995	Heat shock protein HSP 90-alpha OS=Rattus norvegicus OX=10116 GN=Hsp90aa1 PE=1 SV=3	0	64.678	24	19	48	9	84.8	146.6	19	cell death;cell organization and biogenesis;cellular component movement;metabolic process;regulation of biological process;response to stimulus;transport	cell surface;cytoplasm;cytosol;membrane;nucleus	catalytic activity;enzyme regulator activity;nucleotide binding;protein binding;RNA binding	Pf00183, Pf02518, Pf13589	299331; 103692716	ENSRNOG00000007219.7; ENSRNOG00000059714.1	Hsp90aa1; LOC103692716	VEGFR2 mediated vascular permeability; Tetrahydrobiopterin (BH4) synthesis, recycling, salvage and regulation; Regulation of PLK1 Activity at G2/M Transition; HSP90 chaperone cycle for steroid hormone receptors (SHR); Regulation of actin dynamics for phagocytic cup formation; AURKA Activation by TPX2; Neutrophil degranulation; Recruitment of mitotic centrosome proteins and complexes; The role of …	Antigen processing and presentation; Prostate cancer; Estrogen signaling pathway; Protein processing in endoplasmic reticulum; PI3K-Akt signaling pathway; Progesterone-mediated oocyte maturation; Pathways in cancer; NOD-like receptor signaling pathway	0	7.20613	0.0755702	4.39386	28.5	43.3	425.3	92.1	54.3	117.5	32.2	6.9	High	High	High	Peak Found	High	High	High	High
High	Master Protein	Q6IMF3	Keratin, type II cytoskeletal 1 OS=Rattus norvegicus OX=10116 GN=Krt1 PE=2 SV=1	0	63.984	20	15	166	12	64.8	528.02	15	defense response;metabolic process;regulation of biological process;response to stimulus	cytoskeleton;membrane;nucleus	structural molecule activity	Pf00038, Pf13166, Pf13514	300250		Krt1			1	1.57037	0.692453	2.08651	59.2	75.8	88.4	123.6	203.1	103.2	135.1	11.7	High	High	High	High	High	High	High	High
High	Master Protein	Q6IFU7	Keratin, type I cytoskeletal 42 OS=Rattus norvegicus OX=10116 GN=Krt42 PE=3 SV=1	0	61.748	26	14	104	2	50.2	295.74	14		cytoplasm	structural molecule activity	Pf00038, Pf04156, Pf12128, Pf13166, Pf13514	450231	ENSRNOG00000034087.2	Krt42			0	4.42693	0.279179	2.05866	27	59.9	73.4	311.3	144.5	76.6	101.7	5.7	High	Peak Found	High	Peak Found	Peak Found	High	High	High
High	Master Protein	A0A0G2JUT0	Heat shock-related 70 kDa protein 2 OS=Rattus norvegicus OX=10116 GN=Hspa2 PE=1 SV=1	0	61.699	18	10	81	2	66	277.52	10	cell organization and biogenesis		nucleotide binding	Pf00012, Pf06723		ENSRNOG00000006472.5				0	#DIV/0!	0.0936347	8.52463			398.5	35.1	12	334.1	20.3		Peak Found	Peak Found	Peak Found	Not Found	High	Peak Found	Not Found	Not Found
High	Master Protein	G3V7C6	Tubulin beta chain OS=Rattus norvegicus OX=10116 GN=Tubb4b PE=1 SV=2	0	61.683	27	11	53	2	61.1	172.21	11	cell organization and biogenesis	cytoplasm;cytoskeleton;nucleus	catalytic activity;nucleotide binding;RNA binding;structural molecule activity	Pf00091, Pf03953, Pf10644		ENSRNOG00000010170.5		Regulation of PLK1 Activity at G2/M Transition; Hedgehog 'off' state; AURKA Activation by TPX2; Neutrophil degranulation; Recruitment of mitotic centrosome proteins and complexes; Recruitment of NuMA to mitotic centrosomes; Loss of Nlp from mitotic centrosomes; Hedgehog 'on' state; Anchoring of the basal body to the plasma membrane; Intraflagellar transport		13	14.1544	0.298957	1.76289	11.9	17.9	297.7	124.1	67.8	154.5	112.6	13.5	Peak Found	High	Peak Found	High	High	High	High	High
High	Master Protein	Q5D059	Heterogeneous nuclear ribonucleoprotein K OS=Rattus norvegicus OX=10116 GN=Hnrnpk PE=1 SV=1	0	61.657	35	13	65	13	51	217.2	13	cellular homeostasis;defense response;metabolic process;regulation of biological process;response to stimulus	cytosol;membrane;mitochondrion;nucleus;spliceosomal complex	DNA binding;protein binding;RNA binding	Pf00013, Pf08067, Pf13014, Pf13083	117282	ENSRNOG00000019113.7	Hnrnpk			0	3.09221	0.370427	2.06639	43.3	61.9	196.3	129	81.1	167.9	97.4	23.1	High	High	High	High	High	High	High	High
High	Master Protein	Q52KS1	ATP-dependent 6-phosphofructokinase OS=Rattus norvegicus OX=10116 GN=Pfkm PE=1 SV=1	0	59.806	26	15	47	14	85.3	153.39	15	cell organization and biogenesis;cellular homeostasis;metabolic process;regulation of biological process	cytoplasm;cytosol;membrane	catalytic activity;metal ion binding;nucleotide binding;protein binding	Pf00365	65152	ENSRNOG00000057988.1	Pfkm	Glycolysis		1	0.992138	0.951664	3.55037	48.9	78.3	46.6	79.6	224.7	201.7	106.1	14	High	High	High	Peak Found	High	High	High	High
High	Master Protein	P11980	Pyruvate kinase PKM OS=Rattus norvegicus OX=10116 GN=Pkm PE=1 SV=3	0	58.934	39	18	73	4	57.8	240.19	18	cell death;cell organization and biogenesis;metabolic process;response to stimulus	cytoplasm;cytosol;mitochondrion;nucleus	catalytic activity;metal ion binding;nucleotide binding;protein binding;RNA binding	Pf00224, Pf02887	25630	ENSRNOG00000011329.7	Pkm	Glycolysis; Neutrophil degranulation	Viral carcinogenesis; Purine metabolism; Glycolysis / Gluconeogenesis; Central carbon metabolism in cancer; Biosynthesis of amino acids; Metabolic pathways; Pyruvate metabolism; Glucagon signaling pathway; Type II diabetes mellitus; Carbon metabolism	13	3.0073	0.782247	0.842642	37.9	58	112.7	175.7	61.5	128.6	200.2	25.4	High	High	High	High	High	High	High	High
High	Master Protein	A0A0G2K099	Uncharacterized protein OS=Rattus norvegicus OX=10116 PE=1 SV=1	0	58.727	28	10	55	1	54.3	192.4	10	metabolic process;regulation of biological process;transport	membrane;mitochondrion	catalytic activity;nucleotide binding;protein binding;RNA binding;transporter activity	Pf00006, Pf00306, Pf02874		ENSRNOG00000054846.1		Formation of ATP by chemiosmotic coupling; Cristae formation		0	103.967	#DIV/0!	#DIV/0!	3		590.4	33.4	11.3	161.9			Peak Found	High	Not Found	Not Found	High	Peak Found	Peak Found	Not Found
High	Master Protein	A0A0G2JVH4	MICOS complex subunit MIC60 OS=Rattus norvegicus OX=10116 GN=Immt PE=1 SV=1	0	58.279	18	10	43	10	86.2	148.13	10	cell organization and biogenesis;cellular homeostasis	membrane;mitochondrion	RNA binding	Pf09731, Pf12128		ENSRNOG00000009097.7				0	1.48255	0.670983	3.52281	40.7	73.9	96.5	73.4	216.1	185.5	103.4	10.6	High	High	High	Peak Found	High	High	High	High
High	Master Protein	Q4FZU2	Keratin, type II cytoskeletal 6A OS=Rattus norvegicus OX=10116 GN=Krt6a PE=1 SV=1	0	57.639	17	11	136	4	59.2	378.08	11	metabolic process;response to stimulus		catalytic activity;motor activity;structural molecule activity	Pf00038, Pf01576, Pf04111, Pf04156, Pf05957, Pf12128, Pf13166	683313; 100365213		LOC683313; LOC100365213			3	2.67708	0.524514	2.31602	47	49	83.3	173.7	197.3	114.9	118.7	16.1	High	High	High	High	High	High	High	High
High	Master Protein	A0A0G2JVG3	Pyruvate kinase OS=Rattus norvegicus OX=10116 GN=Pkm PE=1 SV=1	0	57.077	42	16	53	2	53.2	184.41	16	metabolic process		catalytic activity;metal ion binding	Pf00224, Pf02887		ENSRNOG00000011329.7				0	#DIV/0!	0.148607	3.89117			437	119.5		160.9	65.2	17.5	Not Found	Peak Found	Peak Found	Peak Found	High	High	Not Found	Not Found
High	Master Protein	Q62920	PDZ and LIM domain protein 5 OS=Rattus norvegicus OX=10116 GN=Pdlim5 PE=1 SV=2	0	56.927	25	10	43	10	63.2	140.04	10	cell growth;regulation of biological process	cytoplasm;cytoskeleton;cytosol;membrane	metal ion binding;protein binding;structural molecule activity	Pf00412, Pf00595	64353	ENSRNOG00000016419.6	Pdlim5			0	0.918188	0.941741	2.60408	53	105.9	17.1	128.8	172.9	184.9	130.5	6.9	High	High	High	Peak Found	Peak Found	High	High	High
High	Master Protein	P46462	Transitional endoplasmic reticulum ATPase OS=Rattus norvegicus OX=10116 GN=Vcp PE=1 SV=3	0	56.281	27	16	31	16	89.3	98.12	16	cell communication;cell organization and biogenesis;metabolic process;regulation of biological process;response to stimulus;transport	cytoplasm;cytosol;endoplasmic reticulum;membrane;nucleus;proteasome	catalytic activity;enzyme regulator activity;nucleotide binding;protein binding;RNA binding	Pf00004, Pf00910, Pf01057, Pf01078, Pf02359, Pf02933, Pf05496, Pf05673, Pf06068, Pf07724, Pf07726, Pf07728, Pf09336, Pf13191, Pf13207, Pf13401	116643	ENSRNOG00000034242.3	Vcp	ABC-family proteins mediated transport; HSF1 activation; Neutrophil degranulation; Hedgehog ligand biogenesis; Translesion Synthesis by POLH; Ovarian tumor domain proteases; N-glycan trimming in the ER and Calnexin/Calreticulin cycle	Legionellosis; Protein processing in endoplasmic reticulum	0	61.0631	0.0154913	9.59048	4.7	6.4	583.9	93.9	23	77.7	8.5	2	Peak Found	High	Peak Found	Peak Found	High	High	High	Peak Found
High	Master Protein	P63039	60 kDa heat shock protein, mitochondrial OS=Rattus norvegicus OX=10116 GN=Hspd1 PE=1 SV=1	0	54.921	25	9	43	9	60.9	166.6	9	cell organization and biogenesis;cell proliferation;metabolic process;regulation of biological process;response to stimulus;transport	cell surface;cytoplasm;cytosol;endoplasmic reticulum;endosome;Golgi;membrane;mitochondrion;organelle lumen	catalytic activity;nucleotide binding;protein binding;RNA binding	Pf00118	63868	ENSRNOG00000014525.5	Hspd1		Type I diabetes mellitus; Legionellosis; Tuberculosis; RNA degradation	0	2.41243	0.37915	1.81588	57.3	76.3	185.9	136.4	88.7	133.2	110.3	11.9	High	High	High	Peak Found	High	High	High	High
High	Master Protein	P07153	Dolichyl-diphosphooligosaccharide--protein glycosyltransferase subunit 1 OS=Rattus norvegicus OX=10116 GN=Rpn1 PE=2 SV=1	0	54.685	29	12	20	12	68.3	70.75	12	metabolic process;transport	cytosol;endoplasmic reticulum;membrane	catalytic activity;RNA binding	Pf04597	25596		Rpn1			0	19.6376	0.0803144	2.94043	12.3	17.5	540.7	44.5	49.2	89	40.6	6.4	High	High	Peak Found	Peak Found	High	Peak Found	High	High
High	Master Protein	Q6P0K8	Junction plakoglobin OS=Rattus norvegicus OX=10116 GN=Jup PE=1 SV=1	0	54.38	21	11	61	11	81.7	196.84	11	cell organization and biogenesis;cellular component movement;regulation of biological process;response to stimulus	cytoplasm;cytoskeleton;cytosol;membrane;nucleus	protein binding;signal transducer activity;structural molecule activity	Pf00514	81679	ENSRNOG00000015380.6	Jup	VEGFR2 mediated vascular permeability; Formation of the cornified envelope; Adherens junctions interactions; Neutrophil degranulation	Acute myeloid leukemia; Transcriptional misregulation in cancer; Pathways in cancer; Arrhythmogenic right ventricular cardiomyopathy (ARVC)	0	2.41461	0.521259	2.56157	46.4	54.9	86.6	158	174.8	151.8	118.8	8.7	High	High	High	Peak Found	High	High	High	High
High	Master Protein	P18886	Carnitine O-palmitoyltransferase 2, mitochondrial OS=Rattus norvegicus OX=10116 GN=Cpt2 PE=1 SV=1	0	53.674	23	12	46	12	74.1	147.75	12	metabolic process;transport	membrane;mitochondrion	catalytic activity	Pf00755	25413		Cpt2		Fatty acid metabolism; Fatty acid degradation; PPAR signaling pathway	0	1.10848	1.12418	3.15947	35.6	74.1	24.8	96.8	260.4	171.5	121.1	15.6	High	High	High	High	Peak Found	High	High	High
High	Master Protein	P05197	Elongation factor 2 OS=Rattus norvegicus OX=10116 GN=Eef2 PE=1 SV=4	0	53.598	19	12	33	11	95.2	97.93	12	cell differentiation;cell proliferation;metabolic process;regulation of biological process;response to stimulus	cytoplasm;cytosol;membrane;nucleus;ribosome	catalytic activity;nucleotide binding;protein binding;RNA binding	Pf00009, Pf00679, Pf03144, Pf03764, Pf14492	29565	ENSRNOG00000020266.5	Eef2	Synthesis of diphthamide-EEF2; Protein methylation; Peptide chain elongation; Neutrophil degranulation	Oxytocin signaling pathway; AMPK signaling pathway	1	11.1948	0.208639	1.8191	14.7	27.9	339.5	137.4	62.5	118.5	86	13.5	High	High	High	Peak Found	High	High	High	High
High	Master Protein	P04785	Protein disulfide-isomerase OS=Rattus norvegicus OX=10116 GN=P4hb PE=1 SV=2	0	53.072	29	11	24	11	56.9	86.48	11	cellular homeostasis;metabolic process;regulation of biological process;response to stimulus	endoplasmic reticulum;membrane;organelle lumen	catalytic activity;metal ion binding;protein binding;RNA binding	Pf00085, Pf01216, Pf13098, Pf13848, Pf13899, Pf13905	25506	ENSRNOG00000036689.2	P4hb	Detoxification of Reactive Oxygen Species; VLDL assembly; Post-translational protein phosphorylation; Chylomicron assembly; Hedgehog ligand biogenesis; Regulation of Insulin-like Growth Factor (IGF) transport and uptake by Insulin-like Growth Factor Binding Proteins (IGFBPs); Interleukin-12 family signaling; Collagen biosynthesis and modifying enzymes	Protein processing in endoplasmic reticulum	0	122.4	0.0217865	2.71875	2	4	710.2	24.2	2	41.5	12.7	3.3	Peak Found	High	Peak Found	Peak Found	High	High	Peak Found	Peak Found
High	Master Protein	M0R757	Elongation factor 1-alpha OS=Rattus norvegicus OX=10116 GN=LOC100360413 PE=3 SV=1	0	51.898	25	10	77	3	50.1	239.3	10	metabolic process	cytoplasm	catalytic activity;nucleotide binding;RNA binding	Pf00009, Pf03143, Pf03144	100360413; 100911991	ENSRNOG00000056855.1; ENSRNOG00000051885.1	LOC100360413; LOC100911991			7	4.42417	0.366778	1.73632	17.1	64	235.4	123.4	54.6	173.9	117.4	14.2	Peak Found	High	Peak Found	Peak Found	High	High	High	High
High	Master Protein	Q4QRB4	Tubulin beta-3 chain OS=Rattus norvegicus OX=10116 GN=Tubb3 PE=1 SV=1	0	50.918	27	9	32	1	50.4	108.76	9	cell differentiation;cell organization and biogenesis;cellular component movement	cytoplasm;cytoskeleton;nucleus	catalytic activity;nucleotide binding;structural molecule activity	Pf00091, Pf03953, Pf10644	246118	ENSRNOG00000017209.6	Tubb3	Hedgehog 'on' state; Hedgehog 'off' state; Intraflagellar transport	Gap junction; Phagosome	0	#DIV/0!	0.131341	2.16322			499.6	162.8		94.1		43.5	Not Found	Peak Found	Not Found	Peak Found	High	Peak Found	Not Found	Not Found
High	Master Protein	Q66HF3	Electron transfer flavoprotein-ubiquinone oxidoreductase, mitochondrial OS=Rattus norvegicus OX=10116 GN=Etfdh PE=1 SV=1	0	49.086	20	12	54	12	68.1	166.73	12	metabolic process;response to stimulus	membrane;mitochondrion	catalytic activity;metal ion binding;nucleotide binding	Pf00890, Pf01266, Pf01494, Pf01946, Pf03486, Pf05187, Pf05834, Pf07992, Pf12831, Pf13450, Pf13454, Pf13738	295143	ENSRNOG00000009538.6	Etfdh	Respiratory electron transport		0	1.14414	1.02362	2.29744	45.7	87.5	25.8	126.6	169.1	189.3	137.6	18.4	High	High	High	High	Peak Found	High	High	High
High	Master Protein	Q6IFU9	Keratin 16 OS=Rattus norvegicus OX=10116 GN=Krt16 PE=1 SV=1	0	48.812	14	8	92	4	50.7	267.48	8	cell differentiation;cell organization and biogenesis;cellular component movement;defense response;regulation of biological process;response to stimulus	cytoskeleton;nucleus	structural molecule activity	Pf00038, Pf07888	303530	ENSRNOG00000014441.3	Krt16	Formation of the cornified envelope		0	33.1243	0.11564	1.88938	7	10.7	50.1	536.2	82.6	45.5	54.4	13.4	High	High	High	Peak Found	High	High	High	High
High	Master Protein	A0A0G2K401	Propionyl-CoA carboxylase alpha chain, mitochondrial OS=Rattus norvegicus OX=10116 GN=Pcca PE=1 SV=1	0	48.405	20	12	39	12	79.8	132.05	12		extracellular	catalytic activity;metal ion binding;nucleotide binding	Pf00289, Pf00364, Pf01071, Pf02222, Pf02258, Pf02785, Pf02786, Pf07478, Pf08442, Pf13533, Pf13535, Pf13549		ENSRNOG00000057042.1		Propionyl-CoA catabolism; Biotin transport and metabolism		0	1.18671	1.26194	2.76175	29.2	73.1	28.5	92.9	238.4	184.7	141.5	11.7	High	High	High	Peak Found	High	High	High	High
High	Master Protein	F1LX07	Solute carrier family 25 member 12 OS=Rattus norvegicus OX=10116 GN=Slc25a12 PE=1 SV=3	0	46.896	29	14	49	10	71.9	144.85	14	response to stimulus;transport	membrane;mitochondrion	metal ion binding;transporter activity	Pf00153, Pf13499		ENSRNOG00000022922.6		Gluconeogenesis		4	2.45247	0.898708	2.03393	33.8	45.1	87	106.5	199.6	154.1	154.5	19.4	High	High	High	Peak Found	Peak Found	High	High	High
High	Master Protein	F1LSC3	Splicing factor 1 OS=Rattus norvegicus OX=10116 GN=Sf1 PE=1 SV=2	0	46.829	18	9	34	9	68.3	111.6	9	cell differentiation;cell organization and biogenesis;metabolic process;regulation of biological process	spliceosomal complex	metal ion binding;protein binding;RNA binding	Pf00013, Pf00098, Pf13014	117855	ENSRNOG00000021085.8	Sf1	mRNA Splicing - Major Pathway		0	0.390501	0.658301	5.32111	172.7	92.6	49.8	53.8	154.1	208.8	56.3	11.9	High	High	High	Peak Found	Peak Found	High	High	High
High	Master Protein	P11884	Aldehyde dehydrogenase, mitochondrial OS=Rattus norvegicus OX=10116 GN=Aldh2 PE=1 SV=1	0	46.352	28	12	32	11	56.5	90.59	12	metabolic process;regulation of biological process;response to stimulus	mitochondrion;organelle lumen	catalytic activity;nucleotide binding;protein binding	Pf00171	29539		Aldh2		Pentose and glucuronate interconversions; Lysine degradation; Arginine and proline metabolism; Histidine metabolism; Glycolysis / Gluconeogenesis; Fatty acid degradation; Tryptophan metabolism; Metabolic pathways; Valine, leucine and isoleucine degradation; Pyruvate metabolism; Glycerolipid metabolism; Ascorbate and aldarate metabolism; beta-Alanine metabolism	1	11.3133	0.246006	3.2316	11.4	21.8	246.2	129.4	182.6	116	73.9	18.5	High	High	Peak Found	Peak Found	High	Peak Found	High	High
High	Master Protein	P08461	Dihydrolipoyllysine-residue acetyltransferase component of pyruvate dehydrogenase complex, mitochondrial OS=Rattus norvegicus OX=10116 GN=Dlat PE=1 SV=3	0	46.334	18	10	56	10	67.1	172.82	10	metabolic process	mitochondrion;organelle lumen	catalytic activity;nucleotide binding;protein binding	Pf00198, Pf00364, Pf02817	81654	ENSRNOG00000009994.5	Dlat	Glyoxylate metabolism and glycine degradation; Signaling by Retinoic Acid; Regulation of pyruvate dehydrogenase (PDH) complex	Glycolysis / Gluconeogenesis; Citrate cycle (TCA cycle); Metabolic pathways; Pyruvate metabolism; Carbon metabolism	0	1.22362	0.851025	2.53437	53.7	81.8	25	140.8	187.1	170.5	129.2	11.9	High	High	High	High	High	High	High	High
High	Master Protein	G3V826	Transketolase OS=Rattus norvegicus OX=10116 GN=Tkt PE=1 SV=1	0	45.621	24	10	33	10	71.1	114.25	10	metabolic process;regulation of biological process	membrane	catalytic activity;metal ion binding;protein binding	Pf00456, Pf00676, Pf02779, Pf02780, Pf09364	64524	ENSRNOG00000016064.6	Tkt	Insulin effects increased synthesis of Xylulose-5-Phosphate; Pentose phosphate pathway (hexose monophosphate shunt)		0	6.12169	0.174301	5.55041	23.2	33.5	299.1	48	55.1	280.7	53.1	7.4	High	High	High	Peak Found	High	High	High	High
High	Master Protein	G3V6T7	Protein disulfide-isomerase A4 OS=Rattus norvegicus OX=10116 GN=Pdia4 PE=1 SV=1	0	45.013	20	9	15	9	72.7	55.65	9	cellular homeostasis;metabolic process;regulation of biological process;response to stimulus	cell surface;endoplasmic reticulum;organelle lumen	catalytic activity;metal ion binding;protein binding;RNA binding	Pf00085, Pf01216, Pf13098, Pf13848, Pf13905	116598	ENSRNOG00000006228.5	Pdia4			0	259.148	0.0335858	3.15745	0.6	2.1	673.6	26.1	28.1	46.1	22	1.5	Peak Found	Peak Found	Peak Found	Peak Found	High	Peak Found	Peak Found	Peak Found
High	Master Protein	G3V6Y6	Alpha-1,4 glucan phosphorylase OS=Rattus norvegicus OX=10116 GN=Pygb PE=1 SV=2	0	44.954	22	14	29	8	96.7	88.94	14	metabolic process	cytoplasm;membrane	catalytic activity;protein binding	Pf00343	25739	ENSRNOG00000007583.7	Pygb	Neutrophil degranulation		0	#DIV/0!	0.0694715	4.96438			535	30.7	82.5	112.6	29.8	9.5	High	High	Peak Found	Peak Found	High	Peak Found	Not Found	Not Found
High	Master Protein	Q4V8H8	EH domain-containing protein 2 OS=Rattus norvegicus OX=10116 GN=Ehd2 PE=1 SV=1	0	44.604	28	12	16	10	61.2	54.32	12	cell organization and biogenesis;regulation of biological process;transport	cytoplasm;cytoskeleton;cytosol;endosome;membrane	catalytic activity;metal ion binding;nucleotide binding;protein binding	Pf00350, Pf01926, Pf12763	361512	ENSRNOG00000011346.5	Ehd2	Factors involved in megakaryocyte development and platelet production	Endocytosis	2	6.60377	0.757143	12.5736	2.7	7.9	33.4	36.6	79.6	586.8	47.1	5.9	High	High	Peak Found	Peak Found	Peak Found	High	Peak Found	Peak Found
High	Master Protein	P0DMW0	Heat shock 70 kDa protein 1A OS=Rattus norvegicus OX=10116 GN=Hspa1a PE=2 SV=1	0	44.335	25	10	49	7	70.1	165.63	10	cell differentiation;cell organization and biogenesis;defense response;metabolic process;regulation of biological process;response to stimulus	cytoplasm;cytoskeleton;cytosol;membrane;mitochondrion;nucleus	catalytic activity;nucleotide binding;protein binding;RNA binding	Pf00012, Pf06723	294254; 24472; 108348108	ENSRNOG00000050647.2; ENSRNOG00000045654.2	Hspa1b; Hspa1a; LOC108348108	HSP90 chaperone cycle for steroid hormone receptors (SHR); Neutrophil degranulation; AUF1 (hnRNP D0) binds and destabilizes mRNA; Attenuation phase; Regulation of HSF1-mediated heat shock response	MAPK signaling pathway; Prion diseases; Antigen processing and presentation; Measles; Longevity regulating pathway - multiple species; Legionellosis; Epstein-Barr virus infection; Influenza A; Estrogen signaling pathway; Protein processing in endoplasmic reticulum; Toxoplasmosis; Spliceosome; Endocytosis	0	15.5736	0.315241	1.77325	12.6	13.9	202.4	210.3	96.4	134.3	118.7	11.4	High	High	Peak Found	Peak Found	High	High	High	High
High	Master Protein	F1LMP9	Disabled homolog 2 OS=Rattus norvegicus OX=10116 GN=Dab2 PE=1 SV=3	0	39.315	21	12	33	12	82.2	98.53	12	cell differentiation;regulation of biological process;transport	membrane	protein binding;receptor activity	Pf00640		ENSRNOG00000028930.6		Cargo recognition for clathrin-mediated endocytosis; Formation of annular gap junctions		0	2.00159	0.653816	1.569	48.8	76.9	132.3	119.3	133.3	124.8	138.2	26.3	High	High	High	Peak Found	High	High	High	High
High	Master Protein	A0A0H2UHZ6	Poly(U)-binding-splicing factor PUF60 OS=Rattus norvegicus OX=10116 GN=Puf60 PE=1 SV=1	0	38.759	31	10	25	10	60.1	85.27	10	cell death;metabolic process;regulation of biological process	nucleus	DNA binding;protein binding;RNA binding	Pf00076, Pf13893, Pf14259	84401	ENSRNOG00000009960.8	Puf60		Spliceosome	0	0.615925	0.676172	2.61856	128.1	128.1	38.8	119	110.4	169	94.6	12.1	High	High	High	Peak Found	Peak Found	High	High	High
High	Master Protein	P51647	Retinal dehydrogenase 1 OS=Rattus norvegicus OX=10116 GN=Aldh1a1 PE=1 SV=3	0	38.41	24	9	28	4	54.4	83.29	9	cell organization and biogenesis;metabolic process;regulation of biological process;response to stimulus	cytoplasm;cytosol;nucleus	catalytic activity;nucleotide binding;protein binding	Pf00171, Pf05893, Pf07368	24188		Aldh1a1		Metabolic pathways; Retinol metabolism	5	119.27	0.00372638	14.6071	1.4	4.9	729.5	21.9	4.5	36.4		1.4	Not Found	Peak Found	Not Found	Peak Found	High	Peak Found	Peak Found	Peak Found
High	Master Protein	D3ZZN3	Acetyl-coenzyme A synthetase OS=Rattus norvegicus OX=10116 GN=Acss1 PE=3 SV=1	0	38.387	24	12	41	12	74.8	128.59	12	metabolic process	mitochondrion;organelle lumen	catalytic activity;nucleotide binding	Pf00501, Pf13193	296259	ENSRNOG00000007102.5	Acss1	Ethanol oxidation	Glycolysis / Gluconeogenesis; Metabolic pathways; Pyruvate metabolism; Propanoate metabolism; Carbon metabolism	0	1.56153	1.08212	2.38066	37.6	59.1	40.4	110.6	217.9	171.1	150.8	12.6	High	High	High	Peak Found	Peak Found	High	High	High
High	Master Protein	A0A096MK30	Moesin OS=Rattus norvegicus OX=10116 GN=Msn PE=1 SV=1	0	37.884	25	14	30	6	67.8	85.35	14	cell differentiation;cell organization and biogenesis;cell proliferation;cellular component movement;regulation of biological process;response to stimulus	cell surface;cytoplasm;cytoskeleton;cytosol;membrane;nucleus	protein binding;RNA binding	Pf00373, Pf00769, Pf09379, Pf09380	81521	ENSRNOG00000030118.7	Msn			9	1.39914	0.334487	3.06782	67.6	118.3	170.2	89.9	105.4	161.5	79	8	High	High	Peak Found	Not Found	Not Found	Peak Found	High	High
High	Master Protein	Q6IG05	Keratin, type II cytoskeletal 75 OS=Rattus norvegicus OX=10116 GN=Krt75 PE=3 SV=2	0	37.07	14	10	74	1	59	206.65	10	cell differentiation;metabolic process;transport		catalytic activity;motor activity;structural molecule activity;transporter activity	Pf00012, Pf00038, Pf01496, Pf01576, Pf04111, Pf04156, Pf12128, Pf13166	300247	ENSRNOG00000043203.2	Krt75	Formation of the cornified envelope		0	21.9018	0.229311	1.55111	9.5	12.9	83.1	407.5	86.7	87.8	97.5	15	Peak Found	Peak Found	Peak Found	Peak Found	High	High	Peak Found	Peak Found
High	Master Protein	P56574	Isocitrate dehydrogenase [NADP], mitochondrial OS=Rattus norvegicus OX=10116 GN=Idh2 PE=1 SV=2	0	36.388	24	9	51	8	50.9	152.57	9	metabolic process;regulation of biological process	cytosol;membrane;mitochondrion	catalytic activity;metal ion binding;nucleotide binding	Pf00180	361596	ENSRNOG00000013949.7	Idh2	Citric acid cycle (TCA cycle); Transcriptional activation of mitochondrial biogenesis	2-Oxocarboxylic acid metabolism; Citrate cycle (TCA cycle); Biosynthesis of amino acids; Metabolic pathways; Glutathione metabolism; Peroxisome; Carbon metabolism	1	4.32965	0.437887	2.84443	23.9	39.5	178.6	95.9	187.3	154.6	103.4	16.8	High	High	High	High	High	High	High	High
High	Master Protein	B2GV06	Succinyl-CoA:3-ketoacid coenzyme A transferase 1, mitochondrial OS=Rattus norvegicus OX=10116 GN=Oxct1 PE=1 SV=1	0	35.654	16	5	23	5	56.2	102.61	5	metabolic process;regulation of biological process;response to stimulus	mitochondrion;organelle lumen	catalytic activity;protein binding	Pf01144	690163	ENSRNOG00000043094.3	Oxct1	Utilization of Ketone Bodies	Synthesis and degradation of ketone bodies; Butanoate metabolism; Valine, leucine and isoleucine degradation	0	10.0685	0.948299	0.709828	10.2	19	98	196	99.9	98	268.2	10.6	High	High	High	Peak Found	High	High	High	High
High	Master Protein	Q5XI38	Lymphocyte cytosolic protein 1 OS=Rattus norvegicus OX=10116 GN=Lcp1 PE=1 SV=1	0	35.635	19	8	11	7	70.1	38.15	8	cell organization and biogenesis;cellular component movement;regulation of biological process;response to stimulus	cytoplasm;cytoskeleton;cytosol;membrane	metal ion binding;protein binding	Pf00036, Pf00307, Pf13405, Pf13499, Pf13833	306071	ENSRNOG00000010319.6	Lcp1			1	163.432	0.0433876	1.51923	2.2		696.2	22.9	24	23.4	25.9	5.3	Peak Found	Peak Found	Peak Found	Peak Found	High	Peak Found	Peak Found	Not Found
High	Master Protein	A0A0G2JWX4	Keratin, type II cytoskeletal 2 epidermal OS=Rattus norvegicus OX=10116 GN=Krt2 PE=1 SV=1	0	34.843	9	8	85	6	69.1	247.33	8	cell organization and biogenesis;cell proliferation;cellular component movement;metabolic process	cytoskeleton;membrane;nucleus	protein binding;structural molecule activity	Pf00038, Pf13166		ENSRNOG00000009563.8		Formation of the cornified envelope		0	1.17447	1.21159	2.25718	43.4	74.1	56.9	81.1	286.7	90.7	148.4	18.8	High	High	High	High	High	High	High	High
High	Master Protein	P25235	Dolichyl-diphosphooligosaccharide--protein glycosyltransferase subunit 2 OS=Rattus norvegicus OX=10116 GN=Rpn2 PE=2 SV=2	0	34.189	19	8	18	8	69	72.8	8	metabolic process;response to stimulus	endoplasmic reticulum;membrane	catalytic activity	Pf05817	64701	ENSRNOG00000007492.7	Rpn2		Protein processing in endoplasmic reticulum; Metabolic pathways; N-Glycan biosynthesis	0	22.4259	0.0859613	2.62525	13.1	13.2	534.7	55.1	46.6	86.5	42	8.7	High	High	High	Peak Found	High	High	Peak Found	High
High	Master Protein	P31977	Ezrin OS=Rattus norvegicus OX=10116 GN=Ezr PE=1 SV=3	0	33.601	20	12	24	5	69.3	69.03	12	cell differentiation;cell organization and biogenesis;metabolic process;regulation of biological process;response to stimulus;transport	cytoplasm;cytoskeleton;cytosol;endosome;membrane	protein binding;RNA binding;structural molecule activity	Pf00373, Pf00769, Pf09379, Pf09380	54319	ENSRNOG00000018524.6	Ezr	Recycling pathway of L1; Netrin-1 signaling	Regulation of actin cytoskeleton; MicroRNAs in cancer; Leukocyte transendothelial migration; Proteoglycans in cancer; Gastric acid secretion	0	6.63871	0.0874636	3.62	26.7	50.8	437	77.5	65.8	97.1	37.1	7.9	Peak Found	Peak Found	Peak Found	Peak Found	High	Peak Found	Peak Found	High
High	Master Protein	P62632	Elongation factor 1-alpha 2 OS=Rattus norvegicus OX=10116 GN=Eef1a2 PE=1 SV=1	0	33.584	24	9	58	2	50.4	167.78	9	metabolic process;regulation of biological process;response to stimulus	cytoplasm;nucleus	catalytic activity;nucleotide binding;protein binding;RNA binding	Pf00009, Pf03143, Pf03144	24799	ENSRNOG00000012477.4	Eef1a2		Legionellosis; RNA transport	0	#DIV/0!	0.766546	1.63144			172	131.7	204.3	175.5	116.4		High	Peak Found	Peak Found	Not Found	High	Peak Found	Not Found	Not Found
High	Master Protein	Q63704	Carnitine O-palmitoyltransferase 1, muscle isoform OS=Rattus norvegicus OX=10116 GN=Cpt1b PE=1 SV=1	0	33.304	15	10	31	10	88.2	97.67	10	metabolic process;transport	membrane;mitochondrion	catalytic activity;protein binding	Pf00755	25756	ENSRNOG00000010438.7	Cpt1b	Import of palmitoyl-CoA into the mitochondrial matrix; Signaling by Retinoic Acid		0	1.0828	0.759394	3.41146	39.7	100.4	30.6	121.1	185.5	207.5	101.4	13.8	High	High	High	High	Peak Found	High	High	High
High	Master Protein	Q4V8E1	GATA zinc finger domain-containing 2B OS=Rattus norvegicus OX=10116 GN=Gatad2b PE=1 SV=1	0	32.88	18	6	19	6	65.2	62.08	6	cell organization and biogenesis;regulation of biological process		DNA binding;metal ion binding;protein binding	Pf00320, Pf00412	310614	ENSRNOG00000015553.6	Gatad2b	Regulation of PTEN gene transcription; HDACs deacetylate histones; RNA Polymerase I Transcription Initiation; Regulation of TP53 Activity through Acetylation; Chromatin modifying enzymes		0	0.4066	0.724192	2.92818	126.1	186	29.8	97.1	119.6	149.5	85.1	6.8	High	High	Peak Found	Peak Found	Peak Found	High	High	High
High	Master Protein	Q7TQ70	Ac1873 OS=Rattus norvegicus OX=10116 GN=Fga PE=1 SV=1	0	32.568	18	10	26	10	86.6	77.37	10	cell organization and biogenesis;coagulation;defense response;metabolic process;regulation of biological process;response to stimulus	cell surface;cytoplasm;endoplasmic reticulum	metal ion binding;protein binding;structural molecule activity	Pf00147, Pf08702, Pf12160	361969	ENSRNOG00000024848.7	Fga	p130Cas linkage to MAPK signaling for integrins; Post-translational protein phosphorylation; Common Pathway of Fibrin Clot Formation; Regulation of Insulin-like Growth Factor (IGF) transport and uptake by Insulin-like Growth Factor Binding Proteins (IGFBPs); Platelet degranulation ; GRB2:SOS provides linkage to MAPK signaling for Integrins ; Integrin cell surface interactions	Platelet activation; Complement and coagulation cascades	0	1.23467	1.05683	0.902847	81.5	88.1	46.4	163	57	142.8	208.6	12.7	Peak Found	High	High	Peak Found	Peak Found	High	High	High
High	Master Protein	F1LZW6	Solute carrier family 25 member 13 OS=Rattus norvegicus OX=10116 GN=Slc25a13 PE=1 SV=2	0	32.185	25	10	26	6	54.1	71.88	10	metabolic process;response to stimulus;transport	membrane;mitochondrion	metal ion binding;transporter activity	Pf00153, Pf13499		ENSRNOG00000009957.7		Gluconeogenesis		0	3.02141	0.385577	4.19676	27.7	51.7	130.1	109.8	217.3	170.9	71.6	20.9	High	High	High	Peak Found	Peak Found	High	High	High
High	Master Protein	Q9WVJ6	Tissue-type transglutaminase OS=Rattus norvegicus OX=10116 GN=Tgm2 PE=1 SV=1	0	31.85	20	9	26	9	76.9	87.19	9	cell organization and biogenesis;cellular homeostasis;metabolic process;regulation of biological process;response to stimulus;transport	cytoplasm;cytosol;endoplasmic reticulum;membrane;mitochondrion	catalytic activity;nucleotide binding;protein binding	Pf00868, Pf00927, Pf01841	56083	ENSRNOG00000012956.6	Tgm2			0	1.62861	0.657009	2.23329	63.6	67.8	163.7	50.3	125.4	188.6	119.2	21.4	High	High	High	Peak Found	High	High	High	High
High	Master Protein	A0A0G2K8H0	Caprin-1 OS=Rattus norvegicus OX=10116 GN=Caprin1 PE=1 SV=1	0	31.043	19	7	12	7	79.6	41.66	7	regulation of biological process	cytosol;membrane	RNA binding	Pf12287	362173	ENSRNOG00000009152.7	Caprin1			0	4.09725	0.0930322	2.58642	53.7	73.8	497.9	24.5	51.3	74.4	24.3		Peak Found	Peak Found	Peak Found	Not Found	High	Peak Found	High	High
High	Master Protein	A0A0G2JSK5	Integrin beta OS=Rattus norvegicus OX=10116 GN=Itgb1 PE=1 SV=1	0	30.936	14	8	17	8	88.3	52.5	8	cell communication;cell differentiation;cell growth;cell organization and biogenesis;cellular component movement;cellular homeostasis;metabolic process;regulation of biological process;response to stimulus;transport	cell surface;cytoplasm;endosome;membrane	metal ion binding;protein binding;receptor activity	Pf00362, Pf07965, Pf08725	24511	ENSRNOG00000010966.6	Itgb1	Basigin interactions; MET interacts with TNS proteins; Syndecan interactions; Molecules associated with elastic fibres; ECM proteoglycans; Laminin interactions; Localization of the PINCH-ILK-PARVIN complex to focal adhesions; Immunoregulatory interactions between a Lymphoid and a non-Lymphoid cell; Signal transduction by L1; MET activates PTK2 signaling; Integrin cell surface interactions; Fibron…	ECM-receptor interaction; Axon guidance; Focal adhesion; Rap1 signaling pathway; Pertussis; Regulation of actin cytoskeleton; Leishmaniasis; Small cell lung cancer; PI3K-Akt signaling pathway; Bacterial invasion of epithelial cells; Toxoplasmosis; Pathways in cancer; Platelet activation; Leukocyte transendothelial migration; Proteoglycans in cancer; Arrhythmogenic right ventricular cardiomyopathy…	0	42.7707	0.0345495	3.85776	5.9	9.8	646.3	25.2	26.2	63.3	18.7	4.5	High	High	Peak Found	Peak Found	High	Peak Found	High	High
High	Master Protein	F1LP30	Methylcrotonoyl-CoA carboxylase subunit alpha, mitochondrial OS=Rattus norvegicus OX=10116 GN=Mccc1 PE=1 SV=1	0	30.707	17	8	25	8	79.2	71.39	8		membrane;mitochondrion;organelle lumen	catalytic activity;metal ion binding;nucleotide binding	Pf00289, Pf00364, Pf02785, Pf02786, Pf07478, Pf13533, Pf13535, Pf15632		ENSRNOG00000013293.5		Branched-chain amino acid catabolism; Biotin transport and metabolism		0	1.68764	0.765646	3.87739	36.1	52.9	24.8	125.4	239	206.9	100.7	14.3	High	High	High	Peak Found	Peak Found	High	High	High
High	Master Protein	A0A0G2K719	DEAD-box helicase 3, X-linked OS=Rattus norvegicus OX=10116 GN=Ddx3x PE=1 SV=1	0	29.69	21	11	26	10	73.1	80.92	11	cell organization and biogenesis;defense response;metabolic process;regulation of biological process;response to stimulus	cytoplasm;cytosol;nucleus	catalytic activity;DNA binding;enzyme regulator activity;nucleotide binding;protein binding;RNA binding	Pf00270, Pf00271, Pf04851	317335	ENSRNOG00000023383.6	Ddx3x	Neutrophil degranulation		1	4.20696	0.425337	4.2784	20	34.6	106.4	123.3	157.9	260.1	86.2	11.5	High	High	Peak Found	Peak Found	High	High	High	High
High	Master Protein	P70582	Nuclear pore complex protein Nup54 OS=Rattus norvegicus OX=10116 GN=Nup54 PE=1 SV=1	0	29.273	20	8	25	8	55.7	74.02	8	cell organization and biogenesis;regulation of biological process;transport	membrane;nucleus	protein binding;structural molecule activity;transporter activity	Pf13874	53372	ENSRNOG00000002247.5	Nup54	SUMOylation of RNA binding proteins; snRNP Assembly; Transport of Mature mRNA derived from an Intron-Containing Transcript; SUMOylation of DNA damage response and repair proteins; SUMOylation of chromatin organization proteins; Nuclear Pore Complex (NPC) Disassembly; SUMOylation of DNA replication proteins; Regulation of Glucokinase by Glucokinase Regulatory Protein; Regulation of HSF1-mediated h…	RNA transport	0	0.90471	1.03351	1.59525	77.1	107.6	34.4	132.7	50.9	224.6	147.7	25	Peak Found	High	High	High	Peak Found	High	High	High
High	Master Protein	Q5XHZ0	Heat shock protein 75 kDa, mitochondrial OS=Rattus norvegicus OX=10116 GN=Trap1 PE=1 SV=1	0	29.249	12	6	18	5	80.4	59.34	6	metabolic process;regulation of biological process;response to stimulus	membrane;mitochondrion;organelle lumen	nucleotide binding;protein binding;RNA binding	Pf00183, Pf02518, Pf13589	287069	ENSRNOG00000005418.4	Trap1			0	1.74656	0.780652	2.74856	45.8	56	79.4	98.4	180.8	200.7	114.9	23.9	High	High	High	Peak Found	Peak Found	High	High	High
High	Master Protein	Q9JM53	Apoptosis-inducing factor 1, mitochondrial OS=Rattus norvegicus OX=10116 GN=Aifm1 PE=1 SV=1	0	29.119	16	7	24	7	66.7	81.26	7	cell death;cell differentiation;cell organization and biogenesis;cellular homeostasis;metabolic process;regulation of biological process;response to stimulus	cytoplasm;cytosol;membrane;mitochondrion;nucleus	catalytic activity;DNA binding;nucleotide binding;protein binding	Pf00070, Pf07992, Pf14721, Pf14962	83533	ENSRNOG00000006067.6	Aifm1		Apoptosis	0	2.24672	0.756499	2.69846	30.7	53.2	61	127.5	207.9	176.9	127.2	15.4	High	High	High	Peak Found	Peak Found	High	High	High
High	Master Protein	Q68FY0	Cytochrome b-c1 complex subunit 1, mitochondrial OS=Rattus norvegicus OX=10116 GN=Uqcrc1 PE=1 SV=1	0	28.516	15	6	29	6	52.8	93.26	6	metabolic process;response to stimulus;transport	cytosol;membrane;mitochondrion	catalytic activity;metal ion binding;protein binding	Pf00675, Pf05193, Pf08367	301011	ENSRNOG00000032134.4	Uqcrc1	Respiratory electron transport	Alzheimer's disease; Oxidative phosphorylation; Metabolic pathways; Parkinson's disease; Non-alcoholic fatty liver disease (NAFLD); Cardiac muscle contraction; Huntington's disease	0	4.32118	0.383317	2.56139	23.4	47.9	205.9	102.2	159	143.5	106.8	11.3	High	High	High	Peak Found	High	High	High	High
High	Master Protein	P28480	T-complex protein 1 subunit alpha OS=Rattus norvegicus OX=10116 GN=Tcp1 PE=1 SV=1	0	28.274	18	8	17	8	60.3	50.26	8	metabolic process;regulation of biological process;transport	cytoplasm;cytoskeleton;Golgi	nucleotide binding;protein binding;RNA binding	Pf00118	24818	ENSRNOG00000014160.4	Tcp1	Association of TriC/CCT with target proteins during biosynthesis; Cooperation of PDCL (PhLP1) and TRiC/CCT in G-protein beta folding		0	3.21442	0.329158	2.09646	44.1	62.7	201.7	141.6	42.9	194	97.9	15.1	Peak Found	High	High	Peak Found	High	High	High	High
High	Master Protein	P17955	Nuclear pore glycoprotein p62 OS=Rattus norvegicus OX=10116 GN=Nup62 PE=1 SV=1	0	28.027	13	7	27	7	53.4	94.76	7	cell death;cell organization and biogenesis;metabolic process;regulation of biological process;response to stimulus;transport	cytoplasm;cytoskeleton;membrane;nucleus	protein binding;structural molecule activity;transporter activity	Pf05064	65274	ENSRNOG00000048733.2	Nup62	SUMOylation of RNA binding proteins; snRNP Assembly; Transport of Mature mRNA derived from an Intron-Containing Transcript; SUMOylation of DNA damage response and repair proteins; SUMOylation of chromatin organization proteins; Nuclear Pore Complex (NPC) Disassembly; SUMOylation of DNA replication proteins; Regulation of Glucokinase by Glucokinase Regulatory Protein; Regulation of HSF1-mediated h…	RNA transport	0	2.93704	1.09332	2.38754	17.6	36.4	12.8	145.8	170.5	243.5	155.7	17.7	High	High	High	Peak Found	Peak Found	High	High	High
High	Master Protein	A0A0G2JTP6	Perilipin OS=Rattus norvegicus OX=10116 GN=Plin1 PE=1 SV=1	0	27.362	17	6	7	6	55.8	25.6	6	metabolic process	cytosol;endoplasmic reticulum		Pf03036	25629	ENSRNOG00000015086.6	Plin1		Regulation of lipolysis in adipocytes; PPAR signaling pathway	0	#DIV/0!	2.5896	16.471			4.1	13.2	9.8	728.1	37.8	7	Peak Found	High	Peak Found	Peak Found	Peak Found	Peak Found	Not Found	Not Found
High	Master Protein	P48675	Desmin OS=Rattus norvegicus OX=10116 GN=Des PE=1 SV=2	0	27.234	22	8	12	5	53.4	41.89	8	cell organization and biogenesis	cytoplasm;cytoskeleton;membrane;nucleus	protein binding;structural molecule activity	Pf00038, Pf03962, Pf04732	64362		Des		Arrhythmogenic right ventricular cardiomyopathy (ARVC); Dilated cardiomyopathy; Hypertrophic cardiomyopathy (HCM)	0	#DIV/0!	#DIV/0!	#DIV/0!			609.3	143.7	14.1	32.8			Peak Found	Peak Found	Not Found	Not Found	High	Peak Found	Not Found	Not Found
High	Master Protein	F1LM30	Uncharacterized protein OS=Rattus norvegicus OX=10116 PE=1 SV=3	0	26.736	15	6	22	6	52.9	59.59	6				Pf07654		ENSRNOG00000034190.6		CD22 mediated BCR regulation; Cell surface interactions at the vascular wall; Antigen activates B Cell Receptor (BCR) leading to generation of second messengers		0	0.348358	1.37011	2.03221	152.6	133.6	27.3	72.4	149.1	128.5	127.9	8.7	High	High	High	Peak Found	Peak Found	High	High	High
High	Master Protein	Q704S8	Carnitine O-acetyltransferase OS=Rattus norvegicus OX=10116 GN=Crat PE=1 SV=1	0	26.497	15	8	30	8	70.8	88.85	8	metabolic process;transport	endoplasmic reticulum;membrane;mitochondrion	catalytic activity;protein binding	Pf00755	311849	ENSRNOG00000018145.7	Crat	Beta-oxidation of pristanoyl-CoA	Peroxisome	0	1.25125	0.918883	2.83068	43.2	77	17.6	132.8	197.3	193.9	123.8	14.4	High	High	High	High	High	High	High	High
High	Master Protein	Q4KLH5	Arf-GAP domain and FG repeat-containing protein 1 OS=Rattus norvegicus OX=10116 GN=Agfg1 PE=1 SV=1	0	26.213	15	5	17	5	58.1	61.58	5	cell differentiation;cell organization and biogenesis;development;regulation of biological process;transport	nucleus	DNA binding;enzyme regulator activity;metal ion binding	Pf01412	363266		Agfg1		Influenza A	0	0.941769	0.586239	1.82712	101.4	127	2.9	212.2	77.6	152.8	123.1	3	High	High	High	Peak Found	Peak Found	High	High	High
High	Master Protein	A0A0G2JYK0	Serine protease inhibitor A3N OS=Rattus norvegicus OX=10116 GN=LOC299282 PE=1 SV=1	0	26.016	16	6	13	5	67.9	49.81	6				Pf00079		ENSRNOG00000010478.7				0	1.5061	0.605815	2.5476	57.3	82	6.4	203.4	118	205.8	113.7	13.4	High	High	High	Peak Found	Peak Found	High	High	High
High	Master Protein	A0A0G2JZQ9	Keratin, type II cytoskeletal 1b OS=Rattus norvegicus OX=10116 GN=Krt77 PE=3 SV=1	0	25.728	10	7	148	2	62	464.15	7		cytoskeleton	protein binding;structural molecule activity	Pf00038, Pf09728, Pf13166, Pf14992	406226	ENSRNOG00000036865.3	Krt77			0	4.26415	1.32989	1.02884	15.3	32.4	76.7	126.7	229.3	49	252.8	17.7	High	Peak Found	High	High	Peak Found	High	Peak Found	High
High	Master Protein	Q6P7B0	Tryptophan--tRNA ligase, cytoplasmic OS=Rattus norvegicus OX=10116 GN=Wars PE=1 SV=2	0	25.556	21	7	8	7	54.1	28.32	7	metabolic process;regulation of biological process	cytoplasm;cytosol;nucleus	catalytic activity;enzyme regulator activity;nucleotide binding;protein binding	Pf00458, Pf00579	314442	ENSRNOG00000004359.7	Wars			0	443.824	0.0156395	2.70339	0.6	1.1	704.8	49.7	14.1	17.8	7.4	4.4	Peak Found	Peak Found	Peak Found	Peak Found	High	Peak Found	Peak Found	Peak Found
High	Master Protein	P70581	Nucleoporin p58/p45 OS=Rattus norvegicus OX=10116 GN=Nup58 PE=1 SV=1	0	25.442	12	5	21	5	59.2	67.84	5	cell organization and biogenesis;regulation of biological process;transport	membrane;nucleus	protein binding;structural molecule activity;transporter activity		245922	ENSRNOG00000012644.8	Nupl1; Nup58	SUMOylation of RNA binding proteins; snRNP Assembly; Transport of Mature mRNA derived from an Intron-Containing Transcript; SUMOylation of DNA damage response and repair proteins; SUMOylation of chromatin organization proteins; Nuclear Pore Complex (NPC) Disassembly; SUMOylation of DNA replication proteins; Regulation of Glucokinase by Glucokinase Regulatory Protein; Regulation of HSF1-mediated h…	RNA transport	0	1.92853	0.498015	2.27043	69.6	87.1		151.1	147.6	194.1	138.6	11.9	High	High	High	Peak Found	Not Found	High	High	High
High	Master Protein	Q02759	Arachidonate 15-lipoxygenase OS=Rattus norvegicus OX=10116 GN=Alox15 PE=1 SV=3	0	25.119	14	6	14	6	75.3	48.19	6	cell organization and biogenesis;cellular homeostasis;metabolic process;regulation of biological process;response to stimulus;transport	cytoplasm;cytosol;membrane	catalytic activity;metal ion binding;protein binding	Pf00305, Pf01477	81639	ENSRNOG00000019183.6	Alox15	Synthesis of 12-eicosatetraenoic acid derivatives; Synthesis of 15-eicosatetraenoic acid derivatives; Synthesis of Leukotrienes (LT) and Eoxins (EX)	Arachidonic acid metabolism; Metabolic pathways; Linoleic acid metabolism; Serotonergic synapse	0	2.10521	0.42218	4.52424	56.9	42.9	105.3	104.8	72.2	329.1	69.9	18.8	High	High	Peak Found	High	Peak Found	Peak Found	High	High
High	Master Protein	Q6Q0N1	Cytosolic non-specific dipeptidase OS=Rattus norvegicus OX=10116 GN=Cndp2 PE=1 SV=1	0	24.45	21	7	10	7	52.7	33.13	7	metabolic process	cytoplasm;cytosol	catalytic activity;metal ion binding	Pf01546, Pf07687	291394	ENSRNOG00000015591.5	Cndp2	Glutathione synthesis and recycling	Arginine and proline metabolism; Histidine metabolism; Metabolic pathways; beta-Alanine metabolism	0	24.0278	0.0445087	2.07143	14.3	14.5	662.2	29.8	20.2	43.6	15.4		Peak Found	High	High	Not Found	High	Peak Found	Peak Found	Peak Found
High	Master Protein	M0R9Q1	RCG48334, isoform CRA_e OS=Rattus norvegicus OX=10116 GN=Rbm14 PE=1 SV=1	0	24.302	14	7	13	7	69.5	44.5	7	cell organization and biogenesis;metabolic process;regulation of biological process;response to stimulus	cytoplasm;nucleus	RNA binding	Pf00076, Pf13893, Pf14259	170900	ENSRNOG00000045568.3	LOC100911677; Rbm14	RUNX2 regulates bone development		0	0.810278	0.444444	2.55794	109.1	149.7	80.2	129.5	76.4	162	74.2	19	High	High	Peak Found	Peak Found	Peak Found	High	High	High
High	Master Protein	D3ZQM0	Splicing factor 3a, subunit 1 OS=Rattus norvegicus OX=10116 GN=Sf3a1 PE=1 SV=1	0	24.265	11	5	7	5	88.5	26.76	5	cell organization and biogenesis;metabolic process;regulation of biological process	spliceosomal complex	protein binding;RNA binding	Pf00240, Pf01805, Pf12230, Pf14560	305479	ENSRNOG00000005218.5	Sf3a1	mRNA Splicing - Major Pathway	Spliceosome	0	73.9804	0.0124569	3.24468	5.7	4.5	751.1	3.5	13.2	17.3	4.7		Peak Found	Peak Found	Peak Found	Not Found	High	Peak Found	Peak Found	Peak Found
High	Master Protein	P13601	Aldehyde dehydrogenase, cytosolic 1 OS=Rattus norvegicus OX=10116 GN=Aldh1a7 PE=1 SV=2	0	24.133	15	7	20	2	54.5	51.12	7	cell organization and biogenesis;metabolic process;response to stimulus	cytoplasm;cytosol	catalytic activity;nucleotide binding;protein binding	Pf00171, Pf05893, Pf07368	29651		Aldh1a7		Metabolic pathways; Retinol metabolism	0	#DIV/0!	0.402223	1.10798			428.1	57.7	53.3	163.2	97.7		Peak Found	Peak Found	Peak Found	Not Found	High	Peak Found	Not Found	Not Found
High	Master Protein	A0A0G2K5I9	Nuclear factor 1 OS=Rattus norvegicus OX=10116 GN=Nfia PE=1 SV=1	0	24.125	15	6	28	4	56	90.85	6	cell organization and biogenesis;metabolic process;regulation of biological process	nucleus	DNA binding;protein binding	Pf00859, Pf03165, Pf10524		ENSRNOG00000006966.7				2	1.03389	0.888565	3.34344	54	78.8	23.6	113.7	138.2	269.7	109.7	12.3	High	High	High	Peak Found	Peak Found	High	High	High
High	Master Protein	A0A0G2JXH6	Keratin, type II cytoskeletal 73 OS=Rattus norvegicus OX=10116 GN=Krt73 PE=1 SV=1	0	23.771	8	5	98	1	58.7	315.8	5	transport	nucleus	catalytic activity;motor activity;protein binding;structural molecule activity	Pf00038, Pf01576, Pf03962, Pf04156, Pf08614, Pf09728, Pf09763, Pf11559, Pf12128, Pf13514, Pf14915	300248	ENSRNOG00000025087.4	Krt73			0	#DIV/0!	#DIV/0!	#DIV/0!			53.9	113.3		632.8			Not Found	High	Not Found	Not Found	Peak Found	High	Not Found	Not Found
High	Master Protein	Q6IMY8	Heterogeneous nuclear ribonucleoprotein U OS=Rattus norvegicus OX=10116 GN=Hnrnpu PE=1 SV=1	0	23.697	10	7	12	7	87.7	40.27	7	cell differentiation;regulation of biological process;response to stimulus	cell surface;chromosome;membrane;nucleus;spliceosomal complex	DNA binding;nucleotide binding;protein binding;RNA binding	Pf00622, Pf13671	117280	ENSRNOG00000033790.4	Hnrnpu	mRNA Splicing - Major Pathway	Spliceosome	0	8.60132	0.0574603	6.23667	21	39.7	479.9	42.2	47.3	139.8	21.4	8.6	Peak Found	High	Peak Found	Peak Found	High	Peak Found	High	High
High	Master Protein	F1M865	Sorbin and SH3 domain-containing protein 1 OS=Rattus norvegicus OX=10116 GN=Sorbs1 PE=1 SV=1	0	23.635	16	8	9	8	83	31.16	8	cell organization and biogenesis;regulation of biological process;response to stimulus		protein binding	Pf00018, Pf02208, Pf03867, Pf07653, Pf14604		ENSRNOG00000015658.8		Smooth Muscle Contraction		0	5.99076	0.186214	3.78315	24.5	40.4	291.2	97.6	102.9	171	56.9	15.5	Peak Found	High	Peak Found	Peak Found	High	High	Peak Found	Peak Found
High	Master Protein	A0A0G2K3G0	Histidine-rich glycoprotein OS=Rattus norvegicus OX=10116 GN=Hrg PE=1 SV=1	0	23.117	11	5	22	5	60.3	67.42	5	defense response;regulation of biological process;response to stimulus	cell surface;extracellular	enzyme regulator activity;metal ion binding;protein binding			ENSRNOG00000001809.7				0	0.495156	1.47477	2.53911	75.5	120.6	7.2	89.9	181.7	181.9	132.6	10.6	High	High	High	Peak Found	Peak Found	High	High	High
High	Master Protein	D4A1U1	Zinc finger and BTB domain containing 20 (Predicted), isoform CRA_b OS=Rattus norvegicus OX=10116 GN=Zbtb20 PE=1 SV=1	0	23.074	13	5	7	5	73.4	24.95	5	regulation of biological process	nucleus	DNA binding;metal ion binding;protein binding	Pf00096, Pf00651, Pf13465, Pf13894	288105	ENSRNOG00000056716.2	Zbtb20			0	5.12464	0.185351	4.6184	28.4	41.4	292.2	65.5	127.7	178.5	53.1	13.2	Peak Found	High	Peak Found	Peak Found	High	Peak Found	Peak Found	High
High	Master Protein	M0R735	Heterogeneous nuclear ribonucleoprotein Q OS=Rattus norvegicus OX=10116 GN=Syncrip PE=1 SV=2	0	22.996	17	7	17	6	62.6	53.41	7	cell differentiation;metabolic process;regulation of biological process;response to stimulus	cytoplasm;endoplasmic reticulum;membrane;nucleus;spliceosomal complex	RNA binding	Pf00076, Pf13893, Pf14259	363113	ENSRNOG00000000204.7	Syncrip			1	1.8214	0.528694	2.90855	52.6	68.9	124.4	96.9	129.9	210.4	96	21	High	High	High	High	High	High	High	High
High	Master Protein	Q4AE70	Histone-arginine methyltransferase CARM1 OS=Rattus norvegicus OX=10116 GN=Carm1 PE=1 SV=1	0	22.936	14	7	18	7	70.3	56.06	7	cell organization and biogenesis;metabolic process;regulation of biological process;response to stimulus	cytoplasm;cytosol;nucleus	catalytic activity;DNA binding;protein binding	Pf02475, Pf05175, Pf05185, Pf06325, Pf08003, Pf08241, Pf08242, Pf11531, Pf12847, Pf13649, Pf13659, Pf13847	363026		Carm1	Regulation of lipid metabolism by Peroxisome proliferator-activated receptor alpha (PPARalpha); RMTs methylate histone arginines	Endocrine resistance	0	1.26084	0.553968	3.40306	62.8	87.1	34.6	154.4	114.3	242	85.9	18.8	High	High	High	Peak Found	Peak Found	High	High	High
High	Master Protein	Q6IG12	Keratin, type II cytoskeletal 7 OS=Rattus norvegicus OX=10116 GN=Krt7 PE=3 SV=1	0	21.87	12	6	42	2	50.7	119.4	6	cell organization and biogenesis;transport	cytoplasm;cytoskeleton;nucleus	catalytic activity;motor activity;structural molecule activity	Pf00038, Pf01576, Pf06160, Pf07926, Pf08317, Pf11559, Pf12128, Pf12137, Pf13166, Pf13514	300242		Krt7			0	#DIV/0!	#DIV/0!	#DIV/0!			675	125					Not Found	Not Found	Not Found	Not Found	High	Peak Found	Not Found	Not Found
High	Master Protein	Q499N5	Acyl-CoA synthetase family member 2, mitochondrial OS=Rattus norvegicus OX=10116 GN=Acsf2 PE=2 SV=1	0	21.16	18	7	24	7	67.8	82.63	7	metabolic process	mitochondrion	catalytic activity;nucleotide binding	Pf00501, Pf13193	619561	ENSRNOG00000003330.4	Acsf2	Mitochondrial Fatty Acid Beta-Oxidation		0	2.87721	1.05088	0.841859	35.1	49.6	50.3	193.4	75.2	140.4	240.2	15.9	High	High	High	High	High	High	High	High
High	Master Protein	P04762	Catalase OS=Rattus norvegicus OX=10116 GN=Cat PE=1 SV=3	0	20.397	13	5	16	5	59.7	54.22	5	cell differentiation;cell organization and biogenesis;metabolic process;regulation of biological process;response to stimulus	cytosol;endoplasmic reticulum;Golgi;membrane;mitochondrion;vacuole	antioxidant activity;catalytic activity;metal ion binding;nucleotide binding;protein binding	Pf00199, Pf06628	24248	ENSRNOG00000008364.6	Cat	Detoxification of Reactive Oxygen Species; Neutrophil degranulation	Longevity regulating pathway; Longevity regulating pathway - multiple species; Tryptophan metabolism; Amyotrophic lateral sclerosis (ALS); FoxO signaling pathway; Glyoxylate and dicarboxylate metabolism; Peroxisome; Carbon metabolism	0	2.48036	0.729864	2.03844	31.9	57.2	74.7	146.3	50.1	278.7	137.7	23.6	High	High	High	High	High	High	High	High
High	Master Protein	G3V7J0	Aldehyde dehydrogenase family 6, subfamily A1, isoform CRA_b OS=Rattus norvegicus OX=10116 GN=Aldh6a1 PE=1 SV=1	0	20.096	15	6	18	6	57.7	58.73	6	cell differentiation;metabolic process	mitochondrion	catalytic activity;RNA binding	Pf00171	81708	ENSRNOG00000011419.4	Aldh6a1	Branched-chain amino acid catabolism	Inositol phosphate metabolism; Metabolic pathways; Valine, leucine and isoleucine degradation; Propanoate metabolism; beta-Alanine metabolism; Carbon metabolism	0	10.4135	0.215836	2.47914	15.4	26.2	354.8	78.4	44.2	187.6	84	9.5	High	High	High	Peak Found	High	High	High	High
High	Master Protein	D4A8X8	CTTNBP2 N-terminal like (Predicted), isoform CRA_a OS=Rattus norvegicus OX=10116 GN=Cttnbp2nl PE=1 SV=1	0	20.079	15	6	9	6	70	28.73	6	metabolic process;regulation of biological process	cytoskeleton	catalytic activity;motor activity;protein binding	Pf01576, Pf02463, Pf04111, Pf04156, Pf04849, Pf07888, Pf09727, Pf12128, Pf13514, Pf13868	310760	ENSRNOG00000014479.5	Cttnbp2nl			0	0.120595	1.14773	2.21924	204.7	306.1	26.7	34.9	74.5	82.4	44.5	26.2	Peak Found	Peak Found	Peak Found	Peak Found	Peak Found	Peak Found	High	High
High	Master Protein	A0A0G2K8K0	Splicing factor proline and glutamine rich OS=Rattus norvegicus OX=10116 GN=Sfpq PE=1 SV=1	0	20.023	10	6	8	6	75	26.11	6	cell organization and biogenesis;metabolic process;regulation of biological process;response to stimulus	chromosome;nucleus	DNA binding;protein binding;RNA binding	Pf00076, Pf08075, Pf13893, Pf14259		ENSRNOG00000058461.1		PTK6 Regulates Proteins Involved in RNA Processing		0	66.566	0.0432256	1.92459		5.3	666.3	39.3	24.3	34.4	21.4	9.1	Peak Found	Peak Found	Peak Found	Peak Found	High	High	Not Found	Peak Found
High	Master Protein	D4A772	Dystrobrevin OS=Rattus norvegicus OX=10116 GN=Dtna PE=1 SV=3	0	19.988	10	5	11	5	70.9	38.88	5	metabolic process	cytoplasm;membrane	metal ion binding;protein binding	Pf00569, Pf02403, Pf03962, Pf04111, Pf05400, Pf09068, Pf09069, Pf11932		ENSRNOG00000016671.8				0	1.57888	0.613618	1.59094	50	107.2	28.1	220.1	103.9	138.4	148.5	3.8	High	High	High	Peak Found	Peak Found	High	High	High
High	Master Protein	O08651	D-3-phosphoglycerate dehydrogenase OS=Rattus norvegicus OX=10116 GN=Phgdh PE=1 SV=3	0	19.838	13	6	19	6	56.5	57.57	6	cell differentiation;cell organization and biogenesis;metabolic process;regulation of biological process		catalytic activity;nucleotide binding	Pf00389, Pf02826	58835	ENSRNOG00000019328.6	Phgdh	Serine biosynthesis	Biosynthesis of amino acids; Metabolic pathways; Glycine, serine and threonine metabolism; Carbon metabolism	0	0.372321	0.244681	4.39386	212.5	216.7	126.3	33.5	10.8	161	30.5	8.6	Peak Found	High	Peak Found	Peak Found	High	Peak Found	High	High
High	Master Protein	A0A0G2K7N1	Keratin, type II cytoskeletal 72 OS=Rattus norvegicus OX=10116 GN=Krt72 PE=3 SV=1	0	19.825	7	4	38	1	60.4	115.89	4			catalytic activity;motor activity;protein binding;structural molecule activity	Pf00038, Pf01576, Pf09728, Pf12128, Pf13514	406227	ENSRNOG00000030876.2	Krt72			0	9.10345	0.700284	2.82421	17	6.2	87.6	123.6	238.7	179	143.7	4.2	High	High	High	Peak Found	High	High	High	High
High	Master Protein	A0A0G2JWK2	Methyl-CpG-binding protein 2 OS=Rattus norvegicus OX=10116 GN=Mecp2 PE=1 SV=1	0	19.823	16	5	14	5	53	46.76	5	cell communication;cell differentiation;cell organization and biogenesis;defense response;metabolic process;regulation of biological process;response to stimulus;transport	cytoplasm;cytosol;mitochondrion;nucleus	DNA binding;nucleotide binding;protein binding;RNA binding	Pf01429	29386	ENSRNOG00000056659.1	Mecp2			0	3.27412	0.492516	3.94777	43.7	21.6	179.2	34.6	208.4	207.3	87.2	18.1	High	High	Peak Found	Peak Found	High	High	High	High
High	Master Protein	Q9EPH8	Polyadenylate-binding protein 1 OS=Rattus norvegicus OX=10116 GN=Pabpc1 PE=1 SV=1	0	19.708	12	6	12	4	70.7	39.94	6	metabolic process;regulation of biological process	cytoplasm;cytosol;membrane;nucleus;spliceosomal complex	protein binding;RNA binding	Pf00076, Pf00658, Pf13893, Pf14259	171350	ENSRNOG00000008639.7	Pabpc1	Translation initiation complex formation; AUF1 (hnRNP D0) binds and destabilizes mRNA; Nonsense Mediated Decay (NMD) enhanced by the Exon Junction Complex (EJC); Nonsense Mediated Decay (NMD) independent of the Exon Junction Complex (EJC); L13a-mediated translational silencing of Ceruloplasmin expression; Deadenylation of mRNA	mRNA surveillance pathway; RNA degradation; RNA transport	1	2.41895	0.169713	4.3453	61.7	80.8	234	110.7	81.3	172.9	52.8	5.7	Peak Found	High	Peak Found	Not Found	High	Peak Found	High	High
High	Master Protein	Q499Q4	Phosphoglucomutase 1 OS=Rattus norvegicus OX=10116 GN=Pgm1 PE=1 SV=2	0	19.688	14	6	24	6	61.4	67.15	6	cellular homeostasis;metabolic process;response to stimulus	cytoplasm;cytoskeleton;cytosol	catalytic activity;metal ion binding	Pf00408, Pf02878, Pf02879, Pf02880	24645	ENSRNOG00000009889.6	Pgm1	Glycogen breakdown (glycogenolysis); Glycogen synthesis; Galactose catabolism; Neutrophil degranulation	Purine metabolism; Glycolysis / Gluconeogenesis; Galactose metabolism; Pentose phosphate pathway; Starch and sucrose metabolism; Metabolic pathways; Amino sugar and nucleotide sugar metabolism	0	1.76597	0.616391	2.11669	47.2	82.7	116.2	113.2	113.3	186	117.8	23.6	High	High	High	Peak Found	High	High	High	High
High	Master Protein	F1LV13	Heterogeneous nuclear ribonucleoprotein M OS=Rattus norvegicus OX=10116 GN=Hnrnpm PE=1 SV=1	0	19.493	11	5	7	5	73.7	26.65	5	metabolic process;regulation of biological process;response to stimulus	cell surface;membrane;spliceosomal complex	protein binding;RNA binding	Pf00076, Pf11532, Pf11608, Pf13893, Pf14259	116655	ENSRNOG00000007921.8	Hnrnpm	FGFR2 alternative splicing; mRNA Splicing - Major Pathway	Spliceosome	0	3.07877	0.232646	1.95214	61.9	75.2	329.4	92.7	83	108.7	49.1		Peak Found	High	Peak Found	Not Found	High	High	High	High
High	Master Protein	Q62952	Dihydropyrimidinase-related protein 3 OS=Rattus norvegicus OX=10116 GN=Dpysl3 PE=1 SV=2	0	19.256	11	4	11	3	61.9	33.56	4	cell organization and biogenesis;regulation of biological process;response to stimulus	cytoplasm;cytosol	catalytic activity;protein binding	Pf01979, Pf04909, Pf13147, Pf13594	25418	ENSRNOG00000018992.7	Dpysl3	CRMPs in Sema3A signaling		0	0.516489	4.44784	0.457137	109.2	106.1	36.9	74.3	66.4	159.7	247.3		Peak Found	Peak Found	Peak Found	Not Found	Peak Found	Peak Found	High	High
High	Master Protein	Q6IFZ5	Keratin 76 OS=Rattus norvegicus OX=10116 GN=Krt76 PE=2 SV=1	0	19.032	7	6	37	1	61.7	100.41	6	cell organization and biogenesis	nucleus	catalytic activity;motor activity;protein binding;structural molecule activity	Pf00038, Pf01576, Pf10473	407757	ENSRNOG00000031785.2	Krt76	Formation of the cornified envelope		0	5.03984	#DIV/0!	#DIV/0!	27.9	22.3		126.5	38.1	585.2			Peak Found	High	Not Found	Not Found	Not Found	High	Peak Found	Peak Found
High	Master Protein	Q68FS4	Cytosol aminopeptidase OS=Rattus norvegicus OX=10116 GN=Lap3 PE=1 SV=1	0	18.596	16	6	9	6	56.1	28.43	6	metabolic process	cytoplasm;cytosol;mitochondrion;nucleus	catalytic activity;metal ion binding	Pf00883, Pf02789	289668	ENSRNOG00000003289.8	Lap3		Arginine and proline metabolism; Metabolic pathways; Glutathione metabolism	0	298.2	0.0225352	2.09524	1.5	1	681.7	63.8	4.1	31.1	11.4	5.4	Peak Found	Peak Found	Peak Found	Peak Found	High	High	Peak Found	Peak Found
High	Master Protein	Q4KLL4	Transmembrane 9 superfamily member 4 OS=Rattus norvegicus OX=10116 GN=Tm9sf4 PE=2 SV=1	0	18.576	8	4	5	4	74.6	16.62	4	cell organization and biogenesis;cellular homeostasis;regulation of biological process;response to stimulus;transport	endosome;Golgi;membrane		Pf02990	296279	ENSRNOG00000009406.7	Tm9sf4			0	14.4383	0.0319225	2.42857	18.5	30.1	660.3	41.4		27.2	9.4	13	Not Found	Peak Found	Peak Found	Peak Found	High	Peak Found	Peak Found	Peak Found
High	Master Protein	Q6AYI1	DEAD (Asp-Glu-Ala-Asp) box polypeptide 5 OS=Rattus norvegicus OX=10116 GN=Ddx5 PE=1 SV=1	0	18.503	13	7	17	4	69.2	46.76	7	cell differentiation;cell organization and biogenesis;metabolic process;regulation of biological process;response to stimulus	cytoplasm;membrane;nucleus;spliceosomal complex	catalytic activity;nucleotide binding;protein binding;RNA binding	Pf00270, Pf00271, Pf08061	287765	ENSRNOG00000030680.4	Ddx5	mRNA Splicing - Major Pathway	Transcriptional misregulation in cancer; Proteoglycans in cancer; Spliceosome	2	2.75073	0.4371	2.38455	45.6	56.7	188.6	92.8	116.8	176.5	100.9	22.1	High	High	Peak Found	Peak Found	High	Peak Found	High	High
High	Master Protein	E9PT65	Radixin OS=Rattus norvegicus OX=10116 GN=Rdx PE=1 SV=2	0	18.432	12	6	15	2	68.4	43.18	6	cell organization and biogenesis;regulation of biological process;response to stimulus	cytoplasm;cytoskeleton;membrane	protein binding;RNA binding	Pf00373, Pf00769, Pf09379, Pf09380		ENSRNOG00000012237.6				0	14.1394	0.137442	4.31726	11	34.9	324.5		132.4	252.7	44.6		Peak Found	Peak Found	Peak Found	Not Found	High	Not Found	Peak Found	Peak Found
High	Master Protein	Q5U2U8	Bcl2-associated athanogene 3 OS=Rattus norvegicus OX=10116 GN=Bag3 PE=1 SV=1	0	18.418	13	5	9	5	61.5	29.58	5	regulation of biological process;response to stimulus	cytoplasm;cytosol;membrane;nucleus	enzyme regulator activity;nucleotide binding;protein binding	Pf00397, Pf02179	293524	ENSRNOG00000020298.6	Bag3	Regulation of HSF1-mediated heat shock response		0	1.88692	0.200353	3.09238	82.2	98.2	295.9	44.5	154.9	56	62.8	5.4	Peak Found	Peak Found	Peak Found	Peak Found	Peak Found	Peak Found	High	High
High	Master Protein	A0A0G2JW94	Clathrin interactor 1 OS=Rattus norvegicus OX=10116 GN=Clint1 PE=1 SV=1	0	18.232	15	5	11	5	53.8	34.89	5	cell organization and biogenesis;transport	Golgi;membrane	protein binding	Pf01417		ENSRNOG00000005406.7		Golgi Associated Vesicle Biogenesis		0	2.01943	0.396151	3.32287	49.7	73.8	113.6	135.8	157.4	170.9	88.5	10.3	High	High	Peak Found	Peak Found	High	High	High	High
High	Master Protein	D4AE80	Decapping mRNA 1A OS=Rattus norvegicus OX=10116 GN=Dcp1a PE=1 SV=1	0	17.828	14	5	9	5	65.1	30.2	5	metabolic process;regulation of biological process	cytoplasm;membrane	enzyme regulator activity;protein binding;RNA binding	Pf06058	361109	ENSRNOG00000016015.5	Dcp1a	mRNA decay by 5' to 3' exoribonuclease; Nonsense Mediated Decay (NMD) enhanced by the Exon Junction Complex (EJC); Butyrate Response Factor 1 (BRF1) binds and destabilizes mRNA	RNA degradation	0	0.626453	0.769528	3.66533	81.9	124.5	19.3	110	150.5	214.2	90.6	8.9	High	High	High	Peak Found	Peak Found	Peak Found	High	High
High	Master Protein	D4A6T0	Flavin-containing monooxygenase OS=Rattus norvegicus OX=10116 GN=Fmo13 PE=3 SV=1	0	17.61	7	3	10	3	61.4	36.05	3	metabolic process	membrane	catalytic activity;nucleotide binding	Pf00743, Pf07992, Pf13434, Pf13450, Pf13454, Pf13738	289193	ENSRNOG00000043014.1	Fmo13		Drug metabolism - cytochrome P450	0	1589	0.00440529	0.428571	0.2	0.3	793.4	1.1	0.5	1	1.1	2.4	Peak Found	Peak Found	Peak Found	Peak Found	High	Peak Found	Peak Found	Peak Found
High	Master Protein	B5DF55	RCG55706 OS=Rattus norvegicus OX=10116 GN=Stam PE=1 SV=1	0	17.432	12	5	7	5	59.6	20.44	5	transport		protein binding	Pf00018, Pf00790, Pf07653, Pf14604	498798	ENSRNOG00000060817.1	Stam	Endosomal Sorting Complex Required For Transport (ESCRT); Metalloprotease DUBs; Negative regulation of MET activity; EGFR downregulation; Cargo recognition for clathrin-mediated endocytosis	Jak-STAT signaling pathway; Endocytosis	0	1.1851	0.91746	2.52595	61.8	71.1	10.6	146.9	173.8	191.2	134.5	10	Peak Found	High	Peak Found	Peak Found	Peak Found	Peak Found	High	High
High	Master Protein	Q8VHF5	Citrate synthase, mitochondrial OS=Rattus norvegicus OX=10116 GN=Cs PE=1 SV=1	0	17.271	13	5	14	5	51.8	43.6	5	metabolic process	mitochondrion;nucleus;organelle lumen	catalytic activity;RNA binding	Pf00285	170587		Cs		2-Oxocarboxylic acid metabolism; Citrate cycle (TCA cycle); Biosynthesis of amino acids; Metabolic pathways; Glyoxylate and dicarboxylate metabolism; Carbon metabolism	0	6.49273	0.140857	6.71173	13.4	41.6	274.5	82.6	117.8	219.8	48.1	2.2	High	High	High	Peak Found	High	High	Peak Found	High
High	Master Protein	A0A0G2JUG1	Uncharacterized protein OS=Rattus norvegicus OX=10116 PE=3 SV=1	0	17.079	8	4	39	1	57.4	112.15	4			structural molecule activity	Pf00038		ENSRNOG00000059050.1		Formation of the cornified envelope		0	#DIV/0!	#DIV/0!	#DIV/0!				800					Not Found	Not Found	Not Found	Not Found	Not Found	High	Not Found	Not Found
High	Master Protein	D3ZKG1	Methylmalonyl CoA mutase OS=Rattus norvegicus OX=10116 GN=Mut PE=1 SV=2	0	17.062	9	5	9	5	92	29.34	5	metabolic process	mitochondrion	catalytic activity;metal ion binding	Pf01642, Pf02310	688517	ENSRNOG00000050843.2	Mut	Cobalamin (Cbl, vitamin B12) transport and metabolism; Propionyl-CoA catabolism		0	1.63981	0.513321	5.08997	44	59	95.5	73.4	247.1	194.2	78	8.7	High	High	Peak Found	Peak Found	High	Peak Found	High	Peak Found
High	Master Protein	P52631	Signal transducer and activator of transcription 3 OS=Rattus norvegicus OX=10116 GN=Stat3 PE=1 SV=1	0	16.681	8	4	9	4	88	29.78	4	cell differentiation;cell organization and biogenesis;cell proliferation;defense response;metabolic process;regulation of biological process;reproduction;response to stimulus;transport	cytoplasm;cytosol;membrane;mitochondrion;nucleus	DNA binding;protein binding;signal transducer activity	Pf00017, Pf01017, Pf02864, Pf02865	25125	ENSRNOG00000019742.5	Stat3	Interleukin-15 signaling; Interleukin-7 signaling; Interleukin-35 Signalling; Interleukin-20 family signaling; Interleukin-4 and 13 signaling; Downstream signal transduction; Interleukin-6 family signaling; Interleukin-10 signaling; PTK6 Activates STAT3; MET activates STAT3; Signaling by SCF-KIT	Viral carcinogenesis; Measles; Hepatitis B; AGE-RAGE signaling pathway in diabetic complications; Epstein-Barr virus infection; Prolactin signaling pathway; Inflammatory bowel disease (IBD); Hepatitis C; Acute myeloid leukemia; Signaling pathways regulating pluripotency of stem cells; EGFR tyrosine kinase inhibitor resistance; Pancreatic cancer; Toxoplasmosis; Pathways in cancer; MicroRNAs in can…	0	1.69835	0.0785791	15.3151	53.5	110.6	201.6	77.1	147.4	188	17.8	4.1	High	High	Peak Found	Peak Found	High	Peak Found	High	High
High	Master Protein	F1LMM9	Elongation factor G, mitochondrial OS=Rattus norvegicus OX=10116 GN=Gfm1 PE=1 SV=2	0	16.376	12	7	18	7	83.4	49.47	7	metabolic process	mitochondrion	catalytic activity;nucleotide binding;RNA binding	Pf00009, Pf00679, Pf03144, Pf03764, Pf14492		ENSRNOG00000012873.8				0	1.35294	0.545151	3.9908	62.9	69.7	93.8	85.6	169.8	220.5	83.7	14.1	High	High	High	Peak Found	Peak Found	High	High	High
High	Master Protein	Q60587	Trifunctional enzyme subunit beta, mitochondrial OS=Rattus norvegicus OX=10116 GN=Hadhb PE=1 SV=1	0	16.088	12	5	9	5	51.4	24.14	5	metabolic process	endoplasmic reticulum;membrane;mitochondrion	catalytic activity;nucleotide binding;protein binding;RNA binding	Pf00108, Pf00109, Pf02803	171155	ENSRNOG00000010800.6	Hadhb	Beta oxidation of myristoyl-CoA to lauroyl-CoA; Beta oxidation of lauroyl-CoA to decanoyl-CoA-CoA; Beta oxidation of octanoyl-CoA to hexanoyl-CoA; Beta oxidation of decanoyl-CoA to octanoyl-CoA-CoA; Beta oxidation of hexanoyl-CoA to butanoyl-CoA; Beta oxidation of palmitoyl-CoA to myristoyl-CoA; Acyl chain remodeling of CL	Fatty acid metabolism; Fatty acid degradation; Fatty acid elongation; Metabolic pathways; Valine, leucine and isoleucine degradation	0	7.80157	0.228154	2.88521	17.5	33.4	272.1	125	112.3	149.1	80.2	10.4	Peak Found	High	Peak Found	Peak Found	High	High	Peak Found	Peak Found
High	Master Protein	A0A0G2JSU7	Myocyte enhancer factor 2D OS=Rattus norvegicus OX=10116 GN=Mef2d PE=1 SV=1	0	16.03	16	6	11	5	54.2	35.17	6	cell death;cell differentiation;metabolic process;regulation of biological process	cytoplasm;nucleus	DNA binding;protein binding	Pf00319, Pf12347	81518	ENSRNOG00000031778.3	Mef2d		cGMP-PKG signaling pathway	1	1.11711	0.614754	1.53053	90.6	116.9	42.6	189.2	89.9	128.2	124.9	17.6	High	High	High	Peak Found	Peak Found	High	High	High
High	Master Protein	Q6P6R2	Dihydrolipoyl dehydrogenase, mitochondrial OS=Rattus norvegicus OX=10116 GN=Dld PE=1 SV=1	0	15.946	12	4	13	4	54	48.73	4	cellular homeostasis;metabolic process;regulation of biological process	mitochondrion;organelle lumen	catalytic activity;nucleotide binding	Pf00070, Pf00890, Pf01134, Pf01946, Pf02852, Pf03486, Pf07992, Pf12831, Pf13450	298942	ENSRNOG00000006364.7	Dld	Glycine degradation; Lysine catabolism; Citric acid cycle (TCA cycle); Regulation of pyruvate dehydrogenase (PDH) complex; Branched-chain amino acid catabolism; Signaling by Retinoic Acid	Glycolysis / Gluconeogenesis; Citrate cycle (TCA cycle); Metabolic pathways; Valine, leucine and isoleucine degradation; Glycine, serine and threonine metabolism; Pyruvate metabolism; Glyoxylate and dicarboxylate metabolism; Propanoate metabolism; Carbon metabolism	0	5.08637	0.630566	1.88989	20.7	31.4	160	105	150.2	165.6	150	17.1	High	High	High	Peak Found	High	High	High	High
High	Master Protein	Q6TXF3	Acyl-CoA-binding protein OS=Rattus norvegicus OX=10116 GN=Dbi PE=1 SV=1	0	15.526	6	2	8	2	66.4	31.78	2	cell communication;cell proliferation;defense response;metabolic process;regulation of biological process;response to stimulus;transport	cytoplasm;endoplasmic reticulum;Golgi;membrane;mitochondrion;nucleus	protein binding	Pf00887	25045	ENSRNOG00000046889.3	Dbi			0	#DIV/0!	#DIV/0!	#DIV/0!			380			420			Not Found	High	Not Found	Not Found	High	Not Found	Not Found	Not Found
High	Master Protein	G3V679	Transferrin receptor protein 1 OS=Rattus norvegicus OX=10116 GN=Tfrc PE=1 SV=1	0	15.524	12	7	7	7	85.8	22.47	7	cell differentiation;cellular homeostasis;defense response;metabolic process;regulation of biological process;response to stimulus;transport	cell surface;cytoplasm;endosome;extracellular;membrane;mitochondrion;nucleus	protein binding;receptor activity;RNA binding;transporter activity	Pf02225, Pf04253, Pf04389	64678	ENSRNOG00000001766.7	Tfrc	Cargo recognition for clathrin-mediated endocytosis; Transferrin endocytosis and recycling; Golgi Associated Vesicle Biogenesis	HIF-1 signaling pathway; Endocytosis; Hematopoietic cell lineage; Phagosome	0	37.4862	0.091378	1.16774	10.1	8	668.1	10.4	31.2	41.2		31	Peak Found	Peak Found	Not Found	Peak Found	High	Peak Found	Peak Found	Peak Found
High	Master Protein	O35567	Bifunctional purine biosynthesis protein PURH OS=Rattus norvegicus OX=10116 GN=Atic PE=1 SV=2	0	15.294	10	4	9	4	64.2	30.83	4	metabolic process;response to stimulus	membrane;mitochondrion	catalytic activity;protein binding	Pf01808, Pf02142	81643	ENSRNOG00000015511.4	Atic	Purine ribonucleoside monophosphate biosynthesis	Purine metabolism; One carbon pool by folate; Antifolate resistance; Metabolic pathways	0	0.760094	1.46343	1.62599	68.4	102.5	45.3	84.6	119	190.1	146	44.1	High	High	High	Peak Found	Peak Found	High	High	High
High	Master Protein	Q4V8F9	Hydroxysteroid dehydrogenase-like protein 2 OS=Rattus norvegicus OX=10116 GN=Hsdl2 PE=2 SV=1	0	15.268	9	5	12	5	58.3	32.43	5	metabolic process	membrane;mitochondrion	catalytic activity	Pf00106, Pf02036, Pf14864	313200	ENSRNOG00000016692.7	Hsdl2			0	4.40898	0.282842	2.2455	31.7	52.9	54	319	92.1	144.8	82.2	23.3	High	High	Peak Found	Peak Found	Peak Found	Peak Found	High	High
High	Master Protein	D3ZIY3	YTH N(6)-methyladenosine RNA-binding protein 3 OS=Rattus norvegicus OX=10116 GN=Ythdf3 PE=1 SV=1	0	15.17	8	3	8	3	63.9	28.39	3	regulation of biological process		RNA binding	Pf04146	361920	ENSRNOG00000010084.6	Ythdf3			0	0.877485	0.775553	1.67527	104.4	111.9	27.3	162.5	109.1	137.5	126.6	20.6	Peak Found	Peak Found	High	Peak Found	Peak Found	High	High	High
High	Master Protein	G3V9N0	Polyadenylate-binding protein OS=Rattus norvegicus OX=10116 GN=Pabpc4 PE=1 SV=2	0	15.15	10	5	9	3	70.8	31.61	5	regulation of biological process	cytoplasm;cytosol;nucleus	RNA binding	Pf00076, Pf00658, Pf13893, Pf14259	298510	ENSRNOG00000015642.6	Pabpc4		mRNA surveillance pathway; RNA degradation; RNA transport	0	0.887821	1.36011	2.74453	42.6	82.2	34.2	76.6	246.9	166.7	136.7	14	High	Peak Found	Peak Found	Peak Found	Peak Found	Peak Found	High	Peak Found
High	Master Protein	P20059	Hemopexin OS=Rattus norvegicus OX=10116 GN=Hpx PE=1 SV=3	0	14.903	11	6	20	6	51.3	57.32	6	cellular homeostasis;metabolic process;regulation of biological process;transport	extracellular	metal ion binding;transporter activity	Pf00045	58917	ENSRNOG00000018257.5	Hpx	Scavenging of heme from plasma		0	1.50087	0.868023	2.43871	46	68.6	35.5	136.5	153.2	210.9	133.2	16.1	High	High	High	High	Peak Found	High	High	High
High	Master Protein	G3V836	Clusterin OS=Rattus norvegicus OX=10116 GN=Clu PE=1 SV=1	0	14.761	12	4	14	4	51.4	44.71	4	cell organization and biogenesis;cell proliferation;metabolic process;regulation of biological process;response to stimulus;transport	cell surface;cytoplasm;cytosol;endoplasmic reticulum;extracellular;membrane;mitochondrion;nucleus	catalytic activity;protein binding	Pf01093	24854	ENSRNOG00000016460.7	Clu	Terminal pathway of complement; Platelet degranulation ; Regulation of Complement cascade; Antimicrobial peptides		0	11.4167	0.112044	2.32248	22	26	462.2	85.8	36.5	106.1	60.8	0.6	High	High	High	Peak Found	High	High	High	High
High	Master Protein	Q4V8J6	YTH N(6)-methyladenosine RNA-binding protein 1 OS=Rattus norvegicus OX=10116 GN=Ythdf1 PE=1 SV=1	0	14.698	9	2	6	2	60.9	21.19	2	regulation of biological process		RNA binding	Pf04146	296467	ENSRNOG00000027015.5	Ythdf1			0	1.60372	0.737819	1.12186	93.5	121.5		172.4	121.5	163.9	127.2		High	High	Peak Found	Not Found	Not Found	Peak Found	High	High
High	Master Protein	O70185	Nuclear factor 1 OS=Rattus norvegicus OX=10116 GN=Nfib PE=1 SV=2	0	14.464	12	5	13	3	62.7	38.11	5	cell differentiation;cell organization and biogenesis;cellular component movement;metabolic process;regulation of biological process	nucleus	DNA binding	Pf00859, Pf03165, Pf10524, Pf15362	29227	ENSRNOG00000009795.8	Nfib			0	0.97044	0.704472	3.47746	58.7	100.3	50	104.3	141.6	236.4	84.1	24.6	High	High	Peak Found	Peak Found	Peak Found	High	Peak Found	High
High	Master Protein	D4A7U1	Zyxin OS=Rattus norvegicus OX=10116 GN=Zyx PE=1 SV=1	0	14.264	10	5	12	3	60.3	36.13	5	cell organization and biogenesis;regulation of biological process;response to stimulus	cytosol;nucleus	metal ion binding;RNA binding	Pf00412	114636	ENSRNOG00000017354.6	Zyx		Focal adhesion	0	0.309235	0.641313	2.38702	171.4	232.5	62.2	62.7	61.8	129.4	75.7	4.4	Peak Found	Peak Found	High	Peak Found	Peak Found	Peak Found	High	High
High	Master Protein	G3V7U4	Lamin-B1 OS=Rattus norvegicus OX=10116 GN=Lmnb1 PE=1 SV=1	0	14.031	11	5	5	5	66.6	15.73	5	regulation of biological process	membrane;nucleus	catalytic activity;motor activity;protein binding;structural molecule activity	Pf00038, Pf00932, Pf01576, Pf09726, Pf10186, Pf12128		ENSRNOG00000013774.5	LOC497722	Breakdown of the nuclear lamina		0	8.58135	0.167874	2.50127	29.2	25.5	369.5	99.9	60.9	136.2	74.3	4.5	Peak Found	Peak Found	Peak Found	Peak Found	High	High	Peak Found	High
High	Master Protein	Q00438	Polypyrimidine tract-binding protein 1 OS=Rattus norvegicus OX=10116 GN=Ptbp1 PE=1 SV=1	0	13.961	16	5	5	5	59.3	19.25	5	metabolic process;regulation of biological process	cytoplasm;membrane;nucleus	catalytic activity;DNA binding;RNA binding	Pf00076, Pf13893, Pf14259	29497		Ptbp1			0	31.5871	0.0733974	2.10944	2	18.1	561.9	73	13.9	84.4	27.9	18.7	Peak Found	Peak Found	Peak Found	Peak Found	High	Peak Found	Peak Found	Peak Found
High	Master Protein	A0A0G2JVM0	Taste receptor type 1 member 2 OS=Rattus norvegicus OX=10116 GN=Aldh4a1 PE=1 SV=1	0	13.959	7	3	6	3	61.8	19.89	3	metabolic process		catalytic activity	Pf00171		ENSRNOG00000061876.1				0	2.38104	0.377742	0.974194	17.5	137.6	189.9	179.4	62.1	73.8	129.3	10.2	High	Peak Found	Peak Found	Peak Found	Peak Found	High	High	High
High	Master Protein	A0A140TAI1	Ubiquilin 1, isoform CRA_a OS=Rattus norvegicus OX=10116 GN=Ubqln1 PE=1 SV=1	0	13.934	5	2	8	1	62	26.22	2	cell communication;cell organization and biogenesis;metabolic process;regulation of biological process;response to stimulus	cytoplasm;cytosol;endoplasmic reticulum;membrane;nucleus;proteasome;vacuole	protein binding	Pf00240, Pf00627, Pf09770, Pf11976	114590	ENSRNOG00000019282.7	Ubqln1		Protein processing in endoplasmic reticulum	0	0.190545	#DIV/0!	#DIV/0!	258	431.6		65.7	44.7				Peak Found	Not Found	Not Found	Not Found	Not Found	Peak Found	High	High
High	Master Protein	F1LRV4	Heat shock 70 kDa protein 4 OS=Rattus norvegicus OX=10116 GN=Hspa4 PE=1 SV=1	0	13.727	8	5	5	5	94	17.79	5	cell organization and biogenesis;transport	cytosol	nucleotide binding	Pf00012, Pf06723		ENSRNOG00000016596.3				0	30.2424	0.0352133	2.18293	10.7	12.4	650.9	47.7	22.2	31.5	20.7	3.9	Peak Found	Peak Found	Peak Found	Peak Found	High	Peak Found	Peak Found	Peak Found
High	Master Protein	M0R961	Far upstream element-binding protein 2 OS=Rattus norvegicus OX=10116 GN=Khsrp PE=1 SV=1	0	13.575	13	6	6	6	74.2	19.66	6	metabolic process;regulation of biological process;response to stimulus;transport	cytoplasm;membrane;nucleus	DNA binding;protein binding;RNA binding	Pf00013, Pf07650, Pf09005, Pf13014	171137	ENSRNOG00000047628.2	Khsrp	KSRP (KHSRP) binds and destabilizes mRNA		0	#DIV/0!	0.152288	0.809039			515.8		59.6	67.5	137.2	19.9	Peak Found	Peak Found	Peak Found	Peak Found	High	Not Found	Not Found	Not Found
High	Master Protein	Q5U2V1	Peptidylprolyl isomerase OS=Rattus norvegicus OX=10116 GN=Fkbp10 PE=1 SV=1	0	13.207	7	3	14	3	64.7	44.22	3	cell organization and biogenesis;metabolic process	cytoplasm	catalytic activity;metal ion binding	Pf00254, Pf13499	360627	ENSRNOG00000015941.8	Fkbp10			0	0.404672	2.96256	2.04107	68.7	89.7	4.8	59.3	148.6	239	165.5	24.4	High	High	High	Peak Found	Peak Found	High	High	High
High	Master Protein	A0A0G2K3Z4	Carboxylic ester hydrolase OS=Rattus norvegicus OX=10116 GN=Ces1d PE=1 SV=1	0	13.194	7	4	5	4	62	15.9	4	metabolic process		catalytic activity	Pf00135, Pf00326, Pf00756, Pf07859		ENSRNOG00000015519.6		Phase I - Functionalization of compounds		0	3.30104	0.515723	4.60467	17.5	40.3	23.9	166.9	60.4	392.7	94.5	3.9	Peak Found	High	Peak Found	Peak Found	Peak Found	Peak Found	High	High
High	Master Protein	D4A133	ATPase H+-transporting V1 subunit A OS=Rattus norvegicus OX=10116 GN=Atp6v1a PE=1 SV=1	0	12.912	9	4	8	4	68.2	23.16	4	cellular homeostasis;metabolic process;response to stimulus;transport	cytosol;membrane;mitochondrion	catalytic activity;nucleotide binding;transporter activity	Pf00006, Pf00306, Pf02874	685232	ENSRNOG00000001992.6	Atp6v1a	Ion channel transport; Transferrin endocytosis and recycling; Insulin receptor recycling; ROS, RNS production in phagocytes	Synaptic vesicle cycle; Oxidative phosphorylation; Rheumatoid arthritis; Metabolic pathways; Collecting duct acid secretion; mTOR signaling pathway; Phagosome	0	5.0599	0.102676	7.38596	29.5	47.3	262.1	126.5	104.2	190.5	34.9	5	High	High	Peak Found	Peak Found	High	Peak Found	High	High
High	Master Protein	D3ZHQ5	Beta-galactosidase OS=Rattus norvegicus OX=10116 GN=Glb1l2 PE=1 SV=1	0	12.586	8	3	3	3	73.9	10.59	3	metabolic process	vacuole	catalytic activity	Pf01301, Pf02449	503194	ENSRNOG00000007561.5	Glb1l2			0	#DIV/0!	0.191935	0.80456			610.7	29.1	50.7	48.1	61.4		Peak Found	Peak Found	Peak Found	Not Found	High	Peak Found	Not Found	Not Found
High	Master Protein	Q9ES21	Phosphatidylinositide phosphatase SAC1 OS=Rattus norvegicus OX=10116 GN=Sacm1l PE=1 SV=1	0	12.463	6	2	3	2	67	11.87	2	metabolic process	endoplasmic reticulum;Golgi;membrane	catalytic activity;receptor activity;signal transducer activity	Pf02383	116482	ENSRNOG00000005149.6	Sacm1l	Synthesis of PIPs at the Golgi membrane; Synthesis of PIPs at the ER membrane		0	#DIV/0!	0.204101	0.929589			598.1	21.2	68.8	48.7	63.2		Peak Found	Peak Found	Peak Found	Not Found	High	Peak Found	Not Found	Not Found
High	Master Protein	Q8R3Z7	EH-domain-containing 4 OS=Rattus norvegicus OX=10116 GN=Ehd4 PE=1 SV=1	0	12.398	9	4	6	3	61.4	19.73	4	cell organization and biogenesis;regulation of biological process;response to stimulus;transport	endoplasmic reticulum;membrane	metal ion binding;nucleotide binding;protein binding	Pf00350, Pf01926, Pf12763	192204	ENSRNOG00000007584.4	Ehd4		Endocytosis	0	1.14294	0.355794	5.20803	76.1	95.3	50.2	145.7	141.7	221.3	57.4	12.3	Peak Found	High	Peak Found	Peak Found	Peak Found	Peak Found	High	High
High	Master Protein	Q5U317	Pre-mRNA 3'-end-processing factor FIP1 OS=Rattus norvegicus OX=10116 GN=Fip1l1 PE=1 SV=1	0	12.397	9	3	7	3	60.2	24.4	3	metabolic process	nucleus	RNA binding	Pf05182	289582	ENSRNOG00000002275.7	Fip1l1	Cleavage of Growing Transcript in the Termination Region ; mRNA Splicing - Major Pathway; Processing of Intronless Pre-mRNAs; mRNA 3'-end processing	mRNA surveillance pathway	0	1.30516	0.914613	2.58145	48	85.7	39	135.5	163.3	248.7	79.8		Peak Found	High	Peak Found	Not Found	Peak Found	High	High	High
High	Master Protein	P50399	Rab GDP dissociation inhibitor beta OS=Rattus norvegicus OX=10116 GN=Gdi2 PE=1 SV=2	0	12.187	12	4	4	4	50.5	12.62	4	metabolic process;regulation of biological process;response to stimulus;transport	cytoplasm;cytosol;Golgi;membrane	catalytic activity;enzyme regulator activity;protein binding;RNA binding	Pf00996	29662	ENSRNOG00000018091.6	Gdi2	Rho GTPase cycle; RAB GEFs exchange GTP for GDP on RABs; Neutrophil degranulation		0	16.0912	0.0179793	27.3804	15.9	15.9	476.4	35.3	25.9	226		4.6	Peak Found	Peak Found	Not Found	Peak Found	High	Peak Found	Peak Found	Peak Found
High	Master Protein	Q5U328	Nucleolin OS=Rattus norvegicus OX=10116 GN=Ncl PE=1 SV=1	0	12.171	6	3	5	3	77.2	15.15	3	regulation of biological process;response to stimulus;transport	cell surface;cytoplasm;membrane;nucleus	DNA binding;metal ion binding;protein binding;RNA binding	Pf00076, Pf13893, Pf14259	25135	ENSRNOG00000018273.7	Ncl	Major pathway of rRNA processing in the nucleolus and cytosol		0	6.14263	0.714062	0.588966	44.7	17.7	373.8	9.5		80.6	261.7	12	Not Found	High	Peak Found	Peak Found	High	Peak Found	High	Peak Found
High	Master Protein	Q63598	Plastin-3 OS=Rattus norvegicus OX=10116 GN=Pls3 PE=1 SV=2	0	11.83	6	3	5	2	70.6	17.47	3	cell differentiation;cell organization and biogenesis	cytoplasm;cytosol;membrane	metal ion binding;protein binding	Pf00307, Pf13499	81748		Pls3			0	17.9678	0.262002	0.880745	14.7	19.5	494	120.5		70.9	80.5		Not Found	Peak Found	Peak Found	Not Found	High	Peak Found	High	High
High	Master Protein	D3ZU74	Cytoplasmic dynein 1 intermediate chain 2 OS=Rattus norvegicus OX=10116 GN=Dync1i2 PE=1 SV=1	0	11.659	10	3	5	3	68.3	16.76	3	cellular component movement;regulation of biological process;response to stimulus;transport	cytoplasm;mitochondrion	catalytic activity;motor activity;protein binding	Pf00400, Pf11540	116659	ENSRNOG00000009781.8	Dync1i2	Regulation of PLK1 Activity at G2/M Transition; Amplification of signal from unattached kinetochores via a MAD2 inhibitory signal; HSP90 chaperone cycle for steroid hormone receptors (SHR); AURKA Activation by TPX2; RHO GTPases Activate Formins; Recruitment of mitotic centrosome proteins and complexes; Loss of Nlp from mitotic centrosomes; Anchoring of the basal body to the plasma membrane; Resol…		0	5.3682	0.554949	2.98034	20.8	27	218.2	38.4	153.7	270.7	71.2		High	High	Peak Found	Not Found	Peak Found	High	Peak Found	High
High	Master Protein	D3ZAN3	Alpha glucosidase 2 alpha neutral subunit (Predicted) OS=Rattus norvegicus OX=10116 GN=Ganab PE=1 SV=1	0	11.636	10	5	6	5	90.5	18.06	5	metabolic process	membrane	catalytic activity;RNA binding	Pf01055, Pf13802	293721	ENSRNOG00000019724.6	Ganab	Calnexin/calreticulin cycle	Protein processing in endoplasmic reticulum; Metabolic pathways; N-Glycan biosynthesis	0	93.2308	0.00990099	9.06944	3.9		714.2	13	13.8	51.5		3.6	Peak Found	Peak Found	Not Found	Peak Found	High	Peak Found	Peak Found	Not Found
High	Master Protein	P97852	Peroxisomal multifunctional enzyme type 2 OS=Rattus norvegicus OX=10116 GN=Hsd17b4 PE=1 SV=3	0	11.558	7	4	9	4	79.4	32.44	4	cell differentiation;metabolic process;response to stimulus	membrane;mitochondrion	catalytic activity;protein binding	Pf00106, Pf01575, Pf02036, Pf08659, Pf13452, Pf13561, Pf14864	79244	ENSRNOG00000015840.7	Hsd17b4	Beta-oxidation of very long chain fatty acids; alpha-linolenic acid (ALA) metabolism; Beta-oxidation of pristanoyl-CoA; Synthesis of bile acids and bile salts via 7alpha-hydroxycholesterol	Metabolic pathways; Primary bile acid biosynthesis; Peroxisome	0	12.027	0.291573	3.49326	17	12.6	237.3	118.7	96	266.6	51.9		High	High	Peak Found	Not Found	High	High	Peak Found	High
High	Master Protein	Q9ESS6	Basal cell adhesion molecule OS=Rattus norvegicus OX=10116 GN=Bcam PE=2 SV=1	0	11.525	10	4	10	4	67.5	29.94	4		cell surface;extracellular;membrane	protein binding;receptor activity	Pf00047, Pf07679, Pf08205, Pf13895, Pf13927	78958	ENSRNOG00000029399.4	Bcam			0	1.11634	0.769231	3.63871	77.2	67.2		80.6	218.2	233	100.2	23.8	High	High	Peak Found	Peak Found	Not Found	High	High	High
High	Master Protein	A0A0G2K477	Uncharacterized protein OS=Rattus norvegicus OX=10116 PE=4 SV=1	0	11.372	8	3	24	1	51.1	67.01	3				Pf07654, Pf08205		ENSRNOG00000034190.6		CD22 mediated BCR regulation; Cell surface interactions at the vascular wall; Antigen activates B Cell Receptor (BCR) leading to generation of second messengers		0	1.05381	0.961139	0.733427	104.1	105.9	137.6	83.7	56.4	99.6	188.4	24.3	Peak Found	Peak Found	Peak Found	Peak Found	High	Peak Found	High	High
High	Master Protein	A0A096MIX2	DEAD (Asp-Glu-Ala-Asp) box polypeptide 17, isoform CRA_a OS=Rattus norvegicus OX=10116 GN=Ddx17 PE=1 SV=1	0	11.096	7	4	9	1	72.6	25.86	4	cell differentiation;cell organization and biogenesis;metabolic process;regulation of biological process;response to stimulus	cytoplasm;membrane;nucleus	catalytic activity;nucleotide binding;RNA binding	Pf00270, Pf00271	315133	ENSRNOG00000051170.2	Ddx17			0	0.799489	0.465256	2.05837	101.9	211.3	135	115.4	119.9		84.9	31.6	Peak Found	Not Found	Peak Found	Peak Found	High	Peak Found	High	Peak Found
High	Master Protein	A0A0G2JZM2	Sec23 homolog A, coat complex II component OS=Rattus norvegicus OX=10116 GN=Sec23a PE=1 SV=1	0	10.947	7	3	5	2	84.7	17.89	3	cell organization and biogenesis;transport	cytoplasm;cytosol;membrane	metal ion binding	Pf00626, Pf04810, Pf04811, Pf04815, Pf08033		ENSRNOG00000004657.6		MHC class II antigen presentation; Cargo concentration in the ER; COPII (Coat Protein 2) Mediated Vesicle Transport; Antigen Presentation: Folding, assembly and peptide loading of class I MHC		1	53.3636	0.0721891	4.24484	8.8		469.6		83.2	204.6	33.9		Peak Found	Peak Found	Peak Found	Not Found	High	Not Found	Not Found	Not Found
High	Master Protein	G3V712	Keratin complex 2, basic, gene 7, isoform CRA_a OS=Rattus norvegicus OX=10116 GN=Krt7 PE=1 SV=1	0	10.817	7	5	24	1	50.8	54.5	5	cell organization and biogenesis;metabolic process;transport	cytoplasm;cytoskeleton;nucleus	catalytic activity;motor activity;protein binding;structural molecule activity	Pf00038, Pf01576, Pf02970, Pf04111, Pf06160, Pf06548, Pf07888, Pf07926, Pf08317, Pf10147, Pf10473, Pf10498, Pf12128, Pf12137, Pf13166, Pf13514	300242	ENSRNOG00000008057.6	Krt7	Formation of the cornified envelope		0	#DIV/0!	0.699396	6.71058			60.3	72.1	103.8	517.6	46.3		Peak Found	High	Peak Found	Not Found	Peak Found	Peak Found	Not Found	Not Found
High	Master Protein	D4ACC2	KN motif and ankyrin repeat domains 2 OS=Rattus norvegicus OX=10116 GN=Kank2 PE=1 SV=2	0	10.807	7	3	4	3	90.2	13.61	3	regulation of biological process	cytoplasm;mitochondrion	protein binding	Pf00023, Pf12075, Pf12796, Pf13606, Pf13637, Pf13857	100361376	ENSRNOG00000010643.7	Kank2			0	18.2353	1.23355	2.32793	3.9	4.6	114.3	40.7	231.6	213.5	159.7	31.5	High	Peak Found	Peak Found	Peak Found	High	Peak Found	Peak Found	Peak Found
High	Master Protein	Q6GMM8	Long-chain fatty acid transport protein 1 OS=Rattus norvegicus OX=10116 GN=Slc27a1 PE=1 SV=1	0	10.788	9	4	7	4	71.3	23.95	4	metabolic process;regulation of biological process;response to stimulus;transport	endoplasmic reticulum;membrane;mitochondrion	catalytic activity;nucleotide binding;protein binding;transporter activity	Pf00501, Pf13193	94172	ENSRNOG00000018170.4	Slc27a1	Transport of fatty acids	Insulin resistance; PPAR signaling pathway	0	33.9141	#DIV/0!	#DIV/0!		12.8	434.1			353.1			High	High	Not Found	Not Found	High	Not Found	Not Found	High
High	Master Protein	D4ACB8	Chaperonin subunit 8 (Theta) (Predicted), isoform CRA_a OS=Rattus norvegicus OX=10116 GN=Cct8 PE=1 SV=1	0	10.685	9	4	8	4	59.6	26.06	4	cell organization and biogenesis;metabolic process;regulation of biological process;transport	cytoplasm;cytoskeleton;cytosol	nucleotide binding;protein binding	Pf00118	288305	ENSRNOG00000001592.6	Cct8	Association of TriC/CCT with target proteins during biosynthesis; Neutrophil degranulation; Cooperation of PDCL (PhLP1) and TRiC/CCT in G-protein beta folding		0	4.99774	0.265957	1.29617	43.8	44.6	329.3	112.5	19	133.3	99.7	17.8	Peak Found	High	Peak Found	Peak Found	High	High	High	High
High	Master Protein	A0A0G2JT35	Myocyte-specific enhancer factor 2A OS=Rattus norvegicus OX=10116 GN=Mef2a PE=1 SV=1	0	10.674	11	3	4	2	54.6	11.79	3	cell organization and biogenesis;metabolic process;regulation of biological process;response to stimulus	cytosol;nucleus	DNA binding;protein binding	Pf00319, Pf12347		ENSRNOG00000047756.3		CDO in myogenesis		0	0.682553	#DIV/0!	#DIV/0!	153.8	198.7		120.3	70.7	256.5			Peak Found	Peak Found	Not Found	Not Found	Not Found	Peak Found	High	High
High	Master Protein	D3ZAF5	Periostin OS=Rattus norvegicus OX=10116 GN=Postn PE=1 SV=1	0	10.377	3	2	4	2	90	15.47	2	cell communication;cell growth;cell organization and biogenesis;regulation of biological process;response to stimulus	cytoplasm	metal ion binding;protein binding	Pf02469, Pf07546	361945	ENSRNOG00000012660.7	Postn			0	2.22732	0.477528	3.80882	58.8	37.1	181.2	32.4	78.6	309.9	97.3	4.7	Peak Found	High	Peak Found	Peak Found	High	Peak Found	High	Peak Found
High	Master Protein	Q62667	Major vault protein OS=Rattus norvegicus OX=10116 GN=Mvp PE=1 SV=4	0	10.347	8	4	4	4	95.7	14.6	4	cell proliferation;metabolic process;regulation of biological process;response to stimulus	cytoplasm;cytoskeleton;cytosol;membrane;nucleus	protein binding	Pf01145, Pf01505, Pf11978	64681		Mvp			0	#DIV/0!	#DIV/0!	#DIV/0!			670.4	49.7	80				Peak Found	Not Found	Not Found	Not Found	High	Peak Found	Not Found	Not Found
High	Master Protein	O08590	Membrane primary amine oxidase OS=Rattus norvegicus OX=10116 GN=Aoc3 PE=1 SV=4	0	10.261	5	3	4	3	84.9	11.77	3	cellular component movement;metabolic process;regulation of biological process;response to stimulus	cell surface;cytoplasm;endoplasmic reticulum;endosome;Golgi;membrane	catalytic activity;metal ion binding;protein binding	Pf01179, Pf02727, Pf02728	29473	ENSRNOG00000051307.1	Aoc3	Phase I - Functionalization of compounds	Tyrosine metabolism; Metabolic pathways; Glycine, serine and threonine metabolism; Phenylalanine metabolism; beta-Alanine metabolism	0	17.1739	0.116456	38.1848	4.3	4.9	79		6.3	696.3	9.2		Peak Found	High	Peak Found	Not Found	Peak Found	Not Found	Peak Found	Peak Found
High	Master Protein	P10860	Glutamate dehydrogenase 1, mitochondrial OS=Rattus norvegicus OX=10116 GN=Glud1 PE=1 SV=2	0	10.131	7	4	5	4	61.4	12.89	4	metabolic process;regulation of biological process;response to stimulus	cytoplasm;membrane;mitochondrion;organelle lumen	catalytic activity;nucleotide binding;protein binding	Pf00208, Pf02812	24399	ENSRNOG00000057367.1	Glud1	Amino acid synthesis and interconversion (transamination); Transcriptional activation of mitochondrial biogenesis	Proximal tubule bicarbonate reclamation; D-Glutamine and D-glutamate metabolism; Metabolic pathways; Nitrogen metabolism; Arginine biosynthesis; Alanine, aspartate and glutamate metabolism; Carbon metabolism	0	24.3232	0.0475498	12.4716		9.9	449	32.6	58.2	227.4	14.6	8.3	Peak Found	High	Peak Found	Peak Found	High	Peak Found	Not Found	Peak Found
High	Master Protein	Q08163	Adenylyl cyclase-associated protein 1 OS=Rattus norvegicus OX=10116 GN=Cap1 PE=1 SV=3	0	9.735	12	3	4	3	51.6	14.23	3	cell organization and biogenesis;cellular component movement;regulation of biological process;response to stimulus;transport	cytoplasm;cytoskeleton;membrane	protein binding	Pf01213, Pf07986, Pf08603	64185	ENSRNOG00000013492.4	Cap1	Neutrophil degranulation		0	#DIV/0!	#DIV/0!	#DIV/0!			536.6	64.8		198.6			Not Found	High	Not Found	Not Found	High	Peak Found	Not Found	Not Found
High	Master Protein	Q01177	Plasminogen OS=Rattus norvegicus OX=10116 GN=Plg PE=2 SV=2	0	9.467	5	3	5	3	90.5	15.37	3	cell differentiation;cell organization and biogenesis;cellular component movement;cellular homeostasis;coagulation;metabolic process;regulation of biological process	cell surface;extracellular;membrane	catalytic activity;protein binding	Pf00024, Pf00051, Pf00089, Pf09342, Pf13365	85253	ENSRNOG00000017223.7	Plg	Dissolution of Fibrin Clot; Plasma lipoprotein remodeling; LDL remodeling; Regulation of Insulin-like Growth Factor (IGF) transport and uptake by Insulin-like Growth Factor Binding Proteins (IGFBPs); Signaling by PDGF; Platelet degranulation ; Activation of Matrix Metalloproteinases	Influenza A; Neuroactive ligand-receptor interaction; Staphylococcus aureus infection; Complement and coagulation cascades	0	0.915244	0.738907	3.13142	84.1	85.8	59.1	96.4	154.6	205.2	103.5	11.4	Peak Found	High	Peak Found	Peak Found	Peak Found	Peak Found	High	High
High	Master Protein	D3ZC82	NUFIP2, FMR1-interacting protein 2 OS=Rattus norvegicus OX=10116 GN=Nufip2 PE=1 SV=2	0	9.403	4	2	5	2	75.6	16.09	2		cytoplasm;cytosol;membrane;nucleus;ribosome	RNA binding	Pf15293	681371	ENSRNOG00000024964.7	LOC681371; Nufip2			0	0.374415	0.751152	1.12445	163.1	242.6	118	33.9	66	62.3	39.3	74.8	High	Peak Found	Peak Found	Peak Found	Peak Found	Peak Found	High	High
High	Master Protein	D3ZHV1	RCG35421, isoform CRA_b OS=Rattus norvegicus OX=10116 GN=Tnip1 PE=4 SV=1	0	9.37	6	3	3	3	73.5	9.42	3	cellular component movement;metabolic process;regulation of biological process;response to stimulus	cytoplasm;cytosol	catalytic activity;motor activity;nucleotide binding;protein binding;structural molecule activity	Pf00038, Pf01576, Pf02841, Pf03938, Pf03961, Pf04111, Pf04156, Pf06785, Pf12128, Pf13654, Pf13851, Pf14235, Pf14362	363599	ENSRNOG00000010370.7	Tnip1	Ovarian tumor domain proteases		0	0.120045	8.56132	0.672452	117.8	235.4		21.2	35.3	208.8	181.5		Peak Found	Peak Found	Peak Found	Not Found	Not Found	Peak Found	High	High
High	Master Protein	D3ZHH8	Serum response factor OS=Rattus norvegicus OX=10116 GN=Srf PE=1 SV=2	0	9.368	7	2	8	2	51.1	24.88	2	cell communication;cell differentiation;cell organization and biogenesis;cellular component movement;cellular homeostasis;metabolic process;regulation of biological process;response to stimulus	cytoplasm;nucleus	DNA binding;protein binding;RNA binding	Pf00319	501099	ENSRNOG00000018232.6	Srf	RHO GTPases Activate Formins	MAPK signaling pathway; Viral carcinogenesis; HTLV-I infection; cGMP-PKG signaling pathway	0	0.363314	1.77485	1.27787	119.2	163.2	7.9	94.7	104.9	127.8	163.2	18.9	High	High	High	Peak Found	Peak Found	High	High	High
High	Master Protein	Q4G061	Eukaryotic translation initiation factor 3 subunit B OS=Rattus norvegicus OX=10116 GN=Eif3b PE=1 SV=1	0	9.274	5	2	2	2	90.9	8.83	2	metabolic process;regulation of biological process	cytoplasm	protein binding;RNA binding	Pf00076, Pf08662, Pf13893, Pf14259	288516	ENSRNOG00000001253.6	Eif3b	GTP hydrolysis and joining of the 60S ribosomal subunit; Formation of the ternary complex, and subsequently, the 43S complex; Ribosomal scanning and start codon recognition; Formation of a pool of free 40S subunits; L13a-mediated translational silencing of Ceruloplasmin expression; Translation initiation complex formation	RNA transport	0	20.3661	0.0753915	6.42051	12.7		441.2	76.1	133.5	116.9		19.5	Peak Found	Peak Found	Not Found	Peak Found	High	Peak Found	Peak Found	Not Found
High	Master Protein	F1LWG8	Sarcalumenin OS=Rattus norvegicus OX=10116 GN=Srl PE=1 SV=3	0	9.2	4	3	4	3	98.3	12.17	3	response to stimulus;transport		nucleotide binding	Pf00350, Pf01926	302948	ENSRNOG00000005269.8	Srl			0	0.91289	0.815775	1.83976	73	125.6	108.9	72.4	121.4	150.7	129.3	18.6	Peak Found	High	Peak Found	Peak Found	Peak Found	Peak Found	High	High
High	Master Protein	Q3MHS9	Chaperonin containing Tcp1, subunit 6A (Zeta 1) OS=Rattus norvegicus OX=10116 GN=Cct6a PE=1 SV=1	0	9.021	9	3	4	3	58	14.24	3	metabolic process;regulation of biological process;transport	cytoplasm;cytosol	nucleotide binding;protein binding;RNA binding	Pf00118	288620	ENSRNOG00000000923.8	Cct6a	Association of TriC/CCT with target proteins during biosynthesis; Cooperation of PDCL (PhLP1) and TRiC/CCT in G-protein beta folding		0	15.5549	0.327715	1.13457	16.4		365.3	144.9	27.2	162.5	83.6		Peak Found	High	Peak Found	Not Found	High	High	Peak Found	Not Found
High	Master Protein	F1LQ45	Epsin-2 OS=Rattus norvegicus OX=10116 GN=Epn2 PE=1 SV=2	0	9.02	5	2	3	2	62.3	9.32	2	regulation of biological process;response to stimulus;transport		protein binding	Pf01417, Pf07651	60443	ENSRNOG00000060550.1	Epn2	Cargo recognition for clathrin-mediated endocytosis		0	1.3806	#DIV/0!	#DIV/0!	175.3	238		285.3	101.4				Peak Found	Not Found	Not Found	Not Found	Not Found	Peak Found	High	High
High	Master Protein	D4A5U3	Protein-glutamine gamma-glutamyltransferase E OS=Rattus norvegicus OX=10116 GN=Tgm3 PE=3 SV=1	0	8.891	2	1	9	1	77.2	27.07	1	cell differentiation;cell organization and biogenesis;metabolic process	cytoplasm	catalytic activity;metal ion binding	Pf00868, Pf00927, Pf01841	366189	ENSRNOG00000006753.7	Tgm3			0	7.69538	0.349713	2.01483	17.1	30.5	65.6	300.7	157	101.1	115.9	12.2	High	High	High	Peak Found	High	High	Peak Found	Peak Found
High	Master Protein	F1LQ48	Heterogeneous nuclear ribonucleoprotein L OS=Rattus norvegicus OX=10116 GN=Hnrnpl PE=1 SV=2	0	8.717	12	4	4	4	67.9	15.41	4	cell communication;metabolic process;regulation of biological process;response to stimulus	cytoplasm;cytosol;membrane;nucleus	DNA binding;metal ion binding;protein binding;RNA binding	Pf00076, Pf13893, Pf14259	80846; 362650	ENSRNOG00000020235.8	Hnrnpl; Fblim1	mRNA Splicing - Major Pathway		0	7.85088	#DIV/0!	#DIV/0!	26.6	41.8	265.7	271.3		194.5			Not Found	Peak Found	Not Found	Not Found	High	Peak Found	Peak Found	High
High	Master Protein	Q01714	Transcription factor Sp1 OS=Rattus norvegicus OX=10116 GN=Sp1 PE=1 SV=2	0	8.652	4	1	3	1	80.7	17.51	1	cell differentiation;metabolic process;regulation of biological process;response to stimulus	cytoplasm;nucleus	DNA binding;metal ion binding;protein binding	Pf00096, Pf13465, Pf13894	24790	ENSRNOG00000014084.6	Sp1	RNA polymerase II transcribes snRNA genes; SMAD2/SMAD3:SMAD4 heterotrimer regulates transcription	Choline metabolism in cancer; Estrogen signaling pathway; Endocrine resistance; TGF-beta signaling pathway; Transcriptional misregulation in cancer; Huntington's disease; Breast cancer	0	2.55581	#DIV/0!	#DIV/0!	200.7	150.5	448.8						Not Found	Not Found	Not Found	Not Found	High	Not Found	High	High
High	Master Protein	Q566E4	Heterogeneous nuclear ribonucleoprotein R OS=Rattus norvegicus OX=10116 GN=Hnrnpr PE=1 SV=1	0	8.594	6	3	8	2	70.8	24.17	3	regulation of biological process	cytoplasm;nucleus;spliceosomal complex	RNA binding	Pf00076, Pf13893, Pf14259	319110	ENSRNOG00000011910.7	Hnrnpr	mRNA Splicing - Major Pathway		0	#DIV/0!	0.30901	5.40241			181.8	86.8	197.9	250.5	73.1	9.9	High	High	Peak Found	Peak Found	Peak Found	Peak Found	Not Found	Not Found
High	Master Protein	Q68FR6	Elongation factor 1-gamma OS=Rattus norvegicus OX=10116 GN=Eef1g PE=2 SV=3	0	8.473	3	2	4	2	50	12.52	2	metabolic process;response to stimulus	cytoplasm;endoplasmic reticulum;membrane;nucleus	catalytic activity;protein binding;RNA binding	Pf00043, Pf00647, Pf02798, Pf13409, Pf13410, Pf13417, Pf14497	293725	ENSRNOG00000020075.7	Eef1g	Eukaryotic Translation Elongation	Legionellosis	0	4.93404	#DIV/0!	#DIV/0!	53.2	60.5	290.9	270.1		125.4			Not Found	Peak Found	Not Found	Not Found	High	High	High	High
High	Master Protein	G3V7R4	Forkhead box protein O1 OS=Rattus norvegicus OX=10116 GN=Foxo1 PE=1 SV=1	0	8.454	12	3	3	3	69.3	10.24	3	cell communication;cell death;cell differentiation;metabolic process;regulation of biological process;response to stimulus	cytoplasm;cytosol;nucleus	DNA binding;protein binding	Pf00250	84482	ENSRNOG00000013397.5	Foxo1	AKT-mediated inactivation of FOXO1A; MAPK6/MAPK4 signaling; AKT phosphorylates targets in the nucleus	Longevity regulating pathway; AGE-RAGE signaling pathway in diabetic complications; Longevity regulating pathway - multiple species; Prostate cancer; Transcriptional misregulation in cancer; AMPK signaling pathway; Pathways in cancer; FoxO signaling pathway; Insulin resistance; Glucagon signaling pathway; Insulin signaling pathway; Thyroid hormone signaling pathway	0	0.56205	#DIV/0!	#DIV/0!	276.8	347.7		175.5					Not Found	Not Found	Not Found	Not Found	Not Found	High	Peak Found	High
High	Master Protein	P35565	Calnexin OS=Rattus norvegicus OX=10116 GN=Canx PE=1 SV=1	0	8.292	6	2	3	2	67.2	8.74	2	metabolic process;transport	cytoplasm;endoplasmic reticulum;membrane;ribosome	metal ion binding;protein binding;RNA binding	Pf00262	29144	ENSRNOG00000003343.6	Canx	Calnexin/calreticulin cycle; Interleukin-35 Signalling; MHC class II antigen presentation; Antigen Presentation: Folding, assembly and peptide loading of class I MHC	Antigen processing and presentation; Protein processing in endoplasmic reticulum; Thyroid hormone synthesis; Phagosome; HTLV-I infection	0	#DIV/0!	0.0018272	23.1429			766.2			32.4	1.4		Not Found	Peak Found	Peak Found	Not Found	High	Not Found	Not Found	Not Found
High	Master Protein	Q7TPB1	T-complex protein 1 subunit delta OS=Rattus norvegicus OX=10116 GN=Cct4 PE=1 SV=3	0	8.228	5	2	7	2	58.1	24.27	2	metabolic process;regulation of biological process;transport	cytoplasm;cytoskeleton;cytosol	nucleotide binding;protein binding;RNA binding	Pf00118	29374	ENSRNOG00000009642.3	Cct4	Association of TriC/CCT with target proteins during biosynthesis; Cooperation of PDCL (PhLP1) and TRiC/CCT in G-protein beta folding		0	10.7343	0.220523	2.68248	23.6	22.7	341.2	155.8		147	96.7	12.9	Not Found	High	Peak Found	Peak Found	High	High	High	High
High	Master Protein	F1LS29	Calpain-1 catalytic subunit OS=Rattus norvegicus OX=10116 GN=Capn1 PE=1 SV=1	0	8.215	6	3	3	3	82	9.42	3	metabolic process;regulation of biological process	cytoplasm;cytosol;membrane;mitochondrion;vacuole	catalytic activity;metal ion binding;protein binding	Pf00648, Pf01067, Pf13833	29153	ENSRNOG00000020935.6	Capn1	Degradation of the extracellular matrix; Neutrophil degranulation		0	5.20247	0.122924	4.7471	41.1	39.9	336.5	84.9	98.7	147.2	35.7	16.1	Peak Found	Peak Found	Peak Found	Peak Found	High	Peak Found	High	Peak Found
High	Master Protein	Q63016	Large neutral amino acids transporter small subunit 1 OS=Rattus norvegicus OX=10116 GN=Slc7a5 PE=1 SV=2	0	8.205	3	2	3	2	55.9	10.98	2	cell differentiation;development;transport	cytoplasm;cytosol;membrane	transporter activity	Pf00324, Pf13520	50719	ENSRNOG00000018824.2	Slc7a5	Amino acid transport across the plasma membrane; Tryptophan catabolism; Basigin interactions	Central carbon metabolism in cancer; mTOR signaling pathway	0	127.883	0.0106217	1.27607		6	767.3			10.4	12.7	3.6	Not Found	Peak Found	Peak Found	Peak Found	High	Not Found	Not Found	Peak Found
High	Master Protein	A0A0G2JYF7	Catenin alpha 1 OS=Rattus norvegicus OX=10116 GN=Ctnna1 PE=1 SV=1	0	8.154	6	2	2	2	89.3	9.42	2	cell organization and biogenesis;regulation of biological process;response to stimulus	cytoplasm;cytoskeleton;cytosol;membrane	protein binding;RNA binding;structural molecule activity	Pf01044		ENSRNOG00000005796.7		RHO GTPases activate IQGAPs; VEGFR2 mediated vascular permeability; Adherens junctions interactions; CDO in myogenesis		0	4.97467	0.816142	#DIV/0!	53.3		500.1	30.2			216.4		Not Found	Not Found	Peak Found	Not Found	High	Peak Found	Peak Found	Not Found
High	Master Protein	Q6IFV6	Keratin 35 OS=Rattus norvegicus OX=10116 GN=Krt35 PE=2 SV=1	0	8.094	6	3	33	2	50.6	72.16	3			catalytic activity;motor activity;structural molecule activity	Pf00038, Pf01576	287697	ENSRNOG00000013754.3	Krt35	Formation of the cornified envelope		0	#DIV/0!	0.360163	10.5056			16.1	229.9		465.4	13.1	75.5	Not Found	High	Peak Found	High	Peak Found	Peak Found	Not Found	Not Found
High	Master Protein	Q64654	Lanosterol 14-alpha demethylase OS=Rattus norvegicus OX=10116 GN=Cyp51a1 PE=1 SV=1	0	8.055	6	2	2	2	56.7	7.77	2	metabolic process;regulation of biological process	endoplasmic reticulum;membrane	catalytic activity;metal ion binding	Pf00067	25427	ENSRNOG00000007234.5	Cyp51	Endogenous sterols; Cholesterol biosynthesis	Metabolic pathways; Steroid biosynthesis	0	#DIV/0!	#DIV/0!	#DIV/0!			800						Not Found	Not Found	Not Found	Not Found	High	Not Found	Not Found	Not Found
High	Master Protein	Q63060	Glycerol kinase OS=Rattus norvegicus OX=10116 GN=Gk PE=2 SV=1	0	8.001	8	3	3	3	57.4	10	3	metabolic process;regulation of biological process;response to stimulus	cytoplasm;cytosol;membrane;mitochondrion;nucleus	catalytic activity;nucleotide binding;protein binding	Pf00370, Pf02782	79223		Gk		Metabolic pathways; Glycerolipid metabolism; PPAR signaling pathway	0	#DIV/0!	#DIV/0!	#DIV/0!			691.4	108.6					Not Found	Not Found	Not Found	Not Found	High	Peak Found	Not Found	Not Found
High	Master Protein	Q66HG5	Transmembrane 9 superfamily member 2 OS=Rattus norvegicus OX=10116 GN=Tm9sf2 PE=2 SV=1	0	7.987	4	2	2	2	75.5	7.46	2	transport	endosome;membrane		Pf02990, Pf07690	306197	ENSRNOG00000012751.7	Tm9sf2			0	#DIV/0!	0.0898642	#DIV/0!			624	141.6				34.4	Not Found	Not Found	Not Found	Peak Found	High	Peak Found	Not Found	Not Found
High	Master Protein	B1WC34	Protein kinase C substrate 80K-H OS=Rattus norvegicus OX=10116 GN=Prkcsh PE=1 SV=1	0	7.954	4	3	3	3	59.2	10.42	3	cell organization and biogenesis;metabolic process;regulation of biological process	endoplasmic reticulum;membrane	catalytic activity;metal ion binding;protein binding;RNA binding	Pf07915, Pf12999, Pf13015	300445	ENSRNOG00000013360.6	Prkcsh	Post-translational protein phosphorylation; Calnexin/calreticulin cycle; Regulation of Insulin-like Growth Factor (IGF) transport and uptake by Insulin-like Growth Factor Binding Proteins (IGFBPs)	Protein processing in endoplasmic reticulum	0	52.2605	0.077022	2.46973	5.6	6.3	583.8	38.1	44.8	73.5	41.5	6.4	Peak Found	Peak Found	Peak Found	Peak Found	High	Peak Found	Peak Found	Peak Found
High	Master Protein	A2VD12	Pre-B-cell leukemia transcription factor-interacting protein 1 OS=Rattus norvegicus OX=10116 GN=Pbxip1 PE=1 SV=1	0	7.946	8	3	3	3	80.2	11.41	3	cell differentiation;regulation of biological process	cytoplasm;cytoskeleton;nucleus		Pf03962	310644	ENSRNOG00000020673.4	Pbxip1			0	#DIV/0!	#DIV/0!	#DIV/0!			800						Not Found	Not Found	Not Found	Not Found	High	Not Found	Not Found	Not Found
High	Master Protein	B1WC21	Fibulin-1 OS=Rattus norvegicus OX=10116 GN=Fbln1 PE=1 SV=1	0	7.895	5	3	4	3	75.3	11.08	3	cell organization and biogenesis;metabolic process;regulation of biological process;response to stimulus	extracellular	enzyme regulator activity;metal ion binding;protein binding;structural molecule activity	Pf01821, Pf07645, Pf12662, Pf14670	315191	ENSRNOG00000014137.7	Fbln1	Molecules associated with elastic fibres		0	3.05373	1.17934	2.14822	27.7	30		88.1	171.4	275	170.7	37.1	High	High	Peak Found	Peak Found	Not Found	Peak Found	Peak Found	High
High	Master Protein	Q5XI81	Fragile X mental retardation syndrome-related protein 1 OS=Rattus norvegicus OX=10116 GN=Fxr1 PE=1 SV=1	0	7.787	5	2	4	2	63.9	12.07	2	cell differentiation;development;regulation of biological process	cytoplasm;cytosol;membrane;nucleus	protein binding;RNA binding	Pf00013, Pf05641, Pf12235, Pf13014	361927		Fxr1		RNA transport	0	2.24605	#DIV/0!	#DIV/0!	65	99.6	221.9	147.8	93.2	172.6			Peak Found	High	Not Found	Not Found	High	Peak Found	Peak Found	High
High	Master Protein	P07633	Propionyl-CoA carboxylase beta chain, mitochondrial OS=Rattus norvegicus OX=10116 GN=Pccb PE=2 SV=1	0	7.65	6	2	3	2	58.6	8.43	2	metabolic process	mitochondrion;organelle lumen	catalytic activity;nucleotide binding	Pf01039	24624		Pccb			0	4.50444	0.650246	1.66111	12.9	54.7	193	111.5	54.2	274.7	99		Peak Found	High	Peak Found	Not Found	High	Peak Found	Peak Found	Peak Found
High	Master Protein	A0A0G2K1W9	Lactate dehydrogenase D OS=Rattus norvegicus OX=10116 GN=Ldhd PE=1 SV=1	0	7.48	5	2	3	2	51.8	8.09	2	metabolic process	membrane;mitochondrion	catalytic activity;nucleotide binding	Pf01565, Pf02913	307858	ENSRNOG00000019036.6	Ldhd			0	#DIV/0!	#DIV/0!	#DIV/0!			785.6			14.4			Not Found	Peak Found	Not Found	Not Found	High	Not Found	Not Found	Not Found
High	Master Protein	P54319	Phospholipase A-2-activating protein OS=Rattus norvegicus OX=10116 GN=Plaa PE=1 SV=3	0	7.478	4	2	3	2	87	10.32	2	cell communication;cellular homeostasis;defense response;metabolic process;regulation of biological process;response to stimulus	cytoplasm;nucleus	enzyme regulator activity;protein binding	Pf00400, Pf08324, Pf09070	116645	ENSRNOG00000007753.6	Plaa		Protein processing in endoplasmic reticulum	0	1.53177	1.66688	1.57121	29.3	73	91.8	64.9	176.2	234.2	130.6		Peak Found	High	Peak Found	Not Found	High	Peak Found	High	Peak Found
High	Master Protein	Q07009	Calpain-2 catalytic subunit OS=Rattus norvegicus OX=10116 GN=Capn2 PE=1 SV=3	0	7.386	5	2	3	2	79.9	10.6	2	metabolic process;regulation of biological process;response to stimulus	chromosome;cytoplasm;cytosol;endoplasmic reticulum;Golgi;membrane;mitochondrion;nucleus;vacuole	catalytic activity;metal ion binding;protein binding	Pf00648, Pf01067, Pf13833	29154	ENSRNOG00000034015.3	Capn2	Degradation of the extracellular matrix	Alzheimer's disease; Apoptosis; Focal adhesion; Protein processing in endoplasmic reticulum	0	#DIV/0!	#DIV/0!	#DIV/0!									Not Found	High	Not Found	Not Found	Not Found	Not Found	High	High
High	Master Protein	P30835	ATP-dependent 6-phosphofructokinase, liver type OS=Rattus norvegicus OX=10116 GN=Pfkl PE=1 SV=3	0	7.365	4	2	4	1	85.3	12.36	2	cell organization and biogenesis;metabolic process;regulation of biological process;response to stimulus	cytoplasm;cytosol;membrane	catalytic activity;metal ion binding;nucleotide binding;protein binding	Pf00365	25741	ENSRNOG00000001214.5	Pfkl	Glycolysis; Neutrophil degranulation	Glycolysis / Gluconeogenesis; Galactose metabolism; Central carbon metabolism in cancer; Pentose phosphate pathway; Biosynthesis of amino acids; Metabolic pathways; RNA degradation; AMPK signaling pathway; Fructose and mannose metabolism; HIF-1 signaling pathway; Glucagon signaling pathway; Carbon metabolism	0	0.693075	#DIV/0!	#DIV/0!	147.9	223.2		128.6	127.9	172.4			Peak Found	High	Not Found	Not Found	Not Found	Peak Found	High	High
High	Master Protein	Q5PQK2	FUS RNA-binding protein OS=Rattus norvegicus OX=10116 GN=Fus PE=1 SV=1	0	7.276	7	2	5	2	52.6	15.46	2	regulation of biological process;response to stimulus	cytoplasm;nucleus	metal ion binding;protein binding;RNA binding	Pf00076, Pf00641, Pf13893, Pf14259	317385	ENSRNOG00000023360.4	Fus	mRNA Splicing - Major Pathway	Transcriptional misregulation in cancer	0	1.23985	0.988576	3.33436	25.3	80.6	73.3	58	282.6	150.2	114.5	15.3	High	High	Peak Found	Peak Found	High	Peak Found	Peak Found	High
High	Master Protein	Q4V8B0	Oxidation resistance protein 1 OS=Rattus norvegicus OX=10116 GN=Oxr1 PE=1 SV=3	0	7.234	4	2	2	2	92.8	6.56	2	cell death;metabolic process;regulation of biological process;response to stimulus	mitochondrion	catalytic activity	Pf01476, Pf07534, Pf09726	117520		Oxr1			0	4.05983	0.264474	1.12388		93.6	380		130.3	95.6	100.5		Peak Found	Peak Found	Peak Found	Not Found	High	Not Found	Not Found	Peak Found
High	Master Protein	B5DF57	Erythrocyte membrane protein band 4.2 OS=Rattus norvegicus OX=10116 GN=Epb42 PE=1 SV=1	0	7.203	5	2	2	2	76.5	6.76	2	cell organization and biogenesis;metabolic process	cytoskeleton;membrane	catalytic activity	Pf00868, Pf00927, Pf01841	362202	ENSRNOG00000011649.6	Epb42			0	#DIV/0!	0.85732	2.27593				120.9	196.4	275.4	177.6	29.7	Peak Found	High	Peak Found	Peak Found	Not Found	Peak Found	Not Found	Not Found
High	Master Protein	A0A0U1RRU5	RCG59826 OS=Rattus norvegicus OX=10116 GN=Tab1 PE=1 SV=1	0	7.145	9	3	4	3	54.6	12.94	3	metabolic process;regulation of biological process;response to stimulus	cytosol	catalytic activity;enzyme regulator activity;protein binding	Pf00481	315139	ENSRNOG00000017285.8	Tab1	CLEC7A (Dectin-1) signaling; Interleukin-1 family signaling; TRAF6-mediated induction of TAK1 complex within TLR4 complex; TAK1 activates NFkB by phosphorylation and activation of IKKs complex; IRAK2 mediated activation of TAK1 complex upon TLR7/8 or 9 stimulation; NOD1/2 Signaling Pathway; Activated TLR4 signalling; JNK (c-Jun kinases) phosphorylation and activation mediated by activated human T…	Herpes simplex infection; MAPK signaling pathway; Epstein-Barr virus infection; Toll-like receptor signaling pathway; Leishmaniasis; Toxoplasmosis; TNF signaling pathway; NF-kappa B signaling pathway; Osteoclast differentiation; NOD-like receptor signaling pathway	0	2.90663	0.439479	4.41631	55.8	18.1	24	190.8	149.4	267.5	82.3	12.1	High	High	Peak Found	Peak Found	Peak Found	Peak Found	High	Peak Found
High	Master Protein	G3V9E4	Acylamino-acid-releasing enzyme OS=Rattus norvegicus OX=10116 GN=Apeh PE=1 SV=1	0	7.119	4	2	2	2	81.3	5.83	2	metabolic process	cytoplasm;cytosol;membrane	catalytic activity;protein binding;RNA binding	Pf00326, Pf00561, Pf01738, Pf02230, Pf05448, Pf12695, Pf12697	24206	ENSRNOG00000029572.3	Apeh	Eukaryotic Translation Termination; Neutrophil degranulation		0	1.02825	0.819014	1.3525	82.1	140.9	129.7	99.6	115.2	138.8	93.9		Peak Found	Peak Found	Peak Found	Not Found	Peak Found	Peak Found	Peak Found	High
High	Master Protein	Q99ML5	Prenylcysteine oxidase OS=Rattus norvegicus OX=10116 GN=Pcyox1 PE=1 SV=1	0	7.014	6	2	2	2	56.3	7.69	2	metabolic process;transport	membrane;vacuole	catalytic activity;transporter activity	Pf01266, Pf01593, Pf01946, Pf04820, Pf07156, Pf07992, Pf13450, Pf13454	246302	ENSRNOG00000016704.6	Pcyox1		Terpenoid backbone biosynthesis	0	#DIV/0!	0.303957	1.88876			469.9	86.1		159.6	84.5		Not Found	Peak Found	Peak Found	Not Found	High	Peak Found	Not Found	Not Found
High	Master Protein	G3V6P3	RCG59977 OS=Rattus norvegicus OX=10116 GN=Zhx2 PE=1 SV=1	0	6.759	6	2	2	2	92.1	7.36	2	metabolic process;regulation of biological process	nucleus	DNA binding;metal ion binding;protein binding	Pf00046	314988	ENSRNOG00000005417.5	Zhx2			0	#DIV/0!	#DIV/0!	#DIV/0!			800						Not Found	Not Found	Not Found	Not Found	High	Not Found	Not Found	Not Found
High	Master Protein	Q6IFV5	Keratin 36 OS=Rattus norvegicus OX=10116 GN=Krt36 PE=2 SV=1	0	6.698	4	2	33	1	52.2	72.87	2	regulation of biological process	cytoskeleton	catalytic activity;motor activity;structural molecule activity	Pf00038, Pf01576, Pf12128, Pf13514	287698	ENSRNOG00000031805.3	Krt36	Formation of the cornified envelope		0	#DIV/0!	1.66846	0.815832				148.4	309.8	94.2		247.6	Peak Found	Peak Found	Not Found	High	Not Found	High	Not Found	Not Found
High	Master Protein	Q6P502	T-complex protein 1 subunit gamma OS=Rattus norvegicus OX=10116 GN=Cct3 PE=1 SV=1	0	6.685	4	2	9	2	60.6	27.24	2	cell organization and biogenesis;metabolic process;regulation of biological process;transport	cytoplasm;cytosol;membrane	nucleotide binding;protein binding;RNA binding	Pf00118	295230	ENSRNOG00000019090.6	Cct3	Association of TriC/CCT with target proteins during biosynthesis; Cooperation of PDCL (PhLP1) and TRiC/CCT in G-protein beta folding		0	2.63712	0.350613	2.23477	55	65.7	184.8	133.5	78.9	170.5	100.4	11.2	High	Peak Found	High	Peak Found	High	High	High	High
High	Master Protein	P32198	Carnitine O-palmitoyltransferase 1, liver isoform OS=Rattus norvegicus OX=10116 GN=Cpt1a PE=1 SV=2	0	6.628	6	2	2	2	88.1	6.78	2	cell differentiation;cell organization and biogenesis;metabolic process;regulation of biological process;response to stimulus;transport	membrane;mitochondrion	catalytic activity;protein binding	Pf00755	25757	ENSRNOG00000014254.3	Cpt1a	Import of palmitoyl-CoA into the mitochondrial matrix; Signaling by Retinoic Acid	Fatty acid metabolism; Fatty acid degradation; AMPK signaling pathway; Insulin resistance; PPAR signaling pathway; Glucagon signaling pathway; Adipocytokine signaling pathway	0	#DIV/0!	#DIV/0!	#DIV/0!			800						Not Found	Not Found	Not Found	Not Found	High	Not Found	Not Found	Not Found
High	Master Protein	Q7TNY6	Golgi resident protein GCP60 OS=Rattus norvegicus OX=10116 GN=Acbd3 PE=1 SV=3	0	6.324	7	3	5	3	60.4	13.5	3	metabolic process;transport	Golgi;membrane;mitochondrion	protein binding	Pf00373, Pf00887, Pf13897	289312		Acbd3			0	37.4558	0.57283	0.244451	3.4	11.3	539.9	10.7	21.7	55.4	157.7		Peak Found	Peak Found	Peak Found	Not Found	High	Peak Found	Peak Found	Peak Found
High	Master Protein	A0A0G2JW29	alpha-1,2-Mannosidase OS=Rattus norvegicus OX=10116 GN=Man1a1 PE=1 SV=1	0	6.281	4	2	2	2	82.1	7.13	2	metabolic process	cytosol;endoplasmic reticulum;Golgi;membrane	catalytic activity;metal ion binding	Pf01532	294410	ENSRNOG00000000800.7	Man1a1	Progressive trimming of alpha-1,2-linked mannose residues from Man9/8/7GlcNAc2 to produce Man5GlcNAc2		0	23.094	0.0775937	1.31461	14.9		602.1	86.1	34.5	35.7	26.7		Peak Found	Peak Found	Peak Found	Not Found	High	Peak Found	Peak Found	Not Found
High	Master Protein	Q5XIH3	NADH dehydrogenase [ubiquinone] flavoprotein 1, mitochondrial OS=Rattus norvegicus OX=10116 GN=Ndufv1 PE=1 SV=1	0	6.254	5	2	3	2	50.7	9.24	2	metabolic process;transport	cytosol;membrane;mitochondrion	catalytic activity;metal ion binding;nucleotide binding	Pf01512, Pf10531, Pf10589	293655	ENSRNOG00000018117.6	Ndufv1	Complex I biogenesis	Alzheimer's disease; Oxidative phosphorylation; Metabolic pathways; Parkinson's disease; Non-alcoholic fatty liver disease (NAFLD); Huntington's disease	0	3.92337	0.874023	2.03296	24.1	28.1	195.2	9.6	181.8	182.1	171	8	Peak Found	High	Peak Found	Peak Found	High	Peak Found	Peak Found	Peak Found
High	Master Protein	Q8VHQ7	Synaptotagmin-like protein 4 OS=Rattus norvegicus OX=10116 GN=Sytl4 PE=1 SV=1	0	6.177	5	2	2	2	75.9	6.51	2	cell organization and biogenesis;regulation of biological process;transport	cytosol;endosome;membrane	metal ion binding;protein binding	Pf00168, Pf02318	140594		Sytl4			0	#DIV/0!	#DIV/0!	#DIV/0!			800						Not Found	Not Found	Not Found	Not Found	High	Not Found	Not Found	Not Found
[truncated: 173 more rows]

## Sheet: G 60-38 kDa
Protein FDR Confidence: Combined	Master	Accession	Description	Exp. q-value: Combined	Sum PEP Score	Coverage [%]	# Peptides	# PSMs	# Unique Peptides	MW [kDa]	Score Sequest HT: Sequest HT	# Peptides (by Search Engine): Sequest HT	Biological Process	Cellular Component	Molecular Function	Pfam IDs	Entrez Gene ID	Ensembl Gene ID	Gene Symbol	Reactome Pathways	KEGG Pathways	# Razor Peptides	Abundance Ratio: (LPS) / (controle CARD445)	Abundance Ratio: (remplissage) / (LPS)	Abundance Ratio: (NButGT) / (remplissage)	Abundances (by Bio. Rep.): controle CARD445,1	Abundances (by Bio. Rep.): controle CARD445,2	Abundances (by Bio. Rep.): LPS,5	Abundances (by Bio. Rep.): LPS,6	Abundances (by Bio. Rep.): NButGT,1	Abundances (by Bio. Rep.): NButGT,2	Abundances (by Bio. Rep.): remplissage,3	Abundances (by Bio. Rep.): remplissage,4	Found in Sample: [S34] F34: Sample, 1, NButGT	Found in Sample: [S35] F35: Sample, 2, NButGT	Found in Sample: [S36] F36: Sample, 3, remplissage	Found in Sample: [S37] F37: Sample, 4, remplissage	Found in Sample: [S38] F38: Sample, 5, LPS	Found in Sample: [S39] F39: Sample, 6, LPS	Found in Sample: [S73] F73: Sample, 1, controle CARD445	Found in Sample: [S83] F83: Sample, 2, controle CARD445	Modifications
[truncated: 146 more rows]

[truncated: 4 more sheets: H 42-32 kDa, I 35-20 kDa, J < 25 kDa, Summary]
