# Supplementary material for: An O-GlcNAcylomic Approach Reveals ACLY as a Potential Target in Sepsis in the Young Rat
Source: Int J Mol Sci. 2021 Aug 26;22(17):9236. doi: 10.3390/ijms22179236 (PMC8430499; doi:10.3390/ijms22179236)
Supplement: Supplementary file 1 [file ijms-22-09236-s001.zip › ijms-1329913-Supplementary files-final/Supplementary files/Table S3.xlsx]

## Sheet: Description
Table S3. List of putative cardiac O-GlcNAcylated proteins in CTRL, LPS, LPS+R and NButGT groups with our quality control
Cardiac O-GlcNAcylated proteins were identified by Click-iT®/mass spectrometry approach. Only proteins with at least 15% of coverage, 2 unique peptides and no missing values for each group were retained. CTRL: control group, LPS: i.v. injection of LPS (E. Coli O111:B4, 20mg/kg), LPS+R: resuscitation with a subcutaneous administration of 10 mL/kg of NaCl solution 0.9% 1h after LPS injection, NButG…

## Sheet: A > 170 kDa
Protein FDR Confidence: Combined	Master	Accession	Description	Exp. q-value: Combined	Sum PEP Score	Coverage [%]	# Peptides	# PSMs	# Unique Peptides	MW [kDa]	Score Sequest HT: Sequest HT	# Peptides (by Search Engine): Sequest HT	Biological Process	Cellular Component	Molecular Function	Pfam IDs	Entrez Gene ID	Ensembl Gene ID	Gene Symbol	Reactome Pathways	KEGG Pathways	# Razor Peptides	Abundance Ratio: (LPS) / (controle CARD445)	Abundance Ratio: (remplissage) / (LPS)	Abundance Ratio: (NButGT) / (remplissage)	Abundances (by Bio. Rep.): controle CARD445,1	Abundances (by Bio. Rep.): controle CARD445,2	Abundances (by Bio. Rep.): LPS,5	Abundances (by Bio. Rep.): LPS,6	Abundances (by Bio. Rep.): NButGT,1	Abundances (by Bio. Rep.): NButGT,2	Abundances (by Bio. Rep.): remplissage,3	Abundances (by Bio. Rep.): remplissage,4	Found in Sample: [S67] F67: Sample, 1, controle CARD445	Found in Sample: [S77] F77: Sample, 2, controle CARD445	Found in Sample: [S5] F5: Sample, 5, LPS	Found in Sample: [S6] F6: Sample, 6, LPS	Found in Sample: [S1] F1: Sample, 1, NButGT	Found in Sample: [S2] F2: Sample, 2, NButGT	Found in Sample: [S3] F3: Sample, 3, remplissage	Found in Sample: [S4] F4: Sample, 4, remplissage	Modifications
High	Master Protein	G3V6E1	Myosin-4 OS=Rattus norvegicus OX=10116 GN=Myh2 PE=1 SV=3	0	374.427	37	74	148	15	219.4	555.4	74	cell organization and biogenesis;cellular component movement;metabolic process;regulation of biological process;response to stimulus	Golgi	catalytic activity;motor activity;nucleotide binding;protein binding;structural molecule activity	Pf00038, Pf00063, Pf01576, Pf02463, Pf02736, Pf04111, Pf04156, Pf05557, Pf05622, Pf07888, Pf08317, Pf09726, Pf12128, Pf13514		ENSRNOG00000049695.2				59	162.178	28.2868	1.55039	3.3	1.2	10.9	718.9	20.5	19.5	15.4	10.4	Peak Found	Peak Found	Peak Found	High	Peak Found	Peak Found	Peak Found	Peak Found
High	Master Protein	A0A0G2K0F5	Myosin-4 OS=Rattus norvegicus OX=10116 GN=Myh1 PE=1 SV=1	0	306.512	33	65	126	4	223	474.16	65	cell organization and biogenesis;cellular component movement;metabolic process;response to stimulus	cytoskeleton;Golgi	catalytic activity;motor activity;nucleotide binding;protein binding;structural molecule activity	Pf00038, Pf00063, Pf01576, Pf02736, Pf04111, Pf05622, Pf06160, Pf07888, Pf09726, Pf12128, Pf13514		ENSRNOG00000049695.2				5	85.7013	19.3519	2.87977	4.2	3.5	27.1	632.8	25.4	72.8	22.2	11.9	Peak Found	Peak Found	Peak Found	High	Peak Found	Peak Found	Peak Found	Peak Found
High	Master Protein	F1LMV6	Desmoplakin OS=Rattus norvegicus OX=10116 GN=Dsp PE=1 SV=1	0	301.628	24	66	201	66	332.2	679.73	66	cell differentiation;cell organization and biogenesis;metabolic process;regulation of biological process;response to stimulus	cytoskeleton;membrane;nucleus	catalytic activity;motor activity;protein binding;RNA binding;structural molecule activity	Pf00681, Pf01576, Pf02463, Pf04111, Pf04156, Pf05483, Pf05557, Pf05622, Pf06637, Pf06705, Pf07888, Pf10174, Pf12128, Pf13166	306871	ENSRNOG00000013928.6	Dsp	Formation of the cornified envelope; Neutrophil degranulation	Arrhythmogenic right ventricular cardiomyopathy (ARVC)	0	0.919679	2.12825	9.42751	118.6	5.9	12.9	101.6	492.8	14.4	26	27.8	High	High	High	High	High	High	High	High
High	Master Protein	G3V885	Myosin-6 OS=Rattus norvegicus OX=10116 GN=Myh6 PE=1 SV=2	0	247.096	36	58	172	12	223.2	610.07	58	cell organization and biogenesis;cellular component movement;metabolic process;regulation of biological process;response to stimulus	cytoplasm;cytoskeleton;mitochondrion	catalytic activity;motor activity;nucleotide binding;protein binding;structural molecule activity	Pf00038, Pf00063, Pf00769, Pf01576, Pf02736, Pf04111, Pf05266, Pf05483, Pf05557, Pf05911, Pf06160, Pf07888, Pf09726, Pf12128, Pf13514	29556	ENSRNOG00000025757.2	Myh6			29	11.7266	4.47926	5.58226	14.6	12.1	35.4	277.7	115.1	275.1	47.9	22	High	High	High	High	High	High	High	Peak Found
High	Master Protein	G3V6P7	Myosin, heavy polypeptide 9, non-muscle OS=Rattus norvegicus OX=10116 GN=Myh9 PE=1 SV=1	0	243.045	26	45	83	42	226.3	318.88	45	cell differentiation;cell organization and biogenesis;cellular component movement;cellular homeostasis;metabolic process;regulation of biological process;response to stimulus;transport	cytoplasm;cytoskeleton;cytosol;endosome;membrane;mitochondrion;nucleus	catalytic activity;motor activity;nucleotide binding;protein binding;RNA binding;transporter activity	Pf00063, Pf01496, Pf01576, Pf01765, Pf02736, Pf03962, Pf04111, Pf04156, Pf05266, Pf05911, Pf06637, Pf07888, Pf09726, Pf09731, Pf11068, Pf11559, Pf12128, Pf13094, Pf13166	100911597; 25745	ENSRNOG00000004860.6; ENSRNOG00000049236.2	LOC100911597; Myh9; Myh9l1	RHO GTPases activate PAKs	Tight junction; Regulation of actin cytoskeleton	3	0.430843	1.25077	7.15538	184.4	4.3	13.6	67.7	437.4	27.7	42.8	22.2	High	Peak Found	Peak Found	High	High	Peak Found	Peak Found	Peak Found
High	Master Protein	G3V8B0	Myosin-7 OS=Rattus norvegicus OX=10116 GN=Myh7 PE=1 SV=1	0	207.85	30	51	147	3	222.8	524.12	51	cell organization and biogenesis;cellular component movement;metabolic process;regulation of biological process;response to stimulus	cytoplasm;cytoskeleton	catalytic activity;motor activity;nucleotide binding;protein binding;structural molecule activity	Pf00038, Pf00063, Pf01576, Pf02463, Pf02736, Pf04111, Pf04156, Pf05483, Pf05557, Pf05622, Pf06160, Pf07888, Pf09726, Pf12128, Pf13514, Pf13851	29557	ENSRNOG00000016983.5	Myh7			0	#DIV/0!	3.68337	3.84542			185.5	160	266.1	94.6	46.2	47.6	Not Found	Not Found	Peak Found	Peak Found	Peak Found	High	Peak Found	Peak Found
High	Master Protein	P11442	Clathrin heavy chain 1 OS=Rattus norvegicus OX=10116 GN=Cltc PE=1 SV=3	0	110.167	22	24	42	24	191.5	158.67	24	cell differentiation;cell organization and biogenesis;metabolic process;regulation of biological process;transport	cytoplasm;cytoskeleton;cytosol;endosome;membrane;mitochondrion;vacuole	protein binding;RNA binding;structural molecule activity	Pf00637, Pf01394, Pf04053, Pf09268, Pf13838	54241		Cltc		Endocrine and other factor-regulated calcium reabsorption; Synaptic vesicle cycle; Bacterial invasion of epithelial cells; Lysosome; Endocytosis; Huntington's disease	0	0.319198	1.94366	28.5258	126.6	3.1	6.2	35.2	591.5	16.1	8.9	12.4	High	Peak Found	High	Peak Found	High	Peak Found	Peak Found	Peak Found

## Sheet: B > 170 kDa
Protein FDR Confidence: Combined	Master	Accession	Description	Exp. q-value: Combined	Sum PEP Score	Coverage [%]	# Peptides	# PSMs	# Unique Peptides	MW [kDa]	Score Sequest HT: Sequest HT	# Peptides (by Search Engine): Sequest HT	Biological Process	Cellular Component	Molecular Function	Pfam IDs	Entrez Gene ID	Ensembl Gene ID	Gene Symbol	Reactome Pathways	KEGG Pathways	# Razor Peptides	Abundance Ratio: (LPS) / (controle CARD445)	Abundance Ratio: (remplissage) / (LPS)	Abundance Ratio: (NButGT) / (remplissage)	Abundances (by Bio. Rep.): controle CARD445,1	Abundances (by Bio. Rep.): controle CARD445,2	Abundances (by Bio. Rep.): LPS,5	Abundances (by Bio. Rep.): LPS,6	Abundances (by Bio. Rep.): NButGT,1	Abundances (by Bio. Rep.): NButGT,2	Abundances (by Bio. Rep.): remplissage,3	Abundances (by Bio. Rep.): remplissage,4	Found in Sample: [S68] F68: Sample, 1, controle CARD445	Found in Sample: [S78] F78: Sample, 2, controle CARD445	Found in Sample: [S11] F11: Sample, 5, LPS	Found in Sample: [S12] F12: Sample, 6, LPS	Found in Sample: [S7] F7: Sample, 1, NButGT	Found in Sample: [S8] F8: Sample, 2, NButGT	Found in Sample: [S9] F9: Sample, 3, remplissage	Found in Sample: [S10] F10: Sample, 4, remplissage	Modifications
High	Master Protein	F1LMV6	Desmoplakin OS=Rattus norvegicus OX=10116 GN=Dsp PE=1 SV=1	0	274.9	22	57	167	57	332.2	588.33	57	cell differentiation;cell organization and biogenesis;metabolic process;regulation of biological process;response to stimulus	cytoskeleton;membrane;nucleus	catalytic activity;motor activity;protein binding;RNA binding;structural molecule activity	Pf00681, Pf01576, Pf02463, Pf04111, Pf04156, Pf05483, Pf05557, Pf05622, Pf06637, Pf06705, Pf07888, Pf10174, Pf12128, Pf13166	306871	ENSRNOG00000013928.6	Dsp	Formation of the cornified envelope; Neutrophil degranulation	Arrhythmogenic right ventricular cardiomyopathy (ARVC)	0	26.2817	3.18274	0.0210473	2.4	4.7	158.2	28.4	0.3	12.2	586.2	7.7	High	High	High	High	Peak Found	High	High	High
High	Master Protein	G3V885	Myosin-6 OS=Rattus norvegicus OX=10116 GN=Myh6 PE=1 SV=2	0	259.714	38	62	218	50	223.2	776.44	62	cell organization and biogenesis;cellular component movement;metabolic process;regulation of biological process;response to stimulus	cytoplasm;cytoskeleton;mitochondrion	catalytic activity;motor activity;nucleotide binding;protein binding;structural molecule activity	Pf00038, Pf00063, Pf00769, Pf01576, Pf02736, Pf04111, Pf05266, Pf05483, Pf05557, Pf05911, Pf06160, Pf07888, Pf09726, Pf12128, Pf13514	29556	ENSRNOG00000025757.2	Myh6			11	2.4751	1.32198	0.280152	64.6	39.8	87.9	170.5	11.4	84.3	250.8	90.8	High	High	High	High	High	High	High	High
High	Master Protein	M0R9L0	Nascent polypeptide-associated complex subunit alpha OS=Rattus norvegicus OX=10116 GN=Naca PE=1 SV=1	0	258.957	37	56	193	56	220.1	704.36	56	cellular component movement;regulation of biological process	cytoplasm;nucleus	protein binding	Pf01849	288770	ENSRNOG00000002632.8	Naca			0	0.988095	1.47197	0.480071	97	96.2	61.8	129.1	7.3	127.6	217.7	63.3	High	High	High	High	Peak Found	High	High	High
High	Master Protein	P11530	Dystrophin OS=Rattus norvegicus OX=10116 GN=Dmd PE=1 SV=2	0	184.005	21	58	174	58	425.6	567.54	58	cell differentiation;cell organization and biogenesis;cellular homeostasis;metabolic process;regulation of biological process;response to stimulus	cell surface;cytoplasm;cytoskeleton;Golgi;membrane;nucleus;ribosome	metal ion binding;protein binding;structural molecule activity	Pf00307, Pf00397, Pf00435, Pf00569, Pf02463, Pf09068, Pf09069, Pf11971	24907	ENSRNOG00000046366.2	Dmd	Striated Muscle Contraction		0	1.33045	1.35982	0.651966	72.8	77.6	75.2	124.9	13.9	163.5	171.3	100.8	High	High	High	High	Peak Found	High	High	High
High	Master Protein	G3V6P7	Myosin, heavy polypeptide 9, non-muscle OS=Rattus norvegicus OX=10116 GN=Myh9 PE=1 SV=1	0	138.569	23	32	55	29	226.3	204.6	32	cell differentiation;cell organization and biogenesis;cellular component movement;cellular homeostasis;metabolic process;regulation of biological process;response to stimulus;transport	cytoplasm;cytoskeleton;cytosol;endosome;membrane;mitochondrion;nucleus	catalytic activity;motor activity;nucleotide binding;protein binding;RNA binding;transporter activity	Pf00063, Pf01496, Pf01576, Pf01765, Pf02736, Pf03962, Pf04111, Pf04156, Pf05266, Pf05911, Pf06637, Pf07888, Pf09726, Pf09731, Pf11068, Pf11559, Pf12128, Pf13094, Pf13166	100911597; 25745	ENSRNOG00000004860.6; ENSRNOG00000049236.2	LOC100911597; Myh9; Myh9l1	RHO GTPases activate PAKs	Tight junction; Regulation of actin cytoskeleton	3	10.203	4.53648	0.0573424	6.5	6.8	116.5	19.2	4.7	30.6	595.3	20.3	High	High	High	Peak Found	Peak Found	Peak Found	High	Peak Found

## Sheet: C > 170 kDa
Protein FDR Confidence: Combined	Master	Accession	Description	Exp. q-value: Combined	Sum PEP Score	Coverage [%]	# Peptides	# PSMs	# Unique Peptides	MW [kDa]	Score Sequest HT: Sequest HT	# Peptides (by Search Engine): Sequest HT	Biological Process	Cellular Component	Molecular Function	Pfam IDs	Entrez Gene ID	Ensembl Gene ID	Gene Symbol	Reactome Pathways	KEGG Pathways	# Razor Peptides	Abundance Ratio: (controle CARD445) / (remplissage)	Abundance Ratio: (LPS) / (remplissage)	Abundance Ratio: (NButGT) / (remplissage)	Abundances (by Bio. Rep.): controle CARD445,1	Abundances (by Bio. Rep.): controle CARD445,2	Abundances (by Bio. Rep.): LPS,5	Abundances (by Bio. Rep.): LPS,6	Abundances (by Bio. Rep.): NButGT,1	Abundances (by Bio. Rep.): NButGT,2	Abundances (by Bio. Rep.): remplissage,3	Abundances (by Bio. Rep.): remplissage,4	Found in Sample: [S69] F69: Sample, 1, controle CARD445	Found in Sample: [S80] F80: Sample, 2, controle CARD445	Found in Sample: [S65] F65: Sample, 5, LPS	Found in Sample: [S66] F66: Sample, 6, LPS	Found in Sample: [S61] F61: Sample, 1, NButGT	Found in Sample: [S62] F62: Sample, 2, NButGT	Found in Sample: [S63] F63: Sample, 3, remplissage	Found in Sample: [S64] F64: Sample, 4, remplissage	Modifications
High	Master Protein	G3V885	Myosin-6 OS=Rattus norvegicus OX=10116 GN=Myh6 PE=1 SV=2	0	703.019	55	114	661	36	223.2	2452.09	114	cell organization and biogenesis;cellular component movement;metabolic process;regulation of biological process;response to stimulus	cytoplasm;cytoskeleton;mitochondrion	catalytic activity;motor activity;nucleotide binding;protein binding;structural molecule activity	Pf00038, Pf00063, Pf00769, Pf01576, Pf02736, Pf04111, Pf05266, Pf05483, Pf05557, Pf05911, Pf06160, Pf07888, Pf09726, Pf12128, Pf13514	29556	ENSRNOG00000025757.2	Myh6			83	0.224	0.645	0.702	86.6	11.3	106.7	76.4	92.8	103.8	81.2	241.2	High	High	High	High	High	High	High	High
High	Master Protein	G3V8B0	Myosin-7 OS=Rattus norvegicus OX=10116 GN=Myh7 PE=1 SV=1	0	556.205	44	89	509	12	222.8	1907.16	89	cell organization and biogenesis;cellular component movement;metabolic process;regulation of biological process;response to stimulus	cytoplasm;cytoskeleton	catalytic activity;motor activity;nucleotide binding;protein binding;structural molecule activity	Pf00038, Pf00063, Pf01576, Pf02463, Pf02736, Pf04111, Pf04156, Pf05483, Pf05557, Pf05622, Pf06160, Pf07888, Pf09726, Pf12128, Pf13514, Pf13851	29557	ENSRNOG00000016983.5	Myh7			0	0.113	0.956	0.874	53.1	1.3	80.1	62.9	71.2	59.2	12	460.2	High	High	High	High	High	Peak Found	High	High
High	Master Protein	M0R9L0	Nascent polypeptide-associated complex subunit alpha OS=Rattus norvegicus OX=10116 GN=Naca PE=1 SV=1	0	447.179	50	81	351	81	220.1	1277.11	81	cellular component movement;regulation of biological process	cytoplasm;nucleus	protein binding	Pf01849	288770	ENSRNOG00000002632.8	Naca			0	1.246	0.867	0.339	155.4	90.6	62.3	109.3	16.7	62.6	33.7	269.4	High	High	High	High	High	High	High	High
High	Master Protein	G3V6S0	Spectrin beta chain OS=Rattus norvegicus OX=10116 GN=Sptbn1 PE=1 SV=3	0	228.216	33	60	180	57	273.1	602.42	60	cell organization and biogenesis;metabolic process;regulation of biological process;transport	cytoplasm;cytoskeleton;membrane;nucleus	protein binding;RNA binding;structural molecule activity	Pf00169, Pf00307, Pf00435, Pf11971, Pf12128, Pf15410		ENSRNOG00000005434.7		RAF/MAP kinase cascade; Interleukin-20 family signaling; Interaction between L1 and Ankyrins; COPI-mediated anterograde transport; NCAM signaling for neurite out-growth		3	0.359	1.445	0.822	94.7	12.1	145	127.7	30.5	196.6	74.6	118.9	High	High	High	High	High	High	High	High
High	Master Protein	A0A096P6L8	Fibronectin OS=Rattus norvegicus OX=10116 GN=Fn1 PE=1 SV=2	0	172.908	24	34	121	34	272.3	443.16	34	cell differentiation;cell organization and biogenesis;cellular component movement;cellular homeostasis;defense response;metabolic process;regulation of biological process;response to stimulus	extracellular;membrane	enzyme regulator activity;metal ion binding;protein binding;structural molecule activity	Pf00039, Pf00040, Pf00041	25661	ENSRNOG00000014288.8	Fn1	Regulation of Insulin-like Growth Factor (IGF) transport and uptake by Insulin-like Growth Factor Binding Proteins (IGFBPs); Syndecan interactions; Degradation of the extracellular matrix; Molecules associated with elastic fibres; ECM proteoglycans; p130Cas linkage to MAPK signaling for integrins; Post-translational protein phosphorylation; MET activates PTK2 signaling; Platelet degranulation ; G…	ECM-receptor interaction; AGE-RAGE signaling pathway in diabetic complications; Focal adhesion; Amoebiasis; Regulation of actin cytoskeleton; Small cell lung cancer; PI3K-Akt signaling pathway; Bacterial invasion of epithelial cells; Pathways in cancer; Proteoglycans in cancer	0	0.385	0.805	0.581	119.3	20.8	127.4	85.1	37.4	151	121.8	137.3	High	High	High	High	High	High	High	High
High	Master Protein	G3V6P7	Myosin, heavy polypeptide 9, non-muscle OS=Rattus norvegicus OX=10116 GN=Myh9 PE=1 SV=1	0	108.565	19	26	66	23	226.3	234.2	26	cell differentiation;cell organization and biogenesis;cellular component movement;cellular homeostasis;metabolic process;regulation of biological process;response to stimulus;transport	cytoplasm;cytoskeleton;cytosol;endosome;membrane;mitochondrion;nucleus	catalytic activity;motor activity;nucleotide binding;protein binding;RNA binding;transporter activity	Pf00063, Pf01496, Pf01576, Pf01765, Pf02736, Pf03962, Pf04111, Pf04156, Pf05266, Pf05911, Pf06637, Pf07888, Pf09726, Pf09731, Pf11068, Pf11559, Pf12128, Pf13094, Pf13166	100911597; 25745	ENSRNOG00000004860.6; ENSRNOG00000049236.2	LOC100911597; Myh9; Myh9l1	RHO GTPases activate PAKs	Tight junction; Regulation of actin cytoskeleton	3	0.111	0.568	0.839	25.5	9.1	82.9	72.7	45.1	290.7	125.7	148.3	High	Peak Found	High	High	High	High	High	High
High	Master Protein	A0A0G2K5P5	Myomesin 1 OS=Rattus norvegicus OX=10116 GN=Myom1 PE=1 SV=1	0	90.043	20	25	92	25	187.5	300.18	25	regulation of biological process;response to stimulus		protein binding	Pf00041, Pf00047, Pf07679, Pf13895, Pf13927		ENSRNOG00000057701.1				0	0.415	0.774	0.638	70.3	47.1	146.5	78.5	83.8	93.2	117.9	162.7	High	High	High	High	High	High	High	High
High	Master Protein	F1MAA7	Laminin subunit gamma 1 OS=Rattus norvegicus OX=10116 GN=Lamc1 PE=1 SV=1	0	88.634	18	22	70	22	177.3	262.77	22	cell organization and biogenesis;cellular component movement;regulation of biological process	cytoskeleton	catalytic activity;motor activity;protein binding;structural molecule activity	Pf00052, Pf00053, Pf00055, Pf01576, Pf05130, Pf05483, Pf05557, Pf06160, Pf08317, Pf09969, Pf13514	117036	ENSRNOG00000002680.7	Lamc1	MET activates PTK2 signaling; Laminin interactions; Post-translational protein phosphorylation; Regulation of Insulin-like Growth Factor (IGF) transport and uptake by Insulin-like Growth Factor Binding Proteins (IGFBPs)	ECM-receptor interaction; Prion diseases; Focal adhesion; Amoebiasis; Small cell lung cancer; PI3K-Akt signaling pathway; Toxoplasmosis; Pathways in cancer	0	0.342	0.858	0.572	93	21.8	164.2	77.6	48.4	116.9	93.9	184.2	High	High	High	High	High	High	High	High
High	Master Protein	C0JPT7	Filamin A OS=Rattus norvegicus OX=10116 GN=Flna PE=1 SV=1	0	81.642	15	25	47	24	280.3	165.3	25	cell organization and biogenesis;cellular component movement;metabolic process;regulation of biological process;response to stimulus;transport	cytoplasm;cytoskeleton;cytosol;membrane;nucleus	protein binding;RNA binding;signal transducer activity	Pf00307, Pf00630	293860	ENSRNOG00000054890.1	Flna	Cell-extracellular matrix interactions; RHO GTPases activate PAKs; Platelet degranulation ; GP1b-IX-V activation signalling	MAPK signaling pathway; Focal adhesion; Proteoglycans in cancer; Salmonella infection	0	0.349	0.931	0.875	83.2	10.5	99.6	62.8	15.4	358.5	89.7	80.3	High	High	High	High	Peak Found	High	High	High

## Sheet: D 180-120 kDa
Protein FDR Confidence: Combined	Master	Accession	Description	Exp. q-value: Combined	Sum PEP Score	Coverage [%]	# Peptides	# PSMs	# Unique Peptides	MW [kDa]	Score Sequest HT: Sequest HT	# Peptides (by Search Engine): Sequest HT	Biological Process	Cellular Component	Molecular Function	Pfam IDs	Entrez Gene ID	Ensembl Gene ID	Gene Symbol	Reactome Pathways	KEGG Pathways	# Razor Peptides	Abundance Ratio: (LPS) / (controle CARD445)	Abundance Ratio: (remplissage) / (LPS)	Abundance Ratio: (NButGT) / (remplissage)	Abundances (by Bio. Rep.): controle CARD445,1	Abundances (by Bio. Rep.): controle CARD445,2	Abundances (by Bio. Rep.): LPS,5	Abundances (by Bio. Rep.): LPS,6	Abundances (by Bio. Rep.): NButGT,1	Abundances (by Bio. Rep.): NButGT,2	Abundances (by Bio. Rep.): remplissage,3	Abundances (by Bio. Rep.): remplissage,4	Found in Sample: [S70] F70: Sample, 1, controle CARD445	Found in Sample: [S80] F80: Sample, 2, controle CARD445	Found in Sample: [S58] F58: Sample, 5, LPS	Found in Sample: [S59] F59: Sample, 6, LPS	Found in Sample: [S54] F54: Sample, 1, NButGT	Found in Sample: [S55] F55: Sample, 2, NButGT	Found in Sample: [S56] F56: Sample, 3, remplissage	Found in Sample: [S57] F57: Sample, 4, remplissage	Modifications
High	Master Protein	P14046	Alpha-1-inhibitor 3 OS=Rattus norvegicus OX=10116 GN=A1i3 PE=1 SV=1	0	146.455	24	27	160	11	163.7	560.17	27	regulation of biological process	extracellular	enzyme regulator activity	Pf00207, Pf01835, Pf07677, Pf07678, Pf07703, Pf10569, Pf11974, Pf13249	297568		A1i3; LOC297568			17	1.30029	0.819304	1.14363	69.2	105.3	109.9	117	119.1	93.5	123.3	62.6	High	High	High	High	High	High	High	High
High	Master Protein	Q03626	Murinoglobulin-1 OS=Rattus norvegicus OX=10116 GN=Mug1 PE=2 SV=1	0	133.414	22	25	144	12	165.2	505.36	25	defense response;regulation of biological process;response to stimulus	extracellular	enzyme regulator activity	Pf00207, Pf01835, Pf07677, Pf07678, Pf07703, Pf10569, Pf11974, Pf13249	497794		Mug1			0	0.843368	0.814279	1.22011	103.9	133.6	99.6	100.7	104.6	94.4	111.4	51.7	High	High	High	High	High	High	High	High
High	Master Protein	Q63041	Alpha-1-macroglobulin OS=Rattus norvegicus OX=10116 GN=A1m PE=1 SV=1	0	130.458	21	25	156	25	167	546.73	25	regulation of biological process	extracellular	enzyme regulator activity;protein binding	Pf00207, Pf01835, Pf07677, Pf07678, Pf07703, Pf10569, Pf11974, Pf13249	252922	ENSRNOG00000006709.6	Pzp			0	1.37613	0.74918	1.7015	53.9	101.1	102.8	110.5	133.5	138.4	95.1	64.7	High	High	High	High	High	High	High	High
High	Master Protein	P16638	ATP-citrate synthase OS=Rattus norvegicus OX=10116 GN=Acly PE=1 SV=1	0	117.863	33	25	55	25	120.6	183.64	25	metabolic process	cytoplasm;cytosol;membrane;mitochondrion	catalytic activity;metal ion binding;nucleotide binding	Pf00285, Pf00549, Pf02629	24159		Acly		Citrate cycle (TCA cycle); Metabolic pathways	0	3.03797	30.6917	0.0428998	2.3	5.6	9.5	14.5	14.1	17.5	718.6	18	Peak Found	Peak Found	Peak Found	Peak Found	Peak Found	Peak Found	High	Peak Found
High	Master Protein	P56741	Myosin-binding protein C, cardiac-type OS=Rattus norvegicus OX=10116 GN=Mybpc3 PE=1 SV=2	0	111.276	32	30	116	30	140.7	382.36	30	cell organization and biogenesis;regulation of biological process		metal ion binding;protein binding;structural molecule activity	Pf00041, Pf00047, Pf07679, Pf13895, Pf13927	295929	ENSRNOG00000012307.6	Mybpc3	Striated Muscle Contraction	Dilated cardiomyopathy; Hypertrophic cardiomyopathy (HCM)	0	1.6641	0.798665	2.14019	45.9	71.1	88.2	106.5	164.1	168.7	82	73.5	High	High	High	High	High	High	High	High
High	Master Protein	Q9Z2Q1	Protein transport protein Sec31A OS=Rattus norvegicus OX=10116 GN=Sec31a PE=1 SV=2	0	91.809	20	19	80	19	135.2	283.11	19	cell organization and biogenesis;response to stimulus;transport	cytoplasm;cytosol;endoplasmic reticulum;endosome;membrane	protein binding	Pf12931	93646		Sec31a	MHC class II antigen presentation; COPII (Coat Protein 2) Mediated Vesicle Transport; Antigen Presentation: Folding, assembly and peptide loading of class I MHC	Protein processing in endoplasmic reticulum	0	1.4527	0.709884	3.17281	44.5	73.9	73.4	98.6	136.8	250.6	59.5	62.6	High	High	High	High	High	High	High	High
High	Master Protein	D4A7X7	Myopalladin OS=Rattus norvegicus OX=10116 GN=Mypn PE=1 SV=1	0	88.922	27	24	89	24	142.8	300.01	24	cell organization and biogenesis;regulation of biological process	nucleus	protein binding	Pf00047, Pf07679, Pf13895, Pf13927	309760	ENSRNOG00000000383.7	Mypn			0	1.53704	0.726461	1.64251	49.9	95.9	119	105.1	108.9	158.5	85.7	77.1	High	High	High	High	High	High	High	High
High	Master Protein	F1M820	Sorbin and SH3 domain-containing protein 1 OS=Rattus norvegicus OX=10116 GN=Sorbs1 PE=1 SV=1	0	78.614	19	19	79	2	143.3	276.04	19	cell organization and biogenesis;regulation of biological process;response to stimulus		protein binding	Pf00018, Pf02208, Pf07653, Pf14604		ENSRNOG00000015658.8		Smooth Muscle Contraction		0	0.962673	0.813008	2.64615	47.1	119	60.4	99.5	88	256	55.1	74.9	Peak Found	High	High	High	High	High	Peak Found	High
High	Master Protein	D4A702	Synaptopodin-2 OS=Rattus norvegicus OX=10116 GN=Synpo2 PE=1 SV=2	0	71.119	17	16	50	16	135.9	168.24	16	cell organization and biogenesis;regulation of biological process	cytoplasm;cytoskeleton;cytosol;nucleus	protein binding	Pf00595	499702	ENSRNOG00000014867.7	Synpo2			0	1.70579	0.918835	1.11474	46.4	86.5	92.5	134.2	101.3	130.9	112.2	96.1	High	High	High	High	High	High	High	High
High	Master Protein	M0R7S5	Perilipin 4 OS=Rattus norvegicus OX=10116 GN=Plin4 PE=4 SV=2	0	13.212	17	3	9	3	141.2	30.81	3		cytosol;membrane		Pf03036		ENSRNOG00000047046.2				0	1.09919	1.49171	1.01152	52.8	95.4	85.9	77	153.9	91.9	132	111	High	High	High	High	High	Peak Found	Peak Found	Peak Found

## Sheet: E 140-80 kDa
Protein FDR Confidence: Combined	Master	Accession	Description	Exp. q-value: Combined	Sum PEP Score	Coverage [%]	# Peptides	# PSMs	# Unique Peptides	MW [kDa]	Score Sequest HT: Sequest HT	# Peptides (by Search Engine): Sequest HT	Biological Process	Cellular Component	Molecular Function	Pfam IDs	Entrez Gene ID	Ensembl Gene ID	Gene Symbol	Reactome Pathways	KEGG Pathways	# Razor Peptides	Abundance Ratio: (LPS) / (controle CARD445)	Abundance Ratio: (remplissage) / (LPS)	Abundance Ratio: (NButGT) / (remplissage)	Abundances (by Bio. Rep.): controle CARD445,1	Abundances (by Bio. Rep.): controle CARD445,2	Abundances (by Bio. Rep.): LPS,5	Abundances (by Bio. Rep.): LPS,6	Abundances (by Bio. Rep.): NButGT,1	Abundances (by Bio. Rep.): NButGT,2	Abundances (by Bio. Rep.): remplissage,3	Abundances (by Bio. Rep.): remplissage,4	Found in Sample: [S71] F71: Sample, 1, controle CARD445	Found in Sample: [S81] F81: Sample, 2, controle CARD445	Found in Sample: [S51] F51: Sample, 5, LPS	Found in Sample: [S52] F52: Sample, 6, LPS	Found in Sample: [S47] F47: Sample, 1, NButGT	Found in Sample: [S48] F48: Sample, 2, NButGT	Found in Sample: [S49] F49: Sample, 3, remplissage	Found in Sample: [S50] F50: Sample, 4, remplissage	Modifications
High	Master Protein	P11507	Sarcoplasmic/endoplasmic reticulum calcium ATPase 2 OS=Rattus norvegicus OX=10116 GN=Atp2a2 PE=1 SV=1	0	193.304	31	33	229	33	114.7	853.58	33	cell organization and biogenesis;cellular homeostasis;regulation of biological process;response to stimulus;transport	endoplasmic reticulum;membrane	catalytic activity;metal ion binding;nucleotide binding;protein binding;transporter activity	Pf00122, Pf00689, Pf00690, Pf00702, Pf08282, Pf12710, Pf13246	29693	ENSRNOG00000001285.8	Atp2a2	Ion homeostasis; Ion transport by P-type ATPases; Reduction of cytosolic Ca++ levels	Pancreatic secretion; Calcium signaling pathway; Adrenergic signaling in cardiomyocytes; Alzheimer's disease; cAMP signaling pathway; Arrhythmogenic right ventricular cardiomyopathy (ARVC); Dilated cardiomyopathy; Cardiac muscle contraction; cGMP-PKG signaling pathway; Hypertrophic cardiomyopathy (HCM); Thyroid hormone signaling pathway	0	0.975869	1.65673	1.29061	62.7	78.2	47.6	89.9	176.6	117.4	139.2	88.6	High	High	High	High	High	High	High	High
High	Master Protein	Q9ER34	Aconitate hydratase, mitochondrial OS=Rattus norvegicus OX=10116 GN=Aco2 PE=1 SV=2	0	154.215	45	27	275	27	85.4	949.58	27	metabolic process;response to stimulus	mitochondrion	catalytic activity;metal ion binding;protein binding	Pf00330, Pf00694	79250	ENSRNOG00000024128.6	Aco2	Citric acid cycle (TCA cycle)	2-Oxocarboxylic acid metabolism; Citrate cycle (TCA cycle); Biosynthesis of amino acids; Metabolic pathways; Glyoxylate and dicarboxylate metabolism; Carbon metabolism	0	5.25904	0.903398	1.0503		24.9	174.9	87	167.6	80.9	176.7	59.9	High	High	High	High	High	High	High	High
High	Master Protein	Q5BJZ3	Nicotinamide nucleotide transhydrogenase OS=Rattus norvegicus OX=10116 GN=Nnt PE=1 SV=1	0	120.399	30	26	117	26	113.8	369.67	26	metabolic process;transport	membrane;mitochondrion	catalytic activity;nucleotide binding	Pf01262, Pf02233, Pf05222, Pf12769	310378	ENSRNOG00000026842.5	Nnt	Citric acid cycle (TCA cycle)	Nicotinate and nicotinamide metabolism; Metabolic pathways	0	0.454502	2.37076	1.22431	98.5	109.2	25.8	68.6	131	143	114.9	108.9	High	High	High	High	High	High	High	High
High	Master Protein	G3V8V3	Alpha-1,4 glucan phosphorylase OS=Rattus norvegicus OX=10116 GN=Pygm PE=1 SV=1	0	115.929	37	28	151	23	97.2	482.79	28	cellular homeostasis;metabolic process;response to stimulus	cytoplasm;endoplasmic reticulum	catalytic activity;nucleotide binding;protein binding	Pf00343	24701	ENSRNOG00000021090.5	Pygm	Glycogen breakdown (glycogenolysis)	Starch and sucrose metabolism; Metabolic pathways; Insulin resistance; Glucagon signaling pathway; Insulin signaling pathway	5	1.30084	1.96132	1.38496	40	55.4	43.3	80.8	206.9	130.2	148.7	94.7	High	High	High	High	High	High	High	High
High	Master Protein	Q5XI78	2-oxoglutarate dehydrogenase, mitochondrial OS=Rattus norvegicus OX=10116 GN=Ogdh PE=1 SV=1	0	108.128	29	25	102	25	116.2	334.71	25	cellular component movement;metabolic process	cytosol;membrane;mitochondrion;organelle lumen	catalytic activity;metal ion binding;protein binding	Pf00676, Pf02779	360975; 103693780	ENSRNOG00000005130.7	Ogdh; LOC103693780	Glyoxylate metabolism and glycine degradation; Citric acid cycle (TCA cycle); Lysine catabolism	Lysine degradation; Citrate cycle (TCA cycle); Tryptophan metabolism; Metabolic pathways; Carbon metabolism	0	1.03202	2.36194	1.66856	39.2	54.5	22.5	74.2	237.1	144	140.1	88.3	High	High	High	High	High	High	High	High
High	Master Protein	A0A0G2JWS2	Nebulette OS=Rattus norvegicus OX=10116 GN=Nebl PE=1 SV=1	0	93.38	33	24	94	24	108.9	313.1	24	cell organization and biogenesis		protein binding	Pf00018, Pf00880, Pf07653, Pf14604		ENSRNOG00000049452.3				0	0.962963	1.02503	1.77606	89	81.1	43.3	120.5	152.8	145.4	88.6	79.3	High	High	High	High	High	High	High	High
High	Master Protein	Q66HD0	Endoplasmin OS=Rattus norvegicus OX=10116 GN=Hsp90b1 PE=1 SV=2	0	78.656	28	17	95	15	92.7	317.78	17	cell organization and biogenesis;metabolic process;regulation of biological process;response to stimulus;transport	cytosol;endoplasmic reticulum;membrane;nucleus;organelle lumen	nucleotide binding;protein binding;RNA binding	Pf00183, Pf02518, Pf13589	362862		Hsp90b1		Prostate cancer; Estrogen signaling pathway; Protein processing in endoplasmic reticulum; PI3K-Akt signaling pathway; Pathways in cancer; Thyroid hormone synthesis	0	0.54806	2.48039	1.37462	70.2	97.3	24	67.8	184.4	128.6	123.7	104	High	High	High	High	High	High	High	High
High	Master Protein	P34058	Heat shock protein HSP 90-beta OS=Rattus norvegicus OX=10116 GN=Hsp90ab1 PE=1 SV=4	0	76.788	36	23	111	12	83.2	351.98	23	cell organization and biogenesis;metabolic process;regulation of biological process;response to stimulus	cell surface;cytoplasm;cytosol;extracellular;membrane;mitochondrion;nucleus	enzyme regulator activity;nucleotide binding;protein binding;RNA binding	Pf00183, Pf02518, Pf13589	301252	ENSRNOG00000019834.6	Hsp90ab1	HSP90 chaperone cycle for steroid hormone receptors (SHR); Aryl hydrocarbon receptor signalling; Regulation of actin dynamics for phagocytic cup formation; Neutrophil degranulation; The role of GTSE1 in G2/M progression after G2 checkpoint; The NLRP3 inflammasome; Attenuation phase; Sema3A PAK dependent Axon repulsion; HSF1 activation	Antigen processing and presentation; Prostate cancer; Estrogen signaling pathway; Protein processing in endoplasmic reticulum; PI3K-Akt signaling pathway; Progesterone-mediated oocyte maturation; Pathways in cancer; NOD-like receptor signaling pathway	10	0.572692	2.15734	1.30649	85.4	95.5	38.5	65.1	174	118	139.2	84.3	High	High	High	High	High	High	High	High
High	Master Protein	D3ZZ68	Synaptopodin 2-like OS=Rattus norvegicus OX=10116 GN=Synpo2l PE=1 SV=1	0	74.364	22	11	74	11	103	289.69	11	regulation of biological process	cytoskeleton;cytosol;nucleus	protein binding	Pf00595	305675	ENSRNOG00000008949.5	Synpo2l			0	1.62205	1.05207	0.819211	64.1	75.6	150.7	75.9	154	41.3	123.9	114.5	High	High	High	High	High	High	High	High
High	Master Protein	P05197	Elongation factor 2 OS=Rattus norvegicus OX=10116 GN=Eef2 PE=1 SV=4	0	72.823	25	15	74	15	95.2	235.94	15	cell differentiation;cell proliferation;metabolic process;regulation of biological process;response to stimulus	cytoplasm;cytosol;membrane;nucleus;ribosome	catalytic activity;nucleotide binding;protein binding;RNA binding	Pf00009, Pf00679, Pf03144, Pf03764, Pf14492	29565	ENSRNOG00000020266.5	Eef2	Synthesis of diphthamide-EEF2; Protein methylation; Peptide chain elongation; Neutrophil degranulation	Oxytocin signaling pathway; AMPK signaling pathway	0	1.40241	1.89132	1.40141	37	54.2	38.3	89.6	180	159	142.5	99.4	High	High	Peak Found	High	High	High	High	High
High	Master Protein	P06685	Sodium/potassium-transporting ATPase subunit alpha-1 OS=Rattus norvegicus OX=10116 GN=Atp1a1 PE=1 SV=1	0	72.444	23	18	64	18	113	216.33	18	cellular homeostasis;metabolic process;regulation of biological process;response to stimulus;transport	endoplasmic reticulum;endosome;Golgi;membrane	catalytic activity;metal ion binding;nucleotide binding;protein binding;transporter activity	Pf00122, Pf00689, Pf00690, Pf00702, Pf08282, Pf12710, Pf13246	24211	ENSRNOG00000030019.4	Atp1a1	Ion homeostasis; Ion transport by P-type ATPases	Mineral absorption; Pancreatic secretion; Proximal tubule bicarbonate reclamation; Adrenergic signaling in cardiomyocytes; Endocrine and other factor-regulated calcium reabsorption; Aldosterone-regulated sodium reabsorption; cAMP signaling pathway; Thyroid hormone synthesis; Protein digestion and absorption; Carbohydrate digestion and absorption; Gastric acid secretion; Salivary secretion; Cardia…	0	0.874145	1.77465	1.31878	70.2	76	57.2	70.6	191	108.1	129.2	97.6	High	High	High	High	High	High	High	High
High	Master Protein	G3V6Y6	Alpha-1,4 glucan phosphorylase OS=Rattus norvegicus OX=10116 GN=Pygb PE=1 SV=2	0	64.538	26	17	68	12	96.7	216.94	17	metabolic process	cytoplasm;membrane	catalytic activity;protein binding	Pf00343	25739	ENSRNOG00000007583.7	Pygb	Neutrophil degranulation		0	1.97125	1.80065	1.76373	23.6	39	29.1	94.3	263.2	128.7	137.7	84.5	High	High	High	High	High	High	High	High
High	Master Protein	Q64428	Trifunctional enzyme subunit alpha, mitochondrial OS=Rattus norvegicus OX=10116 GN=Hadha PE=1 SV=2	0	62.823	34	18	50	18	82.6	158.8	18	metabolic process;response to stimulus	membrane;mitochondrion;organelle lumen	catalytic activity;nucleotide binding;protein binding	Pf00378, Pf00725, Pf02737	170670	ENSRNOG00000024629.6	Hadha	Beta oxidation of myristoyl-CoA to lauroyl-CoA; Beta oxidation of lauroyl-CoA to decanoyl-CoA-CoA; Beta oxidation of octanoyl-CoA to hexanoyl-CoA; Beta oxidation of decanoyl-CoA to octanoyl-CoA-CoA; Beta oxidation of hexanoyl-CoA to butanoyl-CoA; Beta oxidation of palmitoyl-CoA to myristoyl-CoA; Acyl chain remodeling of CL	Lysine degradation; Fatty acid metabolism; Fatty acid degradation; Butanoate metabolism; Fatty acid elongation; Tryptophan metabolism; Metabolic pathways; Valine, leucine and isoleucine degradation; Biosynthesis of unsaturated fatty acids; Propanoate metabolism; beta-Alanine metabolism; Carbon metabolism	0	12.9659	0.250202	1.16667	15.7	22.4	433.1	60.9	97.3	46.9	69.9	53.7	High	High	High	High	High	High	High	High
High	Master Protein	Q5U300	Ubiquitin-like modifier-activating enzyme 1 OS=Rattus norvegicus OX=10116 GN=Uba1 PE=1 SV=1	0	61.044	21	15	43	15	117.7	149.39	15	metabolic process;response to stimulus	cytoplasm;cytosol;membrane;mitochondrion;nucleus	catalytic activity;nucleotide binding;RNA binding	Pf00899, Pf02134, Pf09358, Pf10585	314432	ENSRNOG00000019164.7	Uba1	Synthesis of active ubiquitin: roles of E1 and E2 enzymes; Antigen processing: Ubiquitination & Proteasome degradation	Ubiquitin mediated proteolysis; Parkinson's disease	0	0.512022	2.6254	1.12724	94.7	88.3	6	87.7	189.6	87.7	147.4	98.6	High	High	Peak Found	High	High	High	High	High
High	Master Protein	Q6P0K8	Junction plakoglobin OS=Rattus norvegicus OX=10116 GN=Jup PE=1 SV=1	0	60.852	23	12	72	12	81.7	234.84	12	cell organization and biogenesis;cellular component movement;regulation of biological process;response to stimulus	cytoplasm;cytoskeleton;cytosol;membrane;nucleus	protein binding;signal transducer activity;structural molecule activity	Pf00514	81679	ENSRNOG00000015380.6	Jup	VEGFR2 mediated vascular permeability; Formation of the cornified envelope; Adherens junctions interactions; Neutrophil degranulation	Acute myeloid leukemia; Transcriptional misregulation in cancer; Pathways in cancer; Arrhythmogenic right ventricular cardiomyopathy (ARVC)	0	2.26528	0.91504	2.44354	28.5	48.4	107.9	66.3	86.8	302.7	105.2	54.2	High	High	High	High	High	High	High	High
High	Master Protein	D3ZCV0	Actinin alpha 2 OS=Rattus norvegicus OX=10116 GN=Actn2 PE=1 SV=1	0	55.963	25	17	48	13	103.8	155.36	17	cell organization and biogenesis;regulation of biological process;response to stimulus	cytoskeleton;membrane	metal ion binding;protein binding	Pf00307, Pf00435, Pf08726, Pf11971, Pf13499, Pf13833	291245	ENSRNOG00000017833.7	Actn2	RAF/MAP kinase cascade; Striated Muscle Contraction; Interleukin-20 family signaling; CREB phosphorylation through the activation of CaMKII; Platelet degranulation ; Ras activation uopn Ca2+ infux through NMDA receptor; Unblocking of NMDA receptor, glutamate binding and activation	Tight junction; Viral carcinogenesis; Focal adhesion; Systemic lupus erythematosus; Amoebiasis; Adherens junction; Regulation of actin cytoskeleton; Leukocyte transendothelial migration; Arrhythmogenic right ventricular cardiomyopathy (ARVC)	4	0.691052	2.05945	0.975484	86.9	90.8	54.8	68	166.2	80.5	154.3	98.6	High	High	Peak Found	High	High	High	High	High
High	Master Protein	F1LMP9	Disabled homolog 2 OS=Rattus norvegicus OX=10116 GN=Dab2 PE=1 SV=3	0	52.389	31	15	40	15	82.2	130.45	15	cell differentiation;regulation of biological process;transport	membrane	protein binding;receptor activity	Pf00640		ENSRNOG00000028930.6		Cargo recognition for clathrin-mediated endocytosis; Formation of annular gap junctions		0	1.75465	1.06314	0.711837	59.6	74.9	137.8	98.2	102	76.6	159.4	91.5	High	High	High	High	High	Peak Found	High	High
High	Master Protein	P82995	Heat shock protein HSP 90-alpha OS=Rattus norvegicus OX=10116 GN=Hsp90aa1 PE=1 SV=3	0	42.512	21	14	56	5	84.8	170.03	14	cell death;cell organization and biogenesis;cellular component movement;metabolic process;regulation of biological process;response to stimulus;transport	cell surface;cytoplasm;cytosol;membrane;nucleus	catalytic activity;enzyme regulator activity;nucleotide binding;protein binding;RNA binding	Pf00183, Pf02518, Pf13589	299331; 103692716	ENSRNOG00000007219.7; ENSRNOG00000059714.1	Hsp90aa1; LOC103692716	VEGFR2 mediated vascular permeability; Tetrahydrobiopterin (BH4) synthesis, recycling, salvage and regulation; Regulation of PLK1 Activity at G2/M Transition; HSP90 chaperone cycle for steroid hormone receptors (SHR); Regulation of actin dynamics for phagocytic cup formation; AURKA Activation by TPX2; Neutrophil degranulation; Recruitment of mitotic centrosome proteins and complexes; The role of …	Antigen processing and presentation; Prostate cancer; Estrogen signaling pathway; Protein processing in endoplasmic reticulum; PI3K-Akt signaling pathway; Progesterone-mediated oocyte maturation; Pathways in cancer; NOD-like receptor signaling pathway	0	0.368128	3.2198	2.01511	74	87.9	23	36.6	244.1	142.6	114.8	77.1	High	High	Peak Found	High	High	High	High	Peak Found
High	Master Protein	D3ZIC4	Protein phosphatase 1, regulatory (Inhibitor) subunit 12B (Predicted) OS=Rattus norvegicus OX=10116 GN=Ppp1r12b PE=1 SV=1	0	42.307	15	11	44	9	111.3	137.85	11	regulation of biological process;response to stimulus		enzyme regulator activity;protein binding	Pf00023, Pf12796, Pf13606, Pf13637, Pf13857	304813	ENSRNOG00000051440.1	Ppp1r12b	RHO GTPases activate PAKs; Regulation of PLK1 Activity at G2/M Transition; RHO GTPases activate PKNs	Oxytocin signaling pathway; Focal adhesion; Regulation of actin cytoskeleton; Proteoglycans in cancer; Vascular smooth muscle contraction	0	1.25528	0.49525	2.34612	99.5	85	71.8	159.8	155.9	113.2	70.2	44.5	High	High	High	High	High	High	High	High
High	Master Protein	P62944	AP-2 complex subunit beta OS=Rattus norvegicus OX=10116 GN=Ap2b1 PE=1 SV=1	0	41.557	17	11	31	7	104.5	109.95	11	cell organization and biogenesis;transport	membrane	protein binding;transporter activity	Pf01602, Pf02883, Pf09066, Pf12717, Pf13646	140670	ENSRNOG00000061543.1	Ap2b1; LOC100912146	Trafficking of GluR2-containing AMPA receptors; Recycling pathway of L1; Retrograde neurotrophin signalling; WNT5A-dependent internalization of FZD4; MHC class II antigen presentation; LDL clearance; Cargo recognition for clathrin-mediated endocytosis; WNT5A-dependent internalization of FZD2, FZD5 and ROR2; VLDLR internalisation and degradation	Endocrine and other factor-regulated calcium reabsorption; Synaptic vesicle cycle; Endocytosis; Huntington's disease	4	0.892405	1.76152	1.82235	61.4	65	21.3	91.5	227.9	134.2	117.5	81.2	High	High	Peak Found	High	High	High	High	High
High	Master Protein	Q6IMY8	Heterogeneous nuclear ribonucleoprotein U OS=Rattus norvegicus OX=10116 GN=Hnrnpu PE=1 SV=1	0	38.597	16	11	34	11	87.7	109.73	11	cell differentiation;regulation of biological process;response to stimulus	cell surface;chromosome;membrane;nucleus;spliceosomal complex	DNA binding;nucleotide binding;protein binding;RNA binding	Pf00622, Pf13671	117280	ENSRNOG00000033790.4	Hnrnpu	mRNA Splicing - Major Pathway	Spliceosome	0	1.03519	1.27518	1.48239	67.9	82.7	60.8	95.1	123.4	171.3	100.9	97.9	High	High	Peak Found	High	High	High	High	High
High	Master Protein	Q52KS1	ATP-dependent 6-phosphofructokinase OS=Rattus norvegicus OX=10116 GN=Pfkm PE=1 SV=1	0	36.841	18	10	27	10	85.3	92.29	10	cell organization and biogenesis;cellular homeostasis;metabolic process;regulation of biological process	cytoplasm;cytosol;membrane	catalytic activity;metal ion binding;nucleotide binding;protein binding	Pf00365	65152	ENSRNOG00000057988.1	Pfkm	Glycolysis		0	19.2533	0.381039	1.00119	12.8	10.1	350.4	90.5	86	82.2	107.8	60.2	High	High	High	High	High	High	High	High
High	Master Protein	A0A0G2JZF0	SEC24 homolog C, COPII coat complex component OS=Rattus norvegicus OX=10116 GN=Sec24c PE=1 SV=1	0	36.274	16	11	22	11	114.6	72.5	11	cell organization and biogenesis;transport	cytoplasm;cytosol;membrane	metal ion binding;protein binding	Pf00626, Pf04810, Pf04811, Pf04815, Pf08033, Pf09770		ENSRNOG00000009042.7		MHC class II antigen presentation; Cargo concentration in the ER; COPII (Coat Protein 2) Mediated Vesicle Transport; Antigen Presentation: Folding, assembly and peptide loading of class I MHC		0	0.415631	1.69335	1.54442	192.3	57.2	17.4	86.3	119.2	152	96.7	78.9	High	High	Peak Found	High	High	High	High	Peak Found
High	Master Protein	A0A0H2UHQ9	Synaptopodin OS=Rattus norvegicus OX=10116 GN=Synpo PE=1 SV=1	0	31.333	19	10	26	10	103.1	96.71	10	regulation of biological process;response to stimulus	cytoskeleton	protein binding			ENSRNOG00000019181.5				0	1.17464	1.40716	1.19158	48.4	89.6	49.3	112.8	197.2	74.6	124.7	103.4	High	High	High	High	High	High	High	High
High	Master Protein	P46462	Transitional endoplasmic reticulum ATPase OS=Rattus norvegicus OX=10116 GN=Vcp PE=1 SV=3	0	29.757	15	9	32	9	89.3	104.79	9	cell communication;cell organization and biogenesis;metabolic process;regulation of biological process;response to stimulus;transport	cytoplasm;cytosol;endoplasmic reticulum;membrane;nucleus;proteasome	catalytic activity;enzyme regulator activity;nucleotide binding;protein binding;RNA binding	Pf00004, Pf00910, Pf01057, Pf01078, Pf02359, Pf02933, Pf05496, Pf05673, Pf06068, Pf07724, Pf07726, Pf07728, Pf09336, Pf13191, Pf13207, Pf13401	116643	ENSRNOG00000034242.3	Vcp	ABC-family proteins mediated transport; HSF1 activation; Neutrophil degranulation; Hedgehog ligand biogenesis; Translesion Synthesis by POLH; Ovarian tumor domain proteases; N-glycan trimming in the ER and Calnexin/Calreticulin cycle	Legionellosis; Protein processing in endoplasmic reticulum	0	1.23205	2.73673	1.37985	38.7	39.3	25.4	70.7	238.2	124.7	164.5	98.5	High	High	Peak Found	High	High	High	High	High
High	Master Protein	D3ZQM0	Splicing factor 3a, subunit 1 OS=Rattus norvegicus OX=10116 GN=Sf3a1 PE=1 SV=1	0	29.102	15	7	16	7	88.5	58.64	7	cell organization and biogenesis;metabolic process;regulation of biological process	spliceosomal complex	protein binding;RNA binding	Pf00240, Pf01805, Pf12230, Pf14560	305479	ENSRNOG00000005218.5	Sf3a1	mRNA Splicing - Major Pathway	Spliceosome	0	0.965719	2.94459	0.661276	83.3	36.3	41.2	74.3	142	82.9	246.2	93.9	High	High	Peak Found	Peak Found	High	High	High	High
High	Master Protein	D4A6Q4	Erythrocyte membrane protein band 4.1 OS=Rattus norvegicus OX=10116 GN=Epb41 PE=1 SV=3	0	28.252	17	10	29	10	85.3	86.19	10	cell organization and biogenesis;regulation of biological process	cytoplasm;cytoskeleton;membrane	protein binding;structural molecule activity	Pf00373, Pf04382, Pf05902, Pf08736, Pf09380		ENSRNOG00000010037.8		Neurexins and neuroligins		0	2.86266	0.36333	0.996431	70.6	64.1	256	129.6	91.7	47.9	89.7	50.4	High	High	High	High	High	High	High	High
High	Master Protein	G3V679	Transferrin receptor protein 1 OS=Rattus norvegicus OX=10116 GN=Tfrc PE=1 SV=1	0	26.959	15	10	19	10	85.8	55.42	10	cell differentiation;cellular homeostasis;defense response;metabolic process;regulation of biological process;response to stimulus;transport	cell surface;cytoplasm;endosome;extracellular;membrane;mitochondrion;nucleus	protein binding;receptor activity;RNA binding;transporter activity	Pf02225, Pf04253, Pf04389	64678	ENSRNOG00000001766.7	Tfrc	Cargo recognition for clathrin-mediated endocytosis; Transferrin endocytosis and recycling; Golgi Associated Vesicle Biogenesis	HIF-1 signaling pathway; Endocytosis; Hematopoietic cell lineage; Phagosome	0	0.431593	1.88425	1.6663	105.7	116.5	15.7	80.2	195.4	105.7	96.6	84.1	High	High	Peak Found	High	High	Peak Found	High	High
High	Master Protein	D4ACC2	KN motif and ankyrin repeat domains 2 OS=Rattus norvegicus OX=10116 GN=Kank2 PE=1 SV=2	0	25.013	15	8	21	8	90.2	71.38	8	regulation of biological process	cytoplasm;mitochondrion	protein binding	Pf00023, Pf12075, Pf12796, Pf13606, Pf13637, Pf13857	100361376	ENSRNOG00000010643.7	Kank2			0	2.72118	1.07782	0.940634	31.4	53.6	146.8	84.5	124.6	109.9	135.4	113.9	High	High	Peak Found	High	High	High	High	High

## Sheet: F 100-50 kDa
Protein FDR Confidence: Combined	Master	Accession	Description	Exp. q-value: Combined	Sum PEP Score	Coverage [%]	# Peptides	# PSMs	# Unique Peptides	MW [kDa]	Score Sequest HT: Sequest HT	# Peptides (by Search Engine): Sequest HT	Biological Process	Cellular Component	Molecular Function	Pfam IDs	Entrez Gene ID	Ensembl Gene ID	Gene Symbol	Reactome Pathways	KEGG Pathways	# Razor Peptides	Abundance Ratio: (LPS) / (controle CARD445)	Abundance Ratio: (remplissage) / (LPS)	Abundance Ratio: (NButGT) / (remplissage)	Abundances (by Bio. Rep.): controle CARD445,1	Abundances (by Bio. Rep.): controle CARD445,2	Abundances (by Bio. Rep.): LPS,5	Abundances (by Bio. Rep.): LPS,6	Abundances (by Bio. Rep.): NButGT,1	Abundances (by Bio. Rep.): NButGT,2	Abundances (by Bio. Rep.): remplissage,3	Abundances (by Bio. Rep.): remplissage,4	Found in Sample: [S41] F41: Sample, 1, NButGT	Found in Sample: [S42] F42: Sample, 2, NButGT	Found in Sample: [S43] F43: Sample, 3, remplissage	Found in Sample: [S44] F44: Sample, 4, remplissage	Found in Sample: [S45] F45: Sample, 5, LPS	Found in Sample: [S46] F46: Sample, 6, LPS	Found in Sample: [S72] F72: Sample, 1, controle CARD445	Found in Sample: [S82] F82: Sample, 2, controle CARD445	Modifications
High	Master Protein	P06761	Endoplasmic reticulum chaperone BiP OS=Rattus norvegicus OX=10116 GN=Hspa5 PE=1 SV=1	0	210.191	52	35	172	33	72.3	590.96	35	cell communication;cell death;cell differentiation;cell organization and biogenesis;metabolic process;regulation of biological process;response to stimulus;transport	cell surface;cytoplasm;endoplasmic reticulum;membrane;mitochondrion;nucleus;organelle lumen	catalytic activity;nucleotide binding;protein binding	Pf00012, Pf01968, Pf06723	25617	ENSRNOG00000018294.6	Hspa5		Prion diseases; Antigen processing and presentation; Protein processing in endoplasmic reticulum; Protein export; Thyroid hormone synthesis	2	16.7182	0.0608063	3.30707	15.4	20.8	558.5	46.7	43.1	78.6	32.1	4.7	High	High	High	High	High	High	High	High
High	Master Protein	Q9ER34	Aconitate hydratase, mitochondrial OS=Rattus norvegicus OX=10116 GN=Aco2 PE=1 SV=2	0	167.427	39	27	232	27	85.4	777.67	27	metabolic process;response to stimulus	mitochondrion	catalytic activity;metal ion binding;protein binding	Pf00330, Pf00694	79250	ENSRNOG00000024128.6	Aco2	Citric acid cycle (TCA cycle)	2-Oxocarboxylic acid metabolism; Citrate cycle (TCA cycle); Biosynthesis of amino acids; Metabolic pathways; Glyoxylate and dicarboxylate metabolism; Carbon metabolism	0	0.858817	1.04229	2.15838	67.3	103.4	94.3	52.3	208.5	121.3	141.2	11.6	High	High	High	High	High	High	High	High
High	Master Protein	P63018	Heat shock cognate 71 kDa protein OS=Rattus norvegicus OX=10116 GN=Hspa8 PE=1 SV=1	0	161.438	41	26	177	17	70.8	604.97	26	cell organization and biogenesis;cellular component movement;metabolic process;regulation of biological process;response to stimulus;transport	cell surface;cytoplasm;cytosol;endosome;membrane;nucleus;spliceosomal complex;vacuole	catalytic activity;nucleotide binding;protein binding;RNA binding	Pf00012, Pf02463, Pf06723	24468		Hspa8		MAPK signaling pathway; Antigen processing and presentation; Measles; Longevity regulating pathway - multiple species; Legionellosis; Epstein-Barr virus infection; Influenza A; Estrogen signaling pathway; Protein processing in endoplasmic reticulum; Toxoplasmosis; Spliceosome; Endocytosis	7	2.34492	0.445458	2.62372	41.1	71.1	163.1	100	143.5	164	104.7	12.5	High	High	High	High	High	High	High	High
High	Master Protein	Q64428	Trifunctional enzyme subunit alpha, mitochondrial OS=Rattus norvegicus OX=10116 GN=Hadha PE=1 SV=2	0	158.523	44	27	157	27	82.6	511	27	metabolic process;response to stimulus	membrane;mitochondrion;organelle lumen	catalytic activity;nucleotide binding;protein binding	Pf00378, Pf00725, Pf02737	170670	ENSRNOG00000024629.6	Hadha	Beta oxidation of myristoyl-CoA to lauroyl-CoA; Beta oxidation of lauroyl-CoA to decanoyl-CoA-CoA; Beta oxidation of octanoyl-CoA to hexanoyl-CoA; Beta oxidation of decanoyl-CoA to octanoyl-CoA-CoA; Beta oxidation of hexanoyl-CoA to butanoyl-CoA; Beta oxidation of palmitoyl-CoA to myristoyl-CoA; Acyl chain remodeling of CL	Lysine degradation; Fatty acid metabolism; Fatty acid degradation; Butanoate metabolism; Fatty acid elongation; Tryptophan metabolism; Metabolic pathways; Valine, leucine and isoleucine degradation; Biosynthesis of unsaturated fatty acids; Propanoate metabolism; beta-Alanine metabolism; Carbon metabolism	0	1.21215	0.91602	3.17103	41.8	75.1	30.9	110.8	213.9	197.7	114.1	15.7	High	High	High	High	High	High	High	High
High	Master Protein	Q66HF1	NADH-ubiquinone oxidoreductase 75 kDa subunit, mitochondrial OS=Rattus norvegicus OX=10116 GN=Ndufs1 PE=1 SV=1	0	135.765	40	22	122	22	79.4	424.9	22	cell organization and biogenesis;metabolic process;transport	membrane;mitochondrion	catalytic activity;metal ion binding	Pf00111, Pf00384, Pf09326, Pf10588, Pf13510	301458	ENSRNOG00000011849.6	Ndufs1	Complex I biogenesis	Alzheimer's disease; Oxidative phosphorylation; Metabolic pathways; Parkinson's disease; Non-alcoholic fatty liver disease (NAFLD); Huntington's disease	0	1.15201	0.985915	3.1203	49	68.1	23.2	111.7	248.1	166.9	119.5	13.5	High	High	High	High	High	High	High	High
High	Master Protein	A0A096MJ01	LIM domain-binding 3 OS=Rattus norvegicus OX=10116 GN=Ldb3 PE=1 SV=1	0	125.811	34	20	169	5	76.8	561.6	20	cell organization and biogenesis	cytoskeleton	metal ion binding;protein binding	Pf00412, Pf00595	498587	ENSRNOG00000059166.1	Ldb3			16	2.59161	0.212379	3.16845	52.7	83.2	284.7	67.5	120.1	116.9	64	10.8	High	High	High	High	High	High	High	High
High	Master Protein	Q5M9H2	Acyl-Coenzyme A dehydrogenase, very long chain OS=Rattus norvegicus OX=10116 GN=Acadvl PE=1 SV=1	0	125.358	47	27	111	27	70.8	372.69	27	cell differentiation;metabolic process;regulation of biological process;response to stimulus	cytosol;membrane;mitochondrion;nucleus	catalytic activity;nucleotide binding	Pf00441, Pf02770, Pf02771, Pf08028	25363	ENSRNOG00000018114.7	Acadvl	Beta oxidation of palmitoyl-CoA to myristoyl-CoA		0	2.06362	0.69497	3.09027	31.4	58.2	75	109.9	226.3	170.8	115.5	13	High	High	High	High	High	High	High	High
High	Master Protein	Q5XI07	Lipoma-preferred partner homolog OS=Rattus norvegicus OX=10116 GN=Lpp PE=1 SV=1	0	120.404	30	17	110	15	68.2	377.84	17		cytoplasm;cytosol;nucleus	metal ion binding	Pf00412	288010	ENSRNOG00000031669.4	Lpp			2	0.990852	0.849394	2.06861	67.9	107	63.6	109.7	130.1	174.4	125.2	22	High	High	High	High	High	High	High	High
High	Master Protein	P34058	Heat shock protein HSP 90-beta OS=Rattus norvegicus OX=10116 GN=Hsp90ab1 PE=1 SV=4	0	114.903	38	26	79	13	83.2	253.93	26	cell organization and biogenesis;metabolic process;regulation of biological process;response to stimulus	cell surface;cytoplasm;cytosol;extracellular;membrane;mitochondrion;nucleus	enzyme regulator activity;nucleotide binding;protein binding;RNA binding	Pf00183, Pf02518, Pf13589	301252	ENSRNOG00000019834.6	Hsp90ab1	HSP90 chaperone cycle for steroid hormone receptors (SHR); Aryl hydrocarbon receptor signalling; Regulation of actin dynamics for phagocytic cup formation; Neutrophil degranulation; The role of GTSE1 in G2/M progression after G2 checkpoint; The NLRP3 inflammasome; Attenuation phase; Sema3A PAK dependent Axon repulsion; HSF1 activation	Antigen processing and presentation; Prostate cancer; Estrogen signaling pathway; Protein processing in endoplasmic reticulum; PI3K-Akt signaling pathway; Progesterone-mediated oocyte maturation; Pathways in cancer; NOD-like receptor signaling pathway	13	8.07257	0.0751528	3.18182	30.1	38.8	496	60.2	45.7	87.3	36.3	5.5	High	High	High	Peak Found	High	High	High	High
High	Master Protein	Q920L2	Succinate dehydrogenase [ubiquinone] flavoprotein subunit, mitochondrial OS=Rattus norvegicus OX=10116 GN=Sdha PE=1 SV=1	0	113.58	34	19	118	19	71.6	407.43	19	metabolic process;transport	membrane;mitochondrion	catalytic activity;nucleotide binding	Pf00890, Pf02910	157074	ENSRNOG00000013331.5	Sdha	Citric acid cycle (TCA cycle)	Alzheimer's disease; Citrate cycle (TCA cycle); Oxidative phosphorylation; Metabolic pathways; Parkinson's disease; Non-alcoholic fatty liver disease (NAFLD); Huntington's disease; Carbon metabolism	0	2	0.664823	3.39933	34.5	55.9	27.7	153.1	190.8	217.8	105.9	14.3	High	High	High	High	High	High	High	High
High	Master Protein	Q66HD0	Endoplasmin OS=Rattus norvegicus OX=10116 GN=Hsp90b1 PE=1 SV=2	0	110.318	39	23	56	21	92.7	193.5	23	cell organization and biogenesis;metabolic process;regulation of biological process;response to stimulus;transport	cytosol;endoplasmic reticulum;membrane;nucleus;organelle lumen	nucleotide binding;protein binding;RNA binding	Pf00183, Pf02518, Pf13589	362862		Hsp90b1		Prostate cancer; Estrogen signaling pathway; Protein processing in endoplasmic reticulum; PI3K-Akt signaling pathway; Pathways in cancer; Thyroid hormone synthesis	0	59.7419	0.0117441	4.3908	4.9	7.5	726.1	14.7	8.2	30	7.4	1.3	Peak Found	High	Peak Found	Peak Found	High	High	High	High
High	Master Protein	P10719	ATP synthase subunit beta, mitochondrial OS=Rattus norvegicus OX=10116 GN=Atp5f1b PE=1 SV=2	0	110.211	55	19	72	19	56.3	245.54	19	cell differentiation;cellular homeostasis;metabolic process;regulation of biological process;transport	cell surface;membrane;mitochondrion;nucleus	catalytic activity;metal ion binding;nucleotide binding;protein binding;receptor activity;transporter activity	Pf00006, Pf00306, Pf02874	171374		Atp5b		Alzheimer's disease; Oxidative phosphorylation; Metabolic pathways; Parkinson's disease; Huntington's disease	0	1.33123	0.292542	2.28389	120.6	101	214.6	80.4	52.8	144.3	75.4	10.9	High	High	High	High	High	High	High	High
High	Master Protein	A0A096MKD4	LIM domain-binding 3 OS=Rattus norvegicus OX=10116 GN=Ldb3 PE=1 SV=1	0	108.178	30	17	150	2	72.3	487.05	17	cell organization and biogenesis	cytoskeleton	metal ion binding;protein binding	Pf00412, Pf00595	498587	ENSRNOG00000059166.1	Ldb3			0	0.783585	0.325799	5.55161	105.2	126.3	94	87.4	196.7	131.4	57.6	1.5	High	High	High	Peak Found	High	High	High	High
High	Master Protein	F1M953	Stress-70 protein, mitochondrial OS=Rattus norvegicus OX=10116 GN=Hspa9 PE=1 SV=1	0	101.627	39	23	108	23	73.7	382.19	23	cell differentiation;cell organization and biogenesis;metabolic process;regulation of biological process;response to stimulus;transport	cytoplasm;mitochondrion;organelle lumen	nucleotide binding;protein binding;RNA binding	Pf00012, Pf06723	291671	ENSRNOG00000019525.6	Hspa9		Tuberculosis; RNA degradation	0	1.01963	1.03586	2.21603	60	87.7	50.9	99.7	171.5	174.2	142.2	13.8	High	High	High	High	High	High	High	High
High	Master Protein	Q6IFV1	Keratin, type I cytoskeletal 14 OS=Rattus norvegicus OX=10116 GN=Krt14 PE=2 SV=1	0	95.812	31	18	159	4	52.7	456.68	18	cell differentiation;cell organization and biogenesis;response to stimulus	cytoplasm;cytoskeleton;nucleus	protein binding;structural molecule activity	Pf00038, Pf06160, Pf13514	287701	ENSRNOG00000003899.7	Krt14	Formation of the cornified envelope; Type I hemidesmosome assembly		7	9.12195	0.252795	2.30192	13.9	31.2	77.1	334.3	171.5	67.9	92.5	11.5	Peak Found	Peak Found	Peak Found	Peak Found	High	High	Peak Found	Peak Found
High	Master Protein	A0A0G2KAK2	Erythrocyte membrane protein band 4.1 OS=Rattus norvegicus OX=10116 GN=Epb41 PE=1 SV=1	0	95.671	39	20	83	20	72.3	273.14	20	cell organization and biogenesis;regulation of biological process	cytoplasm;cytoskeleton;membrane	protein binding;structural molecule activity	Pf00373, Pf04382, Pf05902, Pf08736, Pf09379, Pf09380		ENSRNOG00000010037.8		Neurexins and neuroligins		0	0.270899	1.15313	2.97988	138.7	179.5	32	54.2	159	137.2	86.5	12.9	High	High	High	High	High	High	High	High
High	Master Protein	Q6IFW6	Keratin, type I cytoskeletal 10 OS=Rattus norvegicus OX=10116 GN=Krt10 PE=3 SV=1	0	94.211	19	14	266	12	56.5	803.17	14	cell differentiation;cell organization and biogenesis;metabolic process;response to stimulus	cytoplasm;cytoskeleton;membrane;nucleus	protein binding;structural molecule activity	Pf00038	450225	ENSRNOG00000030170.5	Krt10	Formation of the cornified envelope	Staphylococcus aureus infection	0	2.65981	0.729631	2.10418	36	46.6	84.9	134.8	248.6	88.7	144.2	16.1	High	High	High	High	High	High	High	High
High	Master Protein	F1LP05	ATP synthase subunit alpha OS=Rattus norvegicus OX=10116 GN=Atp5f1a PE=1 SV=1	0	91.961	37	15	91	6	59.8	315.57	15	metabolic process;transport	membrane;mitochondrion	catalytic activity;nucleotide binding;transporter activity	Pf00006, Pf00306, Pf02663, Pf02874, Pf05943		ENSRNOG00000017032.5				11	5.04762	0.306881	2.32911	27.8	43.6	263.8	96.6	110.9	146.7	99.6	11	High	High	High	High	High	High	High	High
High	Master Protein	Q66HG9	Mitochondrial antiviral-signaling protein OS=Rattus norvegicus OX=10116 GN=Mavs PE=1 SV=1	0	87.128	50	13	77	13	53.8	279.72	13	defense response;regulation of biological process;response to stimulus	membrane;mitochondrion	protein binding;signal transducer activity		311430	ENSRNOG00000025295.4	Mavs	Negative regulators of DDX58/IFIH1 signaling	Herpes simplex infection; Cytosolic DNA-sensing pathway; RIG-I-like receptor signaling pathway; Measles; Hepatitis B; Influenza A; Hepatitis C; NOD-like receptor signaling pathway	0	0.780787	1.32033	0.55665	84.8	151.5	21.8	162.7	71.6	64	232.2	11.4	High	High	High	High	High	High	High	High
High	Master Protein	Q498N4	Phosphatidylinositol binding clathrin assembly protein, isoform CRA_c OS=Rattus norvegicus OX=10116 GN=Picalm PE=1 SV=1	0	79.616	31	13	67	2	70	224.68	13	cell organization and biogenesis;cell proliferation;metabolic process;regulation of biological process;response to stimulus;transport	cell surface;endosome;Golgi;membrane;nucleus	protein binding	Pf01417, Pf07651	89816	ENSRNOG00000018322.8	Picalm	Cargo recognition for clathrin-mediated endocytosis; Golgi Associated Vesicle Biogenesis		11	0.812356	1.28003	1.69906	76.6	96.6	13.6	127.1	167.3	138.7	157.9	22.2	Peak Found	High	High	Peak Found	Peak Found	High	High	High
High	Master Protein	A0A0H2UHM5	Protein disulfide-isomerase OS=Rattus norvegicus OX=10116 GN=Pdia3 PE=1 SV=1	0	79.575	35	18	51	18	57	152.96	18	cell communication;cellular homeostasis;metabolic process;regulation of biological process;response to stimulus	cell surface;cytoplasm;endoplasmic reticulum;extracellular;membrane;mitochondrion;nucleus;organelle lumen	catalytic activity;protein binding;RNA binding	Pf00085, Pf13098, Pf13848, Pf13899, Pf13905	29468	ENSRNOG00000015018.7	Pdia3	ER-Phagosome pathway; Calnexin/calreticulin cycle; Antigen Presentation: Folding, assembly and peptide loading of class I MHC		0	56.448	0.0357143	2.25	5.4	7.1	677.3	28.3	7.5	49.2	21.6	3.6	Peak Found	High	Peak Found	Peak Found	High	High	High	High
High	Master Protein	G3V8V3	Alpha-1,4 glucan phosphorylase OS=Rattus norvegicus OX=10116 GN=Pygm PE=1 SV=1	0	78.719	30	20	53	14	97.2	171.64	20	cellular homeostasis;metabolic process;response to stimulus	cytoplasm;endoplasmic reticulum	catalytic activity;nucleotide binding;protein binding	Pf00343	24701	ENSRNOG00000021090.5	Pygm	Glycogen breakdown (glycogenolysis)	Starch and sucrose metabolism; Metabolic pathways; Insulin resistance; Glucagon signaling pathway; Insulin signaling pathway	6	12.1929	0.213951	2.275	14.5	22.3	392.1	56.6	117.1	101.3	74.5	21.5	High	High	High	Peak Found	High	High	High	High
High	Master Protein	P31000	Vimentin OS=Rattus norvegicus OX=10116 GN=Vim PE=1 SV=2	0	71.978	40	16	45	13	53.7	149.65	16	cell differentiation;cell organization and biogenesis;metabolic process;regulation of biological process;response to stimulus	cytoplasm;cytoskeleton;cytosol;membrane;nucleus	protein binding;RNA binding;structural molecule activity	Pf00038, Pf04111, Pf04156, Pf04732, Pf10186	81818		Vim		Epstein-Barr virus infection; MicroRNAs in cancer	3	13.9091	0.612745	4.36178	7	6.2	117.7	65.9	54.2	436.5	99.1	13.4	Peak Found	High	High	Peak Found	High	High	Peak Found	Peak Found
High	Master Protein	Q6P6Q2	Keratin, type II cytoskeletal 5 OS=Rattus norvegicus OX=10116 GN=Krt5 PE=1 SV=1	0	71.51	31	19	182	11	61.8	535.9	19	metabolic process	cytoplasm;membrane;mitochondrion;nucleus	catalytic activity;motor activity;protein binding;structural molecule activity	Pf00038, Pf01576, Pf03961, Pf04111, Pf05957, Pf09728, Pf12128	369017		Krt5			8	6.50696	0.60488	2.75442	15.6	20.3	72.5	161.1	242.2	147	128.1	13.2	High	High	High	High	High	High	High	High
High	Master Protein	P18163	Long-chain-fatty-acid--CoA ligase 1 OS=Rattus norvegicus OX=10116 GN=Acsl1 PE=1 SV=1	0	71.005	26	16	82	16	78.1	244.09	16	metabolic process;regulation of biological process;response to stimulus;transport	endoplasmic reticulum;membrane;mitochondrion	catalytic activity;nucleotide binding	Pf00501	25288	ENSRNOG00000010633.3	Acsl1	Linoleic acid (LA) metabolism; alpha-linolenic acid (ALA) metabolism; Synthesis of very long-chain fatty acyl-CoAs	Fatty acid metabolism; Fatty acid degradation; Fatty acid biosynthesis; Metabolic pathways; PPAR signaling pathway; Peroxisome; Adipocytokine signaling pathway	0	1.57764	0.751312	3.8131	34.6	62	62.8	89.6	211.2	225.4	99.1	15.4	High	High	High	High	High	High	High	High
High	Master Protein	Q10758	Keratin, type II cytoskeletal 8 OS=Rattus norvegicus OX=10116 GN=Krt8 PE=1 SV=3	0	69.568	34	16	131	10	54	390.7	16	cell death;cell differentiation;cell organization and biogenesis;regulation of biological process;response to stimulus	cytoplasm;cytoskeleton;membrane;nucleus	catalytic activity;motor activity;protein binding;structural molecule activity	Pf00038, Pf01576, Pf10186, Pf13166	25626	ENSRNOG00000009779.5	Krt8	Formation of the cornified envelope		3	87.675	0.481038	1.6396	1.7	2.3	181	169.7	180.3	96.3	160	8.7	High	High	High	Not Found	High	High	Not Found	Peak Found
High	Master Protein	P68370	Tubulin alpha-1A chain OS=Rattus norvegicus OX=10116 GN=Tuba1a PE=1 SV=1	0	68.734	37	12	49	5	50.1	169.74	12	cell organization and biogenesis	cytoplasm;cytoskeleton;endosome;membrane;nucleus	catalytic activity;nucleotide binding;protein binding;structural molecule activity	Pf00091, Pf03953	64158	ENSRNOG00000060728.1	Tuba1a	Regulation of PLK1 Activity at G2/M Transition; Hedgehog 'off' state; AURKA Activation by TPX2; Recruitment of mitotic centrosome proteins and complexes; Recruitment of NuMA to mitotic centrosomes; Loss of Nlp from mitotic centrosomes; Hedgehog 'on' state; Anchoring of the basal body to the plasma membrane; Intraflagellar transport	Apoptosis; Gap junction; Phagosome	7	17.1699	0.0741086	4.87154	15.6	15.6	454.6	81.1	39.3	154.1	34.6	5.1	High	High	High	Peak Found	High	High	High	High
High	Master Protein	Q6IMZ3	Annexin OS=Rattus norvegicus OX=10116 GN=Anxa6 PE=1 SV=1	0	65.743	33	16	36	16	75.7	117.01	16	cell organization and biogenesis;cellular homeostasis;regulation of biological process;response to stimulus;transport	cytoplasm;membrane;mitochondrion;nucleus	metal ion binding;nucleotide binding;protein binding;transporter activity	Pf00191	79125	ENSRNOG00000010668.7	Anxa6			0	3.28271	0.79573	4.51699	18	24.8	72.3	68.2	193.7	311.3	103.7	8.1	High	High	High	Peak Found	High	High	High	High
High	Master Protein	D4AA63	Ubiquilin 2 OS=Rattus norvegicus OX=10116 GN=Ubqln2 PE=1 SV=1	0	65.548	24	8	48	7	67.2	177.31	8	metabolic process;regulation of biological process	cytoplasm;cytosol;membrane	protein binding	Pf00240, Pf00627, Pf11976	317396	ENSRNOG00000003099.6	Ubqln2	Cargo recognition for clathrin-mediated endocytosis	Protein processing in endoplasmic reticulum	1	0.30791	1.20061	2.28303	167.2	150.1	35.2	62.5	146.5	121.3	113.5	3.8	High	High	High	Peak Found	High	High	High	High
High	Master Protein	G3V8L3	Lamin A, isoform CRA_b OS=Rattus norvegicus OX=10116 GN=Lmna PE=1 SV=1	0	65.546	24	14	58	14	74.3	197.75	14	cell organization and biogenesis;regulation of biological process;response to stimulus;transport	membrane;nucleus	protein binding;structural molecule activity	Pf00038, Pf00932, Pf12128	60374	ENSRNOG00000019638.7	Lmna	Depolymerisation of the Nuclear Lamina; Initiation of Nuclear Envelope Reformation; Breakdown of the nuclear lamina; Clearance of Nuclear Envelope Membranes from Chromatin	Apoptosis; Arrhythmogenic right ventricular cardiomyopathy (ARVC); Dilated cardiomyopathy; Hypertrophic cardiomyopathy (HCM)	0	3.36837	0.274462	3.10486	61.2	36.8	176.3	153.8	107	174.3	79.2	11.4	High	High	High	Peak Found	High	High	High	High
High	Master Protein	P47942	Dihydropyrimidinase-related protein 2 OS=Rattus norvegicus OX=10116 GN=Dpysl2 PE=1 SV=1	0	65.336	35	14	56	13	62.2	187.96	14	cell differentiation;cell organization and biogenesis;cellular component movement;development;regulation of biological process;response to stimulus;transport	cytoplasm;cytoskeleton;cytosol;membrane;mitochondrion	catalytic activity;protein binding	Pf01979, Pf07969, Pf13147, Pf13594	25416	ENSRNOG00000009625.6	Dpysl2	Recycling pathway of L1; CRMPs in Sema3A signaling	Axon guidance	1	2.34044	0.355766	2.86995	52.1	69.8	169.6	115.7	126.2	165.1	92.3	9.2	High	High	High	Peak Found	High	High	High	High
High	Master Protein	P82995	Heat shock protein HSP 90-alpha OS=Rattus norvegicus OX=10116 GN=Hsp90aa1 PE=1 SV=3	0	64.678	24	19	48	9	84.8	146.6	19	cell death;cell organization and biogenesis;cellular component movement;metabolic process;regulation of biological process;response to stimulus;transport	cell surface;cytoplasm;cytosol;membrane;nucleus	catalytic activity;enzyme regulator activity;nucleotide binding;protein binding;RNA binding	Pf00183, Pf02518, Pf13589	299331; 103692716	ENSRNOG00000007219.7; ENSRNOG00000059714.1	Hsp90aa1; LOC103692716	VEGFR2 mediated vascular permeability; Tetrahydrobiopterin (BH4) synthesis, recycling, salvage and regulation; Regulation of PLK1 Activity at G2/M Transition; HSP90 chaperone cycle for steroid hormone receptors (SHR); Regulation of actin dynamics for phagocytic cup formation; AURKA Activation by TPX2; Neutrophil degranulation; Recruitment of mitotic centrosome proteins and complexes; The role of …	Antigen processing and presentation; Prostate cancer; Estrogen signaling pathway; Protein processing in endoplasmic reticulum; PI3K-Akt signaling pathway; Progesterone-mediated oocyte maturation; Pathways in cancer; NOD-like receptor signaling pathway	0	7.20613	0.0755702	4.39386	28.5	43.3	425.3	92.1	54.3	117.5	32.2	6.9	High	High	High	Peak Found	High	High	High	High
High	Master Protein	Q6IMF3	Keratin, type II cytoskeletal 1 OS=Rattus norvegicus OX=10116 GN=Krt1 PE=2 SV=1	0	63.984	20	15	166	12	64.8	528.02	15	defense response;metabolic process;regulation of biological process;response to stimulus	cytoskeleton;membrane;nucleus	structural molecule activity	Pf00038, Pf13166, Pf13514	300250		Krt1			1	1.57037	0.692453	2.08651	59.2	75.8	88.4	123.6	203.1	103.2	135.1	11.7	High	High	High	High	High	High	High	High
High	Master Protein	Q6IFU7	Keratin, type I cytoskeletal 42 OS=Rattus norvegicus OX=10116 GN=Krt42 PE=3 SV=1	0	61.748	26	14	104	2	50.2	295.74	14		cytoplasm	structural molecule activity	Pf00038, Pf04156, Pf12128, Pf13166, Pf13514	450231	ENSRNOG00000034087.2	Krt42			0	4.42693	0.279179	2.05866	27	59.9	73.4	311.3	144.5	76.6	101.7	5.7	High	Peak Found	High	Peak Found	Peak Found	High	High	High
High	Master Protein	A0A0G2JUT0	Heat shock-related 70 kDa protein 2 OS=Rattus norvegicus OX=10116 GN=Hspa2 PE=1 SV=1	0	61.699	18	10	81	2	66	277.52	10	cell organization and biogenesis		nucleotide binding	Pf00012, Pf06723		ENSRNOG00000006472.5				0	#DIV/0!	0.0936347	8.52463			398.5	35.1	12	334.1	20.3		Peak Found	Peak Found	Peak Found	Not Found	High	Peak Found	Not Found	Not Found
High	Master Protein	G3V7C6	Tubulin beta chain OS=Rattus norvegicus OX=10116 GN=Tubb4b PE=1 SV=2	0	61.683	27	11	53	2	61.1	172.21	11	cell organization and biogenesis	cytoplasm;cytoskeleton;nucleus	catalytic activity;nucleotide binding;RNA binding;structural molecule activity	Pf00091, Pf03953, Pf10644		ENSRNOG00000010170.5		Regulation of PLK1 Activity at G2/M Transition; Hedgehog 'off' state; AURKA Activation by TPX2; Neutrophil degranulation; Recruitment of mitotic centrosome proteins and complexes; Recruitment of NuMA to mitotic centrosomes; Loss of Nlp from mitotic centrosomes; Hedgehog 'on' state; Anchoring of the basal body to the plasma membrane; Intraflagellar transport		13	14.1544	0.298957	1.76289	11.9	17.9	297.7	124.1	67.8	154.5	112.6	13.5	Peak Found	High	Peak Found	High	High	High	High	High
High	Master Protein	Q5D059	Heterogeneous nuclear ribonucleoprotein K OS=Rattus norvegicus OX=10116 GN=Hnrnpk PE=1 SV=1	0	61.657	35	13	65	13	51	217.2	13	cellular homeostasis;defense response;metabolic process;regulation of biological process;response to stimulus	cytosol;membrane;mitochondrion;nucleus;spliceosomal complex	DNA binding;protein binding;RNA binding	Pf00013, Pf08067, Pf13014, Pf13083	117282	ENSRNOG00000019113.7	Hnrnpk			0	3.09221	0.370427	2.06639	43.3	61.9	196.3	129	81.1	167.9	97.4	23.1	High	High	High	High	High	High	High	High
High	Master Protein	Q52KS1	ATP-dependent 6-phosphofructokinase OS=Rattus norvegicus OX=10116 GN=Pfkm PE=1 SV=1	0	59.806	26	15	47	14	85.3	153.39	15	cell organization and biogenesis;cellular homeostasis;metabolic process;regulation of biological process	cytoplasm;cytosol;membrane	catalytic activity;metal ion binding;nucleotide binding;protein binding	Pf00365	65152	ENSRNOG00000057988.1	Pfkm	Glycolysis		1	0.992138	0.951664	3.55037	48.9	78.3	46.6	79.6	224.7	201.7	106.1	14	High	High	High	Peak Found	High	High	High	High
High	Master Protein	P11980	Pyruvate kinase PKM OS=Rattus norvegicus OX=10116 GN=Pkm PE=1 SV=3	0	58.934	39	18	73	4	57.8	240.19	18	cell death;cell organization and biogenesis;metabolic process;response to stimulus	cytoplasm;cytosol;mitochondrion;nucleus	catalytic activity;metal ion binding;nucleotide binding;protein binding;RNA binding	Pf00224, Pf02887	25630	ENSRNOG00000011329.7	Pkm	Glycolysis; Neutrophil degranulation	Viral carcinogenesis; Purine metabolism; Glycolysis / Gluconeogenesis; Central carbon metabolism in cancer; Biosynthesis of amino acids; Metabolic pathways; Pyruvate metabolism; Glucagon signaling pathway; Type II diabetes mellitus; Carbon metabolism	13	3.0073	0.782247	0.842642	37.9	58	112.7	175.7	61.5	128.6	200.2	25.4	High	High	High	High	High	High	High	High
High	Master Protein	A0A0G2JVH4	MICOS complex subunit MIC60 OS=Rattus norvegicus OX=10116 GN=Immt PE=1 SV=1	0	58.279	18	10	43	10	86.2	148.13	10	cell organization and biogenesis;cellular homeostasis	membrane;mitochondrion	RNA binding	Pf09731, Pf12128		ENSRNOG00000009097.7				0	1.48255	0.670983	3.52281	40.7	73.9	96.5	73.4	216.1	185.5	103.4	10.6	High	High	High	Peak Found	High	High	High	High
High	Master Protein	Q4FZU2	Keratin, type II cytoskeletal 6A OS=Rattus norvegicus OX=10116 GN=Krt6a PE=1 SV=1	0	57.639	17	11	136	4	59.2	378.08	11	metabolic process;response to stimulus		catalytic activity;motor activity;structural molecule activity	Pf00038, Pf01576, Pf04111, Pf04156, Pf05957, Pf12128, Pf13166	683313; 100365213		LOC683313; LOC100365213			3	2.67708	0.524514	2.31602	47	49	83.3	173.7	197.3	114.9	118.7	16.1	High	High	High	High	High	High	High	High
High	Master Protein	A0A0G2JVG3	Pyruvate kinase OS=Rattus norvegicus OX=10116 GN=Pkm PE=1 SV=1	0	57.077	42	16	53	2	53.2	184.41	16	metabolic process		catalytic activity;metal ion binding	Pf00224, Pf02887		ENSRNOG00000011329.7				0	#DIV/0!	0.148607	3.89117			437	119.5		160.9	65.2	17.5	Not Found	Peak Found	Peak Found	Peak Found	High	High	Not Found	Not Found
High	Master Protein	Q62920	PDZ and LIM domain protein 5 OS=Rattus norvegicus OX=10116 GN=Pdlim5 PE=1 SV=2	0	56.927	25	10	43	10	63.2	140.04	10	cell growth;regulation of biological process	cytoplasm;cytoskeleton;cytosol;membrane	metal ion binding;protein binding;structural molecule activity	Pf00412, Pf00595	64353	ENSRNOG00000016419.6	Pdlim5			0	0.918188	0.941741	2.60408	53	105.9	17.1	128.8	172.9	184.9	130.5	6.9	High	High	High	Peak Found	Peak Found	High	High	High
High	Master Protein	P46462	Transitional endoplasmic reticulum ATPase OS=Rattus norvegicus OX=10116 GN=Vcp PE=1 SV=3	0	56.281	27	16	31	16	89.3	98.12	16	cell communication;cell organization and biogenesis;metabolic process;regulation of biological process;response to stimulus;transport	cytoplasm;cytosol;endoplasmic reticulum;membrane;nucleus;proteasome	catalytic activity;enzyme regulator activity;nucleotide binding;protein binding;RNA binding	Pf00004, Pf00910, Pf01057, Pf01078, Pf02359, Pf02933, Pf05496, Pf05673, Pf06068, Pf07724, Pf07726, Pf07728, Pf09336, Pf13191, Pf13207, Pf13401	116643	ENSRNOG00000034242.3	Vcp	ABC-family proteins mediated transport; HSF1 activation; Neutrophil degranulation; Hedgehog ligand biogenesis; Translesion Synthesis by POLH; Ovarian tumor domain proteases; N-glycan trimming in the ER and Calnexin/Calreticulin cycle	Legionellosis; Protein processing in endoplasmic reticulum	0	61.0631	0.0154913	9.59048	4.7	6.4	583.9	93.9	23	77.7	8.5	2	Peak Found	High	Peak Found	Peak Found	High	High	High	Peak Found
High	Master Protein	P63039	60 kDa heat shock protein, mitochondrial OS=Rattus norvegicus OX=10116 GN=Hspd1 PE=1 SV=1	0	54.921	25	9	43	9	60.9	166.6	9	cell organization and biogenesis;cell proliferation;metabolic process;regulation of biological process;response to stimulus;transport	cell surface;cytoplasm;cytosol;endoplasmic reticulum;endosome;Golgi;membrane;mitochondrion;organelle lumen	catalytic activity;nucleotide binding;protein binding;RNA binding	Pf00118	63868	ENSRNOG00000014525.5	Hspd1		Type I diabetes mellitus; Legionellosis; Tuberculosis; RNA degradation	0	2.41243	0.37915	1.81588	57.3	76.3	185.9	136.4	88.7	133.2	110.3	11.9	High	High	High	Peak Found	High	High	High	High
High	Master Protein	P07153	Dolichyl-diphosphooligosaccharide--protein glycosyltransferase subunit 1 OS=Rattus norvegicus OX=10116 GN=Rpn1 PE=2 SV=1	0	54.685	29	12	20	12	68.3	70.75	12	metabolic process;transport	cytosol;endoplasmic reticulum;membrane	catalytic activity;RNA binding	Pf04597	25596		Rpn1			0	19.6376	0.0803144	2.94043	12.3	17.5	540.7	44.5	49.2	89	40.6	6.4	High	High	Peak Found	Peak Found	High	Peak Found	High	High
High	Master Protein	Q6P0K8	Junction plakoglobin OS=Rattus norvegicus OX=10116 GN=Jup PE=1 SV=1	0	54.38	21	11	61	11	81.7	196.84	11	cell organization and biogenesis;cellular component movement;regulation of biological process;response to stimulus	cytoplasm;cytoskeleton;cytosol;membrane;nucleus	protein binding;signal transducer activity;structural molecule activity	Pf00514	81679	ENSRNOG00000015380.6	Jup	VEGFR2 mediated vascular permeability; Formation of the cornified envelope; Adherens junctions interactions; Neutrophil degranulation	Acute myeloid leukemia; Transcriptional misregulation in cancer; Pathways in cancer; Arrhythmogenic right ventricular cardiomyopathy (ARVC)	0	2.41461	0.521259	2.56157	46.4	54.9	86.6	158	174.8	151.8	118.8	8.7	High	High	High	Peak Found	High	High	High	High
High	Master Protein	P18886	Carnitine O-palmitoyltransferase 2, mitochondrial OS=Rattus norvegicus OX=10116 GN=Cpt2 PE=1 SV=1	0	53.674	23	12	46	12	74.1	147.75	12	metabolic process;transport	membrane;mitochondrion	catalytic activity	Pf00755	25413		Cpt2		Fatty acid metabolism; Fatty acid degradation; PPAR signaling pathway	0	1.10848	1.12418	3.15947	35.6	74.1	24.8	96.8	260.4	171.5	121.1	15.6	High	High	High	High	Peak Found	High	High	High
High	Master Protein	P05197	Elongation factor 2 OS=Rattus norvegicus OX=10116 GN=Eef2 PE=1 SV=4	0	53.598	19	12	33	11	95.2	97.93	12	cell differentiation;cell proliferation;metabolic process;regulation of biological process;response to stimulus	cytoplasm;cytosol;membrane;nucleus;ribosome	catalytic activity;nucleotide binding;protein binding;RNA binding	Pf00009, Pf00679, Pf03144, Pf03764, Pf14492	29565	ENSRNOG00000020266.5	Eef2	Synthesis of diphthamide-EEF2; Protein methylation; Peptide chain elongation; Neutrophil degranulation	Oxytocin signaling pathway; AMPK signaling pathway	1	11.1948	0.208639	1.8191	14.7	27.9	339.5	137.4	62.5	118.5	86	13.5	High	High	High	Peak Found	High	High	High	High
High	Master Protein	P04785	Protein disulfide-isomerase OS=Rattus norvegicus OX=10116 GN=P4hb PE=1 SV=2	0	53.072	29	11	24	11	56.9	86.48	11	cellular homeostasis;metabolic process;regulation of biological process;response to stimulus	endoplasmic reticulum;membrane;organelle lumen	catalytic activity;metal ion binding;protein binding;RNA binding	Pf00085, Pf01216, Pf13098, Pf13848, Pf13899, Pf13905	25506	ENSRNOG00000036689.2	P4hb	Detoxification of Reactive Oxygen Species; VLDL assembly; Post-translational protein phosphorylation; Chylomicron assembly; Hedgehog ligand biogenesis; Regulation of Insulin-like Growth Factor (IGF) transport and uptake by Insulin-like Growth Factor Binding Proteins (IGFBPs); Interleukin-12 family signaling; Collagen biosynthesis and modifying enzymes	Protein processing in endoplasmic reticulum	0	122.4	0.0217865	2.71875	2	4	710.2	24.2	2	41.5	12.7	3.3	Peak Found	High	Peak Found	Peak Found	High	High	Peak Found	Peak Found
High	Master Protein	M0R757	Elongation factor 1-alpha OS=Rattus norvegicus OX=10116 GN=LOC100360413 PE=3 SV=1	0	51.898	25	10	77	3	50.1	239.3	10	metabolic process	cytoplasm	catalytic activity;nucleotide binding;RNA binding	Pf00009, Pf03143, Pf03144	100360413; 100911991	ENSRNOG00000056855.1; ENSRNOG00000051885.1	LOC100360413; LOC100911991			7	4.42417	0.366778	1.73632	17.1	64	235.4	123.4	54.6	173.9	117.4	14.2	Peak Found	High	Peak Found	Peak Found	High	High	High	High
High	Master Protein	Q66HF3	Electron transfer flavoprotein-ubiquinone oxidoreductase, mitochondrial OS=Rattus norvegicus OX=10116 GN=Etfdh PE=1 SV=1	0	49.086	20	12	54	12	68.1	166.73	12	metabolic process;response to stimulus	membrane;mitochondrion	catalytic activity;metal ion binding;nucleotide binding	Pf00890, Pf01266, Pf01494, Pf01946, Pf03486, Pf05187, Pf05834, Pf07992, Pf12831, Pf13450, Pf13454, Pf13738	295143	ENSRNOG00000009538.6	Etfdh	Respiratory electron transport		0	1.14414	1.02362	2.29744	45.7	87.5	25.8	126.6	169.1	189.3	137.6	18.4	High	High	High	High	Peak Found	High	High	High
High	Master Protein	A0A0G2K401	Propionyl-CoA carboxylase alpha chain, mitochondrial OS=Rattus norvegicus OX=10116 GN=Pcca PE=1 SV=1	0	48.405	20	12	39	12	79.8	132.05	12		extracellular	catalytic activity;metal ion binding;nucleotide binding	Pf00289, Pf00364, Pf01071, Pf02222, Pf02258, Pf02785, Pf02786, Pf07478, Pf08442, Pf13533, Pf13535, Pf13549		ENSRNOG00000057042.1		Propionyl-CoA catabolism; Biotin transport and metabolism		0	1.18671	1.26194	2.76175	29.2	73.1	28.5	92.9	238.4	184.7	141.5	11.7	High	High	High	Peak Found	High	High	High	High
High	Master Protein	F1LX07	Solute carrier family 25 member 12 OS=Rattus norvegicus OX=10116 GN=Slc25a12 PE=1 SV=3	0	46.896	29	14	49	10	71.9	144.85	14	response to stimulus;transport	membrane;mitochondrion	metal ion binding;transporter activity	Pf00153, Pf13499		ENSRNOG00000022922.6		Gluconeogenesis		4	2.45247	0.898708	2.03393	33.8	45.1	87	106.5	199.6	154.1	154.5	19.4	High	High	High	Peak Found	Peak Found	High	High	High
High	Master Protein	F1LSC3	Splicing factor 1 OS=Rattus norvegicus OX=10116 GN=Sf1 PE=1 SV=2	0	46.829	18	9	34	9	68.3	111.6	9	cell differentiation;cell organization and biogenesis;metabolic process;regulation of biological process	spliceosomal complex	metal ion binding;protein binding;RNA binding	Pf00013, Pf00098, Pf13014	117855	ENSRNOG00000021085.8	Sf1	mRNA Splicing - Major Pathway		0	0.390501	0.658301	5.32111	172.7	92.6	49.8	53.8	154.1	208.8	56.3	11.9	High	High	High	Peak Found	Peak Found	High	High	High
High	Master Protein	P11884	Aldehyde dehydrogenase, mitochondrial OS=Rattus norvegicus OX=10116 GN=Aldh2 PE=1 SV=1	0	46.352	28	12	32	11	56.5	90.59	12	metabolic process;regulation of biological process;response to stimulus	mitochondrion;organelle lumen	catalytic activity;nucleotide binding;protein binding	Pf00171	29539		Aldh2		Pentose and glucuronate interconversions; Lysine degradation; Arginine and proline metabolism; Histidine metabolism; Glycolysis / Gluconeogenesis; Fatty acid degradation; Tryptophan metabolism; Metabolic pathways; Valine, leucine and isoleucine degradation; Pyruvate metabolism; Glycerolipid metabolism; Ascorbate and aldarate metabolism; beta-Alanine metabolism	1	11.3133	0.246006	3.2316	11.4	21.8	246.2	129.4	182.6	116	73.9	18.5	High	High	Peak Found	Peak Found	High	Peak Found	High	High
High	Master Protein	P08461	Dihydrolipoyllysine-residue acetyltransferase component of pyruvate dehydrogenase complex, mitochondrial OS=Rattus norvegicus OX=10116 GN=Dlat PE=1 SV=3	0	46.334	18	10	56	10	67.1	172.82	10	metabolic process	mitochondrion;organelle lumen	catalytic activity;nucleotide binding;protein binding	Pf00198, Pf00364, Pf02817	81654	ENSRNOG00000009994.5	Dlat	Glyoxylate metabolism and glycine degradation; Signaling by Retinoic Acid; Regulation of pyruvate dehydrogenase (PDH) complex	Glycolysis / Gluconeogenesis; Citrate cycle (TCA cycle); Metabolic pathways; Pyruvate metabolism; Carbon metabolism	0	1.22362	0.851025	2.53437	53.7	81.8	25	140.8	187.1	170.5	129.2	11.9	High	High	High	High	High	High	High	High
High	Master Protein	G3V826	Transketolase OS=Rattus norvegicus OX=10116 GN=Tkt PE=1 SV=1	0	45.621	24	10	33	10	71.1	114.25	10	metabolic process;regulation of biological process	membrane	catalytic activity;metal ion binding;protein binding	Pf00456, Pf00676, Pf02779, Pf02780, Pf09364	64524	ENSRNOG00000016064.6	Tkt	Insulin effects increased synthesis of Xylulose-5-Phosphate; Pentose phosphate pathway (hexose monophosphate shunt)		0	6.12169	0.174301	5.55041	23.2	33.5	299.1	48	55.1	280.7	53.1	7.4	High	High	High	Peak Found	High	High	High	High
High	Master Protein	G3V6T7	Protein disulfide-isomerase A4 OS=Rattus norvegicus OX=10116 GN=Pdia4 PE=1 SV=1	0	45.013	20	9	15	9	72.7	55.65	9	cellular homeostasis;metabolic process;regulation of biological process;response to stimulus	cell surface;endoplasmic reticulum;organelle lumen	catalytic activity;metal ion binding;protein binding;RNA binding	Pf00085, Pf01216, Pf13098, Pf13848, Pf13905	116598	ENSRNOG00000006228.5	Pdia4			0	259.148	0.0335858	3.15745	0.6	2.1	673.6	26.1	28.1	46.1	22	1.5	Peak Found	Peak Found	Peak Found	Peak Found	High	Peak Found	Peak Found	Peak Found
High	Master Protein	G3V6Y6	Alpha-1,4 glucan phosphorylase OS=Rattus norvegicus OX=10116 GN=Pygb PE=1 SV=2	0	44.954	22	14	29	8	96.7	88.94	14	metabolic process	cytoplasm;membrane	catalytic activity;protein binding	Pf00343	25739	ENSRNOG00000007583.7	Pygb	Neutrophil degranulation		0	#DIV/0!	0.0694715	4.96438			535	30.7	82.5	112.6	29.8	9.5	High	High	Peak Found	Peak Found	High	Peak Found	Not Found	Not Found
High	Master Protein	Q4V8H8	EH domain-containing protein 2 OS=Rattus norvegicus OX=10116 GN=Ehd2 PE=1 SV=1	0	44.604	28	12	16	10	61.2	54.32	12	cell organization and biogenesis;regulation of biological process;transport	cytoplasm;cytoskeleton;cytosol;endosome;membrane	catalytic activity;metal ion binding;nucleotide binding;protein binding	Pf00350, Pf01926, Pf12763	361512	ENSRNOG00000011346.5	Ehd2	Factors involved in megakaryocyte development and platelet production	Endocytosis	2	6.60377	0.757143	12.5736	2.7	7.9	33.4	36.6	79.6	586.8	47.1	5.9	High	High	Peak Found	Peak Found	Peak Found	High	Peak Found	Peak Found
High	Master Protein	P0DMW0	Heat shock 70 kDa protein 1A OS=Rattus norvegicus OX=10116 GN=Hspa1a PE=2 SV=1	0	44.335	25	10	49	7	70.1	165.63	10	cell differentiation;cell organization and biogenesis;defense response;metabolic process;regulation of biological process;response to stimulus	cytoplasm;cytoskeleton;cytosol;membrane;mitochondrion;nucleus	catalytic activity;nucleotide binding;protein binding;RNA binding	Pf00012, Pf06723	294254; 24472; 108348108	ENSRNOG00000050647.2; ENSRNOG00000045654.2	Hspa1b; Hspa1a; LOC108348108	HSP90 chaperone cycle for steroid hormone receptors (SHR); Neutrophil degranulation; AUF1 (hnRNP D0) binds and destabilizes mRNA; Attenuation phase; Regulation of HSF1-mediated heat shock response	MAPK signaling pathway; Prion diseases; Antigen processing and presentation; Measles; Longevity regulating pathway - multiple species; Legionellosis; Epstein-Barr virus infection; Influenza A; Estrogen signaling pathway; Protein processing in endoplasmic reticulum; Toxoplasmosis; Spliceosome; Endocytosis	0	15.5736	0.315241	1.77325	12.6	13.9	202.4	210.3	96.4	134.3	118.7	11.4	High	High	Peak Found	Peak Found	High	High	High	High
High	Master Protein	F1LMP9	Disabled homolog 2 OS=Rattus norvegicus OX=10116 GN=Dab2 PE=1 SV=3	0	39.315	21	12	33	12	82.2	98.53	12	cell differentiation;regulation of biological process;transport	membrane	protein binding;receptor activity	Pf00640		ENSRNOG00000028930.6		Cargo recognition for clathrin-mediated endocytosis; Formation of annular gap junctions		0	2.00159	0.653816	1.569	48.8	76.9	132.3	119.3	133.3	124.8	138.2	26.3	High	High	High	Peak Found	High	High	High	High
High	Master Protein	A0A0H2UHZ6	Poly(U)-binding-splicing factor PUF60 OS=Rattus norvegicus OX=10116 GN=Puf60 PE=1 SV=1	0	38.759	31	10	25	10	60.1	85.27	10	cell death;metabolic process;regulation of biological process	nucleus	DNA binding;protein binding;RNA binding	Pf00076, Pf13893, Pf14259	84401	ENSRNOG00000009960.8	Puf60		Spliceosome	0	0.615925	0.676172	2.61856	128.1	128.1	38.8	119	110.4	169	94.6	12.1	High	High	High	Peak Found	Peak Found	High	High	High
High	Master Protein	P51647	Retinal dehydrogenase 1 OS=Rattus norvegicus OX=10116 GN=Aldh1a1 PE=1 SV=3	0	38.41	24	9	28	4	54.4	83.29	9	cell organization and biogenesis;metabolic process;regulation of biological process;response to stimulus	cytoplasm;cytosol;nucleus	catalytic activity;nucleotide binding;protein binding	Pf00171, Pf05893, Pf07368	24188		Aldh1a1		Metabolic pathways; Retinol metabolism	5	119.27	0.00372638	14.6071	1.4	4.9	729.5	21.9	4.5	36.4		1.4	Not Found	Peak Found	Not Found	Peak Found	High	Peak Found	Peak Found	Peak Found
High	Master Protein	D3ZZN3	Acetyl-coenzyme A synthetase OS=Rattus norvegicus OX=10116 GN=Acss1 PE=3 SV=1	0	38.387	24	12	41	12	74.8	128.59	12	metabolic process	mitochondrion;organelle lumen	catalytic activity;nucleotide binding	Pf00501, Pf13193	296259	ENSRNOG00000007102.5	Acss1	Ethanol oxidation	Glycolysis / Gluconeogenesis; Metabolic pathways; Pyruvate metabolism; Propanoate metabolism; Carbon metabolism	0	1.56153	1.08212	2.38066	37.6	59.1	40.4	110.6	217.9	171.1	150.8	12.6	High	High	High	Peak Found	Peak Found	High	High	High
High	Master Protein	A0A096MK30	Moesin OS=Rattus norvegicus OX=10116 GN=Msn PE=1 SV=1	0	37.884	25	14	30	6	67.8	85.35	14	cell differentiation;cell organization and biogenesis;cell proliferation;cellular component movement;regulation of biological process;response to stimulus	cell surface;cytoplasm;cytoskeleton;cytosol;membrane;nucleus	protein binding;RNA binding	Pf00373, Pf00769, Pf09379, Pf09380	81521	ENSRNOG00000030118.7	Msn			9	1.39914	0.334487	3.06782	67.6	118.3	170.2	89.9	105.4	161.5	79	8	High	High	Peak Found	Not Found	Not Found	Peak Found	High	High
High	Master Protein	P56574	Isocitrate dehydrogenase [NADP], mitochondrial OS=Rattus norvegicus OX=10116 GN=Idh2 PE=1 SV=2	0	36.388	24	9	51	8	50.9	152.57	9	metabolic process;regulation of biological process	cytosol;membrane;mitochondrion	catalytic activity;metal ion binding;nucleotide binding	Pf00180	361596	ENSRNOG00000013949.7	Idh2	Citric acid cycle (TCA cycle); Transcriptional activation of mitochondrial biogenesis	2-Oxocarboxylic acid metabolism; Citrate cycle (TCA cycle); Biosynthesis of amino acids; Metabolic pathways; Glutathione metabolism; Peroxisome; Carbon metabolism	1	4.32965	0.437887	2.84443	23.9	39.5	178.6	95.9	187.3	154.6	103.4	16.8	High	High	High	High	High	High	High	High
High	Master Protein	B2GV06	Succinyl-CoA:3-ketoacid coenzyme A transferase 1, mitochondrial OS=Rattus norvegicus OX=10116 GN=Oxct1 PE=1 SV=1	0	35.654	16	5	23	5	56.2	102.61	5	metabolic process;regulation of biological process;response to stimulus	mitochondrion;organelle lumen	catalytic activity;protein binding	Pf01144	690163	ENSRNOG00000043094.3	Oxct1	Utilization of Ketone Bodies	Synthesis and degradation of ketone bodies; Butanoate metabolism; Valine, leucine and isoleucine degradation	0	10.0685	0.948299	0.709828	10.2	19	98	196	99.9	98	268.2	10.6	High	High	High	Peak Found	High	High	High	High
High	Master Protein	Q5XI38	Lymphocyte cytosolic protein 1 OS=Rattus norvegicus OX=10116 GN=Lcp1 PE=1 SV=1	0	35.635	19	8	11	7	70.1	38.15	8	cell organization and biogenesis;cellular component movement;regulation of biological process;response to stimulus	cytoplasm;cytoskeleton;cytosol;membrane	metal ion binding;protein binding	Pf00036, Pf00307, Pf13405, Pf13499, Pf13833	306071	ENSRNOG00000010319.6	Lcp1			1	163.432	0.0433876	1.51923	2.2		696.2	22.9	24	23.4	25.9	5.3	Peak Found	Peak Found	Peak Found	Peak Found	High	Peak Found	Peak Found	Not Found
High	Master Protein	P25235	Dolichyl-diphosphooligosaccharide--protein glycosyltransferase subunit 2 OS=Rattus norvegicus OX=10116 GN=Rpn2 PE=2 SV=2	0	34.189	19	8	18	8	69	72.8	8	metabolic process;response to stimulus	endoplasmic reticulum;membrane	catalytic activity	Pf05817	64701	ENSRNOG00000007492.7	Rpn2		Protein processing in endoplasmic reticulum; Metabolic pathways; N-Glycan biosynthesis	0	22.4259	0.0859613	2.62525	13.1	13.2	534.7	55.1	46.6	86.5	42	8.7	High	High	High	Peak Found	High	High	Peak Found	High
High	Master Protein	P31977	Ezrin OS=Rattus norvegicus OX=10116 GN=Ezr PE=1 SV=3	0	33.601	20	12	24	5	69.3	69.03	12	cell differentiation;cell organization and biogenesis;metabolic process;regulation of biological process;response to stimulus;transport	cytoplasm;cytoskeleton;cytosol;endosome;membrane	protein binding;RNA binding;structural molecule activity	Pf00373, Pf00769, Pf09379, Pf09380	54319	ENSRNOG00000018524.6	Ezr	Recycling pathway of L1; Netrin-1 signaling	Regulation of actin cytoskeleton; MicroRNAs in cancer; Leukocyte transendothelial migration; Proteoglycans in cancer; Gastric acid secretion	0	6.63871	0.0874636	3.62	26.7	50.8	437	77.5	65.8	97.1	37.1	7.9	Peak Found	Peak Found	Peak Found	Peak Found	High	Peak Found	Peak Found	High
High	Master Protein	P62632	Elongation factor 1-alpha 2 OS=Rattus norvegicus OX=10116 GN=Eef1a2 PE=1 SV=1	0	33.584	24	9	58	2	50.4	167.78	9	metabolic process;regulation of biological process;response to stimulus	cytoplasm;nucleus	catalytic activity;nucleotide binding;protein binding;RNA binding	Pf00009, Pf03143, Pf03144	24799	ENSRNOG00000012477.4	Eef1a2		Legionellosis; RNA transport	0	#DIV/0!	0.766546	1.63144			172	131.7	204.3	175.5	116.4		High	Peak Found	Peak Found	Not Found	High	Peak Found	Not Found	Not Found
High	Master Protein	Q63704	Carnitine O-palmitoyltransferase 1, muscle isoform OS=Rattus norvegicus OX=10116 GN=Cpt1b PE=1 SV=1	0	33.304	15	10	31	10	88.2	97.67	10	metabolic process;transport	membrane;mitochondrion	catalytic activity;protein binding	Pf00755	25756	ENSRNOG00000010438.7	Cpt1b	Import of palmitoyl-CoA into the mitochondrial matrix; Signaling by Retinoic Acid		0	1.0828	0.759394	3.41146	39.7	100.4	30.6	121.1	185.5	207.5	101.4	13.8	High	High	High	High	Peak Found	High	High	High
High	Master Protein	Q4V8E1	GATA zinc finger domain-containing 2B OS=Rattus norvegicus OX=10116 GN=Gatad2b PE=1 SV=1	0	32.88	18	6	19	6	65.2	62.08	6	cell organization and biogenesis;regulation of biological process		DNA binding;metal ion binding;protein binding	Pf00320, Pf00412	310614	ENSRNOG00000015553.6	Gatad2b	Regulation of PTEN gene transcription; HDACs deacetylate histones; RNA Polymerase I Transcription Initiation; Regulation of TP53 Activity through Acetylation; Chromatin modifying enzymes		0	0.4066	0.724192	2.92818	126.1	186	29.8	97.1	119.6	149.5	85.1	6.8	High	High	Peak Found	Peak Found	Peak Found	High	High	High
High	Master Protein	Q7TQ70	Ac1873 OS=Rattus norvegicus OX=10116 GN=Fga PE=1 SV=1	0	32.568	18	10	26	10	86.6	77.37	10	cell organization and biogenesis;coagulation;defense response;metabolic process;regulation of biological process;response to stimulus	cell surface;cytoplasm;endoplasmic reticulum	metal ion binding;protein binding;structural molecule activity	Pf00147, Pf08702, Pf12160	361969	ENSRNOG00000024848.7	Fga	p130Cas linkage to MAPK signaling for integrins; Post-translational protein phosphorylation; Common Pathway of Fibrin Clot Formation; Regulation of Insulin-like Growth Factor (IGF) transport and uptake by Insulin-like Growth Factor Binding Proteins (IGFBPs); Platelet degranulation ; GRB2:SOS provides linkage to MAPK signaling for Integrins ; Integrin cell surface interactions	Platelet activation; Complement and coagulation cascades	0	1.23467	1.05683	0.902847	81.5	88.1	46.4	163	57	142.8	208.6	12.7	Peak Found	High	High	Peak Found	Peak Found	High	High	High
High	Master Protein	F1LZW6	Solute carrier family 25 member 13 OS=Rattus norvegicus OX=10116 GN=Slc25a13 PE=1 SV=2	0	32.185	25	10	26	6	54.1	71.88	10	metabolic process;response to stimulus;transport	membrane;mitochondrion	metal ion binding;transporter activity	Pf00153, Pf13499		ENSRNOG00000009957.7		Gluconeogenesis		0	3.02141	0.385577	4.19676	27.7	51.7	130.1	109.8	217.3	170.9	71.6	20.9	High	High	High	Peak Found	Peak Found	High	High	High
High	Master Protein	Q9WVJ6	Tissue-type transglutaminase OS=Rattus norvegicus OX=10116 GN=Tgm2 PE=1 SV=1	0	31.85	20	9	26	9	76.9	87.19	9	cell organization and biogenesis;cellular homeostasis;metabolic process;regulation of biological process;response to stimulus;transport	cytoplasm;cytosol;endoplasmic reticulum;membrane;mitochondrion	catalytic activity;nucleotide binding;protein binding	Pf00868, Pf00927, Pf01841	56083	ENSRNOG00000012956.6	Tgm2			0	1.62861	0.657009	2.23329	63.6	67.8	163.7	50.3	125.4	188.6	119.2	21.4	High	High	High	Peak Found	High	High	High	High
High	Master Protein	A0A0G2K8H0	Caprin-1 OS=Rattus norvegicus OX=10116 GN=Caprin1 PE=1 SV=1	0	31.043	19	7	12	7	79.6	41.66	7	regulation of biological process	cytosol;membrane	RNA binding	Pf12287	362173	ENSRNOG00000009152.7	Caprin1			0	4.09725	0.0930322	2.58642	53.7	73.8	497.9	24.5	51.3	74.4	24.3		Peak Found	Peak Found	Peak Found	Not Found	High	Peak Found	High	High
High	Master Protein	F1LP30	Methylcrotonoyl-CoA carboxylase subunit alpha, mitochondrial OS=Rattus norvegicus OX=10116 GN=Mccc1 PE=1 SV=1	0	30.707	17	8	25	8	79.2	71.39	8		membrane;mitochondrion;organelle lumen	catalytic activity;metal ion binding;nucleotide binding	Pf00289, Pf00364, Pf02785, Pf02786, Pf07478, Pf13533, Pf13535, Pf15632		ENSRNOG00000013293.5		Branched-chain amino acid catabolism; Biotin transport and metabolism		0	1.68764	0.765646	3.87739	36.1	52.9	24.8	125.4	239	206.9	100.7	14.3	High	High	High	Peak Found	Peak Found	High	High	High
High	Master Protein	A0A0G2K719	DEAD-box helicase 3, X-linked OS=Rattus norvegicus OX=10116 GN=Ddx3x PE=1 SV=1	0	29.69	21	11	26	10	73.1	80.92	11	cell organization and biogenesis;defense response;metabolic process;regulation of biological process;response to stimulus	cytoplasm;cytosol;nucleus	catalytic activity;DNA binding;enzyme regulator activity;nucleotide binding;protein binding;RNA binding	Pf00270, Pf00271, Pf04851	317335	ENSRNOG00000023383.6	Ddx3x	Neutrophil degranulation		1	4.20696	0.425337	4.2784	20	34.6	106.4	123.3	157.9	260.1	86.2	11.5	High	High	Peak Found	Peak Found	High	High	High	High
High	Master Protein	P70582	Nuclear pore complex protein Nup54 OS=Rattus norvegicus OX=10116 GN=Nup54 PE=1 SV=1	0	29.273	20	8	25	8	55.7	74.02	8	cell organization and biogenesis;regulation of biological process;transport	membrane;nucleus	protein binding;structural molecule activity;transporter activity	Pf13874	53372	ENSRNOG00000002247.5	Nup54	SUMOylation of RNA binding proteins; snRNP Assembly; Transport of Mature mRNA derived from an Intron-Containing Transcript; SUMOylation of DNA damage response and repair proteins; SUMOylation of chromatin organization proteins; Nuclear Pore Complex (NPC) Disassembly; SUMOylation of DNA replication proteins; Regulation of Glucokinase by Glucokinase Regulatory Protein; Regulation of HSF1-mediated h…	RNA transport	0	0.90471	1.03351	1.59525	77.1	107.6	34.4	132.7	50.9	224.6	147.7	25	Peak Found	High	High	High	Peak Found	High	High	High
High	Master Protein	Q9JM53	Apoptosis-inducing factor 1, mitochondrial OS=Rattus norvegicus OX=10116 GN=Aifm1 PE=1 SV=1	0	29.119	16	7	24	7	66.7	81.26	7	cell death;cell differentiation;cell organization and biogenesis;cellular homeostasis;metabolic process;regulation of biological process;response to stimulus	cytoplasm;cytosol;membrane;mitochondrion;nucleus	catalytic activity;DNA binding;nucleotide binding;protein binding	Pf00070, Pf07992, Pf14721, Pf14962	83533	ENSRNOG00000006067.6	Aifm1		Apoptosis	0	2.24672	0.756499	2.69846	30.7	53.2	61	127.5	207.9	176.9	127.2	15.4	High	High	High	Peak Found	Peak Found	High	High	High
High	Master Protein	Q68FY0	Cytochrome b-c1 complex subunit 1, mitochondrial OS=Rattus norvegicus OX=10116 GN=Uqcrc1 PE=1 SV=1	0	28.516	15	6	29	6	52.8	93.26	6	metabolic process;response to stimulus;transport	cytosol;membrane;mitochondrion	catalytic activity;metal ion binding;protein binding	Pf00675, Pf05193, Pf08367	301011	ENSRNOG00000032134.4	Uqcrc1	Respiratory electron transport	Alzheimer's disease; Oxidative phosphorylation; Metabolic pathways; Parkinson's disease; Non-alcoholic fatty liver disease (NAFLD); Cardiac muscle contraction; Huntington's disease	0	4.32118	0.383317	2.56139	23.4	47.9	205.9	102.2	159	143.5	106.8	11.3	High	High	High	Peak Found	High	High	High	High
High	Master Protein	P28480	T-complex protein 1 subunit alpha OS=Rattus norvegicus OX=10116 GN=Tcp1 PE=1 SV=1	0	28.274	18	8	17	8	60.3	50.26	8	metabolic process;regulation of biological process;transport	cytoplasm;cytoskeleton;Golgi	nucleotide binding;protein binding;RNA binding	Pf00118	24818	ENSRNOG00000014160.4	Tcp1	Association of TriC/CCT with target proteins during biosynthesis; Cooperation of PDCL (PhLP1) and TRiC/CCT in G-protein beta folding		0	3.21442	0.329158	2.09646	44.1	62.7	201.7	141.6	42.9	194	97.9	15.1	Peak Found	High	High	Peak Found	High	High	High	High
High	Master Protein	A0A0G2JTP6	Perilipin OS=Rattus norvegicus OX=10116 GN=Plin1 PE=1 SV=1	0	27.362	17	6	7	6	55.8	25.6	6	metabolic process	cytosol;endoplasmic reticulum		Pf03036	25629	ENSRNOG00000015086.6	Plin1		Regulation of lipolysis in adipocytes; PPAR signaling pathway	0	#DIV/0!	2.5896	16.471			4.1	13.2	9.8	728.1	37.8	7	Peak Found	High	Peak Found	Peak Found	Peak Found	Peak Found	Not Found	Not Found
High	Master Protein	P48675	Desmin OS=Rattus norvegicus OX=10116 GN=Des PE=1 SV=2	0	27.234	22	8	12	5	53.4	41.89	8	cell organization and biogenesis	cytoplasm;cytoskeleton;membrane;nucleus	protein binding;structural molecule activity	Pf00038, Pf03962, Pf04732	64362		Des		Arrhythmogenic right ventricular cardiomyopathy (ARVC); Dilated cardiomyopathy; Hypertrophic cardiomyopathy (HCM)	0	#DIV/0!	#DIV/0!	#DIV/0!			609.3	143.7	14.1	32.8			Peak Found	Peak Found	Not Found	Not Found	High	Peak Found	Not Found	Not Found
High	Master Protein	F1LM30	Uncharacterized protein OS=Rattus norvegicus OX=10116 PE=1 SV=3	0	26.736	15	6	22	6	52.9	59.59	6				Pf07654		ENSRNOG00000034190.6		CD22 mediated BCR regulation; Cell surface interactions at the vascular wall; Antigen activates B Cell Receptor (BCR) leading to generation of second messengers		0	0.348358	1.37011	2.03221	152.6	133.6	27.3	72.4	149.1	128.5	127.9	8.7	High	High	High	Peak Found	Peak Found	High	High	High
High	Master Protein	Q704S8	Carnitine O-acetyltransferase OS=Rattus norvegicus OX=10116 GN=Crat PE=1 SV=1	0	26.497	15	8	30	8	70.8	88.85	8	metabolic process;transport	endoplasmic reticulum;membrane;mitochondrion	catalytic activity;protein binding	Pf00755	311849	ENSRNOG00000018145.7	Crat	Beta-oxidation of pristanoyl-CoA	Peroxisome	0	1.25125	0.918883	2.83068	43.2	77	17.6	132.8	197.3	193.9	123.8	14.4	High	High	High	High	High	High	High	High
High	Master Protein	Q4KLH5	Arf-GAP domain and FG repeat-containing protein 1 OS=Rattus norvegicus OX=10116 GN=Agfg1 PE=1 SV=1	0	26.213	15	5	17	5	58.1	61.58	5	cell differentiation;cell organization and biogenesis;development;regulation of biological process;transport	nucleus	DNA binding;enzyme regulator activity;metal ion binding	Pf01412	363266		Agfg1		Influenza A	0	0.941769	0.586239	1.82712	101.4	127	2.9	212.2	77.6	152.8	123.1	3	High	High	High	Peak Found	Peak Found	High	High	High
High	Master Protein	A0A0G2JYK0	Serine protease inhibitor A3N OS=Rattus norvegicus OX=10116 GN=LOC299282 PE=1 SV=1	0	26.016	16	6	13	5	67.9	49.81	6				Pf00079		ENSRNOG00000010478.7				0	1.5061	0.605815	2.5476	57.3	82	6.4	203.4	118	205.8	113.7	13.4	High	High	High	Peak Found	Peak Found	High	High	High
High	Master Protein	Q6P7B0	Tryptophan--tRNA ligase, cytoplasmic OS=Rattus norvegicus OX=10116 GN=Wars PE=1 SV=2	0	25.556	21	7	8	7	54.1	28.32	7	metabolic process;regulation of biological process	cytoplasm;cytosol;nucleus	catalytic activity;enzyme regulator activity;nucleotide binding;protein binding	Pf00458, Pf00579	314442	ENSRNOG00000004359.7	Wars			0	443.824	0.0156395	2.70339	0.6	1.1	704.8	49.7	14.1	17.8	7.4	4.4	Peak Found	Peak Found	Peak Found	Peak Found	High	Peak Found	Peak Found	Peak Found
High	Master Protein	Q6Q0N1	Cytosolic non-specific dipeptidase OS=Rattus norvegicus OX=10116 GN=Cndp2 PE=1 SV=1	0	24.45	21	7	10	7	52.7	33.13	7	metabolic process	cytoplasm;cytosol	catalytic activity;metal ion binding	Pf01546, Pf07687	291394	ENSRNOG00000015591.5	Cndp2	Glutathione synthesis and recycling	Arginine and proline metabolism; Histidine metabolism; Metabolic pathways; beta-Alanine metabolism	0	24.0278	0.0445087	2.07143	14.3	14.5	662.2	29.8	20.2	43.6	15.4		Peak Found	High	High	Not Found	High	Peak Found	Peak Found	Peak Found
High	Master Protein	P13601	Aldehyde dehydrogenase, cytosolic 1 OS=Rattus norvegicus OX=10116 GN=Aldh1a7 PE=1 SV=2	0	24.133	15	7	20	2	54.5	51.12	7	cell organization and biogenesis;metabolic process;response to stimulus	cytoplasm;cytosol	catalytic activity;nucleotide binding;protein binding	Pf00171, Pf05893, Pf07368	29651		Aldh1a7		Metabolic pathways; Retinol metabolism	0	#DIV/0!	0.402223	1.10798			428.1	57.7	53.3	163.2	97.7		Peak Found	Peak Found	Peak Found	Not Found	High	Peak Found	Not Found	Not Found
High	Master Protein	A0A0G2K5I9	Nuclear factor 1 OS=Rattus norvegicus OX=10116 GN=Nfia PE=1 SV=1	0	24.125	15	6	28	4	56	90.85	6	cell organization and biogenesis;metabolic process;regulation of biological process	nucleus	DNA binding;protein binding	Pf00859, Pf03165, Pf10524		ENSRNOG00000006966.7				2	1.03389	0.888565	3.34344	54	78.8	23.6	113.7	138.2	269.7	109.7	12.3	High	High	High	Peak Found	Peak Found	High	High	High
High	Master Protein	F1M865	Sorbin and SH3 domain-containing protein 1 OS=Rattus norvegicus OX=10116 GN=Sorbs1 PE=1 SV=1	0	23.635	16	8	9	8	83	31.16	8	cell organization and biogenesis;regulation of biological process;response to stimulus		protein binding	Pf00018, Pf02208, Pf03867, Pf07653, Pf14604		ENSRNOG00000015658.8		Smooth Muscle Contraction		0	5.99076	0.186214	3.78315	24.5	40.4	291.2	97.6	102.9	171	56.9	15.5	Peak Found	High	Peak Found	Peak Found	High	High	Peak Found	Peak Found
High	Master Protein	M0R735	Heterogeneous nuclear ribonucleoprotein Q OS=Rattus norvegicus OX=10116 GN=Syncrip PE=1 SV=2	0	22.996	17	7	17	6	62.6	53.41	7	cell differentiation;metabolic process;regulation of biological process;response to stimulus	cytoplasm;endoplasmic reticulum;membrane;nucleus;spliceosomal complex	RNA binding	Pf00076, Pf13893, Pf14259	363113	ENSRNOG00000000204.7	Syncrip			1	1.8214	0.528694	2.90855	52.6	68.9	124.4	96.9	129.9	210.4	96	21	High	High	High	High	High	High	High	High
High	Master Protein	Q499N5	Acyl-CoA synthetase family member 2, mitochondrial OS=Rattus norvegicus OX=10116 GN=Acsf2 PE=2 SV=1	0	21.16	18	7	24	7	67.8	82.63	7	metabolic process	mitochondrion	catalytic activity;nucleotide binding	Pf00501, Pf13193	619561	ENSRNOG00000003330.4	Acsf2	Mitochondrial Fatty Acid Beta-Oxidation		0	2.87721	1.05088	0.841859	35.1	49.6	50.3	193.4	75.2	140.4	240.2	15.9	High	High	High	High	High	High	High	High
High	Master Protein	G3V7J0	Aldehyde dehydrogenase family 6, subfamily A1, isoform CRA_b OS=Rattus norvegicus OX=10116 GN=Aldh6a1 PE=1 SV=1	0	20.096	15	6	18	6	57.7	58.73	6	cell differentiation;metabolic process	mitochondrion	catalytic activity;RNA binding	Pf00171	81708	ENSRNOG00000011419.4	Aldh6a1	Branched-chain amino acid catabolism	Inositol phosphate metabolism; Metabolic pathways; Valine, leucine and isoleucine degradation; Propanoate metabolism; beta-Alanine metabolism; Carbon metabolism	0	10.4135	0.215836	2.47914	15.4	26.2	354.8	78.4	44.2	187.6	84	9.5	High	High	High	Peak Found	High	High	High	High
High	Master Protein	D4A8X8	CTTNBP2 N-terminal like (Predicted), isoform CRA_a OS=Rattus norvegicus OX=10116 GN=Cttnbp2nl PE=1 SV=1	0	20.079	15	6	9	6	70	28.73	6	metabolic process;regulation of biological process	cytoskeleton	catalytic activity;motor activity;protein binding	Pf01576, Pf02463, Pf04111, Pf04156, Pf04849, Pf07888, Pf09727, Pf12128, Pf13514, Pf13868	310760	ENSRNOG00000014479.5	Cttnbp2nl			0	0.120595	1.14773	2.21924	204.7	306.1	26.7	34.9	74.5	82.4	44.5	26.2	Peak Found	Peak Found	Peak Found	Peak Found	Peak Found	Peak Found	High	High
High	Master Protein	A0A0G2JWK2	Methyl-CpG-binding protein 2 OS=Rattus norvegicus OX=10116 GN=Mecp2 PE=1 SV=1	0	19.823	16	5	14	5	53	46.76	5	cell communication;cell differentiation;cell organization and biogenesis;defense response;metabolic process;regulation of biological process;response to stimulus;transport	cytoplasm;cytosol;mitochondrion;nucleus	DNA binding;nucleotide binding;protein binding;RNA binding	Pf01429	29386	ENSRNOG00000056659.1	Mecp2			0	3.27412	0.492516	3.94777	43.7	21.6	179.2	34.6	208.4	207.3	87.2	18.1	High	High	Peak Found	Peak Found	High	High	High	High
High	Master Protein	Q68FS4	Cytosol aminopeptidase OS=Rattus norvegicus OX=10116 GN=Lap3 PE=1 SV=1	0	18.596	16	6	9	6	56.1	28.43	6	metabolic process	cytoplasm;cytosol;mitochondrion;nucleus	catalytic activity;metal ion binding	Pf00883, Pf02789	289668	ENSRNOG00000003289.8	Lap3		Arginine and proline metabolism; Metabolic pathways; Glutathione metabolism	0	298.2	0.0225352	2.09524	1.5	1	681.7	63.8	4.1	31.1	11.4	5.4	Peak Found	Peak Found	Peak Found	Peak Found	High	High	Peak Found	Peak Found
High	Master Protein	A0A0G2JW94	Clathrin interactor 1 OS=Rattus norvegicus OX=10116 GN=Clint1 PE=1 SV=1	0	18.232	15	5	11	5	53.8	34.89	5	cell organization and biogenesis;transport	Golgi;membrane	protein binding	Pf01417		ENSRNOG00000005406.7		Golgi Associated Vesicle Biogenesis		0	2.01943	0.396151	3.32287	49.7	73.8	113.6	135.8	157.4	170.9	88.5	10.3	High	High	Peak Found	Peak Found	High	High	High	High
High	Master Protein	A0A0G2JSU7	Myocyte enhancer factor 2D OS=Rattus norvegicus OX=10116 GN=Mef2d PE=1 SV=1	0	16.03	16	6	11	5	54.2	35.17	6	cell death;cell differentiation;metabolic process;regulation of biological process	cytoplasm;nucleus	DNA binding;protein binding	Pf00319, Pf12347	81518	ENSRNOG00000031778.3	Mef2d		cGMP-PKG signaling pathway	1	1.11711	0.614754	1.53053	90.6	116.9	42.6	189.2	89.9	128.2	124.9	17.6	High	High	High	Peak Found	Peak Found	High	High	High
High	Master Protein	Q00438	Polypyrimidine tract-binding protein 1 OS=Rattus norvegicus OX=10116 GN=Ptbp1 PE=1 SV=1	0	13.961	16	5	5	5	59.3	19.25	5	metabolic process;regulation of biological process	cytoplasm;membrane;nucleus	catalytic activity;DNA binding;RNA binding	Pf00076, Pf13893, Pf14259	29497		Ptbp1			0	31.5871	0.0733974	2.10944	2	18.1	561.9	73	13.9	84.4	27.9	18.7	Peak Found	Peak Found	Peak Found	Peak Found	High	Peak Found	Peak Found	Peak Found

## Sheet: G 60-38 kDa
Protein FDR Confidence: Combined	Master	Accession	Description	Exp. q-value: Combined	Sum PEP Score	Coverage [%]	# Peptides	# PSMs	# Unique Peptides	MW [kDa]	Score Sequest HT: Sequest HT	# Peptides (by Search Engine): Sequest HT	Biological Process	Cellular Component	Molecular Function	Pfam IDs	Entrez Gene ID	Ensembl Gene ID	Gene Symbol	Reactome Pathways	KEGG Pathways	# Razor Peptides	Abundance Ratio: (LPS) / (controle CARD445)	Abundance Ratio: (remplissage) / (LPS)	Abundance Ratio: (NButGT) / (remplissage)	Abundances (by Bio. Rep.): controle CARD445,1	Abundances (by Bio. Rep.): controle CARD445,2	Abundances (by Bio. Rep.): LPS,5	Abundances (by Bio. Rep.): LPS,6	Abundances (by Bio. Rep.): NButGT,1	Abundances (by Bio. Rep.): NButGT,2	Abundances (by Bio. Rep.): remplissage,3	Abundances (by Bio. Rep.): remplissage,4	Found in Sample: [S34] F34: Sample, 1, NButGT	Found in Sample: [S35] F35: Sample, 2, NButGT	Found in Sample: [S36] F36: Sample, 3, remplissage	Found in Sample: [S37] F37: Sample, 4, remplissage	Found in Sample: [S38] F38: Sample, 5, LPS	Found in Sample: [S39] F39: Sample, 6, LPS	Found in Sample: [S73] F73: Sample, 1, controle CARD445	Found in Sample: [S83] F83: Sample, 2, controle CARD445	Modifications
High	Master Protein	F1LP05	ATP synthase subunit alpha OS=Rattus norvegicus OX=10116 GN=Atp5f1a PE=1 SV=1	0	160.629	54	29	291	29	59.8	1005.87	29	metabolic process;transport	membrane;mitochondrion	catalytic activity;nucleotide binding;transporter activity	Pf00006, Pf00306, Pf02663, Pf02874, Pf05943		ENSRNOG00000017032.5				0	1.71517	0.995063	1.01714	65.8	64.1	155.1	67.7	117.2	108.3	134.7	87	High	High	High	High	High	High	High	High
High	Master Protein	Q5RJR9	Serine (Or cysteine) proteinase inhibitor, clade H, member 1, isoform CRA_b OS=Rattus norvegicus OX=10116 GN=Serpinh1 PE=1 SV=1	0	107.514	49	16	153	16	46.5	518.1	16	cell organization and biogenesis;metabolic process;regulation of biological process	cytoplasm;endoplasmic reticulum;membrane;organelle lumen	enzyme regulator activity;protein binding;RNA binding	Pf00079	29345	ENSRNOG00000016831.6	Serpinh1	Collagen biosynthesis and modifying enzymes		0	1.74457	1.16746	0.931148	73.7	46.1	171.5	37.5	126.2	101	134.8	109.2	High	High	High	High	High	High	High	High
High	Master Protein	P68035	Actin, alpha cardiac muscle 1 OS=Rattus norvegicus OX=10116 GN=Actc1 PE=2 SV=1	0	101.864	49	16	171	2	42	568.25	16	cell organization and biogenesis;cellular component movement;regulation of biological process;response to stimulus	cytoplasm;cytoskeleton;membrane	catalytic activity;nucleotide binding;protein binding	Pf00022	29275	ENSRNOG00000008536.4	Actc1	Striated Muscle Contraction	Adrenergic signaling in cardiomyocytes; Dilated cardiomyopathy; Cardiac muscle contraction; Hypertrophic cardiomyopathy (HCM)	15	0.708382	2.35744	0.765772	98.9	72.9	42.2	79.5	140.3	79.4	175.2	111.7	High	High	High	High	Peak Found	High	High	High
High	Master Protein	Q6IFW6	Keratin, type I cytoskeletal 10 OS=Rattus norvegicus OX=10116 GN=Krt10 PE=3 SV=1	0	93.074	20	15	261	12	56.5	841.77	15	cell differentiation;cell organization and biogenesis;metabolic process;response to stimulus	cytoplasm;cytoskeleton;membrane;nucleus	protein binding;structural molecule activity	Pf00038	450225	ENSRNOG00000030170.5	Krt10	Formation of the cornified envelope	Staphylococcus aureus infection	3	3.66743	1.32708	1.8115	21.4	22.2	92.6	67.3	134.1	250.3	56.9	155.3	High	High	High	High	High	High	High	High
High	Master Protein	A0A0G2K3K2	Actin, cytoplasmic 1 OS=Rattus norvegicus OX=10116 GN=Actb PE=1 SV=1	0	77.987	49	15	127	6	42.1	408.33	15	cell organization and biogenesis;response to stimulus	cytoskeleton;cytosol;membrane;nucleus	DNA binding;nucleotide binding;protein binding	Pf00022	81822	ENSRNOG00000034254.4	Actb			0	1.7827	1.91874	0.715234	48.9	43.6	83.9	81	119.4	106.9	109.3	207.1	High	High	High	High	High	High	High	High
High	Master Protein	A0A0G2K9Q9	Keratin, type I cytoskeletal 17 OS=Rattus norvegicus OX=10116 GN=Krt17 PE=1 SV=1	0	70.526	34	17	106	7	49.5	323.8	17			structural molecule activity	Pf00038, Pf13514		ENSRNOG00000026371.7				12	4.0464	1.09289	2.05614	22.8	20.3	111.6	62.8	141.4	250.5	50.2	140.4	High	High	High	High	High	High	High	High
High	Master Protein	P56574	Isocitrate dehydrogenase [NADP], mitochondrial OS=Rattus norvegicus OX=10116 GN=Idh2 PE=1 SV=2	0	69.151	35	17	154	17	50.9	464.06	17	metabolic process;regulation of biological process	cytosol;membrane;mitochondrion	catalytic activity;metal ion binding;nucleotide binding	Pf00180	361596	ENSRNOG00000013949.7	Idh2	Citric acid cycle (TCA cycle); Transcriptional activation of mitochondrial biogenesis	2-Oxocarboxylic acid metabolism; Citrate cycle (TCA cycle); Biosynthesis of amino acids; Metabolic pathways; Glutathione metabolism; Peroxisome; Carbon metabolism	0	2.47409	1.31728	1.11367	41.1	36.1	102.5	88.5	141.6	138.6	154	97.6	High	High	High	High	High	High	High	High
High	Master Protein	P11980	Pyruvate kinase PKM OS=Rattus norvegicus OX=10116 GN=Pkm PE=1 SV=3	0	63.769	43	18	58	18	57.8	190.43	18	cell death;cell organization and biogenesis;metabolic process;response to stimulus	cytoplasm;cytosol;mitochondrion;nucleus	catalytic activity;metal ion binding;nucleotide binding;protein binding;RNA binding	Pf00224, Pf02887	25630	ENSRNOG00000011329.7	Pkm	Glycolysis; Neutrophil degranulation	Viral carcinogenesis; Purine metabolism; Glycolysis / Gluconeogenesis; Central carbon metabolism in cancer; Biosynthesis of amino acids; Metabolic pathways; Pyruvate metabolism; Glucagon signaling pathway; Type II diabetes mellitus; Carbon metabolism	0	1.08568	0.715028	1.60079	105.3	89.6	161.7	49.9	141.6	100.6	71.5	79.8	High	High	High	High	High	High	High	High
High	Master Protein	Q6IFU7	Keratin, type I cytoskeletal 42 OS=Rattus norvegicus OX=10116 GN=Krt42 PE=3 SV=1	0	60.548	25	13	103	6	50.2	332.11	13		cytoplasm	structural molecule activity	Pf00038, Pf04156, Pf12128, Pf13166, Pf13514	450231	ENSRNOG00000034087.2	Krt42			0	3.00882	0.870479	1.9607	38.4	29.6	135	69.6	193.1	156.1	71.6	106.5	High	High	High	High	High	High	High	High
High	Master Protein	P14480	Fibrinogen beta chain OS=Rattus norvegicus OX=10116 GN=Fgb PE=1 SV=4	0	59.098	29	14	53	14	54.2	180.66	14	cell organization and biogenesis;coagulation;defense response;metabolic process;regulation of biological process;response to stimulus	cell surface;cytoplasm;extracellular	protein binding;structural molecule activity	Pf00147, Pf08702	24366	ENSRNOG00000007092.7	Fgb	p130Cas linkage to MAPK signaling for integrins; Common Pathway of Fibrin Clot Formation; Platelet degranulation ; GRB2:SOS provides linkage to MAPK signaling for Integrins ; Integrin cell surface interactions	Platelet activation; Complement and coagulation cascades	0	0.81876	1.1055	1.67447	117.5	71.2	85	69.5	165.4	120.6	133.2	37.6	High	High	High	High	High	High	High	High
High	Master Protein	Q6IFU9	Keratin 16 OS=Rattus norvegicus OX=10116 GN=Krt16 PE=1 SV=1	0	55.403	17	10	133	6	50.7	406.29	10	cell differentiation;cell organization and biogenesis;cellular component movement;defense response;regulation of biological process;response to stimulus	cytoskeleton;nucleus	structural molecule activity	Pf00038, Pf07888	303530	ENSRNOG00000014441.3	Krt16	Formation of the cornified envelope		0	6.70443	1.03233	3.58078	14.1	6.2	73.8	62.3	171.7	331.4	46.7	93.8	High	High	High	High	High	High	High	High
High	Master Protein	P69897	Tubulin beta-5 chain OS=Rattus norvegicus OX=10116 GN=Tubb5 PE=1 SV=1	0	54.206	33	14	63	4	49.6	205.47	14	cell organization and biogenesis	cytoplasm;cytoskeleton;membrane;nucleus	catalytic activity;nucleotide binding;protein binding;structural molecule activity	Pf00091, Pf03953, Pf10644	29214	ENSRNOG00000061216.1	Tubb5	Regulation of PLK1 Activity at G2/M Transition; AURKA Activation by TPX2; Neutrophil degranulation; Recruitment of mitotic centrosome proteins and complexes; Recruitment of NuMA to mitotic centrosomes; Loss of Nlp from mitotic centrosomes; Anchoring of the basal body to the plasma membrane	Gap junction; Phagosome	0	1.28928	1.08704	0.925712	88.9	71.5	143.3	63.5	124	84.1	116.8	108	Peak Found	High	High	Peak Found	High	High	High	High
High	Master Protein	Q6IG05	Keratin, type II cytoskeletal 75 OS=Rattus norvegicus OX=10116 GN=Krt75 PE=3 SV=2	0	54.201	16	12	94	3	59	285.71	12	cell differentiation;metabolic process;transport		catalytic activity;motor activity;structural molecule activity;transporter activity	Pf00012, Pf00038, Pf01496, Pf01576, Pf04111, Pf04156, Pf12128, Pf13166	300247	ENSRNOG00000043203.2	Krt75	Formation of the cornified envelope		4	15.5904	1.25734	3.07068	5.2	3.1	102.3	27.1	113	386.6	14.5	148.2	High	High	Peak Found	High	High	Peak Found	Peak Found	Peak Found
High	Master Protein	Q6P6R2	Dihydrolipoyl dehydrogenase, mitochondrial OS=Rattus norvegicus OX=10116 GN=Dld PE=1 SV=1	0	52.567	29	12	70	12	54	257.21	12	cellular homeostasis;metabolic process;regulation of biological process	mitochondrion;organelle lumen	catalytic activity;nucleotide binding	Pf00070, Pf00890, Pf01134, Pf01946, Pf02852, Pf03486, Pf07992, Pf12831, Pf13450	298942	ENSRNOG00000006364.7	Dld	Glycine degradation; Lysine catabolism; Citric acid cycle (TCA cycle); Regulation of pyruvate dehydrogenase (PDH) complex; Branched-chain amino acid catabolism; Signaling by Retinoic Acid	Glycolysis / Gluconeogenesis; Citrate cycle (TCA cycle); Metabolic pathways; Valine, leucine and isoleucine degradation; Glycine, serine and threonine metabolism; Pyruvate metabolism; Glyoxylate and dicarboxylate metabolism; Propanoate metabolism; Carbon metabolism	0	2.38738	0.909313	1.01699	55.4	47.6	167.3	78.6	127.1	100.3	134.4	89.2	High	High	High	High	High	High	High	High
High	Master Protein	Q4FZU2	Keratin, type II cytoskeletal 6A OS=Rattus norvegicus OX=10116 GN=Krt6a PE=1 SV=1	0	45.46	19	11	130	4	59.2	382.39	11	metabolic process;response to stimulus		catalytic activity;motor activity;structural molecule activity	Pf00038, Pf01576, Pf04111, Pf04156, Pf05957, Pf12128, Pf13166	683313; 100365213		LOC683313; LOC100365213			2	8.79878	1.19196	2.71744	10.7	5.7	93	51.3	113.3	354.1	40.9	131.1	High	High	High	High	High	High	High	High
High	Master Protein	Q6P9V9	Tubulin alpha-1B chain OS=Rattus norvegicus OX=10116 GN=Tuba1b PE=1 SV=1	0	42.396	30	10	75	4	50.1	231.59	10	cell organization and biogenesis;response to stimulus	cytoplasm;cytoskeleton;membrane	catalytic activity;nucleotide binding;protein binding;RNA binding;structural molecule activity	Pf00091, Pf03953	500929	ENSRNOG00000053468.1	Tuba1b	Hedgehog 'on' state; Hedgehog 'off' state; Intraflagellar transport	Apoptosis; Gap junction; Phagosome	6	1.80723	1.12238	1.01018	66.4	49.8	134.5	75.5	134.7	103.4	130.8	104.9	High	High	High	High	High	High	High	High
High	Master Protein	B2GV06	Succinyl-CoA:3-ketoacid coenzyme A transferase 1, mitochondrial OS=Rattus norvegicus OX=10116 GN=Oxct1 PE=1 SV=1	0	41.63	25	8	52	8	56.2	219.95	8	metabolic process;regulation of biological process;response to stimulus	mitochondrion;organelle lumen	catalytic activity;protein binding	Pf01144	690163	ENSRNOG00000043094.3	Oxct1	Utilization of Ketone Bodies	Synthesis and degradation of ketone bodies; Butanoate metabolism; Valine, leucine and isoleucine degradation	0	2.66081	0.980611	0.962137	47.3	43.8	160.3	82.1	109.3	119.4	149.6	88.1	High	High	High	High	High	High	High	High
High	Master Protein	F1M944	Calsequestrin OS=Rattus norvegicus OX=10116 GN=Casq2 PE=1 SV=2	0	40.787	23	9	67	9	49.4	223.22	9	cell organization and biogenesis;regulation of biological process;response to stimulus	cytoplasm;endoplasmic reticulum;organelle lumen	metal ion binding;protein binding	Pf01216, Pf13848	29209	ENSRNOG00000016243.6	Casq2	Ion homeostasis; Stimuli-sensing channels		0	1.74088	1.1913	1.19842	67.6	42	136.2	54.6	110.1	162.3	115.1	112.2	High	High	High	High	High	High	High	High
High	Master Protein	Q68FY0	Cytochrome b-c1 complex subunit 1, mitochondrial OS=Rattus norvegicus OX=10116 GN=Uqcrc1 PE=1 SV=1	0	40.091	27	9	61	9	52.8	199.3	9	metabolic process;response to stimulus;transport	cytosol;membrane;mitochondrion	catalytic activity;metal ion binding;protein binding	Pf00675, Pf05193, Pf08367	301011	ENSRNOG00000032134.4	Uqcrc1	Respiratory electron transport	Alzheimer's disease; Oxidative phosphorylation; Metabolic pathways; Parkinson's disease; Non-alcoholic fatty liver disease (NAFLD); Cardiac muscle contraction; Huntington's disease	0	1.82406	0.986541	1.06912	59.7	62.5	149.6	73.3	130.1	105	138.6	81.3	High	High	High	High	High	High	High	High
High	Master Protein	P62632	Elongation factor 1-alpha 2 OS=Rattus norvegicus OX=10116 GN=Eef1a2 PE=1 SV=1	0	38.458	32	10	82	4	50.4	246.92	10	metabolic process;regulation of biological process;response to stimulus	cytoplasm;nucleus	catalytic activity;nucleotide binding;protein binding;RNA binding	Pf00009, Pf03143, Pf03144	24799	ENSRNOG00000012477.4	Eef1a2		Legionellosis; RNA transport	6	5.37288	0.744479	0.797034	33.9	25.1	263.6	53.4	72	116.1	144.1	91.9	High	High	High	High	High	High	High	High
High	Master Protein	Q5XIF6	Tubulin alpha-4A chain OS=Rattus norvegicus OX=10116 GN=Tuba4a PE=1 SV=1	0	36.985	26	9	55	3	49.9	166.41	9	cell organization and biogenesis	cytoplasm;cytoskeleton	catalytic activity;nucleotide binding;protein binding;structural molecule activity	Pf00091, Pf03953	316531	ENSRNOG00000003597.5	Tuba4a	Regulation of PLK1 Activity at G2/M Transition; Hedgehog 'off' state; AURKA Activation by TPX2; Recruitment of mitotic centrosome proteins and complexes; Loss of Nlp from mitotic centrosomes; Anchoring of the basal body to the plasma membrane; Platelet degranulation ; Recruitment of NuMA to mitotic centrosomes; Hedgehog 'on' state; Intraflagellar transport	Apoptosis; Gap junction; Phagosome	0	3.3231	1.11659	0.986998	31.7	36.7	153.6	73.7	130.5	120	142.5	111.3	High	High	High	High	Peak Found	High	High	High
High	Master Protein	P10719	ATP synthase subunit beta, mitochondrial OS=Rattus norvegicus OX=10116 GN=Atp5f1b PE=1 SV=2	0	36.794	33	11	53	11	56.3	177	11	cell differentiation;cellular homeostasis;metabolic process;regulation of biological process;transport	cell surface;membrane;mitochondrion;nucleus	catalytic activity;metal ion binding;nucleotide binding;protein binding;receptor activity;transporter activity	Pf00006, Pf00306, Pf02874	171374		Atp5b		Alzheimer's disease; Oxidative phosphorylation; Metabolic pathways; Parkinson's disease; Huntington's disease	0	4.36377	0.750943	1.01782	35.6	31.2	215.1	76.4	81.1	141.7	136.4	82.5	High	High	High	High	High	High	High	High
High	Master Protein	P32551	Cytochrome b-c1 complex subunit 2, mitochondrial OS=Rattus norvegicus OX=10116 GN=Uqcrc2 PE=1 SV=2	0	34.763	29	9	41	9	48.4	137.55	9	metabolic process;transport	membrane;mitochondrion	catalytic activity;metal ion binding;protein binding	Pf00675, Pf05193	293448	ENSRNOG00000036742.3	Uqcrc2	Respiratory electron transport	Alzheimer's disease; Oxidative phosphorylation; Metabolic pathways; Parkinson's disease; Non-alcoholic fatty liver disease (NAFLD); Cardiac muscle contraction; Huntington's disease	0	0.795837	3.2528	1.36907	38.6	62.3	18.5	61.8	145.3	212.3	166	95.2	High	High	High	High	High	High	High	High
High	Master Protein	P11884	Aldehyde dehydrogenase, mitochondrial OS=Rattus norvegicus OX=10116 GN=Aldh2 PE=1 SV=1	0	33.757	26	11	47	11	56.5	136.89	11	metabolic process;regulation of biological process;response to stimulus	mitochondrion;organelle lumen	catalytic activity;nucleotide binding;protein binding	Pf00171	29539		Aldh2		Pentose and glucuronate interconversions; Lysine degradation; Arginine and proline metabolism; Histidine metabolism; Glycolysis / Gluconeogenesis; Fatty acid degradation; Tryptophan metabolism; Metabolic pathways; Valine, leucine and isoleucine degradation; Pyruvate metabolism; Glycerolipid metabolism; Ascorbate and aldarate metabolism; beta-Alanine metabolism	0	2.85495	0.849732	0.778947	50.7	47.2	184.6	94.9	100.4	84.6	147	90.5	High	High	High	High	High	High	High	High
High	Master Protein	M0R757	Elongation factor 1-alpha OS=Rattus norvegicus OX=10116 GN=LOC100360413 PE=3 SV=1	0	31.996	24	9	72	3	50.1	219.11	9	metabolic process	cytoplasm	catalytic activity;nucleotide binding;RNA binding	Pf00009, Pf03143, Pf03144	100360413; 100911991	ENSRNOG00000056855.1; ENSRNOG00000051885.1	LOC100360413; LOC100911991			0	1.92913	1.48106	1.07519	58.5	31.8	94.3	79.9	101.8	175.6	109.3	148.7	High	High	High	High	High	High	High	Peak Found
High	Master Protein	P31000	Vimentin OS=Rattus norvegicus OX=10116 GN=Vim PE=1 SV=2	0	31.767	27	10	19	10	53.7	61.16	10	cell differentiation;cell organization and biogenesis;metabolic process;regulation of biological process;response to stimulus	cytoplasm;cytoskeleton;cytosol;membrane;nucleus	protein binding;RNA binding;structural molecule activity	Pf00038, Pf04111, Pf04156, Pf04732, Pf10186	81818		Vim		Epstein-Barr virus infection; MicroRNAs in cancer	0	1.96805	0.438656	2.4475	75.1	59.5	128.7	136.2	208.6	75.8	50.4	65.8	High	Peak Found	Peak Found	High	High	High	High	High
High	Master Protein	Q6IFV4	Keratin, type I cytoskeletal 13 OS=Rattus norvegicus OX=10116 GN=Krt13 PE=3 SV=1	0	30.564	15	8	66	2	47.7	206.45	8	cell organization and biogenesis;response to stimulus	cytoskeleton;nucleus	structural molecule activity	Pf00038	287699	ENSRNOG00000014070.3	Krt13	Formation of the cornified envelope		0	#DIV/0!	#DIV/0!	0.333722					119.9	80.3	61.6	538.3	Peak Found	Peak Found	Peak Found	High	Not Found	Not Found	Not Found	Not Found
High	Master Protein	A0A0G2JSP8	Creatine kinase M-type OS=Rattus norvegicus OX=10116 GN=Ckm PE=1 SV=1	0	30.418	29	8	41	8	43	143.38	8	metabolic process;response to stimulus	cytoplasm	catalytic activity;nucleotide binding	Pf00217, Pf02807	24265	ENSRNOG00000016837.4	Ckm	Creatine metabolism	Arginine and proline metabolism; Metabolic pathways	0	1.19361	2.25708	0.897966	52.4	57.1	27.9	102.8	142.3	122.6	182.2	112.8	High	High	High	High	High	High	High	High
High	Master Protein	P85834	Elongation factor Tu, mitochondrial OS=Rattus norvegicus OX=10116 GN=Tufm PE=1 SV=1	0	28.992	25	9	34	9	49.5	122.23	9	metabolic process;response to stimulus	membrane;mitochondrion	catalytic activity;nucleotide binding;RNA binding	Pf00009, Pf03143, Pf03144	293481	ENSRNOG00000018604.6	Tufm			0	1.71983	1.13886	1.0586	47.8	70.7	127.3	76.5	127.1	118.6	135	97.1	High	High	High	High	High	High	High	High
High	Master Protein	Q60587	Trifunctional enzyme subunit beta, mitochondrial OS=Rattus norvegicus OX=10116 GN=Hadhb PE=1 SV=1	0	28.311	31	13	51	13	51.4	151.29	13	metabolic process	endoplasmic reticulum;membrane;mitochondrion	catalytic activity;nucleotide binding;protein binding;RNA binding	Pf00108, Pf00109, Pf02803	171155	ENSRNOG00000010800.6	Hadhb	Beta oxidation of myristoyl-CoA to lauroyl-CoA; Beta oxidation of lauroyl-CoA to decanoyl-CoA-CoA; Beta oxidation of octanoyl-CoA to hexanoyl-CoA; Beta oxidation of decanoyl-CoA to octanoyl-CoA-CoA; Beta oxidation of hexanoyl-CoA to butanoyl-CoA; Beta oxidation of palmitoyl-CoA to myristoyl-CoA; Acyl chain remodeling of CL	Fatty acid metabolism; Fatty acid degradation; Fatty acid elongation; Metabolic pathways; Valine, leucine and isoleucine degradation	0	1.92411	1.03295	1.12309	59.2	52.8	142.5	73	112.5	137.5	130	92.6	High	High	High	High	High	High	High	High
High	Master Protein	M0R5J4	Uncharacterized protein OS=Rattus norvegicus OX=10116 PE=3 SV=1	0	26.823	24	7	28	7	47	96.58	7	metabolic process		catalytic activity;metal ion binding	Pf00113, Pf03952		ENSRNOG00000028543.2		Glycolysis; Gluconeogenesis		0	2.27741	1.09012	0.699887	60.7	46	155.1	87.9	146.3	39.1	133.7	131.2	High	High	High	High	High	High	High	High
High	Master Protein	Q641Y2	NADH dehydrogenase [ubiquinone] iron-sulfur protein 2, mitochondrial OS=Rattus norvegicus OX=10116 GN=Ndufs2 PE=1 SV=1	0	26.492	22	7	29	7	52.5	94.71	7	metabolic process;response to stimulus;transport	membrane;mitochondrion	catalytic activity;metal ion binding;nucleotide binding;protein binding	Pf00346	289218	ENSRNOG00000038372.4	Ndufs2	Complex I biogenesis	Alzheimer's disease; Oxidative phosphorylation; Metabolic pathways; Parkinson's disease; Non-alcoholic fatty liver disease (NAFLD); Huntington's disease	0	2.17815	1.23882	1.34287	38.9	45.3	93.3	90.1	149.9	155.2	134.4	92.8	High	High	High	High	High	High	High	High
High	Master Protein	D3ZUB0	Reticulocalbin 1 OS=Rattus norvegicus OX=10116 GN=Rcn1 PE=1 SV=1	0	26.447	24	6	13	6	38.1	49.55	6		endoplasmic reticulum	metal ion binding	Pf13499	362182	ENSRNOG00000013452.6	Rcn1	Post-translational protein phosphorylation; Regulation of Insulin-like Growth Factor (IGF) transport and uptake by Insulin-like Growth Factor Binding Proteins (IGFBPs)		0	0.792932	1.04114	1.21899	104.1	116.6	123.1	51.9	150.5	71.6	113.3	68.9	High	High	High	High	High	High	High	High
High	Master Protein	P19139	Casein kinase II subunit alpha OS=Rattus norvegicus OX=10116 GN=Csnk2a1 PE=1 SV=2	0	26.431	21	7	21	7	45	71.92	7	cell death;metabolic process;regulation of biological process;response to stimulus	chromosome;cytoplasm;membrane;nucleus	catalytic activity;enzyme regulator activity;nucleotide binding;protein binding	Pf00069, Pf01633, Pf01636, Pf07714, Pf12484	116549	ENSRNOG00000005276.6	Csnk2a1	Receptor Mediated Mitophagy; Condensation of Prometaphase Chromosomes; Synthesis of PC; Cooperation of PDCL (PhLP1) and TRiC/CCT in G-protein beta folding; Regulation of PTEN stability and activity; RUNX1 interacts with co-factors whose precise effect on RUNX1 targets is not known; Regulation of TP53 Activity through Phosphorylation; WNT mediated activation of DVL; Signal transduction by L1	Herpes simplex infection; Tight junction; Ribosome biogenesis in eukaryotes; Measles; Epstein-Barr virus infection; Adherens junction; NF-kappa B signaling pathway; Wnt signaling pathway	0	0.809316	0.870504	1.94284	157.7	48.4	9.6	157.2	121.2	160.9	85.3	59.9	High	High	High	High	Peak Found	High	High	High
High	Master Protein	P02680	Fibrinogen gamma chain OS=Rattus norvegicus OX=10116 GN=Fgg PE=1 SV=3	0	25.903	24	8	29	8	50.6	83.24	8	cell organization and biogenesis;coagulation;metabolic process;regulation of biological process;response to stimulus;transport	cell surface;cytoplasm;extracellular	metal ion binding;protein binding;structural molecule activity	Pf00147, Pf05911, Pf08702	24367		Fgg	p130Cas linkage to MAPK signaling for integrins; Post-translational protein phosphorylation; Common Pathway of Fibrin Clot Formation; Regulation of Insulin-like Growth Factor (IGF) transport and uptake by Insulin-like Growth Factor Binding Proteins (IGFBPs); Platelet degranulation ; GRB2:SOS provides linkage to MAPK signaling for Integrins ; Integrin cell surface interactions	Staphylococcus aureus infection; Platelet activation; Complement and coagulation cascades	0	0.933568	1.04849	1.82823	103.2	66.9	81.2	77.6	182.4	122	132.3	34.2	High	High	High	High	High	High	High	High
High	Master Protein	Q6IFV3	Keratin, type I cytoskeletal 15 OS=Rattus norvegicus OX=10116 GN=Krt15 PE=1 SV=1	0	25.57	17	9	98	2	48.8	255.81	9	cell organization and biogenesis	nucleus	protein binding;structural molecule activity	Pf00038	287700	ENSRNOG00000014099.6	Krt15	Formation of the cornified envelope		2	57.0323	2.0526	0.708735	0.9	2.2	122.1	54.7	158.5	98.7	29.6	333.3	High	High	Peak Found	High	High	Peak Found	Peak Found	Peak Found
High	Master Protein	Q5XIH3	NADH dehydrogenase [ubiquinone] flavoprotein 1, mitochondrial OS=Rattus norvegicus OX=10116 GN=Ndufv1 PE=1 SV=1	0	25.432	16	7	41	7	50.7	124.63	7	metabolic process;transport	cytosol;membrane;mitochondrion	catalytic activity;metal ion binding;nucleotide binding	Pf01512, Pf10531, Pf10589	293655	ENSRNOG00000018117.6	Ndufv1	Complex I biogenesis	Alzheimer's disease; Oxidative phosphorylation; Metabolic pathways; Parkinson's disease; Non-alcoholic fatty liver disease (NAFLD); Huntington's disease	0	1.9049	1.16448	1.30054	63.3	36.6	112.3	78	148.1	140.1	130.2	91.4	High	High	High	High	High	High	High	High
High	Master Protein	P09605	Creatine kinase S-type, mitochondrial OS=Rattus norvegicus OX=10116 GN=Ckmt2 PE=1 SV=2	0	24.141	16	6	18	3	47.4	79.84	6	metabolic process	membrane;mitochondrion	catalytic activity;nucleotide binding	Pf00217, Pf02807	688698		Ckmt2			3	3.66984	0.812292	1.07976	35.5	38.1	44.8	225.3	101	135.9	157.6	61.8	Peak Found	Peak Found	Peak Found	Peak Found	Peak Found	High	Peak Found	High
High	Master Protein	F1LM47	Succinate--CoA ligase [ADP-forming] subunit beta, mitochondrial OS=Rattus norvegicus OX=10116 GN=Sucla2 PE=1 SV=1	0	24.032	17	6	35	6	50.3	109.75	6	metabolic process	mitochondrion	catalytic activity;metal ion binding;nucleotide binding	Pf00549, Pf02222, Pf02786, Pf08442, Pf13535, Pf13549	361071	ENSRNOG00000017481.6	Sucla2	Citric acid cycle (TCA cycle)	Citrate cycle (TCA cycle); Metabolic pathways; Propanoate metabolism; Carbon metabolism	0	1.01497	1.65617	1.03926	72.3	74.7	83.6	65.6	134.8	122	153.9	93.2	High	High	High	High	High	High	High	High
High	Master Protein	A0A0G2K477	Uncharacterized protein OS=Rattus norvegicus OX=10116 PE=4 SV=1	0	23.737	17	6	57	3	51.1	170.68	6				Pf07654, Pf08205		ENSRNOG00000034190.6		CD22 mediated BCR regulation; Cell surface interactions at the vascular wall; Antigen activates B Cell Receptor (BCR) leading to generation of second messengers		1	0.799068	1.37456	0.75764	137.1	77.4	129.7	41.7	55.6	122.9	142.3	93.3	High	High	High	High	High	High	High	High
High	Master Protein	Q66HG9	Mitochondrial antiviral-signaling protein OS=Rattus norvegicus OX=10116 GN=Mavs PE=1 SV=1	0	22.804	22	6	11	6	53.8	40.43	6	defense response;regulation of biological process;response to stimulus	membrane;mitochondrion	protein binding;signal transducer activity		311430	ENSRNOG00000025295.4	Mavs	Negative regulators of DDX58/IFIH1 signaling	Herpes simplex infection; Cytosolic DNA-sensing pathway; RIG-I-like receptor signaling pathway; Measles; Hepatitis B; Influenza A; Hepatitis C; NOD-like receptor signaling pathway	0	7.07993	0.439171	0.598111	36.8	24.5	398.7	35.3	61.5	52.5	151.4	39.2	High	Peak Found	High	Peak Found	High	Peak Found	High	High
High	Master Protein	A0A0G2K9P4	Endophilin-B2 OS=Rattus norvegicus OX=10116 GN=Sh3glb2 PE=1 SV=1	0	21.587	23	7	22	7	44.4	71.68	7		cytoplasm;cytosol	protein binding	Pf03114, Pf14604	311848	ENSRNOG00000017295.7	Sh3glb2			0	1.23414	1.03033	1.23553	86.7	70.9	145.5	49	112.2	135.4	108.5	91.9	High	High	Peak Found	High	High	High	High	High
High	Master Protein	A0A0G2JTG7	Heterogeneous nuclear ribonucleoprotein H OS=Rattus norvegicus OX=10116 GN=Hnrnph1 PE=1 SV=1	0	21.388	15	4	15	3	49.2	57.2	4	metabolic process;regulation of biological process;response to stimulus	cytosol;membrane;nucleus;spliceosomal complex	protein binding;RNA binding	Pf00076, Pf08080, Pf14259	140931	ENSRNOG00000003399.8	Hnrnph1; Hnrph1	FGFR2 alternative splicing; mRNA Splicing - Major Pathway		1	1.06751	0.844983	1.2099	122.9	74.1	95.5	114.8	114.3	100.7	89.5	88.2	High	High	High	High	High	High	High	High
High	Master Protein	Q8VHF5	Citrate synthase, mitochondrial OS=Rattus norvegicus OX=10116 GN=Cs PE=1 SV=1	0	20.722	15	6	43	6	51.8	115.62	6	metabolic process	mitochondrion;nucleus;organelle lumen	catalytic activity;RNA binding	Pf00285	170587		Cs		2-Oxocarboxylic acid metabolism; Citrate cycle (TCA cycle); Biosynthesis of amino acids; Metabolic pathways; Glyoxylate and dicarboxylate metabolism; Carbon metabolism	0	2.06744	1.32677	1.27342	38.1	47.9	94.2	83.6	150.4	150	148	87.9	High	High	High	High	High	High	High	High
High	Master Protein	Q6IRE4	Tumor susceptibility gene 101 protein OS=Rattus norvegicus OX=10116 GN=Tsg101 PE=1 SV=1	0	18.705	20	6	28	6	44.1	95.24	6	cell differentiation;cell division;cell organization and biogenesis;metabolic process;regulation of biological process;transport	cytoplasm;cytoskeleton;cytosol;endosome;membrane;nucleus	protein binding	Pf03148, Pf04111, Pf05743, Pf07798, Pf09454, Pf11932	292925	ENSRNOG00000013381.6	Tsg101	Endosomal Sorting Complex Required For Transport (ESCRT)	Endocytosis	0	5.36993	0.988	1.39856	30.5	11.4	151.6	73.4	154	156.9	118.5	103.8	High	High	High	High	High	High	High	High
High	Master Protein	P15650	Long-chain specific acyl-CoA dehydrogenase, mitochondrial OS=Rattus norvegicus OX=10116 GN=Acadl PE=1 SV=1	0	16.809	16	6	14	6	47.8	42.94	6	cell organization and biogenesis;metabolic process;regulation of biological process;response to stimulus	membrane;mitochondrion;organelle lumen	catalytic activity;nucleotide binding	Pf00441, Pf02770, Pf02771, Pf08028, Pf14749	25287	ENSRNOG00000012966.7	Acadl	Beta oxidation of myristoyl-CoA to lauroyl-CoA; Beta oxidation of lauroyl-CoA to decanoyl-CoA-CoA	Fatty acid metabolism; Fatty acid degradation; Metabolic pathways; PPAR signaling pathway	0	9.15409	0.666781	1.45904	12.6	19.2	49.9	241.2	146.6	136.6	122.8	71.3	High	Peak Found	High	High	High	High	High	High
High	Master Protein	G3V7J0	Aldehyde dehydrogenase family 6, subfamily A1, isoform CRA_b OS=Rattus norvegicus OX=10116 GN=Aldh6a1 PE=1 SV=1	0	16.68	16	8	26	8	57.7	79.37	8	cell differentiation;metabolic process	mitochondrion	catalytic activity;RNA binding	Pf00171	81708	ENSRNOG00000011419.4	Aldh6a1	Branched-chain amino acid catabolism	Inositol phosphate metabolism; Metabolic pathways; Valine, leucine and isoleucine degradation; Propanoate metabolism; beta-Alanine metabolism; Carbon metabolism	0	1.46566	1.07675	0.753419	75.7	77.2	175.9	48.2	119.5	62.3	156.6	84.7	High	High	High	High	High	Peak Found	High	High
High	Master Protein	P16617	Phosphoglycerate kinase 1 OS=Rattus norvegicus OX=10116 GN=Pgk1 PE=1 SV=2	0	16.137	16	4	18	4	44.5	64.62	4	cell differentiation;metabolic process;regulation of biological process;response to stimulus	cytoplasm;cytosol;membrane	catalytic activity;nucleotide binding	Pf00162	24644	ENSRNOG00000058249.1	Pgk1	Glycolysis; Gluconeogenesis	Glycolysis / Gluconeogenesis; Biosynthesis of amino acids; Metabolic pathways; HIF-1 signaling pathway; Carbon metabolism	0	3.22837	2.45495	0.89354	22.7	18.9	41.2	93.1	169.5	125.1	218.5	111.2	High	High	High	High	High	High	High	High
High	Master Protein	P00507	Aspartate aminotransferase, mitochondrial OS=Rattus norvegicus OX=10116 GN=Got2 PE=1 SV=2	0	15.545	19	6	9	6	47.3	31.12	6	metabolic process;response to stimulus;transport	cell surface;membrane;mitochondrion;organelle lumen	catalytic activity;protein binding;RNA binding	Pf00155	25721	ENSRNOG00000011782.6	Got2		Tyrosine metabolism; Arginine and proline metabolism; Phenylalanine, tyrosine and tryptophan biosynthesis; 2-Oxocarboxylic acid metabolism; Fat digestion and absorption; Biosynthesis of amino acids; Metabolic pathways; Cysteine and methionine metabolism; Arginine biosynthesis; Alanine, aspartate and glutamate metabolism; Phenylalanine metabolism; Carbon metabolism	0	7.10357	0.381214	1.02257	37.3	21.6	71	347.4	76.8	86.3	79.9	79.6	Peak Found	Peak Found	High	Peak Found	High	High	High	High
High	Master Protein	G3V9U2	3-ketoacyl-CoA thiolase, mitochondrial OS=Rattus norvegicus OX=10116 GN=Acaa2 PE=1 SV=3	0	15.181	23	6	16	6	41.9	54.06	6	cell organization and biogenesis;metabolic process;regulation of biological process;response to stimulus	membrane;mitochondrion;organelle lumen	catalytic activity;RNA binding	Pf00108, Pf02801, Pf02803	170465	ENSRNOG00000013766.7	Acaa2	Mitochondrial Fatty Acid Beta-Oxidation		0	2.89014	1.1886	1.14801	25.7	45.3	34.2	171	145.2	134.8	147.4	96.5	High	High	High	High	Peak Found	High	High	High
High	Master Protein	P05065	Fructose-bisphosphate aldolase A OS=Rattus norvegicus OX=10116 GN=Aldoa PE=1 SV=2	0	14.863	20	6	10	6	39.3	32.98	6	cell organization and biogenesis;cellular homeostasis;metabolic process;regulation of biological process;response to stimulus	cytoplasm;cytoskeleton;cytosol;membrane;mitochondrion;nucleus	catalytic activity;protein binding;RNA binding	Pf00274	24189	ENSRNOG00000052802.1	Aldoa	Platelet degranulation ; Glycolysis; Gluconeogenesis; Neutrophil degranulation	Glycolysis / Gluconeogenesis; Pentose phosphate pathway; Biosynthesis of amino acids; Metabolic pathways; Fructose and mannose metabolism; HIF-1 signaling pathway; Carbon metabolism	0	1.16397	1.08406	1.56257	97.9	50.3	84.6	87.9	133.7	158.5	118.5	68.5	High	Peak Found	Peak Found	Peak Found	High	High	High	High
High	Master Protein	Q3T1I4	Protein PRRC1 OS=Rattus norvegicus OX=10116 GN=Prrc1 PE=2 SV=1	0	14.832	20	5	15	5	46.3	51.8	5		Golgi	protein binding	Pf01931	291444		Prrc1			0	3.81644	0.442673	1.20215	69.9	23.8	318.6	39	139.6	50.7	104.9	53.4	High	Peak Found	High	High	High	High	High	High
High	Master Protein	O55171	Acyl-coenzyme A thioesterase 2, mitochondrial OS=Rattus norvegicus OX=10116 GN=Acot2 PE=1 SV=1	0	14.595	17	5	18	5	49.7	62.1	5	metabolic process;response to stimulus	mitochondrion;organelle lumen	catalytic activity;protein binding	Pf01738, Pf04775, Pf08840	192272		Acot2			0	0.850112	2.42456	0.996744	95.1	39	14.9	99.1	132	143.5	165	111.4	High	High	High	High	Peak Found	High	High	High
High	Master Protein	Q07936	Annexin A2 OS=Rattus norvegicus OX=10116 GN=Anxa2 PE=1 SV=2	0	13.324	16	5	17	5	38.7	59.4	5	cell organization and biogenesis;metabolic process;regulation of biological process;response to stimulus;transport	cell surface;cytoplasm;cytosol;endosome;extracellular;membrane;nucleus	enzyme regulator activity;metal ion binding;protein binding;RNA binding	Pf00191	56611	ENSRNOG00000010362.7	Anxa2	Dissolution of Fibrin Clot; Neutrophil degranulation		0	15.4436	1.16212	1.43527	7.6	5.7	75.8	129.6	161.8	180.8	45.6	193.1	High	High	High	High	High	High	Peak Found	Peak Found
High	Master Protein	P17764	Acetyl-CoA acetyltransferase, mitochondrial OS=Rattus norvegicus OX=10116 GN=Acat1 PE=1 SV=1	0	13.207	20	5	8	5	44.7	31.25	5	cell organization and biogenesis;metabolic process;response to stimulus	membrane;mitochondrion;organelle lumen	catalytic activity;metal ion binding;protein binding	Pf00108, Pf00109, Pf02803	25014	ENSRNOG00000007862.6	Acat1	Branched-chain amino acid catabolism; Synthesis of Ketone Bodies; Utilization of Ketone Bodies	Lysine degradation; Fatty acid metabolism; Fatty acid degradation; Synthesis and degradation of ketone bodies; Butanoate metabolism; Tryptophan metabolism; Metabolic pathways; Valine, leucine and isoleucine degradation; Terpenoid backbone biosynthesis; Pyruvate metabolism; Glyoxylate and dicarboxylate metabolism; Propanoate metabolism; Carbon metabolism	0	6.90504	0.906317	1.53011	24.5	9.2	26.3	206.4	157.6	165.1	156.8	54.1	Peak Found	Peak Found	High	High	Peak Found	High	Peak Found	Peak Found
High	Master Protein	F1MAF7	Keratin 31 OS=Rattus norvegicus OX=10116 GN=Krt31 PE=3 SV=2	0	10.032	19	7	10	3	46.8	31.77	7			structural molecule activity	Pf00038, Pf09731, Pf12128, Pf13514		ENSRNOG00000030344.4		Formation of the cornified envelope		4	7.90499	0.253305	4.0427	25	17.1	57.7	275.1	28.1	312.7	32.7	51.6	Peak Found	High	Peak Found	Peak Found	Peak Found	High	Not Found	Not Found

## Sheet: H 42-32 kDa
Protein FDR Confidence: Combined	Master	Accession	Description	Exp. q-value: Combined	Sum PEP Score	Coverage [%]	# Peptides	# PSMs	# Unique Peptides	MW [kDa]	Score Sequest HT: Sequest HT	# Peptides (by Search Engine): Sequest HT	Biological Process	Cellular Component	Molecular Function	Pfam IDs	Entrez Gene ID	Ensembl Gene ID	Gene Symbol	Reactome Pathways	KEGG Pathways	# Razor Peptides	Abundance Ratio: (LPS) / (controle CARD445)	Abundance Ratio: (remplissage) / (LPS)	Abundance Ratio: (NButGT) / (remplissage)	Abundances (by Bio. Rep.): controle CARD445,1	Abundances (by Bio. Rep.): controle CARD445,2	Abundances (by Bio. Rep.): LPS,5	Abundances (by Bio. Rep.): LPS,6	Abundances (by Bio. Rep.): NButGT,1	Abundances (by Bio. Rep.): NButGT,2	Abundances (by Bio. Rep.): remplissage,3	Abundances (by Bio. Rep.): remplissage,4	Found in Sample: [S27] F27: Sample, 1, NButGT	Found in Sample: [S28] F28: Sample, 2, NButGT	Found in Sample: [S29] F29: Sample, 3, remplissage	Found in Sample: [S30] F30: Sample, 4, remplissage	Found in Sample: [S31] F31: Sample, 5, LPS	Found in Sample: [S32] F32: Sample, 6, LPS	Found in Sample: [S74] F74: Sample, 1, controle CARD445	Found in Sample: [S84] F84: Sample, 2, controle CARD445	Modifications
High	Master Protein	A0A0G2K7F7	Tropomyosin alpha-1 chain OS=Rattus norvegicus OX=10116 GN=Tpm1 PE=1 SV=1	0	127.482	52	25	122	16	34.6	437.79	25	cell organization and biogenesis;regulation of biological process;response to stimulus	cytoplasm;cytoskeleton;cytosol	protein binding	Pf00261, Pf12718		ENSRNOG00000018184.8				9	2.19075	0.940348	0.603231	77.9	45.3	140.4	129.5	69.8	83.3	65.4	188.4	High	High	High	High	High	High	High	High
High	Master Protein	P68035	Actin, alpha cardiac muscle 1 OS=Rattus norvegicus OX=10116 GN=Actc1 PE=2 SV=1	0	124.055	50	17	166	2	42	559.08	17	cell organization and biogenesis;cellular component movement;regulation of biological process;response to stimulus	cytoplasm;cytoskeleton;membrane	catalytic activity;nucleotide binding;protein binding	Pf00022	29275	ENSRNOG00000008536.4	Actc1	Striated Muscle Contraction	Adrenergic signaling in cardiomyocytes; Dilated cardiomyopathy; Cardiac muscle contraction; Hypertrophic cardiomyopathy (HCM)	16	2.22215	0.685546	0.496614	107.6	37.8	307.1	16	77.3	32.7	53.9	167.6	High	High	High	High	High	High	High	High
High	Master Protein	P04797	Glyceraldehyde-3-phosphate dehydrogenase OS=Rattus norvegicus OX=10116 GN=Gapdh PE=1 SV=3	0	105.43	55	16	129	16	35.8	455.85	16	cell death;cell organization and biogenesis;defense response;development;metabolic process;regulation of biological process;response to stimulus	cytoplasm;cytoskeleton;cytosol;membrane;mitochondrion;nucleus	catalytic activity;enzyme regulator activity;nucleotide binding;protein binding	Pf00044, Pf02800	24383; 108351137	ENSRNOG00000018630.7	Gapdh; LOC685186; LOC108351137		Alzheimer's disease; Glycolysis / Gluconeogenesis; Biosynthesis of amino acids; Metabolic pathways; HIF-1 signaling pathway; Carbon metabolism	0	1.73956	0.811088	0.540705	98.5	64.3	159.6	123.6	64.3	59.9	48.2	181.5	High	High	High	High	High	High	High	High
High	Master Protein	P05065	Fructose-bisphosphate aldolase A OS=Rattus norvegicus OX=10116 GN=Aldoa PE=1 SV=2	0	95.808	59	21	98	21	39.3	339.72	21	cell organization and biogenesis;cellular homeostasis;metabolic process;regulation of biological process;response to stimulus	cytoplasm;cytoskeleton;cytosol;membrane;mitochondrion;nucleus	catalytic activity;protein binding;RNA binding	Pf00274	24189	ENSRNOG00000052802.1	Aldoa	Platelet degranulation ; Glycolysis; Gluconeogenesis; Neutrophil degranulation	Glycolysis / Gluconeogenesis; Pentose phosphate pathway; Biosynthesis of amino acids; Metabolic pathways; Fructose and mannose metabolism; HIF-1 signaling pathway; Carbon metabolism	0	1.95661	0.781644	0.558708	101.5	48.3	197.5	95.6	64.5	63.5	57.8	171.3	Peak Found	High	High	High	High	High	High	High
High	Master Protein	P42123	L-lactate dehydrogenase B chain OS=Rattus norvegicus OX=10116 GN=Ldhb PE=1 SV=2	0	85.476	37	15	127	15	36.6	403.63	15	metabolic process	cytoplasm;cytosol;membrane;mitochondrion	catalytic activity;nucleotide binding;protein binding	Pf00056, Pf02866	24534	ENSRNOG00000013000.7	Ldhb	Pyruvate metabolism	Glycolysis / Gluconeogenesis; Metabolic pathways; Cysteine and methionine metabolism; Pyruvate metabolism; Propanoate metabolism; Glucagon signaling pathway	0	2.19721	0.785118	0.546536	84.4	52	167.9	131.8	49.7	78.9	82.8	152.5	High	High	High	High	High	High	High	High
High	Master Protein	A7VJC2	Heterogeneous nuclear ribonucleoproteins A2/B1 OS=Rattus norvegicus OX=10116 GN=Hnrnpa2b1 PE=1 SV=1	0	70.461	47	13	73	13	37.5	248.75	13	cell differentiation;cell organization and biogenesis;metabolic process;regulation of biological process;response to stimulus;transport	chromosome;cytoplasm;extracellular;membrane;nucleus;spliceosomal complex	DNA binding;protein binding;RNA binding	Pf00076, Pf13893, Pf14259	362361		Hnrnpa2b1			0	2.90682	0.586434	0.612494	77.3	42.9	203.2	146.2	52.5	73	61.7	143.2	High	High	High	High	High	High	High	High
High	Master Protein	G3V9U2	3-ketoacyl-CoA thiolase, mitochondrial OS=Rattus norvegicus OX=10116 GN=Acaa2 PE=1 SV=3	0	69.332	57	15	61	15	41.9	225.24	15	cell organization and biogenesis;metabolic process;regulation of biological process;response to stimulus	membrane;mitochondrion;organelle lumen	catalytic activity;RNA binding	Pf00108, Pf02801, Pf02803	170465	ENSRNOG00000013766.7	Acaa2	Mitochondrial Fatty Acid Beta-Oxidation		0	1.98555	0.906166	0.721471	83.7	47.8	246.4	14.7	99.2	71.5	53.8	182.8	High	High	High	High	High	Peak Found	High	High
High	Master Protein	Q4G079	Aminoacyl tRNA synthetase complex-interacting multifunctional protein 1 OS=Rattus norvegicus OX=10116 GN=Aimp1 PE=1 SV=1	0	63.258	38	8	42	8	34.6	158.09	8	cell communication;cellular component movement;defense response;metabolic process;regulation of biological process;response to stimulus	cell surface;cytosol;membrane	protein binding;RNA binding	Pf01588	114632	ENSRNOG00000011384.6	Aimp1			0	2.06365	0.833105	0.508844	100.9	40.5	196.7	95.1	54.2	69.5	58	185.1	High	High	High	High	High	High	High	High
High	Master Protein	Q6URK4	Heterogeneous nuclear ribonucleoprotein A3 OS=Rattus norvegicus OX=10116 GN=Hnrnpa3 PE=1 SV=1	0	48.856	29	10	53	10	39.6	191.77	10	metabolic process;transport	cytoplasm;nucleus;spliceosomal complex	RNA binding;transporter activity	Pf00076, Pf13893, Pf14259	362152	ENSRNOG00000052968.1	Hnrnpa3	mRNA Splicing - Major Pathway	Spliceosome	0	3.68721	0.71397	0.753092	56.8	29.2	190.1	127	73.5	97	64.4	162	High	High	High	High	High	High	High	High
High	Master Protein	Q07936	Annexin A2 OS=Rattus norvegicus OX=10116 GN=Anxa2 PE=1 SV=2	0	44.02	33	9	49	9	38.7	181.33	9	cell organization and biogenesis;metabolic process;regulation of biological process;response to stimulus;transport	cell surface;cytoplasm;cytosol;endosome;extracellular;membrane;nucleus	enzyme regulator activity;metal ion binding;protein binding;RNA binding	Pf00191	56611	ENSRNOG00000010362.7	Anxa2	Dissolution of Fibrin Clot; Neutrophil degranulation		0	6.78007	1.68779	0.722523	19.3	9.8	124.7	72.6	184.3	56.3	17	316	High	High	High	High	High	High	High	High
High	Master Protein	P04636	Malate dehydrogenase, mitochondrial OS=Rattus norvegicus OX=10116 GN=Mdh2 PE=1 SV=2	0	43.29	40	10	99	10	35.7	314.55	10	metabolic process	membrane;mitochondrion;nucleus;organelle lumen	catalytic activity;nucleotide binding;protein binding;RNA binding	Pf00056, Pf01073, Pf01118, Pf02866, Pf13460	81829	ENSRNOG00000001440.4	Mdh2	Citric acid cycle (TCA cycle); Gluconeogenesis	Citrate cycle (TCA cycle); Metabolic pathways; Cysteine and methionine metabolism; Pyruvate metabolism; Glyoxylate and dicarboxylate metabolism; Carbon metabolism	0	2.11438	0.749595	0.492221	92.5	53.5	189.3	119.4	56.5	57.4	71.3	160.1	High	High	High	High	High	High	High	High
High	Master Protein	O88989	Malate dehydrogenase, cytoplasmic OS=Rattus norvegicus OX=10116 GN=Mdh1 PE=1 SV=3	0	39.541	36	8	49	8	36.5	158.2	8	metabolic process	cytoplasm;cytosol;mitochondrion	catalytic activity;nucleotide binding	Pf00056, Pf02866	24551	ENSRNOG00000008103.7	Mdh1	Gluconeogenesis	Proximal tubule bicarbonate reclamation; Citrate cycle (TCA cycle); Metabolic pathways; Cysteine and methionine metabolism; Pyruvate metabolism; Glyoxylate and dicarboxylate metabolism; Carbon metabolism	0	2.65945	0.769632	0.598645	72.7	42.7	195	111.9	69.3	72.1	71.3	164.9	High	High	High	High	High	High	High	High
High	Master Protein	P49432	Pyruvate dehydrogenase E1 component subunit beta, mitochondrial OS=Rattus norvegicus OX=10116 GN=Pdhb PE=1 SV=2	0	38.035	37	8	45	8	39	155.2	8	metabolic process	mitochondrion;nucleus;organelle lumen	catalytic activity	Pf02779, Pf02780	289950	ENSRNOG00000007895.5	Pdhb	Glyoxylate metabolism and glycine degradation; Signaling by Retinoic Acid; Regulation of pyruvate dehydrogenase (PDH) complex	Glycolysis / Gluconeogenesis; Central carbon metabolism in cancer; Citrate cycle (TCA cycle); Metabolic pathways; Pyruvate metabolism; HIF-1 signaling pathway; Glucagon signaling pathway; Carbon metabolism	0	2.27971	0.730769	0.510657	87.2	50.8	189.1	125.5	52.7	64.7	80.6	149.3	High	High	High	High	High	High	High	High
High	Master Protein	B0BNG3	Lectin, mannose-binding 2 OS=Rattus norvegicus OX=10116 GN=Lman2 PE=1 SV=1	0	37.522	26	9	43	9	40.4	150.96	9	regulation of biological process;transport	cell surface;Golgi;membrane	protein binding	Pf03388	290994	ENSRNOG00000016161.7	Lman2		Protein processing in endoplasmic reticulum	0	2.36773	0.848149	0.585644	81.4	40.7	175.8	113.3	61.9	81.7	69.4	175.8	High	High	High	High	High	High	High	High
High	Master Protein	Q561S0	NADH dehydrogenase [ubiquinone] 1 alpha subcomplex subunit 10, mitochondrial OS=Rattus norvegicus OX=10116 GN=Ndufa10 PE=1 SV=1	0	31.783	34	7	39	7	40.5	149.85	7	cell organization and biogenesis;metabolic process;response to stimulus;transport	mitochondrion;organelle lumen	catalytic activity	Pf01712	678759; 316632	ENSRNOG00000016470.6	Ndufa10; Ndufa10l1	Complex I biogenesis	Alzheimer's disease; Oxidative phosphorylation; Metabolic pathways; Parkinson's disease; Non-alcoholic fatty liver disease (NAFLD); Huntington's disease	0	16.9348	0.983312	0.533616	11.3	7.1	187.7	123.9	71.4	92.1	155.4	151	High	High	High	High	High	High	High	High
High	Master Protein	P04642	L-lactate dehydrogenase A chain OS=Rattus norvegicus OX=10116 GN=Ldha PE=1 SV=1	0	30.203	33	9	33	9	36.4	102.33	9	cell communication;metabolic process;regulation of biological process;response to stimulus	cytoplasm;cytosol;membrane;mitochondrion;nucleus	catalytic activity;nucleotide binding;protein binding	Pf00056, Pf02866	24533	ENSRNOG00000013009.2	Ldha	Pyruvate metabolism	Glycolysis / Gluconeogenesis; Central carbon metabolism in cancer; Metabolic pathways; Cysteine and methionine metabolism; Pyruvate metabolism; HIF-1 signaling pathway; Propanoate metabolism; Glucagon signaling pathway	0	1.20969	1.09203	0.351474	130.4	69.9	132.4	109.9	44.5	48.5	70.8	193.8	High	High	High	High	High	High	High	High
High	Master Protein	P50753	Troponin T, cardiac muscle OS=Rattus norvegicus OX=10116 GN=Tnnt2 PE=1 SV=2	0	22.816	17	5	19	5	35.7	60	5	cell organization and biogenesis;cellular component movement;regulation of biological process;response to stimulus	cytoplasm	protein binding;structural molecule activity	Pf00992	24837	ENSRNOG00000033734.6	Tnnt2	Striated Muscle Contraction	Adrenergic signaling in cardiomyocytes; Dilated cardiomyopathy; Cardiac muscle contraction; Hypertrophic cardiomyopathy (HCM)	0	1.2156	1.56388	0.59221	111.4	41.2	150.4	35.1	69.4	102.4	89.7	200.4	High	High	High	High	High	High	High	High
High	Master Protein	P20760	Ig gamma-2A chain C region OS=Rattus norvegicus OX=10116 GN=Igg-2a PE=1 SV=1	0	21.889	25	7	51	5	35.2	141.87	7	cell organization and biogenesis;defense response;metabolic process;regulation of biological process;response to stimulus		protein binding	Pf07654	679045		LOC679045			2	1.13605	1.7202	0.473853	114.8	44.7	126	55.2	55	92.7	84.3	227.4	High	High	High	High	High	High	High	High
High	Master Protein	P04256	Heterogeneous nuclear ribonucleoprotein A1 OS=Rattus norvegicus OX=10116 GN=Hnrnpa1 PE=1 SV=3	0	20.117	18	4	15	4	34.2	47.21	4	cell communication;metabolic process;regulation of biological process;response to stimulus;transport	cytoplasm;cytosol;membrane;nucleus;spliceosomal complex	catalytic activity;DNA binding;protein binding;RNA binding	Pf00076, Pf13893, Pf14259	29578		Hnrnpa1		Spliceosome	0	1.19862	0.863514	0.438112	129.6	87.4	161.8	98.3	20.6	77.8	45.6	179	Peak Found	Peak Found	High	Peak Found	High	High	High	High
High	Master Protein	A0A0G2KB63	Prohibitin-2 OS=Rattus norvegicus OX=10116 GN=Phb2 PE=1 SV=1	0	13.937	22	5	11	5	33.1	37.27	5		membrane		Pf01145		ENSRNOG00000012999.7				0	4.49777	1.07367	0.322769	37	30.3	172.9	129.8	46.8	58.1	59.3	265.7	Peak Found	Peak Found	High	High	High	Peak Found	High	High
High	Master Protein	Q99NA5	Isocitrate dehydrogenase [NAD] subunit alpha, mitochondrial OS=Rattus norvegicus OX=10116 GN=Idh3a PE=1 SV=1	0	13.755	15	5	19	5	39.6	57.99	5	metabolic process	mitochondrion;nucleus	catalytic activity;metal ion binding;nucleotide binding	Pf00180	114096		Idh3a		2-Oxocarboxylic acid metabolism; Citrate cycle (TCA cycle); Biosynthesis of amino acids; Metabolic pathways; Carbon metabolism	0	4.23877	0.718353	0.651771	48.5	29.4	205.9	124.3	79.3	75.3	74.9	162.3	High	High	High	High	High	High	High	High
High	Master Protein	Q09073	ADP/ATP translocase 2 OS=Rattus norvegicus OX=10116 GN=Slc25a5 PE=1 SV=3	0	12.369	21	5	16	2	32.9	49.39	5	cell organization and biogenesis;regulation of biological process;transport	membrane;mitochondrion;nucleus	protein binding;RNA binding;transporter activity	Pf00153	25176	ENSRNOG00000039980.4	Slc25a5	Regulation of insulin secretion	Calcium signaling pathway; Parkinson's disease; HTLV-I infection; cGMP-PKG signaling pathway; Huntington's disease	3	6.2767	1.30936	0.477259	25.8	15.4	191.9	66.7	112.2	49.4	69.6	269	High	Peak Found	Peak Found	High	High	Peak Found	Peak Found	Peak Found
High	Master Protein	P20761	Ig gamma-2B chain C region OS=Rattus norvegicus OX=10116 GN=Igh-1a PE=1 SV=1	0	9.156	17	3	5	3	36.5	15.15	3	cell organization and biogenesis;defense response;metabolic process;regulation of biological process;response to stimulus		protein binding	Pf07654	299357	ENSRNOG00000048402.2	Igh-1a; Igh-6	Classical antibody-mediated complement activation; Role of phospholipids in phagocytosis; Regulation of Complement cascade; Regulation of actin dynamics for phagocytic cup formation; FCGR activation		0	2.78919	1.05399	0.121422	84.9	28	202.1	112.8	8.7	31.6	21.8	310.1	Peak Found	Peak Found	Peak Found	Peak Found	High	Peak Found	High	High
High	Master Protein	D4A5E5	Sarcoglycan, beta OS=Rattus norvegicus OX=10116 GN=Sgcb PE=4 SV=2	0	7.654	16	3	4	3	32.8	13.75	3		membrane		Pf04790		ENSRNOG00000002135.5				0	3.71212	0.596735	0.520292	64	35	290.7	76.8	31.5	82.6	41.4	177.9	Peak Found	Peak Found	Peak Found	Peak Found	High	Peak Found	Peak Found	High

## Sheet: I 35-20 kDa
Protein FDR Confidence: Combined	Master	Accession	Description	Exp. q-value: Combined	Sum PEP Score	Coverage [%]	# Peptides	# PSMs	# Unique Peptides	MW [kDa]	Score Sequest HT: Sequest HT	# Peptides (by Search Engine): Sequest HT	Biological Process	Cellular Component	Molecular Function	Pfam IDs	Entrez Gene ID	Ensembl Gene ID	Gene Symbol	Reactome Pathways	KEGG Pathways	# Razor Peptides	Abundance Ratio: (LPS) / (controle CARD445)	Abundance Ratio: (remplissage) / (LPS)	Abundance Ratio: (NButGT) / (remplissage)	Abundances (by Bio. Rep.): controle CARD445,1	Abundances (by Bio. Rep.): controle CARD445,2	Abundances (by Bio. Rep.): LPS,5	Abundances (by Bio. Rep.): LPS,6	Abundances (by Bio. Rep.): NButGT,1	Abundances (by Bio. Rep.): NButGT,2	Abundances (by Bio. Rep.): remplissage,3	Abundances (by Bio. Rep.): remplissage,4	Found in Sample: [S20] F20: Sample, 1, NButGT	Found in Sample: [S21] F21: Sample, 2, NButGT	Found in Sample: [S22] F22: Sample, 3, remplissage	Found in Sample: [S23] F23: Sample, 4, remplissage	Found in Sample: [S24] F24: Sample, 5, LPS	Found in Sample: [S25] F25: Sample, 6, LPS	Found in Sample: [S75] F75: Sample, 1, controle CARD445	Found in Sample: [S85] F85: Sample, 2, controle CARD445	Modifications
High	Master Protein	Q6P9Y4	ADP/ATP translocase 1 OS=Rattus norvegicus OX=10116 GN=Slc25a4 PE=1 SV=1	0	44.795	33	11	108	4	32.9	329.86	11	cell organization and biogenesis;regulation of biological process;response to stimulus;transport	membrane;mitochondrion;nucleus	protein binding;transporter activity	Pf00153	85333	ENSRNOG00000010830.4	Slc25a4	Regulation of insulin secretion		0	4.76104	0.429348	2.1385	33	32.7	187.3	125.5	126.6	160.6	19.3	115	High	High	High	High	High	High	High	High
High	Master Protein	Q9Z2L0	Voltage-dependent anion-selective channel protein 1 OS=Rattus norvegicus OX=10116 GN=Vdac1 PE=1 SV=4	0	42.806	46	10	60	10	30.7	214.72	10	cell communication;cell death;cell differentiation;defense response;regulation of biological process;response to stimulus;transport	membrane;mitochondrion;nucleus	nucleotide binding;protein binding;transporter activity	Pf01459	83529	ENSRNOG00000006375.6	Vdac1	Pink/Parkin Mediated Mitophagy	Calcium signaling pathway; Influenza A; Parkinson's disease; HTLV-I infection; cGMP-PKG signaling pathway; Huntington's disease; NOD-like receptor signaling pathway	0	5.00295	0.286429	3.03186	34.4	33.5	220.5	119.2	142.5	152.5	18.4	78.9	High	High	High	High	High	High	High	High
High	Master Protein	Q09073	ADP/ATP translocase 2 OS=Rattus norvegicus OX=10116 GN=Slc25a5 PE=1 SV=3	0	39.296	30	11	82	4	32.9	252.17	11	cell organization and biogenesis;regulation of biological process;transport	membrane;mitochondrion;nucleus	protein binding;RNA binding;transporter activity	Pf00153	25176	ENSRNOG00000039980.4	Slc25a5	Regulation of insulin secretion	Calcium signaling pathway; Parkinson's disease; HTLV-I infection; cGMP-PKG signaling pathway; Huntington's disease	8	4.06343	0.393633	2.05521	34.7	45.7	201.7	125	104.9	159.4	19.6	109	High	High	High	High	High	High	High	High
High	Master Protein	B0BNN3	Carbonic anhydrase 1 OS=Rattus norvegicus OX=10116 GN=Ca1 PE=1 SV=1	0	38.17	49	8	41	8	28.3	146.52	8	metabolic process	cytoplasm	catalytic activity;metal ion binding	Pf00194	310218	ENSRNOG00000010698.5	Ca1; Car1	Reversible hydration of carbon dioxide; Erythrocytes take up oxygen and release carbon dioxide; Erythrocytes take up carbon dioxide and release oxygen	Nitrogen metabolism	0	1.82971	0.409805	2.70374	79.4	63.3	123.6	137.5	132.6	156.7	13.1	93.9	High	High	Peak Found	High	High	High	High	High
High	Master Protein	P62260	14-3-3 protein epsilon OS=Rattus norvegicus OX=10116 GN=Ywhae PE=1 SV=1	0	37.901	47	10	54	8	29.2	153.27	10	cellular component movement;cellular homeostasis;metabolic process;regulation of biological process;response to stimulus;transport	cytoplasm;cytosol;membrane;mitochondrion;nucleus	enzyme regulator activity;protein binding;RNA binding	Pf00244	29753	ENSRNOG00000005290.5	Ywhae	Chk1/Chk2(Cds1) mediated inactivation of Cyclin B:Cdk1 complex; AURKA Activation by TPX2; Signaling by Hippo; Loss of Nlp from mitotic centrosomes; NADE modulates death signalling; HSF1 activation; RHO GTPases activate PKNs; Translocation of GLUT4 to the plasma membrane; Signalling by NGF; Regulation of HSF1-mediated heat shock response; Regulation of PLK1 Activity at G2/M Transition; RAB GEFs ex…	Viral carcinogenesis; Neurotrophin signaling pathway; Epstein-Barr virus infection; PI3K-Akt signaling pathway; Cell cycle; Oocyte meiosis; Hippo signaling pathway	0	4.89231	0.275382	1.15253	46	45	399.4	45.8	56.4	84.9	83.2	39.4	High	High	Peak Found	High	High	High	High	High
High	Master Protein	G3V9A3	RCG31390 OS=Rattus norvegicus OX=10116 GN=Sfn PE=3 SV=1	0	37.89	29	10	41	8	27.7	111.58	10	cell differentiation;cell organization and biogenesis;regulation of biological process;response to stimulus	cytoplasm;cytosol;nucleus	protein binding	Pf00244	313017	ENSRNOG00000033153.4	Sfn	TP53 Regulates Metabolic Genes; Chk1/Chk2(Cds1) mediated inactivation of Cyclin B:Cdk1 complex; TP53 Regulates Transcription of Genes Involved in G2 Cell Cycle Arrest; RHO GTPases activate PKNs; Translocation of GLUT4 to the plasma membrane; Activation of BAD and translocation to mitochondria	Aldosterone-regulated sodium reabsorption; Cell cycle; p53 signaling pathway	3	17.8822	0.0778306	1.1811	20.1	16.4	629.5	23.2	25.5	34.5	9.6	41.2	Peak Found	Peak Found	Peak Found	Peak Found	High	Peak Found	Peak Found	Peak Found
High	Master Protein	P13803	Electron transfer flavoprotein subunit alpha, mitochondrial OS=Rattus norvegicus OX=10116 GN=Etfa PE=1 SV=4	0	36.703	48	11	37	11	34.9	131.54	11	metabolic process;transport	mitochondrion	catalytic activity;nucleotide binding	Pf00766, Pf01012	300726	ENSRNOG00000015233.7	Etfa	Respiratory electron transport		0	4.75726	0.360788	1.79477	25.8	50	231.7	128.9	117.7	115.8	18.5	111.6	High	High	High	High	High	High	High	High
High	Master Protein	A0A0G2JV65	14-3-3 protein zeta/delta OS=Rattus norvegicus OX=10116 GN=Ywhaz PE=1 SV=1	0	30.859	36	8	49	6	29	145.14	8	cell organization and biogenesis;regulation of biological process;transport	mitochondrion;nucleus	protein binding;RNA binding	Pf00244		ENSRNOG00000008195.6				0	2.97337	0.219154	1.98297	66	69.2	337.8	64.2	78.1	96.6	25.8	62.3	High	High	Peak Found	High	High	High	High	High
High	Master Protein	P14604	Enoyl-CoA hydratase, mitochondrial OS=Rattus norvegicus OX=10116 GN=Echs1 PE=1 SV=1	0	30.817	31	6	30	6	31.5	108.14	6	metabolic process	mitochondrion;organelle lumen	catalytic activity	Pf00378, Pf01343	140547; 100911186	ENSRNOG00000018522.6; ENSRNOG00000047565.2	Echs1; LOC100911186	Beta oxidation of hexanoyl-CoA to butanoyl-CoA; Beta oxidation of butanoyl-CoA to acetyl-CoA; Beta oxidation of lauroyl-CoA to decanoyl-CoA-CoA; Beta oxidation of octanoyl-CoA to hexanoyl-CoA; Beta oxidation of decanoyl-CoA to octanoyl-CoA-CoA	Lysine degradation; Fatty acid metabolism; Fatty acid degradation; Butanoate metabolism; Fatty acid elongation; Tryptophan metabolism; Metabolic pathways; Valine, leucine and isoleucine degradation; Propanoate metabolism; beta-Alanine metabolism; Carbon metabolism	0	1.81766	0.258991	2.76248	75.7	98.7	192.3	124.7	107.3	119.5	10.6	71.5	High	High	Peak Found	High	High	High	High	High
High	Master Protein	P19511	ATP synthase F(0) complex subunit B1, mitochondrial OS=Rattus norvegicus OX=10116 GN=Atp5f1 PE=1 SV=1	0	29.2	45	10	23	10	28.9	78.84	10	metabolic process;transport	membrane;mitochondrion;nucleus	catalytic activity;transporter activity	Pf05405	171375; 100911417	ENSRNOG00000016000.6; ENSRNOG00000046299.2	Atp5f1; LOC100911417	Formation of ATP by chemiosmotic coupling; Cristae formation	Alzheimer's disease; Oxidative phosphorylation; Metabolic pathways; Parkinson's disease; Huntington's disease	0	1.93356	0.335841	0.456311	99.9	106.3	309.5	89.2	18.3	42.8	5.5	128.4	High	High	Peak Found	High	High	High	High	High
High	Master Protein	P35435	ATP synthase subunit gamma, mitochondrial OS=Rattus norvegicus OX=10116 GN=Atp5f1c PE=1 SV=2	0	27.491	40	8	35	8	30.2	117.43	8	metabolic process;transport	membrane;mitochondrion	catalytic activity;RNA binding;transporter activity	Pf00231	116550		Atp5c1			0	1.78368	0.516312	1.47253	62	96.1	161.5	120.5	93.8	120.6	18.5	127.1	High	High	Peak Found	High	High	High	High	High
High	Master Protein	P16409	Myosin light chain 3 OS=Rattus norvegicus OX=10116 GN=Myl3 PE=1 SV=2	0	27.051	42	7	19	7	22.1	70.42	7	regulation of biological process		catalytic activity;metal ion binding;motor activity;protein binding	Pf13499	24585	ENSRNOG00000020955.5	Myl3	Striated Muscle Contraction	Adrenergic signaling in cardiomyocytes; Dilated cardiomyopathy; Cardiac muscle contraction; Hypertrophic cardiomyopathy (HCM)	0	5.60399	0.327911	1.60775	36.1	34.1	244.6	148.8	140.1	67.3	19	110	High	High	Peak Found	High	High	High	High	High
High	Master Protein	A0A0G2JSR0	Voltage-dependent anion-selective channel protein 3 OS=Rattus norvegicus OX=10116 GN=Vdac3 PE=1 SV=1	0	26.997	24	5	39	4	30.8	149.36	5	cell communication;defense response;regulation of biological process;response to stimulus;transport	endoplasmic reticulum;membrane;mitochondrion;nucleus	nucleotide binding;transporter activity	Pf01459	83532	ENSRNOG00000019277.8	Vdac3			0	3.76389	0.408923	2.46842	41.6	37.6	174.5	123.6	142.8	158.1	16.8	105.1	High	High	Peak Found	High	High	High	High	High
High	Master Protein	G3V6H5	Mitochondrial 2-oxoglutarate/malate carrier protein OS=Rattus norvegicus OX=10116 GN=Slc25a11 PE=1 SV=1	0	26.878	34	7	28	7	34.1	102.22	7	transport	membrane;mitochondrion;nucleus	RNA binding;transporter activity	Pf00153	64201	ENSRNOG00000003815.4	Slc25a11	Gluconeogenesis		0	3.14328	0.280101	3.2716	38.6	62.6	175.3	142.8	118.6	172.9	20.9	68.2	High	High	Peak Found	High	High	High	High	High
High	Master Protein	O70351	3-hydroxyacyl-CoA dehydrogenase type-2 OS=Rattus norvegicus OX=10116 GN=Hsd17b10 PE=1 SV=3	0	26.356	61	10	27	10	27.2	91.33	10	cell differentiation;cell organization and biogenesis;metabolic process	endoplasmic reticulum;membrane;mitochondrion	catalytic activity;nucleotide binding;protein binding;RNA binding	Pf00106, Pf08659, Pf13561	63864		Hsd17b10		Alzheimer's disease; Metabolic pathways; Valine, leucine and isoleucine degradation	0	3.58419	0.347465	1.91426	40.5	56.9	219.7	129.4	96.2	136	10.1	111.2	High	High	Peak Found	High	High	High	High	High
High	Master Protein	Q68FU3	Electron transfer flavoprotein subunit beta OS=Rattus norvegicus OX=10116 GN=Etfb PE=1 SV=3	0	26.032	38	9	39	9	27.7	136.01	9	metabolic process;transport	cytosol;mitochondrion;organelle lumen		Pf01012	292845	ENSRNOG00000017851.5	Etfb	Respiratory electron transport; Protein methylation		0	1.90869	0.391547	1.80335	67	92.9	186.8	118.4	105.2	110.3	16.9	102.6	High	High	Peak Found	High	High	High	High	High
High	Master Protein	P81155	Voltage-dependent anion-selective channel protein 2 OS=Rattus norvegicus OX=10116 GN=Vdac2 PE=1 SV=2	0	23.504	29	6	40	5	31.7	135.11	6	regulation of biological process;transport	membrane;mitochondrion;nucleus	nucleotide binding;transporter activity	Pf01459	83531	ENSRNOG00000013505.6	Vdac2		Calcium signaling pathway; Parkinson's disease; HTLV-I infection; cGMP-PKG signaling pathway; Huntington's disease; NOD-like receptor signaling pathway	1	3.40745	0.399801	2.39271	48.4	40.2	179.7	122.2	140.3	148.5	26.7	94	High	High	High	High	High	High	High	High
High	Master Protein	P42930	Heat shock protein beta-1 OS=Rattus norvegicus OX=10116 GN=Hspb1 PE=1 SV=1	0	23.171	48	7	22	7	22.9	89.93	7	metabolic process;regulation of biological process;response to stimulus	cytoplasm;cytoskeleton;membrane;nucleus;proteasome	enzyme regulator activity;protein binding;RNA binding	Pf00011	24471		Hspb1			0	4.23092	0.210014	2.15254	60.4	39.2	340.1	81.3	104.7	85.8	15.7	72.8	High	High	Peak Found	High	High	High	High	High
High	Master Protein	D3ZG43	NADH dehydrogenase (Ubiquinone) Fe-S protein 3 (Predicted), isoform CRA_c OS=Rattus norvegicus OX=10116 GN=Ndufs3 PE=1 SV=1	0	22.88	28	6	29	6	30.2	104.26	6	metabolic process;regulation of biological process	membrane;mitochondrion	catalytic activity	Pf00329	295923	ENSRNOG00000009155.6	Ndufs3	Complex I biogenesis	Alzheimer's disease; Oxidative phosphorylation; Metabolic pathways; Parkinson's disease; Non-alcoholic fatty liver disease (NAFLD); Huntington's disease	0	3.0064	0.377622	1.91224	55.3	54.1	189.7	139.2	116.7	120.8	21.5	102.7	High	High	Peak Found	High	High	High	High	High
High	Master Protein	P48500	Triosephosphate isomerase OS=Rattus norvegicus OX=10116 GN=Tpi1 PE=1 SV=2	0	21.749	29	4	17	4	26.8	67.97	4	development;metabolic process	cytosol;nucleus	catalytic activity;protein binding	Pf00121	24849; 100911515	ENSRNOG00000050669.2; ENSRNOG00000015290.6	Tpi1; LOC100911515	Glycolysis; Gluconeogenesis	Glycolysis / Gluconeogenesis; Inositol phosphate metabolism; Biosynthesis of amino acids; Metabolic pathways; Fructose and mannose metabolism; Carbon metabolism	0	1.67099	0.47068	2.20545	93.7	60.4	180.6	76.9	122.2	145.1	9.1	112.1	High	High	Peak Found	High	High	High	High	High
High	Master Protein	P20788	Cytochrome b-c1 complex subunit Rieske, mitochondrial OS=Rattus norvegicus OX=10116 GN=Uqcrfs1 PE=1 SV=2	0	21.506	19	4	33	4	29.4	125.92	4	metabolic process;response to stimulus;transport	membrane;mitochondrion	catalytic activity;metal ion binding;protein binding;transporter activity	Pf00355, Pf02921, Pf09165	291103	ENSRNOG00000018281.6	Uqcrfs1	Respiratory electron transport	Alzheimer's disease; Oxidative phosphorylation; Metabolic pathways; Parkinson's disease; Non-alcoholic fatty liver disease (NAFLD); Cardiac muscle contraction; Huntington's disease	0	4.05604	0.290436	2.17071	54.3	36.7	228.5	140.6	111.7	121	2.8	104.4	High	High	Peak Found	High	High	High	High	High
High	Master Protein	Q91XN6	Tropomyosin 1, alpha, isoform CRA_h OS=Rattus norvegicus OX=10116 GN=Tpm1 PE=1 SV=1	0	19.747	18	6	17	2	32.8	58.03	6	cell organization and biogenesis;cellular component movement;regulation of biological process;response to stimulus	cytoplasm;cytoskeleton;cytosol	protein binding;structural molecule activity	Pf00261, Pf12718	24851	ENSRNOG00000018184.8	Tpm1			4	7.3506	0.273171	2.77778	20.9	29.3	285.1	83.9	107.6	172.4	8.6	92.2	High	High	Peak Found	Peak Found	High	High	Not Found	Peak Found
High	Master Protein	A0A0G2K654	Histone cluster 1 H1 family member c OS=Rattus norvegicus OX=10116 GN=Hist1h1c PE=1 SV=1	0	18.848	16	6	14	6	21.3	42.25	6	cell organization and biogenesis;metabolic process;regulation of biological process	chromosome;nucleus	DNA binding;RNA binding	Pf00538	684681	ENSRNOG00000054978.1	LOC684681; Hist1h1c			0	80.6506	0.0776815	1.35	5.5	2.8	637.3	32.1	34.2	36	17.4	34.6	High	High	Peak Found	Peak Found	High	Peak Found	High	High
High	Master Protein	P35213	14-3-3 protein beta/alpha OS=Rattus norvegicus OX=10116 GN=Ywhab PE=1 SV=3	0	17.842	28	5	27	3	28	71.21	5	cell organization and biogenesis;regulation of biological process;transport	cytoplasm;cytosol;membrane;nucleus	protein binding	Pf00244	56011	ENSRNOG00000010945.6	Ywhab	Chk1/Chk2(Cds1) mediated inactivation of Cyclin B:Cdk1 complex; Signaling by Hippo; mTORC1-mediated signalling; TP53 Regulates Metabolic Genes; MAP2K and MAPK activation; RAF activation; RHO GTPases activate PKNs; Rap1 signalling; Translocation of GLUT4 to the plasma membrane; Butyrate Response Factor 1 (BRF1) binds and destabilizes mRNA; Negative regulation of MAPK pathway; Interleukin-20 family…	Viral carcinogenesis; Hepatitis B; Epstein-Barr virus infection; PI3K-Akt signaling pathway; Cell cycle; Oocyte meiosis; Hippo signaling pathway	0	5.68119	#DIV/0!	#DIV/0!	31.9	55.3	409.1	86.3	59	158.5			Peak Found	High	Not Found	Not Found	High	Peak Found	High	High
High	Master Protein	P67779	Prohibitin OS=Rattus norvegicus OX=10116 GN=Phb PE=1 SV=1	0	17.792	36	8	18	8	29.8	53.07	8	cell differentiation;cell organization and biogenesis;metabolic process;regulation of biological process;response to stimulus	cell surface;cytoplasm;endosome;membrane;mitochondrion;nucleus	DNA binding;protein binding	Pf01145	25344	ENSRNOG00000046799.2	Phb			0	1.74684	0.397305	1.65922	81.9	92.3	206.9	97.4	90.5	110.1	12.8	108.1	High	High	Peak Found	High	High	High	High	High
High	Master Protein	P27139	Carbonic anhydrase 2 OS=Rattus norvegicus OX=10116 GN=Ca2 PE=1 SV=2	0	17.773	31	6	25	6	29.1	78.78	6	cell differentiation;cellular homeostasis;metabolic process;regulation of biological process;response to stimulus;transport	cytoplasm;cytosol;membrane	catalytic activity;metal ion binding;protein binding	Pf00194	54231	ENSRNOG00000009629.6	Ca2; Car2	Reversible hydration of carbon dioxide; Erythrocytes take up oxygen and release carbon dioxide; Erythrocytes take up carbon dioxide and release oxygen	Pancreatic secretion; Proximal tubule bicarbonate reclamation; Nitrogen metabolism; Collecting duct acid secretion; Gastric acid secretion; Bile secretion	0	1.35003	0.580921	1.61754	105.5	76.2	124	121.3	72.1	158.4	29.3	113.2	High	High	High	High	High	High	High	High
High	Master Protein	P61983	14-3-3 protein gamma OS=Rattus norvegicus OX=10116 GN=Ywhag PE=1 SV=2	0	17.259	25	6	31	4	28.3	85.15	6	regulation of biological process;response to stimulus;transport	cytoplasm;membrane	enzyme regulator activity;protein binding;RNA binding	Pf00244	56010	ENSRNOG00000001436.5	Ywhag	Chk1/Chk2(Cds1) mediated inactivation of Cyclin B:Cdk1 complex; Regulation of PLK1 Activity at G2/M Transition; AURKA Activation by TPX2; Recruitment of mitotic centrosome proteins and complexes; Loss of Nlp from mitotic centrosomes; Anchoring of the basal body to the plasma membrane; TP53 Regulates Metabolic Genes; RHO GTPases activate PKNs; Translocation of GLUT4 to the plasma membrane; Recruit…	Viral carcinogenesis; Epstein-Barr virus infection; PI3K-Akt signaling pathway; Cell cycle; Oocyte meiosis; Hippo signaling pathway	0	3.78721	0.187123	2.55412	50.1	59.4	331.3	83.4	89	109.2	5.6	72	High	High	Peak Found	High	High	Peak Found	High	High
High	Master Protein	P56571	ES1 protein homolog, mitochondrial OS=Rattus norvegicus OX=10116 PE=1 SV=2	0	17	27	4	14	4	28.2	48.81	4		mitochondrion		Pf01965	294326	ENSRNOG00000001211.4	RGD1303003			0	5.65027	0.173688	3.06504	41.9	33.3	272.3	152.6	119.1	107.1	10.3	63.5	High	High	Peak Found	High	High	High	Peak Found	High
High	Master Protein	P23693	Troponin I, cardiac muscle OS=Rattus norvegicus OX=10116 GN=Tnni3 PE=1 SV=2	0	16.608	24	4	28	4	24.1	93.45	4	cell differentiation;cellular homeostasis;regulation of biological process;response to stimulus	cytoplasm	metal ion binding;protein binding	Pf00992	29248	ENSRNOG00000018250.5	Tnni3	Ion homeostasis; Striated Muscle Contraction	Adrenergic signaling in cardiomyocytes; cAMP signaling pathway; Dilated cardiomyopathy; Cardiac muscle contraction; Hypertrophic cardiomyopathy (HCM)	0	2.52989	0.216589	1.65	60.3	100.3	329.2	77.1	64.5	80.7	13.3	74.7	High	High	High	High	High	High	High	High
High	Master Protein	P16290	Phosphoglycerate mutase 2 OS=Rattus norvegicus OX=10116 GN=Pgam2 PE=1 SV=2	0	14.396	21	6	15	4	28.7	40.21	6	metabolic process;regulation of biological process;response to stimulus	cytosol;nucleus	catalytic activity	Pf00300	24959	ENSRNOG00000013532.7	Pgam2	Glycolysis; Gluconeogenesis	Glycolysis / Gluconeogenesis; Central carbon metabolism in cancer; Biosynthesis of amino acids; Metabolic pathways; Glycine, serine and threonine metabolism; Glucagon signaling pathway; Carbon metabolism	2	2.43329	0.260313	1.60582	72.8	84.6	268.2	114.8	92.5	67.6	14.6	85.1	High	Peak Found	Peak Found	Peak Found	High	Peak Found	High	High
High	Master Protein	P62909	40S ribosomal protein S3 OS=Rattus norvegicus OX=10116 GN=Rps3 PE=1 SV=1	0	13.986	29	5	17	5	26.7	61	5	cell death;cell division;cell organization and biogenesis;metabolic process;regulation of biological process;response to stimulus	cytoplasm;cytoskeleton;cytosol;endoplasmic reticulum;membrane;mitochondrion;nucleus;organelle lumen;ribosome	catalytic activity;DNA binding;protein binding;RNA binding;structural molecule activity	Pf00189, Pf07650	140654	ENSRNOG00000017418.5	Rps3	SRP-dependent cotranslational protein targeting to membrane; Formation of a pool of free 40S subunits; Translation initiation complex formation; Major pathway of rRNA processing in the nucleolus and cytosol; GTP hydrolysis and joining of the 60S ribosomal subunit; Formation of the ternary complex, and subsequently, the 43S complex; Ribosomal scanning and start codon recognition; Nonsense Mediated…	Ribosome	0	11.0533	0.121802	2.22527	25.7	23.1	524.2	15.2	59.2	87	18.7	47	High	High	High	High	High	High	High	High
High	Master Protein	P68511	14-3-3 protein eta OS=Rattus norvegicus OX=10116 GN=Ywhah PE=1 SV=2	0	13.83	17	5	29	3	28.2	73.69	5	metabolic process;regulation of biological process;response to stimulus;transport	cytoplasm;membrane	protein binding	Pf00244	25576	ENSRNOG00000055471.1	Ywhah	TP53 Regulates Metabolic Genes; Chk1/Chk2(Cds1) mediated inactivation of Cyclin B:Cdk1 complex; RHO GTPases activate PKNs; Translocation of GLUT4 to the plasma membrane; Activation of BAD and translocation to mitochondria	Viral carcinogenesis; Epstein-Barr virus infection; PI3K-Akt signaling pathway; Cell cycle; Oocyte meiosis; Hippo signaling pathway	0	2.64908	0.174603	4.33388	66.7	64.1	319.6	26.9	27.9	234.3	18.7	41.8	High	High	Peak Found	Peak Found	High	High	High	High
High	Master Protein	P21913	Succinate dehydrogenase [ubiquinone] iron-sulfur subunit, mitochondrial OS=Rattus norvegicus OX=10116 GN=Sdhb PE=2 SV=2	0	13.532	16	4	27	4	31.8	88.21	4	metabolic process;transport	membrane;mitochondrion	catalytic activity;metal ion binding	Pf13085, Pf13183, Pf13534	298596	ENSRNOG00000007967.7	Sdhb	Citric acid cycle (TCA cycle)	Alzheimer's disease; Citrate cycle (TCA cycle); Oxidative phosphorylation; Metabolic pathways; Parkinson's disease; Non-alcoholic fatty liver disease (NAFLD); Huntington's disease; Carbon metabolism	0	2.1445	0.379723	1.77197	72.2	75.9	190	127.6	100	113.7	9.9	110.7	High	High	Peak Found	High	High	High	High	High
High	Master Protein	Q497B0	Omega-amidase NIT2 OS=Rattus norvegicus OX=10116 GN=Nit2 PE=1 SV=1	0	13.504	24	6	10	6	30.7	36.66	6	metabolic process	cytoplasm;cytosol;mitochondrion	catalytic activity	Pf00795	288174	ENSRNOG00000027797.4	Nit2	Neutrophil degranulation	Alanine, aspartate and glutamate metabolism	0	1.82178	0.372287	2.01345	67.2	97.2	190.5	109	114.8	109.7	6	105.5	Peak Found	High	Peak Found	High	High	High	High	High
High	Master Protein	P25113	Phosphoglycerate mutase 1 OS=Rattus norvegicus OX=10116 GN=Pgam1 PE=1 SV=4	0	13.463	24	4	13	2	28.8	39.65	4	metabolic process;regulation of biological process	cytoplasm;cytosol;membrane;nucleus	catalytic activity;protein binding	Pf00300	24642	ENSRNOG00000050585.2	Pgam1	Glycolysis; Gluconeogenesis; Neutrophil degranulation	Glycolysis / Gluconeogenesis; Central carbon metabolism in cancer; Biosynthesis of amino acids; Metabolic pathways; Glycine, serine and threonine metabolism; Glucagon signaling pathway; Carbon metabolism	0	5.97656	0.141737	1.30303	43.8	45.8	440.4	95.1	61.5	37.4	10.7	65.2	Peak Found	Peak Found	Peak Found	Peak Found	High	High	Peak Found	High
High	Master Protein	Q9WVK7	Hydroxyacyl-coenzyme A dehydrogenase, mitochondrial OS=Rattus norvegicus OX=10116 GN=Hadh PE=2 SV=1	0	13.146	28	4	7	4	34.4	26.49	4	metabolic process;regulation of biological process;response to stimulus	cytoplasm;membrane;mitochondrion;organelle lumen	catalytic activity;nucleotide binding	Pf00070, Pf00725, Pf01266, Pf02737, Pf13450	113965	ENSRNOG00000010697.2	Hadh	Beta oxidation of hexanoyl-CoA to butanoyl-CoA; Beta oxidation of butanoyl-CoA to acetyl-CoA; Beta oxidation of lauroyl-CoA to decanoyl-CoA-CoA; Beta oxidation of octanoyl-CoA to hexanoyl-CoA; Beta oxidation of decanoyl-CoA to octanoyl-CoA-CoA	Lysine degradation; Fatty acid metabolism; Fatty acid degradation; Butanoate metabolism; Fatty acid elongation; Tryptophan metabolism; Metabolic pathways; Valine, leucine and isoleucine degradation	0	6.93697	0.565112	1.26259	27.2	20.4	205.4	124.8	95.8	139.8	99.6	87	Peak Found	High	Peak Found	High	High	Peak Found	Peak Found	Peak Found
High	Master Protein	O35796	Complement component 1 Q subcomponent-binding protein, mitochondrial OS=Rattus norvegicus OX=10116 GN=C1qbp PE=1 SV=2	0	12.952	18	3	12	3	31	41.72	3	cell death;cell organization and biogenesis;defense response;metabolic process;regulation of biological process;response to stimulus	cell surface;cytoplasm;cytosol;extracellular;membrane;mitochondrion;nucleus;organelle lumen	protein binding;RNA binding	Pf02330	29681	ENSRNOG00000006949.6	C1qbp	Intrinsic Pathway of Fibrin Clot Formation	Herpes simplex infection	0	9.79178	0.275042	3.13021	17.9	18.6	240.6	116.8	117.4	190.3	8.6	89.7	High	High	Peak Found	High	High	High	High	High
High	Master Protein	O35244	Peroxiredoxin-6 OS=Rattus norvegicus OX=10116 GN=Prdx6 PE=1 SV=3	0	11.761	19	5	15	5	24.8	38.43	5	cell organization and biogenesis;cellular homeostasis;metabolic process;regulation of biological process;response to stimulus	cytoplasm;cytosol;membrane;mitochondrion;nucleus;vacuole	antioxidant activity;catalytic activity;protein binding	Pf00578, Pf08534, Pf10417	94167	ENSRNOG00000002896.7	Prdx6	Detoxification of Reactive Oxygen Species; Neutrophil degranulation	Metabolic pathways	0	25.5689	0.0229409	1.90964	14.3	14	697.1	26.5	7.2	24.5	5.5	11.1	Peak Found	High	Peak Found	High	High	High	High	High
High	Master Protein	P23928	Alpha-crystallin B chain OS=Rattus norvegicus OX=10116 GN=Cryab PE=1 SV=1	0	11.538	26	3	5	3	20.1	16.33	3	cell death;cell organization and biogenesis;metabolic process;regulation of biological process;response to stimulus	cell surface;cytoplasm;cytoskeleton;cytosol;Golgi;membrane;mitochondrion;nucleus	metal ion binding;protein binding;structural molecule activity	Pf00011, Pf00525	25420	ENSRNOG00000010524.6	Cryab	HSF1-dependent transactivation	Longevity regulating pathway - multiple species; Protein processing in endoplasmic reticulum	0	7.94542	0.218258	1.96244	47.6	9.2	393.4	57.9	107.7	85.6	3.6	94.9	High	High	Peak Found	High	High	Peak Found	Peak Found	Peak Found
High	Master Protein	F1M3H8	Hypothetical protein LOC681410 OS=Rattus norvegicus OX=10116 GN=LOC681410 PE=1 SV=3	0	11.432	17	3	8	3	30.1	29.39	3	defense response;regulation of biological process;response to stimulus		protein binding;RNA binding	Pf00076, Pf13893, Pf14259		ENSRNOG00000039876.4		mRNA Splicing - Major Pathway		0	12.0559	0.268114	2.23931	10.6	23.4	277.7	132.2	114.1	132	11.8	98.1	High	High	High	Peak Found	High	High	Peak Found	High
High	Master Protein	P61206	ADP-ribosylation factor 3 OS=Rattus norvegicus OX=10116 GN=Arf3 PE=2 SV=2	0	11.21	30	4	5	4	20.6	16.98	4	regulation of biological process;response to stimulus;transport	cytoplasm;Golgi	catalytic activity;nucleotide binding;protein binding;signal transducer activity	Pf00025, Pf00071, Pf00503, Pf01926, Pf04670, Pf08477, Pf09439	140940	ENSRNOG00000054775.1	Arf3		Endocytosis	0	24.3676	0.174696	0.468895	18.7	6.6	579.5	37	15.9	34.6	26.6	81.1	Peak Found	High	Peak Found	High	High	Peak Found	Peak Found	Peak Found
High	Master Protein	P68255	14-3-3 protein theta OS=Rattus norvegicus OX=10116 GN=Ywhaq PE=1 SV=1	0	11.163	18	4	25	2	27.8	61.25	4	regulation of biological process;response to stimulus;transport	cytoplasm;membrane	protein binding	Pf00244	25577	ENSRNOG00000051650.1	Ywhaq	TP53 Regulates Metabolic Genes; Chk1/Chk2(Cds1) mediated inactivation of Cyclin B:Cdk1 complex; RHO GTPases activate PKNs; Translocation of GLUT4 to the plasma membrane; Activation of BAD and translocation to mitochondria	Viral carcinogenesis; Hepatitis B; Epstein-Barr virus infection; PI3K-Akt signaling pathway; Cell cycle; Oocyte meiosis; Hippo signaling pathway	0	#DIV/0!	#DIV/0!	#DIV/0!			635.8	42.9	56.7	64.7			Peak Found	High	Not Found	High	High	High	Not Found	Not Found
High	Master Protein	P20070	NADH-cytochrome b5 reductase 3 OS=Rattus norvegicus OX=10116 GN=Cyb5r3 PE=1 SV=2	0	11.087	20	5	8	5	34.2	24.78	5	metabolic process	cytoplasm;endoplasmic reticulum;membrane;mitochondrion	catalytic activity;nucleotide binding	Pf00175, Pf00970	25035	ENSRNOG00000009592.6	Cyb5r3	Phase I - Functionalization of compounds; Vitamin C (ascorbate) metabolism; Neutrophil degranulation	Amino sugar and nucleotide sugar metabolism	0	2.32887	0.525452	2.53047	54.7	49.9	163.6	80	161.2	162.7	36.7	91.3	Peak Found	High	Peak Found	Peak Found	High	High	Peak Found	High
High	Master Protein	P14141	Carbonic anhydrase 3 OS=Rattus norvegicus OX=10116 GN=Ca3 PE=1 SV=3	0	10.625	15	4	6	4	29.4	17.31	4	metabolic process;response to stimulus	cytoplasm;cytosol	catalytic activity;metal ion binding	Pf00194	54232	ENSRNOG00000010079.6	Car3	Reversible hydration of carbon dioxide	Nitrogen metabolism	0	#DIV/0!	0.274636	12.3461			165.2	6.3	3.6	577.9	32.9	14.2	Peak Found	High	Peak Found	Peak Found	High	Peak Found	Not Found	Not Found
High	Master Protein	P60901	Proteasome subunit alpha type-6 OS=Rattus norvegicus OX=10116 GN=Psma6 PE=1 SV=1	0	10.402	22	4	18	4	27.4	56.9	4	metabolic process;regulation of biological process	cytoplasm;cytosol;nucleus;proteasome	catalytic activity;protein binding;RNA binding	Pf00227, Pf10584	29673	ENSRNOG00000007114.6	Psma6		Proteasome	0	3.02285	0.702164	1.01859	48.3	48	202.6	88.5	111.4	96.8	41.3	163.1	High	High	High	High	High	High	High	High
High	Master Protein	P19234	NADH dehydrogenase [ubiquinone] flavoprotein 2, mitochondrial OS=Rattus norvegicus OX=10116 GN=Ndufv2 PE=1 SV=2	0	10.385	22	4	12	4	27.4	35.57	4	metabolic process;transport	membrane;mitochondrion	catalytic activity;metal ion binding	Pf01257	81728	ENSRNOG00000042503.2	Ndufv2	Complex I biogenesis	Alzheimer's disease; Oxidative phosphorylation; Metabolic pathways; Parkinson's disease; Non-alcoholic fatty liver disease (NAFLD); Huntington's disease	0	2.67232	0.240596	1.41117	81.1	72.1	258.3	151.1	70.6	68.4	9	89.5	High	High	Peak Found	High	High	High	High	High
High	Master Protein	P38983	40S ribosomal protein SA OS=Rattus norvegicus OX=10116 GN=Rpsa PE=1 SV=3	0	10.212	15	3	3	3	32.8	11.6	3	cell differentiation;cell organization and biogenesis;metabolic process;transport	cytoplasm;cytosol;membrane;nucleus;ribosome	protein binding;receptor activity;RNA binding;structural molecule activity	Pf00318	29236	ENSRNOG00000018645.5	Rpsa	SRP-dependent cotranslational protein targeting to membrane; Formation of a pool of free 40S subunits; Translation initiation complex formation; Major pathway of rRNA processing in the nucleolus and cytosol; GTP hydrolysis and joining of the 60S ribosomal subunit; Formation of the ternary complex, and subsequently, the 43S complex; Ribosomal scanning and start codon recognition; Nonsense Mediated…	Ribosome	0	225.857	#DIV/0!	#DIV/0!	3.5		790.5			5.9			Not Found	Peak Found	Not Found	Not Found	High	Not Found	Peak Found	Not Found
High	Master Protein	Q6NYB7	Ras-related protein Rab-1A OS=Rattus norvegicus OX=10116 GN=Rab1A PE=1 SV=3	0	9.189	28	4	5	2	22.7	16.48	4	cell organization and biogenesis;cellular component movement;defense response;metabolic process;regulation of biological process;response to stimulus;transport	cytoplasm;cytosol;endoplasmic reticulum;endosome;Golgi;membrane	catalytic activity;nucleotide binding;protein binding	Pf00009, Pf00025, Pf00071, Pf01926, Pf04670, Pf08477, Pf09439	81754	ENSRNOG00000004992.7	Rab1; Rab1a	Golgi Cisternae Pericentriolar Stack Reorganization; RAB geranylgeranylation; RAB GEFs exchange GTP for GDP on RABs; COPI-dependent Golgi-to-ER retrograde traffic; COPII (Coat Protein 2) Mediated Vesicle Transport; COPI-mediated anterograde transport	Legionellosis	2	6.99513	0.398468	0.790914	41.5	20.1	378.2	52.7	38.8	97	28.5	143.2	Peak Found	Peak Found	Not Found	Peak Found	High	Peak Found	High	Peak Found
High	Master Protein	P36201	Cysteine-rich protein 2 OS=Rattus norvegicus OX=10116 GN=Crip2 PE=2 SV=1	0	9.108	26	2	7	2	22.7	34.26	2	regulation of biological process		metal ion binding	Pf00412	338401	ENSRNOG00000005041.5	Crip2			0	2.60654	0.355184	1.48603	65.3	81.6	240.9	142	114.4	87.7		68	High	High	Not Found	Peak Found	High	High	High	High
High	Master Protein	P85973	Purine nucleoside phosphorylase OS=Rattus norvegicus OX=10116 GN=Pnp PE=1 SV=1	0	8.906	16	3	10	3	32.3	36.52	3	metabolic process;regulation of biological process;response to stimulus;transport	cytoplasm;cytoskeleton;extracellular;nucleus	catalytic activity	Pf01048	290029	ENSRNOG00000009982.6	Pnp	Purine catabolism; Purine salvage; Neutrophil degranulation		0	3.2183	0.537791	1.36757	46.2	50	197.5	112.1	110.8	116.9	32.8	133.7	High	High	Peak Found	Peak Found	High	High	High	High
High	Master Protein	P62828	GTP-binding nuclear protein Ran OS=Rattus norvegicus OX=10116 GN=Ran PE=1 SV=3	0	8.11	25	4	12	4	24.4	32.99	4	cell division;cell organization and biogenesis;regulation of biological process;response to stimulus;transport	chromosome;cytoplasm;endosome;membrane;nucleus	catalytic activity;metal ion binding;nucleotide binding;protein binding;RNA binding;transporter activity	Pf00025, Pf00071, Pf08477	84509	ENSRNOG00000000938.7	Ran	Regulation of cholesterol biosynthesis by SREBP (SREBF); Transcriptional regulation by small RNAs	Ribosome biogenesis in eukaryotes; Epstein-Barr virus infection; RNA transport; HTLV-I infection	0	2.09432	0.322843	1.14454	100.4	75.6	292.3	76.3	55.9	80.3	23.9	95.1	Peak Found	High	Peak Found	High	High	High	High	High
High	Master Protein	P04906	Glutathione S-transferase P OS=Rattus norvegicus OX=10116 GN=Gstp1 PE=1 SV=2	0	7.574	15	2	4	2	23.4	15.03	2	cell communication;cell proliferation;metabolic process;regulation of biological process;response to stimulus	cytoplasm;cytosol;membrane;mitochondrion;nucleus	antioxidant activity;catalytic activity;enzyme regulator activity;protein binding	Pf00043, Pf02798, Pf14497	24426	ENSRNOG00000018237.4	Gstp1	Detoxification of Reactive Oxygen Species; Glutathione conjugation; Neutrophil degranulation	Platinum drug resistance; Prostate cancer; Chemical carcinogenesis; Metabolism of xenobiotics by cytochrome P450; Glutathione metabolism; Drug metabolism - cytochrome P450	0	10.0993	0.453286	0.52071	19.2	25.1	407.6	39.8	59.6	46	65.9	136.9	Peak Found	High	Peak Found	Peak Found	High	High	Peak Found	Peak Found
High	Master Protein	Q5XI73	Rho GDP-dissociation inhibitor 1 OS=Rattus norvegicus OX=10116 GN=Arhgdia PE=1 SV=1	0	6.794	16	3	8	3	23.4	27.98	3	regulation of biological process;response to stimulus	cytoplasm;cytosol;membrane;nucleus	enzyme regulator activity;protein binding	Pf02115	360678	ENSRNOG00000036688.2	Arhgdia	Rho GTPase cycle; Signalling by NGF; Axonal growth stimulation; Axonal growth inhibition (RHOA activation)	Neurotrophin signaling pathway; Vasopressin-regulated water reabsorption	0	0.37868	0.372203	1.87658	221.6	226.8	113.1	56.7	48.1	70.5	8.1	55.1	High	High	Peak Found	High	High	High	High	High

[truncated: 2 more sheets: J < 25 kDa, Summary]
