# Supplementary material for: An O-GlcNAcylomic Approach Reveals ACLY as a Potential Target in Sepsis in the Young Rat
Source: Int J Mol Sci. 2021 Aug 26;22(17):9236. doi: 10.3390/ijms22179236 (PMC8430499; doi:10.3390/ijms22179236)
Supplement: Supplementary file 1 [file ijms-22-09236-s001.zip › ijms-1329913-Supplementary files-final/Supplementary files/Table S6/Table S6_Lane_A_full_+170_kDa.xlsx]

## Sheet: Proteins
Protein FDR Confidence: Combined	Master	Accession	Description	Exp. q-value: Combined	Sum PEP Score	Coverage [%]	# Peptides	# PSMs	# Unique Peptides	MW [kDa]	Score Sequest HT: Sequest HT	# Peptides (by Search Engine): Sequest HT	Biological Process	Cellular Component	Molecular Function	Pfam IDs	Entrez Gene ID	Ensembl Gene ID	Gene Symbol	Reactome Pathways	KEGG Pathways	# Razor Peptides	Abundance Ratio: (LPS) / (controle CARD445)	Abundance Ratio: (remplissage) / (LPS)	Abundance Ratio: (NButGT) / (remplissage)	Abundances (by Bio. Rep.): controle CARD445,1	Abundances (by Bio. Rep.): controle CARD445,2	Abundances (by Bio. Rep.): LPS,5	Abundances (by Bio. Rep.): LPS,6	Abundances (by Bio. Rep.): NButGT,1	Abundances (by Bio. Rep.): NButGT,2	Abundances (by Bio. Rep.): remplissage,3	Abundances (by Bio. Rep.): remplissage,4	Found in Sample: [S67] F67: Sample, 1, controle CARD445	Found in Sample: [S77] F77: Sample, 2, controle CARD445	Found in Sample: [S5] F5: Sample, 5, LPS	Found in Sample: [S6] F6: Sample, 6, LPS	Found in Sample: [S1] F1: Sample, 1, NButGT	Found in Sample: [S2] F2: Sample, 2, NButGT	Found in Sample: [S3] F3: Sample, 3, remplissage	Found in Sample: [S4] F4: Sample, 4, remplissage	Modifications
High	Master Protein	G3V6E1	Myosin-4 OS=Rattus norvegicus OX=10116 GN=Myh2 PE=1 SV=3	0	374.427	37	74	148	15	219.4	555.4	74	cell organization and biogenesis;cellular component movement;metabolic process;regulation of biological process;response to stimulus	Golgi	catalytic activity;motor activity;nucleotide binding;protein binding;structural molecule activity	Pf00038, Pf00063, Pf01576, Pf02463, Pf02736, Pf04111, Pf04156, Pf05557, Pf05622, Pf07888, Pf08317, Pf09726, Pf12128, Pf13514		ENSRNOG00000049695.2				59	162.178	0.0353522	1.55039	3.3	1.2	10.9	718.9	20.5	19.5	15.4	10.4	Peak Found	Peak Found	Peak Found	High	Peak Found	Peak Found	Peak Found	Peak Found
	Checked	Confidence	Annotated Sequence	Modifications	Qvality PEP	Qvality q-value	# Protein Groups	# Proteins	# PSMs	Master Protein Accessions	Positions in Master Proteins	Modifications in Master Proteins	# Missed Cleavages	Theo. MH+ [Da]	Abundance Ratio: (controle CARD445) / (remplissage)	Abundance Ratio: (LPS) / (remplissage)	Abundance Ratio: (NButGT) / (remplissage)	Abundance Ratio Adj. P-Value: (controle CARD445) / (remplissage)	Abundance Ratio Adj. P-Value: (LPS) / (remplissage)	Abundance Ratio Adj. P-Value: (NButGT) / (remplissage)	Abundances (Grouped): controle CARD445	Abundances (Grouped): LPS	#DIV/0!	#DIV/0!	#DIV/0!	Quan Info	Found in Sample: [S67] F67: Sample, 1, controle CARD445	Found in Sample: [S77] F77: Sample, 2, controle CARD445	Found in Sample: [S5] F5: Sample, 5, LPS	Found in Sample: [S6] F6: Sample, 6, LPS	Found in Sample: [S1] F1: Sample, 1, NButGT	Found in Sample: [S2] F2: Sample, 2, NButGT	Found in Sample: [S3] F3: Sample, 3, remplissage	Found in Sample: [S4] F4: Sample, 4, remplissage	Confidence (by Search Engine): Sequest HT	Percolator q-Value (by Search Engine): Sequest HT	Percolator PEP (by Search Engine): Sequest HT	XCorr (by Search Engine): Sequest HT	Top Apex RT [min]
	FALSE	High	[R].AEDEEEINAELTAK.[K]		0.000570341	0.000430687	5	10	1	G3V6D8; F1LMU0; G3V6E1; A0A0G2K0F5; F1M8F6	G3V6D8 [927-940]; F1LMU0 [930-943]; G3V6E1 [909-922]; A0A0G2K0F5 [932-945]; F1M8F6 [929-942]		0	1561.72	0.01	58.324	0.01					393.3	#DIV/0!	#DIV/0!	#DIV/0!	Shared	Not Found	Not Found	Not Found	High	Not Found	Not Found	Not Found	Peak Found	High	0.0001666	3.786e-05	4.23	32.27
	FALSE	High	[K].AGLLGLLEEMR.[D]	1xOxidation [M10]	0.0284567	0.000430687	5	9	1	G3V8B0; G3V6E1; A0A0G2K0F5; G3V885; F1M8F6	G3V8B0 [767-777]; G3V6E1 [750-760]; A0A0G2K0F5 [773-783]; G3V885 [769-779]; F1M8F6 [770-780]		0	1217.66	0.01	5.771	4.892		1	1		197.9	#DIV/0!	#DIV/0!	#DIV/0!	Shared	Not Found	Not Found	Peak Found	High	Peak Found	Peak Found	Peak Found	Peak Found	High	0.0001666	0.006761	2.51	48.63
	FALSE	High	[K].ALQEAHQQTLDDLQAEEDKVNTLTK.[A]		1.4176e-05	0.000430687	4	8	1	F1LMU0; G3V6E1; A0A0G2K0F5; F1M8F6	F1LMU0 [1002-1026]; G3V6E1 [981-1005]; A0A0G2K0F5 [1004-1028]; F1M8F6 [1001-1025]		1	2838.41	0.01	35.702	0.906					379.7	#DIV/0!	#DIV/0!	#DIV/0!	Shared	Not Found	Not Found	Not Found	High	Not Found	Peak Found	Not Found	Peak Found	High	0.0001666	2.841e-07	6.43	38.69
	FALSE	High	[K].AITDAAMMAEELKK.[E]	2xOxidation [M7; M8]	0.00562528	0.000430687	6	15	2	G3V8B0; G3V6D8; F1LMU0; G3V6E1; A0A0G2K0F5; G3V885	G3V8B0 [1758-1771]; G3V6D8 [1759-1772]; F1LMU0 [1762-1775]; G3V6E1 [1740-1753]; A0A0G2K0F5 [1764-1777]; G3V885 [1760-1773]		1	1553.75		100	100					327	#DIV/0!	#DIV/0!	#DIV/0!	Shared	Not Found	Not Found	Peak Found	High	Peak Found	High	Not Found	Not Found	High	0.0001666	0.0007846	3.2	28.02
	FALSE	High	[R].ANLLQAEIEELR.[A]		0.00724075	0.000430687	2	4	1	G3V6E1; A0A0G2K0F5	G3V6E1 [1660-1671]; A0A0G2K0F5 [1684-1695]		0	1398.76	0.01	28.669	0.01					386.5	#DIV/0!	#DIV/0!	#DIV/0!	Shared	Not Found	Not Found	Peak Found	High	Not Found	Not Found	Not Found	Peak Found	High	0.0001666	0.001094	3.31	48.99
	FALSE	High	[RK].DIDDLELTLAK.[VA]		0.0119122	0.000430687	7	15	5	G3V8B0; G3V6D8; F1LMU0; G3V6E1; A0A0G2K0F5; G3V885; F1M8F6	G3V8B0 [953-963]; G3V6D8 [954-964]; F1LMU0 [957-967]; G3V6E1 [936-946]; A0A0G2K0F5 [959-969]; G3V885 [955-965]; F1M8F6 [956-966]		0	1245.66	0.01	5.964	4.129		1	1		215.1	#DIV/0!	#DIV/0!	#DIV/0!	Shared	Not Found	Not Found	High	High	Peak Found	High	Peak Found	Peak Found	High	0.0001666	0.002131	3.11	46.76
	FALSE	High	[K].DTQLHLDDALR.[G]		0.0123705	0.000430687	4	9	2	G3V6D8; F1LMU0; G3V6E1; A0A0G2K0F5	G3V6D8 [1653-1663]; F1LMU0 [1656-1666]; G3V6E1 [1634-1644]; A0A0G2K0F5 [1658-1668]		0	1296.65		100	100					398.4	#DIV/0!	#DIV/0!	#DIV/0!	Shared	Not Found	Not Found	Not Found	High	Peak Found	Peak Found	Not Found	Not Found	High	0.0001666	0.002224	3.67	33.63
	FALSE	High	[K].EALVSQLSR.[G]		0.0672813	0.00166744	1	1	2	G3V6E1	G3V6E1 [1277-1285]		0	1002.56	0.01	2.064	1.124		1	1		197.1	#DIV/0!	#DIV/0!	#DIV/0!		Not Found	Not Found	Peak Found	High	Peak Found	Peak Found	Peak Found	Peak Found	High	0.0006312	0.02168	2.99	29.98
	FALSE	High	[R].ELEEISERLEEAGGATSAQIEMNK.[K]	1xOxidation [M22]	1.22563e-05	0.000430687	3	7	2	F1LMU0; G3V6E1; A0A0G2K0F5	F1LMU0 [1146-1169]; G3V6E1 [1125-1148]; A0A0G2K0F5 [1148-1171]		1	2650.25		100						400	#DIV/0!	#DIV/0!	#DIV/0!	Shared	Not Found	Not Found	Peak Found	High	Not Found	Not Found	Not Found	Not Found	High	0.0001666	2.346e-07	6.36	42.46
	FALSE	High	[R].ELEGEVESEQKR.[N]		0.0014637	0.000430687	1	1	2	G3V6E1	G3V6E1 [1803-1814]		1	1432.69		100						400	#DIV/0!	#DIV/0!	#DIV/0!		Not Found	Not Found	Peak Found	High	Not Found	Not Found	Not Found	Not Found	High	0.0001666	0.0001319	3.56	21.22
	FALSE	High	[K].ELTYQTEEDR.[K]		0.0330347	0.000430687	4	10	1	G3V8B0; F1LMU0; G3V6E1; A0A0G2K0F5	G3V8B0 [1849-1858]; F1LMU0 [1853-1862]; G3V6E1 [1831-1840]; A0A0G2K0F5 [1855-1864]		0	1283.58	1.283	9.841	0.01				42.3	324.7	#DIV/0!	#DIV/0!	#DIV/0!	Shared	Not Found	Peak Found	Not Found	High	Not Found	Not Found	Not Found	Peak Found	High	0.0001666	0.008244	2.55	25.44
	FALSE	High	[K].ELTYQTEEDRK.[N]		0.0149381	0.000430687	4	10	2	G3V8B0; F1LMU0; G3V6E1; A0A0G2K0F5	G3V8B0 [1849-1859]; F1LMU0 [1853-1863]; G3V6E1 [1831-1841]; A0A0G2K0F5 [1855-1865]		1	1411.67	0.464	100	2.51	1		1	1.4	388.2	#DIV/0!	#DIV/0!	#DIV/0!	Shared	Peak Found	Peak Found	Not Found	High	Peak Found	Peak Found	Peak Found	Peak Found	High	0.0001666	0.002861	3	21.16
	FALSE	High	[R].ENQSILITGESGAGK.[T]		0.000295396	0.000430687	7	14	6	G3V8B0; G3V6D8; F1LMU0; G3V6E1; A0A0G2K0F5; G3V885; F1M8F6	G3V8B0 [170-184]; G3V6D8 [171-185]; F1LMU0 [171-185]; G3V6E1 [172-186]; A0A0G2K0F5 [172-186]; G3V885 [170-184]; F1M8F6 [173-187]		0	1503.76	0.274	8.271	4.464	1	1	1	7.8	236.2	#DIV/0!	#DIV/0!	#DIV/0!	Shared	Peak Found	Peak Found	High	High	High	High	High	Peak Found	High	0.0001666	1.58e-05	4.71	30.38
	FALSE	High	[R].EQYEEEQESKAELQR.[A]		0.000159917	0.000430687	1	1	2	G3V6E1	G3V6E1 [1327-1341]		1	1895.86		100	100					255.5	#DIV/0!	#DIV/0!	#DIV/0!		Not Found	Not Found	Peak Found	High	Peak Found	Not Found	Not Found	Not Found	High	0.0001666	7.007e-06	4.3	24.29
	FALSE	High	[K].EVTERAEDEEEINAELTAK.[K]		4.34394e-05	0.000430687	4	7	2	G3V6D8; G3V6E1; A0A0G2K0F5; F1M8F6	G3V6D8 [922-940]; G3V6E1 [904-922]; A0A0G2K0F5 [927-945]; F1M8F6 [924-942]		1	2176.03		100	100					390.9	#DIV/0!	#DIV/0!	#DIV/0!	Shared	Not Found	Not Found	Not Found	High	Not Found	Peak Found	Not Found	Not Found	High	0.0001666	1.256e-06	4.9	32.4
	FALSE	High	[R].GQEDLKEQLAMVER.[R]	1xOxidation [M11]	0.0144762	0.000430687	2	4	2	G3V6E1; A0A0G2K0F5	G3V6E1 [1645-1658]; A0A0G2K0F5 [1669-1682]		1	1661.82	0.362	7.643	1.425				13.9	293.1	#DIV/0!	#DIV/0!	#DIV/0!	Shared	Peak Found	Peak Found	Peak Found	High	Peak Found	Peak Found	Not Found	Peak Found	High	0.0001666	0.00275	3.91	31.2
	FALSE	High	[K].GQTVEQVTNAVGALAK.[A]		0.0139405	0.000430687	1	2	2	G3V6E1	G3V6E1 [418-433]		0	1585.85	0.01	7.503	3.305		1	1		254.2	#DIV/0!	#DIV/0!	#DIV/0!		Not Found	Not Found	Peak Found	High	Peak Found	Peak Found	Peak Found	Peak Found	High	0.0001666	0.002611	3.62	40.14
	FALSE	High	[K].GSSFQTVSALFR.[E]		0.00891579	0.000430687	5	10	1	G3V6D8; F1LMU0; G3V6E1; A0A0G2K0F5; F1M8F6	G3V6D8 [642-653]; F1LMU0 [645-656]; G3V6E1 [624-635]; A0A0G2K0F5 [647-658]; F1M8F6 [644-655]		0	1299.67	0.01	90.494	0.01					395.6	#DIV/0!	#DIV/0!	#DIV/0!	Shared	Not Found	Not Found	Not Found	High	Not Found	Not Found	Peak Found	Peak Found	High	0.0001666	0.001439	3.37	45.49
	FALSE	High	[K].KALQEAHQQTLDDLQAEEDKVNTLTK.[A]		8.65715e-05	0.000430687	4	8	1	F1LMU0; G3V6E1; A0A0G2K0F5; F1M8F6	F1LMU0 [1001-1026]; G3V6E1 [980-1005]; A0A0G2K0F5 [1003-1028]; F1M8F6 [1000-1025]		2	2966.51	0.01	3.321	0.01					307.4	#DIV/0!	#DIV/0!	#DIV/0!	Shared	Not Found	Not Found	Not Found	High	Not Found	Not Found	Not Found	Peak Found	High	0.0001666	3.123e-06	6.34	35.39
	FALSE	High	[K].KAITDAAMMAEELKK.[E]	2xOxidation [M8; M9]	0.00599187	0.000430687	6	15	2	G3V8B0; G3V6D8; F1LMU0; G3V6E1; A0A0G2K0F5; G3V885	G3V8B0 [1757-1771]; G3V6D8 [1758-1772]; F1LMU0 [1761-1775]; G3V6E1 [1739-1753]; A0A0G2K0F5 [1763-1777]; G3V885 [1759-1773]		2	1681.85	0.311	7.955	1.867				11.2	285.8	#DIV/0!	#DIV/0!	#DIV/0!	Shared	Not Found	Peak Found	Peak Found	High	Peak Found	Not Found	Peak Found	Not Found	High	0.0001666	0.0008531	4.54	25.78
	FALSE	High	[K].KKMEGDLNEMEIQLNHANR.[QM]	2xOxidation [M3; M10]	0.00139148	0.000430687	2	4	2	F1LMU0; G3V6E1	F1LMU0 [1620-1638]; G3V6E1 [1598-1616]		2	2302.09		100	100					369.4	#DIV/0!	#DIV/0!	#DIV/0!	Shared	Not Found	Not Found	Peak Found	High	Not Found	Peak Found	Not Found	Not Found	High	0.0001666	0.0001235	4.68	23.32
	FALSE	High	[R].KIAEQELLDASER.[V]		0.000817951	0.000430687	2	5	1	G3V6E1; A0A0G2K0F5	G3V6E1 [1682-1694]; A0A0G2K0F5 [1706-1718]		1	1501.79		100	100					360.2	#DIV/0!	#DIV/0!	#DIV/0!	Shared	Not Found	Not Found	Not Found	High	Peak Found	Not Found	Not Found	Not Found	High	0.0001666	6.116e-05	4.66	29.75
	FALSE	High	[R].KLQHELEEAEER.[A]		0.000833622	0.000430687	2	4	2	G3V6E1; A0A0G2K0F5	G3V6E1 [1880-1891]; A0A0G2K0F5 [1904-1915]		1	1510.75	0.01	3.576	0.956					258.6	#DIV/0!	#DIV/0!	#DIV/0!	Shared	Not Found	Not Found	Peak Found	High	Not Found	Peak Found	Not Found	Peak Found	High	0.0001666	6.266e-05	4.69	22.44
	FALSE	High	[K].KMEGDLNEMEIQLNHANR.[QM]	2xOxidation [M2; M9]	0.000176952	0.000430687	2	4	3	F1LMU0; G3V6E1	F1LMU0 [1621-1638]; G3V6E1 [1599-1616]		1	2174	0.638	2.927	1.023	1	1	1	45.7	209.5	#DIV/0!	#DIV/0!	#DIV/0!	Shared	Peak Found	Peak Found	Peak Found	High	Peak Found	Peak Found	Peak Found	Peak Found	High	0.0001666	8.066e-06	4.67	25.24
	FALSE	High	[K].IAEKDEEIDQLK.[R]		0.00179201	0.000430687	3	7	1	F1LMU0; G3V6E1; A0A0G2K0F5	F1LMU0 [1580-1591]; G3V6E1 [1558-1569]; A0A0G2K0F5 [1582-1593]		1	1430.74	0.01	0.31	0.02					93.3	#DIV/0!	#DIV/0!	#DIV/0!	Shared	Not Found	Not Found	Not Found	High	Peak Found	Peak Found	Peak Found	Not Found	High	0.0001666	0.0001721	4.32	25.73
	FALSE	High	[K].IAEKDEEIDQLKR.[N]		0.000230809	0.000430687	3	7	4	F1LMU0; G3V6E1; A0A0G2K0F5	F1LMU0 [1580-1592]; G3V6E1 [1558-1570]; A0A0G2K0F5 [1582-1594]		2	1586.84	0.01	7.142	0.314		1	1		337.9	#DIV/0!	#DIV/0!	#DIV/0!	Shared	Not Found	Not Found	Peak Found	High	Peak Found	Peak Found	Peak Found	Peak Found	High	0.0001666	1.139e-05	4.33	23.61
	FALSE	High	[K].IAEQELLDASER.[V]		0.0193193	0.000430687	2	5	2	G3V6E1; A0A0G2K0F5	G3V6E1 [1683-1694]; A0A0G2K0F5 [1707-1718]		0	1373.69		100						400	#DIV/0!	#DIV/0!	#DIV/0!	Shared	Not Found	Not Found	Peak Found	High	Not Found	Not Found	Not Found	Not Found	High	0.0001666	0.004045	3.72	34.19
	FALSE	High	[K].LAQESIMDIENEK.[Q]		0.00363785	0.000430687	1	1	1	G3V6E1	G3V6E1 [1044-1056]		0	1519.73		100						400	#DIV/0!	#DIV/0!	#DIV/0!		Not Found	Not Found	Peak Found	High	Not Found	Not Found	Not Found	Not Found	High	0.0001666	0.0004403	4.02	35.85
	FALSE	High	[K].LAQESIMDIENEK.[Q]	1xOxidation [M7]	0.00101421	0.000430687	1	1	2	G3V6E1	G3V6E1 [1044-1056]		0	1535.73		100						400	#DIV/0!	#DIV/0!	#DIV/0!		Not Found	Not Found	Not Found	High	Not Found	Not Found	Not Found	Not Found	High	0.0001666	8.081e-05	3.61	32.37
	FALSE	High	[K].LASADIETYLLEK.[S]		0.000888056	0.000430687	7	14	8	G3V8B0; G3V6D8; F1LMU0; G3V6E1; A0A0G2K0F5; G3V885; F1M8F6	G3V8B0 [258-270]; G3V6D8 [259-271]; F1LMU0 [261-273]; G3V6E1 [262-274]; A0A0G2K0F5 [262-274]; G3V885 [259-271]; F1M8F6 [261-273]		0	1465.78	0.159	10.718	3.117	1	1	1	4.2	285.9	#DIV/0!	#DIV/0!	#DIV/0!	Shared	Peak Found	High	High	High	High	High	Peak Found	Peak Found	High	0.0001666	6.801e-05	4.41	47.25
	FALSE	High	[R].LDEAEQIALK.[G]		0.0238974	0.000430687	6	14	4	G3V8B0; G3V6D8; F1LMU0; G3V6E1; A0A0G2K0F5; G3V885	G3V8B0 [1797-1806]; G3V6D8 [1798-1807]; F1LMU0 [1801-1810]; G3V6E1 [1779-1788]; A0A0G2K0F5 [1803-1812]; G3V885 [1799-1808]		0	1129.61	0.01	8.083	1.6					302.7	#DIV/0!	#DIV/0!	#DIV/0!	Shared	Not Found	Not Found	Peak Found	High	Peak Found	High	Not Found	Peak Found	High	0.0001666	0.005346	3.31	31.87
	FALSE	High	[K].IEDEQAIGIQLQK.[K]		0.00233711	0.000430687	1	1	1	G3V6E1	G3V6E1 [1077-1089]		0	1484.8		100	100					368.8	#DIV/0!	#DIV/0!	#DIV/0!		Not Found	Not Found	Peak Found	High	Not Found	Peak Found	Not Found	Not Found	High	0.0001666	0.000246	3.59	36.12
	FALSE	High	[K].IEDMAMMTHLHEPAVLYNLK.[E]	3xOxidation [M4; M6; M7]	0.00100782	0.000430687	3	7	2	F1LMU0; G3V6E1; A0A0G2K0F5	F1LMU0 [88-107]; G3V6E1 [89-108]; A0A0G2K0F5 [89-108]		0	2404.13		100						400	#DIV/0!	#DIV/0!	#DIV/0!	Shared	Not Found	Not Found	Not Found	High	Not Found	Not Found	Not Found	Not Found	High	0.0001666	8.011e-05	3.58	34.11
	FALSE	High	[R].LEEAGGATSAQIEMNK.[K]	1xOxidation [M14]	0.000277287	0.000430687	3	7	2	F1LMU0; G3V6E1; A0A0G2K0F5	F1LMU0 [1154-1169]; G3V6E1 [1133-1148]; A0A0G2K0F5 [1156-1171]		0	1664.78		100						400	#DIV/0!	#DIV/0!	#DIV/0!	Shared	Not Found	Not Found	Not Found	High	Not Found	Not Found	Not Found	Not Found	High	0.0001666	1.455e-05	4.1	24.74
	FALSE	High	[R].LEEAGGATSAQIEMNKK.[R]	1xOxidation [M14]	0.106989	0.00697792	3	7	1	F1LMU0; G3V6E1; A0A0G2K0F5	F1LMU0 [1154-1170]; G3V6E1 [1133-1149]; A0A0G2K0F5 [1156-1172]		1	1792.87	12.796	7.713	3.814				202.1	121.8	#DIV/0!	#DIV/0!	#DIV/0!	Shared	Peak Found	Not Found	Not Found	High	Peak Found	Peak Found	Not Found	Peak Found	High	0.002586	0.0407	3.12	23.57
	FALSE	High	[R].IEELEEELEAER.[TA]		0.00160935	0.000430687	7	14	10	G3V8B0; G3V6D8; F1LMU0; G3V6E1; A0A0G2K0F5; G3V885; F1M8F6	G3V8B0 [1115-1126]; G3V6D8 [1116-1127]; F1LMU0 [1119-1130]; G3V6E1 [1098-1109]; A0A0G2K0F5 [1121-1132]; G3V885 [1117-1128]; F1M8F6 [1118-1129]		0	1488.71	0.282	3.588	1.96	1	1	1	16.5	210.1	#DIV/0!	#DIV/0!	#DIV/0!	Shared	High	High	High	High	High	High	High	Peak Found	High	0.0001666	0.0001499	4.1	37.89
	FALSE	High	[K].LEQQVDDLEGSLEQEK.[K]		0.0015992	0.000430687	6	11	1	G3V8B0; F1LMU0; G3V6E1; A0A0G2K0F5; G3V885; F1M8F6	G3V8B0 [1027-1042]; F1LMU0 [1031-1046]; G3V6E1 [1010-1025]; A0A0G2K0F5 [1033-1048]; G3V885 [1029-1044]; F1M8F6 [1030-1045]		0	1859.89	1.238	4.334	5.222				42	147	#DIV/0!	#DIV/0!	#DIV/0!	Shared	Peak Found	Not Found	Peak Found	High	Peak Found	Peak Found	Not Found	Peak Found	High	0.0001666	0.0001481	4.29	37.99
	FALSE	High	[K].LEQQVDDLEGSLEQEKK.[VIL]		4.39925e-05	0.000430687	6	11	2	G3V8B0; F1LMU0; G3V6E1; A0A0G2K0F5; G3V885; F1M8F6	G3V8B0 [1027-1043]; F1LMU0 [1031-1047]; G3V6E1 [1010-1026]; A0A0G2K0F5 [1033-1049]; G3V885 [1029-1045]; F1M8F6 [1030-1046]		1	1987.98	0.01	4.015	2.269					220.5	#DIV/0!	#DIV/0!	#DIV/0!	Shared	Not Found	Not Found	Peak Found	High	Peak Found	High	Not Found	Peak Found	High	0.0001666	1.272e-06	4.59	34.08
	FALSE	High	[K].IKEVTERAEDEEEINAELTAK.[K]		2.65197e-05	0.000430687	4	7	2	G3V6D8; G3V6E1; A0A0G2K0F5; F1M8F6	G3V6D8 [920-940]; G3V6E1 [902-922]; A0A0G2K0F5 [925-945]; F1M8F6 [922-942]		2	2417.2	0.01	0.814	0.756		1	1		126.7	#DIV/0!	#DIV/0!	#DIV/0!	Shared	Not Found	Not Found	Peak Found	High	Peak Found	Peak Found	Peak Found	Peak Found	High	0.0001666	6.542e-07	4.83	31.57
	FALSE	High	[R].LINDLTTQR.[G]		0.0511739	0.000430687	1	1	2	G3V6E1	G3V6E1 [1251-1259]		0	1073.59	0.114	3.655	1.684		1	1	7.1	226.5	#DIV/0!	#DIV/0!	#DIV/0!		Not Found	Peak Found	Peak Found	High	Peak Found	Peak Found	Peak Found	Peak Found	High	0.0001666	0.01488	2.47	28.21
	FALSE	High	[R].LQAAEEHVEAVNAK.[C]		0.000219418	0.000430687	1	1	3	G3V6E1	G3V6E1 [1379-1392]		0	1508.77	0.01	5.268	0.437					314.3	#DIV/0!	#DIV/0!	#DIV/0!		Not Found	Not Found	Peak Found	High	Peak Found	Not Found	Peak Found	Not Found	High	0.0001666	1.065e-05	4.09	22.48
	FALSE	High	[R].LQDLVDKLQAK.[V]		0.00937686	0.000430687	2	4	4	G3V6E1; A0A0G2K0F5	G3V6E1 [1846-1856]; A0A0G2K0F5 [1870-1880]		1	1270.74		100	100					365.1	#DIV/0!	#DIV/0!	#DIV/0!	Shared	Not Found	Not Found	Peak Found	High	Peak Found	Not Found	Not Found	Not Found	High	0.0001666	0.00154	3.6	30.76
	FALSE	High	[K].IQHELEEAEER.[A]		0.00245835	0.000430687	3	8	2	F1LMU0; G3V6E1; A0A0G2K0F5	F1LMU0 [1903-1913]; G3V6E1 [1881-1891]; A0A0G2K0F5 [1905-1915]		0	1382.65	0.01	3.92	0.634		1	1		282.3	#DIV/0!	#DIV/0!	#DIV/0!	Shared	Not Found	Not Found	Peak Found	High	Peak Found	Peak Found	Peak Found	Peak Found	High	0.0001666	0.0002619	3.34	23.02
	FALSE	High	[R].IQLELNQVK.[S]		0.0282801	0.000430687	3	7	2	F1LMU0; G3V6E1; A0A0G2K0F5	F1LMU0 [1565-1573]; G3V6E1 [1543-1551]; A0A0G2K0F5 [1567-1575]		0	1084.64	0.01	100	0.721					393.9	#DIV/0!	#DIV/0!	#DIV/0!	Shared	Not Found	Not Found	Peak Found	High	Not Found	Peak Found	Not Found	Peak Found	High	0.0001666	0.006726	3.4	34.52
	FALSE	High	[R].LQNEVEDLMLDVER.[TS]	1xOxidation [M9]	0.000474747	0.000430687	3	7	5	F1LMU0; G3V6E1; A0A0G2K0F5	F1LMU0 [1425-1438]; G3V6E1 [1403-1416]; A0A0G2K0F5 [1427-1440]		0	1718.83		100	100					368.2	#DIV/0!	#DIV/0!	#DIV/0!	Shared	Not Found	Not Found	Not Found	High	Not Found	Peak Found	Not Found	Not Found	High	0.0001666	2.96e-05	4.21	42.3
	FALSE	High	[R].LQTESGEFSR.[Q]		0.0255959	0.000430687	1	1	1	G3V6E1	G3V6E1 [1262-1271]		0	1153.55		100						400	#DIV/0!	#DIV/0!	#DIV/0!		Not Found	Not Found	Not Found	High	Not Found	Not Found	Not Found	Not Found	High	0.0001666	0.005878	2.72	24.29
	FALSE	High	[K].MEGDLNEMEIQLNHANR.[QM]	1xOxidation [M8]	0.00742579	0.000430687	2	4	1	F1LMU0; G3V6E1	F1LMU0 [1622-1638]; G3V6E1 [1600-1616]		0	2029.91	0.393	1.397	0.958				42	149.1	#DIV/0!	#DIV/0!	#DIV/0!	Shared	Not Found	Peak Found	Peak Found	High	Not Found	Peak Found	Not Found	Peak Found	High	0.0001666	0.001134	3.06	30.44
	FALSE	High	[K].MEGDLNEMEIQLNHANR.[QM]	2xOxidation [M1; M8]	0.000459966	0.000430687	2	4	1	F1LMU0; G3V6E1	F1LMU0 [1622-1638]; G3V6E1 [1600-1616]		0	2045.9	0.01	3.645	0.01					313.9	#DIV/0!	#DIV/0!	#DIV/0!	Shared	Not Found	Not Found	Not Found	High	Not Found	Not Found	Peak Found	Not Found	High	0.0001666	2.846e-05	4.04	28.96
	FALSE	High	[K].MKNAYEESLDQLETLKR.[E]	1xOxidation [M1]	7.07051e-05	0.000430687	1	1	2	G3V6E1	G3V6E1 [1466-1482]		2	2084.03	0.01	2.551	0.62		1	1		244.6	#DIV/0!	#DIV/0!	#DIV/0!		Not Found	Not Found	Peak Found	High	Peak Found	Peak Found	Peak Found	Peak Found	High	0.0001666	2.384e-06	4.79	38.72
	FALSE	High	[K].MQGTLEDQIISANPLLEAFGNAK.[T]	1xOxidation [M1]	2.30739e-05	0.000430687	4	8	2	F1LMU0; G3V6E1; A0A0G2K0F5; F1M8F6	F1LMU0 [215-237]; G3V6E1 [216-238]; A0A0G2K0F5 [216-238]; F1M8F6 [215-237]		0	2476.24		100						400	#DIV/0!	#DIV/0!	#DIV/0!	Shared	Not Found	Not Found	Not Found	High	Not Found	Not Found	Not Found	Not Found	High	0.0001666	5.43e-07	5.61	53.05
	FALSE	High	[K].NAYEESLDQLETLK.[R]		0.00134816	0.000430687	3	7	1	F1LMU0; G3V6E1; A0A0G2K0F5	F1LMU0 [1490-1503]; G3V6E1 [1468-1481]; A0A0G2K0F5 [1492-1505]		0	1652.8		100						400	#DIV/0!	#DIV/0!	#DIV/0!	Shared	Not Found	Not Found	Peak Found	High	Not Found	Not Found	Not Found	Not Found	High	0.0001666	0.0001187	4.23	45.2
	FALSE	High	[K].NAYEESLDQLETLKR.[E]		0.000434509	0.000430687	3	7	3	F1LMU0; G3V6E1; A0A0G2K0F5	F1LMU0 [1490-1504]; G3V6E1 [1468-1482]; A0A0G2K0F5 [1492-1506]		1	1808.9	100	100	100				11.2	363.7	#DIV/0!	#DIV/0!	#DIV/0!	Shared	Not Found	Peak Found	Peak Found	High	Not Found	Peak Found	Not Found	Not Found	High	0.0001666	2.643e-05	4.3	40.06
	FALSE	High	[K].NKDPLNETVVGLYQK.[S]		0.0119122	0.000430687	6	13	1	G3V8B0; G3V6D8; F1LMU0; G3V6E1; A0A0G2K0F5; G3V885	G3V8B0 [597-611]; G3V6D8 [598-612]; F1LMU0 [600-614]; G3V6E1 [576-590]; A0A0G2K0F5 [602-616]; G3V885 [598-612]		1	1717.91		100	100					246.5	#DIV/0!	#DIV/0!	#DIV/0!	Shared	Not Found	Not Found	Not Found	Peak Found	Not Found	High	Not Found	Not Found	High	0.0001666	0.00212	3.81	35.66
	FALSE	High	[K].NLQQEISDLTEQIAEGGK.[RH]		1.7915e-05	0.000430687	3	7	2	F1LMU0; G3V6E1; A0A0G2K0F5	F1LMU0 [1508-1525]; G3V6E1 [1486-1503]; A0A0G2K0F5 [1510-1527]		0	1972.98		100	100					245.6	#DIV/0!	#DIV/0!	#DIV/0!	Shared	Not Found	Not Found	Peak Found	High	Peak Found	Not Found	Not Found	Not Found	High	0.0001666	3.891e-07	5.14	52.41
	FALSE	High	[K].NLQQEISDLTEQIAEGGKR.[I]		0.00114373	0.000430687	2	4	1	G3V6E1; A0A0G2K0F5	G3V6E1 [1486-1504]; A0A0G2K0F5 [1510-1528]		1	2129.08		100						400	#DIV/0!	#DIV/0!	#DIV/0!	Shared	Not Found	Not Found	Not Found	High	Not Found	Not Found	Not Found	Not Found	High	0.0001666	9.473e-05	4.64	51.06
	FALSE	High	[K].NLTEEMAGLDETIAK.[L]	1xOxidation [M6]	0.00050575	0.000430687	3	5	4	G3V6E1; A0A0G2K0F5; F1M8F6	G3V6E1 [960-974]; A0A0G2K0F5 [983-997]; F1M8F6 [980-994]		0	1650.79	0.01	23.594	0.417					377.3	#DIV/0!	#DIV/0!	#DIV/0!	Shared	Not Found	Not Found	Not Found	High	Peak Found	Not Found	Not Found	Peak Found	High	0.0001666	3.229e-05	3.79	34.64
	FALSE	High	[K].QAFTQQIEELKR.[Q]		0.00258589	0.000430687	4	9	2	G3V6D8; F1LMU0; G3V6E1; A0A0G2K0F5	G3V6D8 [1307-1318]; F1LMU0 [1310-1321]; G3V6E1 [1288-1299]; A0A0G2K0F5 [1312-1323]		1	1490.8	100	100	100				42.8	307.9	#DIV/0!	#DIV/0!	#DIV/0!	Shared	Peak Found	Not Found	Peak Found	High	Peak Found	Not Found	Not Found	Not Found	High	0.0001666	0.00028	3.9	31.44
	FALSE	High	[R].QEAPPHIFSISDNAYQFMLTDR.[E]	1xOxidation [M18]	0.0050847	0.000430687	5	10	1	G3V6D8; F1LMU0; G3V6E1; A0A0G2K0F5; F1M8F6	G3V6D8 [149-170]; F1LMU0 [149-170]; G3V6E1 [150-171]; A0A0G2K0F5 [150-171]; F1M8F6 [151-172]		0	2596.21		100						400	#DIV/0!	#DIV/0!	#DIV/0!	Shared	Not Found	Not Found	Not Found	High	Not Found	Not Found	Not Found	Not Found	High	0.0001666	0.0006853	4.86	46.99
	FALSE	High	[K].QKYEETHAELEASQK.[E]		0.000698309	0.000430687	2	4	1	G3V6E1; A0A0G2K0F5	G3V6E1 [1440-1454]; A0A0G2K0F5 [1464-1478]		1	1790.86		100						400	#DIV/0!	#DIV/0!	#DIV/0!	Shared	Not Found	Not Found	Not Found	High	Not Found	Not Found	Not Found	Not Found	High	0.0001666	4.968e-05	3.83	19.55
	FALSE	High	[R].QLDEKEALVSQLSR.[G]		0.000357132	0.000430687	1	1	2	G3V6E1	G3V6E1 [1272-1285]		1	1615.86	0.148	0.896	0.126		1		27.3	165.2	#DIV/0!	#DIV/0!	#DIV/0!		Peak Found	Not Found	Peak Found	High	Not Found	Peak Found	Peak Found	Peak Found	High	0.0001666	2.045e-05	4.47	33.16
	FALSE	High	[R].RANLLQAEIEELR.[A]		0.00010205	0.000430687	2	4	2	G3V6E1; A0A0G2K0F5	G3V6E1 [1659-1671]; A0A0G2K0F5 [1683-1695]		1	1554.86		100	100					397.4	#DIV/0!	#DIV/0!	#DIV/0!	Shared	Not Found	Not Found	Not Found	High	Not Found	Peak Found	Not Found	Not Found	High	0.0001666	3.887e-06	4.83	41.33
	FALSE	High	[K].RQEAPPHIFSISDNAYQFMLTDR.[E]	1xOxidation [M19]	0.0168305	0.000430687	5	10	1	G3V6D8; F1LMU0; G3V6E1; A0A0G2K0F5; F1M8F6	G3V6D8 [148-170]; F1LMU0 [148-170]; G3V6E1 [149-171]; A0A0G2K0F5 [149-171]; F1M8F6 [150-172]		1	2752.31		100	100					376.4	#DIV/0!	#DIV/0!	#DIV/0!	Shared	Not Found	Not Found	Not Found	High	Not Found	Peak Found	Not Found	Not Found	High	0.0001666	0.003349	4.05	43.06
	FALSE	High	[K].RVIQYFATIAVTGEK.[K]		0.0648844	0.00128441	3	5	1	G3V6E1; A0A0G2K0F5; F1M8F6	G3V6E1 [192-206]; A0A0G2K0F5 [192-206]; F1M8F6 [193-207]		1	1695.94		100						400	#DIV/0!	#DIV/0!	#DIV/0!	Shared	Not Found	Not Found	Not Found	High	Not Found	Not Found	Not Found	Not Found	High	0.0004898	0.02056	3.72	40.05
	FALSE	High	[K].SAETEKEMATMKEEFQK.[T]	2xOxidation [M8; M11]	0.0007072	0.000430687	3	4	2	G3V6D8; G3V6E1; F1M8F6	G3V6D8 [843-859]; G3V6E1 [825-841]; F1M8F6 [845-861]		2	2048.92		100	100					399.4	#DIV/0!	#DIV/0!	#DIV/0!	Shared	Not Found	Not Found	Not Found	High	Peak Found	Not Found	Not Found	Not Found	High	0.0001666	5.031e-05	5.12	19.59
	FALSE	High	[R].TKYETDAIQR.[T]		0.0560829	0.000430687	7	14	3	G3V8B0; G3V6D8; F1LMU0; G3V6E1; A0A0G2K0F5; G3V885; F1M8F6	G3V8B0 [1373-1382]; G3V6D8 [1374-1383]; F1LMU0 [1377-1386]; G3V6E1 [1355-1364]; A0A0G2K0F5 [1379-1388]; G3V885 [1375-1384]; F1M8F6 [1376-1385]		1	1224.62	0.7	54.575	0.395	1		1	4.9	385.2	#DIV/0!	#DIV/0!	#DIV/0!	Shared	Peak Found	Peak Found	Not Found	High	Peak Found	Peak Found	Peak Found	Peak Found	High	0.0001666	0.01689	2.49	20.57
	FALSE	High	[K].TPGAMEHELVLHQLR.[C]	1xOxidation [M5]	0.00885977	0.000430687	4	8	1	F1LMU0; G3V6E1; A0A0G2K0F5; F1M8F6	F1LMU0 [684-698]; G3V6E1 [663-677]; A0A0G2K0F5 [686-700]; F1M8F6 [683-697]		0	1746.9		100						400	#DIV/0!	#DIV/0!	#DIV/0!	Shared	Not Found	Not Found	Not Found	High	Not Found	Not Found	Not Found	Not Found	High	0.0001666	0.001435	2.81	28.08
	FALSE	High	[K].TSVFVAEPK.[E]		0.112095	0.0075886	3	4	1	G3V6E1; A0A0G2K0F5; F1M8F6	G3V6E1 [37-45]; A0A0G2K0F5 [37-45]; F1M8F6 [38-46]		0	977.53	0.318	16.709	0.932				6.7	352.5	#DIV/0!	#DIV/0!	#DIV/0!	Shared	Peak Found	Not Found	Not Found	High	Peak Found	Not Found	Not Found	Peak Found	High	0.002818	0.04346	2.56	27.32
	FALSE	High	[R].VKELTYQTEEDRK.[N]		0.000729925	0.000430687	3	8	2	F1LMU0; G3V6E1; A0A0G2K0F5	F1LMU0 [1851-1863]; G3V6E1 [1829-1841]; A0A0G2K0F5 [1853-1865]		2	1638.83	0.01	4.402	0.555					295.6	#DIV/0!	#DIV/0!	#DIV/0!	Shared	Not Found	Not Found	Peak Found	High	Peak Found	Not Found	Not Found	Peak Found	High	0.0001666	5.257e-05	4.29	20.14
	FALSE	High	[K].VLNASAIPEGQYIDSK.[K]		0.000182639	0.000430687	1	1	1	G3V6E1	G3V6E1 [707-722]		0	1704.88		100						400	#DIV/0!	#DIV/0!	#DIV/0!		Not Found	Not Found	Not Found	High	Not Found	Not Found	Not Found	Not Found	High	0.0001666	8.395e-06	4.11	37.28
	FALSE	High	[K].VLNASAIPEGQYIDSKK.[A]		0.0099867	0.000430687	1	1	1	G3V6E1	G3V6E1 [707-723]		1	1832.98		100						400	#DIV/0!	#DIV/0!	#DIV/0!		Not Found	Not Found	Not Found	High	Not Found	Not Found	Not Found	Not Found	High	0.0001666	0.001679	3.81	32.92
	FALSE	High	[R].VIQYFATIAVTGEK.[K]		0.00100782	0.000430687	3	5	2	G3V6E1; A0A0G2K0F5; F1M8F6	G3V6E1 [193-206]; A0A0G2K0F5 [193-206]; F1M8F6 [194-207]		0	1539.84		100						400	#DIV/0!	#DIV/0!	#DIV/0!	Shared	Not Found	Not Found	Peak Found	High	Not Found	Not Found	Not Found	Not Found	High	0.0001666	8.064e-05	3.12	44.11
	FALSE	High	[R].VQLLHTQNTSLINTK.[K]		0.000663849	0.000430687	3	7	2	F1LMU0; G3V6E1; A0A0G2K0F5	F1LMU0 [1717-1731]; G3V6E1 [1695-1709]; A0A0G2K0F5 [1719-1733]		0	1709.95	0.01	10.214	0.01					364.3	#DIV/0!	#DIV/0!	#DIV/0!	Shared	Not Found	Not Found	Peak Found	High	Not Found	Not Found	Peak Found	Not Found	High	0.0001666	4.628e-05	3.45	31.31
	FALSE	High	[R].VRELEGEVESEQK.[R]		0.0180325	0.000430687	1	1	1	G3V6E1	G3V6E1 [1801-1813]		1	1531.76		100						400	#DIV/0!	#DIV/0!	#DIV/0!		Not Found	Not Found	Not Found	High	Not Found	Not Found	Not Found	Not Found	High	0.0001666	0.003687	3.88	22.75
	FALSE	High	[R].VRELEGEVESEQKR.[N]		0.00266893	0.000430687	1	1	3	G3V6E1	G3V6E1 [1801-1814]		2	1687.86	0.01	21.587	0.01		1			382.3	#DIV/0!	#DIV/0!	#DIV/0!		Not Found	Not Found	Peak Found	High	Not Found	Not Found	Peak Found	Peak Found	High	0.0001666	0.0002914	4.81	21.39
	FALSE	High	[K].YDKIEDMAMMTHLHEPAVLYNLK.[E]	2xOxidation [M7; M9]	0.137893	0.00957859	3	7	1	F1LMU0; G3V6E1; A0A0G2K0F5	F1LMU0 [85-107]; G3V6E1 [86-108]; A0A0G2K0F5 [86-108]		1	2794.32									#DIV/0!	#DIV/0!	#DIV/0!	No Quan Values	Not Found	Not Found	Not Found	High	Not Found	Not Found	Not Found	Not Found	High	0.003682	0.05773	3.1
	FALSE	High	[K].YEETHAELEASQK.[E]		0.00806029	0.000430687	2	4	1	G3V6E1; A0A0G2K0F5	G3V6E1 [1442-1454]; A0A0G2K0F5 [1466-1478]		0	1534.7		100						400	#DIV/0!	#DIV/0!	#DIV/0!	Shared	Not Found	Not Found	Not Found	High	Not Found	Not Found	Not Found	Not Found	High	0.0001666	0.00126	2.86	20.7
High	Master Protein	A0A0G2K0F5	Myosin-4 OS=Rattus norvegicus OX=10116 GN=Myh1 PE=1 SV=1	0	306.512	33	65	126	4	223	474.16	65	cell organization and biogenesis;cellular component movement;metabolic process;response to stimulus	cytoskeleton;Golgi	catalytic activity;motor activity;nucleotide binding;protein binding;structural molecule activity	Pf00038, Pf00063, Pf01576, Pf02736, Pf04111, Pf05622, Pf06160, Pf07888, Pf09726, Pf12128, Pf13514		ENSRNOG00000049695.2				5	85.7013	0.0516745	2.87977	4.2	3.5	27.1	632.8	25.4	72.8	22.2	11.9	Peak Found	Peak Found	Peak Found	High	Peak Found	Peak Found	Peak Found	Peak Found
	Checked	Confidence	Annotated Sequence	Modifications	Qvality PEP	Qvality q-value	# Protein Groups	# Proteins	# PSMs	Master Protein Accessions	Positions in Master Proteins	Modifications in Master Proteins	# Missed Cleavages	Theo. MH+ [Da]	Abundance Ratio: (controle CARD445) / (remplissage)	Abundance Ratio: (LPS) / (remplissage)	Abundance Ratio: (NButGT) / (remplissage)	Abundance Ratio Adj. P-Value: (controle CARD445) / (remplissage)	Abundance Ratio Adj. P-Value: (LPS) / (remplissage)	Abundance Ratio Adj. P-Value: (NButGT) / (remplissage)	Abundances (Grouped): controle CARD445	Abundances (Grouped): LPS	#DIV/0!	#DIV/0!	#DIV/0!	Quan Info	Found in Sample: [S67] F67: Sample, 1, controle CARD445	Found in Sample: [S77] F77: Sample, 2, controle CARD445	Found in Sample: [S5] F5: Sample, 5, LPS	Found in Sample: [S6] F6: Sample, 6, LPS	Found in Sample: [S1] F1: Sample, 1, NButGT	Found in Sample: [S2] F2: Sample, 2, NButGT	Found in Sample: [S3] F3: Sample, 3, remplissage	Found in Sample: [S4] F4: Sample, 4, remplissage	Confidence (by Search Engine): Sequest HT	Percolator q-Value (by Search Engine): Sequest HT	Percolator PEP (by Search Engine): Sequest HT	XCorr (by Search Engine): Sequest HT	Top Apex RT [min]
	FALSE	High	[R].AEDEEEINAELTAK.[K]		0.000570341	0.000430687	5	10	1	G3V6D8; F1LMU0; G3V6E1; A0A0G2K0F5; F1M8F6	G3V6D8 [927-940]; F1LMU0 [930-943]; G3V6E1 [909-922]; A0A0G2K0F5 [932-945]; F1M8F6 [929-942]		0	1561.72	0.01	58.324	0.01					393.3	#DIV/0!	#DIV/0!	#DIV/0!	Shared	Not Found	Not Found	Not Found	High	Not Found	Not Found	Not Found	Peak Found	High	0.0001666	3.786e-05	4.23	32.27
	FALSE	High	[K].AGLLGLLEEMR.[D]	1xOxidation [M10]	0.0284567	0.000430687	5	9	1	G3V8B0; G3V6E1; A0A0G2K0F5; G3V885; F1M8F6	G3V8B0 [767-777]; G3V6E1 [750-760]; A0A0G2K0F5 [773-783]; G3V885 [769-779]; F1M8F6 [770-780]		0	1217.66	0.01	5.771	4.892		1	1		197.9	#DIV/0!	#DIV/0!	#DIV/0!	Shared	Not Found	Not Found	Peak Found	High	Peak Found	Peak Found	Peak Found	Peak Found	High	0.0001666	0.006761	2.51	48.63
	FALSE	High	[K].ALQEAHQQTLDDLQAEEDKVNTLTK.[A]		1.4176e-05	0.000430687	4	8	1	F1LMU0; G3V6E1; A0A0G2K0F5; F1M8F6	F1LMU0 [1002-1026]; G3V6E1 [981-1005]; A0A0G2K0F5 [1004-1028]; F1M8F6 [1001-1025]		1	2838.41	0.01	35.702	0.906					379.7	#DIV/0!	#DIV/0!	#DIV/0!	Shared	Not Found	Not Found	Not Found	High	Not Found	Peak Found	Not Found	Peak Found	High	0.0001666	2.841e-07	6.43	38.69
	FALSE	High	[K].AITDAAMMAEELKK.[E]	2xOxidation [M7; M8]	0.00562528	0.000430687	6	15	2	G3V8B0; G3V6D8; F1LMU0; G3V6E1; A0A0G2K0F5; G3V885	G3V8B0 [1758-1771]; G3V6D8 [1759-1772]; F1LMU0 [1762-1775]; G3V6E1 [1740-1753]; A0A0G2K0F5 [1764-1777]; G3V885 [1760-1773]		1	1553.75		100	100					327	#DIV/0!	#DIV/0!	#DIV/0!	Shared	Not Found	Not Found	Peak Found	High	Peak Found	High	Not Found	Not Found	High	0.0001666	0.0007846	3.2	28.02
	FALSE	High	[R].ANLLQAEIEELR.[A]		0.00724075	0.000430687	2	4	1	G3V6E1; A0A0G2K0F5	G3V6E1 [1660-1671]; A0A0G2K0F5 [1684-1695]		0	1398.76	0.01	28.669	0.01					386.5	#DIV/0!	#DIV/0!	#DIV/0!	Shared	Not Found	Not Found	Peak Found	High	Not Found	Not Found	Not Found	Peak Found	High	0.0001666	0.001094	3.31	48.99
	FALSE	High	[RK].DIDDLELTLAK.[VA]		0.0119122	0.000430687	7	15	5	G3V8B0; G3V6D8; F1LMU0; G3V6E1; A0A0G2K0F5; G3V885; F1M8F6	G3V8B0 [953-963]; G3V6D8 [954-964]; F1LMU0 [957-967]; G3V6E1 [936-946]; A0A0G2K0F5 [959-969]; G3V885 [955-965]; F1M8F6 [956-966]		0	1245.66	0.01	5.964	4.129		1	1		215.1	#DIV/0!	#DIV/0!	#DIV/0!	Shared	Not Found	Not Found	High	High	Peak Found	High	Peak Found	Peak Found	High	0.0001666	0.002131	3.11	46.76
	FALSE	High	[K].DTQLHLDDALR.[G]		0.0123705	0.000430687	4	9	2	G3V6D8; F1LMU0; G3V6E1; A0A0G2K0F5	G3V6D8 [1653-1663]; F1LMU0 [1656-1666]; G3V6E1 [1634-1644]; A0A0G2K0F5 [1658-1668]		0	1296.65		100	100					398.4	#DIV/0!	#DIV/0!	#DIV/0!	Shared	Not Found	Not Found	Not Found	High	Peak Found	Peak Found	Not Found	Not Found	High	0.0001666	0.002224	3.67	33.63
	FALSE	High	[R].ELEEISERLEEAGGATSAQIEMNK.[K]	1xOxidation [M22]	1.22563e-05	0.000430687	3	7	2	F1LMU0; G3V6E1; A0A0G2K0F5	F1LMU0 [1146-1169]; G3V6E1 [1125-1148]; A0A0G2K0F5 [1148-1171]		1	2650.25		100						400	#DIV/0!	#DIV/0!	#DIV/0!	Shared	Not Found	Not Found	Peak Found	High	Not Found	Not Found	Not Found	Not Found	High	0.0001666	2.346e-07	6.36	42.46
	FALSE	High	[K].ELTYQTEEDR.[K]		0.0330347	0.000430687	4	10	1	G3V8B0; F1LMU0; G3V6E1; A0A0G2K0F5	G3V8B0 [1849-1858]; F1LMU0 [1853-1862]; G3V6E1 [1831-1840]; A0A0G2K0F5 [1855-1864]		0	1283.58	1.283	9.841	0.01				42.3	324.7	#DIV/0!	#DIV/0!	#DIV/0!	Shared	Not Found	Peak Found	Not Found	High	Not Found	Not Found	Not Found	Peak Found	High	0.0001666	0.008244	2.55	25.44
	FALSE	High	[K].ELTYQTEEDRK.[N]		0.0149381	0.000430687	4	10	2	G3V8B0; F1LMU0; G3V6E1; A0A0G2K0F5	G3V8B0 [1849-1859]; F1LMU0 [1853-1863]; G3V6E1 [1831-1841]; A0A0G2K0F5 [1855-1865]		1	1411.67	0.464	100	2.51	1		1	1.4	388.2	#DIV/0!	#DIV/0!	#DIV/0!	Shared	Peak Found	Peak Found	Not Found	High	Peak Found	Peak Found	Peak Found	Peak Found	High	0.0001666	0.002861	3	21.16
	FALSE	High	[R].ENQSILITGESGAGK.[T]		0.000295396	0.000430687	7	14	6	G3V8B0; G3V6D8; F1LMU0; G3V6E1; A0A0G2K0F5; G3V885; F1M8F6	G3V8B0 [170-184]; G3V6D8 [171-185]; F1LMU0 [171-185]; G3V6E1 [172-186]; A0A0G2K0F5 [172-186]; G3V885 [170-184]; F1M8F6 [173-187]		0	1503.76	0.274	8.271	4.464	1	1	1	7.8	236.2	#DIV/0!	#DIV/0!	#DIV/0!	Shared	Peak Found	Peak Found	High	High	High	High	High	Peak Found	High	0.0001666	1.58e-05	4.71	30.38
	FALSE	High	[K].EVTERAEDEEEINAELTAK.[K]		4.34394e-05	0.000430687	4	7	2	G3V6D8; G3V6E1; A0A0G2K0F5; F1M8F6	G3V6D8 [922-940]; G3V6E1 [904-922]; A0A0G2K0F5 [927-945]; F1M8F6 [924-942]		1	2176.03		100	100					390.9	#DIV/0!	#DIV/0!	#DIV/0!	Shared	Not Found	Not Found	Not Found	High	Not Found	Peak Found	Not Found	Not Found	High	0.0001666	1.256e-06	4.9	32.4
	FALSE	High	[R].GQEDLKEQLAMVER.[R]	1xOxidation [M11]	0.0144762	0.000430687	2	4	2	G3V6E1; A0A0G2K0F5	G3V6E1 [1645-1658]; A0A0G2K0F5 [1669-1682]		1	1661.82	0.362	7.643	1.425				13.9	293.1	#DIV/0!	#DIV/0!	#DIV/0!	Shared	Peak Found	Peak Found	Peak Found	High	Peak Found	Peak Found	Not Found	Peak Found	High	0.0001666	0.00275	3.91	31.2
	FALSE	High	[K].GSSFQTVSALFR.[E]		0.00891579	0.000430687	5	10	1	G3V6D8; F1LMU0; G3V6E1; A0A0G2K0F5; F1M8F6	G3V6D8 [642-653]; F1LMU0 [645-656]; G3V6E1 [624-635]; A0A0G2K0F5 [647-658]; F1M8F6 [644-655]		0	1299.67	0.01	90.494	0.01					395.6	#DIV/0!	#DIV/0!	#DIV/0!	Shared	Not Found	Not Found	Not Found	High	Not Found	Not Found	Peak Found	Peak Found	High	0.0001666	0.001439	3.37	45.49
	FALSE	High	[K].HADSVAELGEQIDNLQR.[V]		0.000415688	0.000430687	4	10	6	G3V8B0; F1LMU0; A0A0G2K0F5; G3V885	G3V8B0 [1196-1212]; F1LMU0 [1200-1216]; A0A0G2K0F5 [1202-1218]; G3V885 [1198-1214]		0	1894.93	0.316	5.419	8.402	1	1		8.4	143.2	#DIV/0!	#DIV/0!	#DIV/0!	Shared	Peak Found	Peak Found	High	High	Not Found	High	Peak Found	Peak Found	High	0.0001666	2.49e-05	5	39.02
	FALSE	High	[K].KALQEAHQQTLDDLQAEEDKVNTLTK.[A]		8.65715e-05	0.000430687	4	8	1	F1LMU0; G3V6E1; A0A0G2K0F5; F1M8F6	F1LMU0 [1001-1026]; G3V6E1 [980-1005]; A0A0G2K0F5 [1003-1028]; F1M8F6 [1000-1025]		2	2966.51	0.01	3.321	0.01					307.4	#DIV/0!	#DIV/0!	#DIV/0!	Shared	Not Found	Not Found	Not Found	High	Not Found	Not Found	Not Found	Peak Found	High	0.0001666	3.123e-06	6.34	35.39
	FALSE	High	[K].KAITDAAMMAEELKK.[E]	2xOxidation [M8; M9]	0.00599187	0.000430687	6	15	2	G3V8B0; G3V6D8; F1LMU0; G3V6E1; A0A0G2K0F5; G3V885	G3V8B0 [1757-1771]; G3V6D8 [1758-1772]; F1LMU0 [1761-1775]; G3V6E1 [1739-1753]; A0A0G2K0F5 [1763-1777]; G3V885 [1759-1773]		2	1681.85	0.311	7.955	1.867				11.2	285.8	#DIV/0!	#DIV/0!	#DIV/0!	Shared	Not Found	Peak Found	Peak Found	High	Peak Found	Not Found	Peak Found	Not Found	High	0.0001666	0.0008531	4.54	25.78
	FALSE	High	[K].KHADSVAELGEQIDNLQR.[V]		0.000525315	0.000430687	4	10	1	G3V8B0; F1LMU0; A0A0G2K0F5; G3V885	G3V8B0 [1195-1212]; F1LMU0 [1199-1216]; A0A0G2K0F5 [1201-1218]; G3V885 [1197-1214]		1	2023.02	0.01	15.955	1.879					338.9	#DIV/0!	#DIV/0!	#DIV/0!	Shared	Not Found	Not Found	Not Found	High	Not Found	Peak Found	Not Found	Peak Found	High	0.0001666	3.389e-05	4.45	34.71
	FALSE	High	[R].KKHADSVAELGEQIDNLQR.[V]		0.000490003	0.000430687	4	10	1	G3V8B0; F1LMU0; A0A0G2K0F5; G3V885	G3V8B0 [1194-1212]; F1LMU0 [1198-1216]; A0A0G2K0F5 [1200-1218]; G3V885 [1196-1214]		2	2151.12		100						400	#DIV/0!	#DIV/0!	#DIV/0!	Shared	Not Found	Not Found	Not Found	High	Not Found	Not Found	Not Found	Not Found	High	0.0001666	3.105e-05	5.25	33.02
	FALSE	High	[R].KIAEQELLDASER.[V]		0.000817951	0.000430687	2	5	1	G3V6E1; A0A0G2K0F5	G3V6E1 [1682-1694]; A0A0G2K0F5 [1706-1718]		1	1501.79		100	100					360.2	#DIV/0!	#DIV/0!	#DIV/0!	Shared	Not Found	Not Found	Not Found	High	Peak Found	Not Found	Not Found	Not Found	High	0.0001666	6.116e-05	4.66	29.75
	FALSE	High	[R].KLQHELEEAEER.[A]		0.000833622	0.000430687	2	4	2	G3V6E1; A0A0G2K0F5	G3V6E1 [1880-1891]; A0A0G2K0F5 [1904-1915]		1	1510.75	0.01	3.576	0.956					258.6	#DIV/0!	#DIV/0!	#DIV/0!	Shared	Not Found	Not Found	Peak Found	High	Not Found	Peak Found	Not Found	Peak Found	High	0.0001666	6.266e-05	4.69	22.44
	FALSE	High	[K].IAEKDEEIDQLK.[R]		0.00179201	0.000430687	3	7	1	F1LMU0; G3V6E1; A0A0G2K0F5	F1LMU0 [1580-1591]; G3V6E1 [1558-1569]; A0A0G2K0F5 [1582-1593]		1	1430.74	0.01	0.31	0.02					93.3	#DIV/0!	#DIV/0!	#DIV/0!	Shared	Not Found	Not Found	Not Found	High	Peak Found	Peak Found	Peak Found	Not Found	High	0.0001666	0.0001721	4.32	25.73
	FALSE	High	[K].IAEKDEEIDQLKR.[N]		0.000230809	0.000430687	3	7	4	F1LMU0; G3V6E1; A0A0G2K0F5	F1LMU0 [1580-1592]; G3V6E1 [1558-1570]; A0A0G2K0F5 [1582-1594]		2	1586.84	0.01	7.142	0.314		1	1		337.9	#DIV/0!	#DIV/0!	#DIV/0!	Shared	Not Found	Not Found	Peak Found	High	Peak Found	Peak Found	Peak Found	Peak Found	High	0.0001666	1.139e-05	4.33	23.61
	FALSE	High	[K].IAEQELLDASER.[V]		0.0193193	0.000430687	2	5	2	G3V6E1; A0A0G2K0F5	G3V6E1 [1683-1694]; A0A0G2K0F5 [1707-1718]		0	1373.69		100						400	#DIV/0!	#DIV/0!	#DIV/0!	Shared	Not Found	Not Found	Peak Found	High	Not Found	Not Found	Not Found	Not Found	High	0.0001666	0.004045	3.72	34.19
	FALSE	High	[K].LASADIETYLLEK.[S]		0.000888056	0.000430687	7	14	8	G3V8B0; G3V6D8; F1LMU0; G3V6E1; A0A0G2K0F5; G3V885; F1M8F6	G3V8B0 [258-270]; G3V6D8 [259-271]; F1LMU0 [261-273]; G3V6E1 [262-274]; A0A0G2K0F5 [262-274]; G3V885 [259-271]; F1M8F6 [261-273]		0	1465.78	0.159	10.718	3.117	1	1	1	4.2	285.9	#DIV/0!	#DIV/0!	#DIV/0!	Shared	Peak Found	High	High	High	High	High	Peak Found	Peak Found	High	0.0001666	6.801e-05	4.41	47.25
	FALSE	High	[R].LDEAEQIALK.[G]		0.0238974	0.000430687	6	14	4	G3V8B0; G3V6D8; F1LMU0; G3V6E1; A0A0G2K0F5; G3V885	G3V8B0 [1797-1806]; G3V6D8 [1798-1807]; F1LMU0 [1801-1810]; G3V6E1 [1779-1788]; A0A0G2K0F5 [1803-1812]; G3V885 [1799-1808]		0	1129.61	0.01	8.083	1.6					302.7	#DIV/0!	#DIV/0!	#DIV/0!	Shared	Not Found	Not Found	Peak Found	High	Peak Found	High	Not Found	Peak Found	High	0.0001666	0.005346	3.31	31.87
	FALSE	High	[K].IEDMAMMTHLHEPAVLYNLK.[E]	3xOxidation [M4; M6; M7]	0.00100782	0.000430687	3	7	2	F1LMU0; G3V6E1; A0A0G2K0F5	F1LMU0 [88-107]; G3V6E1 [89-108]; A0A0G2K0F5 [89-108]		0	2404.13		100						400	#DIV/0!	#DIV/0!	#DIV/0!	Shared	Not Found	Not Found	Not Found	High	Not Found	Not Found	Not Found	Not Found	High	0.0001666	8.011e-05	3.58	34.11
	FALSE	High	[R].LEEAGGATSAQIEMNK.[K]	1xOxidation [M14]	0.000277287	0.000430687	3	7	2	F1LMU0; G3V6E1; A0A0G2K0F5	F1LMU0 [1154-1169]; G3V6E1 [1133-1148]; A0A0G2K0F5 [1156-1171]		0	1664.78		100						400	#DIV/0!	#DIV/0!	#DIV/0!	Shared	Not Found	Not Found	Not Found	High	Not Found	Not Found	Not Found	Not Found	High	0.0001666	1.455e-05	4.1	24.74
	FALSE	High	[R].LEEAGGATSAQIEMNKK.[R]	1xOxidation [M14]	0.106989	0.00697792	3	7	1	F1LMU0; G3V6E1; A0A0G2K0F5	F1LMU0 [1154-1170]; G3V6E1 [1133-1149]; A0A0G2K0F5 [1156-1172]		1	1792.87	12.796	7.713	3.814				202.1	121.8	#DIV/0!	#DIV/0!	#DIV/0!	Shared	Peak Found	Not Found	Not Found	High	Peak Found	Peak Found	Not Found	Peak Found	High	0.002586	0.0407	3.12	23.57
	FALSE	High	[R].IEELEEELEAER.[TA]		0.00160935	0.000430687	7	14	10	G3V8B0; G3V6D8; F1LMU0; G3V6E1; A0A0G2K0F5; G3V885; F1M8F6	G3V8B0 [1115-1126]; G3V6D8 [1116-1127]; F1LMU0 [1119-1130]; G3V6E1 [1098-1109]; A0A0G2K0F5 [1121-1132]; G3V885 [1117-1128]; F1M8F6 [1118-1129]		0	1488.71	0.282	3.588	1.96	1	1	1	16.5	210.1	#DIV/0!	#DIV/0!	#DIV/0!	Shared	High	High	High	High	High	High	High	Peak Found	High	0.0001666	0.0001499	4.1	37.89
	FALSE	High	[K].LEQQVDDLEGSLEQEK.[K]		0.0015992	0.000430687	6	11	1	G3V8B0; F1LMU0; G3V6E1; A0A0G2K0F5; G3V885; F1M8F6	G3V8B0 [1027-1042]; F1LMU0 [1031-1046]; G3V6E1 [1010-1025]; A0A0G2K0F5 [1033-1048]; G3V885 [1029-1044]; F1M8F6 [1030-1045]		0	1859.89	1.238	4.334	5.222				42	147	#DIV/0!	#DIV/0!	#DIV/0!	Shared	Peak Found	Not Found	Peak Found	High	Peak Found	Peak Found	Not Found	Peak Found	High	0.0001666	0.0001481	4.29	37.99
	FALSE	High	[K].LEQQVDDLEGSLEQEKK.[VIL]		4.39925e-05	0.000430687	6	11	2	G3V8B0; F1LMU0; G3V6E1; A0A0G2K0F5; G3V885; F1M8F6	G3V8B0 [1027-1043]; F1LMU0 [1031-1047]; G3V6E1 [1010-1026]; A0A0G2K0F5 [1033-1049]; G3V885 [1029-1045]; F1M8F6 [1030-1046]		1	1987.98	0.01	4.015	2.269					220.5	#DIV/0!	#DIV/0!	#DIV/0!	Shared	Not Found	Not Found	Peak Found	High	Peak Found	High	Not Found	Peak Found	High	0.0001666	1.272e-06	4.59	34.08
	FALSE	High	[K].IKEVTERAEDEEEINAELTAK.[K]		2.65197e-05	0.000430687	4	7	2	G3V6D8; G3V6E1; A0A0G2K0F5; F1M8F6	G3V6D8 [920-940]; G3V6E1 [902-922]; A0A0G2K0F5 [925-945]; F1M8F6 [922-942]		2	2417.2	0.01	0.814	0.756		1	1		126.7	#DIV/0!	#DIV/0!	#DIV/0!	Shared	Not Found	Not Found	Peak Found	High	Peak Found	Peak Found	Peak Found	Peak Found	High	0.0001666	6.542e-07	4.83	31.57
	FALSE	High	[K].IKNAYEESLDQLETLKR.[E]		0.0126062	0.000430687	1	3	1	A0A0G2K0F5	A0A0G2K0F5 [1490-1506]		2	2050.08	0.198	6.154	0.01	1			10.8	334.8	#DIV/0!	#DIV/0!	#DIV/0!		Peak Found	Peak Found	Not Found	High	Not Found	Not Found	Peak Found	Peak Found	High	0.0001666	0.002284	2.65	38.6
	FALSE	High	[R].LQDAEEHVEAVNAK.[C]		0.000982639	0.000430687	1	3	2	A0A0G2K0F5	A0A0G2K0F5 [1403-1416]		0	1552.76									#DIV/0!	#DIV/0!	#DIV/0!	No Quan Values	Not Found	Not Found	Not Found	High	Not Found	Not Found	Not Found	Not Found	High	0.0001666	7.78e-05	3.5
	FALSE	High	[R].LQDLVDKLQAK.[V]		0.00937686	0.000430687	2	4	4	G3V6E1; A0A0G2K0F5	G3V6E1 [1846-1856]; A0A0G2K0F5 [1870-1880]		1	1270.74		100	100					365.1	#DIV/0!	#DIV/0!	#DIV/0!	Shared	Not Found	Not Found	Peak Found	High	Peak Found	Not Found	Not Found	Not Found	High	0.0001666	0.00154	3.6	30.76
	FALSE	High	[K].IQHELEEAEER.[A]		0.00245835	0.000430687	3	8	2	F1LMU0; G3V6E1; A0A0G2K0F5	F1LMU0 [1903-1913]; G3V6E1 [1881-1891]; A0A0G2K0F5 [1905-1915]		0	1382.65	0.01	3.92	0.634		1	1		282.3	#DIV/0!	#DIV/0!	#DIV/0!	Shared	Not Found	Not Found	Peak Found	High	Peak Found	Peak Found	Peak Found	Peak Found	High	0.0001666	0.0002619	3.34	23.02
	FALSE	High	[R].IQLELNQVK.[S]		0.0282801	0.000430687	3	7	2	F1LMU0; G3V6E1; A0A0G2K0F5	F1LMU0 [1565-1573]; G3V6E1 [1543-1551]; A0A0G2K0F5 [1567-1575]		0	1084.64	0.01	100	0.721					393.9	#DIV/0!	#DIV/0!	#DIV/0!	Shared	Not Found	Not Found	Peak Found	High	Not Found	Peak Found	Not Found	Peak Found	High	0.0001666	0.006726	3.4	34.52
	FALSE	High	[R].LQNEVEDLMLDVER.[TS]	1xOxidation [M9]	0.000474747	0.000430687	3	7	5	F1LMU0; G3V6E1; A0A0G2K0F5	F1LMU0 [1425-1438]; G3V6E1 [1403-1416]; A0A0G2K0F5 [1427-1440]		0	1718.83		100	100					368.2	#DIV/0!	#DIV/0!	#DIV/0!	Shared	Not Found	Not Found	Not Found	High	Not Found	Peak Found	Not Found	Not Found	High	0.0001666	2.96e-05	4.21	42.3
	FALSE	High	[K].MQGTLEDQIISANPLLEAFGNAK.[T]	1xOxidation [M1]	2.30739e-05	0.000430687	4	8	2	F1LMU0; G3V6E1; A0A0G2K0F5; F1M8F6	F1LMU0 [215-237]; G3V6E1 [216-238]; A0A0G2K0F5 [216-238]; F1M8F6 [215-237]		0	2476.24		100						400	#DIV/0!	#DIV/0!	#DIV/0!	Shared	Not Found	Not Found	Not Found	High	Not Found	Not Found	Not Found	Not Found	High	0.0001666	5.43e-07	5.61	53.05
	FALSE	High	[K].NAYEESLDQLETLK.[R]		0.00134816	0.000430687	3	7	1	F1LMU0; G3V6E1; A0A0G2K0F5	F1LMU0 [1490-1503]; G3V6E1 [1468-1481]; A0A0G2K0F5 [1492-1505]		0	1652.8		100						400	#DIV/0!	#DIV/0!	#DIV/0!	Shared	Not Found	Not Found	Peak Found	High	Not Found	Not Found	Not Found	Not Found	High	0.0001666	0.0001187	4.23	45.2
	FALSE	High	[K].NAYEESLDQLETLKR.[E]		0.000434509	0.000430687	3	7	3	F1LMU0; G3V6E1; A0A0G2K0F5	F1LMU0 [1490-1504]; G3V6E1 [1468-1482]; A0A0G2K0F5 [1492-1506]		1	1808.9	100	100	100				11.2	363.7	#DIV/0!	#DIV/0!	#DIV/0!	Shared	Not Found	Peak Found	Peak Found	High	Not Found	Peak Found	Not Found	Not Found	High	0.0001666	2.643e-05	4.3	40.06
	FALSE	High	[K].NKDPLNETVVGLYQK.[S]		0.0119122	0.000430687	6	13	1	G3V8B0; G3V6D8; F1LMU0; G3V6E1; A0A0G2K0F5; G3V885	G3V8B0 [597-611]; G3V6D8 [598-612]; F1LMU0 [600-614]; G3V6E1 [576-590]; A0A0G2K0F5 [602-616]; G3V885 [598-612]		1	1717.91		100	100					246.5	#DIV/0!	#DIV/0!	#DIV/0!	Shared	Not Found	Not Found	Not Found	Peak Found	Not Found	High	Not Found	Not Found	High	0.0001666	0.00212	3.81	35.66
	FALSE	High	[K].NLQQEISDLTEQIAEGGK.[RH]		1.7915e-05	0.000430687	3	7	2	F1LMU0; G3V6E1; A0A0G2K0F5	F1LMU0 [1508-1525]; G3V6E1 [1486-1503]; A0A0G2K0F5 [1510-1527]		0	1972.98		100	100					245.6	#DIV/0!	#DIV/0!	#DIV/0!	Shared	Not Found	Not Found	Peak Found	High	Peak Found	Not Found	Not Found	Not Found	High	0.0001666	3.891e-07	5.14	52.41
	FALSE	High	[K].NLQQEISDLTEQIAEGGKR.[I]		0.00114373	0.000430687	2	4	1	G3V6E1; A0A0G2K0F5	G3V6E1 [1486-1504]; A0A0G2K0F5 [1510-1528]		1	2129.08		100						400	#DIV/0!	#DIV/0!	#DIV/0!	Shared	Not Found	Not Found	Not Found	High	Not Found	Not Found	Not Found	Not Found	High	0.0001666	9.473e-05	4.64	51.06
	FALSE	High	[K].NLTEEMAGLDETIAK.[L]	1xOxidation [M6]	0.00050575	0.000430687	3	5	4	G3V6E1; A0A0G2K0F5; F1M8F6	G3V6E1 [960-974]; A0A0G2K0F5 [983-997]; F1M8F6 [980-994]		0	1650.79	0.01	23.594	0.417					377.3	#DIV/0!	#DIV/0!	#DIV/0!	Shared	Not Found	Not Found	Not Found	High	Peak Found	Not Found	Not Found	Peak Found	High	0.0001666	3.229e-05	3.79	34.64
	FALSE	High	[K].QAFTQQIEELKR.[Q]		0.00258589	0.000430687	4	9	2	G3V6D8; F1LMU0; G3V6E1; A0A0G2K0F5	G3V6D8 [1307-1318]; F1LMU0 [1310-1321]; G3V6E1 [1288-1299]; A0A0G2K0F5 [1312-1323]		1	1490.8	100	100	100				42.8	307.9	#DIV/0!	#DIV/0!	#DIV/0!	Shared	Peak Found	Not Found	Peak Found	High	Peak Found	Not Found	Not Found	Not Found	High	0.0001666	0.00028	3.9	31.44
	FALSE	High	[R].QEAPPHIFSISDNAYQFMLTDR.[E]	1xOxidation [M18]	0.0050847	0.000430687	5	10	1	G3V6D8; F1LMU0; G3V6E1; A0A0G2K0F5; F1M8F6	G3V6D8 [149-170]; F1LMU0 [149-170]; G3V6E1 [150-171]; A0A0G2K0F5 [150-171]; F1M8F6 [151-172]		0	2596.21		100						400	#DIV/0!	#DIV/0!	#DIV/0!	Shared	Not Found	Not Found	Not Found	High	Not Found	Not Found	Not Found	Not Found	High	0.0001666	0.0006853	4.86	46.99
	FALSE	High	[K].QKYEETHAELEASQK.[E]		0.000698309	0.000430687	2	4	1	G3V6E1; A0A0G2K0F5	G3V6E1 [1440-1454]; A0A0G2K0F5 [1464-1478]		1	1790.86		100						400	#DIV/0!	#DIV/0!	#DIV/0!	Shared	Not Found	Not Found	Not Found	High	Not Found	Not Found	Not Found	Not Found	High	0.0001666	4.968e-05	3.83	19.55
	FALSE	High	[R].RANLLQAEIEELR.[A]		0.00010205	0.000430687	2	4	2	G3V6E1; A0A0G2K0F5	G3V6E1 [1659-1671]; A0A0G2K0F5 [1683-1695]		1	1554.86		100	100					397.4	#DIV/0!	#DIV/0!	#DIV/0!	Shared	Not Found	Not Found	Not Found	High	Not Found	Peak Found	Not Found	Not Found	High	0.0001666	3.887e-06	4.83	41.33
	FALSE	High	[K].RQEAPPHIFSISDNAYQFMLTDR.[E]	1xOxidation [M19]	0.0168305	0.000430687	5	10	1	G3V6D8; F1LMU0; G3V6E1; A0A0G2K0F5; F1M8F6	G3V6D8 [148-170]; F1LMU0 [148-170]; G3V6E1 [149-171]; A0A0G2K0F5 [149-171]; F1M8F6 [150-172]		1	2752.31		100	100					376.4	#DIV/0!	#DIV/0!	#DIV/0!	Shared	Not Found	Not Found	Not Found	High	Not Found	Peak Found	Not Found	Not Found	High	0.0001666	0.003349	4.05	43.06
	FALSE	High	[K].RVIQYFATIAVTGEK.[K]		0.0648844	0.00128441	3	5	1	G3V6E1; A0A0G2K0F5; F1M8F6	G3V6E1 [192-206]; A0A0G2K0F5 [192-206]; F1M8F6 [193-207]		1	1695.94		100						400	#DIV/0!	#DIV/0!	#DIV/0!	Shared	Not Found	Not Found	Not Found	High	Not Found	Not Found	Not Found	Not Found	High	0.0004898	0.02056	3.72	40.05
	FALSE	High	[K].SAETEKEMANMKEEFEK.[T]	2xOxidation [M8; M11]	0.0241978	0.000430687	1	3	2	A0A0G2K0F5	A0A0G2K0F5 [848-864]		2	2062.89	0.01	9.028	0.441		1	1		345	#DIV/0!	#DIV/0!	#DIV/0!		Not Found	Not Found	Peak Found	High	Peak Found	Peak Found	Peak Found	Peak Found	High	0.0001666	0.005464	3.52	19.23
	FALSE	High	[K].SELQAALEEAEASLEHEEGK.[I]		1.195e-05	0.000430687	1	3	2	A0A0G2K0F5	A0A0G2K0F5 [1544-1563]		0	2170.01		100	100					306.8	#DIV/0!	#DIV/0!	#DIV/0!		Not Found	Not Found	Peak Found	High	Peak Found	Not Found	Not Found	Not Found	High	0.0001666	2.262e-07	4.72	50.48
	FALSE	High	[R].SLSTELFK.[LIV]		0.1295	0.0092871	5	12	1	G3V8B0; G3V6D8; F1LMU0; A0A0G2K0F5; G3V885	G3V8B0 [1476-1483]; G3V6D8 [1477-1484]; F1LMU0 [1480-1487]; A0A0G2K0F5 [1482-1489]; G3V885 [1478-1485]		0	924.504	0.297	5.873	3.671	1	1	1	10.9	216.7	#DIV/0!	#DIV/0!	#DIV/0!	Shared	Peak Found	Peak Found	High	Peak Found	Peak Found	Peak Found	Peak Found	Peak Found	High	0.00344	0.0531	2.56	36.1
	FALSE	High	[R].TKYETDAIQR.[T]		0.0560829	0.000430687	7	14	3	G3V8B0; G3V6D8; F1LMU0; G3V6E1; A0A0G2K0F5; G3V885; F1M8F6	G3V8B0 [1373-1382]; G3V6D8 [1374-1383]; F1LMU0 [1377-1386]; G3V6E1 [1355-1364]; A0A0G2K0F5 [1379-1388]; G3V885 [1375-1384]; F1M8F6 [1376-1385]		1	1224.62	0.7	54.575	0.395	1		1	4.9	385.2	#DIV/0!	#DIV/0!	#DIV/0!	Shared	Peak Found	Peak Found	Not Found	High	Peak Found	Peak Found	Peak Found	Peak Found	High	0.0001666	0.01689	2.49	20.57
	FALSE	High	[K].TPGAMEHELVLHQLR.[C]	1xOxidation [M5]	0.00885977	0.000430687	4	8	1	F1LMU0; G3V6E1; A0A0G2K0F5; F1M8F6	F1LMU0 [684-698]; G3V6E1 [663-677]; A0A0G2K0F5 [686-700]; F1M8F6 [683-697]		0	1746.9		100						400	#DIV/0!	#DIV/0!	#DIV/0!	Shared	Not Found	Not Found	Not Found	High	Not Found	Not Found	Not Found	Not Found	High	0.0001666	0.001435	2.81	28.08
	FALSE	High	[K].TSVFVAEPK.[E]		0.112095	0.0075886	3	4	1	G3V6E1; A0A0G2K0F5; F1M8F6	G3V6E1 [37-45]; A0A0G2K0F5 [37-45]; F1M8F6 [38-46]		0	977.53	0.318	16.709	0.932				6.7	352.5	#DIV/0!	#DIV/0!	#DIV/0!	Shared	Peak Found	Not Found	Not Found	High	Peak Found	Not Found	Not Found	Peak Found	High	0.002818	0.04346	2.56	27.32
	FALSE	High	[R].VKELTYQTEEDRK.[N]		0.000729925	0.000430687	3	8	2	F1LMU0; G3V6E1; A0A0G2K0F5	F1LMU0 [1851-1863]; G3V6E1 [1829-1841]; A0A0G2K0F5 [1853-1865]		2	1638.83	0.01	4.402	0.555					295.6	#DIV/0!	#DIV/0!	#DIV/0!	Shared	Not Found	Not Found	Peak Found	High	Peak Found	Not Found	Not Found	Peak Found	High	0.0001666	5.257e-05	4.29	20.14
	FALSE	High	[RK].VLNASAIPEGQFIDSK.[K]		0.0010468	0.000430687	4	9	1	G3V6D8; F1LMU0; A0A0G2K0F5; F1M8F6	G3V6D8 [725-740]; F1LMU0 [728-743]; A0A0G2K0F5 [730-745]; F1M8F6 [727-742]		0	1688.89	0.01	6.972	0.01					349.8	#DIV/0!	#DIV/0!	#DIV/0!	Shared	Not Found	Not Found	Peak Found	High	Not Found	Not Found	Not Found	Peak Found	High	0.0001666	8.488e-05	3.65	40.44
	FALSE	High	[RK].VLNASAIPEGQFIDSKK.[A]		0.0481334	0.000430687	4	9	1	G3V6D8; F1LMU0; A0A0G2K0F5; F1M8F6	G3V6D8 [725-741]; F1LMU0 [728-744]; A0A0G2K0F5 [730-746]; F1M8F6 [727-743]		1	1816.98									#DIV/0!	#DIV/0!	#DIV/0!	No Quan Values	Not Found	Not Found	Not Found	High	Not Found	Not Found	Not Found	Not Found	High	0.0001666	0.01376	3.36
	FALSE	High	[R].VIQYFATIAVTGEK.[K]		0.00100782	0.000430687	3	5	2	G3V6E1; A0A0G2K0F5; F1M8F6	G3V6E1 [193-206]; A0A0G2K0F5 [193-206]; F1M8F6 [194-207]		0	1539.84		100						400	#DIV/0!	#DIV/0!	#DIV/0!	Shared	Not Found	Not Found	Peak Found	High	Not Found	Not Found	Not Found	Not Found	High	0.0001666	8.064e-05	3.12	44.11
	FALSE	High	[R].VQLLHTQNTSLINTK.[K]		0.000663849	0.000430687	3	7	2	F1LMU0; G3V6E1; A0A0G2K0F5	F1LMU0 [1717-1731]; G3V6E1 [1695-1709]; A0A0G2K0F5 [1719-1733]		0	1709.95	0.01	10.214	0.01					364.3	#DIV/0!	#DIV/0!	#DIV/0!	Shared	Not Found	Not Found	Peak Found	High	Not Found	Not Found	Peak Found	Not Found	High	0.0001666	4.628e-05	3.45	31.31
	FALSE	High	[K].YDKIEDMAMMTHLHEPAVLYNLK.[E]	2xOxidation [M7; M9]	0.137893	0.00957859	3	7	1	F1LMU0; G3V6E1; A0A0G2K0F5	F1LMU0 [85-107]; G3V6E1 [86-108]; A0A0G2K0F5 [86-108]		1	2794.32									#DIV/0!	#DIV/0!	#DIV/0!	No Quan Values	Not Found	Not Found	Not Found	High	Not Found	Not Found	Not Found	Not Found	High	0.003682	0.05773	3.1
	FALSE	High	[K].YEETHAELEASQK.[E]		0.00806029	0.000430687	2	4	1	G3V6E1; A0A0G2K0F5	G3V6E1 [1442-1454]; A0A0G2K0F5 [1466-1478]		0	1534.7		100						400	#DIV/0!	#DIV/0!	#DIV/0!	Shared	Not Found	Not Found	Not Found	High	Not Found	Not Found	Not Found	Not Found	High	0.0001666	0.00126	2.86	20.7
High	Master Protein	F1LMV6	Desmoplakin OS=Rattus norvegicus OX=10116 GN=Dsp PE=1 SV=1	0	301.628	24	66	201	66	332.2	679.73	66	cell differentiation;cell organization and biogenesis;metabolic process;regulation of biological process;response to stimulus	cytoskeleton;membrane;nucleus	catalytic activity;motor activity;protein binding;RNA binding;structural molecule activity	Pf00681, Pf01576, Pf02463, Pf04111, Pf04156, Pf05483, Pf05557, Pf05622, Pf06637, Pf06705, Pf07888, Pf10174, Pf12128, Pf13166	306871	ENSRNOG00000013928.6	Dsp	Formation of the cornified envelope; Neutrophil degranulation	Arrhythmogenic right ventricular cardiomyopathy (ARVC)	0	0.919679	0.469869	9.42751	118.6	5.9	12.9	101.6	492.8	14.4	26	27.8	High	High	High	High	High	High	High	High
	Checked	Confidence	Annotated Sequence	Modifications	Qvality PEP	Qvality q-value	# Protein Groups	# Proteins	# PSMs	Master Protein Accessions	Positions in Master Proteins	Modifications in Master Proteins	# Missed Cleavages	Theo. MH+ [Da]	Abundance Ratio: (controle CARD445) / (remplissage)	Abundance Ratio: (LPS) / (remplissage)	Abundance Ratio: (NButGT) / (remplissage)	Abundance Ratio Adj. P-Value: (controle CARD445) / (remplissage)	Abundance Ratio Adj. P-Value: (LPS) / (remplissage)	Abundance Ratio Adj. P-Value: (NButGT) / (remplissage)	Abundances (Grouped): controle CARD445	Abundances (Grouped): LPS	#DIV/0!	#DIV/0!	#DIV/0!	Quan Info	Found in Sample: [S67] F67: Sample, 1, controle CARD445	Found in Sample: [S77] F77: Sample, 2, controle CARD445	Found in Sample: [S5] F5: Sample, 5, LPS	Found in Sample: [S6] F6: Sample, 6, LPS	Found in Sample: [S1] F1: Sample, 1, NButGT	Found in Sample: [S2] F2: Sample, 2, NButGT	Found in Sample: [S3] F3: Sample, 3, remplissage	Found in Sample: [S4] F4: Sample, 4, remplissage	Confidence (by Search Engine): Sequest HT	Percolator q-Value (by Search Engine): Sequest HT	Percolator PEP (by Search Engine): Sequest HT	XCorr (by Search Engine): Sequest HT	Top Apex RT [min]
	FALSE	High	[K].AFIGFEGVK.[G]		0.0588821	0.000430687	1	1	3	F1LMV6	F1LMV6 [2701-2709]		0	967.525	34.966	2.406	100		1		97.7	6.7	#DIV/0!	#DIV/0!	#DIV/0!		High	Not Found	High	Peak Found	High	Not Found	Peak Found	Peak Found	High	0.0001666	0.01804	2.6	38.73
	FALSE	High	[K].AIKEKEYEIER.[L]		0.0248097	0.000430687	1	1	2	F1LMV6	F1LMV6 [1170-1180]		2	1407.75	8.84	0.905	4.987	1	1		224.8	23	#DIV/0!	#DIV/0!	#DIV/0!		High	Peak Found	Peak Found	Peak Found	Peak Found	Not Found	Peak Found	Peak Found	High	0.0001666	0.005633	3.03	20.96
	FALSE	High	[R].ALLQAILQTEDMLK.[V]		0.000823142	0.000430687	1	1	4	F1LMV6	F1LMV6 [779-792]		0	1586.88	0.01	12.23	12.336					191.3	#DIV/0!	#DIV/0!	#DIV/0!		Not Found	Not Found	Not Found	High	High	High	Not Found	Peak Found	High	0.0001666	6.165e-05	3.57	52.65
	FALSE	High	[R].ALLQAILQTEDMLK.[V]	1xOxidation [M12]	0.00189696	0.000430687	1	1	6	F1LMV6	F1LMV6 [779-792]		0	1602.88	0.886	1.102	0.905		1	1	91.1	113.2	#DIV/0!	#DIV/0!	#DIV/0!		High	Not Found	High	High	High	High	Peak Found	High	High	0.0001666	0.0001859	3.11	51.25
	FALSE	High	[K].AITGFDDPFSGK.[T]		0.0108388	0.000430687	1	1	6	F1LMV6	F1LMV6 [2099-2110]		0	1254.6	1.301	1.484	5.249	1	1	1	57.6	65.7	#DIV/0!	#DIV/0!	#DIV/0!		Peak Found	Peak Found	Peak Found	High	High	High	Peak Found	High	High	0.0001666	0.001876	3.32	42.16
	FALSE	High	[R].AVTGYNDPETGNIISLFQAMNK.[E]		5.70206e-05	0.000430687	1	1	2	F1LMV6	F1LMV6 [2342-2363]		0	2383.16			100						#DIV/0!	#DIV/0!	#DIV/0!		Not Found	Not Found	Not Found	Not Found	High	Not Found	Not Found	Not Found	High	0.0001666	1.791e-06	4.72	52.45
	FALSE	High	[R].AVTGYNDPETGNIISLFQAMNK.[E]	1xOxidation [M20]	2.19351e-05	0.000430687	1	1	9	F1LMV6	F1LMV6 [2342-2363]		0	2399.15	2.944	1.46	5.644		1		106.6	52.9	#DIV/0!	#DIV/0!	#DIV/0!		High	Not Found	High	High	High	Not Found	High	High	High	0.0001666	5.054e-07	4.42	50.59
	FALSE	High	[R].EKSAIYQLEEEYENLLK.[A]		0.00650426	0.000430687	1	1	1	F1LMV6	F1LMV6 [251-267]		1	2099.05	100		100				232.6		#DIV/0!	#DIV/0!	#DIV/0!		High	Not Found	Not Found	Not Found	Not Found	Peak Found	Not Found	Not Found	High	0.0001666	0.0009489	3.27	51.32
	FALSE	High	[K].EMSVQEAYK.[K]		0.131743	0.0092871	1	1	1	F1LMV6	F1LMV6 [2483-2491]		0	1084.5	0.01	0.125	1.671					17.9	#DIV/0!	#DIV/0!	#DIV/0!		Not Found	Not Found	Peak Found	Peak Found	High	Peak Found	Peak Found	Not Found	High	0.00344	0.05405	2.4	26.23
	FALSE	High	[K].EMSVQEAYKK.[G]	1xOxidation [M2]	0.097982	0.00591739	1	1	1	F1LMV6	F1LMV6 [2483-2492]		1	1228.59	0.01	2.645	2.845			1		163	#DIV/0!	#DIV/0!	#DIV/0!		Not Found	Not Found	Not Found	Peak Found	High	Peak Found	Peak Found	Peak Found	High	0.002199	0.03622	1.8	18.54
	FALSE	High	[K].ENAAYFQFFEEAQSTEAYLK.[G]		1.7802e-05	0.000430687	1	1	5	F1LMV6	F1LMV6 [381-400]		0	2386.09	0.01	1.631	4.026		1	1		98	#DIV/0!	#DIV/0!	#DIV/0!		High	Not Found	High	High	High	Peak Found	Peak Found	Peak Found	High	0.0001666	3.861e-07	4.85	51.99
	FALSE	High	[R].ENLRQEIEK.[F]		0.0131736	0.000430687	1	1	1	F1LMV6	F1LMV6 [1785-1793]		1	1158.61	0.737	1.354	2.261	1	1	1	55.1	101.2	#DIV/0!	#DIV/0!	#DIV/0!		High	Peak Found	Peak Found	Peak Found	Peak Found	Peak Found	Peak Found	Peak Found	High	0.0001666	0.00243	3.03	22.55
	FALSE	High	[R].FDQQKNDYDQLQK.[A]		0.00580569	0.000430687	1	1	1	F1LMV6	F1LMV6 [1139-1151]		1	1669.78									#DIV/0!	#DIV/0!	#DIV/0!	No Quan Values	High	Not Found	Not Found	Not Found	Not Found	Not Found	Not Found	Not Found	High	0.0001666	0.0008207	2.54
	FALSE	High	[K].FGDSNTVMR.[F]	1xOxidation [M8]	0.116743	0.0075886	1	1	1	F1LMV6	F1LMV6 [924-932]		0	1042.46	0.01	10.852	11.591					185.2	#DIV/0!	#DIV/0!	#DIV/0!		Not Found	Not Found	Not Found	Peak Found	High	Peak Found	Not Found	Peak Found	High	0.002818	0.04586	2.21	21.88
	FALSE	High	[K].FLDQNLQK.[Y]		0.082514	0.00367983	1	1	2	F1LMV6	F1LMV6 [1064-1071]		0	1005.54	0.831	1.331	2.511	1	1	1	58.6	93.8	#DIV/0!	#DIV/0!	#DIV/0!		High	Peak Found	Peak Found	Peak Found	High	Peak Found	Peak Found	Peak Found	High	0.001379	0.02857	2.36	27.65
	FALSE	High	[K].GFFDPNTEENLTYLQLK.[E]		0.000115085	0.000430687	1	1	5	F1LMV6	F1LMV6 [2421-2437]		0	2028.99	0.961	1.268	2.41		1	1	68.2	89.9	#DIV/0!	#DIV/0!	#DIV/0!		High	Not Found	High	Peak Found	High	Peak Found	High	High	High	0.0001666	4.538e-06	3.71	51.06
	FALSE	High	[K].GLIDYETFK.[E]		0.126562	0.0092871	1	1	1	F1LMV6	F1LMV6 [2493-2501]		0	1085.55	0.01	1.508	24.7		1			22.2	#DIV/0!	#DIV/0!	#DIV/0!		Not Found	Not Found	Peak Found	High	Peak Found	Not Found	Peak Found	Peak Found	High	0.003341	0.05135	2.33	40.04
	FALSE	High	[R].GIVDSITGQR.[L]		0.0521215	0.000430687	1	1	2	F1LMV6	F1LMV6 [2647-2656]		0	1045.56	2.736	0.5	18.05	1	1		49.1	9	#DIV/0!	#DIV/0!	#DIV/0!		High	Peak Found	Peak Found	Peak Found	High	Not Found	Peak Found	Peak Found	High	0.0001666	0.01525	2.68	32.98
	FALSE	High	[R].GLVGIEFK.[E]		0.138679	0.00957859	1	1	2	F1LMV6	F1LMV6 [2326-2333]		0	862.503	1.938	6.001	19.839				26.9	83.4	#DIV/0!	#DIV/0!	#DIV/0!		Peak Found	Not Found	Not Found	High	High	Not Found	Not Found	Peak Found	High	0.003682	0.05837	2.06	38.13
	FALSE	High	[R].GYFNEELSEILSDPSDDTK.[G]		6.55359e-05	0.000430687	1	1	8	F1LMV6	F1LMV6 [2402-2420]		0	2158.97	0.454	1.457	2.851		1	1	31.5	101.2	#DIV/0!	#DIV/0!	#DIV/0!		High	Not Found	Peak Found	High	High	High	High	High	High	0.0001666	2.157e-06	3.59	51.53
	FALSE	High	[R].KTGSQYDIQDAIDK.[G]		7.92087e-06	0.000430687	1	1	2	F1LMV6	F1LMV6 [2530-2543]		1	1581.78	4.367	2.429	65.508				23.8	13.3	#DIV/0!	#DIV/0!	#DIV/0!		Peak Found	Not Found	Not Found	Peak Found	High	Not Found	Not Found	Peak Found	High	0.0001666	1.319e-07	5.45	29.69
	FALSE	High	[R].KTGSQYDIQDAIDKGLVDR.[K]		0.00562528	0.000430687	1	1	1	F1LMV6	F1LMV6 [2530-2548]		2	2122.08	63.01	0.01	0.01				393.8		#DIV/0!	#DIV/0!	#DIV/0!		High	Not Found	Not Found	Not Found	Not Found	Not Found	Not Found	Peak Found	High	0.0001666	0.0007839	4.86	36.62
	FALSE	High	[R].IEPHTGLLLLSVQK.[R]		0.00111516	0.000430687	1	1	1	F1LMV6	F1LMV6 [2199-2212]		0	1547.92			100						#DIV/0!	#DIV/0!	#DIV/0!		Not Found	Not Found	Not Found	Not Found	High	Not Found	Not Found	Not Found	High	0.0001666	9.179e-05	3.27	39.73
	FALSE	High	[K].IEVLEEELR.[L]		0.0213544	0.000430687	1	1	7	F1LMV6	F1LMV6 [1041-1049]		0	1129.61	0.591	1.514	2.661	1	1	1	41	105	#DIV/0!	#DIV/0!	#DIV/0!		High	Peak Found	High	High	High	Peak Found	High	High	High	0.0001666	0.004627	2.93	37.49
	FALSE	High	[K].IGLVRPGTALELLEAQAATGFIVDPVSNLR.[L]		9.39341e-07	0.000430687	1	1	8	F1LMV6	F1LMV6 [2287-2316]		0	3120.74	0.01	1.352	1.55		1	1		138.6	#DIV/0!	#DIV/0!	#DIV/0!		Not Found	Not Found	High	High	High	Peak Found	High	High	High	0.0001666	7.839e-09	5.83	53.33
	FALSE	High	[K].IKNDLNLKK.[S]		0.0652782	0.00128441	1	1	1	F1LMV6	F1LMV6 [821-829]		2	1085.67	0.691	0.81	1.599	1	1	1	67.4	79	#DIV/0!	#DIV/0!	#DIV/0!		High	Peak Found	Peak Found	Peak Found	Peak Found	Peak Found	Peak Found	Peak Found	High	0.0004898	0.02075	3.06	18.19
	FALSE	High	[K].LKQESDQLVLNQHPASDK.[I]		0.000899362	0.000430687	1	1	2	F1LMV6	F1LMV6 [336-353]		1	2050.06		100	100					11.5	#DIV/0!	#DIV/0!	#DIV/0!		Not Found	Not Found	Peak Found	High	High	Not Found	Not Found	Not Found	High	0.0001666	6.898e-05	3.69	24.22
	FALSE	High	[K].LKVQEQELTR.[L]		0.0176965	0.000430687	1	1	2	F1LMV6	F1LMV6 [1535-1544]		1	1243.7	2.803	1.819	3.382	1	1	1	124.5	80.8	#DIV/0!	#DIV/0!	#DIV/0!		Peak Found	Peak Found	Peak Found	Peak Found	High	Peak Found	Peak Found	Peak Found	High	0.0001666	0.003596	2.91	23.86
	FALSE	High	[R].LLEAASVSSK.[G]		0.00524782	0.000430687	1	1	4	F1LMV6	F1LMV6 [2809-2818]		0	1004.56	1.67	1.105	3.217	1	1	1	95.5	63.2	#DIV/0!	#DIV/0!	#DIV/0!		High	Peak Found	Peak Found	Peak Found	High	Peak Found	Peak Found	Peak Found	High	0.0001666	0.0007154	3.2	25.12
	FALSE	High	[R].LLEAQLASGGVVDPVNSVFLPK.[D]		3.6376e-06	0.000430687	1	1	3	F1LMV6	F1LMV6 [2131-2152]		0	2253.25	4.656	5.455	3.85				124.5	145.8	#DIV/0!	#DIV/0!	#DIV/0!		High	Not Found	Not Found	Peak Found	High	Peak Found	Not Found	Peak Found	High	0.0001666	4.69e-08	3.51	51.08
	FALSE	High	[R].LLEAQIATGGIIDPK.[E]		5.96026e-05	0.000430687	1	1	7	F1LMV6	F1LMV6 [2374-2388]		0	1538.88	2.559	1.662	2.875		1	1	126.4	82.1	#DIV/0!	#DIV/0!	#DIV/0!		High	Not Found	Peak Found	High	High	High	High	High	High	0.0001666	1.903e-06	5.13	42.12
	FALSE	High	[R].LLQLQEQMR.[A]		0.0786641	0.00331288	1	1	1	F1LMV6	F1LMV6 [151-159]		0	1158.63	100	100	100				24.5	40.2	#DIV/0!	#DIV/0!	#DIV/0!		Peak Found	Not Found	Peak Found	Peak Found	High	Peak Found	Not Found	Not Found	High	0.001245	0.0268	2.46	33.36
	FALSE	High	[R].LLQLQEQMR.[A]	1xOxidation [M8]	0.0588821	0.000430687	1	1	5	F1LMV6	F1LMV6 [151-159]		0	1174.62	1.372	1.152	0.214	1	1	1	146.8	123.3	#DIV/0!	#DIV/0!	#DIV/0!		High	High	Peak Found	High	Peak Found	Peak Found	High	High	High	0.0001666	0.01797	2.26	28.34
	FALSE	High	[R].LNDSILQATEQR.[R]		0.000451319	0.000430687	1	1	3	F1LMV6	F1LMV6 [1263-1274]		0	1387.72	0.894	1.59	3.216	1	1	1	53.4	94.9	#DIV/0!	#DIV/0!	#DIV/0!		High	High	Peak Found	High	Peak Found	Peak Found	Peak Found	Peak Found	High	0.0001666	2.767e-05	4.19	34.14
	FALSE	High	[R].LPVEEAYK.[R]		0.084504	0.00408256	1	1	2	F1LMV6	F1LMV6 [2317-2324]		0	948.504		100	100					76.6	#DIV/0!	#DIV/0!	#DIV/0!		Not Found	Not Found	Not Found	High	High	Not Found	Not Found	Not Found	High	0.00153	0.02942	1.86	26.42
	FALSE	High	[R].LQRLEDELNR.[A]		0.0740876	0.00166744	1	1	2	F1LMV6	F1LMV6 [1836-1845]		1	1285.69	30.189	1.186	100		1		70.2	2.8	#DIV/0!	#DIV/0!	#DIV/0!		High	Not Found	Peak Found	Peak Found	Peak Found	Not Found	Peak Found	Peak Found	High	0.0006312	0.02459	3.04	27.2
	FALSE	High	[R].LQSLTENLTK.[E]		0.0234538	0.000430687	1	1	5	F1LMV6	F1LMV6 [1713-1722]		0	1146.64	0.476	1.648	3.281	1	1	1	29.7	102.9	#DIV/0!	#DIV/0!	#DIV/0!		High	Peak Found	Peak Found	High	High	Peak Found	High	High	High	0.0001666	0.005229	3.09	30.33
	FALSE	High	[K].ISITEGIER.[G]		0.0417865	0.000430687	1	1	2	F1LMV6	F1LMV6 [2638-2646]		0	1017.56	0.01	1.092	75.613					5.6	#DIV/0!	#DIV/0!	#DIV/0!		Not Found	Not Found	Peak Found	Peak Found	High	Not Found	Peak Found	Not Found	High	0.0001666	0.01137	2.69	31.72
	FALSE	High	[R].ISTEEAIR.[K]		0.0768027	0.00249333	1	1	1	F1LMV6	F1LMV6 [2752-2759]		0	918.489	0.804	0.456	0.341		1	1	123.6	70.2	#DIV/0!	#DIV/0!	#DIV/0!		High	Not Found	Peak Found	Peak Found	Peak Found	Peak Found	Peak Found	Peak Found	High	0.0007878	0.0258	2.59	23.76
	FALSE	High	[K].ISTISSVR.[N]		0.109515	0.00697792	1	1	1	F1LMV6	F1LMV6 [2600-2607]		0	862.499	51.318	5.446	51.134				188.5	20	#DIV/0!	#DIV/0!	#DIV/0!		Peak Found	Not Found	Not Found	Peak Found	High	Not Found	Peak Found	Peak Found	High	0.002586	0.04214	2.3	23.04
	FALSE	High	[K].ITNLTQQLEQASIVK.[K]		7.87337e-05	0.000430687	1	1	7	F1LMV6	F1LMV6 [1619-1633]		0	1685.94	4.719	2.122	3.553		1	1	165.7	74.5	#DIV/0!	#DIV/0!	#DIV/0!		High	High	High	High	High	Peak Found	High	High	High	0.0001666	2.751e-06	4.33	43.05
	FALSE	High	[R].LTYEIEDEK.[R]		0.0880939	0.00483793	1	1	2	F1LMV6	F1LMV6 [1121-1129]		0	1139.55	0.596	1.465	2.99		1	1	39.4	96.8	#DIV/0!	#DIV/0!	#DIV/0!		Peak Found	Not Found	Peak Found	Peak Found	High	Peak Found	Peak Found	High	High	0.001808	0.03125	2.52	29.34
	FALSE	High	[R].LTYEIEDEKR.[R]		0.0180325	0.000430687	1	1	9	F1LMV6	F1LMV6 [1121-1130]		1	1295.65	0.442	1.128	2.029	1	1	1	38.4	98.1	#DIV/0!	#DIV/0!	#DIV/0!		Peak Found	Peak Found	High	High	High	High	High	High	High	0.0001666	0.003676	3.35	25.66
	FALSE	High	[R].LTYEIEDEKRR.[R]		0.0206967	0.000430687	1	1	2	F1LMV6	F1LMV6 [1121-1131]		2	1451.75	5.331	1.164	6.1	1	1	1	156.9	34.3	#DIV/0!	#DIV/0!	#DIV/0!		High	Peak Found	Peak Found	Peak Found	Peak Found	Peak Found	Peak Found	Peak Found	High	0.0001666	0.004445	2.41	22.48
	FALSE	High	[R].NHYNEEMSNLR.[N]		0.0099867	0.000430687	1	1	2	F1LMV6	F1LMV6 [1204-1214]		0	1406.61		100	100					26.6	#DIV/0!	#DIV/0!	#DIV/0!		Not Found	Not Found	Not Found	Peak Found	High	Not Found	Not Found	Not Found	High	0.0001666	0.001686	2.97	24.22
	FALSE	High	[R].NKYETEINITK.[T]		0.00126554	0.000430687	1	1	4	F1LMV6	F1LMV6 [1215-1225]		1	1352.71	1.157	1.595	3.847	1	1	1	60.9	84	#DIV/0!	#DIV/0!	#DIV/0!		High	Peak Found	High	High	High	Peak Found	Peak Found	Peak Found	High	0.0001666	0.0001085	3.81	26.23
	FALSE	High	[K].QESDQLVLNQHPASDK.[I]		0.000922408	0.000430687	1	1	1	F1LMV6	F1LMV6 [338-353]		0	1808.88	0.01	1.24	3.164					91.8	#DIV/0!	#DIV/0!	#DIV/0!		Not Found	Not Found	Peak Found	Peak Found	High	Peak Found	Not Found	Peak Found	High	0.0001666	7.14e-05	3.73	25.43
	FALSE	High	[R].QLQNIIQATSR.[E]		0.00167159	0.000430687	1	1	3	F1LMV6	F1LMV6 [278-288]		0	1271.71	1.033	1.283	1.993	1	1	1	77.9	96.7	#DIV/0!	#DIV/0!	#DIV/0!		High	High	Peak Found	Peak Found	Peak Found	Peak Found	Peak Found	Peak Found	High	0.0001666	0.0001568	3.53	32.35
	FALSE	High	[K].QQIQNDLNQWK.[T]		0.0086938	0.000430687	1	1	2	F1LMV6	F1LMV6 [1865-1875]		0	1414.71		100	100					238.9	#DIV/0!	#DIV/0!	#DIV/0!		Not Found	Not Found	Not Found	High	High	Peak Found	Not Found	Not Found	High	0.0001666	0.001399	3.73	33.36
	FALSE	High	[R].RQDSLESMKFGDSNTVMR.[F]	2xOxidation [M8; M17]	0.000222212	0.000430687	1	1	1	F1LMV6	F1LMV6 [915-932]		2	2132.97	0.704	0.177	0.395				123.7	31	#DIV/0!	#DIV/0!	#DIV/0!		High	Peak Found	Peak Found	Peak Found	Not Found	Peak Found	Not Found	Peak Found	High	0.0001666	1.089e-05	3.41	24.54
	FALSE	High	[K].SAIYQLEEEYENLLK.[A]		0.000215293	0.000430687	1	1	5	F1LMV6	F1LMV6 [253-267]		0	1841.92	0.962	1.373	2.736		1	1	63.4	90.4	#DIV/0!	#DIV/0!	#DIV/0!		High	Not Found	Peak Found	High	High	High	Peak Found	High	High	0.0001666	1.044e-05	4.29	52.28
	FALSE	High	[R].SGSLSLTQFADMISLK.[N]		0.0405179	0.000430687	1	1	1	F1LMV6	F1LMV6 [2556-2571]		0	1697.88			100						#DIV/0!	#DIV/0!	#DIV/0!		Not Found	Not Found	Not Found	Not Found	High	Not Found	Not Found	Not Found	High	0.0001666	0.01087	3.23	52.24
	FALSE	High	[R].SGSLSLTQFADMISLK.[N]	1xOxidation [M12]	0.0148446	0.000430687	1	1	1	F1LMV6	F1LMV6 [2556-2571]		0	1713.87	2.595	0.63	1.023		1	1	197.8	48	#DIV/0!	#DIV/0!	#DIV/0!		High	Not Found	Peak Found	Peak Found	Peak Found	Peak Found	Peak Found	Peak Found	High	0.0001666	0.002849	3.33	50.79
	FALSE	High	[K].SLLATMKTELQK.[A]	1xOxidation [M6]	0.0246553	0.000430687	1	1	2	F1LMV6	F1LMV6 [830-841]		1	1378.76	1.742	0.26	0.663	1		1	190.1	28.4	#DIV/0!	#DIV/0!	#DIV/0!		High	Peak Found	Peak Found	Not Found	Peak Found	Peak Found	Peak Found	Peak Found	High	0.0001666	0.005615	2.75	25.14
	FALSE	High	[R].SLNESKIEIER.[L]		0.00800962	0.000430687	1	1	1	F1LMV6	F1LMV6 [1702-1712]		1	1317.7	12.141	0.01	2.735				305.9		#DIV/0!	#DIV/0!	#DIV/0!		High	Not Found	Not Found	Not Found	Peak Found	Not Found	Not Found	Peak Found	High	0.0001666	0.001255	3.12	25.82
	FALSE	High	[R].SMVEDITGLR.[L]	1xOxidation [M2]	0.0772642	0.00249333	1	1	1	F1LMV6	F1LMV6 [2799-2808]		0	1136.56	1.264	0.084	0.493	1		1	178	11.8	#DIV/0!	#DIV/0!	#DIV/0!		High	Peak Found	Peak Found	Not Found	Peak Found	Peak Found	Peak Found	Peak Found	High	0.0009396	0.02601	2.19	32.65
	FALSE	High	[R].SNKPIILR.[A]		0.118102	0.0075886	1	1	3	F1LMV6	F1LMV6 [464-471]		0	940.594	0.889	1.387	2.797	1	1	1	58.6	91.3	#DIV/0!	#DIV/0!	#DIV/0!		High	Peak Found	High	High	Peak Found	Peak Found	Peak Found	Peak Found	High	0.002818	0.04652	1.73	21.87
	FALSE	High	[K].SVEEVASEIQPFLR.[G]		0.000312703	0.000430687	1	1	2	F1LMV6	F1LMV6 [2007-2020]		0	1603.83	8.077	1.494	6.29				191.6	35.4	#DIV/0!	#DIV/0!	#DIV/0!		High	Not Found	Peak Found	Peak Found	High	Peak Found	Peak Found	Not Found	High	0.0001666	1.713e-05	3.3	49.78
	FALSE	High	[K].SVQNDSQALAEVLNQLK.[D]		0.000160931	0.000430687	1	1	3	F1LMV6	F1LMV6 [718-734]		0	1856.97	0.01	1.51	4.909		1	1		81.4	#DIV/0!	#DIV/0!	#DIV/0!		Not Found	Not Found	Peak Found	High	High	High	Peak Found	Peak Found	High	0.0001666	7.094e-06	4.24	51.18
	FALSE	High	[K].TGSQYDIQDAIDK.[G]		0.00053538	0.000430687	1	1	3	F1LMV6	F1LMV6 [2531-2543]		0	1453.68	100	100	100				71.5	24	#DIV/0!	#DIV/0!	#DIV/0!		High	Peak Found	Peak Found	Peak Found	High	Peak Found	Not Found	Not Found	High	0.0001666	3.472e-05	4.18	33.56
	FALSE	High	[K].TGSQYDIQDAIDKGLVDR.[K]		2.00758e-05	0.000430687	1	1	2	F1LMV6	F1LMV6 [2531-2548]		1	1993.98	6.781	1.326	4.246				203.1	39.7	#DIV/0!	#DIV/0!	#DIV/0!		High	Peak Found	Peak Found	Not Found	Peak Found	Not Found	Not Found	Peak Found	High	0.0001666	4.501e-07	4.55	41.82
	FALSE	High	[K].TGSQYDIQDAIDKGLVDRK.[F]		0.011616	0.000430687	1	1	1	F1LMV6	F1LMV6 [2531-2549]		2	2122.08	13.06	0.74	1.721				316.2	17.9	#DIV/0!	#DIV/0!	#DIV/0!		High	Not Found	Not Found	Peak Found	Peak Found	Not Found	Peak Found	Peak Found	High	0.0001666	0.002055	3.79	37.33
	FALSE	High	[R].TLELQGLINDLQR.[E]		0.00363785	0.000430687	1	1	5	F1LMV6	F1LMV6 [1770-1782]		0	1512.84	1.15	1.766	3.916		1	1	58.7	90.2	#DIV/0!	#DIV/0!	#DIV/0!		High	Not Found	High	Peak Found	High	Peak Found	Peak Found	High	High	0.0001666	0.0004413	3.54	50.86
	FALSE	High	[K].TTIHQLTMQK.[E]		0.0322247	0.000430687	1	1	1	F1LMV6	F1LMV6 [1382-1391]		0	1200.64	100		100				57.1		#DIV/0!	#DIV/0!	#DIV/0!		Peak Found	Not Found	Not Found	Not Found	High	Not Found	Not Found	Not Found	High	0.0001666	0.008018	2.86	23.25
	FALSE	High	[K].TTIHQLTMQK.[E]	1xOxidation [M8]	0.00790924	0.000430687	1	1	2	F1LMV6	F1LMV6 [1382-1391]		0	1216.64	1.035	1.678	4.207	1	1	1	52.3	84.7	#DIV/0!	#DIV/0!	#DIV/0!		Peak Found	Peak Found	Peak Found	Peak Found	High	Peak Found	Peak Found	Peak Found	High	0.0001666	0.001237	3.22	20.71
	FALSE	High	[K].TTIHQLTMQKEEDTSGYR.[A]	1xOxidation [M8]	0.000905069	0.000430687	1	1	2	F1LMV6	F1LMV6 [1382-1399]		1	2154.01	100	100	100				188.7	83.9	#DIV/0!	#DIV/0!	#DIV/0!		High	Not Found	Not Found	Peak Found	High	Not Found	Not Found	Not Found	High	0.0001666	6.964e-05	3.54	24.57
	FALSE	High	[K].TTIKEISMQKEDDSK.[N]	1xOxidation [M8]	0.000556091	0.000430687	1	1	2	F1LMV6	F1LMV6 [1226-1240]		2	1768.86	2.386	2.154	0.01	1			172.3	155.5	#DIV/0!	#DIV/0!	#DIV/0!		High	Peak Found	Not Found	Peak Found	Not Found	Not Found	Peak Found	Peak Found	High	0.0001666	3.675e-05	4.03	19.59
	FALSE	High	[K].TVSVSEAIK.[K]		0.0362528	0.000430687	1	1	2	F1LMV6	F1LMV6 [2111-2119]		0	933.525	1.135	1.724	7.314	1	1	1	40.6	61.7	#DIV/0!	#DIV/0!	#DIV/0!		Peak Found	Peak Found	Peak Found	Peak Found	High	Peak Found	Peak Found	Peak Found	High	0.0001666	0.00936	2.36	25.99
	FALSE	High	[R].VVIVDPETNK.[E]		0.0187235	0.000430687	1	1	3	F1LMV6	F1LMV6 [2473-2482]		0	1113.62	0.01	1.929	11.845		1	1		52.2	#DIV/0!	#DIV/0!	#DIV/0!		Not Found	Not Found	Peak Found	High	High	High	Peak Found	Peak Found	High	0.0001666	0.00388	3.01	27.55
	FALSE	High	[R].VVIVDPETNKEMSVQEAYK.[K]		0.00035488	0.000430687	1	1	1	F1LMV6	F1LMV6 [2473-2491]		1	2179.1									#DIV/0!	#DIV/0!	#DIV/0!	No Quan Values	Not Found	Not Found	Not Found	Not Found	High	Not Found	Not Found	Not Found	High	0.0001666	2.02e-05	4.02
	FALSE	High	[R].VVIVDPETNKEMSVQEAYK.[K]	1xOxidation [M12]	0.00075338	0.000430687	1	1	1	F1LMV6	F1LMV6 [2473-2491]		1	2195.09	0.723	1.862	0.853	1	1	1	65.2	167.8	#DIV/0!	#DIV/0!	#DIV/0!		High	Peak Found	Peak Found	Peak Found	Peak Found	Peak Found	Peak Found	Peak Found	High	0.0001666	5.45e-05	3.82	31.36
	FALSE	High	[R].VVIVDPETNKEMSVQEAYKK.[G]	1xOxidation [M12]	0.0302835	0.000430687	1	1	1	F1LMV6	F1LMV6 [2473-2492]		2	2323.18	22.492	5.238	5.622				261.9	61	#DIV/0!	#DIV/0!	#DIV/0!		High	Not Found	Not Found	Peak Found	Peak Found	Not Found	Not Found	Peak Found	High	0.0001666	0.007358	2.79	28.13
High	Master Protein	F1LMU0	Myosin-4 OS=Rattus norvegicus OX=10116 GN=Myh4 PE=1 SV=1	0	270.956	27	53	118	1	222.7	445.33	53	cell organization and biogenesis;cellular component movement;metabolic process;response to stimulus	Golgi	catalytic activity;motor activity;nucleotide binding;protein binding	Pf00063, Pf00261, Pf01576, Pf02736, Pf04111, Pf05483, Pf05622, Pf08317, Pf09726, Pf12128		ENSRNOG00000049695.2				3	360.409	0.00756716	#DIV/0!	1.1		5.9	787			3.2	2.8	Not Found	Not Found	Peak Found	High	Not Found	Not Found	Not Found	Not Found
	Checked	Confidence	Annotated Sequence	Modifications	Qvality PEP	Qvality q-value	# Protein Groups	# Proteins	# PSMs	Master Protein Accessions	Positions in Master Proteins	Modifications in Master Proteins	# Missed Cleavages	Theo. MH+ [Da]	Abundance Ratio: (controle CARD445) / (remplissage)	Abundance Ratio: (LPS) / (remplissage)	Abundance Ratio: (NButGT) / (remplissage)	Abundance Ratio Adj. P-Value: (controle CARD445) / (remplissage)	Abundance Ratio Adj. P-Value: (LPS) / (remplissage)	Abundance Ratio Adj. P-Value: (NButGT) / (remplissage)	Abundances (Grouped): controle CARD445	Abundances (Grouped): LPS	#DIV/0!	#DIV/0!	#DIV/0!	Quan Info	Found in Sample: [S67] F67: Sample, 1, controle CARD445	Found in Sample: [S77] F77: Sample, 2, controle CARD445	Found in Sample: [S5] F5: Sample, 5, LPS	Found in Sample: [S6] F6: Sample, 6, LPS	Found in Sample: [S1] F1: Sample, 1, NButGT	Found in Sample: [S2] F2: Sample, 2, NButGT	Found in Sample: [S3] F3: Sample, 3, remplissage	Found in Sample: [S4] F4: Sample, 4, remplissage	Confidence (by Search Engine): Sequest HT	Percolator q-Value (by Search Engine): Sequest HT	Percolator PEP (by Search Engine): Sequest HT	XCorr (by Search Engine): Sequest HT	Top Apex RT [min]
	FALSE	High	[R].AEDEEEINAELTAK.[K]		0.000570341	0.000430687	5	10	1	G3V6D8; F1LMU0; G3V6E1; A0A0G2K0F5; F1M8F6	G3V6D8 [927-940]; F1LMU0 [930-943]; G3V6E1 [909-922]; A0A0G2K0F5 [932-945]; F1M8F6 [929-942]		0	1561.72	0.01	58.324	0.01					393.3	#DIV/0!	#DIV/0!	#DIV/0!	Shared	Not Found	Not Found	Not Found	High	Not Found	Not Found	Not Found	Peak Found	High	0.0001666	3.786e-05	4.23	32.27
	FALSE	High	[K].ALQEAHQQTLDDLQAEEDKVNTLTK.[A]		1.4176e-05	0.000430687	4	8	1	F1LMU0; G3V6E1; A0A0G2K0F5; F1M8F6	F1LMU0 [1002-1026]; G3V6E1 [981-1005]; A0A0G2K0F5 [1004-1028]; F1M8F6 [1001-1025]		1	2838.41	0.01	35.702	0.906					379.7	#DIV/0!	#DIV/0!	#DIV/0!	Shared	Not Found	Not Found	Not Found	High	Not Found	Peak Found	Not Found	Peak Found	High	0.0001666	2.841e-07	6.43	38.69
	FALSE	High	[K].AITDAAMMAEELKK.[E]	2xOxidation [M7; M8]	0.00562528	0.000430687	6	15	2	G3V8B0; G3V6D8; F1LMU0; G3V6E1; A0A0G2K0F5; G3V885	G3V8B0 [1758-1771]; G3V6D8 [1759-1772]; F1LMU0 [1762-1775]; G3V6E1 [1740-1753]; A0A0G2K0F5 [1764-1777]; G3V885 [1760-1773]		1	1553.75		100	100					327	#DIV/0!	#DIV/0!	#DIV/0!	Shared	Not Found	Not Found	Peak Found	High	Peak Found	High	Not Found	Not Found	High	0.0001666	0.0007846	3.2	28.02
	FALSE	High	[RK].DIDDLELTLAK.[VA]		0.0119122	0.000430687	7	15	5	G3V8B0; G3V6D8; F1LMU0; G3V6E1; A0A0G2K0F5; G3V885; F1M8F6	G3V8B0 [953-963]; G3V6D8 [954-964]; F1LMU0 [957-967]; G3V6E1 [936-946]; A0A0G2K0F5 [959-969]; G3V885 [955-965]; F1M8F6 [956-966]		0	1245.66	0.01	5.964	4.129		1	1		215.1	#DIV/0!	#DIV/0!	#DIV/0!	Shared	Not Found	Not Found	High	High	Peak Found	High	Peak Found	Peak Found	High	0.0001666	0.002131	3.11	46.76
	FALSE	High	[R].DLEEATLQHEATAAALR.[K]		2.24973e-05	0.000430687	3	7	11	G3V8B0; F1LMU0; G3V885	G3V8B0 [1177-1193]; F1LMU0 [1181-1197]; G3V885 [1179-1195]		0	1838.92	0.513	8.847	2.685	1	1	1	15.7	271.3	#DIV/0!	#DIV/0!	#DIV/0!	Shared	Peak Found	High	High	High	High	High	Peak Found	High	High	0.0001666	5.257e-07	4.81	38.56
	FALSE	High	[K].DTQLHLDDALR.[G]		0.0123705	0.000430687	4	9	2	G3V6D8; F1LMU0; G3V6E1; A0A0G2K0F5	G3V6D8 [1653-1663]; F1LMU0 [1656-1666]; G3V6E1 [1634-1644]; A0A0G2K0F5 [1658-1668]		0	1296.65		100	100					398.4	#DIV/0!	#DIV/0!	#DIV/0!	Shared	Not Found	Not Found	Not Found	High	Peak Found	Peak Found	Not Found	Not Found	High	0.0001666	0.002224	3.67	33.63
	FALSE	High	[R].ELEEISERLEEAGGATSAQIEMNK.[K]	1xOxidation [M22]	1.22563e-05	0.000430687	3	7	2	F1LMU0; G3V6E1; A0A0G2K0F5	F1LMU0 [1146-1169]; G3V6E1 [1125-1148]; A0A0G2K0F5 [1148-1171]		1	2650.25		100						400	#DIV/0!	#DIV/0!	#DIV/0!	Shared	Not Found	Not Found	Peak Found	High	Not Found	Not Found	Not Found	Not Found	High	0.0001666	2.346e-07	6.36	42.46
	FALSE	High	[K].ELTYQTEEDR.[K]		0.0330347	0.000430687	4	10	1	G3V8B0; F1LMU0; G3V6E1; A0A0G2K0F5	G3V8B0 [1849-1858]; F1LMU0 [1853-1862]; G3V6E1 [1831-1840]; A0A0G2K0F5 [1855-1864]		0	1283.58	1.283	9.841	0.01				42.3	324.7	#DIV/0!	#DIV/0!	#DIV/0!	Shared	Not Found	Peak Found	Not Found	High	Not Found	Not Found	Not Found	Peak Found	High	0.0001666	0.008244	2.55	25.44
	FALSE	High	[K].ELTYQTEEDRK.[N]		0.0149381	0.000430687	4	10	2	G3V8B0; F1LMU0; G3V6E1; A0A0G2K0F5	G3V8B0 [1849-1859]; F1LMU0 [1853-1863]; G3V6E1 [1831-1841]; A0A0G2K0F5 [1855-1865]		1	1411.67	0.464	100	2.51	1		1	1.4	388.2	#DIV/0!	#DIV/0!	#DIV/0!	Shared	Peak Found	Peak Found	Not Found	High	Peak Found	Peak Found	Peak Found	Peak Found	High	0.0001666	0.002861	3	21.16
	FALSE	High	[R].ENQSILITGESGAGK.[T]		0.000295396	0.000430687	7	14	6	G3V8B0; G3V6D8; F1LMU0; G3V6E1; A0A0G2K0F5; G3V885; F1M8F6	G3V8B0 [170-184]; G3V6D8 [171-185]; F1LMU0 [171-185]; G3V6E1 [172-186]; A0A0G2K0F5 [172-186]; G3V885 [170-184]; F1M8F6 [173-187]		0	1503.76	0.274	8.271	4.464	1	1	1	7.8	236.2	#DIV/0!	#DIV/0!	#DIV/0!	Shared	Peak Found	Peak Found	High	High	High	High	High	Peak Found	High	0.0001666	1.58e-05	4.71	30.38
	FALSE	High	[K].GSSFQTVSALFR.[E]		0.00891579	0.000430687	5	10	1	G3V6D8; F1LMU0; G3V6E1; A0A0G2K0F5; F1M8F6	G3V6D8 [642-653]; F1LMU0 [645-656]; G3V6E1 [624-635]; A0A0G2K0F5 [647-658]; F1M8F6 [644-655]		0	1299.67	0.01	90.494	0.01					395.6	#DIV/0!	#DIV/0!	#DIV/0!	Shared	Not Found	Not Found	Not Found	High	Not Found	Not Found	Peak Found	Peak Found	High	0.0001666	0.001439	3.37	45.49
	FALSE	High	[K].HADSVAELGEQIDNLQR.[V]		0.000415688	0.000430687	4	10	6	G3V8B0; F1LMU0; A0A0G2K0F5; G3V885	G3V8B0 [1196-1212]; F1LMU0 [1200-1216]; A0A0G2K0F5 [1202-1218]; G3V885 [1198-1214]		0	1894.93	0.316	5.419	8.402	1	1		8.4	143.2	#DIV/0!	#DIV/0!	#DIV/0!	Shared	Peak Found	Peak Found	High	High	Not Found	High	Peak Found	Peak Found	High	0.0001666	2.49e-05	5	39.02
	FALSE	High	[K].KALQEAHQQTLDDLQAEEDKVNTLTK.[A]		8.65715e-05	0.000430687	4	8	1	F1LMU0; G3V6E1; A0A0G2K0F5; F1M8F6	F1LMU0 [1001-1026]; G3V6E1 [980-1005]; A0A0G2K0F5 [1003-1028]; F1M8F6 [1000-1025]		2	2966.51	0.01	3.321	0.01					307.4	#DIV/0!	#DIV/0!	#DIV/0!	Shared	Not Found	Not Found	Not Found	High	Not Found	Not Found	Not Found	Peak Found	High	0.0001666	3.123e-06	6.34	35.39
	FALSE	High	[K].KAITDAAMMAEELKK.[E]	2xOxidation [M8; M9]	0.00599187	0.000430687	6	15	2	G3V8B0; G3V6D8; F1LMU0; G3V6E1; A0A0G2K0F5; G3V885	G3V8B0 [1757-1771]; G3V6D8 [1758-1772]; F1LMU0 [1761-1775]; G3V6E1 [1739-1753]; A0A0G2K0F5 [1763-1777]; G3V885 [1759-1773]		2	1681.85	0.311	7.955	1.867				11.2	285.8	#DIV/0!	#DIV/0!	#DIV/0!	Shared	Not Found	Peak Found	Peak Found	High	Peak Found	Not Found	Peak Found	Not Found	High	0.0001666	0.0008531	4.54	25.78
	FALSE	High	[K].KHADSVAELGEQIDNLQR.[V]		0.000525315	0.000430687	4	10	1	G3V8B0; F1LMU0; A0A0G2K0F5; G3V885	G3V8B0 [1195-1212]; F1LMU0 [1199-1216]; A0A0G2K0F5 [1201-1218]; G3V885 [1197-1214]		1	2023.02	0.01	15.955	1.879					338.9	#DIV/0!	#DIV/0!	#DIV/0!	Shared	Not Found	Not Found	Not Found	High	Not Found	Peak Found	Not Found	Peak Found	High	0.0001666	3.389e-05	4.45	34.71
	FALSE	High	[R].KKHADSVAELGEQIDNLQR.[V]		0.000490003	0.000430687	4	10	1	G3V8B0; F1LMU0; A0A0G2K0F5; G3V885	G3V8B0 [1194-1212]; F1LMU0 [1198-1216]; A0A0G2K0F5 [1200-1218]; G3V885 [1196-1214]		2	2151.12		100						400	#DIV/0!	#DIV/0!	#DIV/0!	Shared	Not Found	Not Found	Not Found	High	Not Found	Not Found	Not Found	Not Found	High	0.0001666	3.105e-05	5.25	33.02
	FALSE	High	[K].KKMEGDLNEMEIQLNHANR.[QM]	2xOxidation [M3; M10]	0.00139148	0.000430687	2	4	2	F1LMU0; G3V6E1	F1LMU0 [1620-1638]; G3V6E1 [1598-1616]		2	2302.09		100	100					369.4	#DIV/0!	#DIV/0!	#DIV/0!	Shared	Not Found	Not Found	Peak Found	High	Not Found	Peak Found	Not Found	Not Found	High	0.0001666	0.0001235	4.68	23.32
	FALSE	High	[K].KMEGDLNEMEIQLNHANR.[QM]	2xOxidation [M2; M9]	0.000176952	0.000430687	2	4	3	F1LMU0; G3V6E1	F1LMU0 [1621-1638]; G3V6E1 [1599-1616]		1	2174	0.638	2.927	1.023	1	1	1	45.7	209.5	#DIV/0!	#DIV/0!	#DIV/0!	Shared	Peak Found	Peak Found	Peak Found	High	Peak Found	Peak Found	Peak Found	Peak Found	High	0.0001666	8.066e-06	4.67	25.24
	FALSE	High	[K].IAEKDEEIDQLK.[R]		0.00179201	0.000430687	3	7	1	F1LMU0; G3V6E1; A0A0G2K0F5	F1LMU0 [1580-1591]; G3V6E1 [1558-1569]; A0A0G2K0F5 [1582-1593]		1	1430.74	0.01	0.31	0.02					93.3	#DIV/0!	#DIV/0!	#DIV/0!	Shared	Not Found	Not Found	Not Found	High	Peak Found	Peak Found	Peak Found	Not Found	High	0.0001666	0.0001721	4.32	25.73
	FALSE	High	[K].IAEKDEEIDQLKR.[N]		0.000230809	0.000430687	3	7	4	F1LMU0; G3V6E1; A0A0G2K0F5	F1LMU0 [1580-1592]; G3V6E1 [1558-1570]; A0A0G2K0F5 [1582-1594]		2	1586.84	0.01	7.142	0.314		1	1		337.9	#DIV/0!	#DIV/0!	#DIV/0!	Shared	Not Found	Not Found	Peak Found	High	Peak Found	Peak Found	Peak Found	Peak Found	High	0.0001666	1.139e-05	4.33	23.61
	FALSE	High	[K].LAQESTMDIENDKQQLDEK.[L]	1xOxidation [M7]	0.00189696	0.000430687	2	4	3	F1LMU0; F1M8F6	F1LMU0 [1065-1083]; F1M8F6 [1064-1082]		1	2251.04	0.01	7.923	0.01					355.2	#DIV/0!	#DIV/0!	#DIV/0!	Shared	Not Found	Not Found	Peak Found	High	Not Found	Not Found	Not Found	Peak Found	High	0.0001666	0.0001856	3.34	27.43
	FALSE	High	[K].LASADIETYLLEK.[S]		0.000888056	0.000430687	7	14	8	G3V8B0; G3V6D8; F1LMU0; G3V6E1; A0A0G2K0F5; G3V885; F1M8F6	G3V8B0 [258-270]; G3V6D8 [259-271]; F1LMU0 [261-273]; G3V6E1 [262-274]; A0A0G2K0F5 [262-274]; G3V885 [259-271]; F1M8F6 [261-273]		0	1465.78	0.159	10.718	3.117	1	1	1	4.2	285.9	#DIV/0!	#DIV/0!	#DIV/0!	Shared	Peak Found	High	High	High	High	High	Peak Found	Peak Found	High	0.0001666	6.801e-05	4.41	47.25
	FALSE	High	[R].LDEAEQIALK.[G]		0.0238974	0.000430687	6	14	4	G3V8B0; G3V6D8; F1LMU0; G3V6E1; A0A0G2K0F5; G3V885	G3V8B0 [1797-1806]; G3V6D8 [1798-1807]; F1LMU0 [1801-1810]; G3V6E1 [1779-1788]; A0A0G2K0F5 [1803-1812]; G3V885 [1799-1808]		0	1129.61	0.01	8.083	1.6					302.7	#DIV/0!	#DIV/0!	#DIV/0!	Shared	Not Found	Not Found	Peak Found	High	Peak Found	High	Not Found	Peak Found	High	0.0001666	0.005346	3.31	31.87
	FALSE	High	[K].IEDMAMMTHLHEPAVLYNLK.[E]	3xOxidation [M4; M6; M7]	0.00100782	0.000430687	3	7	2	F1LMU0; G3V6E1; A0A0G2K0F5	F1LMU0 [88-107]; G3V6E1 [89-108]; A0A0G2K0F5 [89-108]		0	2404.13		100						400	#DIV/0!	#DIV/0!	#DIV/0!	Shared	Not Found	Not Found	Not Found	High	Not Found	Not Found	Not Found	Not Found	High	0.0001666	8.011e-05	3.58	34.11
	FALSE	High	[R].LEEAGGATSAQIEMNK.[K]	1xOxidation [M14]	0.000277287	0.000430687	3	7	2	F1LMU0; G3V6E1; A0A0G2K0F5	F1LMU0 [1154-1169]; G3V6E1 [1133-1148]; A0A0G2K0F5 [1156-1171]		0	1664.78		100						400	#DIV/0!	#DIV/0!	#DIV/0!	Shared	Not Found	Not Found	Not Found	High	Not Found	Not Found	Not Found	Not Found	High	0.0001666	1.455e-05	4.1	24.74
	FALSE	High	[R].LEEAGGATSAQIEMNKK.[R]	1xOxidation [M14]	0.106989	0.00697792	3	7	1	F1LMU0; G3V6E1; A0A0G2K0F5	F1LMU0 [1154-1170]; G3V6E1 [1133-1149]; A0A0G2K0F5 [1156-1172]		1	1792.87	12.796	7.713	3.814				202.1	121.8	#DIV/0!	#DIV/0!	#DIV/0!	Shared	Peak Found	Not Found	Not Found	High	Peak Found	Peak Found	Not Found	Peak Found	High	0.002586	0.0407	3.12	23.57
	FALSE	High	[R].IEELEEELEAER.[TA]		0.00160935	0.000430687	7	14	10	G3V8B0; G3V6D8; F1LMU0; G3V6E1; A0A0G2K0F5; G3V885; F1M8F6	G3V8B0 [1115-1126]; G3V6D8 [1116-1127]; F1LMU0 [1119-1130]; G3V6E1 [1098-1109]; A0A0G2K0F5 [1121-1132]; G3V885 [1117-1128]; F1M8F6 [1118-1129]		0	1488.71	0.282	3.588	1.96	1	1	1	16.5	210.1	#DIV/0!	#DIV/0!	#DIV/0!	Shared	High	High	High	High	High	High	High	Peak Found	High	0.0001666	0.0001499	4.1	37.89
	FALSE	High	[K].LEQQVDDLEGSLEQEK.[K]		0.0015992	0.000430687	6	11	1	G3V8B0; F1LMU0; G3V6E1; A0A0G2K0F5; G3V885; F1M8F6	G3V8B0 [1027-1042]; F1LMU0 [1031-1046]; G3V6E1 [1010-1025]; A0A0G2K0F5 [1033-1048]; G3V885 [1029-1044]; F1M8F6 [1030-1045]		0	1859.89	1.238	4.334	5.222				42	147	#DIV/0!	#DIV/0!	#DIV/0!	Shared	Peak Found	Not Found	Peak Found	High	Peak Found	Peak Found	Not Found	Peak Found	High	0.0001666	0.0001481	4.29	37.99
	FALSE	High	[K].LEQQVDDLEGSLEQEKK.[VIL]		4.39925e-05	0.000430687	6	11	2	G3V8B0; F1LMU0; G3V6E1; A0A0G2K0F5; G3V885; F1M8F6	G3V8B0 [1027-1043]; F1LMU0 [1031-1047]; G3V6E1 [1010-1026]; A0A0G2K0F5 [1033-1049]; G3V885 [1029-1045]; F1M8F6 [1030-1046]		1	1987.98	0.01	4.015	2.269					220.5	#DIV/0!	#DIV/0!	#DIV/0!	Shared	Not Found	Not Found	Peak Found	High	Peak Found	High	Not Found	Peak Found	High	0.0001666	1.272e-06	4.59	34.08
	FALSE	High	[K].IQHELEEAEER.[A]		0.00245835	0.000430687	3	8	2	F1LMU0; G3V6E1; A0A0G2K0F5	F1LMU0 [1903-1913]; G3V6E1 [1881-1891]; A0A0G2K0F5 [1905-1915]		0	1382.65	0.01	3.92	0.634		1	1		282.3	#DIV/0!	#DIV/0!	#DIV/0!	Shared	Not Found	Not Found	Peak Found	High	Peak Found	Peak Found	Peak Found	Peak Found	High	0.0001666	0.0002619	3.34	23.02
	FALSE	High	[K].IQHELEEAEERADIAESQVNK.[L]		0.0447141	0.000430687	1	4	1	F1LMU0	F1LMU0 [1903-1923]		1	2438.18		100						400	#DIV/0!	#DIV/0!	#DIV/0!		Not Found	Not Found	Peak Found	High	Not Found	Not Found	Not Found	Not Found	High	0.0001666	0.01245	3.87	36.06
	FALSE	High	[R].IQLELNQVK.[S]		0.0282801	0.000430687	3	7	2	F1LMU0; G3V6E1; A0A0G2K0F5	F1LMU0 [1565-1573]; G3V6E1 [1543-1551]; A0A0G2K0F5 [1567-1575]		0	1084.64	0.01	100	0.721					393.9	#DIV/0!	#DIV/0!	#DIV/0!	Shared	Not Found	Not Found	Peak Found	High	Not Found	Peak Found	Not Found	Peak Found	High	0.0001666	0.006726	3.4	34.52
	FALSE	High	[R].LQNEVEDLMLDVER.[TS]	1xOxidation [M9]	0.000474747	0.000430687	3	7	5	F1LMU0; G3V6E1; A0A0G2K0F5	F1LMU0 [1425-1438]; G3V6E1 [1403-1416]; A0A0G2K0F5 [1427-1440]		0	1718.83		100	100					368.2	#DIV/0!	#DIV/0!	#DIV/0!	Shared	Not Found	Not Found	Not Found	High	Not Found	Peak Found	Not Found	Not Found	High	0.0001666	2.96e-05	4.21	42.3
	FALSE	High	[K].MEGDLNEMEIQLNHANR.[QM]	1xOxidation [M8]	0.00742579	0.000430687	2	4	1	F1LMU0; G3V6E1	F1LMU0 [1622-1638]; G3V6E1 [1600-1616]		0	2029.91	0.393	1.397	0.958				42	149.1	#DIV/0!	#DIV/0!	#DIV/0!	Shared	Not Found	Peak Found	Peak Found	High	Not Found	Peak Found	Not Found	Peak Found	High	0.0001666	0.001134	3.06	30.44
	FALSE	High	[K].MEGDLNEMEIQLNHANR.[QM]	2xOxidation [M1; M8]	0.000459966	0.000430687	2	4	1	F1LMU0; G3V6E1	F1LMU0 [1622-1638]; G3V6E1 [1600-1616]		0	2045.9	0.01	3.645	0.01					313.9	#DIV/0!	#DIV/0!	#DIV/0!	Shared	Not Found	Not Found	Not Found	High	Not Found	Not Found	Peak Found	Not Found	High	0.0001666	2.846e-05	4.04	28.96
	FALSE	High	[K].MQGTLEDQIISANPLLEAFGNAK.[T]	1xOxidation [M1]	2.30739e-05	0.000430687	4	8	2	F1LMU0; G3V6E1; A0A0G2K0F5; F1M8F6	F1LMU0 [215-237]; G3V6E1 [216-238]; A0A0G2K0F5 [216-238]; F1M8F6 [215-237]		0	2476.24		100						400	#DIV/0!	#DIV/0!	#DIV/0!	Shared	Not Found	Not Found	Not Found	High	Not Found	Not Found	Not Found	Not Found	High	0.0001666	5.43e-07	5.61	53.05
	FALSE	High	[K].NALAHALQSAR.[H]		0.0050847	0.000430687	3	7	3	G3V8B0; F1LMU0; G3V885	G3V8B0 [1327-1337]; F1LMU0 [1331-1341]; G3V885 [1329-1339]		0	1151.63	0.01	0.679	2.213		1	1		69.8	#DIV/0!	#DIV/0!	#DIV/0!	Shared	Not Found	Not Found	High	High	Peak Found	High	Peak Found	Peak Found	High	0.0001666	0.0006841	3.6	26.51
	FALSE	High	[K].NAYEESLDQLETLK.[R]		0.00134816	0.000430687	3	7	1	F1LMU0; G3V6E1; A0A0G2K0F5	F1LMU0 [1490-1503]; G3V6E1 [1468-1481]; A0A0G2K0F5 [1492-1505]		0	1652.8		100						400	#DIV/0!	#DIV/0!	#DIV/0!	Shared	Not Found	Not Found	Peak Found	High	Not Found	Not Found	Not Found	Not Found	High	0.0001666	0.0001187	4.23	45.2
	FALSE	High	[K].NAYEESLDQLETLKR.[E]		0.000434509	0.000430687	3	7	3	F1LMU0; G3V6E1; A0A0G2K0F5	F1LMU0 [1490-1504]; G3V6E1 [1468-1482]; A0A0G2K0F5 [1492-1506]		1	1808.9	100	100	100				11.2	363.7	#DIV/0!	#DIV/0!	#DIV/0!	Shared	Not Found	Peak Found	Peak Found	High	Not Found	Peak Found	Not Found	Not Found	High	0.0001666	2.643e-05	4.3	40.06
	FALSE	High	[K].NKDPLNETVVGLYQK.[S]		0.0119122	0.000430687	6	13	1	G3V8B0; G3V6D8; F1LMU0; G3V6E1; A0A0G2K0F5; G3V885	G3V8B0 [597-611]; G3V6D8 [598-612]; F1LMU0 [600-614]; G3V6E1 [576-590]; A0A0G2K0F5 [602-616]; G3V885 [598-612]		1	1717.91		100	100					246.5	#DIV/0!	#DIV/0!	#DIV/0!	Shared	Not Found	Not Found	Not Found	Peak Found	Not Found	High	Not Found	Not Found	High	0.0001666	0.00212	3.81	35.66
	FALSE	High	[K].NLQQEISDLTEQIAEGGK.[RH]		1.7915e-05	0.000430687	3	7	2	F1LMU0; G3V6E1; A0A0G2K0F5	F1LMU0 [1508-1525]; G3V6E1 [1486-1503]; A0A0G2K0F5 [1510-1527]		0	1972.98		100	100					245.6	#DIV/0!	#DIV/0!	#DIV/0!	Shared	Not Found	Not Found	Peak Found	High	Peak Found	Not Found	Not Found	Not Found	High	0.0001666	3.891e-07	5.14	52.41
	FALSE	High	[K].QAFTQQIEELKR.[Q]		0.00258589	0.000430687	4	9	2	G3V6D8; F1LMU0; G3V6E1; A0A0G2K0F5	G3V6D8 [1307-1318]; F1LMU0 [1310-1321]; G3V6E1 [1288-1299]; A0A0G2K0F5 [1312-1323]		1	1490.8	100	100	100				42.8	307.9	#DIV/0!	#DIV/0!	#DIV/0!	Shared	Peak Found	Not Found	Peak Found	High	Peak Found	Not Found	Not Found	Not Found	High	0.0001666	0.00028	3.9	31.44
	FALSE	High	[R].QEAPPHIFSISDNAYQFMLTDR.[E]	1xOxidation [M18]	0.0050847	0.000430687	5	10	1	G3V6D8; F1LMU0; G3V6E1; A0A0G2K0F5; F1M8F6	G3V6D8 [149-170]; F1LMU0 [149-170]; G3V6E1 [150-171]; A0A0G2K0F5 [150-171]; F1M8F6 [151-172]		0	2596.21		100						400	#DIV/0!	#DIV/0!	#DIV/0!	Shared	Not Found	Not Found	Not Found	High	Not Found	Not Found	Not Found	Not Found	High	0.0001666	0.0006853	4.86	46.99
	FALSE	High	[K].RQEAPPHIFSISDNAYQFMLTDR.[E]	1xOxidation [M19]	0.0168305	0.000430687	5	10	1	G3V6D8; F1LMU0; G3V6E1; A0A0G2K0F5; F1M8F6	G3V6D8 [148-170]; F1LMU0 [148-170]; G3V6E1 [149-171]; A0A0G2K0F5 [149-171]; F1M8F6 [150-172]		1	2752.31		100	100					376.4	#DIV/0!	#DIV/0!	#DIV/0!	Shared	Not Found	Not Found	Not Found	High	Not Found	Peak Found	Not Found	Not Found	High	0.0001666	0.003349	4.05	43.06
	FALSE	High	[R].SLSTELFK.[LIV]		0.1295	0.0092871	5	12	1	G3V8B0; G3V6D8; F1LMU0; A0A0G2K0F5; G3V885	G3V8B0 [1476-1483]; G3V6D8 [1477-1484]; F1LMU0 [1480-1487]; A0A0G2K0F5 [1482-1489]; G3V885 [1478-1485]		0	924.504	0.297	5.873	3.671	1	1	1	10.9	216.7	#DIV/0!	#DIV/0!	#DIV/0!	Shared	Peak Found	Peak Found	High	Peak Found	Peak Found	Peak Found	Peak Found	Peak Found	High	0.00344	0.0531	2.56	36.1
	FALSE	High	[K].TKLEQQVDDLEGSLEQEK.[K]		3.77834e-06	0.000430687	2	4	2	F1LMU0; F1M8F6	F1LMU0 [1029-1046]; F1M8F6 [1028-1045]		1	2089.03	0.01	5.353	0.01					337	#DIV/0!	#DIV/0!	#DIV/0!	Shared	Not Found	Not Found	Peak Found	High	Not Found	Not Found	Peak Found	Not Found	High	0.0001666	4.959e-08	6.23	40.43
	FALSE	High	[K].TKLEQQVDDLEGSLEQEKK.[L]		4.07636e-06	0.000430687	2	4	2	F1LMU0; F1M8F6	F1LMU0 [1029-1047]; F1M8F6 [1028-1046]		2	2217.12	100	100					25.6	374.4	#DIV/0!	#DIV/0!	#DIV/0!	Shared	Peak Found	Not Found	Peak Found	High	Not Found	Not Found	Not Found	Not Found	High	0.0001666	5.448e-08	6.43	37.44
	FALSE	High	[R].TKYETDAIQR.[T]		0.0560829	0.000430687	7	14	3	G3V8B0; G3V6D8; F1LMU0; G3V6E1; A0A0G2K0F5; G3V885; F1M8F6	G3V8B0 [1373-1382]; G3V6D8 [1374-1383]; F1LMU0 [1377-1386]; G3V6E1 [1355-1364]; A0A0G2K0F5 [1379-1388]; G3V885 [1375-1384]; F1M8F6 [1376-1385]		1	1224.62	0.7	54.575	0.395	1		1	4.9	385.2	#DIV/0!	#DIV/0!	#DIV/0!	Shared	Peak Found	Peak Found	Not Found	High	Peak Found	Peak Found	Peak Found	Peak Found	High	0.0001666	0.01689	2.49	20.57
	FALSE	High	[K].TPGAMEHELVLHQLR.[C]	1xOxidation [M5]	0.00885977	0.000430687	4	8	1	F1LMU0; G3V6E1; A0A0G2K0F5; F1M8F6	F1LMU0 [684-698]; G3V6E1 [663-677]; A0A0G2K0F5 [686-700]; F1M8F6 [683-697]		0	1746.9		100						400	#DIV/0!	#DIV/0!	#DIV/0!	Shared	Not Found	Not Found	Not Found	High	Not Found	Not Found	Not Found	Not Found	High	0.0001666	0.001435	2.81	28.08
	FALSE	High	[R].VKELTYQTEEDRK.[N]		0.000729925	0.000430687	3	8	2	F1LMU0; G3V6E1; A0A0G2K0F5	F1LMU0 [1851-1863]; G3V6E1 [1829-1841]; A0A0G2K0F5 [1853-1865]		2	1638.83	0.01	4.402	0.555					295.6	#DIV/0!	#DIV/0!	#DIV/0!	Shared	Not Found	Not Found	Peak Found	High	Peak Found	Not Found	Not Found	Peak Found	High	0.0001666	5.257e-05	4.29	20.14
	FALSE	High	[RK].VLNASAIPEGQFIDSK.[K]		0.0010468	0.000430687	4	9	1	G3V6D8; F1LMU0; A0A0G2K0F5; F1M8F6	G3V6D8 [725-740]; F1LMU0 [728-743]; A0A0G2K0F5 [730-745]; F1M8F6 [727-742]		0	1688.89	0.01	6.972	0.01					349.8	#DIV/0!	#DIV/0!	#DIV/0!	Shared	Not Found	Not Found	Peak Found	High	Not Found	Not Found	Not Found	Peak Found	High	0.0001666	8.488e-05	3.65	40.44
	FALSE	High	[RK].VLNASAIPEGQFIDSKK.[A]		0.0481334	0.000430687	4	9	1	G3V6D8; F1LMU0; A0A0G2K0F5; F1M8F6	G3V6D8 [725-741]; F1LMU0 [728-744]; A0A0G2K0F5 [730-746]; F1M8F6 [727-743]		1	1816.98									#DIV/0!	#DIV/0!	#DIV/0!	No Quan Values	Not Found	Not Found	Not Found	High	Not Found	Not Found	Not Found	Not Found	High	0.0001666	0.01376	3.36
	FALSE	High	[R].VQLLHTQNTSLINTK.[K]		0.000663849	0.000430687	3	7	2	F1LMU0; G3V6E1; A0A0G2K0F5	F1LMU0 [1717-1731]; G3V6E1 [1695-1709]; A0A0G2K0F5 [1719-1733]		0	1709.95	0.01	10.214	0.01					364.3	#DIV/0!	#DIV/0!	#DIV/0!	Shared	Not Found	Not Found	Peak Found	High	Not Found	Not Found	Peak Found	Not Found	High	0.0001666	4.628e-05	3.45	31.31
	FALSE	High	[K].YDKIEDMAMMTHLHEPAVLYNLK.[E]	2xOxidation [M7; M9]	0.137893	0.00957859	3	7	1	F1LMU0; G3V6E1; A0A0G2K0F5	F1LMU0 [85-107]; G3V6E1 [86-108]; A0A0G2K0F5 [86-108]		1	2794.32									#DIV/0!	#DIV/0!	#DIV/0!	No Quan Values	Not Found	Not Found	Not Found	High	Not Found	Not Found	Not Found	Not Found	High	0.003682	0.05773	3.1
High	Master Protein	Q6IFU8	Keratin, type I cytoskeletal 17 OS=Rattus norvegicus OX=10116 GN=Krt17 PE=1 SV=1	0	250.085	50	33	328	13	48.1	1035.12	33	cell organization and biogenesis;regulation of biological process;response to stimulus	cytoplasm;cytoskeleton	protein binding;receptor activity;signal transducer activity;structural molecule activity	Pf00038, Pf07888	287702	ENSRNOG00000026371.7	Krt17	Formation of the cornified envelope		22	0.998453	0.742769	1.86857	179.8	14.1	15.7	177.9	241.6	27.1	79.2	64.6	High	High	High	High	High	High	High	High
	Checked	Confidence	Annotated Sequence	Modifications	Qvality PEP	Qvality q-value	# Protein Groups	# Proteins	# PSMs	Master Protein Accessions	Positions in Master Proteins	Modifications in Master Proteins	# Missed Cleavages	Theo. MH+ [Da]	Abundance Ratio: (controle CARD445) / (remplissage)	Abundance Ratio: (LPS) / (remplissage)	Abundance Ratio: (NButGT) / (remplissage)	Abundance Ratio Adj. P-Value: (controle CARD445) / (remplissage)	Abundance Ratio Adj. P-Value: (LPS) / (remplissage)	Abundance Ratio Adj. P-Value: (NButGT) / (remplissage)	Abundances (Grouped): controle CARD445	Abundances (Grouped): LPS	#DIV/0!	#DIV/0!	#DIV/0!	Quan Info	Found in Sample: [S67] F67: Sample, 1, controle CARD445	Found in Sample: [S77] F77: Sample, 2, controle CARD445	Found in Sample: [S5] F5: Sample, 5, LPS	Found in Sample: [S6] F6: Sample, 6, LPS	Found in Sample: [S1] F1: Sample, 1, NButGT	Found in Sample: [S2] F2: Sample, 2, NButGT	Found in Sample: [S3] F3: Sample, 3, remplissage	Found in Sample: [S4] F4: Sample, 4, remplissage	Confidence (by Search Engine): Sequest HT	Percolator q-Value (by Search Engine): Sequest HT	Percolator PEP (by Search Engine): Sequest HT	XCorr (by Search Engine): Sequest HT	Top Apex RT [min]
	FALSE	High	[R].ADLEMQIENLK.[E]	1xOxidation [M5]	0.0997259	0.00591739	1	2	1	Q6IFU8	Q6IFU8 [202-212]		0	1319.65	0.395	1.138	3.681	1	1		25.4	73.2	#DIV/0!	#DIV/0!	#DIV/0!		Peak Found	Peak Found	Peak Found	High	Peak Found	Not Found	Peak Found	Peak Found	High	0.002199	0.03706	3.4	39.69
	FALSE	High	[R].ADLEMQIENLKEELAYLK.[K]		0.000161953	0.000430687	1	2	2	Q6IFU8	Q6IFU8 [202-219]		1	2150.1		100	100					312.6	#DIV/0!	#DIV/0!	#DIV/0!		Not Found	Not Found	Not Found	High	High	Peak Found	Not Found	Not Found	High	0.0001666	7.124e-06	4.65	51.83
	FALSE	High	[R].ADLEMQIENLKEELAYLK.[K]	1xOxidation [M5]	2.08526e-05	0.000430687	1	2	2	Q6IFU8	Q6IFU8 [202-219]		1	2166.1	0.184	6.655	2.355				7.2	261.1	#DIV/0!	#DIV/0!	#DIV/0!		High	Not Found	Not Found	High	Peak Found	Not Found	Peak Found	Peak Found	High	0.0001666	4.75e-07	5.1	51.98
	FALSE	High	[R].ADLEMQIENLKEELAYLKK.[N]		0.00110114	0.000430687	1	2	1	Q6IFU8	Q6IFU8 [202-220]		2	2278.2	0.01	0.737	1.518					90.6	#DIV/0!	#DIV/0!	#DIV/0!		Not Found	Not Found	Peak Found	Peak Found	High	Peak Found	Not Found	Peak Found	High	0.0001666	9.06e-05	4.28	50.34
	FALSE	High	[R].ADLEMQIENLKEELAYLKK.[N]	1xOxidation [M5]	0.00147298	0.000430687	1	2	3	Q6IFU8	Q6IFU8 [202-220]		2	2294.19	1.435	1.156	0.638		1	1	135.7	109.4	#DIV/0!	#DIV/0!	#DIV/0!		High	Not Found	Peak Found	High	Peak Found	Peak Found	Peak Found	Peak Found	High	0.0001666	0.0001325	4.4	50.38
	FALSE	High	[R].ALEEANTELEVK.[I]		0.00047776	0.000430687	2	3	13	Q6IFV3; Q6IFU8	Q6IFV3 [114-125]; Q6IFU8 [104-115]		0	1345.68	1.6	1.111	2.284	1	1	1	106.7	74.1	#DIV/0!	#DIV/0!	#DIV/0!	Shared	High	High	High	High	High	Peak Found	Peak Found	High	High	0.0001666	2.989e-05	3.9	30.23
	FALSE	High	[K].ATMQNLNDRLASYLDKVR.[A]	1xOxidation [M3]	0.125115	0.00865586	1	2	1	Q6IFU8	Q6IFU8 [86-103]		2	2124.09	1.524	1.016	0.992	1	1		134.5	89.7	#DIV/0!	#DIV/0!	#DIV/0!		High	Peak Found	Peak Found	Peak Found	Not Found	Peak Found	Peak Found	Peak Found	High	0.003202	0.05068	3.03	39.38
	FALSE	High	[K].DAEDWFFSK.[T]		0.0289931	0.000430687	1	2	10	Q6IFU8	Q6IFU8 [270-278]		0	1144.49	0.728	0.893	4.097	1	1	1	43.3	53.2	#DIV/0!	#DIV/0!	#DIV/0!		High	High	Peak Found	High	High	High	High	High	High	0.0001666	0.006933	2.89	48.68
	FALSE	High	[R].EVATNSELVQSGK.[S]		0.00012495	0.000430687	2	3	19	Q6IFU8; Q6IFV1	Q6IFU8 [285-297]; Q6IFV1 [323-335]		0	1361.69	2.563	0.324	1.062	1	1	1	207.2	26.2	#DIV/0!	#DIV/0!	#DIV/0!	Shared	High	High	Peak Found	High	High	High	High	High	High	0.0001666	5.052e-06	4.07	24.12
	FALSE	High	[R].EVATNSELVQSGKSEISELR.[R]		6.71737e-07	0.000430687	2	3	2	Q6IFU8; Q6IFV1	Q6IFU8 [285-304]; Q6IFV1 [323-342]		1	2176.11	100	100	100				237.5	73.1	#DIV/0!	#DIV/0!	#DIV/0!	Shared	High	Peak Found	Peak Found	Peak Found	Peak Found	Peak Found	Not Found	Not Found	High	0.0001666	5.035e-09	4.89	35.51
	FALSE	High	[R].EVATNSELVQSGKSEISELRR.[T]		5.84638e-06	0.000430687	2	3	3	Q6IFU8; Q6IFV1	Q6IFU8 [285-305]; Q6IFV1 [323-343]		2	2332.21	36.027	1.037	0.665				372.1	10.7	#DIV/0!	#DIV/0!	#DIV/0!	Shared	High	Not Found	Peak Found	Peak Found	Peak Found	Peak Found	Peak Found	Not Found	High	0.0001666	8.781e-08	4.09	33.74
	FALSE	High	[R].GQVGGEINVEMDAAPGVDLSR.[I]		1.60832e-06	0.000430687	1	2	11	Q6IFU8	Q6IFU8 [231-251]		0	2114.02	0.01	2.395	8.713					79.1	#DIV/0!	#DIV/0!	#DIV/0!		Not Found	Not Found	Peak Found	High	High	High	Not Found	Peak Found	High	0.0001666	1.598e-08	5.09	42.92
	FALSE	High	[R].GQVGGEINVEMDAAPGVDLSR.[I]	1xOxidation [M11]	1.95681e-06	0.000430687	1	2	28	Q6IFU8	Q6IFU8 [231-251]		0	2130.01	1.16	1.174	0.809	1	1	1	112	113.3	#DIV/0!	#DIV/0!	#DIV/0!		High	High	High	High	High	High	High	High	High	0.0001666	2.076e-08	3.66	39.3
	FALSE	High	[K].KNHEEEMNALR.[G]		0.00622316	0.000430687	2	3	5	Q6IFU7; Q6IFU8	Q6IFU7 [230-240]; Q6IFU8 [220-230]		1	1370.65	0.01	1.437	8.459		1	1		52.8	#DIV/0!	#DIV/0!	#DIV/0!	Shared	Not Found	Not Found	Peak Found	High	High	High	Peak Found	Peak Found	High	0.0001666	0.0008975	3.44	19.39
	FALSE	High	[K].KNHEEEMNALR.[G]	1xOxidation [M7]	0.0610684	0.000859575	2	3	1	Q6IFU7; Q6IFU8	Q6IFU7 [230-240]; Q6IFU8 [220-230]		1	1386.64	0.01	15.993	11.011			1		228.4	#DIV/0!	#DIV/0!	#DIV/0!	Shared	Not Found	Not Found	Not Found	Peak Found	High	Peak Found	Peak Found	Peak Found	High	0.0003288	0.01894	2.28	16.04
	FALSE	High	[KR].LAADDFR.[TLMSV]		0.0830074	0.00367983	6	20	36	Q6IFV4; Q6IFU7; Q6IFV3; Q6IFU8; Q6IFV1; Q6IFW6	Q6IFV4 [177-183]; Q6IFU7 [174-180]; Q6IFV3 [175-181]; Q6IFU8 [164-170]; Q6IFV1 [202-208]; Q6IFW6 [228-234]		0	807.4	0.597	0.563	0.732	1	1	1	82.6	77.9	#DIV/0!	#DIV/0!	#DIV/0!	Shared	High	High	High	High	High	High	High	High	High	0.001379	0.02867	2.11	27.1
	FALSE	High	[R].LASYLDK.[V]		0.0736439	0.00166744	2	5	12	Q6IFV3; Q6IFU8	Q6IFV3 [105-111]; Q6IFU8 [95-101]		0	809.44	0.223	0.742	1.047	1	1	1	29.6	98.5	#DIV/0!	#DIV/0!	#DIV/0!	Shared	High	High	High	High	High	High	High	Peak Found	High	0.0006312	0.02447	2.26	25.44
	FALSE	High	[R].LASYLDKVR.[A]		0.031827	0.000430687	2	4	10	Q6IFV3; Q6IFU8	Q6IFV3 [105-113]; Q6IFU8 [95-103]		1	1064.61	2.939	0.442	0.292	1	1	1	251.5	37.8	#DIV/0!	#DIV/0!	#DIV/0!	Shared	High	High	High	Peak Found	Peak Found	Peak Found	High	High	High	0.0001666	0.007884	3.11	27.17
	FALSE	High	[R].LEQEIATYR.[RS]		0.0124486	0.000430687	5	14	17	Q6IFV4; Q6IFU9; Q6IFU7; Q6IFU8; Q6IFV1	Q6IFV4 [390-398]; Q6IFU9 [399-407]; Q6IFU7 [387-395]; Q6IFU8 [377-385]; Q6IFV1 [415-423]		0	1122.58	0.297	1.39	2.677	1	1	1	22.2	103.7	#DIV/0!	#DIV/0!	#DIV/0!	Shared	High	High	High	High	High	High	High	High	High	0.0001666	0.002244	2.32	27.65
	FALSE	High	[R].LEQEIATYRR.[L]		0.0347148	0.000430687	4	11	3	Q6IFU9; Q6IFU7; Q6IFU8; Q6IFV1	Q6IFU9 [399-408]; Q6IFU7 [387-396]; Q6IFU8 [377-386]; Q6IFV1 [415-424]		1	1278.68	100	100	100				333.2	9.4	#DIV/0!	#DIV/0!	#DIV/0!	Shared	High	High	Peak Found	Peak Found	Peak Found	Peak Found	Not Found	Not Found	High	0.0001666	0.008835	2.56	24.16
	FALSE	High	[R].MSVEADINGLR.[R]	1xOxidation [M1]	0.0100498	0.000430687	2	4	6	Q6IFU7; Q6IFU8	Q6IFU7 [191-201]; Q6IFU8 [181-191]		0	1220.59	0.494	1.019	0.818	1	1	1	59.3	122.4	#DIV/0!	#DIV/0!	#DIV/0!	Shared	High	Peak Found	High	High	High	Peak Found	High	High	High	0.0001666	0.001696	2.97	32.99
	FALSE	High	[R].MSVEADINGLRR.[V]		0.0139405	0.000430687	2	4	2	Q6IFU7; Q6IFU8	Q6IFU7 [191-202]; Q6IFU8 [181-192]		1	1360.7	0.01	1.222	14.37		1	1		29.5	#DIV/0!	#DIV/0!	#DIV/0!	Shared	Not Found	Not Found	Peak Found	Peak Found	High	Peak Found	Peak Found	Peak Found	High	0.0001666	0.002628	2.9	32.22
	FALSE	High	[R].MSVEADINGLRR.[V]	1xOxidation [M1]	0.0438966	0.000430687	2	4	6	Q6IFU7; Q6IFU8	Q6IFU7 [191-202]; Q6IFU8 [181-192]		1	1376.7	1.824	0.98	0.42	1	1	1	172.7	92.8	#DIV/0!	#DIV/0!	#DIV/0!	Shared	High	High	Peak Found	High	Peak Found	Peak Found	Peak Found	Peak Found	High	0.0001666	0.01212	1.88	29.38
	FALSE	High	[K].NHEEEMNALR.[G]		0.0101772	0.000430687	2	3	5	Q6IFU7; Q6IFU8	Q6IFU7 [231-240]; Q6IFU8 [221-230]		0	1242.55	0.056	1.388	10.415		1	1	1.8	43.2	#DIV/0!	#DIV/0!	#DIV/0!	Shared	Not Found	Peak Found	Peak Found	High	High	High	Peak Found	High	High	0.0001666	0.00172	3.21	21.73
	FALSE	High	[K].NHEEEMNALR.[G]	1xOxidation [M6]	0.00332981	0.000430687	2	3	22	Q6IFU7; Q6IFU8	Q6IFU7 [231-240]; Q6IFU8 [221-230]		0	1258.55	0.125	2.362	9.595	1	1	1	3.8	72.2	#DIV/0!	#DIV/0!	#DIV/0!	Shared	Peak Found	Peak Found	Peak Found	High	High	High	Peak Found	Peak Found	High	0.0001666	0.0003907	2.65	18.07
	FALSE	High	[K].NHEEEMNALRGQVGGEINVEMDAAPGVDLSR.[I]	2xOxidation [M6; M21]	7.34178e-06	0.000430687	1	2	2	Q6IFU8	Q6IFU8 [221-251]		1	3369.54	100						400		#DIV/0!	#DIV/0!	#DIV/0!		High	Not Found	Not Found	Not Found	Not Found	Not Found	Not Found	Not Found	High	0.0001666	1.189e-07	5.2	37.05
	FALSE	High	[R].QFTSSSSIK.[G]		0.0596025	0.000430687	1	2	1	Q6IFU8	Q6IFU8 [7-15]		0	984.5	24.129	0.01	1.597				361.1		#DIV/0!	#DIV/0!	#DIV/0!		High	Not Found	Not Found	Not Found	Peak Found	Peak Found	Not Found	Peak Found	High	0.0001666	0.01836	2.78	22.11
	FALSE	High	[R].QFTSSSSIKGSSGLGGGSSR.[T]		0.000140021	0.000430687	1	2	2	Q6IFU8	Q6IFU8 [7-26]		1	1886.92	100		100				341.1		#DIV/0!	#DIV/0!	#DIV/0!		High	Not Found	Not Found	Not Found	Peak Found	Not Found	Not Found	Not Found	High	0.0001666	5.896e-06	5.01	24.5
	FALSE	High	[R].RTMQALEIELQSQLSMK.[A]	2xOxidation [M3; M16]	2.50519e-05	0.000430687	1	2	1	Q6IFU8	Q6IFU8 [305-321]		1	2038.03	100	100	100				275.8	72.4	#DIV/0!	#DIV/0!	#DIV/0!		High	Not Found	Peak Found	Peak Found	Peak Found	Peak Found	Not Found	Not Found	High	0.0001666	6.065e-07	4.66	37.58
	FALSE	High	[R].RVLDELTLAR.[AT]		0.00183792	0.000430687	4	9	4	Q6IFU7; Q6IFV3; Q6IFU8; Q6IFV1	Q6IFU7 [202-211]; Q6IFV3 [203-212]; Q6IFU8 [192-201]; Q6IFV1 [230-239]		1	1185.69	0.847	1.131	3.136	1	1	1	55.4	74	#DIV/0!	#DIV/0!	#DIV/0!	Shared	High	Peak Found	Peak Found	High	Peak Found	High	Peak Found	Peak Found	High	0.0001666	0.000178	3.99	33.65
	FALSE	High	[K].TEELNREVATNSELVQSGK.[S]		3.14401e-07	0.000430687	2	3	7	Q6IFU8; Q6IFV1	Q6IFU8 [279-297]; Q6IFV1 [317-335]		1	2104.05	30.236	2.351	0.606	1	1		353.7	27.5	#DIV/0!	#DIV/0!	#DIV/0!	Shared	High	High	High	High	Not Found	Peak Found	Peak Found	Peak Found	High	0.0001666	1.847e-09	4.07	29.48
	FALSE	High	[K].TEELNREVATNSELVQSGKSEISELR.[R]		5.1842e-06	0.000430687	2	3	1	Q6IFU8; Q6IFV1	Q6IFU8 [279-304]; Q6IFV1 [317-342]		2	2918.47									#DIV/0!	#DIV/0!	#DIV/0!	No Quan Values	High	Not Found	Not Found	Not Found	Not Found	Not Found	Not Found	Not Found	High	0.0001666	7.485e-08	6.22
	FALSE	High	[R].TKFETEQALR.[M]		0.0181459	0.000430687	1	3	12	Q6IFU8	Q6IFU8 [171-180]		1	1222.64	0.984	1.159	1.79	1	1	1	79.8	94	#DIV/0!	#DIV/0!	#DIV/0!		High	Peak Found	High	High	High	High	High	High	High	0.0001666	0.003713	2.79	23.24
	FALSE	High	[R].TIVEEVQDGK.[V]		0.0127658	0.000430687	2	2	9	Q6IFU7; Q6IFU8	Q6IFU7 [430-439]; Q6IFU8 [411-420]		0	1117.57	0.74	0.78	1.328	1	1	1	76.9	81.1	#DIV/0!	#DIV/0!	#DIV/0!	Shared	High	Peak Found	Peak Found	High	High	Peak Found	Peak Found	High	High	0.0001666	0.00232	2.55	26.83
	FALSE	High	[R].TIVEEVQDGKVISSR.[E]		0.000457065	0.000430687	1	1	6	Q6IFU8	Q6IFU8 [411-425]		1	1659.89	100	100	100				377.2	8.3	#DIV/0!	#DIV/0!	#DIV/0!		High	Not Found	Peak Found	High	Peak Found	Not Found	Not Found	Not Found	High	0.0001666	2.816e-05	2.93	31.93
	FALSE	High	[R].TMQALEIELQSQLSMK.[A]		0.00106686	0.000430687	1	2	3	Q6IFU8	Q6IFU8 [306-321]		0	1849.94	0.01	1.578	1.769		1	1		145.2	#DIV/0!	#DIV/0!	#DIV/0!		Not Found	Not Found	Peak Found	Peak Found	High	Peak Found	Peak Found	Peak Found	High	0.0001666	8.662e-05	3.47	50.76
	FALSE	High	[R].TMQALEIELQSQLSMK.[A]	1xOxidation [M15]	0.00697178	0.000430687	1	2	1	Q6IFU8	Q6IFU8 [306-321]		0	1865.93	0.01	2.259	4.116					122.5	#DIV/0!	#DIV/0!	#DIV/0!		Not Found	Not Found	Peak Found	High	Peak Found	Peak Found	Not Found	Peak Found	High	0.0001666	0.001042	3.65	49.6
	FALSE	High	[R].TMQALEIELQSQLSMK.[A]	2xOxidation [M2; M15]	0.000253784	0.000430687	1	2	3	Q6IFU8	Q6IFU8 [306-321]		0	1881.93	16.683	1.696	0.79		1	1	330.9	33.6	#DIV/0!	#DIV/0!	#DIV/0!		High	Not Found	Peak Found	High	Peak Found	Peak Found	Peak Found	Peak Found	High	0.0001666	1.301e-05	3.59	42.73
	FALSE	High	[K].TRLEQEIATYR.[RS]		0.0028431	0.000430687	5	11	25	Q6IFV4; Q6IFU9; Q6IFU7; Q6IFU8; Q6IFV1	Q6IFV4 [388-398]; Q6IFU9 [397-407]; Q6IFU7 [385-395]; Q6IFU8 [375-385]; Q6IFV1 [413-423]		1	1379.73	0.32	1.444	3.118	1	1	1	21.8	98.2	#DIV/0!	#DIV/0!	#DIV/0!	Shared	High	High	High	High	High	High	High	High	High	0.0001666	0.0003169	4.26	30.61
	FALSE	High	[K].TRLEQEIATYRR.[L]		0.00108729	0.000430687	4	10	5	Q6IFU9; Q6IFU7; Q6IFU8; Q6IFV1	Q6IFU9 [397-408]; Q6IFU7 [385-396]; Q6IFU8 [375-386]; Q6IFV1 [413-424]		2	1535.83	66.568	12.804	19.176	1		1	267.5	51.4	#DIV/0!	#DIV/0!	#DIV/0!	Shared	High	High	Not Found	High	High	Peak Found	Peak Found	Peak Found	High	0.0001666	8.89e-05	3.71	25.92
	FALSE	High	[R].VLDELTLAR.[AT]		0.0104369	0.000430687	4	9	25	Q6IFU7; Q6IFV3; Q6IFU8; Q6IFV1	Q6IFU7 [203-211]; Q6IFV3 [204-212]; Q6IFU8 [193-201]; Q6IFV1 [231-239]		0	1029.59	1.34	1.037	2.7	1	1	1	88.2	68.3	#DIV/0!	#DIV/0!	#DIV/0!	Shared	High	High	High	High	High	High	High	High	High	0.0001666	0.001789	2.91	36.9
High	Master Protein	G3V885	Myosin-6 OS=Rattus norvegicus OX=10116 GN=Myh6 PE=1 SV=2	0	247.096	36	58	172	12	223.2	610.07	58	cell organization and biogenesis;cellular component movement;metabolic process;regulation of biological process;response to stimulus	cytoplasm;cytoskeleton;mitochondrion	catalytic activity;motor activity;nucleotide binding;protein binding;structural molecule activity	Pf00038, Pf00063, Pf00769, Pf01576, Pf02736, Pf04111, Pf05266, Pf05483, Pf05557, Pf05911, Pf06160, Pf07888, Pf09726, Pf12128, Pf13514	29556	ENSRNOG00000025757.2	Myh6			29	11.7266	0.223251	5.58226	14.6	12.1	35.4	277.7	115.1	275.1	47.9	22	High	High	High	High	High	High	High	Peak Found
	Checked	Confidence	Annotated Sequence	Modifications	Qvality PEP	Qvality q-value	# Protein Groups	# Proteins	# PSMs	Master Protein Accessions	Positions in Master Proteins	Modifications in Master Proteins	# Missed Cleavages	Theo. MH+ [Da]	Abundance Ratio: (controle CARD445) / (remplissage)	Abundance Ratio: (LPS) / (remplissage)	Abundance Ratio: (NButGT) / (remplissage)	Abundance Ratio Adj. P-Value: (controle CARD445) / (remplissage)	Abundance Ratio Adj. P-Value: (LPS) / (remplissage)	Abundance Ratio Adj. P-Value: (NButGT) / (remplissage)	Abundances (Grouped): controle CARD445	Abundances (Grouped): LPS	#DIV/0!	#DIV/0!	#DIV/0!	Quan Info	Found in Sample: [S67] F67: Sample, 1, controle CARD445	Found in Sample: [S77] F77: Sample, 2, controle CARD445	Found in Sample: [S5] F5: Sample, 5, LPS	Found in Sample: [S6] F6: Sample, 6, LPS	Found in Sample: [S1] F1: Sample, 1, NButGT	Found in Sample: [S2] F2: Sample, 2, NButGT	Found in Sample: [S3] F3: Sample, 3, remplissage	Found in Sample: [S4] F4: Sample, 4, remplissage	Confidence (by Search Engine): Sequest HT	Percolator q-Value (by Search Engine): Sequest HT	Percolator PEP (by Search Engine): Sequest HT	XCorr (by Search Engine): Sequest HT	Top Apex RT [min]
	FALSE	High	[K].AGLLGLLEEMR.[D]	1xOxidation [M10]	0.0284567	0.000430687	5	9	1	G3V8B0; G3V6E1; A0A0G2K0F5; G3V885; F1M8F6	G3V8B0 [767-777]; G3V6E1 [750-760]; A0A0G2K0F5 [773-783]; G3V885 [769-779]; F1M8F6 [770-780]		0	1217.66	0.01	5.771	4.892		1	1		197.9	#DIV/0!	#DIV/0!	#DIV/0!	Shared	Not Found	Not Found	Peak Found	High	Peak Found	Peak Found	Peak Found	Peak Found	High	0.0001666	0.006761	2.51	48.63
	FALSE	High	[K].ALQEAHQQALDDLQAEEDKVNTLIK.[S]		0.0114707	0.000430687	1	1	1	G3V885	G3V885 [1000-1024]		1	2820.44		100	100					161.5	#DIV/0!	#DIV/0!	#DIV/0!		Not Found	Not Found	Not Found	Peak Found	Not Found	High	Not Found	Not Found	High	0.0001666	0.002027	5.08	44.49
	FALSE	High	[K].AITDAAMMAEELKK.[E]	2xOxidation [M7; M8]	0.00562528	0.000430687	6	15	2	G3V8B0; G3V6D8; F1LMU0; G3V6E1; A0A0G2K0F5; G3V885	G3V8B0 [1758-1771]; G3V6D8 [1759-1772]; F1LMU0 [1762-1775]; G3V6E1 [1740-1753]; A0A0G2K0F5 [1764-1777]; G3V885 [1760-1773]		1	1553.75		100	100					327	#DIV/0!	#DIV/0!	#DIV/0!	Shared	Not Found	Not Found	Peak Found	High	Peak Found	High	Not Found	Not Found	High	0.0001666	0.0007846	3.2	28.02
	FALSE	High	[R].ANDDLKENIAIVER.[R]		0.00106686	0.000430687	2	4	4	G3V8B0; G3V885	G3V8B0 [1663-1676]; G3V885 [1665-1678]		1	1599.83	0.192	2.328	9.17				6.1	73.4	#DIV/0!	#DIV/0!	#DIV/0!	Shared	Not Found	Peak Found	High	Peak Found	High	High	Not Found	Peak Found	High	0.0001666	8.667e-05	3.43	32.39
	FALSE	High	[RK].DIDDLELTLAK.[VA]		0.0119122	0.000430687	7	15	5	G3V8B0; G3V6D8; F1LMU0; G3V6E1; A0A0G2K0F5; G3V885; F1M8F6	G3V8B0 [953-963]; G3V6D8 [954-964]; F1LMU0 [957-967]; G3V6E1 [936-946]; A0A0G2K0F5 [959-969]; G3V885 [955-965]; F1M8F6 [956-966]		0	1245.66	0.01	5.964	4.129		1	1		215.1	#DIV/0!	#DIV/0!	#DIV/0!	Shared	Not Found	Not Found	High	High	Peak Found	High	Peak Found	Peak Found	High	0.0001666	0.002131	3.11	46.76
	FALSE	High	[R].DLEEATLQHEATAAALR.[K]		2.24973e-05	0.000430687	3	7	11	G3V8B0; F1LMU0; G3V885	G3V8B0 [1177-1193]; F1LMU0 [1181-1197]; G3V885 [1179-1195]		0	1838.92	0.513	8.847	2.685	1	1	1	15.7	271.3	#DIV/0!	#DIV/0!	#DIV/0!	Shared	Peak Found	High	High	High	High	High	Peak Found	High	High	0.0001666	5.257e-07	4.81	38.56
	FALSE	High	[R].ELEEISERLEEAGGATSVQIEMNK.[K]	1xOxidation [M22]	0.00937686	0.000430687	2	4	1	G3V8B0; G3V885	G3V8B0 [1142-1165]; G3V885 [1144-1167]		1	2678.28	0.01	1.908	2.542		1			140	#DIV/0!	#DIV/0!	#DIV/0!	Shared	Not Found	Not Found	Peak Found	Peak Found	Not Found	High	Peak Found	Peak Found	High	0.0001666	0.001544	4.3	43.05
	FALSE	High	[R].ELENELEAEQK.[R]		0.00766372	0.000430687	2	4	1	G3V8B0; G3V885	G3V8B0 [1821-1831]; G3V885 [1823-1833]		0	1331.63	100	100	100				52.9	38.4	#DIV/0!	#DIV/0!	#DIV/0!	Shared	Peak Found	Peak Found	Not Found	Peak Found	Not Found	High	Not Found	Not Found	High	0.0001666	0.001184	2.98	28.49
	FALSE	High	[R].ELENELEAEQKR.[N]		0.0114707	0.000430687	2	4	2	G3V8B0; G3V885	G3V8B0 [1821-1832]; G3V885 [1823-1834]		1	1487.73		100	100					180.3	#DIV/0!	#DIV/0!	#DIV/0!	Shared	Not Found	Not Found	Not Found	High	Peak Found	High	Not Found	Not Found	High	0.0001666	0.002016	3.63	25.93
	FALSE	High	[R].ENQSILITGESGAGK.[T]		0.000295396	0.000430687	7	14	6	G3V8B0; G3V6D8; F1LMU0; G3V6E1; A0A0G2K0F5; G3V885; F1M8F6	G3V8B0 [170-184]; G3V6D8 [171-185]; F1LMU0 [171-185]; G3V6E1 [172-186]; A0A0G2K0F5 [172-186]; G3V885 [170-184]; F1M8F6 [173-187]		0	1503.76	0.274	8.271	4.464	1	1	1	7.8	236.2	#DIV/0!	#DIV/0!	#DIV/0!	Shared	Peak Found	Peak Found	High	High	High	High	High	Peak Found	High	0.0001666	1.58e-05	4.71	30.38
	FALSE	High	[K].GQSVQQVYYSIGALAK.[S]		0.000213935	0.000430687	1	2	5	G3V885	G3V885 [415-430]		0	1711.9	0.584	3.185	8.198				18	98.3	#DIV/0!	#DIV/0!	#DIV/0!		High	High	High	Peak Found	High	High	Not Found	Peak Found	High	0.0001666	1.033e-05	4.47	45.42
	FALSE	High	[K].GSSFQTVSALHR.[E]		0.00418041	0.000430687	2	4	2	G3V8B0; G3V885	G3V8B0 [641-652]; G3V885 [643-654]		0	1289.66	0.01	4.473	13.489					94.4	#DIV/0!	#DIV/0!	#DIV/0!	Shared	Not Found	Not Found	Peak Found	High	Peak Found	High	Not Found	Peak Found	High	0.0001666	0.0005273	3.11	27.11
	FALSE	High	[K].GTLEDQIIQANPALEAFGNAK.[T]		7.29775e-05	0.000430687	2	4	6	G3V8B0; G3V885	G3V8B0 [214-234]; G3V885 [215-235]		0	2200.12	0.202	1.401	3.586				13.1	90.5	#DIV/0!	#DIV/0!	#DIV/0!	Shared	Not Found	Peak Found	High	High	High	High	High	Not Found	High	0.0001666	2.485e-06	4.69	51.07
	FALSE	High	[K].HADSVAELGEQIDNLQR.[V]		0.000415688	0.000430687	4	10	6	G3V8B0; F1LMU0; A0A0G2K0F5; G3V885	G3V8B0 [1196-1212]; F1LMU0 [1200-1216]; A0A0G2K0F5 [1202-1218]; G3V885 [1198-1214]		0	1894.93	0.316	5.419	8.402	1	1		8.4	143.2	#DIV/0!	#DIV/0!	#DIV/0!	Shared	Peak Found	Peak Found	High	High	Not Found	High	Peak Found	Peak Found	High	0.0001666	2.49e-05	5	39.02
	FALSE	High	[K].KAITDAAMMAEELKK.[E]	2xOxidation [M8; M9]	0.00599187	0.000430687	6	15	2	G3V8B0; G3V6D8; F1LMU0; G3V6E1; A0A0G2K0F5; G3V885	G3V8B0 [1757-1771]; G3V6D8 [1758-1772]; F1LMU0 [1761-1775]; G3V6E1 [1739-1753]; A0A0G2K0F5 [1763-1777]; G3V885 [1759-1773]		2	1681.85	0.311	7.955	1.867				11.2	285.8	#DIV/0!	#DIV/0!	#DIV/0!	Shared	Not Found	Peak Found	Peak Found	High	Peak Found	Not Found	Peak Found	Not Found	High	0.0001666	0.0008531	4.54	25.78
	FALSE	High	[K].KGSSFQTVSALHR.[E]		0.0128463	0.000430687	2	4	4	G3V8B0; G3V885	G3V8B0 [640-652]; G3V885 [642-654]		1	1417.75	0.314	1.004	2.75		1	1	24.8	79.2	#DIV/0!	#DIV/0!	#DIV/0!	Shared	Not Found	Peak Found	High	High	High	High	Peak Found	Peak Found	High	0.0001666	0.002347	3.39	23.73
	FALSE	High	[K].KHADSVAELGEQIDNLQR.[V]		0.000525315	0.000430687	4	10	1	G3V8B0; F1LMU0; A0A0G2K0F5; G3V885	G3V8B0 [1195-1212]; F1LMU0 [1199-1216]; A0A0G2K0F5 [1201-1218]; G3V885 [1197-1214]		1	2023.02	0.01	15.955	1.879					338.9	#DIV/0!	#DIV/0!	#DIV/0!	Shared	Not Found	Not Found	Not Found	High	Not Found	Peak Found	Not Found	Peak Found	High	0.0001666	3.389e-05	4.45	34.71
	FALSE	High	[R].KKHADSVAELGEQIDNLQR.[V]		0.000490003	0.000430687	4	10	1	G3V8B0; F1LMU0; A0A0G2K0F5; G3V885	G3V8B0 [1194-1212]; F1LMU0 [1198-1216]; A0A0G2K0F5 [1200-1218]; G3V885 [1196-1214]		2	2151.12		100						400	#DIV/0!	#DIV/0!	#DIV/0!	Shared	Not Found	Not Found	Not Found	High	Not Found	Not Found	Not Found	Not Found	High	0.0001666	3.105e-05	5.25	33.02
	FALSE	High	[R].KLAEQELIETSER.[V]		0.00112935	0.000430687	2	4	3	G3V8B0; G3V885	G3V8B0 [1700-1712]; G3V885 [1702-1714]		1	1545.81	0.489	0.01	3.13	1		1	42.3		#DIV/0!	#DIV/0!	#DIV/0!	Shared	High	High	Not Found	Not Found	Peak Found	High	Peak Found	Peak Found	High	0.0001666	9.326e-05	4.19	28.49
	FALSE	High	[R].KVQHELDEAEER.[A]		0.0088041	0.000430687	2	4	2	G3V8B0; G3V885	G3V8B0 [1898-1909]; G3V885 [1900-1911]		1	1482.72	0.01	0.61	3.312		1	1		49.6	#DIV/0!	#DIV/0!	#DIV/0!	Shared	Not Found	Not Found	Peak Found	Peak Found	Peak Found	High	High	Peak Found	High	0.0001666	0.001426	3.5	18.52
	FALSE	High	[K].LAEQELIETSER.[V]		0.00258589	0.000430687	2	4	3	G3V8B0; G3V885	G3V8B0 [1701-1712]; G3V885 [1703-1714]		0	1417.72	0.01	2.481	13.187					59.5	#DIV/0!	#DIV/0!	#DIV/0!	Shared	Not Found	Not Found	Peak Found	High	Not Found	High	Not Found	Peak Found	High	0.0001666	0.0002802	4.03	32.78
	FALSE	High	[K].LASADIETYLLEK.[S]		0.000888056	0.000430687	7	14	8	G3V8B0; G3V6D8; F1LMU0; G3V6E1; A0A0G2K0F5; G3V885; F1M8F6	G3V8B0 [258-270]; G3V6D8 [259-271]; F1LMU0 [261-273]; G3V6E1 [262-274]; A0A0G2K0F5 [262-274]; G3V885 [259-271]; F1M8F6 [261-273]		0	1465.78	0.159	10.718	3.117	1	1	1	4.2	285.9	#DIV/0!	#DIV/0!	#DIV/0!	Shared	Peak Found	High	High	High	High	High	Peak Found	Peak Found	High	0.0001666	6.801e-05	4.41	47.25
	FALSE	High	[R].LDEAEQIALK.[G]		0.0238974	0.000430687	6	14	4	G3V8B0; G3V6D8; F1LMU0; G3V6E1; A0A0G2K0F5; G3V885	G3V8B0 [1797-1806]; G3V6D8 [1798-1807]; F1LMU0 [1801-1810]; G3V6E1 [1779-1788]; A0A0G2K0F5 [1803-1812]; G3V885 [1799-1808]		0	1129.61	0.01	8.083	1.6					302.7	#DIV/0!	#DIV/0!	#DIV/0!	Shared	Not Found	Not Found	Peak Found	High	Peak Found	High	Not Found	Peak Found	High	0.0001666	0.005346	3.31	31.87
	FALSE	High	[R].LEDEEEMNAELTAK.[K]	1xOxidation [M7]	0.00531452	0.000430687	2	4	2	G3V8B0; G3V885	G3V8B0 [926-939]; G3V885 [928-941]		0	1637.72		100	100					75.7	#DIV/0!	#DIV/0!	#DIV/0!	Shared	Not Found	Not Found	Peak Found	High	Peak Found	High	Not Found	Not Found	High	0.0001666	0.0007303	2.74	26.43
	FALSE	High	[K].IEDEQALALQLQK.[K]		0.00103364	0.000430687	1	2	1	G3V885	G3V885 [1096-1108]		0	1498.81	0.01	2.052	6.045		1	1		90.2	#DIV/0!	#DIV/0!	#DIV/0!		Not Found	Not Found	Peak Found	Peak Found	Peak Found	High	Peak Found	Peak Found	High	0.0001666	8.318e-05	3.65	38.17
	FALSE	High	[R].LEEAGGATSVQIEMNK.[K]	1xOxidation [M14]	0.00514933	0.000430687	2	4	3	G3V8B0; G3V885	G3V8B0 [1150-1165]; G3V885 [1152-1167]		0	1692.81	0.01	1.819	4.582		1	1		98.3	#DIV/0!	#DIV/0!	#DIV/0!	Shared	Not Found	Not Found	Peak Found	Peak Found	High	High	High	Peak Found	High	0.0001666	0.0007001	2.93	27.54
	FALSE	High	[R].IEELEEELEAER.[TA]		0.00160935	0.000430687	7	14	10	G3V8B0; G3V6D8; F1LMU0; G3V6E1; A0A0G2K0F5; G3V885; F1M8F6	G3V8B0 [1115-1126]; G3V6D8 [1116-1127]; F1LMU0 [1119-1130]; G3V6E1 [1098-1109]; A0A0G2K0F5 [1121-1132]; G3V885 [1117-1128]; F1M8F6 [1118-1129]		0	1488.71	0.282	3.588	1.96	1	1	1	16.5	210.1	#DIV/0!	#DIV/0!	#DIV/0!	Shared	High	High	High	High	High	High	High	Peak Found	High	0.0001666	0.0001499	4.1	37.89
	FALSE	High	[K].LELQSALEEAEASLEHEEGK.[I]		0.000434509	0.000430687	2	4	1	G3V8B0; G3V885	G3V8B0 [1538-1557]; G3V885 [1540-1559]		0	2212.06			100						#DIV/0!	#DIV/0!	#DIV/0!	Shared	Not Found	Not Found	Not Found	Not Found	Not Found	High	Not Found	Not Found	High	0.0001666	2.632e-05	4.75	50.9
	FALSE	High	[K].LEQQVDDLEGSLEQEK.[K]		0.0015992	0.000430687	6	11	1	G3V8B0; F1LMU0; G3V6E1; A0A0G2K0F5; G3V885; F1M8F6	G3V8B0 [1027-1042]; F1LMU0 [1031-1046]; G3V6E1 [1010-1025]; A0A0G2K0F5 [1033-1048]; G3V885 [1029-1044]; F1M8F6 [1030-1045]		0	1859.89	1.238	4.334	5.222				42	147	#DIV/0!	#DIV/0!	#DIV/0!	Shared	Peak Found	Not Found	Peak Found	High	Peak Found	Peak Found	Not Found	Peak Found	High	0.0001666	0.0001481	4.29	37.99
	FALSE	High	[K].LEQQVDDLEGSLEQEKK.[VIL]		4.39925e-05	0.000430687	6	11	2	G3V8B0; F1LMU0; G3V6E1; A0A0G2K0F5; G3V885; F1M8F6	G3V8B0 [1027-1043]; F1LMU0 [1031-1047]; G3V6E1 [1010-1026]; A0A0G2K0F5 [1033-1049]; G3V885 [1029-1045]; F1M8F6 [1030-1046]		1	1987.98	0.01	4.015	2.269					220.5	#DIV/0!	#DIV/0!	#DIV/0!	Shared	Not Found	Not Found	Peak Found	High	Peak Found	High	Not Found	Peak Found	High	0.0001666	1.272e-06	4.59	34.08
	FALSE	High	[K].LLGSLDIDHNQYK.[F]		0.00108729	0.000430687	2	4	2	G3V8B0; G3V885	G3V8B0 [745-757]; G3V885 [747-759]		0	1515.78		100	100					71.9	#DIV/0!	#DIV/0!	#DIV/0!	Shared	Not Found	Not Found	Peak Found	Peak Found	High	High	Not Found	Not Found	High	0.0001666	8.924e-05	4.14	33.86
	FALSE	High	[R].ILNPAAIPEGQFIDSR.[K]		0.000212586	0.000430687	2	3	8	G3V8B0; G3V885	G3V8B0 [724-739]; G3V885 [726-741]		0	1740.93	0.383	1.401	4.539	1	1	1	20.9	76.5	#DIV/0!	#DIV/0!	#DIV/0!	Shared	Peak Found	High	High	High	High	High	High	High	High	0.0001666	1.025e-05	3.5	45.11
	FALSE	High	[K].LMATLFSTYASADTGDSGK.[G]		0.00310616	0.000430687	1	2	1	G3V885	G3V885 [617-635]		0	1935.9	0.473	1.807	1.087				43.4	165.5	#DIV/0!	#DIV/0!	#DIV/0!		Peak Found	Not Found	Peak Found	Peak Found	Not Found	High	Peak Found	Not Found	High	0.0001666	0.0003564	3.87	46.46
	FALSE	High	[K].LMATLFSTYASADTGDSGK.[G]	1xOxidation [M2]	0.000261941	0.000430687	1	2	4	G3V885	G3V885 [617-635]		0	1951.9	0.01	1.716	2.883		1	1		122.6	#DIV/0!	#DIV/0!	#DIV/0!		Not Found	Not Found	Peak Found	High	Peak Found	High	High	Peak Found	High	0.0001666	1.349e-05	4.95	41.76
	FALSE	High	[R].LQDAEEAVEAVNAK.[C]		0.0014637	0.000430687	2	4	3	G3V8B0; G3V885	G3V8B0 [1397-1410]; G3V885 [1399-1412]		0	1486.74	0.417	1.521	4.315	1	1	1	23	83.9	#DIV/0!	#DIV/0!	#DIV/0!	Shared	Peak Found	Peak Found	High	Peak Found	High	High	Peak Found	Peak Found	High	0.0001666	0.0001313	4.28	32.51
	FALSE	High	[R].LQDLVDKLQLK.[V]		0.0088041	0.000430687	2	4	5	G3V8B0; G3V885	G3V8B0 [1864-1874]; G3V885 [1866-1876]		1	1312.78	0.268	1.851	2.92	1	1	1	17.7	122.6	#DIV/0!	#DIV/0!	#DIV/0!	Shared	High	Peak Found	High	Peak Found	Peak Found	High	Peak Found	High	High	0.0001666	0.00142	3.98	37.29
	FALSE	High	[R].LQNEIEDLMVDVER.[S]	1xOxidation [M9]	0.000988875	0.000430687	2	4	2	G3V8B0; G3V885	G3V8B0 [1421-1434]; G3V885 [1423-1436]		0	1718.83		100	100					339.1	#DIV/0!	#DIV/0!	#DIV/0!	Shared	Not Found	Not Found	Not Found	Peak Found	Not Found	High	Not Found	Not Found	High	0.0001666	7.838e-05	3.6	42.3
	FALSE	High	[K].LSYTQQMEDLKR.[Q]	1xOxidation [M7]	0.0367043	0.000430687	1	2	3	G3V885	G3V885 [1308-1319]		1	1527.75	0.088	0.876	2.465				7.9	79.2	#DIV/0!	#DIV/0!	#DIV/0!		Not Found	Peak Found	Peak Found	Peak Found	High	High	Peak Found	Not Found	High	0.0001666	0.009559	2.35	24.12
	FALSE	High	[K].LTQESIMDLENDKLQLEEK.[L]	1xOxidation [M7]	0.000230809	0.000430687	1	2	1	G3V885	G3V885 [1063-1081]		1	2292.13	0.01	1.599	4.294		1	1		92.8	#DIV/0!	#DIV/0!	#DIV/0!		Not Found	Not Found	Peak Found	Peak Found	Peak Found	High	Peak Found	Peak Found	High	0.0001666	1.146e-05	4.36	39.84
	FALSE	High	[K].MEGDLNEMEIQLSQANR.[I]	2xOxidation [M1; M8]	0.00891579	0.000430687	1	2	1	G3V885	G3V885 [1620-1636]		0	2009.89									#DIV/0!	#DIV/0!	#DIV/0!	No Quan Values	Not Found	Not Found	Not Found	Not Found	Not Found	High	Not Found	Not Found	High	0.0001666	0.001449	2.2
	FALSE	High	[K].NALAHALQSAR.[H]		0.0050847	0.000430687	3	7	3	G3V8B0; F1LMU0; G3V885	G3V8B0 [1327-1337]; F1LMU0 [1331-1341]; G3V885 [1329-1339]		0	1151.63	0.01	0.679	2.213		1	1		69.8	#DIV/0!	#DIV/0!	#DIV/0!	Shared	Not Found	Not Found	High	High	Peak Found	High	Peak Found	Peak Found	High	0.0001666	0.0006841	3.6	26.51
	FALSE	High	[K].NAYEESLEHLETFK.[R]		0.00272003	0.000430687	2	4	1	G3V8B0; G3V885	G3V8B0 [1486-1499]; G3V885 [1488-1501]		0	1709.8									#DIV/0!	#DIV/0!	#DIV/0!	No Quan Values	Not Found	Not Found	Not Found	Not Found	Not Found	High	Not Found	Not Found	High	0.0001666	0.0002991	3.58
	FALSE	High	[K].NAYEESLEHLETFKR.[E]		0.00614509	0.000430687	2	4	1	G3V8B0; G3V885	G3V8B0 [1486-1500]; G3V885 [1488-1502]		1	1865.9	0.01	1.7	5.566		1	1		82.3	#DIV/0!	#DIV/0!	#DIV/0!	Shared	Not Found	Not Found	Peak Found	Peak Found	Peak Found	High	Peak Found	Peak Found	High	0.0001666	0.0008827	3.4	37.3
	FALSE	High	[K].NDLQLQVQAEQDNLADAEER.[C]		0.000108715	0.000430687	2	4	2	G3V8B0; G3V885	G3V8B0 [885-904]; G3V885 [887-906]		0	2299.08		100	100					77.4	#DIV/0!	#DIV/0!	#DIV/0!	Shared	Not Found	Not Found	Not Found	Peak Found	Not Found	High	Not Found	Not Found	High	0.0001666	4.232e-06	3.94	40.92
	FALSE	High	[K].NKDPLNETVVGLYQK.[S]		0.0119122	0.000430687	6	13	1	G3V8B0; G3V6D8; F1LMU0; G3V6E1; A0A0G2K0F5; G3V885	G3V8B0 [597-611]; G3V6D8 [598-612]; F1LMU0 [600-614]; G3V6E1 [576-590]; A0A0G2K0F5 [602-616]; G3V885 [598-612]		1	1717.91		100	100					246.5	#DIV/0!	#DIV/0!	#DIV/0!	Shared	Not Found	Not Found	Not Found	Peak Found	Not Found	High	Not Found	Not Found	High	0.0001666	0.00212	3.81	35.66
	FALSE	High	[K].NLQEEISDLTEQLGEGGK.[N]		0.000212586	0.000430687	1	2	1	G3V885	G3V885 [1506-1523]		0	1959.95	0.01	2.053	3.131					132.8	#DIV/0!	#DIV/0!	#DIV/0!		Not Found	Not Found	Not Found	Peak Found	Peak Found	High	Peak Found	Not Found	High	0.0001666	1.023e-05	4.5	51.82
	FALSE	High	[K].NLTEEMAGLDEIIAK.[L]		0.000378056	0.000430687	1	2	1	G3V885	G3V885 [979-993]		0	1646.83			100						#DIV/0!	#DIV/0!	#DIV/0!		Not Found	Not Found	Not Found	Not Found	Not Found	High	Not Found	Not Found	High	0.0001666	2.204e-05	3.85	50.95
	FALSE	High	[K].NLTEEMAGLDEIIAK.[L]	1xOxidation [M6]	0.000223622	0.000430687	1	2	1	G3V885	G3V885 [979-993]		0	1662.83			100						#DIV/0!	#DIV/0!	#DIV/0!		Not Found	Not Found	Not Found	Not Found	Not Found	High	Not Found	Not Found	High	0.0001666	1.093e-05	4.75	43.31
	FALSE	High	[R].NTLLQAELEELR.[A]		0.000970287	0.000430687	1	2	5	G3V885	G3V885 [1680-1691]		0	1428.77	0.188	1.201	4.437		1	1	11	70.4	#DIV/0!	#DIV/0!	#DIV/0!		High	Not Found	High	High	High	High	Peak Found	Peak Found	High	0.0001666	7.678e-05	3.92	48.69
	FALSE	High	[R].QAEEAEEQANTNLSK.[F]		6.51226e-05	0.000430687	2	4	2	G3V8B0; G3V885	G3V8B0 [1881-1895]; G3V885 [1883-1897]		0	1661.76	100						400		#DIV/0!	#DIV/0!	#DIV/0!	Shared	High	High	Not Found	Not Found	Not Found	Not Found	Not Found	Not Found	High	0.0001666	2.137e-06	4.27	22.37
	FALSE	High	[K].QKYEESQSELESSQK.[E]		0.00584246	0.000430687	2	4	1	G3V8B0; G3V885	G3V8B0 [1458-1472]; G3V885 [1460-1474]		1	1799.83	1.283	4.705	1.189	1		1	62.8	230.1	#DIV/0!	#DIV/0!	#DIV/0!	Shared	Peak Found	High	Not Found	Peak Found	Peak Found	Peak Found	Peak Found	Peak Found	High	0.0001666	0.0008245	2.75	20.79
	FALSE	High	[K].SAETEKEMANMKEEFGR.[V]	2xOxidation [M8; M11]	0.00133966	0.000430687	2	4	5	G3V8B0; G3V885	G3V8B0 [842-858]; G3V885 [844-860]		2	2018.88	0.737	1.051	3.203	1	1	1	49.2	70.2	#DIV/0!	#DIV/0!	#DIV/0!	Shared	High	High	Peak Found	High	High	High	Peak Found	Peak Found	High	0.0001666	0.0001168	3.01	19.26
	FALSE	High	[R].SLNDFTTQR.[A]		0.082514	0.00367983	1	2	3	G3V885	G3V885 [1271-1279]		0	1081.53	1.7	2.596	11.483	1	1		40.5	61.9	#DIV/0!	#DIV/0!	#DIV/0!		High	High	Peak Found	Peak Found	Not Found	High	Peak Found	Peak Found	High	0.001379	0.02863	2.32	28.13
	FALSE	High	[R].SLSTELFK.[LIV]		0.1295	0.0092871	5	12	1	G3V8B0; G3V6D8; F1LMU0; A0A0G2K0F5; G3V885	G3V8B0 [1476-1483]; G3V6D8 [1477-1484]; F1LMU0 [1480-1487]; A0A0G2K0F5 [1482-1489]; G3V885 [1478-1485]		0	924.504	0.297	5.873	3.671	1	1	1	10.9	216.7	#DIV/0!	#DIV/0!	#DIV/0!	Shared	Peak Found	Peak Found	High	Peak Found	Peak Found	Peak Found	Peak Found	Peak Found	High	0.00344	0.0531	2.56	36.1
	FALSE	High	[R].TKYETDAIQR.[T]		0.0560829	0.000430687	7	14	3	G3V8B0; G3V6D8; F1LMU0; G3V6E1; A0A0G2K0F5; G3V885; F1M8F6	G3V8B0 [1373-1382]; G3V6D8 [1374-1383]; F1LMU0 [1377-1386]; G3V6E1 [1355-1364]; A0A0G2K0F5 [1379-1388]; G3V885 [1375-1384]; F1M8F6 [1376-1385]		1	1224.62	0.7	54.575	0.395	1		1	4.9	385.2	#DIV/0!	#DIV/0!	#DIV/0!	Shared	Peak Found	Peak Found	Not Found	High	Peak Found	Peak Found	Peak Found	Peak Found	High	0.0001666	0.01689	2.49	20.57
	FALSE	High	[R].TLEDQANEYR.[V]		0.0274129	0.000430687	1	2	3	G3V885	G3V885 [1253-1262]		0	1238.56	0.945	1.454	6.428	1	1	1	38.5	59.2	#DIV/0!	#DIV/0!	#DIV/0!		Peak Found	High	Peak Found	High	Peak Found	Peak Found	High	Peak Found	High	0.0001666	0.006449	2.67	26.82
	FALSE	High	[K].VKLEQQVDDLEGSLEQEK.[K]		0.0145674	0.000430687	2	3	1	G3V8B0; G3V885	G3V8B0 [1025-1042]; G3V885 [1027-1044]		1	2087.05	0.01	1.999	4.864		1	1		101.7	#DIV/0!	#DIV/0!	#DIV/0!	Shared	Not Found	Not Found	Peak Found	Peak Found	Peak Found	High	Peak Found	Peak Found	High	0.0001666	0.002782	3.43	40.47
	FALSE	High	[R].VQLLHSQNTSLINQK.[K]		0.0035247	0.000430687	2	4	3	G3V8B0; G3V885	G3V8B0 [1713-1727]; G3V885 [1715-1729]		0	1722.95	0.489	1.98	6.829	1	1	1	19	76.9	#DIV/0!	#DIV/0!	#DIV/0!	Shared	Peak Found	Peak Found	Peak Found	High	Peak Found	High	Peak Found	Peak Found	High	0.0001666	0.0004216	3.08	29.62
	FALSE	High	[R].VRELENELEAEQKR.[N]		0.0260794	0.000430687	2	4	2	G3V8B0; G3V885	G3V8B0 [1819-1832]; G3V885 [1821-1834]		2	1742.9	0.01	3.405	3.699					168.1	#DIV/0!	#DIV/0!	#DIV/0!	Shared	Not Found	Not Found	Not Found	High	High	Peak Found	Not Found	Peak Found	High	0.0001666	0.006039	3.11	25.68
	FALSE	High	[R].VVDSLQTSLDAETR.[S]		0.000239738	0.000430687	2	4	6	G3V8B0; G3V885	G3V8B0 [1593-1606]; G3V885 [1595-1608]		0	1533.78	0.696	2.071	6.119	1	1	1	28.2	83.8	#DIV/0!	#DIV/0!	#DIV/0!	Shared	Peak Found	High	High	High	High	High	Peak Found	High	High	0.0001666	1.203e-05	4.04	34.35
High	Master Protein	G3V6P7	Myosin, heavy polypeptide 9, non-muscle OS=Rattus norvegicus OX=10116 GN=Myh9 PE=1 SV=1	0	243.045	26	45	83	42	226.3	318.88	45	cell differentiation;cell organization and biogenesis;cellular component movement;cellular homeostasis;metabolic process;regulation of biological process;response to stimulus;transport	cytoplasm;cytoskeleton;cytosol;endosome;membrane;mitochondrion;nucleus	catalytic activity;motor activity;nucleotide binding;protein binding;RNA binding;transporter activity	Pf00063, Pf01496, Pf01576, Pf01765, Pf02736, Pf03962, Pf04111, Pf04156, Pf05266, Pf05911, Pf06637, Pf07888, Pf09726, Pf09731, Pf11068, Pf11559, Pf12128, Pf13094, Pf13166	100911597; 25745	ENSRNOG00000004860.6; ENSRNOG00000049236.2	LOC100911597; Myh9; Myh9l1	RHO GTPases activate PAKs	Tight junction; Regulation of actin cytoskeleton	3	0.430843	0.799508	7.15538	184.4	4.3	13.6	67.7	437.4	27.7	42.8	22.2	High	Peak Found	Peak Found	High	High	Peak Found	Peak Found	Peak Found
	Checked	Confidence	Annotated Sequence	Modifications	Qvality PEP	Qvality q-value	# Protein Groups	# Proteins	# PSMs	Master Protein Accessions	Positions in Master Proteins	Modifications in Master Proteins	# Missed Cleavages	Theo. MH+ [Da]	Abundance Ratio: (controle CARD445) / (remplissage)	Abundance Ratio: (LPS) / (remplissage)	Abundance Ratio: (NButGT) / (remplissage)	Abundance Ratio Adj. P-Value: (controle CARD445) / (remplissage)	Abundance Ratio Adj. P-Value: (LPS) / (remplissage)	Abundance Ratio Adj. P-Value: (NButGT) / (remplissage)	Abundances (Grouped): controle CARD445	Abundances (Grouped): LPS	#DIV/0!	#DIV/0!	#DIV/0!	Quan Info	Found in Sample: [S67] F67: Sample, 1, controle CARD445	Found in Sample: [S77] F77: Sample, 2, controle CARD445	Found in Sample: [S5] F5: Sample, 5, LPS	Found in Sample: [S6] F6: Sample, 6, LPS	Found in Sample: [S1] F1: Sample, 1, NButGT	Found in Sample: [S2] F2: Sample, 2, NButGT	Found in Sample: [S3] F3: Sample, 3, remplissage	Found in Sample: [S4] F4: Sample, 4, remplissage	Confidence (by Search Engine): Sequest HT	Percolator q-Value (by Search Engine): Sequest HT	Percolator PEP (by Search Engine): Sequest HT	XCorr (by Search Engine): Sequest HT	Top Apex RT [min]
	FALSE	High	[R].AGVLAHLEEER.[D]		0.00300953	0.000430687	1	3	1	G3V6P7	G3V6P7 [765-775]		0	1223.64	2.115	1.904	4.957				84.8	76.4	#DIV/0!	#DIV/0!	#DIV/0!		Peak Found	Peak Found	Not Found	Peak Found	High	Peak Found	Not Found	Peak Found	High	0.0001666	0.0003427	3.4	29.91
	FALSE	High	[K].AKQTLENERGELANEVK.[A]		0.0547315	0.000430687	1	2	1	G3V6P7	G3V6P7 [1218-1234]		2	1929	100						400		#DIV/0!	#DIV/0!	#DIV/0!		High	Not Found	Not Found	Not Found	Not Found	Not Found	Not Found	Not Found	High	0.0001666	0.01636	3.78	24.71
	FALSE	High	[R].ALEEAMEQKAELER.[L]	1xOxidation [M6]	0.00112935	0.000430687	1	2	1	G3V6P7	G3V6P7 [1484-1497]		1	1662.8	100						400		#DIV/0!	#DIV/0!	#DIV/0!		High	Not Found	Not Found	Not Found	Not Found	Not Found	Not Found	Not Found	High	0.0001666	9.365e-05	3.18	24.31
	FALSE	High	[K].ALELDSNLYR.[I]		0.0115432	0.000430687	1	2	2	G3V6P7	G3V6P7 [746-755]		0	1193.62	2.264	1.128	23.524				32.4	16.2	#DIV/0!	#DIV/0!	#DIV/0!		High	Peak Found	Peak Found	Peak Found	High	Not Found	Peak Found	Not Found	High	0.0001666	0.002039	3.35	37.27
	FALSE	High	[R].ALEQQVEEMK.[T]		0.0689254	0.00166744	1	2	1	G3V6P7	G3V6P7 [1529-1538]		0	1204.59	0.01	0.44	3.247			1		37.6	#DIV/0!	#DIV/0!	#DIV/0!		Not Found	Not Found	Peak Found	Not Found	High	Peak Found	Peak Found	Peak Found	High	0.0006312	0.02225	2.71	30.57
	FALSE	High	[K].ANLQIDQINTDLNLER.[S]		3.2266e-05	0.000430687	1	2	3	G3V6P7	G3V6P7 [1755-1770]		0	1869.97	100	100	100				228.7	43.3	#DIV/0!	#DIV/0!	#DIV/0!		High	Not Found	Peak Found	High	High	Peak Found	Not Found	Not Found	High	0.0001666	8.482e-07	4.79	44.63
	FALSE	High	[R].ASREEILAQAK.[E]		0.0295394	0.000430687	1	2	3	G3V6P7	G3V6P7 [1659-1669]		1	1215.67	3.423	1.276	2.724	1	1	1	162.6	60.6	#DIV/0!	#DIV/0!	#DIV/0!		High	Peak Found	Peak Found	Peak Found	High	Peak Found	Peak Found	Peak Found	High	0.0001666	0.00713	3.24	22.32
	FALSE	High	[R].ASREEILAQAKENEK.[K]		3.2266e-05	0.000430687	1	2	2	G3V6P7	G3V6P7 [1659-1673]		2	1715.89	100	100	100				346.6	4.2	#DIV/0!	#DIV/0!	#DIV/0!		High	Not Found	Peak Found	Not Found	Peak Found	Peak Found	Not Found	Not Found	High	0.0001666	8.484e-07	5.7	23.43
	FALSE	High	[K].DFSALESQLQDTQELLQEENR.[Q]		4.77488e-06	0.000430687	1	2	4	G3V6P7	G3V6P7 [1302-1322]		0	2493.17	100	100	100				35.1	19.8	#DIV/0!	#DIV/0!	#DIV/0!		High	Not Found	Not Found	Peak Found	High	Not Found	Not Found	Not Found	High	0.0001666	6.755e-08	4.87	52.59
	FALSE	High	[R].ELEDATETADAMNR.[E]		0.00719522	0.000430687	1	2	1	G3V6P7	G3V6P7 [1899-1912]		0	1565.67			100						#DIV/0!	#DIV/0!	#DIV/0!		Not Found	Not Found	Not Found	Not Found	High	Not Found	Not Found	Not Found	High	0.0001666	0.001088	3.65	29.46
	FALSE	High	[R].ELEDATETADAMNR.[E]	1xOxidation [M12]	0.000454183	0.000430687	1	2	2	G3V6P7	G3V6P7 [1899-1912]		0	1581.67	100		100				372.9		#DIV/0!	#DIV/0!	#DIV/0!		High	Not Found	Not Found	Not Found	High	Not Found	Not Found	Not Found	High	0.0001666	2.792e-05	3.45	24.89
	FALSE	High	[R].ELEDATETADAMNREVSSLK.[N]	1xOxidation [M12]	0.00328798	0.000430687	1	2	1	G3V6P7	G3V6P7 [1899-1918]		1	2225.02									#DIV/0!	#DIV/0!	#DIV/0!	No Quan Values	High	Not Found	Not Found	Not Found	Not Found	Not Found	Not Found	Not Found	High	0.0001666	0.0003861	3.52
	FALSE	High	[R].EMEAELEDER.[K]	1xOxidation [M2]	0.0194407	0.000430687	1	2	1	G3V6P7	G3V6P7 [1593-1602]		0	1266.52	100		100				287.7		#DIV/0!	#DIV/0!	#DIV/0!		High	Not Found	Not Found	Not Found	Peak Found	Not Found	Not Found	Not Found	High	0.0001666	0.004064	3.05	23.48
	FALSE	High	[R].EMEAELEDERK.[Q]	1xOxidation [M2]	0.0777282	0.00249333	1	2	3	G3V6P7	G3V6P7 [1593-1603]		1	1394.61									#DIV/0!	#DIV/0!	#DIV/0!	No Quan Values	Not Found	Not Found	Not Found	Not Found	High	Not Found	Not Found	Not Found	High	0.0009396	0.02624	2.26
	FALSE	High	[R].EMEAELEDERKQR.[S]	1xOxidation [M2]	0.0835035	0.00367983	1	2	1	G3V6P7	G3V6P7 [1593-1605]		2	1678.77	26.36	0.01	0.889				373.3		#DIV/0!	#DIV/0!	#DIV/0!		High	Not Found	Not Found	Not Found	Not Found	Peak Found	Peak Found	Not Found	High	0.001379	0.0289	2.27	17.63
	FALSE	High	[K].EQADFAIEALAK.[A]		0.00492664	0.000430687	2	6	2	F1LNF0; G3V6P7	F1LNF0 [438-449]; G3V6P7 [408-419]		0	1305.67	2.674	1.343	11.688				64	32.2	#DIV/0!	#DIV/0!	#DIV/0!	Shared	High	Peak Found	Peak Found	Peak Found	Peak Found	Peak Found	Not Found	Peak Found	High	0.0001666	0.0006558	2.99	42.79
	FALSE	High	[K].HSQAVEELAEQLEQTKR.[V]		6.11111e-06	0.000430687	1	2	1	G3V6P7	G3V6P7 [1194-1210]		1	1996.01	100		100				91.6		#DIV/0!	#DIV/0!	#DIV/0!		Peak Found	Not Found	Not Found	Not Found	High	Not Found	Not Found	Not Found	High	0.0001666	9.361e-08	5.44	35.92
	FALSE	High	[K].KANLQIDQINTDLNLER.[S]		0.000249013	0.000430687	1	2	2	G3V6P7	G3V6P7 [1754-1770]		1	1998.06	100	100	100				122.8	11.4	#DIV/0!	#DIV/0!	#DIV/0!		High	Not Found	Peak Found	Peak Found	Peak Found	Not Found	Not Found	Not Found	High	0.0001666	1.268e-05	4.41	39.01
	FALSE	High	[K].KEEELQAALAR.[VL]		0.0237486	0.000430687	1	4	2	G3V6P7	G3V6P7 [1081-1091]		1	1257.68	1.722	1.021	1.974		1	1	120.5	71.5	#DIV/0!	#DIV/0!	#DIV/0!		High	Not Found	Peak Found	High	Peak Found	Peak Found	Peak Found	Peak Found	High	0.0001666	0.005303	2.74	26.37
	FALSE	High	[RK].KFDQLLAEEK.[ATNG]		0.0111153	0.000430687	2	8	2	F1LNF0; G3V6P7	F1LNF0 [1473-1482]; G3V6P7 [1445-1454]		1	1220.65	20.55	1.711	18.488				196.9	16.4	#DIV/0!	#DIV/0!	#DIV/0!	Shared	High	Not Found	Not Found	Peak Found	High	Not Found	Not Found	Peak Found	High	0.0001666	0.001937	3.77	29.36
	FALSE	High	[R].KKVEAQLQELQVK.[F]		0.000225041	0.000430687	1	2	3	G3V6P7	G3V6P7 [1248-1260]		2	1540.91	2.205	0.288	1.753				168.2	21.9	#DIV/0!	#DIV/0!	#DIV/0!		High	Peak Found	Peak Found	Peak Found	High	Peak Found	Peak Found	Not Found	High	0.0001666	1.101e-05	3.3	25.44
	FALSE	High	[R].KLEGDSTDLSDQIAELQAQIAELK.[M]		0.000988875	0.000430687	1	2	1	G3V6P7	G3V6P7 [1052-1075]		1	2615.34	0.01	0.665	7.854		1			27.9	#DIV/0!	#DIV/0!	#DIV/0!		Not Found	Not Found	Peak Found	High	Peak Found	Not Found	Peak Found	Peak Found	High	0.0001666	7.843e-05	6.24	51.88
	FALSE	High	[R].IAQLEEELEEEQGNTELINDR.[L]		5.62861e-06	0.000430687	1	1	4	G3V6P7	G3V6P7 [1731-1751]		0	2472.17	9.938	2.787	33.644				83.9	23.5	#DIV/0!	#DIV/0!	#DIV/0!		High	Not Found	Not Found	Peak Found	High	Not Found	Not Found	Peak Found	High	0.0001666	8.38e-08	4.92	45.15
	FALSE	High	[K].IAQLEEQLDNETK.[E]		0.000639125	0.000430687	1	2	2	G3V6P7	G3V6P7 [1816-1828]		0	1530.76	13.269	2.45	5.294				241.1	44.5	#DIV/0!	#DIV/0!	#DIV/0!		Peak Found	Not Found	Peak Found	High	High	Peak Found	Not Found	Peak Found	High	0.0001666	4.392e-05	3.72	31.49
	FALSE	High	[K].IAQLEEQLDNETKER.[Q]		3.95066e-05	0.000430687	1	2	3	G3V6P7	G3V6P7 [1816-1830]		1	1815.91	2.234	1.166	1.879	1		1	142.3	74.3	#DIV/0!	#DIV/0!	#DIV/0!		High	Peak Found	Not Found	Peak Found	High	Peak Found	Peak Found	Peak Found	High	0.0001666	1.104e-06	4.14	30.97
	FALSE	High	[K].LDPHLVLDQLR.[C]		0.0198094	0.000430687	1	4	4	G3V6P7	G3V6P7 [683-693]		0	1318.75	7.496	1.274	100				24.8	4.2	#DIV/0!	#DIV/0!	#DIV/0!		High	Not Found	Peak Found	High	High	Not Found	Not Found	Peak Found	High	0.0001666	0.004176	2.86	42.32
	FALSE	High	[K].LKNKHEAMITDLEER.[L]	1xOxidation [M8]	0.0402687	0.000430687	1	2	1	G3V6P7	G3V6P7 [1021-1035]		2	1842.94	100						400		#DIV/0!	#DIV/0!	#DIV/0!		High	Not Found	Not Found	Not Found	Not Found	Not Found	Not Found	Not Found	High	0.0001666	0.01079	3.63	21.71
	FALSE	High	[K].LKSMEAEMIQLQEELAAAER.[A]	2xOxidation [M4; M8]	0.000437267	0.000430687	1	2	1	G3V6P7	G3V6P7 [1675-1694]		1	2322.13	3.036	1.304	1.947				166.7	71.6	#DIV/0!	#DIV/0!	#DIV/0!		High	Not Found	Peak Found	Peak Found	Peak Found	Not Found	Not Found	Peak Found	High	0.0001666	2.653e-05	4.52	38.7
	FALSE	High	[R].IIGLDQVAGMSETALPGAFK.[T]	1xOxidation [M10]	9.57638e-06	0.000430687	1	2	1	G3V6P7	G3V6P7 [618-637]		0	2034.06	100		100				233.5		#DIV/0!	#DIV/0!	#DIV/0!		High	Not Found	Not Found	Not Found	Peak Found	Not Found	Not Found	Not Found	High	0.0001666	1.69e-07	4.77	49.05
	FALSE	High	[R].LQQELDDLLVDLDHQR.[Q]		8.71209e-05	0.000430687	1	2	2	G3V6P7	G3V6P7 [1418-1433]		0	1949.99	4.055	6.003	67.753				20.6	30.5	#DIV/0!	#DIV/0!	#DIV/0!		High	Not Found	Not Found	Peak Found	High	Not Found	Not Found	Peak Found	High	0.0001666	3.156e-06	3.94	50.07
	FALSE	High	[K].LQQLFNHTMFILEQEEYQR.[E]	1xOxidation [M9]	0.00151072	0.000430687	1	7	1	G3V6P7	G3V6P7 [476-494]		0	2483.2									#DIV/0!	#DIV/0!	#DIV/0!	No Quan Values	Not Found	Not Found	Not Found	Not Found	High	Not Found	Not Found	Not Found	High	0.0001666	0.0001371	3.72
	FALSE	High	[K].MQQNIQELEEQLEEEESAR.[Q]		0.00075338	0.000430687	1	2	1	G3V6P7	G3V6P7 [941-959]		0	2333.06			100						#DIV/0!	#DIV/0!	#DIV/0!		Not Found	Not Found	Not Found	Not Found	High	Not Found	Not Found	Not Found	High	0.0001666	5.478e-05	3.44	47.67
	FALSE	High	[K].MQQNIQELEEQLEEEESAR.[Q]	1xOxidation [M1]	5.99622e-06	0.000430687	1	2	2	G3V6P7	G3V6P7 [941-959]		0	2349.05	0.181	0.837	0.937		1	1	24.6	113.3	#DIV/0!	#DIV/0!	#DIV/0!		High	Not Found	Peak Found	Peak Found	Peak Found	Peak Found	Peak Found	Peak Found	High	0.0001666	9.111e-08	6.09	45.73
	FALSE	High	[K].NKHEAMITDLEER.[L]		0.0425661	0.000430687	1	2	1	G3V6P7	G3V6P7 [1023-1035]		1	1585.76			100						#DIV/0!	#DIV/0!	#DIV/0!		Not Found	Not Found	Not Found	Not Found	High	Not Found	Not Found	Not Found	High	0.0001666	0.01162	3.45	26.66
	FALSE	High	[K].NMDPLNDNIATLLHQSSDK.[F]		0.00480373	0.000430687	1	2	1	G3V6P7	G3V6P7 [588-606]		0	2126.02	0.01	1.041	20.043					18.9	#DIV/0!	#DIV/0!	#DIV/0!		Not Found	Not Found	Peak Found	Peak Found	High	Not Found	Not Found	Peak Found	High	0.0001666	0.000634	4.05	46.41
	FALSE	High	[K].NMDPLNDNIATLLHQSSDK.[F]	1xOxidation [M2]	0.00459595	0.000430687	1	2	1	G3V6P7	G3V6P7 [588-606]		0	2142.01	0.01	0.28	3.52					23.4	#DIV/0!	#DIV/0!	#DIV/0!		Not Found	Not Found	Not Found	Peak Found	High	Not Found	Peak Found	Not Found	High	0.0001666	0.0006012	3.07	43.49
	FALSE	High	[R].QAQQERDELADEIANSSGK.[G]		5.80951e-06	0.000430687	1	2	3	G3V6P7	G3V6P7 [1698-1716]		1	2088.98	8.134	3.806	6.259				169.5	79.3	#DIV/0!	#DIV/0!	#DIV/0!		High	Peak Found	Peak Found	Peak Found	High	Peak Found	Not Found	Peak Found	High	0.0001666	8.735e-08	5.28	30.53
	FALSE	High	[K].QFRTEMEDLMSSKDDVGK.[S]	2xOxidation [M6; M10]	0.0172581	0.000430687	1	2	1	G3V6P7	G3V6P7 [1501-1518]		2	2147.96									#DIV/0!	#DIV/0!	#DIV/0!	No Quan Values	High	Not Found	Not Found	Not Found	Not Found	Not Found	Not Found	Not Found	High	0.0001666	0.003489	3.52
	FALSE	High	[R].QLEEAEEEAQR.[A]		0.00282518	0.000430687	1	2	1	G3V6P7	G3V6P7 [1878-1888]		0	1331.61	5.821	1.563	0.01				277.7	74.6	#DIV/0!	#DIV/0!	#DIV/0!		High	Peak Found	Not Found	Peak Found	Not Found	Not Found	Not Found	Peak Found	High	0.0001666	0.0003137	3.74	22.36
	FALSE	High	[RK].QLLQANPILEAFGNAK.[T]		6.76422e-05	0.000430687	2	6	2	F1LNF0; G3V6P7	F1LNF0 [241-256]; G3V6P7 [210-225]		0	1726.95	8.406	0.979	4.733		1	1	222.4	25.9	#DIV/0!	#DIV/0!	#DIV/0!	Shared	High	Not Found	Peak Found	Peak Found	High	Peak Found	Peak Found	Peak Found	High	0.0001666	2.247e-06	4.12	52.3
	FALSE	High	[K].QTLENERGELANEVK.[A]		0.00236685	0.000430687	1	2	1	G3V6P7	G3V6P7 [1220-1234]		1	1729.87	100		100				77.8		#DIV/0!	#DIV/0!	#DIV/0!		Peak Found	Not Found	Not Found	Not Found	High	Not Found	Not Found	Not Found	High	0.0001666	0.0002489	4.94	27.63
	FALSE	High	[K].RQAQQERDELADEIANSSGK.[G]		0.0641036	0.00128441	1	2	2	G3V6P7	G3V6P7 [1697-1716]		2	2245.08	100		100				73.3		#DIV/0!	#DIV/0!	#DIV/0!		High	Not Found	Not Found	Not Found	High	Not Found	Not Found	Not Found	High	0.0004898	0.02021	2.62	27.72
	FALSE	High	[K].RQLEEAEEEAQR.[A]		0.0316299	0.000430687	1	2	1	G3V6P7	G3V6P7 [1877-1888]		1	1487.71	0.01	0.892	1.412			1		108	#DIV/0!	#DIV/0!	#DIV/0!		Not Found	Not Found	Not Found	Peak Found	High	Peak Found	Peak Found	Peak Found	High	0.0001666	0.007802	3.92	20.49
	FALSE	High	[K].SMEAEMIQLQEELAAAER.[A]		9.16439e-05	0.000430687	1	2	1	G3V6P7	G3V6P7 [1677-1694]		0	2048.96									#DIV/0!	#DIV/0!	#DIV/0!	No Quan Values	Not Found	Not Found	Not Found	Not Found	High	Not Found	Not Found	Not Found	High	0.0001666	3.378e-06	4.29
	FALSE	High	[K].SMEAEMIQLQEELAAAER.[A]	2xOxidation [M2; M6]	8.9326e-06	0.000430687	1	2	2	G3V6P7	G3V6P7 [1677-1694]		0	2080.95	3.274	0.01	1.547				225		#DIV/0!	#DIV/0!	#DIV/0!		High	Not Found	Not Found	Not Found	Peak Found	Not Found	Peak Found	Not Found	High	0.0001666	1.543e-07	4.7	42.35
	FALSE	High	[R].TEMEDLMSSKDDVGK.[S]	2xOxidation [M3; M7]	0.00152995	0.000430687	1	2	2	G3V6P7	G3V6P7 [1504-1518]		1	1716.73	100		100				392.5		#DIV/0!	#DIV/0!	#DIV/0!		High	Not Found	Not Found	Not Found	Peak Found	Not Found	Not Found	Not Found	High	0.0001666	0.0001396	3.77	20.88
	FALSE	High	[K].VEAQLQELQVK.[F]		0.0141168	0.000430687	1	2	1	G3V6P7	G3V6P7 [1250-1260]		0	1284.72	100		100				140.2		#DIV/0!	#DIV/0!	#DIV/0!		Peak Found	Peak Found	Not Found	Not Found	High	Peak Found	Not Found	Not Found	High	0.0001666	0.002661	3.12	32.54
	FALSE	High	[K].VSHLLGINVTDFTR.[G]		0.000442834	0.000430687	1	2	1	G3V6P7	G3V6P7 [374-387]		0	1571.85	100	100	100				75.8	41	#DIV/0!	#DIV/0!	#DIV/0!		Peak Found	Not Found	Peak Found	Peak Found	High	Peak Found	Not Found	Not Found	High	0.0001666	2.713e-05	3.91	42.99
	FALSE	High	[R].YEILTPNSIPK.[G]		0.00790924	0.000430687	1	2	1	G3V6P7	G3V6P7 [721-731]		0	1274.7	100	100	100				63.1	43.9	#DIV/0!	#DIV/0!	#DIV/0!		High	Peak Found	Not Found	Peak Found	Peak Found	Peak Found	Not Found	Not Found	High	0.0001666	0.001231	3.12	37.99
High	Master Protein	Q6IFV1	Keratin, type I cytoskeletal 14 OS=Rattus norvegicus OX=10116 GN=Krt14 PE=2 SV=1	0	226.665	31	23	401	8	52.7	1334.9	23	cell differentiation;cell organization and biogenesis;response to stimulus	cytoplasm;cytoskeleton;nucleus	protein binding;structural molecule activity	Pf00038, Pf06160, Pf13514	287701	ENSRNOG00000003899.7	Krt14	Formation of the cornified envelope; Type I hemidesmosome assembly		6	0.826871	0.680978	3.51503	177.1	6	5.4	146	346	16.4	59.9	43.2	High	High	High	High	High	High	High	High
	Checked	Confidence	Annotated Sequence	Modifications	Qvality PEP	Qvality q-value	# Protein Groups	# Proteins	# PSMs	Master Protein Accessions	Positions in Master Proteins	Modifications in Master Proteins	# Missed Cleavages	Theo. MH+ [Da]	Abundance Ratio: (controle CARD445) / (remplissage)	Abundance Ratio: (LPS) / (remplissage)	Abundance Ratio: (NButGT) / (remplissage)	Abundance Ratio Adj. P-Value: (controle CARD445) / (remplissage)	Abundance Ratio Adj. P-Value: (LPS) / (remplissage)	Abundance Ratio Adj. P-Value: (NButGT) / (remplissage)	Abundances (Grouped): controle CARD445	Abundances (Grouped): LPS	#DIV/0!	#DIV/0!	#DIV/0!	Quan Info	Found in Sample: [S67] F67: Sample, 1, controle CARD445	Found in Sample: [S77] F77: Sample, 2, controle CARD445	Found in Sample: [S5] F5: Sample, 5, LPS	Found in Sample: [S6] F6: Sample, 6, LPS	Found in Sample: [S1] F1: Sample, 1, NButGT	Found in Sample: [S2] F2: Sample, 2, NButGT	Found in Sample: [S3] F3: Sample, 3, remplissage	Found in Sample: [S4] F4: Sample, 4, remplissage	Confidence (by Search Engine): Sequest HT	Percolator q-Value (by Search Engine): Sequest HT	Percolator PEP (by Search Engine): Sequest HT	XCorr (by Search Engine): Sequest HT	Top Apex RT [min]
	FALSE	High	[R].ADLEMQIESLK.[E]		0.00925941	0.000430687	1	2	1	Q6IFV1	Q6IFV1 [240-250]		0	1276.65		100	100					79.8	#DIV/0!	#DIV/0!	#DIV/0!		Not Found	Not Found	Peak Found	Peak Found	High	Peak Found	Not Found	Not Found	High	0.0001666	0.001524	3.15	41.52
	FALSE	High	[R].ADLEMQIESLKEELAYLK.[K]		6.19086e-05	0.000430687	1	2	4	Q6IFV1	Q6IFV1 [240-257]		1	2123.09	0.01	23.952	12.797			1		253.8	#DIV/0!	#DIV/0!	#DIV/0!		Not Found	Not Found	Not Found	High	High	High	Peak Found	Peak Found	High	0.0001666	2.007e-06	5.05	52.02
	FALSE	High	[R].ADLEMQIESLKEELAYLK.[K]	1xOxidation [M5]	0.000442834	0.000430687	1	2	6	Q6IFV1	Q6IFV1 [240-257]		1	2139.09	0.119	0.888	0.7		1	1	17.6	131.2	#DIV/0!	#DIV/0!	#DIV/0!		Peak Found	Not Found	High	High	High	High	High	High	High	0.0001666	2.716e-05	4.14	52.11
	FALSE	High	[R].ADLEMQIESLKEELAYLKK.[N]		0.000142704	0.000430687	1	2	3	Q6IFV1	Q6IFV1 [240-258]		2	2251.19	0.01	2.386	5.234		1	1		110.7	#DIV/0!	#DIV/0!	#DIV/0!		Not Found	Not Found	Peak Found	High	High	Peak Found	Peak Found	Peak Found	High	0.0001666	6.045e-06	4.52	50.45
	FALSE	High	[R].ADLEMQIESLKEELAYLKK.[N]	1xOxidation [M5]	0.000209913	0.000430687	1	2	4	Q6IFV1	Q6IFV1 [240-258]		2	2267.18	0.124	0.837	0.374		1	1	21.3	143.4	#DIV/0!	#DIV/0!	#DIV/0!		High	Not Found	High	High	Peak Found	Peak Found	Peak Found	Peak Found	High	0.0001666	1.011e-05	4.12	50.54
	FALSE	High	[R].EVATNSELVQSGK.[S]		0.00012495	0.000430687	2	3	19	Q6IFU8; Q6IFV1	Q6IFU8 [285-297]; Q6IFV1 [323-335]		0	1361.69	2.563	0.324	1.062	1	1	1	207.2	26.2	#DIV/0!	#DIV/0!	#DIV/0!	Shared	High	High	Peak Found	High	High	High	High	High	High	0.0001666	5.052e-06	4.07	24.12
	FALSE	High	[R].EVATNSELVQSGKSEISELR.[R]		6.71737e-07	0.000430687	2	3	2	Q6IFU8; Q6IFV1	Q6IFU8 [285-304]; Q6IFV1 [323-342]		1	2176.11	100	100	100				237.5	73.1	#DIV/0!	#DIV/0!	#DIV/0!	Shared	High	Peak Found	Peak Found	Peak Found	Peak Found	Peak Found	Not Found	Not Found	High	0.0001666	5.035e-09	4.89	35.51
	FALSE	High	[R].EVATNSELVQSGKSEISELRR.[T]		5.84638e-06	0.000430687	2	3	3	Q6IFU8; Q6IFV1	Q6IFU8 [285-305]; Q6IFV1 [323-343]		2	2332.21	36.027	1.037	0.665				372.1	10.7	#DIV/0!	#DIV/0!	#DIV/0!	Shared	High	Not Found	Peak Found	Peak Found	Peak Found	Peak Found	Peak Found	Not Found	High	0.0001666	8.781e-08	4.09	33.74
	FALSE	High	[R].GQVGGDVNVEMDAAPGVDLSR.[I]		4.42442e-07	0.000430687	2	2	30	Q6IFU7; Q6IFV1	Q6IFU7 [241-261]; Q6IFV1 [269-289]		0	2085.99	0.01	32.231	39.801			1		176.5	#DIV/0!	#DIV/0!	#DIV/0!	Shared	Not Found	Not Found	High	High	High	High	High	High	High	0.0001666	2.891e-09	5.02	40.31
	FALSE	High	[R].GQVGGDVNVEMDAAPGVDLSR.[I]	1xOxidation [M11]	2.23485e-06	0.000430687	2	2	58	Q6IFU7; Q6IFV1	Q6IFU7 [241-261]; Q6IFV1 [269-289]		0	2101.98	0.924	1.095	1.14	1	1	1	88.9	105.3	#DIV/0!	#DIV/0!	#DIV/0!	Shared	High	High	High	High	High	High	High	High	High	0.0001666	2.478e-08	4.17	35.97
	FALSE	High	[KR].LAADDFR.[TLMSV]		0.0830074	0.00367983	6	20	36	Q6IFV4; Q6IFU7; Q6IFV3; Q6IFU8; Q6IFV1; Q6IFW6	Q6IFV4 [177-183]; Q6IFU7 [174-180]; Q6IFV3 [175-181]; Q6IFU8 [164-170]; Q6IFV1 [202-208]; Q6IFW6 [228-234]		0	807.4	0.597	0.563	0.732	1	1	1	82.6	77.9	#DIV/0!	#DIV/0!	#DIV/0!	Shared	High	High	High	High	High	High	High	High	High	0.001379	0.02867	2.11	27.1
	FALSE	High	[R].LEQEIATYR.[RS]		0.0124486	0.000430687	5	14	17	Q6IFV4; Q6IFU9; Q6IFU7; Q6IFU8; Q6IFV1	Q6IFV4 [390-398]; Q6IFU9 [399-407]; Q6IFU7 [387-395]; Q6IFU8 [377-385]; Q6IFV1 [415-423]		0	1122.58	0.297	1.39	2.677	1	1	1	22.2	103.7	#DIV/0!	#DIV/0!	#DIV/0!	Shared	High	High	High	High	High	High	High	High	High	0.0001666	0.002244	2.32	27.65
	FALSE	High	[R].LEQEIATYRR.[L]		0.0347148	0.000430687	4	11	3	Q6IFU9; Q6IFU7; Q6IFU8; Q6IFV1	Q6IFU9 [399-408]; Q6IFU7 [387-396]; Q6IFU8 [377-386]; Q6IFV1 [415-424]		1	1278.68	100	100	100				333.2	9.4	#DIV/0!	#DIV/0!	#DIV/0!	Shared	High	High	Peak Found	Peak Found	Peak Found	Peak Found	Not Found	Not Found	High	0.0001666	0.008835	2.56	24.16
	FALSE	High	[R].ILNEMRDQYEK.[M]		0.00258589	0.000430687	2	2	2	Q6IFU7; Q6IFV1	Q6IFU7 [262-272]; Q6IFV1 [290-300]		1	1438.7	0.605	3.893	3.847			1	25.9	166.6	#DIV/0!	#DIV/0!	#DIV/0!	Shared	Not Found	Peak Found	Not Found	Peak Found	Peak Found	High	Peak Found	High	High	0.0001666	0.0002791	3.88	26.12
	FALSE	High	[R].ILNEMRDQYEK.[M]	1xOxidation [M5]	0.00361494	0.000430687	2	2	8	Q6IFU7; Q6IFV1	Q6IFU7 [262-272]; Q6IFV1 [290-300]		1	1454.69	2.692	0.464	0.337	1	1	1	239.7	41.3	#DIV/0!	#DIV/0!	#DIV/0!	Shared	High	High	Peak Found	High	Peak Found	Peak Found	Peak Found	Peak Found	High	0.0001666	0.0004366	3.69	21.01
	FALSE	High	[R].RTMQNLEIELQSQLSMK.[A]	2xOxidation [M3; M16]	0.00014091	0.000430687	1	1	3	Q6IFV1	Q6IFV1 [343-359]		1	2081.04	2.139	0.857	0.575		1	1	187.2	75	#DIV/0!	#DIV/0!	#DIV/0!		High	Not Found	Peak Found	High	Peak Found	Peak Found	Peak Found	High	High	0.0001666	5.934e-06	4.09	37.57
	FALSE	High	[R].RVLDELTLAR.[AT]		0.00183792	0.000430687	4	9	4	Q6IFU7; Q6IFV3; Q6IFU8; Q6IFV1	Q6IFU7 [202-211]; Q6IFV3 [203-212]; Q6IFU8 [192-201]; Q6IFV1 [230-239]		1	1185.69	0.847	1.131	3.136	1	1	1	55.4	74	#DIV/0!	#DIV/0!	#DIV/0!	Shared	High	Peak Found	Peak Found	High	Peak Found	High	Peak Found	Peak Found	High	0.0001666	0.000178	3.99	33.65
	FALSE	High	[K].TEELNREVATNSELVQSGK.[S]		3.14401e-07	0.000430687	2	3	7	Q6IFU8; Q6IFV1	Q6IFU8 [279-297]; Q6IFV1 [317-335]		1	2104.05	30.236	2.351	0.606	1	1		353.7	27.5	#DIV/0!	#DIV/0!	#DIV/0!	Shared	High	High	High	High	Not Found	Peak Found	Peak Found	Peak Found	High	0.0001666	1.847e-09	4.07	29.48
	FALSE	High	[K].TEELNREVATNSELVQSGKSEISELR.[R]		5.1842e-06	0.000430687	2	3	1	Q6IFU8; Q6IFV1	Q6IFU8 [279-304]; Q6IFV1 [317-342]		2	2918.47									#DIV/0!	#DIV/0!	#DIV/0!	No Quan Values	High	Not Found	Not Found	Not Found	Not Found	Not Found	Not Found	Not Found	High	0.0001666	7.485e-08	6.22
	FALSE	High	[R].TKVMDVHDGKVVSTHEQVLR.[T]	1xOxidation [M4]	1.81375e-06	0.000430687	1	2	7	Q6IFV1	Q6IFV1 [463-482]		2	2294.19	12.347	7.167	1.505				224.3	130.2	#DIV/0!	#DIV/0!	#DIV/0!		High	Peak Found	Not Found	Peak Found	Peak Found	Not Found	Not Found	Peak Found	High	0.0001666	1.879e-08	5.31	22.13
	FALSE	High	[R].TMQNLEIELQSQLSMK.[A]		0.00141813	0.000430687	1	1	2	Q6IFV1	Q6IFV1 [344-359]		0	1892.95	0.08	3.403	7.21				2.7	116.4	#DIV/0!	#DIV/0!	#DIV/0!		Not Found	Peak Found	Not Found	Peak Found	High	Peak Found	Peak Found	Not Found	High	0.0001666	0.0001264	4.09	50.14
	FALSE	High	[R].TMQNLEIELQSQLSMK.[A]	1xOxidation [M]	0.00143619	0.000430687	1	1	8	Q6IFV1	Q6IFV1 [344-359]		0	1908.94	0.01	1.814	7.582		1	1		69.8	#DIV/0!	#DIV/0!	#DIV/0!		Not Found	Not Found	Peak Found	Peak Found	High	High	Peak Found	Peak Found	High	0.0001666	0.0001285	3.58	47.66
	FALSE	High	[R].TMQNLEIELQSQLSMK.[A]	2xOxidation [M2; M15]	0.000135661	0.000430687	1	1	18	Q6IFV1	Q6IFV1 [344-359]		0	1924.94	0.253	1.154	0.97	1	1	1	30	136.6	#DIV/0!	#DIV/0!	#DIV/0!		High	High	High	High	High	High	High	High	High	0.0001666	5.643e-06	4.17	42.62
	FALSE	High	[K].TRLEQEIATYR.[RS]		0.0028431	0.000430687	5	11	25	Q6IFV4; Q6IFU9; Q6IFU7; Q6IFU8; Q6IFV1	Q6IFV4 [388-398]; Q6IFU9 [397-407]; Q6IFU7 [385-395]; Q6IFU8 [375-385]; Q6IFV1 [413-423]		1	1379.73	0.32	1.444	3.118	1	1	1	21.8	98.2	#DIV/0!	#DIV/0!	#DIV/0!	Shared	High	High	High	High	High	High	High	High	High	0.0001666	0.0003169	4.26	30.61
	FALSE	High	[K].TRLEQEIATYRR.[L]		0.00108729	0.000430687	4	10	5	Q6IFU9; Q6IFU7; Q6IFU8; Q6IFV1	Q6IFU9 [397-408]; Q6IFU7 [385-396]; Q6IFU8 [375-386]; Q6IFV1 [413-424]		2	1535.83	66.568	12.804	19.176	1		1	267.5	51.4	#DIV/0!	#DIV/0!	#DIV/0!	Shared	High	High	Not Found	High	High	Peak Found	Peak Found	Peak Found	High	0.0001666	8.89e-05	3.71	25.92
	FALSE	High	[R].VLDELTLAR.[AT]		0.0104369	0.000430687	4	9	25	Q6IFU7; Q6IFV3; Q6IFU8; Q6IFV1	Q6IFU7 [203-211]; Q6IFV3 [204-212]; Q6IFU8 [193-201]; Q6IFV1 [231-239]		0	1029.59	1.34	1.037	2.7	1	1	1	88.2	68.3	#DIV/0!	#DIV/0!	#DIV/0!	Shared	High	High	High	High	High	High	High	High	High	0.0001666	0.001789	2.91	36.9
	FALSE	High	[K].VMDVHDGKVVSTHEQVLR.[T]	1xOxidation [M2]	4.15576e-05	0.000430687	1	2	5	Q6IFV1	Q6IFV1 [465-482]		1	2065.05	78.709	0.01	0.01				395		#DIV/0!	#DIV/0!	#DIV/0!		High	Not Found	Not Found	Not Found	Not Found	Not Found	Not Found	Peak Found	High	0.0001666	1.186e-06	4.14	22.62
	FALSE	High	[K].VTMQNLNDR.[L]		0.0230182	0.000430687	4	8	5	Q6IFU9; Q6IFV3; Q6IFV1; Q6IFW6	Q6IFU9 [108-116]; Q6IFV3 [96-104]; Q6IFV1 [124-132]; Q6IFW6 [147-155]		0	1090.53	0.502	0.223	1.129	1	1	1	70.4	31.3	#DIV/0!	#DIV/0!	#DIV/0!	Shared	Peak Found	Peak Found	Peak Found	High	High	Peak Found	High	High	High	0.0001666	0.005098	2.51	24.69
	FALSE	High	[K].VTMQNLNDR.[L]	1xOxidation [M3]	0.0188412	0.000430687	4	8	79	Q6IFU9; Q6IFV3; Q6IFV1; Q6IFW6	Q6IFU9 [108-116]; Q6IFV3 [96-104]; Q6IFV1 [124-132]; Q6IFW6 [147-155]		0	1106.53	0.355	0.426	1.23	1	1	1	47.1	56.6	#DIV/0!	#DIV/0!	#DIV/0!	Shared	High	High	High	High	High	High	High	High	High	0.0001666	0.003897	2.34	20.37
	FALSE	High	[K].VVSTHEQVLR.[T]		0.00415408	0.000430687	1	2	11	Q6IFV1	Q6IFV1 [473-482]		0	1167.65	1.06	0.988	100	1	1		2.5	2.3	#DIV/0!	#DIV/0!	#DIV/0!		High	Peak Found	Peak Found	High	High	Not Found	High	Peak Found	High	0.0001666	0.0005245	3.34	20.43
High	Master Protein	A0A0G2K3K2	Actin, cytoplasmic 1 OS=Rattus norvegicus OX=10116 GN=Actb PE=1 SV=1	0	208.78	61	22	239	9	42.1	827.36	22	cell organization and biogenesis;response to stimulus	cytoskeleton;cytosol;membrane;nucleus	DNA binding;nucleotide binding;protein binding	Pf00022	81822	ENSRNOG00000034254.4	Actb			16	0.48701	0.437439	9.7561	206.6	5.1	12.6	90.5	424.4	15.6	21.2	23.9	High	High	High	High	High	High	High	High
	Checked	Confidence	Annotated Sequence	Modifications	Qvality PEP	Qvality q-value	# Protein Groups	# Proteins	# PSMs	Master Protein Accessions	Positions in Master Proteins	Modifications in Master Proteins	# Missed Cleavages	Theo. MH+ [Da]	Abundance Ratio: (controle CARD445) / (remplissage)	Abundance Ratio: (LPS) / (remplissage)	Abundance Ratio: (NButGT) / (remplissage)	Abundance Ratio Adj. P-Value: (controle CARD445) / (remplissage)	Abundance Ratio Adj. P-Value: (LPS) / (remplissage)	Abundance Ratio Adj. P-Value: (NButGT) / (remplissage)	Abundances (Grouped): controle CARD445	Abundances (Grouped): LPS	#DIV/0!	#DIV/0!	#DIV/0!	Quan Info	Found in Sample: [S67] F67: Sample, 1, controle CARD445	Found in Sample: [S77] F77: Sample, 2, controle CARD445	Found in Sample: [S5] F5: Sample, 5, LPS	Found in Sample: [S6] F6: Sample, 6, LPS	Found in Sample: [S1] F1: Sample, 1, NButGT	Found in Sample: [S2] F2: Sample, 2, NButGT	Found in Sample: [S3] F3: Sample, 3, remplissage	Found in Sample: [S4] F4: Sample, 4, remplissage	Confidence (by Search Engine): Sequest HT	Percolator q-Value (by Search Engine): Sequest HT	Percolator PEP (by Search Engine): Sequest HT	XCorr (by Search Engine): Sequest HT	Top Apex RT [min]
	FALSE	High	[K].AGFAGDDAPR.[A]		0.00955581	0.000430687	3	8	4	A0A0G2K3K2; P68136; P68035	A0A0G2K3K2 [22-31]; P68136 [21-30]; P68035 [21-30]		0	976.448	100	1.192	2.596	1	1	1	383	4.2	#DIV/0!	#DIV/0!	#DIV/0!	Shared	High	High	Peak Found	High	Peak Found	Peak Found	Peak Found	Peak Found	High	0.0001666	0.00159	2.71	22.92
	FALSE	High	[R].AVFPSIVGRPR.[H]		0.0090289	0.000430687	3	8	13	A0A0G2K3K2; P68136; P68035	A0A0G2K3K2 [32-42]; P68136 [31-41]; P68035 [31-41]		0	1198.71	1.12	1.509	2.33	1	1	1	75.2	101.3	#DIV/0!	#DIV/0!	#DIV/0!	Shared	High	High	High	High	High	High	Peak Found	High	High	0.0001666	0.001468	2.38	32.39
	FALSE	High	[R].DLTDYLMK.[I]	1xOxidation [M7]	0.0330347	0.000430687	3	9	4	A0A0G2K3K2; P68136; P68035	A0A0G2K3K2 [187-194]; P68136 [186-193]; P68035 [186-193]		0	1014.48	0.026	2.706	3.041	1	1	1	1.5	159.8	#DIV/0!	#DIV/0!	#DIV/0!	Shared	High	Peak Found	High	Peak Found	High	Peak Found	Peak Found	High	High	0.0001666	0.008248	2.43	38.94
	FALSE	High	[K].DLYANTVLSGGTTMYPGIADR.[M]		0.000157906	0.000430687	1	3	5	A0A0G2K3K2	A0A0G2K3K2 [295-315]		0	2215.07	100	100	100				4.4	28.2	#DIV/0!	#DIV/0!	#DIV/0!		Peak Found	Peak Found	Not Found	Peak Found	High	Peak Found	Not Found	Not Found	High	0.0001666	6.939e-06	4.37	49.33
	FALSE	High	[K].DLYANTVLSGGTTMYPGIADR.[M]	1xOxidation [M14]	1.15743e-06	0.000430687	1	3	24	A0A0G2K3K2	A0A0G2K3K2 [295-315]		0	2231.06	1.695	1.429	3.113	1	1	1	93.7	79	#DIV/0!	#DIV/0!	#DIV/0!		High	High	High	Peak Found	High	Peak Found	High	High	High	0.0001666	1.036e-08	3.57	46.19
	FALSE	High	[K].DSYVGDEAQSKR.[G]		0.00366092	0.000430687	3	8	1	A0A0G2K3K2; P68136; P68035	A0A0G2K3K2 [54-65]; P68136 [53-64]; P68035 [53-64]		1	1354.62	4.075	3.749	0.01				184.7	169.9	#DIV/0!	#DIV/0!	#DIV/0!	Shared	High	Peak Found	Not Found	Peak Found	Not Found	Not Found	Peak Found	Not Found	High	0.0001666	0.0004439	2.53	18.67
	FALSE	High	[K].EITALAPSTMK.[I]		0.00498927	0.000430687	3	8	3	A0A0G2K3K2; P68136; P68035	A0A0G2K3K2 [319-329]; P68136 [318-328]; P68035 [318-328]		0	1161.62		100	100					40.7	#DIV/0!	#DIV/0!	#DIV/0!	Shared	Not Found	Not Found	Peak Found	Peak Found	High	Peak Found	Not Found	Not Found	High	0.0001666	0.00067	3.37	31.63
	FALSE	High	[K].EITALAPSTMK.[I]	1xOxidation [M10]	0.00949579	0.000430687	3	8	16	A0A0G2K3K2; P68136; P68035	A0A0G2K3K2 [319-329]; P68136 [318-328]; P68035 [318-328]		0	1177.61	3.246	3.673	5.207	1	1	1	98.9	111.9	#DIV/0!	#DIV/0!	#DIV/0!	Shared	High	High	Peak Found	High	High	High	Peak Found	Peak Found	High	0.0001666	0.001574	2.73	27.15
	FALSE	High	[R].GYSFTTTAER.[E]		0.0188412	0.000430687	1	3	14	A0A0G2K3K2	A0A0G2K3K2 [200-209]		0	1132.53	1.556	0.737	1.48	1	1	1	130.4	61.7	#DIV/0!	#DIV/0!	#DIV/0!		High	High	High	High	High	High	High	High	High	0.0001666	0.003903	2.83	28.34
	FALSE	High	[R].GYSFTTTAEREIVR.[D]		0.00166105	0.000430687	1	3	1	A0A0G2K3K2	A0A0G2K3K2 [200-213]		1	1629.82	22.142	0.01	0.276				378.2		#DIV/0!	#DIV/0!	#DIV/0!		High	Not Found	Not Found	Not Found	Not Found	Peak Found	Not Found	Peak Found	High	0.0001666	0.0001553	3.09	33.73
	FALSE	High	[R].HQGVMVGMGQK.[D]		0.0186066	0.000430687	3	9	2	A0A0G2K3K2; P68136; P68035	A0A0G2K3K2 [43-53]; P68136 [42-52]; P68035 [42-52]		0	1171.57	0.01	0.332	100					0.4	#DIV/0!	#DIV/0!	#DIV/0!	Shared	Not Found	Not Found	Peak Found	Not Found	High	Not Found	Peak Found	Peak Found	High	0.0001666	0.003837	2.46	21.08
	FALSE	High	[R].HQGVMVGMGQK.[D]	1xOxidation [M]	0.00102713	0.000430687	3	9	6	A0A0G2K3K2; P68136; P68035	A0A0G2K3K2 [43-53]; P68136 [42-52]; P68035 [42-52]		0	1187.57		100	100					23.6	#DIV/0!	#DIV/0!	#DIV/0!	Shared	Not Found	Not Found	Peak Found	Peak Found	High	Peak Found	Not Found	Not Found	High	0.0001666	8.261e-05	3.18	19.29
	FALSE	High	[R].HQGVMVGMGQK.[D]	2xOxidation [M5; M8]	0.00502088	0.000430687	3	9	6	A0A0G2K3K2; P68136; P68035	A0A0G2K3K2 [43-53]; P68136 [42-52]; P68035 [42-52]		0	1203.56		100	100					44	#DIV/0!	#DIV/0!	#DIV/0!	Shared	Not Found	Not Found	Peak Found	Peak Found	High	Peak Found	Not Found	Not Found	High	0.0001666	0.0006767	2.93	17.29
	FALSE	High	[R].HQGVMVGMGQKDSYVGDEAQSK.[R]	2xOxidation [M5; M8]	6.93326e-07	0.000430687	3	8	2	A0A0G2K3K2; P68136; P68035	A0A0G2K3K2 [43-64]; P68136 [42-63]; P68035 [42-63]		1	2383.07	100	100	100				371.5	19.1	#DIV/0!	#DIV/0!	#DIV/0!	Shared	High	Not Found	Peak Found	Peak Found	Peak Found	Peak Found	Not Found	Not Found	High	0.0001666	5.249e-09	4.42	21.19
	FALSE	High	[R].HQGVMVGMGQKDSYVGDEAQSKR.[G]	2xOxidation [M5; M8]	1.8485e-06	0.000430687	3	8	2	A0A0G2K3K2; P68136; P68035	A0A0G2K3K2 [43-65]; P68136 [42-64]; P68035 [42-64]		2	2539.17	100	100	100				390.1	6.2	#DIV/0!	#DIV/0!	#DIV/0!	Shared	High	Not Found	Peak Found	Not Found	Peak Found	Not Found	Not Found	Not Found	High	0.0001666	1.922e-08	4.8	20.03
	FALSE	High	[R].KDLYANTVLSGGTTMYPGIADR.[M]		4.3152e-06	0.000430687	1	3	2	A0A0G2K3K2	A0A0G2K3K2 [294-315]		1	2343.16	1.758	1.537	100				5	4.4	#DIV/0!	#DIV/0!	#DIV/0!		Peak Found	Not Found	Peak Found	Peak Found	High	Not Found	Not Found	Peak Found	High	0.0001666	5.883e-08	6.06	42.27
	FALSE	High	[R].KDLYANTVLSGGTTMYPGIADR.[M]	1xOxidation [M15]	1.89587e-06	0.000430687	1	3	6	A0A0G2K3K2	A0A0G2K3K2 [294-315]		1	2359.16	35.19	2.76	55.006				149.8	11.8	#DIV/0!	#DIV/0!	#DIV/0!		High	Not Found	Peak Found	High	High	Not Found	Not Found	Peak Found	High	0.0001666	1.985e-08	4.74	38.86
	FALSE	High	[K].IKIIAPPERK.[Y]		0.0324254	0.000430687	3	9	2	A0A0G2K3K2; P68136; P68035	A0A0G2K3K2 [330-339]; P68136 [329-338]; P68035 [329-338]		2	1164.75	100	0.732	6.03				383.8	1.5	#DIV/0!	#DIV/0!	#DIV/0!	Shared	High	Not Found	Peak Found	Not Found	Peak Found	Not Found	Not Found	Peak Found	High	0.0001666	0.008094	2.59	22.55
	FALSE	High	[K].IIAPPER.[K]		0.116743	0.0075886	3	9	2	A0A0G2K3K2; P68136; P68035	A0A0G2K3K2 [332-338]; P68136 [331-337]; P68035 [331-337]		0	795.472	100	100	100				396.5	2.3	#DIV/0!	#DIV/0!	#DIV/0!	Shared	High	High	Peak Found	Peak Found	Not Found	Peak Found	Not Found	Not Found	High	0.002818	0.04606	2.14	24.11
	FALSE	High	[K].IWHHTFYNELR.[V]		0.0172581	0.000430687	3	5	1	A0A0G2K3K2; P68136; P68035	A0A0G2K3K2 [88-98]; P68136 [87-97]; P68035 [87-97]		0	1515.75	0.134	0.983	4.4		1	1	8.2	60.3	#DIV/0!	#DIV/0!	#DIV/0!	Shared	Peak Found	Not Found	Peak Found	Peak Found	High	Peak Found	Peak Found	Peak Found	High	0.0001666	0.003471	2.9	31.88
	FALSE	High	[R].MQKEITALAPSTMK.[I]	2xOxidation [M1; M13]	0.000445645	0.000430687	3	8	2	A0A0G2K3K2; P68136; P68035	A0A0G2K3K2 [316-329]; P68136 [315-328]; P68035 [315-328]		1	1580.8	38.648	0.237	0.966			1	378.4	2.3	#DIV/0!	#DIV/0!	#DIV/0!	Shared	High	Not Found	Peak Found	Not Found	Peak Found	Peak Found	Peak Found	Peak Found	High	0.0001666	2.722e-05	3.77	24.7
	FALSE	High	[K].MTQIMFETFNTPAMYVAIQAVLSLYASGR.[T]	3xOxidation [M1; M5; M14]	1.84907e-05	0.000430687	1	3	3	A0A0G2K3K2	A0A0G2K3K2 [122-150]		0	3301.59									#DIV/0!	#DIV/0!	#DIV/0!	No Quan Values	Not Found	Not Found	Not Found	High	High	Not Found	Not Found	Not Found	High	0.0001666	4.045e-07	4.58
	FALSE	High	[K].QEYDESGPSIVHR.[K]		0.000341662	0.000430687	1	3	17	A0A0G2K3K2	A0A0G2K3K2 [363-375]		0	1516.7	0.306	0.719	3.821	1	1	1	20.9	49.2	#DIV/0!	#DIV/0!	#DIV/0!		High	Peak Found	High	High	High	High	High	High	High	0.0001666	1.925e-05	3.88	25.46
	FALSE	High	[K].QEYDESGPSIVHRK.[C]		0.000239738	0.000430687	1	3	3	A0A0G2K3K2	A0A0G2K3K2 [363-376]		1	1644.8	47.541	0.438	1.398		1	1	377.5	3.5	#DIV/0!	#DIV/0!	#DIV/0!		High	Not Found	Peak Found	Peak Found	Peak Found	Peak Found	Peak Found	Peak Found	High	0.0001666	1.204e-05	4.04	21.76
	FALSE	High	[KR].SYELPDGQVITIGNER.[F]		0.000110099	0.000430687	3	9	45	A0A0G2K3K2; P68136; P68035	A0A0G2K3K2 [242-257]; P68136 [241-256]; P68035 [241-256]		0	1790.89	1.009	1.974	4.115	1	1	1	49.8	97.5	#DIV/0!	#DIV/0!	#DIV/0!	Shared	High	High	High	High	High	High	High	High	High	0.0001666	4.289e-06	3.78	45.28
	FALSE	High	[R].TTGIVMDSGDGVTHTVPIYEGYALPHAILR.[L]		4.92834e-06	0.000430687	1	3	7	A0A0G2K3K2	A0A0G2K3K2 [151-180]		0	3183.61		100	100					1.9	#DIV/0!	#DIV/0!	#DIV/0!		Not Found	Not Found	Peak Found	Peak Found	High	Not Found	Not Found	Not Found	High	0.0001666	7.017e-08	5.09	47.11
	FALSE	High	[R].TTGIVMDSGDGVTHTVPIYEGYALPHAILR.[L]	1xOxidation [M6]	3.5467e-06	0.000430687	1	3	20	A0A0G2K3K2	A0A0G2K3K2 [151-180]		0	3199.61	36.784	1.444	39.486		1		186.9	7.3	#DIV/0!	#DIV/0!	#DIV/0!		High	Not Found	Peak Found	High	High	Not Found	Peak Found	Peak Found	High	0.0001666	4.551e-08	4.77	45.04
	FALSE	High	[R].VAPEEHPVLLTEAPLNPK.[A]		1.03941e-06	0.000430687	1	3	26	A0A0G2K3K2	A0A0G2K3K2 [99-116]		0	1954.06	1.081	0.838	3.339	1	1	1	69.1	53.6	#DIV/0!	#DIV/0!	#DIV/0!		High	High	High	High	High	High	High	High	High	0.0001666	8.945e-09	4.89	36.09
High	Master Protein	G3V8B0	Myosin-7 OS=Rattus norvegicus OX=10116 GN=Myh7 PE=1 SV=1	0	207.85	30	51	147	3	222.8	524.12	51	cell organization and biogenesis;cellular component movement;metabolic process;regulation of biological process;response to stimulus	cytoplasm;cytoskeleton	catalytic activity;motor activity;nucleotide binding;protein binding;structural molecule activity	Pf00038, Pf00063, Pf01576, Pf02463, Pf02736, Pf04111, Pf04156, Pf05483, Pf05557, Pf05622, Pf06160, Pf07888, Pf09726, Pf12128, Pf13514, Pf13851	29557	ENSRNOG00000016983.5	Myh7			0	#DIV/0!	0.271491	3.84542			185.5	160	266.1	94.6	46.2	47.6	Not Found	Not Found	Peak Found	Peak Found	Peak Found	High	Peak Found	Peak Found
	Checked	Confidence	Annotated Sequence	Modifications	Qvality PEP	Qvality q-value	# Protein Groups	# Proteins	# PSMs	Master Protein Accessions	Positions in Master Proteins	Modifications in Master Proteins	# Missed Cleavages	Theo. MH+ [Da]	Abundance Ratio: (controle CARD445) / (remplissage)	Abundance Ratio: (LPS) / (remplissage)	Abundance Ratio: (NButGT) / (remplissage)	Abundance Ratio Adj. P-Value: (controle CARD445) / (remplissage)	Abundance Ratio Adj. P-Value: (LPS) / (remplissage)	Abundance Ratio Adj. P-Value: (NButGT) / (remplissage)	Abundances (Grouped): controle CARD445	Abundances (Grouped): LPS	#DIV/0!	#DIV/0!	#DIV/0!	Quan Info	Found in Sample: [S67] F67: Sample, 1, controle CARD445	Found in Sample: [S77] F77: Sample, 2, controle CARD445	Found in Sample: [S5] F5: Sample, 5, LPS	Found in Sample: [S6] F6: Sample, 6, LPS	Found in Sample: [S1] F1: Sample, 1, NButGT	Found in Sample: [S2] F2: Sample, 2, NButGT	Found in Sample: [S3] F3: Sample, 3, remplissage	Found in Sample: [S4] F4: Sample, 4, remplissage	Confidence (by Search Engine): Sequest HT	Percolator q-Value (by Search Engine): Sequest HT	Percolator PEP (by Search Engine): Sequest HT	XCorr (by Search Engine): Sequest HT	Top Apex RT [min]
	FALSE	High	[K].AGLLGLLEEMR.[D]	1xOxidation [M10]	0.0284567	0.000430687	5	9	1	G3V8B0; G3V6E1; A0A0G2K0F5; G3V885; F1M8F6	G3V8B0 [767-777]; G3V6E1 [750-760]; A0A0G2K0F5 [773-783]; G3V885 [769-779]; F1M8F6 [770-780]		0	1217.66	0.01	5.771	4.892		1	1		197.9	#DIV/0!	#DIV/0!	#DIV/0!	Shared	Not Found	Not Found	Peak Found	High	Peak Found	Peak Found	Peak Found	Peak Found	High	0.0001666	0.006761	2.51	48.63
	FALSE	High	[K].ALQEAHQQALDDLQAEEDKVNTLTK.[AS]		0.00684105	0.000430687	1	3	1	G3V8B0	G3V8B0 [998-1022]		1	2808.4			100						#DIV/0!	#DIV/0!	#DIV/0!		Not Found	Not Found	Not Found	Not Found	Not Found	High	Not Found	Not Found	High	0.0001666	0.001015	4.98	40.24
	FALSE	High	[K].AITDAAMMAEELKK.[E]	2xOxidation [M7; M8]	0.00562528	0.000430687	6	15	2	G3V8B0; G3V6D8; F1LMU0; G3V6E1; A0A0G2K0F5; G3V885	G3V8B0 [1758-1771]; G3V6D8 [1759-1772]; F1LMU0 [1762-1775]; G3V6E1 [1740-1753]; A0A0G2K0F5 [1764-1777]; G3V885 [1760-1773]		1	1553.75		100	100					327	#DIV/0!	#DIV/0!	#DIV/0!	Shared	Not Found	Not Found	Peak Found	High	Peak Found	High	Not Found	Not Found	High	0.0001666	0.0007846	3.2	28.02
	FALSE	High	[R].ANDDLKENIAIVER.[R]		0.00106686	0.000430687	2	4	4	G3V8B0; G3V885	G3V8B0 [1663-1676]; G3V885 [1665-1678]		1	1599.83	0.192	2.328	9.17				6.1	73.4	#DIV/0!	#DIV/0!	#DIV/0!	Shared	Not Found	Peak Found	High	Peak Found	High	High	Not Found	Peak Found	High	0.0001666	8.667e-05	3.43	32.39
	FALSE	High	[RK].DIDDLELTLAK.[VA]		0.0119122	0.000430687	7	15	5	G3V8B0; G3V6D8; F1LMU0; G3V6E1; A0A0G2K0F5; G3V885; F1M8F6	G3V8B0 [953-963]; G3V6D8 [954-964]; F1LMU0 [957-967]; G3V6E1 [936-946]; A0A0G2K0F5 [959-969]; G3V885 [955-965]; F1M8F6 [956-966]		0	1245.66	0.01	5.964	4.129		1	1		215.1	#DIV/0!	#DIV/0!	#DIV/0!	Shared	Not Found	Not Found	High	High	Peak Found	High	Peak Found	Peak Found	High	0.0001666	0.002131	3.11	46.76
	FALSE	High	[R].DLEEATLQHEATAAALR.[K]		2.24973e-05	0.000430687	3	7	11	G3V8B0; F1LMU0; G3V885	G3V8B0 [1177-1193]; F1LMU0 [1181-1197]; G3V885 [1179-1195]		0	1838.92	0.513	8.847	2.685	1	1	1	15.7	271.3	#DIV/0!	#DIV/0!	#DIV/0!	Shared	Peak Found	High	High	High	High	High	Peak Found	High	High	0.0001666	5.257e-07	4.81	38.56
	FALSE	High	[K].DTQIQLDDAVR.[A]		0.0187235	0.000430687	1	2	1	G3V8B0	G3V8B0 [1652-1662]		0	1273.64	0.01	3.674	3.261		1	1		185.2	#DIV/0!	#DIV/0!	#DIV/0!		Not Found	Not Found	Peak Found	Peak Found	Peak Found	High	Peak Found	Peak Found	High	0.0001666	0.003862	3.32	34.22
	FALSE	High	[R].ELEEISERLEEAGGATSVQIEMNK.[K]	1xOxidation [M22]	0.00937686	0.000430687	2	4	1	G3V8B0; G3V885	G3V8B0 [1142-1165]; G3V885 [1144-1167]		1	2678.28	0.01	1.908	2.542		1			140	#DIV/0!	#DIV/0!	#DIV/0!	Shared	Not Found	Not Found	Peak Found	Peak Found	Not Found	High	Peak Found	Peak Found	High	0.0001666	0.001544	4.3	43.05
	FALSE	High	[R].ELENELEAEQK.[R]		0.00766372	0.000430687	2	4	1	G3V8B0; G3V885	G3V8B0 [1821-1831]; G3V885 [1823-1833]		0	1331.63	100	100	100				52.9	38.4	#DIV/0!	#DIV/0!	#DIV/0!	Shared	Peak Found	Peak Found	Not Found	Peak Found	Not Found	High	Not Found	Not Found	High	0.0001666	0.001184	2.98	28.49
	FALSE	High	[R].ELENELEAEQKR.[N]		0.0114707	0.000430687	2	4	2	G3V8B0; G3V885	G3V8B0 [1821-1832]; G3V885 [1823-1834]		1	1487.73		100	100					180.3	#DIV/0!	#DIV/0!	#DIV/0!	Shared	Not Found	Not Found	Not Found	High	Peak Found	High	Not Found	Not Found	High	0.0001666	0.002016	3.63	25.93
	FALSE	High	[K].ELTYQTEEDR.[K]		0.0330347	0.000430687	4	10	1	G3V8B0; F1LMU0; G3V6E1; A0A0G2K0F5	G3V8B0 [1849-1858]; F1LMU0 [1853-1862]; G3V6E1 [1831-1840]; A0A0G2K0F5 [1855-1864]		0	1283.58	1.283	9.841	0.01				42.3	324.7	#DIV/0!	#DIV/0!	#DIV/0!	Shared	Not Found	Peak Found	Not Found	High	Not Found	Not Found	Not Found	Peak Found	High	0.0001666	0.008244	2.55	25.44
	FALSE	High	[K].ELTYQTEEDRK.[N]		0.0149381	0.000430687	4	10	2	G3V8B0; F1LMU0; G3V6E1; A0A0G2K0F5	G3V8B0 [1849-1859]; F1LMU0 [1853-1863]; G3V6E1 [1831-1841]; A0A0G2K0F5 [1855-1865]		1	1411.67	0.464	100	2.51	1		1	1.4	388.2	#DIV/0!	#DIV/0!	#DIV/0!	Shared	Peak Found	Peak Found	Not Found	High	Peak Found	Peak Found	Peak Found	Peak Found	High	0.0001666	0.002861	3	21.16
	FALSE	High	[R].ENQSILITGESGAGK.[T]		0.000295396	0.000430687	7	14	6	G3V8B0; G3V6D8; F1LMU0; G3V6E1; A0A0G2K0F5; G3V885; F1M8F6	G3V8B0 [170-184]; G3V6D8 [171-185]; F1LMU0 [171-185]; G3V6E1 [172-186]; A0A0G2K0F5 [172-186]; G3V885 [170-184]; F1M8F6 [173-187]		0	1503.76	0.274	8.271	4.464	1	1	1	7.8	236.2	#DIV/0!	#DIV/0!	#DIV/0!	Shared	Peak Found	Peak Found	High	High	High	High	High	Peak Found	High	0.0001666	1.58e-05	4.71	30.38
	FALSE	High	[K].GSSFQTVSALHR.[E]		0.00418041	0.000430687	2	4	2	G3V8B0; G3V885	G3V8B0 [641-652]; G3V885 [643-654]		0	1289.66	0.01	4.473	13.489					94.4	#DIV/0!	#DIV/0!	#DIV/0!	Shared	Not Found	Not Found	Peak Found	High	Peak Found	High	Not Found	Peak Found	High	0.0001666	0.0005273	3.11	27.11
	FALSE	High	[K].GTLEDQIIQANPALEAFGNAK.[T]		7.29775e-05	0.000430687	2	4	6	G3V8B0; G3V885	G3V8B0 [214-234]; G3V885 [215-235]		0	2200.12	0.202	1.401	3.586				13.1	90.5	#DIV/0!	#DIV/0!	#DIV/0!	Shared	Not Found	Peak Found	High	High	High	High	High	Not Found	High	0.0001666	2.485e-06	4.69	51.07
	FALSE	High	[K].HADSVAELGEQIDNLQR.[V]		0.000415688	0.000430687	4	10	6	G3V8B0; F1LMU0; A0A0G2K0F5; G3V885	G3V8B0 [1196-1212]; F1LMU0 [1200-1216]; A0A0G2K0F5 [1202-1218]; G3V885 [1198-1214]		0	1894.93	0.316	5.419	8.402	1	1		8.4	143.2	#DIV/0!	#DIV/0!	#DIV/0!	Shared	Peak Found	Peak Found	High	High	Not Found	High	Peak Found	Peak Found	High	0.0001666	2.49e-05	5	39.02
	FALSE	High	[K].KAITDAAMMAEELKK.[E]	2xOxidation [M8; M9]	0.00599187	0.000430687	6	15	2	G3V8B0; G3V6D8; F1LMU0; G3V6E1; A0A0G2K0F5; G3V885	G3V8B0 [1757-1771]; G3V6D8 [1758-1772]; F1LMU0 [1761-1775]; G3V6E1 [1739-1753]; A0A0G2K0F5 [1763-1777]; G3V885 [1759-1773]		2	1681.85	0.311	7.955	1.867				11.2	285.8	#DIV/0!	#DIV/0!	#DIV/0!	Shared	Not Found	Peak Found	Peak Found	High	Peak Found	Not Found	Peak Found	Not Found	High	0.0001666	0.0008531	4.54	25.78
	FALSE	High	[K].KGSSFQTVSALHR.[E]		0.0128463	0.000430687	2	4	4	G3V8B0; G3V885	G3V8B0 [640-652]; G3V885 [642-654]		1	1417.75	0.314	1.004	2.75		1	1	24.8	79.2	#DIV/0!	#DIV/0!	#DIV/0!	Shared	Not Found	Peak Found	High	High	High	High	Peak Found	Peak Found	High	0.0001666	0.002347	3.39	23.73
	FALSE	High	[K].KHADSVAELGEQIDNLQR.[V]		0.000525315	0.000430687	4	10	1	G3V8B0; F1LMU0; A0A0G2K0F5; G3V885	G3V8B0 [1195-1212]; F1LMU0 [1199-1216]; A0A0G2K0F5 [1201-1218]; G3V885 [1197-1214]		1	2023.02	0.01	15.955	1.879					338.9	#DIV/0!	#DIV/0!	#DIV/0!	Shared	Not Found	Not Found	Not Found	High	Not Found	Peak Found	Not Found	Peak Found	High	0.0001666	3.389e-05	4.45	34.71
	FALSE	High	[R].KKHADSVAELGEQIDNLQR.[V]		0.000490003	0.000430687	4	10	1	G3V8B0; F1LMU0; A0A0G2K0F5; G3V885	G3V8B0 [1194-1212]; F1LMU0 [1198-1216]; A0A0G2K0F5 [1200-1218]; G3V885 [1196-1214]		2	2151.12		100						400	#DIV/0!	#DIV/0!	#DIV/0!	Shared	Not Found	Not Found	Not Found	High	Not Found	Not Found	Not Found	Not Found	High	0.0001666	3.105e-05	5.25	33.02
	FALSE	High	[R].KLAEQELIETSER.[V]		0.00112935	0.000430687	2	4	3	G3V8B0; G3V885	G3V8B0 [1700-1712]; G3V885 [1702-1714]		1	1545.81	0.489	0.01	3.13	1		1	42.3		#DIV/0!	#DIV/0!	#DIV/0!	Shared	High	High	Not Found	Not Found	Peak Found	High	Peak Found	Peak Found	High	0.0001666	9.326e-05	4.19	28.49
	FALSE	High	[R].KVQHELDEAEER.[A]		0.0088041	0.000430687	2	4	2	G3V8B0; G3V885	G3V8B0 [1898-1909]; G3V885 [1900-1911]		1	1482.72	0.01	0.61	3.312		1	1		49.6	#DIV/0!	#DIV/0!	#DIV/0!	Shared	Not Found	Not Found	Peak Found	Peak Found	Peak Found	High	High	Peak Found	High	0.0001666	0.001426	3.5	18.52
	FALSE	High	[K].LAEQELIETSER.[V]		0.00258589	0.000430687	2	4	3	G3V8B0; G3V885	G3V8B0 [1701-1712]; G3V885 [1703-1714]		0	1417.72	0.01	2.481	13.187					59.5	#DIV/0!	#DIV/0!	#DIV/0!	Shared	Not Found	Not Found	Peak Found	High	Not Found	High	Not Found	Peak Found	High	0.0001666	0.0002802	4.03	32.78
	FALSE	High	[K].LASADIETYLLEK.[S]		0.000888056	0.000430687	7	14	8	G3V8B0; G3V6D8; F1LMU0; G3V6E1; A0A0G2K0F5; G3V885; F1M8F6	G3V8B0 [258-270]; G3V6D8 [259-271]; F1LMU0 [261-273]; G3V6E1 [262-274]; A0A0G2K0F5 [262-274]; G3V885 [259-271]; F1M8F6 [261-273]		0	1465.78	0.159	10.718	3.117	1	1	1	4.2	285.9	#DIV/0!	#DIV/0!	#DIV/0!	Shared	Peak Found	High	High	High	High	High	Peak Found	Peak Found	High	0.0001666	6.801e-05	4.41	47.25
	FALSE	High	[R].LDEAEQIALK.[G]		0.0238974	0.000430687	6	14	4	G3V8B0; G3V6D8; F1LMU0; G3V6E1; A0A0G2K0F5; G3V885	G3V8B0 [1797-1806]; G3V6D8 [1798-1807]; F1LMU0 [1801-1810]; G3V6E1 [1779-1788]; A0A0G2K0F5 [1803-1812]; G3V885 [1799-1808]		0	1129.61	0.01	8.083	1.6					302.7	#DIV/0!	#DIV/0!	#DIV/0!	Shared	Not Found	Not Found	Peak Found	High	Peak Found	High	Not Found	Peak Found	High	0.0001666	0.005346	3.31	31.87
	FALSE	High	[R].LEDEEEMNAELTAK.[K]	1xOxidation [M7]	0.00531452	0.000430687	2	4	2	G3V8B0; G3V885	G3V8B0 [926-939]; G3V885 [928-941]		0	1637.72		100	100					75.7	#DIV/0!	#DIV/0!	#DIV/0!	Shared	Not Found	Not Found	Peak Found	High	Peak Found	High	Not Found	Not Found	High	0.0001666	0.0007303	2.74	26.43
	FALSE	High	[R].LEEAGGATSVQIEMNK.[K]	1xOxidation [M14]	0.00514933	0.000430687	2	4	3	G3V8B0; G3V885	G3V8B0 [1150-1165]; G3V885 [1152-1167]		0	1692.81	0.01	1.819	4.582		1	1		98.3	#DIV/0!	#DIV/0!	#DIV/0!	Shared	Not Found	Not Found	Peak Found	Peak Found	High	High	High	Peak Found	High	0.0001666	0.0007001	2.93	27.54
	FALSE	High	[R].IEELEEELEAER.[TA]		0.00160935	0.000430687	7	14	10	G3V8B0; G3V6D8; F1LMU0; G3V6E1; A0A0G2K0F5; G3V885; F1M8F6	G3V8B0 [1115-1126]; G3V6D8 [1116-1127]; F1LMU0 [1119-1130]; G3V6E1 [1098-1109]; A0A0G2K0F5 [1121-1132]; G3V885 [1117-1128]; F1M8F6 [1118-1129]		0	1488.71	0.282	3.588	1.96	1	1	1	16.5	210.1	#DIV/0!	#DIV/0!	#DIV/0!	Shared	High	High	High	High	High	High	High	Peak Found	High	0.0001666	0.0001499	4.1	37.89
	FALSE	High	[K].LELQSALEEAEASLEHEEGK.[I]		0.000434509	0.000430687	2	4	1	G3V8B0; G3V885	G3V8B0 [1538-1557]; G3V885 [1540-1559]		0	2212.06			100						#DIV/0!	#DIV/0!	#DIV/0!	Shared	Not Found	Not Found	Not Found	Not Found	Not Found	High	Not Found	Not Found	High	0.0001666	2.632e-05	4.75	50.9
	FALSE	High	[K].LEQQVDDLEGSLEQEK.[K]		0.0015992	0.000430687	6	11	1	G3V8B0; F1LMU0; G3V6E1; A0A0G2K0F5; G3V885; F1M8F6	G3V8B0 [1027-1042]; F1LMU0 [1031-1046]; G3V6E1 [1010-1025]; A0A0G2K0F5 [1033-1048]; G3V885 [1029-1044]; F1M8F6 [1030-1045]		0	1859.89	1.238	4.334	5.222				42	147	#DIV/0!	#DIV/0!	#DIV/0!	Shared	Peak Found	Not Found	Peak Found	High	Peak Found	Peak Found	Not Found	Peak Found	High	0.0001666	0.0001481	4.29	37.99
	FALSE	High	[K].LEQQVDDLEGSLEQEKK.[VIL]		4.39925e-05	0.000430687	6	11	2	G3V8B0; F1LMU0; G3V6E1; A0A0G2K0F5; G3V885; F1M8F6	G3V8B0 [1027-1043]; F1LMU0 [1031-1047]; G3V6E1 [1010-1026]; A0A0G2K0F5 [1033-1049]; G3V885 [1029-1045]; F1M8F6 [1030-1046]		1	1987.98	0.01	4.015	2.269					220.5	#DIV/0!	#DIV/0!	#DIV/0!	Shared	Not Found	Not Found	Peak Found	High	Peak Found	High	Not Found	Peak Found	High	0.0001666	1.272e-06	4.59	34.08
	FALSE	High	[K].LLGSLDIDHNQYK.[F]		0.00108729	0.000430687	2	4	2	G3V8B0; G3V885	G3V8B0 [745-757]; G3V885 [747-759]		0	1515.78		100	100					71.9	#DIV/0!	#DIV/0!	#DIV/0!	Shared	Not Found	Not Found	Peak Found	Peak Found	High	High	Not Found	Not Found	High	0.0001666	8.924e-05	4.14	33.86
	FALSE	High	[R].ILNPAAIPEGQFIDSR.[K]		0.000212586	0.000430687	2	3	8	G3V8B0; G3V885	G3V8B0 [724-739]; G3V885 [726-741]		0	1740.93	0.383	1.401	4.539	1	1	1	20.9	76.5	#DIV/0!	#DIV/0!	#DIV/0!	Shared	Peak Found	High	High	High	High	High	High	High	High	0.0001666	1.025e-05	3.5	45.11
	FALSE	High	[K].LLSNLFANYAGADAPVDK.[G]		0.0156094	0.000430687	1	2	1	G3V8B0	G3V8B0 [616-633]		0	1878.96			100						#DIV/0!	#DIV/0!	#DIV/0!		Not Found	Not Found	Not Found	Not Found	Not Found	High	Not Found	Not Found	High	0.0001666	0.003042	3.96	48.4
	FALSE	High	[R].LQDAEEAVEAVNAK.[C]		0.0014637	0.000430687	2	4	3	G3V8B0; G3V885	G3V8B0 [1397-1410]; G3V885 [1399-1412]		0	1486.74	0.417	1.521	4.315	1	1	1	23	83.9	#DIV/0!	#DIV/0!	#DIV/0!	Shared	Peak Found	Peak Found	High	Peak Found	High	High	Peak Found	Peak Found	High	0.0001666	0.0001313	4.28	32.51
	FALSE	High	[R].LQDLVDKLQLK.[V]		0.0088041	0.000430687	2	4	5	G3V8B0; G3V885	G3V8B0 [1864-1874]; G3V885 [1866-1876]		1	1312.78	0.268	1.851	2.92	1	1	1	17.7	122.6	#DIV/0!	#DIV/0!	#DIV/0!	Shared	High	Peak Found	High	Peak Found	Peak Found	High	Peak Found	High	High	0.0001666	0.00142	3.98	37.29
	FALSE	High	[R].LQNEIEDLMVDVER.[S]	1xOxidation [M9]	0.000988875	0.000430687	2	4	2	G3V8B0; G3V885	G3V8B0 [1421-1434]; G3V885 [1423-1436]		0	1718.83		100	100					339.1	#DIV/0!	#DIV/0!	#DIV/0!	Shared	Not Found	Not Found	Not Found	Peak Found	Not Found	High	Not Found	Not Found	High	0.0001666	7.838e-05	3.6	42.3
	FALSE	High	[K].NALAHALQSAR.[H]		0.0050847	0.000430687	3	7	3	G3V8B0; F1LMU0; G3V885	G3V8B0 [1327-1337]; F1LMU0 [1331-1341]; G3V885 [1329-1339]		0	1151.63	0.01	0.679	2.213		1	1		69.8	#DIV/0!	#DIV/0!	#DIV/0!	Shared	Not Found	Not Found	High	High	Peak Found	High	Peak Found	Peak Found	High	0.0001666	0.0006841	3.6	26.51
	FALSE	High	[K].NAYEESLEHLETFK.[R]		0.00272003	0.000430687	2	4	1	G3V8B0; G3V885	G3V8B0 [1486-1499]; G3V885 [1488-1501]		0	1709.8									#DIV/0!	#DIV/0!	#DIV/0!	No Quan Values	Not Found	Not Found	Not Found	Not Found	Not Found	High	Not Found	Not Found	High	0.0001666	0.0002991	3.58
	FALSE	High	[K].NAYEESLEHLETFKR.[E]		0.00614509	0.000430687	2	4	1	G3V8B0; G3V885	G3V8B0 [1486-1500]; G3V885 [1488-1502]		1	1865.9	0.01	1.7	5.566		1	1		82.3	#DIV/0!	#DIV/0!	#DIV/0!	Shared	Not Found	Not Found	Peak Found	Peak Found	Peak Found	High	Peak Found	Peak Found	High	0.0001666	0.0008827	3.4	37.3
	FALSE	High	[K].NDLQLQVQAEQDNLADAEER.[C]		0.000108715	0.000430687	2	4	2	G3V8B0; G3V885	G3V8B0 [885-904]; G3V885 [887-906]		0	2299.08		100	100					77.4	#DIV/0!	#DIV/0!	#DIV/0!	Shared	Not Found	Not Found	Not Found	Peak Found	Not Found	High	Not Found	Not Found	High	0.0001666	4.232e-06	3.94	40.92
	FALSE	High	[K].NKDPLNETVVGLYQK.[S]		0.0119122	0.000430687	6	13	1	G3V8B0; G3V6D8; F1LMU0; G3V6E1; A0A0G2K0F5; G3V885	G3V8B0 [597-611]; G3V6D8 [598-612]; F1LMU0 [600-614]; G3V6E1 [576-590]; A0A0G2K0F5 [602-616]; G3V885 [598-612]		1	1717.91		100	100					246.5	#DIV/0!	#DIV/0!	#DIV/0!	Shared	Not Found	Not Found	Not Found	Peak Found	Not Found	High	Not Found	Not Found	High	0.0001666	0.00212	3.81	35.66
	FALSE	High	[R].QAEEAEEQANTNLSK.[F]		6.51226e-05	0.000430687	2	4	2	G3V8B0; G3V885	G3V8B0 [1881-1895]; G3V885 [1883-1897]		0	1661.76	100						400		#DIV/0!	#DIV/0!	#DIV/0!	Shared	High	High	Not Found	Not Found	Not Found	Not Found	Not Found	Not Found	High	0.0001666	2.137e-06	4.27	22.37
	FALSE	High	[K].QKYEESQSELESSQK.[E]		0.00584246	0.000430687	2	4	1	G3V8B0; G3V885	G3V8B0 [1458-1472]; G3V885 [1460-1474]		1	1799.83	1.283	4.705	1.189	1		1	62.8	230.1	#DIV/0!	#DIV/0!	#DIV/0!	Shared	Peak Found	High	Not Found	Peak Found	Peak Found	Peak Found	Peak Found	Peak Found	High	0.0001666	0.0008245	2.75	20.79
	FALSE	High	[K].SAETEKEMANMKEEFGR.[V]	2xOxidation [M8; M11]	0.00133966	0.000430687	2	4	5	G3V8B0; G3V885	G3V8B0 [842-858]; G3V885 [844-860]		2	2018.88	0.737	1.051	3.203	1	1	1	49.2	70.2	#DIV/0!	#DIV/0!	#DIV/0!	Shared	High	High	Peak Found	High	High	High	Peak Found	Peak Found	High	0.0001666	0.0001168	3.01	19.26
	FALSE	High	[R].SLSTELFK.[LIV]		0.1295	0.0092871	5	12	1	G3V8B0; G3V6D8; F1LMU0; A0A0G2K0F5; G3V885	G3V8B0 [1476-1483]; G3V6D8 [1477-1484]; F1LMU0 [1480-1487]; A0A0G2K0F5 [1482-1489]; G3V885 [1478-1485]		0	924.504	0.297	5.873	3.671	1	1	1	10.9	216.7	#DIV/0!	#DIV/0!	#DIV/0!	Shared	Peak Found	Peak Found	High	Peak Found	Peak Found	Peak Found	Peak Found	Peak Found	High	0.00344	0.0531	2.56	36.1
	FALSE	High	[R].TKYETDAIQR.[T]		0.0560829	0.000430687	7	14	3	G3V8B0; G3V6D8; F1LMU0; G3V6E1; A0A0G2K0F5; G3V885; F1M8F6	G3V8B0 [1373-1382]; G3V6D8 [1374-1383]; F1LMU0 [1377-1386]; G3V6E1 [1355-1364]; A0A0G2K0F5 [1379-1388]; G3V885 [1375-1384]; F1M8F6 [1376-1385]		1	1224.62	0.7	54.575	0.395	1		1	4.9	385.2	#DIV/0!	#DIV/0!	#DIV/0!	Shared	Peak Found	Peak Found	Not Found	High	Peak Found	Peak Found	Peak Found	Peak Found	High	0.0001666	0.01689	2.49	20.57
	FALSE	High	[K].VKLEQQVDDLEGSLEQEK.[K]		0.0145674	0.000430687	2	3	1	G3V8B0; G3V885	G3V8B0 [1025-1042]; G3V885 [1027-1044]		1	2087.05	0.01	1.999	4.864		1	1		101.7	#DIV/0!	#DIV/0!	#DIV/0!	Shared	Not Found	Not Found	Peak Found	Peak Found	Peak Found	High	Peak Found	Peak Found	High	0.0001666	0.002782	3.43	40.47
	FALSE	High	[R].VQLLHSQNTSLINQK.[K]		0.0035247	0.000430687	2	4	3	G3V8B0; G3V885	G3V8B0 [1713-1727]; G3V885 [1715-1729]		0	1722.95	0.489	1.98	6.829	1	1	1	19	76.9	#DIV/0!	#DIV/0!	#DIV/0!	Shared	Peak Found	Peak Found	Peak Found	High	Peak Found	High	Peak Found	Peak Found	High	0.0001666	0.0004216	3.08	29.62
	FALSE	High	[R].VRELENELEAEQKR.[N]		0.0260794	0.000430687	2	4	2	G3V8B0; G3V885	G3V8B0 [1819-1832]; G3V885 [1821-1834]		2	1742.9	0.01	3.405	3.699					168.1	#DIV/0!	#DIV/0!	#DIV/0!	Shared	Not Found	Not Found	Not Found	High	High	Peak Found	Not Found	Peak Found	High	0.0001666	0.006039	3.11	25.68
	FALSE	High	[R].VVDSLQTSLDAETR.[S]		0.000239738	0.000430687	2	4	6	G3V8B0; G3V885	G3V8B0 [1593-1606]; G3V885 [1595-1608]		0	1533.78	0.696	2.071	6.119	1	1	1	28.2	83.8	#DIV/0!	#DIV/0!	#DIV/0!	Shared	Peak Found	High	High	High	High	High	Peak Found	High	High	0.0001666	1.203e-05	4.04	34.35
High	Master Protein	Q6P6Q2	Keratin, type II cytoskeletal 5 OS=Rattus norvegicus OX=10116 GN=Krt5 PE=1 SV=1	0	180.839	35	27	412	19	61.8	1310.16	27	metabolic process	cytoplasm;membrane;mitochondrion;nucleus	catalytic activity;motor activity;protein binding;structural molecule activity	Pf00038, Pf01576, Pf03961, Pf04111, Pf05957, Pf09728, Pf12128	369017		Krt5			8	4.15443	0.525948	2.23863	61.5	3.9	21	250.7	289	30.9	81.2	61.7	High	High	High	High	High	High	High	High
	Checked	Confidence	Annotated Sequence	Modifications	Qvality PEP	Qvality q-value	# Protein Groups	# Proteins	# PSMs	Master Protein Accessions	Positions in Master Proteins	Modifications in Master Proteins	# Missed Cleavages	Theo. MH+ [Da]	Abundance Ratio: (controle CARD445) / (remplissage)	Abundance Ratio: (LPS) / (remplissage)	Abundance Ratio: (NButGT) / (remplissage)	Abundance Ratio Adj. P-Value: (controle CARD445) / (remplissage)	Abundance Ratio Adj. P-Value: (LPS) / (remplissage)	Abundance Ratio Adj. P-Value: (NButGT) / (remplissage)	Abundances (Grouped): controle CARD445	Abundances (Grouped): LPS	#DIV/0!	#DIV/0!	#DIV/0!	Quan Info	Found in Sample: [S67] F67: Sample, 1, controle CARD445	Found in Sample: [S77] F77: Sample, 2, controle CARD445	Found in Sample: [S5] F5: Sample, 5, LPS	Found in Sample: [S6] F6: Sample, 6, LPS	Found in Sample: [S1] F1: Sample, 1, NButGT	Found in Sample: [S2] F2: Sample, 2, NButGT	Found in Sample: [S3] F3: Sample, 3, remplissage	Found in Sample: [S4] F4: Sample, 4, remplissage	Confidence (by Search Engine): Sequest HT	Percolator q-Value (by Search Engine): Sequest HT	Percolator PEP (by Search Engine): Sequest HT	XCorr (by Search Engine): Sequest HT	Top Apex RT [min]
	FALSE	High	[K].DVDAAYMNKVELEAK.[V]		0.000188508	0.000430687	1	4	6	Q6P6Q2	Q6P6Q2 [274-288]		1	1695.83	0.166	3.167	7.886				5.4	103.7	#DIV/0!	#DIV/0!	#DIV/0!		Peak Found	Peak Found	High	High	High	High	Not Found	Peak Found	High	0.0001666	8.765e-06	5.55	35.32
	FALSE	High	[K].DVDAAYMNKVELEAK.[V]	1xOxidation [M7]	0.000136522	0.000430687	1	4	16	Q6P6Q2	Q6P6Q2 [274-288]		1	1711.82	0.58	0.857	0.435	1	1	1	80.8	119.4	#DIV/0!	#DIV/0!	#DIV/0!		High	High	High	High	High	Peak Found	High	High	High	0.0001666	5.692e-06	4.91	29.95
	FALSE	High	[K].DVDAAYMNKVELEAKVDALMDEINFMK.[M]	3xOxidation [M7; M20; M26]	0.0208266	0.000430687	1	3	1	Q6P6Q2	Q6P6Q2 [274-300]		2	3150.47	1.216	0.582	1.474				113.8	54.5	#DIV/0!	#DIV/0!	#DIV/0!		High	Not Found	Peak Found	Peak Found	Peak Found	Peak Found	Not Found	Peak Found	High	0.0001666	0.004483	5.16	49.87
	FALSE	High	[R].EYQELMNTK.[L]		0.0571174	0.000430687	1	3	4	Q6P6Q2	Q6P6Q2 [448-456]		0	1155.54	0.17	1.492	10.952	1	1	1	5	43.8	#DIV/0!	#DIV/0!	#DIV/0!		Peak Found	Peak Found	Peak Found	High	High	High	Peak Found	Peak Found	High	0.0001666	0.01726	2.1	27.81
	FALSE	High	[R].EYQELMNTK.[L]	1xOxidation [M6]	0.0338646	0.000430687	1	3	12	Q6P6Q2	Q6P6Q2 [448-456]		0	1171.53	0.269	2.187	13.375	1	1	1	6.4	52	#DIV/0!	#DIV/0!	#DIV/0!		Peak Found	Peak Found	Peak Found	High	High	High	Peak Found	Peak Found	High	0.0001666	0.00853	2.86	23.69
	FALSE	High	[K].FASFIDKVR.[F]		0.0300957	0.000430687	12	24	7	A0A0G2JXH6; A0A0G2JZQ9; A0A0G2K7N1; A0A0G2JW69; Q6IFZ5; Q6IG05; Q6P6Q2; A0A0G2K6P7; Q6IMF3; Q4FZU2; G3V712; Q10758	A0A0G2JXH6 [142-150]; A0A0G2JZQ9 [178-186]; A0A0G2K7N1 [145-153]; A0A0G2JW69 [107-115]; Q6IFZ5 [170-178]; Q6IG05 [151-159]; Q6P6Q2 [175-183]; A0A0G2K6P7 [157-165]; Q6IMF3 [190-198]; Q4FZU2 [163-171]; G3V712 [96-104]; Q10758 [102-110]		1	1082.6	3.597	0.32	0.407	1	1		270.3	24.1	#DIV/0!	#DIV/0!	#DIV/0!	Shared	High	High	High	High	High	Not Found	Peak Found	High	High	0.0001666	0.007321	2.86	32.31
	FALSE	High	[R].GELALKDAR.[AN]		0.118102	0.0075886	2	5	1	Q6IG05; Q6P6Q2	Q6IG05 [393-401]; Q6P6Q2 [417-425]		1	972.547	3.499	0.965	1.979	1	1	1	188	51.9	#DIV/0!	#DIV/0!	#DIV/0!	Shared	Peak Found	Peak Found	Peak Found	Peak Found	High	Peak Found	Peak Found	Peak Found	High	0.002818	0.04672	3.16	21.38
	FALSE	High	[R].HGDDLRNTKHEISEMNR.[M]	1xOxidation [M15]	0.031434	0.000430687	1	3	1	Q6P6Q2	Q6P6Q2 [371-387]		2	2067.96	100						400		#DIV/0!	#DIV/0!	#DIV/0!		High	Not Found	Not Found	Not Found	Not Found	Not Found	Not Found	Not Found	High	0.0001666	0.00776	2.61	17.07
	FALSE	High	[K].KDVDAAYMNKVELEAK.[V]	1xOxidation [M8]	0.0243493	0.000430687	1	4	1	Q6P6Q2	Q6P6Q2 [273-288]		2	1839.92	100						400		#DIV/0!	#DIV/0!	#DIV/0!		High	Not Found	Not Found	Not Found	Not Found	Not Found	Not Found	Not Found	High	0.0001666	0.005501	3.95	25.22
	FALSE	High	[K].LALDVEIATYR.[KT]		0.00101421	0.000430687	6	11	18	Q6IFZ5; Q6IG05; Q6P6Q2; A0A0G2K6P7; A0A0G2JWX4; Q4FZU2	Q6IFZ5 [454-464]; Q6IG05 [433-443]; Q6P6Q2 [457-467]; A0A0G2K6P7 [437-447]; A0A0G2JWX4 [490-500]; Q4FZU2 [445-455]		0	1263.69	0.102	1.098	0.791		1	1	13.6	146.8	#DIV/0!	#DIV/0!	#DIV/0!	Shared	High	Not Found	High	High	High	High	High	High	High	0.0001666	8.137e-05	3.16	43.66
	FALSE	High	[K].LALDVEIATYRK.[L]		0.0031857	0.000430687	5	10	8	Q6IFZ5; Q6IG05; Q6P6Q2; A0A0G2K6P7; A0A0G2JWX4	Q6IFZ5 [454-465]; Q6IG05 [433-444]; Q6P6Q2 [457-468]; A0A0G2K6P7 [437-448]; A0A0G2JWX4 [490-501]		1	1391.79	0.589	1.111	0.649		1	1	70.3	132.7	#DIV/0!	#DIV/0!	#DIV/0!	Shared	High	Not Found	High	High	High	Peak Found	High	High	High	0.0001666	0.0003686	3.25	37.09
	FALSE	High	[R].LLREYQELMNTK.[L]	1xOxidation [M9]	0.00728658	0.000430687	1	3	3	Q6P6Q2	Q6P6Q2 [445-456]		1	1553.8	1.207	0.304	0.546	1	1	1	157.9	39.8	#DIV/0!	#DIV/0!	#DIV/0!		High	Peak Found	Peak Found	Peak Found	Peak Found	Peak Found	Peak Found	Peak Found	High	0.0001666	0.001102	3.07	28.71
	FALSE	High	[R].LRSEIDNVK.[K]		0.132498	0.0092871	1	3	2	Q6P6Q2	Q6P6Q2 [392-400]		1	1073.59	0.054	0.419	0.858	1	1	1	9.3	71.9	#DIV/0!	#DIV/0!	#DIV/0!		Peak Found	Peak Found	Peak Found	High	High	Peak Found	Peak Found	Peak Found	High	0.00344	0.05469	2.5	20.26
	FALSE	High	[R].LRSEIDNVKK.[Q]		0.0238974	0.000430687	1	3	18	Q6P6Q2	Q6P6Q2 [392-401]		2	1201.69	0.041	0.238	0.618	1	1	1	8.6	50.1	#DIV/0!	#DIV/0!	#DIV/0!		High	High	Peak Found	High	High	Peak Found	High	High	High	0.0001666	0.005374	2.73	17.6
	FALSE	High	[K].MFFDAELSQMQTHVSDTSVVLSMDNNR.[S]		0.000570341	0.000430687	1	3	1	Q6P6Q2	Q6P6Q2 [301-327]		0	3102.4		100	100					60	#DIV/0!	#DIV/0!	#DIV/0!		Not Found	Not Found	Peak Found	Peak Found	High	Peak Found	Not Found	Not Found	High	0.0001666	3.782e-05	4.32	50.89
	FALSE	High	[K].MFFDAELSQMQTHVSDTSVVLSMDNNR.[S]	1xOxidation [M1]	0.0007072	0.000430687	1	3	2	Q6P6Q2	Q6P6Q2 [301-327]		0	3118.39		100	100					54.1	#DIV/0!	#DIV/0!	#DIV/0!		Not Found	Not Found	Peak Found	High	High	Not Found	Not Found	Not Found	High	0.0001666	5.046e-05	4.5	50.31
	FALSE	High	[K].MFFDAELSQMQTHVSDTSVVLSMDNNR.[S]	2xOxidation [M10; M]	0.0902082	0.00521366	1	3	3	Q6P6Q2	Q6P6Q2 [301-327]		0	3134.39	0.01	11.476	11.087					194.8	#DIV/0!	#DIV/0!	#DIV/0!		Not Found	Not Found	Not Found	High	High	Not Found	Peak Found	Peak Found	High	0.001808	0.0322	4.52	48.67
	FALSE	High	[K].MFFDAELSQMQTHVSDTSVVLSMDNNR.[S]	3xOxidation [M1; M10; M23]	9.21968e-06	0.000430687	1	3	22	Q6P6Q2	Q6P6Q2 [301-327]		0	3150.38	0.29	0.957	0.19	1	1	1	47.5	157.1	#DIV/0!	#DIV/0!	#DIV/0!		High	High	High	High	High	Peak Found	High	High	High	0.0001666	1.612e-07	5.13	42
	FALSE	High	[K].NKYEDEINKR.[T]		0.00227874	0.000430687	4	6	79	A0A0G2JZQ9; A0A0G2JW69; Q6P6Q2; Q10758	A0A0G2JZQ9 [255-264]; A0A0G2JW69 [185-194]; Q6P6Q2 [252-261]; Q10758 [177-186]		2	1308.65	0.056	0.341	0.884	1	1	1	9.7	59.8	#DIV/0!	#DIV/0!	#DIV/0!	Shared	High	High	High	High	High	High	High	High	High	0.0001666	0.0002377	3.67	19.85
	FALSE	High	[R].SLDLDSIIAEVK.[A]		0.000312703	0.000430687	5	9	76	A0A0G2JUG1; A0A0G2JW69; Q6IG05; Q6P6Q2; Q4FZU2	A0A0G2JUG1 [315-326]; A0A0G2JW69 [261-272]; Q6IG05 [304-315]; Q6P6Q2 [328-339]; Q4FZU2 [316-327]		0	1302.72	0.155	1.417	1.707	1	1	1	14.5	132.5	#DIV/0!	#DIV/0!	#DIV/0!	Shared	High	High	High	High	High	High	High	High	High	0.0001666	1.714e-05	3.57	51.4
	FALSE	High	[R].SRTEAESWYQTK.[Y]		0.000964168	0.000430687	1	3	11	Q6P6Q2	Q6P6Q2 [349-360]		1	1485.7	0.721	0.171	3.294	1	1	1	55.6	13.2	#DIV/0!	#DIV/0!	#DIV/0!		High	High	Peak Found	High	High	High	High	High	High	0.0001666	7.582e-05	3.91	25.22
	FALSE	High	[R].SRTEAESWYQTKYEELQQTAGR.[H]		3.41459e-06	0.000430687	1	3	2	Q6P6Q2	Q6P6Q2 [349-370]		2	2661.25	2.37	1.778	0.01				184.1	138.2	#DIV/0!	#DIV/0!	#DIV/0!		High	Peak Found	Peak Found	Peak Found	Not Found	Not Found	Not Found	Peak Found	High	0.0001666	4.31e-08	5.45	35.3
	FALSE	High	[R].TEAESWYQTK.[Y]		0.00891579	0.000430687	1	3	8	Q6P6Q2	Q6P6Q2 [351-360]		0	1242.56	0.609	0.555	2.827	1	1	1	48.8	44.5	#DIV/0!	#DIV/0!	#DIV/0!		High	High	Peak Found	High	High	High	High	High	High	0.0001666	0.001441	3.34	28.8
	FALSE	High	[R].TEAESWYQTKYEELQQTAGR.[H]		0.000148225	0.000430687	1	3	1	Q6P6Q2	Q6P6Q2 [351-370]		1	2418.12	0.594	0.517	0.865				79.8	69.5	#DIV/0!	#DIV/0!	#DIV/0!		High	Peak Found	Not Found	Peak Found	Peak Found	Peak Found	Peak Found	Not Found	High	0.0001666	6.379e-06	4.91	40.51
	FALSE	High	[K].TLNNKFASFIDK.[LV-]		0.0173667	0.000430687	9	17	3	A0A0G2JUG1; A0A0G2JZQ9; A0A0G2JW69; Q6IG05; Q6P6Q2; A0A0G2K6P7; Q4FZU2; G3V712; Q10758	A0A0G2JUG1 [158-169]; A0A0G2JZQ9 [173-184]; A0A0G2JW69 [102-113]; Q6IG05 [146-157]; Q6P6Q2 [170-181]; A0A0G2K6P7 [152-163]; Q4FZU2 [158-169]; G3V712 [91-102]; Q10758 [97-108]		1	1397.74	0.059	0.116	0.018				19.8	38.8	#DIV/0!	#DIV/0!	#DIV/0!	Shared	High	Peak Found	Peak Found	Peak Found	Peak Found	Peak Found	Not Found	High	High	0.0001666	0.003521	3.34	35.17
	FALSE	High	[K].TLNNKFASFIDKVR.[F]		0.0154146	0.000430687	8	15	4	A0A0G2JZQ9; A0A0G2JW69; Q6IG05; Q6P6Q2; A0A0G2K6P7; Q4FZU2; G3V712; Q10758	A0A0G2JZQ9 [173-186]; A0A0G2JW69 [102-115]; Q6IG05 [146-159]; Q6P6Q2 [170-183]; A0A0G2K6P7 [152-165]; Q4FZU2 [158-171]; G3V712 [91-104]; Q10758 [97-110]		2	1652.91	1.303	0.738	0.26		1	1	157.9	89.4	#DIV/0!	#DIV/0!	#DIV/0!	Shared	High	Not Found	Peak Found	High	Peak Found	Peak Found	Peak Found	High	High	0.0001666	0.003003	2.55	37.35
	FALSE	High	[R].TTAENEFVMLK.[K]		0.0204393	0.000430687	1	3	2	Q6P6Q2	Q6P6Q2 [262-272]		0	1282.63	4.027	2.248	26.053		1	1	48.3	27	#DIV/0!	#DIV/0!	#DIV/0!		Peak Found	Not Found	Peak Found	Peak Found	High	Peak Found	Peak Found	Peak Found	High	0.0001666	0.00436	2.78	37.83
	FALSE	High	[R].TTAENEFVMLK.[K]	1xOxidation [M9]	0.00842403	0.000430687	1	3	13	Q6P6Q2	Q6P6Q2 [262-272]		0	1298.63	0.311	1.169	1.02	1	1	1	35.5	133.6	#DIV/0!	#DIV/0!	#DIV/0!		High	High	High	High	High	High	Peak Found	Peak Found	High	0.0001666	0.001338	3.03	33.73
	FALSE	High	[R].TTAENEFVMLKK.[D]		0.00219391	0.000430687	1	3	5	Q6P6Q2	Q6P6Q2 [262-273]		1	1410.73	0.306	1.229	8.617		1	1	11	44.1	#DIV/0!	#DIV/0!	#DIV/0!		Not Found	Peak Found	Peak Found	High	High	High	Peak Found	Peak Found	High	0.0001666	0.0002253	3.38	30.95
	FALSE	High	[R].TTAENEFVMLKK.[D]	1xOxidation [M9]	0.0035247	0.000430687	1	3	15	Q6P6Q2	Q6P6Q2 [262-273]		1	1426.72	1.433	1.093	0.393	1	1	1	146.3	111.6	#DIV/0!	#DIV/0!	#DIV/0!		High	High	High	High	High	High	High	High	High	0.0001666	0.0004216	3.1	27.55
	FALSE	High	[K].VDALMDEINFMK.[M]		0.0112561	0.000430687	1	3	3	Q6P6Q2	Q6P6Q2 [289-300]		0	1425.68	0.01	1.62	17.27		1	1		32.6	#DIV/0!	#DIV/0!	#DIV/0!		Not Found	Not Found	Peak Found	High	High	Peak Found	Peak Found	Peak Found	High	0.0001666	0.00197	3.02	50.05
	FALSE	High	[K].VDALMDEINFMK.[M]	1xOxidation [M]	0.0015992	0.000430687	1	3	13	Q6P6Q2	Q6P6Q2 [289-300]		0	1441.67	0.01	1.912	6.575		1	1		80.6	#DIV/0!	#DIV/0!	#DIV/0!		Not Found	Not Found	Peak Found	High	High	High	Peak Found	Peak Found	High	0.0001666	0.0001485	3.24	44
	FALSE	High	[K].VDALMDEINFMK.[M]	2xOxidation [M5; M11]	0.00167159	0.000430687	1	3	27	Q6P6Q2	Q6P6Q2 [289-300]		0	1457.67	0.439	0.901	0.464	1	1	1	62.6	128.5	#DIV/0!	#DIV/0!	#DIV/0!		High	High	High	High	High	High	High	High	High	0.0001666	0.000157	3.46	38.55
	FALSE	High	[K].VLDTKWTLLQEQGTK.[T]		0.00125756	0.000430687	1	2	2	Q6P6Q2	Q6P6Q2 [191-205]		1	1759.96	0.269	0.01	0.01				84.9		#DIV/0!	#DIV/0!	#DIV/0!		High	Not Found	Not Found	Not Found	Not Found	Not Found	Not Found	High	High	0.0001666	0.0001076	3.5	37.71
	FALSE	High	[K].WTLLQEQGTK.[T]		0.0133403	0.000430687	1	2	14	Q6P6Q2	Q6P6Q2 [196-205]		0	1203.64	1.236	0.958	4.89	1	1	1	61.2	47.4	#DIV/0!	#DIV/0!	#DIV/0!		High	High	High	High	High	High	High	High	High	0.0001666	0.002478	2.79	35.85
	FALSE	High	[K].YEELQQTAGR.[H]		0.00282518	0.000430687	1	3	8	Q6P6Q2	Q6P6Q2 [361-370]		0	1194.57	35.281	12.805	0.911	1		1	282.3	102.5	#DIV/0!	#DIV/0!	#DIV/0!		High	High	Not Found	High	High	Peak Found	Peak Found	Peak Found	High	0.0001666	0.0003152	3.44	23.29
High	Master Protein	F1M8F6	Myosin-8 OS=Rattus norvegicus OX=10116 GN=Myh8 PE=3 SV=3	0	161.306	25	34	72	5	166.5	267.14	34	cell organization and biogenesis;cellular component movement;metabolic process	cytoplasm	catalytic activity;motor activity;nucleotide binding;protein binding;structural molecule activity	Pf00038, Pf00063, Pf01576, Pf02736, Pf04111, Pf04156, Pf05483, Pf05667, Pf05911, Pf09726, Pf12128, Pf13166		ENSRNOG00000050042.2		Striated Muscle Contraction		1	161.804	0.0076582	8.36842	2.3		6.4	737.9	37.7	10	3.5	2.2	Peak Found	Not Found	Peak Found	High	Peak Found	Peak Found	Peak Found	Peak Found
	Checked	Confidence	Annotated Sequence	Modifications	Qvality PEP	Qvality q-value	# Protein Groups	# Proteins	# PSMs	Master Protein Accessions	Positions in Master Proteins	Modifications in Master Proteins	# Missed Cleavages	Theo. MH+ [Da]	Abundance Ratio: (controle CARD445) / (remplissage)	Abundance Ratio: (LPS) / (remplissage)	Abundance Ratio: (NButGT) / (remplissage)	Abundance Ratio Adj. P-Value: (controle CARD445) / (remplissage)	Abundance Ratio Adj. P-Value: (LPS) / (remplissage)	Abundance Ratio Adj. P-Value: (NButGT) / (remplissage)	Abundances (Grouped): controle CARD445	Abundances (Grouped): LPS	#DIV/0!	#DIV/0!	#DIV/0!	Quan Info	Found in Sample: [S67] F67: Sample, 1, controle CARD445	Found in Sample: [S77] F77: Sample, 2, controle CARD445	Found in Sample: [S5] F5: Sample, 5, LPS	Found in Sample: [S6] F6: Sample, 6, LPS	Found in Sample: [S1] F1: Sample, 1, NButGT	Found in Sample: [S2] F2: Sample, 2, NButGT	Found in Sample: [S3] F3: Sample, 3, remplissage	Found in Sample: [S4] F4: Sample, 4, remplissage	Confidence (by Search Engine): Sequest HT	Percolator q-Value (by Search Engine): Sequest HT	Percolator PEP (by Search Engine): Sequest HT	XCorr (by Search Engine): Sequest HT	Top Apex RT [min]
	FALSE	High	[K].AAYLQSLNSADLLK.[A]		0.00167159	0.000430687	1	1	1	F1M8F6	F1M8F6 [387-400]		0	1506.82		100						400	#DIV/0!	#DIV/0!	#DIV/0!		Not Found	Not Found	Not Found	High	Not Found	Not Found	Not Found	Not Found	High	0.0001666	0.0001572	3.09	44.09
	FALSE	High	[R].AEDEEEINAELTAK.[K]		0.000570341	0.000430687	5	10	1	G3V6D8; F1LMU0; G3V6E1; A0A0G2K0F5; F1M8F6	G3V6D8 [927-940]; F1LMU0 [930-943]; G3V6E1 [909-922]; A0A0G2K0F5 [932-945]; F1M8F6 [929-942]		0	1561.72	0.01	58.324	0.01					393.3	#DIV/0!	#DIV/0!	#DIV/0!	Shared	Not Found	Not Found	Not Found	High	Not Found	Not Found	Not Found	Peak Found	High	0.0001666	3.786e-05	4.23	32.27
	FALSE	High	[K].AGLLGLLEEMR.[D]	1xOxidation [M10]	0.0284567	0.000430687	5	9	1	G3V8B0; G3V6E1; A0A0G2K0F5; G3V885; F1M8F6	G3V8B0 [767-777]; G3V6E1 [750-760]; A0A0G2K0F5 [773-783]; G3V885 [769-779]; F1M8F6 [770-780]		0	1217.66	0.01	5.771	4.892		1	1		197.9	#DIV/0!	#DIV/0!	#DIV/0!	Shared	Not Found	Not Found	Peak Found	High	Peak Found	Peak Found	Peak Found	Peak Found	High	0.0001666	0.006761	2.51	48.63
	FALSE	High	[K].AGLLGLLEEMRDEK.[L]		0.0423047	0.000430687	1	1	1	F1M8F6	F1M8F6 [770-783]		1	1573.83		100						400	#DIV/0!	#DIV/0!	#DIV/0!		Not Found	Not Found	Peak Found	High	Not Found	Not Found	Not Found	Not Found	High	0.0001666	0.01155	4.1	50.59
	FALSE	High	[K].AGLLGLLEEMRDEK.[L]	1xOxidation [M10]	0.00610642	0.000430687	1	1	3	F1M8F6	F1M8F6 [770-783]		1	1589.82		100	100					214.7	#DIV/0!	#DIV/0!	#DIV/0!		Not Found	Not Found	Peak Found	High	Peak Found	Peak Found	Not Found	Not Found	High	0.0001666	0.000874	3.34	42.63
	FALSE	High	[K].ALQEAHQQTLDDLQAEEDKVNTLTK.[A]		1.4176e-05	0.000430687	4	8	1	F1LMU0; G3V6E1; A0A0G2K0F5; F1M8F6	F1LMU0 [1002-1026]; G3V6E1 [981-1005]; A0A0G2K0F5 [1004-1028]; F1M8F6 [1001-1025]		1	2838.41	0.01	35.702	0.906					379.7	#DIV/0!	#DIV/0!	#DIV/0!	Shared	Not Found	Not Found	Not Found	High	Not Found	Peak Found	Not Found	Peak Found	High	0.0001666	2.841e-07	6.43	38.69
	FALSE	High	[K].DALVSQLSR.[S]		0.108245	0.00697792	1	1	1	F1M8F6	F1M8F6 [1298-1306]		0	988.542	0.01	3.21	1.417					228.2	#DIV/0!	#DIV/0!	#DIV/0!		Not Found	Not Found	Peak Found	High	Peak Found	Peak Found	Peak Found	Not Found	High	0.002586	0.04141	2.86	30.5
	FALSE	High	[RK].DIDDLELTLAK.[VA]		0.0119122	0.000430687	7	15	5	G3V8B0; G3V6D8; F1LMU0; G3V6E1; A0A0G2K0F5; G3V885; F1M8F6	G3V8B0 [953-963]; G3V6D8 [954-964]; F1LMU0 [957-967]; G3V6E1 [936-946]; A0A0G2K0F5 [959-969]; G3V885 [955-965]; F1M8F6 [956-966]		0	1245.66	0.01	5.964	4.129		1	1		215.1	#DIV/0!	#DIV/0!	#DIV/0!	Shared	Not Found	Not Found	High	High	Peak Found	High	Peak Found	Peak Found	High	0.0001666	0.002131	3.11	46.76
	FALSE	High	[K].EDQVFPMNPPK.[Y]	1xOxidation [M7]	0.031434	0.000430687	1	1	1	F1M8F6	F1M8F6 [76-86]		0	1317.61		100	100					384.8	#DIV/0!	#DIV/0!	#DIV/0!		Not Found	Not Found	Not Found	High	Peak Found	Not Found	Not Found	Not Found	High	0.0001666	0.007712	2.82	28.06
	FALSE	High	[R].ENQSILITGESGAGK.[T]		0.000295396	0.000430687	7	14	6	G3V8B0; G3V6D8; F1LMU0; G3V6E1; A0A0G2K0F5; G3V885; F1M8F6	G3V8B0 [170-184]; G3V6D8 [171-185]; F1LMU0 [171-185]; G3V6E1 [172-186]; A0A0G2K0F5 [172-186]; G3V885 [170-184]; F1M8F6 [173-187]		0	1503.76	0.274	8.271	4.464	1	1	1	7.8	236.2	#DIV/0!	#DIV/0!	#DIV/0!	Shared	Peak Found	Peak Found	High	High	High	High	High	Peak Found	High	0.0001666	1.58e-05	4.71	30.38
	FALSE	High	[R].EQYEEEQEGKAELQR.[A]		0.00227874	0.000430687	2	3	2	G3V6D8; F1M8F6	G3V6D8 [1346-1360]; F1M8F6 [1348-1362]		1	1865.85		100						400	#DIV/0!	#DIV/0!	#DIV/0!	Shared	Not Found	Not Found	High	High	Not Found	Not Found	Not Found	Not Found	High	0.0001666	0.0002369	3.39	24.73
	FALSE	High	[K].EVTERAEDEEEINAELTAK.[K]		4.34394e-05	0.000430687	4	7	2	G3V6D8; G3V6E1; A0A0G2K0F5; F1M8F6	G3V6D8 [922-940]; G3V6E1 [904-922]; A0A0G2K0F5 [927-945]; F1M8F6 [924-942]		1	2176.03		100	100					390.9	#DIV/0!	#DIV/0!	#DIV/0!	Shared	Not Found	Not Found	Not Found	High	Not Found	Peak Found	Not Found	Not Found	High	0.0001666	1.256e-06	4.9	32.4
	FALSE	High	[K].GSSFQTVSALFR.[E]		0.00891579	0.000430687	5	10	1	G3V6D8; F1LMU0; G3V6E1; A0A0G2K0F5; F1M8F6	G3V6D8 [642-653]; F1LMU0 [645-656]; G3V6E1 [624-635]; A0A0G2K0F5 [647-658]; F1M8F6 [644-655]		0	1299.67	0.01	90.494	0.01					395.6	#DIV/0!	#DIV/0!	#DIV/0!	Shared	Not Found	Not Found	Not Found	High	Not Found	Not Found	Peak Found	Peak Found	High	0.0001666	0.001439	3.37	45.49
	FALSE	High	[K].KALQEAHQQTLDDLQAEEDKVNTLTK.[A]		8.65715e-05	0.000430687	4	8	1	F1LMU0; G3V6E1; A0A0G2K0F5; F1M8F6	F1LMU0 [1001-1026]; G3V6E1 [980-1005]; A0A0G2K0F5 [1003-1028]; F1M8F6 [1000-1025]		2	2966.51	0.01	3.321	0.01					307.4	#DIV/0!	#DIV/0!	#DIV/0!	Shared	Not Found	Not Found	Not Found	High	Not Found	Not Found	Not Found	Peak Found	High	0.0001666	3.123e-06	6.34	35.39
	FALSE	High	[K].LAQESTMDIENDKQQLDEK.[L]	1xOxidation [M7]	0.00189696	0.000430687	2	4	3	F1LMU0; F1M8F6	F1LMU0 [1065-1083]; F1M8F6 [1064-1082]		1	2251.04	0.01	7.923	0.01					355.2	#DIV/0!	#DIV/0!	#DIV/0!	Shared	Not Found	Not Found	Peak Found	High	Not Found	Not Found	Not Found	Peak Found	High	0.0001666	0.0001856	3.34	27.43
	FALSE	High	[K].LASADIETYLLEK.[S]		0.000888056	0.000430687	7	14	8	G3V8B0; G3V6D8; F1LMU0; G3V6E1; A0A0G2K0F5; G3V885; F1M8F6	G3V8B0 [258-270]; G3V6D8 [259-271]; F1LMU0 [261-273]; G3V6E1 [262-274]; A0A0G2K0F5 [262-274]; G3V885 [259-271]; F1M8F6 [261-273]		0	1465.78	0.159	10.718	3.117	1	1	1	4.2	285.9	#DIV/0!	#DIV/0!	#DIV/0!	Shared	Peak Found	High	High	High	High	High	Peak Found	Peak Found	High	0.0001666	6.801e-05	4.41	47.25
	FALSE	High	[R].IEELEEELEAER.[TA]		0.00160935	0.000430687	7	14	10	G3V8B0; G3V6D8; F1LMU0; G3V6E1; A0A0G2K0F5; G3V885; F1M8F6	G3V8B0 [1115-1126]; G3V6D8 [1116-1127]; F1LMU0 [1119-1130]; G3V6E1 [1098-1109]; A0A0G2K0F5 [1121-1132]; G3V885 [1117-1128]; F1M8F6 [1118-1129]		0	1488.71	0.282	3.588	1.96	1	1	1	16.5	210.1	#DIV/0!	#DIV/0!	#DIV/0!	Shared	High	High	High	High	High	High	High	Peak Found	High	0.0001666	0.0001499	4.1	37.89
	FALSE	High	[K].LEQQVDDLEGSLEQEK.[K]		0.0015992	0.000430687	6	11	1	G3V8B0; F1LMU0; G3V6E1; A0A0G2K0F5; G3V885; F1M8F6	G3V8B0 [1027-1042]; F1LMU0 [1031-1046]; G3V6E1 [1010-1025]; A0A0G2K0F5 [1033-1048]; G3V885 [1029-1044]; F1M8F6 [1030-1045]		0	1859.89	1.238	4.334	5.222				42	147	#DIV/0!	#DIV/0!	#DIV/0!	Shared	Peak Found	Not Found	Peak Found	High	Peak Found	Peak Found	Not Found	Peak Found	High	0.0001666	0.0001481	4.29	37.99
	FALSE	High	[K].LEQQVDDLEGSLEQEKK.[VIL]		4.39925e-05	0.000430687	6	11	2	G3V8B0; F1LMU0; G3V6E1; A0A0G2K0F5; G3V885; F1M8F6	G3V8B0 [1027-1043]; F1LMU0 [1031-1047]; G3V6E1 [1010-1026]; A0A0G2K0F5 [1033-1049]; G3V885 [1029-1045]; F1M8F6 [1030-1046]		1	1987.98	0.01	4.015	2.269					220.5	#DIV/0!	#DIV/0!	#DIV/0!	Shared	Not Found	Not Found	Peak Found	High	Peak Found	High	Not Found	Peak Found	High	0.0001666	1.272e-06	4.59	34.08
	FALSE	High	[K].IKEVTERAEDEEEINAELTAK.[K]		2.65197e-05	0.000430687	4	7	2	G3V6D8; G3V6E1; A0A0G2K0F5; F1M8F6	G3V6D8 [920-940]; G3V6E1 [902-922]; A0A0G2K0F5 [925-945]; F1M8F6 [922-942]		2	2417.2	0.01	0.814	0.756		1	1		126.7	#DIV/0!	#DIV/0!	#DIV/0!	Shared	Not Found	Not Found	Peak Found	High	Peak Found	Peak Found	Peak Found	Peak Found	High	0.0001666	6.542e-07	4.83	31.57
	FALSE	High	[K].MQGTLEDQIISANPLLEAFGNAK.[T]	1xOxidation [M1]	2.30739e-05	0.000430687	4	8	2	F1LMU0; G3V6E1; A0A0G2K0F5; F1M8F6	F1LMU0 [215-237]; G3V6E1 [216-238]; A0A0G2K0F5 [216-238]; F1M8F6 [215-237]		0	2476.24		100						400	#DIV/0!	#DIV/0!	#DIV/0!	Shared	Not Found	Not Found	Not Found	High	Not Found	Not Found	Not Found	Not Found	High	0.0001666	5.43e-07	5.61	53.05
	FALSE	High	[K].NLTEEMAGLDETIAK.[L]	1xOxidation [M6]	0.00050575	0.000430687	3	5	4	G3V6E1; A0A0G2K0F5; F1M8F6	G3V6E1 [960-974]; A0A0G2K0F5 [983-997]; F1M8F6 [980-994]		0	1650.79	0.01	23.594	0.417					377.3	#DIV/0!	#DIV/0!	#DIV/0!	Shared	Not Found	Not Found	Not Found	High	Peak Found	Not Found	Not Found	Peak Found	High	0.0001666	3.229e-05	3.79	34.64
	FALSE	High	[R].QEAPPHIFSISDNAYQFMLTDR.[E]	1xOxidation [M18]	0.0050847	0.000430687	5	10	1	G3V6D8; F1LMU0; G3V6E1; A0A0G2K0F5; F1M8F6	G3V6D8 [149-170]; F1LMU0 [149-170]; G3V6E1 [150-171]; A0A0G2K0F5 [150-171]; F1M8F6 [151-172]		0	2596.21		100						400	#DIV/0!	#DIV/0!	#DIV/0!	Shared	Not Found	Not Found	Not Found	High	Not Found	Not Found	Not Found	Not Found	High	0.0001666	0.0006853	4.86	46.99
	FALSE	High	[R].QLDEKDALVSQLSR.[S]		0.000112209	0.000430687	1	1	2	F1M8F6	F1M8F6 [1293-1306]		1	1601.85	1.152	2.848	3.57		1	1	53.8	132.9	#DIV/0!	#DIV/0!	#DIV/0!		Peak Found	Not Found	Peak Found	High	Peak Found	Peak Found	Peak Found	Peak Found	High	0.0001666	4.402e-06	4.46	34.38
	FALSE	High	[K].RQEAPPHIFSISDNAYQFMLTDR.[E]	1xOxidation [M19]	0.0168305	0.000430687	5	10	1	G3V6D8; F1LMU0; G3V6E1; A0A0G2K0F5; F1M8F6	G3V6D8 [148-170]; F1LMU0 [148-170]; G3V6E1 [149-171]; A0A0G2K0F5 [149-171]; F1M8F6 [150-172]		1	2752.31		100	100					376.4	#DIV/0!	#DIV/0!	#DIV/0!	Shared	Not Found	Not Found	Not Found	High	Not Found	Peak Found	Not Found	Not Found	High	0.0001666	0.003349	4.05	43.06
	FALSE	High	[K].RVIQYFATIAVTGEK.[K]		0.0648844	0.00128441	3	5	1	G3V6E1; A0A0G2K0F5; F1M8F6	G3V6E1 [192-206]; A0A0G2K0F5 [192-206]; F1M8F6 [193-207]		1	1695.94		100						400	#DIV/0!	#DIV/0!	#DIV/0!	Shared	Not Found	Not Found	Not Found	High	Not Found	Not Found	Not Found	Not Found	High	0.0004898	0.02056	3.72	40.05
	FALSE	High	[K].SAETEKEMATMKEEFQK.[T]	2xOxidation [M8; M11]	0.0007072	0.000430687	3	4	2	G3V6D8; G3V6E1; F1M8F6	G3V6D8 [843-859]; G3V6E1 [825-841]; F1M8F6 [845-861]		2	2048.92		100	100					399.4	#DIV/0!	#DIV/0!	#DIV/0!	Shared	Not Found	Not Found	Not Found	High	Peak Found	Not Found	Not Found	Not Found	High	0.0001666	5.031e-05	5.12	19.59
	FALSE	High	[K].TKLEQQVDDLEGSLEQEK.[K]		3.77834e-06	0.000430687	2	4	2	F1LMU0; F1M8F6	F1LMU0 [1029-1046]; F1M8F6 [1028-1045]		1	2089.03	0.01	5.353	0.01					337	#DIV/0!	#DIV/0!	#DIV/0!	Shared	Not Found	Not Found	Peak Found	High	Not Found	Not Found	Peak Found	Not Found	High	0.0001666	4.959e-08	6.23	40.43
	FALSE	High	[K].TKLEQQVDDLEGSLEQEKK.[L]		4.07636e-06	0.000430687	2	4	2	F1LMU0; F1M8F6	F1LMU0 [1029-1047]; F1M8F6 [1028-1046]		2	2217.12	100	100					25.6	374.4	#DIV/0!	#DIV/0!	#DIV/0!	Shared	Peak Found	Not Found	Peak Found	High	Not Found	Not Found	Not Found	Not Found	High	0.0001666	5.448e-08	6.43	37.44
	FALSE	High	[R].TKYETDAIQR.[T]		0.0560829	0.000430687	7	14	3	G3V8B0; G3V6D8; F1LMU0; G3V6E1; A0A0G2K0F5; G3V885; F1M8F6	G3V8B0 [1373-1382]; G3V6D8 [1374-1383]; F1LMU0 [1377-1386]; G3V6E1 [1355-1364]; A0A0G2K0F5 [1379-1388]; G3V885 [1375-1384]; F1M8F6 [1376-1385]		1	1224.62	0.7	54.575	0.395	1		1	4.9	385.2	#DIV/0!	#DIV/0!	#DIV/0!	Shared	Peak Found	Peak Found	Not Found	High	Peak Found	Peak Found	Peak Found	Peak Found	High	0.0001666	0.01689	2.49	20.57
	FALSE	High	[K].TPGAMEHELVLHQLR.[C]	1xOxidation [M5]	0.00885977	0.000430687	4	8	1	F1LMU0; G3V6E1; A0A0G2K0F5; F1M8F6	F1LMU0 [684-698]; G3V6E1 [663-677]; A0A0G2K0F5 [686-700]; F1M8F6 [683-697]		0	1746.9		100						400	#DIV/0!	#DIV/0!	#DIV/0!	Shared	Not Found	Not Found	Not Found	High	Not Found	Not Found	Not Found	Not Found	High	0.0001666	0.001435	2.81	28.08
	FALSE	High	[K].TSVFVAEPK.[E]		0.112095	0.0075886	3	4	1	G3V6E1; A0A0G2K0F5; F1M8F6	G3V6E1 [37-45]; A0A0G2K0F5 [37-45]; F1M8F6 [38-46]		0	977.53	0.318	16.709	0.932				6.7	352.5	#DIV/0!	#DIV/0!	#DIV/0!	Shared	Peak Found	Not Found	Not Found	High	Peak Found	Not Found	Not Found	Peak Found	High	0.002818	0.04346	2.56	27.32
	FALSE	High	[RK].VLNASAIPEGQFIDSK.[K]		0.0010468	0.000430687	4	9	1	G3V6D8; F1LMU0; A0A0G2K0F5; F1M8F6	G3V6D8 [725-740]; F1LMU0 [728-743]; A0A0G2K0F5 [730-745]; F1M8F6 [727-742]		0	1688.89	0.01	6.972	0.01					349.8	#DIV/0!	#DIV/0!	#DIV/0!	Shared	Not Found	Not Found	Peak Found	High	Not Found	Not Found	Not Found	Peak Found	High	0.0001666	8.488e-05	3.65	40.44
	FALSE	High	[RK].VLNASAIPEGQFIDSKK.[A]		0.0481334	0.000430687	4	9	1	G3V6D8; F1LMU0; A0A0G2K0F5; F1M8F6	G3V6D8 [725-741]; F1LMU0 [728-744]; A0A0G2K0F5 [730-746]; F1M8F6 [727-743]		1	1816.98									#DIV/0!	#DIV/0!	#DIV/0!	No Quan Values	Not Found	Not Found	Not Found	High	Not Found	Not Found	Not Found	Not Found	High	0.0001666	0.01376	3.36
	FALSE	High	[R].VIQYFATIAVTGEK.[K]		0.00100782	0.000430687	3	5	2	G3V6E1; A0A0G2K0F5; F1M8F6	G3V6E1 [193-206]; A0A0G2K0F5 [193-206]; F1M8F6 [194-207]		0	1539.84		100						400	#DIV/0!	#DIV/0!	#DIV/0!	Shared	Not Found	Not Found	Peak Found	High	Not Found	Not Found	Not Found	Not Found	High	0.0001666	8.064e-05	3.12	44.11
High	Master Protein	Q6IFU7	Keratin, type I cytoskeletal 42 OS=Rattus norvegicus OX=10116 GN=Krt42 PE=3 SV=1	0	138.386	26	21	303	7	50.2	967.38	21		cytoplasm	structural molecule activity	Pf00038, Pf04156, Pf12128, Pf13166, Pf13514	450231	ENSRNOG00000034087.2	Krt42			0	0.929325	0.517594	3.76206	181.4	8.2	15.5	160.7	291.7	51.4	53.1	38.1	High	High	High	High	High	High	High	High
	Checked	Confidence	Annotated Sequence	Modifications	Qvality PEP	Qvality q-value	# Protein Groups	# Proteins	# PSMs	Master Protein Accessions	Positions in Master Proteins	Modifications in Master Proteins	# Missed Cleavages	Theo. MH+ [Da]	Abundance Ratio: (controle CARD445) / (remplissage)	Abundance Ratio: (LPS) / (remplissage)	Abundance Ratio: (NButGT) / (remplissage)	Abundance Ratio Adj. P-Value: (controle CARD445) / (remplissage)	Abundance Ratio Adj. P-Value: (LPS) / (remplissage)	Abundance Ratio Adj. P-Value: (NButGT) / (remplissage)	Abundances (Grouped): controle CARD445	Abundances (Grouped): LPS	#DIV/0!	#DIV/0!	#DIV/0!	Quan Info	Found in Sample: [S67] F67: Sample, 1, controle CARD445	Found in Sample: [S77] F77: Sample, 2, controle CARD445	Found in Sample: [S5] F5: Sample, 5, LPS	Found in Sample: [S6] F6: Sample, 6, LPS	Found in Sample: [S1] F1: Sample, 1, NButGT	Found in Sample: [S2] F2: Sample, 2, NButGT	Found in Sample: [S3] F3: Sample, 3, remplissage	Found in Sample: [S4] F4: Sample, 4, remplissage	Confidence (by Search Engine): Sequest HT	Percolator q-Value (by Search Engine): Sequest HT	Percolator PEP (by Search Engine): Sequest HT	XCorr (by Search Engine): Sequest HT	Top Apex RT [min]
	FALSE	High	[K].DAEEWFFTK.[T]		0.0241978	0.000430687	1	1	10	Q6IFU7	Q6IFU7 [280-288]		0	1172.53	0.419	1.066	7.904	1	1	1	16.1	41	#DIV/0!	#DIV/0!	#DIV/0!		High	High	High	High	High	High	High	High	High	0.0001666	0.005436	3.17	47.63
	FALSE	High	[K].DAEEWFFTKTEELNR.[E]		0.00287927	0.000430687	1	1	2	Q6IFU7	Q6IFU7 [280-294]		1	1914.89	0.843	0.306	0.273				139.2	50.5	#DIV/0!	#DIV/0!	#DIV/0!		High	Peak Found	Not Found	Peak Found	Not Found	Peak Found	Peak Found	Not Found	High	0.0001666	0.0003219	3.15	47.53
	FALSE	High	[R].GQVGGDVNVEMDAAPGVDLSR.[I]		4.42442e-07	0.000430687	2	2	30	Q6IFU7; Q6IFV1	Q6IFU7 [241-261]; Q6IFV1 [269-289]		0	2085.99	0.01	32.231	39.801			1		176.5	#DIV/0!	#DIV/0!	#DIV/0!	Shared	Not Found	Not Found	High	High	High	High	High	High	High	0.0001666	2.891e-09	5.02	40.31
	FALSE	High	[R].GQVGGDVNVEMDAAPGVDLSR.[I]	1xOxidation [M11]	2.23485e-06	0.000430687	2	2	58	Q6IFU7; Q6IFV1	Q6IFU7 [241-261]; Q6IFV1 [269-289]		0	2101.98	0.924	1.095	1.14	1	1	1	88.9	105.3	#DIV/0!	#DIV/0!	#DIV/0!	Shared	High	High	High	High	High	High	High	High	High	0.0001666	2.478e-08	4.17	35.97
	FALSE	High	[R].KDAEEWFFTK.[T]		0.031827	0.000430687	1	1	2	Q6IFU7	Q6IFU7 [279-288]		1	1300.62	0.01	0.672	5.106					39.7	#DIV/0!	#DIV/0!	#DIV/0!		Not Found	Not Found	Peak Found	Peak Found	High	High	Not Found	Peak Found	High	0.0001666	0.007893	3.2	38.8
	FALSE	High	[K].KNHEEEMNALR.[G]		0.00622316	0.000430687	2	3	5	Q6IFU7; Q6IFU8	Q6IFU7 [230-240]; Q6IFU8 [220-230]		1	1370.65	0.01	1.437	8.459		1	1		52.8	#DIV/0!	#DIV/0!	#DIV/0!	Shared	Not Found	Not Found	Peak Found	High	High	High	Peak Found	Peak Found	High	0.0001666	0.0008975	3.44	19.39
	FALSE	High	[K].KNHEEEMNALR.[G]	1xOxidation [M7]	0.0610684	0.000859575	2	3	1	Q6IFU7; Q6IFU8	Q6IFU7 [230-240]; Q6IFU8 [220-230]		1	1386.64	0.01	15.993	11.011			1		228.4	#DIV/0!	#DIV/0!	#DIV/0!	Shared	Not Found	Not Found	Not Found	Peak Found	High	Peak Found	Peak Found	Peak Found	High	0.0003288	0.01894	2.28	16.04
	FALSE	High	[K].KNHEEEMNALRGQVGGDVNVEMDAAPGVDLSR.[I]	2xOxidation [M7; M22]	0.02231	0.000430687	1	1	2	Q6IFU7	Q6IFU7 [230-261]		2	3469.61	100						400		#DIV/0!	#DIV/0!	#DIV/0!		High	Not Found	Not Found	Not Found	Not Found	Not Found	Not Found	Not Found	High	0.0001666	0.004886	3.8	32.67
	FALSE	High	[KR].LAADDFR.[TLMSV]		0.0830074	0.00367983	6	20	36	Q6IFV4; Q6IFU7; Q6IFV3; Q6IFU8; Q6IFV1; Q6IFW6	Q6IFV4 [177-183]; Q6IFU7 [174-180]; Q6IFV3 [175-181]; Q6IFU8 [164-170]; Q6IFV1 [202-208]; Q6IFW6 [228-234]		0	807.4	0.597	0.563	0.732	1	1	1	82.6	77.9	#DIV/0!	#DIV/0!	#DIV/0!	Shared	High	High	High	High	High	High	High	High	High	0.001379	0.02867	2.11	27.1
	FALSE	High	[R].LEQEIATYR.[RS]		0.0124486	0.000430687	5	14	17	Q6IFV4; Q6IFU9; Q6IFU7; Q6IFU8; Q6IFV1	Q6IFV4 [390-398]; Q6IFU9 [399-407]; Q6IFU7 [387-395]; Q6IFU8 [377-385]; Q6IFV1 [415-423]		0	1122.58	0.297	1.39	2.677	1	1	1	22.2	103.7	#DIV/0!	#DIV/0!	#DIV/0!	Shared	High	High	High	High	High	High	High	High	High	0.0001666	0.002244	2.32	27.65
	FALSE	High	[R].LEQEIATYRR.[L]		0.0347148	0.000430687	4	11	3	Q6IFU9; Q6IFU7; Q6IFU8; Q6IFV1	Q6IFU9 [399-408]; Q6IFU7 [387-396]; Q6IFU8 [377-386]; Q6IFV1 [415-424]		1	1278.68	100	100	100				333.2	9.4	#DIV/0!	#DIV/0!	#DIV/0!	Shared	High	High	Peak Found	Peak Found	Peak Found	Peak Found	Not Found	Not Found	High	0.0001666	0.008835	2.56	24.16
	FALSE	High	[R].ILNEMRDQYEK.[M]		0.00258589	0.000430687	2	2	2	Q6IFU7; Q6IFV1	Q6IFU7 [262-272]; Q6IFV1 [290-300]		1	1438.7	0.605	3.893	3.847			1	25.9	166.6	#DIV/0!	#DIV/0!	#DIV/0!	Shared	Not Found	Peak Found	Not Found	Peak Found	Peak Found	High	Peak Found	High	High	0.0001666	0.0002791	3.88	26.12
	FALSE	High	[R].ILNEMRDQYEK.[M]	1xOxidation [M5]	0.00361494	0.000430687	2	2	8	Q6IFU7; Q6IFV1	Q6IFU7 [262-272]; Q6IFV1 [290-300]		1	1454.69	2.692	0.464	0.337	1	1	1	239.7	41.3	#DIV/0!	#DIV/0!	#DIV/0!	Shared	High	High	Peak Found	High	Peak Found	Peak Found	Peak Found	Peak Found	High	0.0001666	0.0004366	3.69	21.01
	FALSE	High	[R].MSVEADINGLR.[R]	1xOxidation [M1]	0.0100498	0.000430687	2	4	6	Q6IFU7; Q6IFU8	Q6IFU7 [191-201]; Q6IFU8 [181-191]		0	1220.59	0.494	1.019	0.818	1	1	1	59.3	122.4	#DIV/0!	#DIV/0!	#DIV/0!	Shared	High	Peak Found	High	High	High	Peak Found	High	High	High	0.0001666	0.001696	2.97	32.99
	FALSE	High	[R].MSVEADINGLRR.[V]		0.0139405	0.000430687	2	4	2	Q6IFU7; Q6IFU8	Q6IFU7 [191-202]; Q6IFU8 [181-192]		1	1360.7	0.01	1.222	14.37		1	1		29.5	#DIV/0!	#DIV/0!	#DIV/0!	Shared	Not Found	Not Found	Peak Found	Peak Found	High	Peak Found	Peak Found	Peak Found	High	0.0001666	0.002628	2.9	32.22
	FALSE	High	[R].MSVEADINGLRR.[V]	1xOxidation [M1]	0.0438966	0.000430687	2	4	6	Q6IFU7; Q6IFU8	Q6IFU7 [191-202]; Q6IFU8 [181-192]		1	1376.7	1.824	0.98	0.42	1	1	1	172.7	92.8	#DIV/0!	#DIV/0!	#DIV/0!	Shared	High	High	Peak Found	High	Peak Found	Peak Found	Peak Found	Peak Found	High	0.0001666	0.01212	1.88	29.38
	FALSE	High	[K].NHEEEMNALR.[G]		0.0101772	0.000430687	2	3	5	Q6IFU7; Q6IFU8	Q6IFU7 [231-240]; Q6IFU8 [221-230]		0	1242.55	0.056	1.388	10.415		1	1	1.8	43.2	#DIV/0!	#DIV/0!	#DIV/0!	Shared	Not Found	Peak Found	Peak Found	High	High	High	Peak Found	High	High	0.0001666	0.00172	3.21	21.73
	FALSE	High	[K].NHEEEMNALR.[G]	1xOxidation [M6]	0.00332981	0.000430687	2	3	22	Q6IFU7; Q6IFU8	Q6IFU7 [231-240]; Q6IFU8 [221-230]		0	1258.55	0.125	2.362	9.595	1	1	1	3.8	72.2	#DIV/0!	#DIV/0!	#DIV/0!	Shared	Peak Found	Peak Found	Peak Found	High	High	High	Peak Found	Peak Found	High	0.0001666	0.0003907	2.65	18.07
	FALSE	High	[K].NHEEEMNALRGQVGGDVNVEMDAAPGVDLSR.[I]	2xOxidation [M6; M21]	8.82028e-06	0.000430687	1	1	4	Q6IFU7	Q6IFU7 [231-261]		1	3341.51	100						400		#DIV/0!	#DIV/0!	#DIV/0!		High	Not Found	Not Found	Not Found	Not Found	Not Found	Not Found	Not Found	High	0.0001666	1.525e-07	5.29	35.18
	FALSE	High	[R].RVLDELTLAR.[AT]		0.00183792	0.000430687	4	9	4	Q6IFU7; Q6IFV3; Q6IFU8; Q6IFV1	Q6IFU7 [202-211]; Q6IFV3 [203-212]; Q6IFU8 [192-201]; Q6IFV1 [230-239]		1	1185.69	0.847	1.131	3.136	1	1	1	55.4	74	#DIV/0!	#DIV/0!	#DIV/0!	Shared	High	Peak Found	Peak Found	High	Peak Found	High	Peak Found	Peak Found	High	0.0001666	0.000178	3.99	33.65
	FALSE	High	[R].TKYETELNLR.[M]		0.0198094	0.000430687	1	1	13	Q6IFU7	Q6IFU7 [181-190]		1	1266.67	0.943	1.068	2.031	1	1	1	74.8	84.7	#DIV/0!	#DIV/0!	#DIV/0!		High	High	High	High	High	Peak Found	High	High	High	0.0001666	0.004187	3.15	27.3
	FALSE	High	[R].TIVEEVQDGK.[V]		0.0127658	0.000430687	2	2	9	Q6IFU7; Q6IFU8	Q6IFU7 [430-439]; Q6IFU8 [411-420]		0	1117.57	0.74	0.78	1.328	1	1	1	76.9	81.1	#DIV/0!	#DIV/0!	#DIV/0!	Shared	High	Peak Found	Peak Found	High	High	Peak Found	Peak Found	High	High	0.0001666	0.00232	2.55	26.83
	FALSE	High	[K].TRLEQEIATYR.[RS]		0.0028431	0.000430687	5	11	25	Q6IFV4; Q6IFU9; Q6IFU7; Q6IFU8; Q6IFV1	Q6IFV4 [388-398]; Q6IFU9 [397-407]; Q6IFU7 [385-395]; Q6IFU8 [375-385]; Q6IFV1 [413-423]		1	1379.73	0.32	1.444	3.118	1	1	1	21.8	98.2	#DIV/0!	#DIV/0!	#DIV/0!	Shared	High	High	High	High	High	High	High	High	High	0.0001666	0.0003169	4.26	30.61
	FALSE	High	[K].TRLEQEIATYRR.[L]		0.00108729	0.000430687	4	10	5	Q6IFU9; Q6IFU7; Q6IFU8; Q6IFV1	Q6IFU9 [397-408]; Q6IFU7 [385-396]; Q6IFU8 [375-386]; Q6IFV1 [413-424]		2	1535.83	66.568	12.804	19.176	1		1	267.5	51.4	#DIV/0!	#DIV/0!	#DIV/0!	Shared	High	High	Not Found	High	High	Peak Found	Peak Found	Peak Found	High	0.0001666	8.89e-05	3.71	25.92
	FALSE	High	[R].VLDELTLAR.[AT]		0.0104369	0.000430687	4	9	25	Q6IFU7; Q6IFV3; Q6IFU8; Q6IFV1	Q6IFU7 [203-211]; Q6IFV3 [204-212]; Q6IFU8 [193-201]; Q6IFV1 [231-239]		0	1029.59	1.34	1.037	2.7	1	1	1	88.2	68.3	#DIV/0!	#DIV/0!	#DIV/0!	Shared	High	High	High	High	High	High	High	High	High	0.0001666	0.001789	2.91	36.9
	FALSE	High	[K].YETELNLR.[M]		0.136332	0.00957859	1	1	1	Q6IFU7	Q6IFU7 [183-190]		0	1037.53	0.4	1.155	1.769	1	1	1	37	106.9	#DIV/0!	#DIV/0!	#DIV/0!		Peak Found	Peak Found	Peak Found	Peak Found	High	Peak Found	Peak Found	Peak Found	High	0.003682	0.05674	2.15	30.76
High	Master Protein	P68136	Actin, alpha skeletal muscle OS=Rattus norvegicus OX=10116 GN=Acta1 PE=1 SV=1	0	131.866	56	20	147	2	42	461.13	20	cell organization and biogenesis;regulation of biological process;response to stimulus	cytoplasm;cytoskeleton	nucleotide binding	Pf00022	29437	ENSRNOG00000017786.6	Acta1	Striated Muscle Contraction		0	#DIV/0!	0.0143233	2.57798				761	28.1			10.9	Not Found	Not Found	Not Found	High	Peak Found	Not Found	Not Found	Peak Found
	Checked	Confidence	Annotated Sequence	Modifications	Qvality PEP	Qvality q-value	# Protein Groups	# Proteins	# PSMs	Master Protein Accessions	Positions in Master Proteins	Modifications in Master Proteins	# Missed Cleavages	Theo. MH+ [Da]	Abundance Ratio: (controle CARD445) / (remplissage)	Abundance Ratio: (LPS) / (remplissage)	Abundance Ratio: (NButGT) / (remplissage)	Abundance Ratio Adj. P-Value: (controle CARD445) / (remplissage)	Abundance Ratio Adj. P-Value: (LPS) / (remplissage)	Abundance Ratio Adj. P-Value: (NButGT) / (remplissage)	Abundances (Grouped): controle CARD445	Abundances (Grouped): LPS	#DIV/0!	#DIV/0!	#DIV/0!	Quan Info	Found in Sample: [S67] F67: Sample, 1, controle CARD445	Found in Sample: [S77] F77: Sample, 2, controle CARD445	Found in Sample: [S5] F5: Sample, 5, LPS	Found in Sample: [S6] F6: Sample, 6, LPS	Found in Sample: [S1] F1: Sample, 1, NButGT	Found in Sample: [S2] F2: Sample, 2, NButGT	Found in Sample: [S3] F3: Sample, 3, remplissage	Found in Sample: [S4] F4: Sample, 4, remplissage	Confidence (by Search Engine): Sequest HT	Percolator q-Value (by Search Engine): Sequest HT	Percolator PEP (by Search Engine): Sequest HT	XCorr (by Search Engine): Sequest HT	Top Apex RT [min]
	FALSE	High	[K].AGFAGDDAPR.[A]		0.00955581	0.000430687	3	8	4	A0A0G2K3K2; P68136; P68035	A0A0G2K3K2 [22-31]; P68136 [21-30]; P68035 [21-30]		0	976.448	100	1.192	2.596	1	1	1	383	4.2	#DIV/0!	#DIV/0!	#DIV/0!	Shared	High	High	Peak Found	High	Peak Found	Peak Found	Peak Found	Peak Found	High	0.0001666	0.00159	2.71	22.92
	FALSE	High	[R].AVFPSIVGRPR.[H]		0.0090289	0.000430687	3	8	13	A0A0G2K3K2; P68136; P68035	A0A0G2K3K2 [32-42]; P68136 [31-41]; P68035 [31-41]		0	1198.71	1.12	1.509	2.33	1	1	1	75.2	101.3	#DIV/0!	#DIV/0!	#DIV/0!	Shared	High	High	High	High	High	High	Peak Found	High	High	0.0001666	0.001468	2.38	32.39
	FALSE	High	[R].DLTDYLMK.[I]	1xOxidation [M7]	0.0330347	0.000430687	3	9	4	A0A0G2K3K2; P68136; P68035	A0A0G2K3K2 [187-194]; P68136 [186-193]; P68035 [186-193]		0	1014.48	0.026	2.706	3.041	1	1	1	1.5	159.8	#DIV/0!	#DIV/0!	#DIV/0!	Shared	High	Peak Found	High	Peak Found	High	Peak Found	Peak Found	High	High	0.0001666	0.008248	2.43	38.94
	FALSE	High	[K].DLYANNVMSGGTTMYPGIADR.[M]	2xOxidation [M8; M14]	0.000431769	0.000430687	1	1	3	P68136	P68136 [294-314]		0	2278.01	0.01	57.786	2.582					376.6	#DIV/0!	#DIV/0!	#DIV/0!		Not Found	Not Found	Not Found	High	Peak Found	Not Found	Not Found	Peak Found	High	0.0001666	2.625e-05	3.24	37.8
	FALSE	High	[K].DSYVGDEAQSKR.[G]		0.00366092	0.000430687	3	8	1	A0A0G2K3K2; P68136; P68035	A0A0G2K3K2 [54-65]; P68136 [53-64]; P68035 [53-64]		1	1354.62	4.075	3.749	0.01				184.7	169.9	#DIV/0!	#DIV/0!	#DIV/0!	Shared	High	Peak Found	Not Found	Peak Found	Not Found	Not Found	Peak Found	Not Found	High	0.0001666	0.0004439	2.53	18.67
	FALSE	High	[K].EITALAPSTMK.[I]		0.00498927	0.000430687	3	8	3	A0A0G2K3K2; P68136; P68035	A0A0G2K3K2 [319-329]; P68136 [318-328]; P68035 [318-328]		0	1161.62		100	100					40.7	#DIV/0!	#DIV/0!	#DIV/0!	Shared	Not Found	Not Found	Peak Found	Peak Found	High	Peak Found	Not Found	Not Found	High	0.0001666	0.00067	3.37	31.63
	FALSE	High	[K].EITALAPSTMK.[I]	1xOxidation [M10]	0.00949579	0.000430687	3	8	16	A0A0G2K3K2; P68136; P68035	A0A0G2K3K2 [319-329]; P68136 [318-328]; P68035 [318-328]		0	1177.61	3.246	3.673	5.207	1	1	1	98.9	111.9	#DIV/0!	#DIV/0!	#DIV/0!	Shared	High	High	Peak Found	High	High	High	Peak Found	Peak Found	High	0.0001666	0.001574	2.73	27.15
	FALSE	High	[R].GYSFVTTAER.[E]		0.0246553	0.000430687	2	5	5	P68136; P68035	P68136 [199-208]; P68035 [199-208]		0	1130.55	0.237	8.506	1.924	1	1	1	8.1	291.6	#DIV/0!	#DIV/0!	#DIV/0!	Shared	Peak Found	High	High	High	Peak Found	Peak Found	Peak Found	Peak Found	High	0.0001666	0.005609	2.46	31.33
	FALSE	High	[R].HQGVMVGMGQK.[D]		0.0186066	0.000430687	3	9	2	A0A0G2K3K2; P68136; P68035	A0A0G2K3K2 [43-53]; P68136 [42-52]; P68035 [42-52]		0	1171.57	0.01	0.332	100					0.4	#DIV/0!	#DIV/0!	#DIV/0!	Shared	Not Found	Not Found	Peak Found	Not Found	High	Not Found	Peak Found	Peak Found	High	0.0001666	0.003837	2.46	21.08
	FALSE	High	[R].HQGVMVGMGQK.[D]	1xOxidation [M]	0.00102713	0.000430687	3	9	6	A0A0G2K3K2; P68136; P68035	A0A0G2K3K2 [43-53]; P68136 [42-52]; P68035 [42-52]		0	1187.57		100	100					23.6	#DIV/0!	#DIV/0!	#DIV/0!	Shared	Not Found	Not Found	Peak Found	Peak Found	High	Peak Found	Not Found	Not Found	High	0.0001666	8.261e-05	3.18	19.29
	FALSE	High	[R].HQGVMVGMGQK.[D]	2xOxidation [M5; M8]	0.00502088	0.000430687	3	9	6	A0A0G2K3K2; P68136; P68035	A0A0G2K3K2 [43-53]; P68136 [42-52]; P68035 [42-52]		0	1203.56		100	100					44	#DIV/0!	#DIV/0!	#DIV/0!	Shared	Not Found	Not Found	Peak Found	Peak Found	High	Peak Found	Not Found	Not Found	High	0.0001666	0.0006767	2.93	17.29
	FALSE	High	[R].HQGVMVGMGQKDSYVGDEAQSK.[R]	2xOxidation [M5; M8]	6.93326e-07	0.000430687	3	8	2	A0A0G2K3K2; P68136; P68035	A0A0G2K3K2 [43-64]; P68136 [42-63]; P68035 [42-63]		1	2383.07	100	100	100				371.5	19.1	#DIV/0!	#DIV/0!	#DIV/0!	Shared	High	Not Found	Peak Found	Peak Found	Peak Found	Peak Found	Not Found	Not Found	High	0.0001666	5.249e-09	4.42	21.19
	FALSE	High	[R].HQGVMVGMGQKDSYVGDEAQSKR.[G]	2xOxidation [M5; M8]	1.8485e-06	0.000430687	3	8	2	A0A0G2K3K2; P68136; P68035	A0A0G2K3K2 [43-65]; P68136 [42-64]; P68035 [42-64]		2	2539.17	100	100	100				390.1	6.2	#DIV/0!	#DIV/0!	#DIV/0!	Shared	High	Not Found	Peak Found	Not Found	Peak Found	Not Found	Not Found	Not Found	High	0.0001666	1.922e-08	4.8	20.03
	FALSE	High	[R].KDLYANNVMSGGTTMYPGIADR.[M]	2xOxidation [M9; M15]	2.23554e-05	0.000430687	1	1	1	P68136	P68136 [293-314]		1	2406.11		100						400	#DIV/0!	#DIV/0!	#DIV/0!		Not Found	Not Found	Not Found	High	Not Found	Not Found	Not Found	Not Found	High	0.0001666	5.189e-07	5.08	31.75
	FALSE	High	[K].IKIIAPPERK.[Y]		0.0324254	0.000430687	3	9	2	A0A0G2K3K2; P68136; P68035	A0A0G2K3K2 [330-339]; P68136 [329-338]; P68035 [329-338]		2	1164.75	100	0.732	6.03				383.8	1.5	#DIV/0!	#DIV/0!	#DIV/0!	Shared	High	Not Found	Peak Found	Not Found	Peak Found	Not Found	Not Found	Peak Found	High	0.0001666	0.008094	2.59	22.55
	FALSE	High	[K].IIAPPER.[K]		0.116743	0.0075886	3	9	2	A0A0G2K3K2; P68136; P68035	A0A0G2K3K2 [332-338]; P68136 [331-337]; P68035 [331-337]		0	795.472	100	100	100				396.5	2.3	#DIV/0!	#DIV/0!	#DIV/0!	Shared	High	High	Peak Found	Peak Found	Not Found	Peak Found	Not Found	Not Found	High	0.002818	0.04606	2.14	24.11
	FALSE	High	[K].IWHHTFYNELR.[V]		0.0172581	0.000430687	3	5	1	A0A0G2K3K2; P68136; P68035	A0A0G2K3K2 [88-98]; P68136 [87-97]; P68035 [87-97]		0	1515.75	0.134	0.983	4.4		1	1	8.2	60.3	#DIV/0!	#DIV/0!	#DIV/0!	Shared	Peak Found	Not Found	Peak Found	Peak Found	High	Peak Found	Peak Found	Peak Found	High	0.0001666	0.003471	2.9	31.88
	FALSE	High	[R].MQKEITALAPSTMK.[I]	2xOxidation [M1; M13]	0.000445645	0.000430687	3	8	2	A0A0G2K3K2; P68136; P68035	A0A0G2K3K2 [316-329]; P68136 [315-328]; P68035 [315-328]		1	1580.8	38.648	0.237	0.966			1	378.4	2.3	#DIV/0!	#DIV/0!	#DIV/0!	Shared	High	Not Found	Peak Found	Not Found	Peak Found	Peak Found	Peak Found	Peak Found	High	0.0001666	2.722e-05	3.77	24.7
	FALSE	High	[K].QEYDEAGPSIVHR.[K]		0.00115099	0.000430687	2	4	9	P68136; P68035	P68136 [362-374]; P68035 [362-374]		0	1500.71	0.01	16.634	3.136		1	1		320.3	#DIV/0!	#DIV/0!	#DIV/0!	Shared	Not Found	Not Found	High	High	Peak Found	High	Peak Found	Peak Found	High	0.0001666	9.578e-05	3.61	26.31
	FALSE	High	[KR].SYELPDGQVITIGNER.[F]		0.000110099	0.000430687	3	9	45	A0A0G2K3K2; P68136; P68035	A0A0G2K3K2 [242-257]; P68136 [241-256]; P68035 [241-256]		0	1790.89	1.009	1.974	4.115	1	1	1	49.8	97.5	#DIV/0!	#DIV/0!	#DIV/0!	Shared	High	High	High	High	High	High	High	High	High	0.0001666	4.289e-06	3.78	45.28
	FALSE	High	[R].TTGIVLDSGDGVTHNVPIYEGYALPHAIMR.[L]	1xOxidation [M29]	8.65715e-05	0.000430687	2	5	8	P68136; P68035	P68136 [150-179]; P68035 [150-179]		0	3212.6	0.173	8.397	1.613		1	1	6.2	300.3	#DIV/0!	#DIV/0!	#DIV/0!	Shared	Peak Found	Not Found	High	High	Peak Found	High	Peak Found	Peak Found	High	0.0001666	3.133e-06	4.17	44.35
	FALSE	High	[R].VAPEEHPTLLTEAPLNPK.[A]		0.000849592	0.000430687	2	5	8	P68136; P68035	P68136 [98-115]; P68035 [98-115]		0	1956.04	0.26	11.787	2.202	1	1	1	6.8	309.2	#DIV/0!	#DIV/0!	#DIV/0!	Shared	Peak Found	High	High	High	Peak Found	High	Peak Found	High	High	0.0001666	6.399e-05	4.27	35.03
	FALSE	High	[K].YPIEHGIITNWDDMEK.[I]		0.0173667	0.000430687	2	5	1	P68136; P68035	P68136 [71-86]; P68035 [71-86]		0	1960.91	0.01	0.01	8.561			1			#DIV/0!	#DIV/0!	#DIV/0!	Shared	Not Found	Not Found	Not Found	Not Found	High	Peak Found	Peak Found	Peak Found	High	0.0001666	0.003514	3.05	41.72
	FALSE	High	[K].YPIEHGIITNWDDMEK.[I]	1xOxidation [M14]	0.04444	0.000430687	2	5	1	P68136; P68035	P68136 [71-86]; P68035 [71-86]		0	1976.91									#DIV/0!	#DIV/0!	#DIV/0!	No Quan Values	High	Not Found	Not Found	Not Found	Not Found	Not Found	Not Found	Not Found	High	0.0001666	0.01228	3.24
High	Master Protein	P68035	Actin, alpha cardiac muscle 1 OS=Rattus norvegicus OX=10116 GN=Actc1 PE=2 SV=1	0	123.799	56	20	146	2	42	456.87	20	cell organization and biogenesis;cellular component movement;regulation of biological process;response to stimulus	cytoplasm;cytoskeleton;membrane	catalytic activity;nucleotide binding;protein binding	Pf00022	29275	ENSRNOG00000008536.4	Actc1	Striated Muscle Contraction	Adrenergic signaling in cardiomyocytes; Dilated cardiomyopathy; Cardiac muscle contraction; Hypertrophic cardiomyopathy (HCM)	5	101.73	0.0485255	3.90675	3.2	3.1	48.3	592.6	57.5	64	16.2	14.9	Not Found	Not Found	Peak Found	High	Not Found	High	Not Found	Not Found
	Checked	Confidence	Annotated Sequence	Modifications	Qvality PEP	Qvality q-value	# Protein Groups	# Proteins	# PSMs	Master Protein Accessions	Positions in Master Proteins	Modifications in Master Proteins	# Missed Cleavages	Theo. MH+ [Da]	Abundance Ratio: (controle CARD445) / (remplissage)	Abundance Ratio: (LPS) / (remplissage)	Abundance Ratio: (NButGT) / (remplissage)	Abundance Ratio Adj. P-Value: (controle CARD445) / (remplissage)	Abundance Ratio Adj. P-Value: (LPS) / (remplissage)	Abundance Ratio Adj. P-Value: (NButGT) / (remplissage)	Abundances (Grouped): controle CARD445	Abundances (Grouped): LPS	#DIV/0!	#DIV/0!	#DIV/0!	Quan Info	Found in Sample: [S67] F67: Sample, 1, controle CARD445	Found in Sample: [S77] F77: Sample, 2, controle CARD445	Found in Sample: [S5] F5: Sample, 5, LPS	Found in Sample: [S6] F6: Sample, 6, LPS	Found in Sample: [S1] F1: Sample, 1, NButGT	Found in Sample: [S2] F2: Sample, 2, NButGT	Found in Sample: [S3] F3: Sample, 3, remplissage	Found in Sample: [S4] F4: Sample, 4, remplissage	Confidence (by Search Engine): Sequest HT	Percolator q-Value (by Search Engine): Sequest HT	Percolator PEP (by Search Engine): Sequest HT	XCorr (by Search Engine): Sequest HT	Top Apex RT [min]
	FALSE	High	[K].AGFAGDDAPR.[A]		0.00955581	0.000430687	3	8	4	A0A0G2K3K2; P68136; P68035	A0A0G2K3K2 [22-31]; P68136 [21-30]; P68035 [21-30]		0	976.448	100	1.192	2.596	1	1	1	383	4.2	#DIV/0!	#DIV/0!	#DIV/0!	Shared	High	High	Peak Found	High	Peak Found	Peak Found	Peak Found	Peak Found	High	0.0001666	0.00159	2.71	22.92
	FALSE	High	[R].AVFPSIVGRPR.[H]		0.0090289	0.000430687	3	8	13	A0A0G2K3K2; P68136; P68035	A0A0G2K3K2 [32-42]; P68136 [31-41]; P68035 [31-41]		0	1198.71	1.12	1.509	2.33	1	1	1	75.2	101.3	#DIV/0!	#DIV/0!	#DIV/0!	Shared	High	High	High	High	High	High	Peak Found	High	High	0.0001666	0.001468	2.38	32.39
	FALSE	High	[R].DLTDYLMK.[I]	1xOxidation [M7]	0.0330347	0.000430687	3	9	4	A0A0G2K3K2; P68136; P68035	A0A0G2K3K2 [187-194]; P68136 [186-193]; P68035 [186-193]		0	1014.48	0.026	2.706	3.041	1	1	1	1.5	159.8	#DIV/0!	#DIV/0!	#DIV/0!	Shared	High	Peak Found	High	Peak Found	High	Peak Found	Peak Found	High	High	0.0001666	0.008248	2.43	38.94
	FALSE	High	[K].DLYANNVLSGGTTMYPGIADR.[M]	1xOxidation [M14]	0.00244286	0.000430687	1	4	2	P68035	P68035 [294-314]		0	2244.06		100	100					130.4	#DIV/0!	#DIV/0!	#DIV/0!		Not Found	Not Found	Peak Found	High	Not Found	High	Not Found	Not Found	High	0.0001666	0.0002594	3.33	45.18
	FALSE	High	[K].DSYVGDEAQSKR.[G]		0.00366092	0.000430687	3	8	1	A0A0G2K3K2; P68136; P68035	A0A0G2K3K2 [54-65]; P68136 [53-64]; P68035 [53-64]		1	1354.62	4.075	3.749	0.01				184.7	169.9	#DIV/0!	#DIV/0!	#DIV/0!	Shared	High	Peak Found	Not Found	Peak Found	Not Found	Not Found	Peak Found	Not Found	High	0.0001666	0.0004439	2.53	18.67
	FALSE	High	[K].EITALAPSTMK.[I]		0.00498927	0.000430687	3	8	3	A0A0G2K3K2; P68136; P68035	A0A0G2K3K2 [319-329]; P68136 [318-328]; P68035 [318-328]		0	1161.62		100	100					40.7	#DIV/0!	#DIV/0!	#DIV/0!	Shared	Not Found	Not Found	Peak Found	Peak Found	High	Peak Found	Not Found	Not Found	High	0.0001666	0.00067	3.37	31.63
	FALSE	High	[K].EITALAPSTMK.[I]	1xOxidation [M10]	0.00949579	0.000430687	3	8	16	A0A0G2K3K2; P68136; P68035	A0A0G2K3K2 [319-329]; P68136 [318-328]; P68035 [318-328]		0	1177.61	3.246	3.673	5.207	1	1	1	98.9	111.9	#DIV/0!	#DIV/0!	#DIV/0!	Shared	High	High	Peak Found	High	High	High	Peak Found	Peak Found	High	0.0001666	0.001574	2.73	27.15
	FALSE	High	[R].GYSFVTTAER.[E]		0.0246553	0.000430687	2	5	5	P68136; P68035	P68136 [199-208]; P68035 [199-208]		0	1130.55	0.237	8.506	1.924	1	1	1	8.1	291.6	#DIV/0!	#DIV/0!	#DIV/0!	Shared	Peak Found	High	High	High	Peak Found	Peak Found	Peak Found	Peak Found	High	0.0001666	0.005609	2.46	31.33
	FALSE	High	[R].HQGVMVGMGQK.[D]		0.0186066	0.000430687	3	9	2	A0A0G2K3K2; P68136; P68035	A0A0G2K3K2 [43-53]; P68136 [42-52]; P68035 [42-52]		0	1171.57	0.01	0.332	100					0.4	#DIV/0!	#DIV/0!	#DIV/0!	Shared	Not Found	Not Found	Peak Found	Not Found	High	Not Found	Peak Found	Peak Found	High	0.0001666	0.003837	2.46	21.08
	FALSE	High	[R].HQGVMVGMGQK.[D]	1xOxidation [M]	0.00102713	0.000430687	3	9	6	A0A0G2K3K2; P68136; P68035	A0A0G2K3K2 [43-53]; P68136 [42-52]; P68035 [42-52]		0	1187.57		100	100					23.6	#DIV/0!	#DIV/0!	#DIV/0!	Shared	Not Found	Not Found	Peak Found	Peak Found	High	Peak Found	Not Found	Not Found	High	0.0001666	8.261e-05	3.18	19.29
	FALSE	High	[R].HQGVMVGMGQK.[D]	2xOxidation [M5; M8]	0.00502088	0.000430687	3	9	6	A0A0G2K3K2; P68136; P68035	A0A0G2K3K2 [43-53]; P68136 [42-52]; P68035 [42-52]		0	1203.56		100	100					44	#DIV/0!	#DIV/0!	#DIV/0!	Shared	Not Found	Not Found	Peak Found	Peak Found	High	Peak Found	Not Found	Not Found	High	0.0001666	0.0006767	2.93	17.29
	FALSE	High	[R].HQGVMVGMGQKDSYVGDEAQSK.[R]	2xOxidation [M5; M8]	6.93326e-07	0.000430687	3	8	2	A0A0G2K3K2; P68136; P68035	A0A0G2K3K2 [43-64]; P68136 [42-63]; P68035 [42-63]		1	2383.07	100	100	100				371.5	19.1	#DIV/0!	#DIV/0!	#DIV/0!	Shared	High	Not Found	Peak Found	Peak Found	Peak Found	Peak Found	Not Found	Not Found	High	0.0001666	5.249e-09	4.42	21.19
	FALSE	High	[R].HQGVMVGMGQKDSYVGDEAQSKR.[G]	2xOxidation [M5; M8]	1.8485e-06	0.000430687	3	8	2	A0A0G2K3K2; P68136; P68035	A0A0G2K3K2 [43-65]; P68136 [42-64]; P68035 [42-64]		2	2539.17	100	100	100				390.1	6.2	#DIV/0!	#DIV/0!	#DIV/0!	Shared	High	Not Found	Peak Found	Not Found	Peak Found	Not Found	Not Found	Not Found	High	0.0001666	1.922e-08	4.8	20.03
	FALSE	High	[R].KDLYANNVLSGGTTMYPGIADR.[M]	1xOxidation [M15]	0.0449898	0.000430687	1	4	1	P68035	P68035 [293-314]		1	2372.16			100						#DIV/0!	#DIV/0!	#DIV/0!		Not Found	Not Found	Not Found	Not Found	Not Found	High	Not Found	Not Found	High	0.0001666	0.01258	4.26	38.03
	FALSE	High	[K].IKIIAPPERK.[Y]		0.0324254	0.000430687	3	9	2	A0A0G2K3K2; P68136; P68035	A0A0G2K3K2 [330-339]; P68136 [329-338]; P68035 [329-338]		2	1164.75	100	0.732	6.03				383.8	1.5	#DIV/0!	#DIV/0!	#DIV/0!	Shared	High	Not Found	Peak Found	Not Found	Peak Found	Not Found	Not Found	Peak Found	High	0.0001666	0.008094	2.59	22.55
	FALSE	High	[K].IIAPPER.[K]		0.116743	0.0075886	3	9	2	A0A0G2K3K2; P68136; P68035	A0A0G2K3K2 [332-338]; P68136 [331-337]; P68035 [331-337]		0	795.472	100	100	100				396.5	2.3	#DIV/0!	#DIV/0!	#DIV/0!	Shared	High	High	Peak Found	Peak Found	Not Found	Peak Found	Not Found	Not Found	High	0.002818	0.04606	2.14	24.11
	FALSE	High	[K].IWHHTFYNELR.[V]		0.0172581	0.000430687	3	5	1	A0A0G2K3K2; P68136; P68035	A0A0G2K3K2 [88-98]; P68136 [87-97]; P68035 [87-97]		0	1515.75	0.134	0.983	4.4		1	1	8.2	60.3	#DIV/0!	#DIV/0!	#DIV/0!	Shared	Peak Found	Not Found	Peak Found	Peak Found	High	Peak Found	Peak Found	Peak Found	High	0.0001666	0.003471	2.9	31.88
	FALSE	High	[R].MQKEITALAPSTMK.[I]	2xOxidation [M1; M13]	0.000445645	0.000430687	3	8	2	A0A0G2K3K2; P68136; P68035	A0A0G2K3K2 [316-329]; P68136 [315-328]; P68035 [315-328]		1	1580.8	38.648	0.237	0.966			1	378.4	2.3	#DIV/0!	#DIV/0!	#DIV/0!	Shared	High	Not Found	Peak Found	Not Found	Peak Found	Peak Found	Peak Found	Peak Found	High	0.0001666	2.722e-05	3.77	24.7
	FALSE	High	[K].QEYDEAGPSIVHR.[K]		0.00115099	0.000430687	2	4	9	P68136; P68035	P68136 [362-374]; P68035 [362-374]		0	1500.71	0.01	16.634	3.136		1	1		320.3	#DIV/0!	#DIV/0!	#DIV/0!	Shared	Not Found	Not Found	High	High	Peak Found	High	Peak Found	Peak Found	High	0.0001666	9.578e-05	3.61	26.31
	FALSE	High	[KR].SYELPDGQVITIGNER.[F]		0.000110099	0.000430687	3	9	45	A0A0G2K3K2; P68136; P68035	A0A0G2K3K2 [242-257]; P68136 [241-256]; P68035 [241-256]		0	1790.89	1.009	1.974	4.115	1	1	1	49.8	97.5	#DIV/0!	#DIV/0!	#DIV/0!	Shared	High	High	High	High	High	High	High	High	High	0.0001666	4.289e-06	3.78	45.28
	FALSE	High	[R].TTGIVLDSGDGVTHNVPIYEGYALPHAIMR.[L]	1xOxidation [M29]	8.65715e-05	0.000430687	2	5	8	P68136; P68035	P68136 [150-179]; P68035 [150-179]		0	3212.6	0.173	8.397	1.613		1	1	6.2	300.3	#DIV/0!	#DIV/0!	#DIV/0!	Shared	Peak Found	Not Found	High	High	Peak Found	High	Peak Found	Peak Found	High	0.0001666	3.133e-06	4.17	44.35
	FALSE	High	[R].VAPEEHPTLLTEAPLNPK.[A]		0.000849592	0.000430687	2	5	8	P68136; P68035	P68136 [98-115]; P68035 [98-115]		0	1956.04	0.26	11.787	2.202	1	1	1	6.8	309.2	#DIV/0!	#DIV/0!	#DIV/0!	Shared	Peak Found	High	High	High	Peak Found	High	Peak Found	High	High	0.0001666	6.399e-05	4.27	35.03
	FALSE	High	[K].YPIEHGIITNWDDMEK.[I]		0.0173667	0.000430687	2	5	1	P68136; P68035	P68136 [71-86]; P68035 [71-86]		0	1960.91	0.01	0.01	8.561			1			#DIV/0!	#DIV/0!	#DIV/0!	Shared	Not Found	Not Found	Not Found	Not Found	High	Peak Found	Peak Found	Peak Found	High	0.0001666	0.003514	3.05	41.72
	FALSE	High	[K].YPIEHGIITNWDDMEK.[I]	1xOxidation [M14]	0.04444	0.000430687	2	5	1	P68136; P68035	P68136 [71-86]; P68035 [71-86]		0	1976.91									#DIV/0!	#DIV/0!	#DIV/0!	No Quan Values	High	Not Found	Not Found	Not Found	Not Found	Not Found	Not Found	Not Found	High	0.0001666	0.01228	3.24
High	Master Protein	P63018	Heat shock cognate 71 kDa protein OS=Rattus norvegicus OX=10116 GN=Hspa8 PE=1 SV=1	0	115.82	42	25	93	21	70.8	318.73	25	cell organization and biogenesis;cellular component movement;metabolic process;regulation of biological process;response to stimulus;transport	cell surface;cytoplasm;cytosol;endosome;membrane;nucleus;spliceosomal complex;vacuole	catalytic activity;nucleotide binding;protein binding;RNA binding	Pf00012, Pf02463, Pf06723	24468		Hspa8		MAPK signaling pathway; Antigen processing and presentation; Measles; Longevity regulating pathway - multiple species; Legionellosis; Epstein-Barr virus infection; Influenza A; Estrogen signaling pathway; Protein processing in endoplasmic reticulum; Toxoplasmosis; Spliceosome; Endocytosis	4	0.650729	1.30511	4.68893	113.3	10.1	19	61.3	464	27.4	44.7	60.1	High	High	High	High	High	High	High	High
	Checked	Confidence	Annotated Sequence	Modifications	Qvality PEP	Qvality q-value	# Protein Groups	# Proteins	# PSMs	Master Protein Accessions	Positions in Master Proteins	Modifications in Master Proteins	# Missed Cleavages	Theo. MH+ [Da]	Abundance Ratio: (controle CARD445) / (remplissage)	Abundance Ratio: (LPS) / (remplissage)	Abundance Ratio: (NButGT) / (remplissage)	Abundance Ratio Adj. P-Value: (controle CARD445) / (remplissage)	Abundance Ratio Adj. P-Value: (LPS) / (remplissage)	Abundance Ratio Adj. P-Value: (NButGT) / (remplissage)	Abundances (Grouped): controle CARD445	Abundances (Grouped): LPS	#DIV/0!	#DIV/0!	#DIV/0!	Quan Info	Found in Sample: [S67] F67: Sample, 1, controle CARD445	Found in Sample: [S77] F77: Sample, 2, controle CARD445	Found in Sample: [S5] F5: Sample, 5, LPS	Found in Sample: [S6] F6: Sample, 6, LPS	Found in Sample: [S1] F1: Sample, 1, NButGT	Found in Sample: [S2] F2: Sample, 2, NButGT	Found in Sample: [S3] F3: Sample, 3, remplissage	Found in Sample: [S4] F4: Sample, 4, remplissage	Confidence (by Search Engine): Sequest HT	Percolator q-Value (by Search Engine): Sequest HT	Percolator PEP (by Search Engine): Sequest HT	XCorr (by Search Engine): Sequest HT	Top Apex RT [min]
	FALSE	High	[R].ARFEELNADLFR.[G]		0.00697178	0.000430687	1	8	4	P63018	P63018 [300-311]		1	1480.75	1.08	0.959	2.895	1	1	1	72.8	64.6	#DIV/0!	#DIV/0!	#DIV/0!		High	Peak Found	Peak Found	Peak Found	High	Peak Found	Peak Found	Peak Found	High	0.0001666	0.001041	3.21	40.65
	FALSE	High	[K].DAGTIAGLNVLR.[I]		0.00949579	0.000430687	1	6	3	P63018	P63018 [160-171]		0	1199.67	2.889	1.511	4.79	1	1	1	113.4	59.3	#DIV/0!	#DIV/0!	#DIV/0!		High	High	Peak Found	Peak Found	High	Peak Found	Peak Found	Peak Found	High	0.0001666	0.001566	3.04	42.78
	FALSE	High	[R].FDDAVVQSDMK.[H]		0.0153181	0.000430687	1	5	1	P63018	P63018 [78-88]		0	1254.57			100						#DIV/0!	#DIV/0!	#DIV/0!		Not Found	Not Found	Not Found	Not Found	High	Not Found	Not Found	Not Found	High	0.0001666	0.002976	3.08	31.11
	FALSE	High	[R].FEELNADLFR.[G]		0.0172581	0.000430687	1	8	3	P63018	P63018 [302-311]		0	1253.62	3.658	2.143	4.392	1	1	1	130.7	76.6	#DIV/0!	#DIV/0!	#DIV/0!		High	High	Peak Found	Peak Found	High	Peak Found	Peak Found	Peak Found	High	0.0001666	0.003473	2.86	44.92
	FALSE	High	[K].FELTGIPPAPR.[G]		0.0086938	0.000430687	1	5	7	P63018	P63018 [459-469]		0	1197.66	0.057	0.589	1.795	1	1	1	6.6	68.5	#DIV/0!	#DIV/0!	#DIV/0!		Peak Found	Peak Found	High	High	High	High	High	High	High	0.0001666	0.001392	2.77	39.71
	FALSE	High	[K].LDKSQIHDIVLVGGSTR.[I]		0.000208589	0.000430687	1	6	1	P63018	P63018 [326-342]		1	1838.01	4.06	0.691	1.543				222.6	37.9	#DIV/0!	#DIV/0!	#DIV/0!		High	Not Found	Peak Found	Peak Found	Peak Found	Not Found	Not Found	Peak Found	High	0.0001666	9.999e-06	5.02	32.91
	FALSE	High	[R].IINEPTAAAIAYGLDK.[GKR]		0.000202094	0.000430687	3	8	14	P55063; P63018; P06761	P55063 [174-189]; P63018 [172-187]; P06761 [198-213]		0	1659.9	0.1	0.581	0.862	1	1	1	15.8	91.4	#DIV/0!	#DIV/0!	#DIV/0!	Shared	High	High	High	High	High	High	High	High	High	0.0001666	9.578e-06	4.54	43.77
	FALSE	High	[R].IINEPTAAAIAYGLDKK.[VG]		0.000178075	0.000430687	1	6	7	P63018	P63018 [172-188]		1	1787.99	0.182	0.571	1.117	1	1	1	25.4	79.6	#DIV/0!	#DIV/0!	#DIV/0!		High	Peak Found	High	High	High	High	Peak Found	High	High	0.0001666	8.076e-06	4.38	38.95
	FALSE	High	[K].LLQDFFNGK.[E]		0.0588821	0.000430687	1	7	1	P63018	P63018 [349-357]		0	1081.57	5.167	1.248	4.562	1	1	1	172.6	41.7	#DIV/0!	#DIV/0!	#DIV/0!		High	Peak Found	Peak Found	Peak Found	Peak Found	Peak Found	Peak Found	Peak Found	High	0.0001666	0.01807	2.11	42.33
	FALSE	High	[K].LLQDFFNGKELNK.[S]		0.0166206	0.000430687	1	7	1	P63018	P63018 [349-361]		1	1565.83	11.739	0.01	5.701				254.6		#DIV/0!	#DIV/0!	#DIV/0!		High	Not Found	Not Found	Not Found	Peak Found	Not Found	Not Found	Peak Found	High	0.0001666	0.003303	3.1	40.14
	FALSE	High	[K].MKEIAEAYLGK.[T]	1xOxidation [M1]	0.0237486	0.000430687	1	5	2	P63018	P63018 [127-137]		1	1268.66									#DIV/0!	#DIV/0!	#DIV/0!	No Quan Values	High	Not Found	Not Found	Not Found	Not Found	Not Found	Not Found	Not Found	High	0.0001666	0.005305	2.92
	FALSE	High	[R].MVNHFIAEFK.[R]	1xOxidation [M1]	0.0415298	0.000430687	1	4	1	P63018	P63018 [237-246]		0	1251.62	1.786	0.01	0.01				256.4		#DIV/0!	#DIV/0!	#DIV/0!		High	Not Found	Not Found	Not Found	Not Found	Not Found	Peak Found	Not Found	High	0.0001666	0.01126	3.26	31.07
	FALSE	High	[K].NQVAMNPTNTVFDAK.[CR]	1xOxidation [M5]	0.000187319	0.000430687	1	5	7	P63018	P63018 [57-71]		0	1665.79	4.652	1.314	5.069				154.6	43.7	#DIV/0!	#DIV/0!	#DIV/0!		High	High	Peak Found	High	High	Peak Found	Not Found	Peak Found	High	0.0001666	8.653e-06	3.41	30.75
	FALSE	High	[K].NQVAMNPTNTVFDAKR.[L]	1xOxidation [M5]	0.000817951	0.000430687	1	4	2	P63018	P63018 [57-72]		1	1821.89	5.71	0.099	0.298				321.4	5.6	#DIV/0!	#DIV/0!	#DIV/0!		High	Not Found	Peak Found	Not Found	Not Found	Peak Found	Peak Found	Not Found	High	0.0001666	6.087e-05	3.42	29.18
	FALSE	High	[K].NSLESYAFNMK.[A]		0.020059	0.000430687	1	6	1	P63018	P63018 [540-550]		0	1303.6	100		100				3.6		#DIV/0!	#DIV/0!	#DIV/0!		Peak Found	Not Found	Not Found	Not Found	High	Not Found	Not Found	Not Found	High	0.0001666	0.00424	3.65	39.45
	FALSE	High	[K].NSLESYAFNMK.[A]	1xOxidation [M10]	0.00420691	0.000430687	1	6	2	P63018	P63018 [540-550]		0	1319.59	9.321	1.957	7.055				192.9	40.5	#DIV/0!	#DIV/0!	#DIV/0!		High	High	Peak Found	Peak Found	Peak Found	Peak Found	Not Found	Peak Found	High	0.0001666	0.0005358	3.24	33.73
	FALSE	High	[K].QTQTFTTYSDNQPGVLIQVYEGER.[A]		0.00030489	0.000430687	2	7	5	P63018; P0DMW0	P63018 [424-447]; P0DMW0 [424-447]		0	2774.33	0.942	0.386	6.971		1		40.5	16.6	#DIV/0!	#DIV/0!	#DIV/0!	Shared	High	Not Found	Peak Found	High	High	Not Found	Peak Found	Peak Found	High	0.0001666	1.645e-05	4.47	48.26
	FALSE	High	[R].RFDDAVVQSDMK.[H]		0.102696	0.00629177	1	5	1	P63018	P63018 [77-88]		1	1410.67	0.01	0.01	22.439						#DIV/0!	#DIV/0!	#DIV/0!		Not Found	Not Found	Not Found	Not Found	High	Not Found	Not Found	Peak Found	High	0.002336	0.03852	4.04	28.42
	FALSE	High	[K].SFYPEEVSSMVLTK.[M]		0.0101133	0.000430687	1	5	1	P63018	P63018 [113-126]		0	1616.79			100						#DIV/0!	#DIV/0!	#DIV/0!		Not Found	Not Found	Not Found	Not Found	High	Not Found	Not Found	Not Found	High	0.0001666	0.001706	2.53	46.49
	FALSE	High	[K].SFYPEEVSSMVLTK.[M]	1xOxidation [M10]	0.00671277	0.000430687	1	5	2	P63018	P63018 [113-126]		0	1632.78	4.129	1.532	35.573				39.1	14.5	#DIV/0!	#DIV/0!	#DIV/0!		High	Peak Found	Peak Found	Peak Found	High	Not Found	Not Found	Peak Found	High	0.0001666	0.0009895	3.16	41
	FALSE	High	[K].SINPDEAVAYGAAVQAAILSGDK.[S]		5.52451e-05	0.000430687	1	6	1	P63018	P63018 [362-384]		0	2260.15									#DIV/0!	#DIV/0!	#DIV/0!	No Quan Values	Not Found	Not Found	Not Found	Not Found	High	Not Found	Not Found	Not Found	High	0.0001666	1.728e-06	5.29
	FALSE	High	[K].SQIHDIVLVGGSTR.[I]		0.0322247	0.000430687	1	6	1	P63018	P63018 [329-342]		0	1481.81	2.49	1.308	53.492	1	1		17.1	9	#DIV/0!	#DIV/0!	#DIV/0!		Peak Found	Peak Found	Peak Found	Peak Found	High	Not Found	Peak Found	Peak Found	High	0.0001666	0.007997	2.84	31.19
	FALSE	High	[K].STAGDTHLGGEDFDNR.[M]		0.000112209	0.000430687	1	7	7	P63018	P63018 [221-236]		0	1691.73	0.153	0.493	1.705	1	1	1	18.3	58.9	#DIV/0!	#DIV/0!	#DIV/0!		High	Peak Found	High	Peak Found	High	High	High	High	High	0.0001666	4.399e-06	3.23	25.76
	FALSE	High	[R].TTPSYVAFTDTER.[L]		0.00468387	0.000430687	3	8	6	P55063; P63018; P0DMW0	P55063 [39-51]; P63018 [37-49]; P0DMW0 [37-49]		0	1487.7	2.941	1.071	4.984	1	1	1	117.7	42.8	#DIV/0!	#DIV/0!	#DIV/0!	Shared	High	Peak Found	High	High	High	High	Peak Found	High	High	0.0001666	0.0006135	3.37	35.08
	FALSE	High	[K].TVTNAVVTVPAYFNDSQR.[Q]		2.09849e-05	0.000430687	1	4	5	P63018	P63018 [138-155]		0	1982	100	100	100				28.2	10.7	#DIV/0!	#DIV/0!	#DIV/0!		High	High	Peak Found	Peak Found	High	Not Found	Not Found	Not Found	High	0.0001666	4.797e-07	3.67	42.49
	FALSE	High	[KR].VEIIANDQGNR.[TI]		0.0496313	0.000430687	4	9	6	P55063; P63018; P0DMW0; P06761	P55063 [28-38]; P63018 [26-36]; P0DMW0 [26-36]; P06761 [50-60]		0	1228.63	3.851	4.494	54.063	1			24.3	28.3	#DIV/0!	#DIV/0!	#DIV/0!	Shared	High	High	Not Found	High	High	Not Found	Peak Found	High	High	0.0001666	0.01425	3.17	25.11
	FALSE	High	[K].VQVEYKGETK.[S]		0.0475465	0.000430687	1	5	1	P63018	P63018 [103-112]		1	1180.62	100		100				275.8		#DIV/0!	#DIV/0!	#DIV/0!		High	Not Found	Not Found	Not Found	Peak Found	Not Found	Not Found	Not Found	High	0.0001666	0.01352	2.95	18.88
High	Master Protein	Q6IFW6	Keratin, type I cytoskeletal 10 OS=Rattus norvegicus OX=10116 GN=Krt10 PE=3 SV=1	0	114.461	24	16	433	12	56.5	1365.87	16	cell differentiation;cell organization and biogenesis;metabolic process;response to stimulus	cytoplasm;cytoskeleton;membrane;nucleus	protein binding;structural molecule activity	Pf00038	450225	ENSRNOG00000030170.5	Krt10	Formation of the cornified envelope	Staphylococcus aureus infection	2	2.93712	0.945692	2	55.1	10.1	29.7	161.8	343.7	18.5	106.9	74.2	High	High	High	High	High	High	High	High
	Checked	Confidence	Annotated Sequence	Modifications	Qvality PEP	Qvality q-value	# Protein Groups	# Proteins	# PSMs	Master Protein Accessions	Positions in Master Proteins	Modifications in Master Proteins	# Missed Cleavages	Theo. MH+ [Da]	Abundance Ratio: (controle CARD445) / (remplissage)	Abundance Ratio: (LPS) / (remplissage)	Abundance Ratio: (NButGT) / (remplissage)	Abundance Ratio Adj. P-Value: (controle CARD445) / (remplissage)	Abundance Ratio Adj. P-Value: (LPS) / (remplissage)	Abundance Ratio Adj. P-Value: (NButGT) / (remplissage)	Abundances (Grouped): controle CARD445	Abundances (Grouped): LPS	#DIV/0!	#DIV/0!	#DIV/0!	Quan Info	Found in Sample: [S67] F67: Sample, 1, controle CARD445	Found in Sample: [S77] F77: Sample, 2, controle CARD445	Found in Sample: [S5] F5: Sample, 5, LPS	Found in Sample: [S6] F6: Sample, 6, LPS	Found in Sample: [S1] F1: Sample, 1, NButGT	Found in Sample: [S2] F2: Sample, 2, NButGT	Found in Sample: [S3] F3: Sample, 3, remplissage	Found in Sample: [S4] F4: Sample, 4, remplissage	Confidence (by Search Engine): Sequest HT	Percolator q-Value (by Search Engine): Sequest HT	Percolator PEP (by Search Engine): Sequest HT	XCorr (by Search Engine): Sequest HT	Top Apex RT [min]
	FALSE	High	[K].ADLEMQIESLTEELAYLK.[K]		1.2179e-05	0.000430687	1	2	15	Q6IFW6	Q6IFW6 [266-283]		0	2096.05	0.01	1.187	3.394	1	1	1	0.4	85	#DIV/0!	#DIV/0!	#DIV/0!		Peak Found	Peak Found	High	High	High	High	High	High	High	0.0001666	2.325e-07	5.28	54.39
	FALSE	High	[K].ADLEMQIESLTEELAYLK.[K]	1xOxidation [M5]	3.4811e-05	0.000430687	1	2	23	Q6IFW6	Q6IFW6 [266-283]		0	2112.04	0.027	0.785	0.478		1	1	4.7	137.2	#DIV/0!	#DIV/0!	#DIV/0!		High	Not Found	High	High	High	High	High	High	High	0.0001666	9.363e-07	4.92	54.42
	FALSE	High	[K].ADLEMQIESLTEELAYLKK.[N]		1.69234e-05	0.000430687	1	2	10	Q6IFW6	Q6IFW6 [266-284]		1	2224.14	0.01	0.437	2.547		1	1		43.9	#DIV/0!	#DIV/0!	#DIV/0!		Not Found	Not Found	High	High	High	High	High	High	High	0.0001666	3.608e-07	4.28	52.56
	FALSE	High	[K].ADLEMQIESLTEELAYLKK.[N]	1xOxidation [M5]	1.28113e-05	0.000430687	1	2	20	Q6IFW6	Q6IFW6 [266-284]		1	2240.14	0.036	0.437	0.15		1	1	8.9	107.6	#DIV/0!	#DIV/0!	#DIV/0!		High	Not Found	High	High	High	High	High	High	High	0.0001666	2.479e-07	4.63	52.79
	FALSE	High	[K].DAEAWFNEK.[S]		0.0162086	0.000430687	1	2	24	Q6IFW6	Q6IFW6 [334-342]		0	1109.49	0.337	0.44	1.025	1	1	1	48.1	62.9	#DIV/0!	#DIV/0!	#DIV/0!		High	High	High	High	High	High	High	High	High	0.0001666	0.003202	2.95	37.64
	FALSE	High	[R].KDAEAWFNEK.[S]		0.00761553	0.000430687	1	2	6	Q6IFW6	Q6IFW6 [333-342]		1	1237.58	0.228	0.376	1.011	1	1	1	34.8	57.6	#DIV/0!	#DIV/0!	#DIV/0!		High	High	Peak Found	High	High	Peak Found	High	High	High	0.0001666	0.001172	3.65	29.31
	FALSE	High	[KR].LAADDFR.[TLMSV]		0.0830074	0.00367983	6	20	36	Q6IFV4; Q6IFU7; Q6IFV3; Q6IFU8; Q6IFV1; Q6IFW6	Q6IFV4 [177-183]; Q6IFU7 [174-180]; Q6IFV3 [175-181]; Q6IFU8 [164-170]; Q6IFV1 [202-208]; Q6IFW6 [228-234]		0	807.4	0.597	0.563	0.732	1	1	1	82.6	77.9	#DIV/0!	#DIV/0!	#DIV/0!	Shared	High	High	High	High	High	High	High	High	High	0.001379	0.02867	2.11	27.1
	FALSE	High	[R].LAADDFRLKYENEVALR.[Q]		0.0466791	0.000430687	1	2	4	Q6IFW6	Q6IFW6 [228-244]		2	2023.06	0.01	1.949	0.736		1	1		211.5	#DIV/0!	#DIV/0!	#DIV/0!		Not Found	Not Found	Peak Found	High	High	Peak Found	Peak Found	High	High	0.0001666	0.01318	3.88	38.26
	FALSE	High	[R].LENEIQTYR.[S]		0.00382649	0.000430687	1	2	38	Q6IFW6	Q6IFW6 [441-449]		0	1165.58	0.275	0.792	1.286	1	1	1	32.8	94.5	#DIV/0!	#DIV/0!	#DIV/0!		High	High	High	High	High	High	High	High	High	0.0001666	0.0004724	3.38	27.17
	FALSE	High	[K].IKEWYEK.[H]		0.137111	0.00957859	1	2	1	Q6IFW6	Q6IFW6 [177-183]		1	995.52	0.852	1.938	1.137			1	69.2	157.4	#DIV/0!	#DIV/0!	#DIV/0!		High	Not Found	Not Found	Peak Found	Peak Found	Peak Found	Peak Found	Peak Found	High	0.003682	0.05739	2.08	24.84
	FALSE	High	[R].LKYENEVALR.[Q]		0.00229319	0.000430687	1	2	45	Q6IFW6	Q6IFW6 [235-244]		1	1234.68	0.29	0.787	0.807	1	1	1	40.2	109.2	#DIV/0!	#DIV/0!	#DIV/0!		High	High	High	High	High	High	High	High	High	0.0001666	0.000238	4.05	27.35
	FALSE	High	[K].QSLEASLAETEGR.[Y]		5.12061e-05	0.000430687	1	2	53	Q6IFW6	Q6IFW6 [386-398]		0	1390.68	0.08	0.868	1.127	1	1	1	10.3	112.9	#DIV/0!	#DIV/0!	#DIV/0!		High	High	High	High	High	High	High	High	High	0.0001666	1.557e-06	3.84	33.61
	FALSE	High	[R].QSVEADINGLR.[R]		0.00310616	0.000430687	2	3	14	Q6IFV4; Q6IFW6	Q6IFV4 [194-204]; Q6IFW6 [245-255]		0	1201.62	0.14	0.702	0.865	1	1	1	20.7	103.8	#DIV/0!	#DIV/0!	#DIV/0!	Shared	High	High	High	High	High	High	High	High	High	0.0001666	0.0003569	3.36	32.84
	FALSE	High	[R].QSVEADINGLRR.[V]		0.00268586	0.000430687	2	3	33	Q6IFV4; Q6IFW6	Q6IFV4 [194-205]; Q6IFW6 [245-256]		1	1357.72	0.667	0.979	0.819	1	1	1	77	113	#DIV/0!	#DIV/0!	#DIV/0!	Shared	High	High	High	High	High	High	High	High	High	0.0001666	0.0002944	3.73	29.37
	FALSE	High	[K].SSLGGGYSSGGFSGGSFSR.[G]		0.135558	0.00957859	1	2	1	Q6IFW6	Q6IFW6 [37-55]		0	1753.78									#DIV/0!	#DIV/0!	#DIV/0!	No Quan Values	Not Found	Not Found	Not Found	Not Found	Not Found	High	Not Found	Not Found	High	0.003571	0.05634	3.3
	FALSE	High	[R].VLDELTLSK.[A]		0.0371612	0.000430687	1	2	7	Q6IFW6	Q6IFW6 [257-265]		0	1017.58	0.111	2.751	0.236	1	1	1	10.8	268.5	#DIV/0!	#DIV/0!	#DIV/0!		Peak Found	High	High	High	Peak Found	Peak Found	Peak Found	High	High	0.0001666	0.009669	2.72	34.53
	FALSE	High	[K].VTMQNLNDR.[L]		0.0230182	0.000430687	4	8	5	Q6IFU9; Q6IFV3; Q6IFV1; Q6IFW6	Q6IFU9 [108-116]; Q6IFV3 [96-104]; Q6IFV1 [124-132]; Q6IFW6 [147-155]		0	1090.53	0.502	0.223	1.129	1	1	1	70.4	31.3	#DIV/0!	#DIV/0!	#DIV/0!	Shared	Peak Found	Peak Found	Peak Found	High	High	Peak Found	High	High	High	0.0001666	0.005098	2.51	24.69
	FALSE	High	[K].VTMQNLNDR.[L]	1xOxidation [M3]	0.0188412	0.000430687	4	8	79	Q6IFU9; Q6IFV3; Q6IFV1; Q6IFW6	Q6IFU9 [108-116]; Q6IFV3 [96-104]; Q6IFV1 [124-132]; Q6IFW6 [147-155]		0	1106.53	0.355	0.426	1.23	1	1	1	47.1	56.6	#DIV/0!	#DIV/0!	#DIV/0!	Shared	High	High	High	High	High	High	High	High	High	0.0001666	0.003897	2.34	20.37
	FALSE	High	[K].YENEVALR.[Q]		0.0159062	0.000430687	1	2	19	Q6IFW6	Q6IFW6 [237-244]		0	993.5	0.184	0.629	0.701	1	1	1	29.2	100.1	#DIV/0!	#DIV/0!	#DIV/0!		High	High	High	High	High	High	High	High	High	0.0001666	0.003106	2.68	25.81
High	Master Protein	P11442	Clathrin heavy chain 1 OS=Rattus norvegicus OX=10116 GN=Cltc PE=1 SV=3	0	110.167	22	24	42	24	191.5	158.67	24	cell differentiation;cell organization and biogenesis;metabolic process;regulation of biological process;transport	cytoplasm;cytoskeleton;cytosol;endosome;membrane;mitochondrion;vacuole	protein binding;RNA binding;structural molecule activity	Pf00637, Pf01394, Pf04053, Pf09268, Pf13838	54241		Cltc		Endocrine and other factor-regulated calcium reabsorption; Synaptic vesicle cycle; Bacterial invasion of epithelial cells; Lysosome; Endocytosis; Huntington's disease	0	0.319198	0.514493	28.5258	126.6	3.1	6.2	35.2	591.5	16.1	8.9	12.4	High	Peak Found	High	Peak Found	High	Peak Found	Peak Found	Peak Found
	Checked	Confidence	Annotated Sequence	Modifications	Qvality PEP	Qvality q-value	# Protein Groups	# Proteins	# PSMs	Master Protein Accessions	Positions in Master Proteins	Modifications in Master Proteins	# Missed Cleavages	Theo. MH+ [Da]	Abundance Ratio: (controle CARD445) / (remplissage)	Abundance Ratio: (LPS) / (remplissage)	Abundance Ratio: (NButGT) / (remplissage)	Abundance Ratio Adj. P-Value: (controle CARD445) / (remplissage)	Abundance Ratio Adj. P-Value: (LPS) / (remplissage)	Abundance Ratio Adj. P-Value: (NButGT) / (remplissage)	Abundances (Grouped): controle CARD445	Abundances (Grouped): LPS	#DIV/0!	#DIV/0!	#DIV/0!	Quan Info	Found in Sample: [S67] F67: Sample, 1, controle CARD445	Found in Sample: [S77] F77: Sample, 2, controle CARD445	Found in Sample: [S5] F5: Sample, 5, LPS	Found in Sample: [S6] F6: Sample, 6, LPS	Found in Sample: [S1] F1: Sample, 1, NButGT	Found in Sample: [S2] F2: Sample, 2, NButGT	Found in Sample: [S3] F3: Sample, 3, remplissage	Found in Sample: [S4] F4: Sample, 4, remplissage	Confidence (by Search Engine): Sequest HT	Percolator q-Value (by Search Engine): Sequest HT	Percolator PEP (by Search Engine): Sequest HT	XCorr (by Search Engine): Sequest HT	Top Apex RT [min]
	FALSE	High	[K].AFMTADLPNELIELLEK.[I]		0.00100782	0.000430687	1	2	1	P11442	P11442 [994-1010]		0	1947.01	100		100				10.1		#DIV/0!	#DIV/0!	#DIV/0!		Peak Found	Not Found	Not Found	Not Found	High	Not Found	Not Found	Not Found	High	0.0001666	8.037e-05	2.67	54.65
	FALSE	High	[R].ALEHFTDLYDIK.[R]		0.00961622	0.000430687	1	2	2	P11442	P11442 [626-637]		0	1464.74	0.702	0.205	6.739				32.5	9.5	#DIV/0!	#DIV/0!	#DIV/0!		Peak Found	Not Found	Peak Found	Not Found	High	Peak Found	Not Found	Peak Found	High	0.0001666	0.001602	3.17	40.07
	FALSE	High	[R].ALEHFTDLYDIKR.[A]		0.00250543	0.000430687	1	2	3	P11442	P11442 [626-638]		1	1620.84	18.553	1.727	46.445		1		109.6	10.2	#DIV/0!	#DIV/0!	#DIV/0!		High	Not Found	Peak Found	Peak Found	High	Not Found	Peak Found	Peak Found	High	0.0001666	0.0002678	3.51	35.49
	FALSE	High	[R].ESYVETELIFALAK.[T]		0.0163106	0.000430687	1	2	1	P11442	P11442 [1166-1179]		0	1612.85			100						#DIV/0!	#DIV/0!	#DIV/0!		Not Found	Not Found	Not Found	Not Found	High	Peak Found	Not Found	Not Found	High	0.0001666	0.00323	3.18	51.72
	FALSE	High	[R].KFNALFAQGNYSEAAK.[V]		0.00348043	0.000430687	1	2	1	P11442	P11442 [367-382]		1	1758.88									#DIV/0!	#DIV/0!	#DIV/0!	No Quan Values	Not Found	Not Found	Not Found	Not Found	High	Not Found	Not Found	Not Found	High	0.0001666	0.0004142	3.7
	FALSE	High	[R].LAELEEFINGPNNAHIQQVGDR.[C]		4.56946e-05	0.000430687	1	2	1	P11442	P11442 [1183-1204]		0	2464.22	0.01	0.01	13.772						#DIV/0!	#DIV/0!	#DIV/0!		Not Found	Not Found	Not Found	Not Found	High	Not Found	Not Found	Peak Found	High	0.0001666	1.34e-06	5.48	43.14
	FALSE	High	[R].LASTLVHLGEYQAAVDGAR.[K]		4.56804e-06	0.000430687	1	2	5	P11442	P11442 [1227-1245]		0	1971.03	100	100	100				56.6	10.1	#DIV/0!	#DIV/0!	#DIV/0!		High	Not Found	High	Peak Found	High	Not Found	Not Found	Not Found	High	0.0001666	6.377e-08	5.22	39.3
	FALSE	High	[K].LHIIEVGTPPTGNQPFPK.[K]		0.00140031	0.000430687	1	2	3	P11442	P11442 [228-245]		0	1945.05	100	100	100				57.5	3.4	#DIV/0!	#DIV/0!	#DIV/0!		High	Not Found	Peak Found	Not Found	High	Not Found	Not Found	Not Found	High	0.0001666	0.0001244	4.89	38.21
	FALSE	High	[K].LLYNNVSNFGR.[L]		0.0195628	0.000430687	1	2	2	P11442	P11442 [1216-1226]		0	1296.67	100	100	100				134.4	48.7	#DIV/0!	#DIV/0!	#DIV/0!		High	Peak Found	Peak Found	Peak Found	High	Peak Found	Not Found	Not Found	High	0.0001666	0.004124	3.15	36.16
	FALSE	High	[R].ISGETIFVTAPHEATAGIIGVNR.[K]		1.92002e-06	0.000430687	1	2	3	P11442	P11442 [298-320]		0	2353.25	100	100	100				58.3	25.6	#DIV/0!	#DIV/0!	#DIV/0!		High	Not Found	Not Found	Peak Found	High	Not Found	Not Found	Not Found	High	0.0001666	2.015e-08	5.08	43.92
	FALSE	High	[K].IVLDNSVFSEHR.[N]		0.00502088	0.000430687	1	2	3	P11442	P11442 [1011-1022]		0	1415.73	7.445	2.784	6.243			1	170.4	63.7	#DIV/0!	#DIV/0!	#DIV/0!		High	Not Found	Not Found	Peak Found	High	Peak Found	Peak Found	Peak Found	High	0.0001666	0.000675	3.33	34.67
	FALSE	High	[K].IYIDSNNNPER.[F]		0.00800962	0.000430687	1	2	1	P11442	P11442 [882-892]		0	1334.63	1.182	0.568	0.01	1	1		171.9	82.6	#DIV/0!	#DIV/0!	#DIV/0!		High	Peak Found	Peak Found	Peak Found	Not Found	Not Found	Peak Found	Peak Found	High	0.0001666	0.001258	2.83	26.17
	FALSE	High	[R].NLQNLLILTAIK.[A]		0.00420691	0.000430687	1	2	2	P11442	P11442 [1023-1034]		0	1353.85	100		100				90		#DIV/0!	#DIV/0!	#DIV/0!		High	Not Found	Not Found	Not Found	High	Peak Found	Not Found	Not Found	High	0.0001666	0.0005342	2.8	50.83
	FALSE	High	[R].NNLAGAEELFAR.[K]		0.00181482	0.000430687	1	2	2	P11442	P11442 [355-366]		0	1304.66	1.397	1.443	3.502				76.1	78.6	#DIV/0!	#DIV/0!	#DIV/0!		High	Peak Found	Peak Found	Peak Found	High	Peak Found	Not Found	Peak Found	High	0.0001666	0.0001753	3.28	39.72
	FALSE	High	[K].NNRPSEGPLQTR.[L]		0.0234538	0.000430687	1	2	1	P11442	P11442 [572-583]		0	1368.7	3.567	0.743	0.544				243.7	50.8	#DIV/0!	#DIV/0!	#DIV/0!		High	Not Found	Not Found	Peak Found	Peak Found	Not Found	Peak Found	Peak Found	High	0.0001666	0.005228	3.07	19.76
	FALSE	High	[K].QLPLVKPYLR.[S]		0.0328304	0.000430687	1	2	1	P11442	P11442 [1444-1453]		0	1226.76	100		100				184.7		#DIV/0!	#DIV/0!	#DIV/0!		High	Not Found	Not Found	Not Found	Peak Found	Not Found	Not Found	Not Found	High	0.0001666	0.00823	2.98	34.06
	FALSE	High	[R].RPLIDQVVQTALSETQDPEEVSVTVK.[A]		1.75782e-05	0.000430687	1	2	1	P11442	P11442 [968-993]		0	2881.52			100						#DIV/0!	#DIV/0!	#DIV/0!		Not Found	Not Found	Not Found	Not Found	High	Not Found	Not Found	Not Found	High	0.0001666	3.775e-07	5.03	51.06
	FALSE	High	[R].RPISADSAIMNPASK.[V]		0.0880939	0.00483793	1	2	1	P11442	P11442 [64-78]		0	1557.81			100						#DIV/0!	#DIV/0!	#DIV/0!		Not Found	Not Found	Not Found	Not Found	High	Not Found	Not Found	Not Found	High	0.001808	0.03116	3.76	27.14
	FALSE	High	[K].SVNESLNNLFITEEDYQALR.[T]		8.22732e-06	0.000430687	1	2	1	P11442	P11442 [1462-1481]		0	2355.15									#DIV/0!	#DIV/0!	#DIV/0!	No Quan Values	High	Not Found	Not Found	Not Found	Not Found	Not Found	Not Found	Not Found	High	0.0001666	1.387e-07	4.69
	FALSE	High	[R].TSIDAYDNFDNISLAQR.[L]		0.00075338	0.000430687	1	2	1	P11442	P11442 [1482-1498]		0	1942.91									#DIV/0!	#DIV/0!	#DIV/0!	No Quan Values	High	Not Found	Not Found	Not Found	Not Found	Not Found	Not Found	Not Found	High	0.0001666	5.459e-05	4.28
	FALSE	High	[K].VGEQAQVVIIDMNDPSNPIR.[R]		0.00314568	0.000430687	1	2	1	P11442	P11442 [44-63]		0	2195.11									#DIV/0!	#DIV/0!	#DIV/0!	No Quan Values	Not Found	Not Found	Not Found	Not Found	High	Not Found	Not Found	Not Found	High	0.0001666	0.0003642	4.54
	FALSE	High	[K].VSQPIEGHAASFAQFK.[M]		0.000619227	0.000430687	1	2	3	P11442	P11442 [190-205]		0	1716.87	0.788	0.698	34.919	1	1		8.4	7.5	#DIV/0!	#DIV/0!	#DIV/0!		High	Peak Found	Peak Found	Peak Found	High	Not Found	Peak Found	Peak Found	High	0.0001666	4.215e-05	3.89	32.32
	FALSE	High	[R].VVGAMQLYSVDR.[K]	1xOxidation [M5]	0.00230774	0.000430687	1	2	1	P11442	P11442 [177-188]		0	1353.68	100	100	100				61.6	62.1	#DIV/0!	#DIV/0!	#DIV/0!		High	Peak Found	Not Found	Peak Found	Peak Found	Not Found	Not Found	Not Found	High	0.0001666	0.0002415	3.31	32.28
	FALSE	High	[K].WLLLTGISAQQNR.[V]		0.0160064	0.000430687	1	2	1	P11442	P11442 [164-176]		0	1499.83	1.019	0.01	2.862				83.5		#DIV/0!	#DIV/0!	#DIV/0!		Peak Found	Not Found	Not Found	Not Found	High	Peak Found	Not Found	Peak Found	High	0.0001666	0.003151	3.39	47.73
High	Master Protein	Q6IFU9	Keratin 16 OS=Rattus norvegicus OX=10116 GN=Krt16 PE=1 SV=1	0	102.319	17	13	252	8	50.7	788.09	13	cell differentiation;cell organization and biogenesis;cellular component movement;defense response;regulation of biological process;response to stimulus	cytoskeleton;nucleus	structural molecule activity	Pf00038, Pf07888	303530	ENSRNOG00000014441.3	Krt16	Formation of the cornified envelope		0	0.749855	0.55418	5.96229	168.4	3.9	7.6	121.6	373.2	53.7	37.7	33.9	High	High	High	High	High	High	High	High
	Checked	Confidence	Annotated Sequence	Modifications	Qvality PEP	Qvality q-value	# Protein Groups	# Proteins	# PSMs	Master Protein Accessions	Positions in Master Proteins	Modifications in Master Proteins	# Missed Cleavages	Theo. MH+ [Da]	Abundance Ratio: (controle CARD445) / (remplissage)	Abundance Ratio: (LPS) / (remplissage)	Abundance Ratio: (NButGT) / (remplissage)	Abundance Ratio Adj. P-Value: (controle CARD445) / (remplissage)	Abundance Ratio Adj. P-Value: (LPS) / (remplissage)	Abundance Ratio Adj. P-Value: (NButGT) / (remplissage)	Abundances (Grouped): controle CARD445	Abundances (Grouped): LPS	#DIV/0!	#DIV/0!	#DIV/0!	Quan Info	Found in Sample: [S67] F67: Sample, 1, controle CARD445	Found in Sample: [S77] F77: Sample, 2, controle CARD445	Found in Sample: [S5] F5: Sample, 5, LPS	Found in Sample: [S6] F6: Sample, 6, LPS	Found in Sample: [S1] F1: Sample, 1, NButGT	Found in Sample: [S2] F2: Sample, 2, NButGT	Found in Sample: [S3] F3: Sample, 3, remplissage	Found in Sample: [S4] F4: Sample, 4, remplissage	Confidence (by Search Engine): Sequest HT	Percolator q-Value (by Search Engine): Sequest HT	Percolator PEP (by Search Engine): Sequest HT	XCorr (by Search Engine): Sequest HT	Top Apex RT [min]
	FALSE	High	[K].ASLENSLEETK.[G]		0.00175834	0.000430687	1	3	11	Q6IFU9	Q6IFU9 [344-354]		0	1220.6	0.226	1.022	4.715	1	1	1	13	58.7	#DIV/0!	#DIV/0!	#DIV/0!		High	Peak Found	High	High	High	High	High	High	High	0.0001666	0.0001674	2.97	28.46
	FALSE	High	[K].ASLENSLEETKGR.[Y]		0.000454183	0.000430687	1	3	14	Q6IFU9	Q6IFU9 [344-356]		1	1433.72	2.182	0.981	2.505	1	1	1	130.9	58.8	#DIV/0!	#DIV/0!	#DIV/0!		High	High	High	High	High	High	Peak Found	High	High	0.0001666	2.808e-05	3.68	25.44
	FALSE	High	[R].GQTGGDVNVEMDAAPGVDLSR.[I]		1.08647e-06	0.000430687	1	3	13	Q6IFU9	Q6IFU9 [253-273]		0	2087.97	0.01	12.389	27.64					120.8	#DIV/0!	#DIV/0!	#DIV/0!		Not Found	Not Found	Not Found	High	High	High	Not Found	High	High	0.0001666	9.488e-09	5.47	38.43
	FALSE	High	[R].GQTGGDVNVEMDAAPGVDLSR.[I]	1xOxidation [M11]	1.06638e-05	0.000430687	1	3	39	Q6IFU9	Q6IFU9 [253-273]		0	2103.96	1.331	0.706	2.123	1	1	1	103.2	54.7	#DIV/0!	#DIV/0!	#DIV/0!		High	High	High	High	High	High	High	High	High	0.0001666	1.953e-07	4.33	34.87
	FALSE	High	[K].KNHEEEMLALR.[G]		0.0351476	0.000430687	1	1	1	Q6IFU9	Q6IFU9 [242-252]		1	1369.69	3.382	1.666	24.745				43.9	21.6	#DIV/0!	#DIV/0!	#DIV/0!		Peak Found	Not Found	Peak Found	Peak Found	Peak Found	High	Not Found	Peak Found	High	0.0001666	0.00902	2.71	25.7
	FALSE	High	[K].KNHEEEMLALR.[G]	1xOxidation [M7]	0.0090289	0.000430687	1	1	13	Q6IFU9	Q6IFU9 [242-252]		1	1385.68	0.456	0.531	1.967	1	1	1	46.1	53.7	#DIV/0!	#DIV/0!	#DIV/0!		High	High	Peak Found	High	High	Peak Found	High	High	High	0.0001666	0.00147	2.95	20.88
	FALSE	High	[K].KNHEEEMLALRGQTGGDVNVEMDAAPGVDLSR.[I]	2xOxidation [M7; M22]	0.000233748	0.000430687	1	1	2	Q6IFU9	Q6IFU9 [242-273]		2	3470.63	100						400		#DIV/0!	#DIV/0!	#DIV/0!		High	Not Found	Not Found	Not Found	Not Found	Not Found	Not Found	Not Found	High	0.0001666	1.164e-05	4.23	33.08
	FALSE	High	[R].LEQEIATYR.[RS]		0.0124486	0.000430687	5	14	17	Q6IFV4; Q6IFU9; Q6IFU7; Q6IFU8; Q6IFV1	Q6IFV4 [390-398]; Q6IFU9 [399-407]; Q6IFU7 [387-395]; Q6IFU8 [377-385]; Q6IFV1 [415-423]		0	1122.58	0.297	1.39	2.677	1	1	1	22.2	103.7	#DIV/0!	#DIV/0!	#DIV/0!	Shared	High	High	High	High	High	High	High	High	High	0.0001666	0.002244	2.32	27.65
	FALSE	High	[R].LEQEIATYRR.[L]		0.0347148	0.000430687	4	11	3	Q6IFU9; Q6IFU7; Q6IFU8; Q6IFV1	Q6IFU9 [399-408]; Q6IFU7 [387-396]; Q6IFU8 [377-386]; Q6IFV1 [415-424]		1	1278.68	100	100	100				333.2	9.4	#DIV/0!	#DIV/0!	#DIV/0!	Shared	High	High	Peak Found	Peak Found	Peak Found	Peak Found	Not Found	Not Found	High	0.0001666	0.008835	2.56	24.16
	FALSE	High	[R].ILNEMRDQYEQMAEK.[N]		0.0293562	0.000430687	1	3	1	Q6IFU9	Q6IFU9 [274-288]		1	1897.88		100	100					117.9	#DIV/0!	#DIV/0!	#DIV/0!		Not Found	Not Found	Not Found	Peak Found	High	Peak Found	Not Found	Not Found	High	0.0001666	0.00709	3.59	34.58
	FALSE	High	[R].ILNEMRDQYEQMAEK.[N]	2xOxidation [M5; M12]	0.00858487	0.000430687	1	3	3	Q6IFU9	Q6IFU9 [274-288]		1	1929.87	1.027	0.151	0.473	1	1	1	155	22.7	#DIV/0!	#DIV/0!	#DIV/0!		High	High	Peak Found	High	Peak Found	Peak Found	Peak Found	Peak Found	High	0.0001666	0.001369	3.2	23.73
	FALSE	High	[K].NHEEEMLALR.[G]		0.0179198	0.000430687	1	1	4	Q6IFU9	Q6IFU9 [243-252]		0	1241.59	0.01	0.849	11.519		1	1		25.4	#DIV/0!	#DIV/0!	#DIV/0!		Not Found	Not Found	Peak Found	High	High	High	Peak Found	Peak Found	High	0.0001666	0.003657	3.12	29.2
	FALSE	High	[K].NHEEEMLALR.[G]	1xOxidation [M6]	0.00973816	0.000430687	1	1	15	Q6IFU9	Q6IFU9 [243-252]		0	1257.59	0.908	0.351	1.479	1	1	1	97.2	37.5	#DIV/0!	#DIV/0!	#DIV/0!		High	High	Peak Found	High	High	High	High	High	High	0.0001666	0.00163	2.65	23.84
	FALSE	High	[K].NHEEEMLALRGQTGGDVNVEMDAAPGVDLSR.[I]	2xOxidation [M6; M21]	0.000934152	0.000430687	1	1	2	Q6IFU9	Q6IFU9 [243-273]		1	3342.53	100	100	100				264.7	55.4	#DIV/0!	#DIV/0!	#DIV/0!		High	Not Found	Not Found	Peak Found	Peak Found	Peak Found	Not Found	Not Found	High	0.0001666	7.282e-05	4.95	35.42
	FALSE	High	[K].TRLEQEIATYR.[RS]		0.0028431	0.000430687	5	11	25	Q6IFV4; Q6IFU9; Q6IFU7; Q6IFU8; Q6IFV1	Q6IFV4 [388-398]; Q6IFU9 [397-407]; Q6IFU7 [385-395]; Q6IFU8 [375-385]; Q6IFV1 [413-423]		1	1379.73	0.32	1.444	3.118	1	1	1	21.8	98.2	#DIV/0!	#DIV/0!	#DIV/0!	Shared	High	High	High	High	High	High	High	High	High	0.0001666	0.0003169	4.26	30.61
	FALSE	High	[K].TRLEQEIATYRR.[L]		0.00108729	0.000430687	4	10	5	Q6IFU9; Q6IFU7; Q6IFU8; Q6IFV1	Q6IFU9 [397-408]; Q6IFU7 [385-396]; Q6IFU8 [375-386]; Q6IFV1 [413-424]		2	1535.83	66.568	12.804	19.176	1		1	267.5	51.4	#DIV/0!	#DIV/0!	#DIV/0!	Shared	High	High	Not Found	High	High	Peak Found	Peak Found	Peak Found	High	0.0001666	8.89e-05	3.71	25.92
	FALSE	High	[K].VTMQNLNDR.[L]		0.0230182	0.000430687	4	8	5	Q6IFU9; Q6IFV3; Q6IFV1; Q6IFW6	Q6IFU9 [108-116]; Q6IFV3 [96-104]; Q6IFV1 [124-132]; Q6IFW6 [147-155]		0	1090.53	0.502	0.223	1.129	1	1	1	70.4	31.3	#DIV/0!	#DIV/0!	#DIV/0!	Shared	Peak Found	Peak Found	Peak Found	High	High	Peak Found	High	High	High	0.0001666	0.005098	2.51	24.69
	FALSE	High	[K].VTMQNLNDR.[L]	1xOxidation [M3]	0.0188412	0.000430687	4	8	79	Q6IFU9; Q6IFV3; Q6IFV1; Q6IFW6	Q6IFU9 [108-116]; Q6IFV3 [96-104]; Q6IFV1 [124-132]; Q6IFW6 [147-155]		0	1106.53	0.355	0.426	1.23	1	1	1	47.1	56.6	#DIV/0!	#DIV/0!	#DIV/0!	Shared	High	High	High	High	High	High	High	High	High	0.0001666	0.003897	2.34	20.37
High	Master Protein	A0A0G2K013	Alpha-actinin-4 OS=Rattus norvegicus OX=10116 GN=Actn4 PE=1 SV=1	0	102.281	33	24	44	15	102.9	156.88	24			metal ion binding;protein binding	Pf00307, Pf00435, Pf08726, Pf11971, Pf13499		ENSRNOG00000020433.7				9	0.643906	0.290764	21.5922	133.2	3	10.4	77.3	526	24.6	11.4	14.1	High	Peak Found	Peak Found	Peak Found	High	Peak Found	Peak Found	Peak Found
	Checked	Confidence	Annotated Sequence	Modifications	Qvality PEP	Qvality q-value	# Protein Groups	# Proteins	# PSMs	Master Protein Accessions	Positions in Master Proteins	Modifications in Master Proteins	# Missed Cleavages	Theo. MH+ [Da]	Abundance Ratio: (controle CARD445) / (remplissage)	Abundance Ratio: (LPS) / (remplissage)	Abundance Ratio: (NButGT) / (remplissage)	Abundance Ratio Adj. P-Value: (controle CARD445) / (remplissage)	Abundance Ratio Adj. P-Value: (LPS) / (remplissage)	Abundance Ratio Adj. P-Value: (NButGT) / (remplissage)	Abundances (Grouped): controle CARD445	Abundances (Grouped): LPS	#DIV/0!	#DIV/0!	#DIV/0!	Quan Info	Found in Sample: [S67] F67: Sample, 1, controle CARD445	Found in Sample: [S77] F77: Sample, 2, controle CARD445	Found in Sample: [S5] F5: Sample, 5, LPS	Found in Sample: [S6] F6: Sample, 6, LPS	Found in Sample: [S1] F1: Sample, 1, NButGT	Found in Sample: [S2] F2: Sample, 2, NButGT	Found in Sample: [S3] F3: Sample, 3, remplissage	Found in Sample: [S4] F4: Sample, 4, remplissage	Confidence (by Search Engine): Sequest HT	Percolator q-Value (by Search Engine): Sequest HT	Percolator PEP (by Search Engine): Sequest HT	XCorr (by Search Engine): Sequest HT	Top Apex RT [min]
	FALSE	High	[K].AGTQIENIDEDFRDGLK.[L]		0.00197031	0.000430687	1	3	2	A0A0G2K013	A0A0G2K013 [48-64]		1	1920.93	7.424	1.873	8.804				155.5	39.2	#DIV/0!	#DIV/0!	#DIV/0!		High	Not Found	Peak Found	Peak Found	High	Peak Found	Not Found	Peak Found	High	0.0001666	0.0001961	3.99	39.93
	FALSE	High	[K].ALDFIASK.[G]		0.118102	0.0075886	3	7	2	Q6T487; A0A0G2K013; Q8R4I6	Q6T487 [96-103]; A0A0G2K013 [96-103]; Q8R4I6 [109-116]		0	864.483	2.267	2.443	29.348				25.9	27.9	#DIV/0!	#DIV/0!	#DIV/0!	Shared	High	Peak Found	Peak Found	Peak Found	High	Not Found	Not Found	Peak Found	High	0.002818	0.04662	2.65	33.43
	FALSE	High	[R].ASFNHFDKDHGGALGPEEFK.[A]		0.00169287	0.000430687	1	3	2	A0A0G2K013	A0A0G2K013 [753-772]		1	2203.02	100	100	100				26.9	7.7	#DIV/0!	#DIV/0!	#DIV/0!		Peak Found	Not Found	Not Found	Peak Found	High	Not Found	Not Found	Not Found	High	0.0001666	0.0001602	4.13	30.42
	FALSE	High	[K].ASIHEAWTDGK.[E]		0.0385654	0.000430687	2	6	1	Q6T487; A0A0G2K013	Q6T487 [403-413]; A0A0G2K013 [403-413]		0	1214.58		100	100					8	#DIV/0!	#DIV/0!	#DIV/0!	Shared	Not Found	Not Found	Peak Found	Not Found	High	Not Found	Not Found	Not Found	High	0.0001666	0.01018	2.74	24.3
	FALSE	High	[KR].DGLAFNALIHR.[H]		0.0340752	0.000430687	1	4	3	A0A0G2K013	A0A0G2K013 [175-185]		0	1226.66	100	100	100				20.7	2.6	#DIV/0!	#DIV/0!	#DIV/0!		High	Not Found	Peak Found	Not Found	High	Not Found	Not Found	Not Found	High	0.0001666	0.008651	2.71	40.9
	FALSE	High	[R].EAILAIHK.[E]		0.139469	0.00957859	1	3	1	A0A0G2K013	A0A0G2K013 [566-573]		0	894.541	11.194	8.432	24.679	1	1	1	98.8	74.4	#DIV/0!	#DIV/0!	#DIV/0!		High	Peak Found	Peak Found	Peak Found	Peak Found	Peak Found	Peak Found	Peak Found	High	0.003682	0.05884	1.95	24.45
	FALSE	High	[R].ETTDTDTADQVIASFK.[V]		0.000910812	0.000430687	1	3	2	A0A0G2K013	A0A0G2K013 [819-834]		0	1741.81	100	100	100				272.5	23.2	#DIV/0!	#DIV/0!	#DIV/0!		High	Not Found	Peak Found	Peak Found	High	Peak Found	Not Found	Not Found	High	0.0001666	7.059e-05	3.25	43.65
	FALSE	High	[R].FAIQDISVEETSAK.[E]		0.000346013	0.000430687	4	8	3	Q6T487; A0A0G2K013; Q8R4I6; D3ZCV0	Q6T487 [134-147]; A0A0G2K013 [134-147]; Q8R4I6 [147-160]; D3ZCV0 [141-154]		0	1537.77	100	100	100				179	86.5	#DIV/0!	#DIV/0!	#DIV/0!	Shared	High	Not Found	Peak Found	High	Peak Found	High	Not Found	Not Found	High	0.0001666	1.958e-05	4.02	39.9
	FALSE	High	[K].GISQEQMQEFR.[A]		0.0367043	0.000430687	1	3	1	A0A0G2K013	A0A0G2K013 [742-752]		0	1352.63	0.01	0.01	2.266						#DIV/0!	#DIV/0!	#DIV/0!		Not Found	Not Found	Not Found	Not Found	High	Peak Found	Peak Found	Not Found	High	0.0001666	0.009551	3.07	31.11
	FALSE	High	[K].GISQEQMQEFR.[A]	1xOxidation [M7]	0.0596025	0.000430687	1	3	1	A0A0G2K013	A0A0G2K013 [742-752]		0	1368.62	0.01	11.534	5.004					263.1	#DIV/0!	#DIV/0!	#DIV/0!		Not Found	Not Found	Not Found	Peak Found	High	Peak Found	Peak Found	Not Found	High	0.0001666	0.01835	2.3	26.33
	FALSE	High	[K].GYEEWLLNEIR.[R]		0.020059	0.000430687	3	7	1	Q6T487; A0A0G2K013; D3ZCV0	Q6T487 [377-387]; A0A0G2K013 [377-387]; D3ZCV0 [384-394]		0	1421.71	0.01	0.861	6.024					43.7	#DIV/0!	#DIV/0!	#DIV/0!	Shared	Not Found	Not Found	Peak Found	Peak Found	High	Peak Found	Peak Found	Not Found	High	0.0001666	0.004259	2.69	51.22
	FALSE	High	[K].HRDYETATLSDIK.[A]		0.00118048	0.000430687	1	3	1	A0A0G2K013	A0A0G2K013 [419-431]		1	1548.77	8.729	0.986	38.632		1		70.8	8	#DIV/0!	#DIV/0!	#DIV/0!		Peak Found	Not Found	Peak Found	Peak Found	High	Not Found	Peak Found	Peak Found	High	0.0001666	9.878e-05	3.99	26.25
	FALSE	High	[R].HRPELIEYDK.[L]		0.0195628	0.000430687	1	3	1	A0A0G2K013	A0A0G2K013 [186-195]		0	1299.67		100	100					33.5	#DIV/0!	#DIV/0!	#DIV/0!		Not Found	Not Found	Peak Found	Peak Found	High	Peak Found	Not Found	Not Found	High	0.0001666	0.00411	2.93	23.52
	FALSE	High	[K].HTNYTMEHIR.[V]		0.0312394	0.000430687	3	7	2	Q6T487; A0A0G2K013; D3ZCV0	Q6T487 [705-714]; A0A0G2K013 [705-714]; D3ZCV0 [712-721]		0	1301.61	5.65	0.935	8.647	1	1	1	139.2	23	#DIV/0!	#DIV/0!	#DIV/0!	Shared	Peak Found	Peak Found	Peak Found	Peak Found	High	Peak Found	Peak Found	Peak Found	High	0.0001666	0.007705	2.81	21.01
	FALSE	High	[R].KAGTQIENIDEDFRDGLK.[L]		0.00566091	0.000430687	1	3	1	A0A0G2K013	A0A0G2K013 [47-64]		2	2049.02	100	100	100				85.1	42.4	#DIV/0!	#DIV/0!	#DIV/0!		Peak Found	Peak Found	Peak Found	Not Found	High	Peak Found	Not Found	Not Found	High	0.0001666	0.000792	5.61	34.84
	FALSE	High	[R].KDDPVTNLNNAFEVAEK.[Y]		0.00785951	0.000430687	1	3	3	A0A0G2K013	A0A0G2K013 [198-214]		1	1903.94	8.16	1.153	24.193				94.6	13.4	#DIV/0!	#DIV/0!	#DIV/0!		High	Not Found	Peak Found	Peak Found	High	Peak Found	Not Found	Peak Found	High	0.0001666	0.001218	4.56	37.44
	FALSE	High	[KR].KHEAFESDLAAHQDR.[V]		2.17968e-05	0.000430687	3	7	5	Q6T487; A0A0G2K013; D3ZCV0	Q6T487 [436-450]; A0A0G2K013 [436-450]; D3ZCV0 [443-457]		1	1753.83	2.93	4.079	14.749		1	1	51.5	71.7	#DIV/0!	#DIV/0!	#DIV/0!	Shared	Peak Found	Not Found	Peak Found	High	High	High	Peak Found	Peak Found	High	0.0001666	5.011e-07	5.22	21.58
	FALSE	High	[R].ISIEMNGTLEDQLSHLK.[Q]	1xOxidation [M5]	0.000105998	0.000430687	1	3	1	A0A0G2K013	A0A0G2K013 [656-672]		0	1943.97	8.068	1.623	2.37				247.1	49.7	#DIV/0!	#DIV/0!	#DIV/0!		High	Not Found	Peak Found	Peak Found	Peak Found	Peak Found	Not Found	Peak Found	High	0.0001666	4.093e-06	3.63	40.79
	FALSE	High	[R].LSNRPAFMPSEGR.[M]	1xOxidation [M8]	0.0870541	0.00483793	2	6	1	Q6T487; A0A0G2K013	Q6T487 [347-359]; A0A0G2K013 [347-359]		0	1477.72	3.734	1.235	6.037				124.4	41.2	#DIV/0!	#DIV/0!	#DIV/0!	Shared	High	Peak Found	Peak Found	Peak Found	Peak Found	Not Found	Peak Found	Not Found	High	0.001808	0.03062	2.77	23.27
	FALSE	High	[K].LVSIGAEEIVDGNAK.[M]		0.000253784	0.000430687	1	3	2	A0A0G2K013	A0A0G2K013 [107-121]		0	1514.81	100		100				29.8		#DIV/0!	#DIV/0!	#DIV/0!		High	Peak Found	Not Found	Not Found	High	Not Found	Not Found	Not Found	High	0.0001666	1.296e-05	4.5	38.25
	FALSE	High	[K].MLDAEDIVNTARPDEK.[A]		0.00377844	0.000430687	1	2	1	A0A0G2K013	A0A0G2K013 [221-236]		0	1816.87									#DIV/0!	#DIV/0!	#DIV/0!	No Quan Values	Not Found	Not Found	Not Found	Not Found	High	Not Found	Not Found	Not Found	High	0.0001666	0.0004625	4
	FALSE	High	[K].MLDAEDIVNTARPDEK.[A]	1xOxidation [M1]	0.000486913	0.000430687	1	2	4	A0A0G2K013	A0A0G2K013 [221-236]		0	1832.87	0.973	0.693	9.223	1	1		32.7	23.3	#DIV/0!	#DIV/0!	#DIV/0!		High	Peak Found	Peak Found	Peak Found	High	Not Found	Peak Found	Peak Found	High	0.0001666	3.082e-05	4.21	34.6
	FALSE	High	[K].NFITAEELR.[R]		0.0289931	0.000430687	1	3	1	A0A0G2K013	A0A0G2K013 [841-849]		0	1092.57	0.742	1.231	36.254	1	1		7.6	12.5	#DIV/0!	#DIV/0!	#DIV/0!		Peak Found	Peak Found	Peak Found	Peak Found	High	Not Found	Peak Found	Peak Found	High	0.0001666	0.006937	2.98	35.96
	FALSE	High	[R].TINEVENQILTR.[D]		0.00423357	0.000430687	2	6	1	Q6T487; A0A0G2K013	Q6T487 [727-738]; A0A0G2K013 [727-738]		0	1429.76	4.27	0.672	2.316		1	1	206.8	32.5	#DIV/0!	#DIV/0!	#DIV/0!	Shared	High	Not Found	Peak Found	Peak Found	Peak Found	Peak Found	Peak Found	Peak Found	High	0.0001666	0.0005375	3.16	37.08
	FALSE	High	[R].VGWEQLLTTIAR.[T]		0.000916592	0.000430687	2	6	1	Q6T487; A0A0G2K013	Q6T487 [715-726]; A0A0G2K013 [715-726]		0	1386.77	100	100	100				94.3	21.1	#DIV/0!	#DIV/0!	#DIV/0!	Shared	High	Not Found	Not Found	Peak Found	Peak Found	Not Found	Not Found	Not Found	High	0.0001666	7.084e-05	3.4	52.21
	FALSE	High	[K].VLAGDKNFITAEELR.[R]		0.000615322	0.000430687	1	3	1	A0A0G2K013	A0A0G2K013 [835-849]		1	1675.9			100						#DIV/0!	#DIV/0!	#DIV/0!		Not Found	Not Found	Not Found	Not Found	High	Not Found	Not Found	Not Found	High	0.0001666	4.196e-05	3.83	36.2
High	Master Protein	G3V8L3	Lamin A, isoform CRA_b OS=Rattus norvegicus OX=10116 GN=Lmna PE=1 SV=1	0	99.015	34	23	47	23	74.3	161.66	23	cell organization and biogenesis;regulation of biological process;response to stimulus;transport	membrane;nucleus	protein binding;structural molecule activity	Pf00038, Pf00932, Pf12128	60374	ENSRNOG00000019638.7	Lmna	Depolymerisation of the Nuclear Lamina; Initiation of Nuclear Envelope Reformation; Breakdown of the nuclear lamina; Clearance of Nuclear Envelope Membranes from Chromatin	Apoptosis; Arrhythmogenic right ventricular cardiomyopathy (ARVC); Dilated cardiomyopathy; Hypertrophic cardiomyopathy (HCM)	0	0.141462	1.1105	11.6368	217.6	38.3	6.6	29.6	453.4	14.4	22.2	18	High	Peak Found	Peak Found	High	High	Peak Found	Peak Found	Peak Found
	Checked	Confidence	Annotated Sequence	Modifications	Qvality PEP	Qvality q-value	# Protein Groups	# Proteins	# PSMs	Master Protein Accessions	Positions in Master Proteins	Modifications in Master Proteins	# Missed Cleavages	Theo. MH+ [Da]	Abundance Ratio: (controle CARD445) / (remplissage)	Abundance Ratio: (LPS) / (remplissage)	Abundance Ratio: (NButGT) / (remplissage)	Abundance Ratio Adj. P-Value: (controle CARD445) / (remplissage)	Abundance Ratio Adj. P-Value: (LPS) / (remplissage)	Abundance Ratio Adj. P-Value: (NButGT) / (remplissage)	Abundances (Grouped): controle CARD445	Abundances (Grouped): LPS	#DIV/0!	#DIV/0!	#DIV/0!	Quan Info	Found in Sample: [S67] F67: Sample, 1, controle CARD445	Found in Sample: [S77] F77: Sample, 2, controle CARD445	Found in Sample: [S5] F5: Sample, 5, LPS	Found in Sample: [S6] F6: Sample, 6, LPS	Found in Sample: [S1] F1: Sample, 1, NButGT	Found in Sample: [S2] F2: Sample, 2, NButGT	Found in Sample: [S3] F3: Sample, 3, remplissage	Found in Sample: [S4] F4: Sample, 4, remplissage	Confidence (by Search Engine): Sequest HT	Percolator q-Value (by Search Engine): Sequest HT	Percolator PEP (by Search Engine): Sequest HT	XCorr (by Search Engine): Sequest HT	Top Apex RT [min]
	FALSE	High	[K].AAYEAELGDAR.[K]		0.0123705	0.000430687	1	2	1	G3V8L3	G3V8L3 [79-89]		0	1165.55	1.787	0.43	0.201	1	1		209.2	50.3	#DIV/0!	#DIV/0!	#DIV/0!		High	Peak Found	Peak Found	Peak Found	Not Found	Peak Found	Peak Found	Peak Found	High	0.0001666	0.002239	2.72	26.51
	FALSE	High	[K].EAALSTALSEK.[R]		0.0388044	0.000430687	1	3	1	G3V8L3	G3V8L3 [145-155]		0	1119.59	14.001	1.384	10.951		1	1	204.9	20.3	#DIV/0!	#DIV/0!	#DIV/0!		Peak Found	Not Found	Peak Found	Peak Found	High	Peak Found	Peak Found	Peak Found	High	0.0001666	0.01024	3.11	29.63
	FALSE	High	[K].EAALSTALSEKR.[T]		0.00241217	0.000430687	1	3	3	G3V8L3	G3V8L3 [145-156]		1	1275.69	7.161	0.462	1.519	1		1	282.4	18.2	#DIV/0!	#DIV/0!	#DIV/0!		High	Peak Found	Peak Found	Not Found	High	Peak Found	Peak Found	Peak Found	High	0.0001666	0.000255	3.69	23.91
	FALSE	High	[K].EGDLLAAQAR.[L]		0.00943614	0.000430687	1	3	1	G3V8L3	G3V8L3 [124-133]		0	1043.55	12.409	2.564	32.404				102.6	21.2	#DIV/0!	#DIV/0!	#DIV/0!		Peak Found	Not Found	Peak Found	Not Found	High	Not Found	Peak Found	Peak Found	High	0.0001666	0.001558	3.2	26.19
	FALSE	High	[K].KEGDLLAAQAR.[L]		0.0214884	0.000430687	1	3	2	G3V8L3	G3V8L3 [123-133]		1	1171.64	1.721	1.33	6.449	1	1	1	65.6	50.7	#DIV/0!	#DIV/0!	#DIV/0!		Peak Found	Peak Found	Peak Found	Peak Found	High	Peak Found	Peak Found	Peak Found	High	0.0001666	0.00466	2.89	22.4
	FALSE	High	[R].LADALQELR.[A]		0.0286344	0.000430687	1	6	3	G3V8L3	G3V8L3 [241-249]		0	1028.57	2.437	1.563	75.458	1	1		12.1	7.8	#DIV/0!	#DIV/0!	#DIV/0!		High	Peak Found	Peak Found	Peak Found	High	Not Found	Peak Found	Peak Found	High	0.0001666	0.006816	2.87	34.97
	FALSE	High	[K].LALDMEIHAYR.[K]	1xOxidation [M5]	0.0204393	0.000430687	1	6	2	G3V8L3	G3V8L3 [367-377]		0	1347.67	2.193	4.007	27.552				25.2	46.1	#DIV/0!	#DIV/0!	#DIV/0!		High	Peak Found	Not Found	Peak Found	High	Not Found	Not Found	Peak Found	High	0.0001666	0.004338	2.82	32.85
	FALSE	High	[K].LALDMEIHAYRK.[L]	1xOxidation [M5]	0.0332403	0.000430687	1	6	1	G3V8L3	G3V8L3 [367-378]		1	1475.77	100		100				356.8		#DIV/0!	#DIV/0!	#DIV/0!		High	Not Found	Not Found	Not Found	Peak Found	Not Found	Not Found	Not Found	High	0.0001666	0.00836	2.97	28.46
	FALSE	High	[R].IDSLSAQLSQLQK.[Q]		0.000508959	0.000430687	1	6	2	G3V8L3	G3V8L3 [299-311]		0	1430.78	100	100	100				35.6	24.6	#DIV/0!	#DIV/0!	#DIV/0!		High	Not Found	Not Found	Peak Found	High	Not Found	Not Found	Not Found	High	0.0001666	3.252e-05	3.87	40.09
	FALSE	High	[K].LEAALGEAKK.[Q]		0.0461094	0.000430687	1	5	1	G3V8L3	G3V8L3 [172-181]		1	1029.59	1.288	0.455	0.762		1	1	147	51.9	#DIV/0!	#DIV/0!	#DIV/0!		High	Not Found	Peak Found	Peak Found	Peak Found	Peak Found	Peak Found	Peak Found	High	0.0001666	0.01295	2.87	20.74
	FALSE	High	[R].LKDLEALLNSK.[E]		0.0113272	0.000430687	1	3	3	G3V8L3	G3V8L3 [134-144]		1	1243.73	95.426	1.805	5.579	1	1	1	367.7	7	#DIV/0!	#DIV/0!	#DIV/0!		High	Peak Found	Peak Found	Peak Found	High	Peak Found	Peak Found	Peak Found	High	0.0001666	0.001986	2.99	38.37
	FALSE	High	[R].LQEKEDLQELNDR.[L]		0.000916592	0.000430687	1	2	4	G3V8L3	G3V8L3 [29-41]		1	1629.81	4.663	2.532	13.222				87.1	47.3	#DIV/0!	#DIV/0!	#DIV/0!		High	Peak Found	Peak Found	Peak Found	High	Peak Found	Not Found	Peak Found	High	0.0001666	7.104e-05	3.03	26.72
	FALSE	High	[K].LRDLEDSLAR.[E]		0.0308535	0.000430687	1	6	4	G3V8L3	G3V8L3 [320-329]		1	1187.64	60.102	2.465	100		1		131.9	5.4	#DIV/0!	#DIV/0!	#DIV/0!		High	Not Found	Peak Found	Peak Found	High	Not Found	Peak Found	Peak Found	High	0.0001666	0.00754	3.49	28.69
	FALSE	High	[R].IRIDSLSAQLSQLQK.[Q]		0.0139405	0.000430687	1	6	1	G3V8L3	G3V8L3 [297-311]		1	1699.97	100		100				208.3		#DIV/0!	#DIV/0!	#DIV/0!		High	Not Found	Not Found	Not Found	Peak Found	Not Found	Not Found	Not Found	High	0.0001666	0.002617	3.41	41.69
	FALSE	High	[R].ITESEEVVSR.[E]		0.0122158	0.000430687	1	2	2	G3V8L3	G3V8L3 [63-72]		0	1148.58	6.392	7.537	6.613				118.7	140	#DIV/0!	#DIV/0!	#DIV/0!		High	Peak Found	Not Found	High	Peak Found	Not Found	Not Found	Peak Found	High	0.0001666	0.002192	2.92	23.44
	FALSE	High	[R].LVEIDNGKQR.[E]		0.0710338	0.00166744	1	6	1	G3V8L3	G3V8L3 [226-235]		1	1171.64	100						400		#DIV/0!	#DIV/0!	#DIV/0!		High	Not Found	Not Found	Not Found	Not Found	Not Found	Not Found	Not Found	High	0.0006312	0.02326	3.04	20.03
	FALSE	High	[R].MQQQLDEYQELLDIK.[L]		0.000178075	0.000430687	1	6	1	G3V8L3	G3V8L3 [352-366]		0	1893.93	1.27	0.01	2.075	1		1	116.9		#DIV/0!	#DIV/0!	#DIV/0!		Peak Found	Peak Found	Not Found	Not Found	High	Peak Found	Peak Found	Peak Found	High	0.0001666	8.095e-06	4.01	49.49
	FALSE	High	[R].MQQQLDEYQELLDIK.[L]	1xOxidation [M1]	0.000257016	0.000430687	1	6	2	G3V8L3	G3V8L3 [352-366]		0	1909.92	6.505	0.219	0.572		1	1	313.6	10.6	#DIV/0!	#DIV/0!	#DIV/0!		High	Not Found	Peak Found	Peak Found	Peak Found	Peak Found	Peak Found	Peak Found	High	0.0001666	1.32e-05	4.73	48.38
	FALSE	High	[K].NIYSEELR.[E]		0.0918245	0.00521366	1	6	1	G3V8L3	G3V8L3 [209-216]		0	1023.51	100		100				314.2		#DIV/0!	#DIV/0!	#DIV/0!		High	Peak Found	Not Found	Not Found	Peak Found	Peak Found	Not Found	Not Found	High	0.00194	0.03294	2.23	29.1
	FALSE	High	[R].NSNLVGAAHEELQQSR.[I]		6.38783e-06	0.000430687	1	6	4	G3V8L3	G3V8L3 [281-296]		0	1752.86	100	100	100				80.2	12.4	#DIV/0!	#DIV/0!	#DIV/0!		High	Not Found	Not Found	Peak Found	High	Not Found	Not Found	Not Found	High	0.0001666	9.878e-08	4.26	28.76
	FALSE	High	[R].SGAQASSTPLSPTR.[I]		0.00343671	0.000430687	1	4	1	G3V8L3	G3V8L3 [12-25]		0	1359.69	100		100				382		#DIV/0!	#DIV/0!	#DIV/0!		High	Not Found	Not Found	Not Found	Peak Found	Not Found	Not Found	Not Found	High	0.0001666	0.000409	3.73	23.13
	FALSE	High	[R].SVGGSGGGSFGDNLVTR.[S]		0.00017253	0.000430687	1	2	2	G3V8L3	G3V8L3 [629-645]		0	1566.75	0.268	0.302	1.205		1	1	38.6	43.5	#DIV/0!	#DIV/0!	#DIV/0!		High	Not Found	Peak Found	Peak Found	High	Peak Found	Peak Found	Peak Found	High	0.0001666	7.758e-06	4.19	32.84
	FALSE	High	[R].TLEGELHDLR.[G]		0.011616	0.000430687	1	3	2	G3V8L3	G3V8L3 [157-166]		0	1182.61	2.944	1.892	57.041				18.7	12	#DIV/0!	#DIV/0!	#DIV/0!		Peak Found	Not Found	Peak Found	High	High	Not Found	Not Found	Peak Found	High	0.0001666	0.002055	3.23	31.62
	FALSE	High	[R].VAVEEVDEEGKFVR.[L]		0.00453825	0.000430687	1	6	2	G3V8L3	G3V8L3 [440-453]		1	1605.81	100	100	100				255	2.8	#DIV/0!	#DIV/0!	#DIV/0!		High	Not Found	Peak Found	Not Found	High	Peak Found	Not Found	Not Found	High	0.0001666	0.0005882	3.41	30.56
High	Master Protein	P34058	Heat shock protein HSP 90-beta OS=Rattus norvegicus OX=10116 GN=Hsp90ab1 PE=1 SV=4	0	97.461	34	24	54	12	83.2	181.07	24	cell organization and biogenesis;metabolic process;regulation of biological process;response to stimulus	cell surface;cytoplasm;cytosol;extracellular;membrane;mitochondrion;nucleus	enzyme regulator activity;nucleotide binding;protein binding;RNA binding	Pf00183, Pf02518, Pf13589	301252	ENSRNOG00000019834.6	Hsp90ab1	HSP90 chaperone cycle for steroid hormone receptors (SHR); Aryl hydrocarbon receptor signalling; Regulation of actin dynamics for phagocytic cup formation; Neutrophil degranulation; The role of GTSE1 in G2/M progression after G2 checkpoint; The NLRP3 inflammasome; Attenuation phase; Sema3A PAK dependent Axon repulsion; HSF1 activation	Antigen processing and presentation; Prostate cancer; Estrogen signaling pathway; Protein processing in endoplasmic reticulum; PI3K-Akt signaling pathway; Progesterone-mediated oocyte maturation; Pathways in cancer; NOD-like receptor signaling pathway	12	0.238235	1.29877	10.2091	144.4	25.6	7.5	33	518.4	18.6	32.7	19.9	High	High	Peak Found	Peak Found	High	Peak Found	Peak Found	Peak Found
	Checked	Confidence	Annotated Sequence	Modifications	Qvality PEP	Qvality q-value	# Protein Groups	# Proteins	# PSMs	Master Protein Accessions	Positions in Master Proteins	Modifications in Master Proteins	# Missed Cleavages	Theo. MH+ [Da]	Abundance Ratio: (controle CARD445) / (remplissage)	Abundance Ratio: (LPS) / (remplissage)	Abundance Ratio: (NButGT) / (remplissage)	Abundance Ratio Adj. P-Value: (controle CARD445) / (remplissage)	Abundance Ratio Adj. P-Value: (LPS) / (remplissage)	Abundance Ratio Adj. P-Value: (NButGT) / (remplissage)	Abundances (Grouped): controle CARD445	Abundances (Grouped): LPS	#DIV/0!	#DIV/0!	#DIV/0!	Quan Info	Found in Sample: [S67] F67: Sample, 1, controle CARD445	Found in Sample: [S77] F77: Sample, 2, controle CARD445	Found in Sample: [S5] F5: Sample, 5, LPS	Found in Sample: [S6] F6: Sample, 6, LPS	Found in Sample: [S1] F1: Sample, 1, NButGT	Found in Sample: [S2] F2: Sample, 2, NButGT	Found in Sample: [S3] F3: Sample, 3, remplissage	Found in Sample: [S4] F4: Sample, 4, remplissage	Confidence (by Search Engine): Sequest HT	Percolator q-Value (by Search Engine): Sequest HT	Percolator PEP (by Search Engine): Sequest HT	XCorr (by Search Engine): Sequest HT	Top Apex RT [min]
	FALSE	High	[K].ADLINNLGTIAK.[S]		0.00275464	0.000430687	2	3	4	P34058; P82995	P34058 [96-107]; P82995 [101-112]		0	1242.71	6.638	1.759	7.695	1	1	1	155.4	41.2	#DIV/0!	#DIV/0!	#DIV/0!	Shared	High	High	Peak Found	Peak Found	High	Peak Found	Peak Found	Peak Found	High	0.0001666	0.0003042	3.66	40.06
	FALSE	High	[R].APFDLFENK.[K]		0.0540675	0.000430687	1	2	2	P34058	P34058 [339-347]		0	1080.54	5.227	1.108	16.048	1	1		89.4	18.9	#DIV/0!	#DIV/0!	#DIV/0!		High	High	Peak Found	Peak Found	Peak Found	Not Found	Peak Found	Peak Found	High	0.0001666	0.01611	2.52	43.31
	FALSE	High	[K].EDQTEYLEER.[R]		0.00626256	0.000430687	2	3	4	P34058; P82995	P34058 [187-196]; P82995 [192-201]		0	1311.57	100	100	100				24.4	8.6	#DIV/0!	#DIV/0!	#DIV/0!	Shared	High	High	Not Found	High	High	Not Found	Not Found	Not Found	High	0.0001666	0.0009057	3.3	28.2
	FALSE	High	[K].EGLELPEDEEEK.[K]		0.00211224	0.000430687	2	3	3	P34058; P82995	P34058 [539-550]; P82995 [548-559]		0	1416.64	100	100	100				180.8	26	#DIV/0!	#DIV/0!	#DIV/0!	Shared	High	High	Peak Found	Not Found	High	Peak Found	Not Found	Not Found	High	0.0001666	0.0002151	2.97	33.15
	FALSE	High	[K].EGLELPEDEEEKK.[K]		0.0820233	0.00367983	2	3	1	P34058; P82995	P34058 [539-551]; P82995 [548-560]		1	1544.73									#DIV/0!	#DIV/0!	#DIV/0!	No Quan Values	Not Found	Not Found	Not Found	Not Found	High	Not Found	Not Found	Not Found	High	0.001379	0.02837	3.15
	FALSE	High	[K].EGLELPEDEEEKKK.[MQ]		0.00289753	0.000430687	2	3	2	P34058; P82995	P34058 [539-552]; P82995 [548-561]		2	1672.83	100	100	100				8.1	6	#DIV/0!	#DIV/0!	#DIV/0!	Shared	Peak Found	Peak Found	Not Found	Peak Found	High	Not Found	Not Found	Not Found	High	0.0001666	0.0003263	4.04	24.84
	FALSE	High	[K].EKYIDQEELNK.[T]		0.00551973	0.000430687	2	3	1	P34058; P82995	P34058 [274-284]; P82995 [283-293]		1	1408.7	100		100				15.8		#DIV/0!	#DIV/0!	#DIV/0!	Shared	Not Found	Peak Found	Not Found	Not Found	High	Not Found	Not Found	Not Found	High	0.0001666	0.000763	3.42	24.32
	FALSE	High	[R].ELISNASDALDK.[I]		0.00202079	0.000430687	2	4	4	Q66HD0; P34058	Q66HD0 [103-114]; P34058 [42-53]		0	1275.64	4.472	0.732	6.566				140.1	22.9	#DIV/0!	#DIV/0!	#DIV/0!	Shared	High	High	High	Not Found	High	Peak Found	Not Found	Peak Found	High	0.0001666	0.0002018	3.5	31.92
	FALSE	High	[R].ELISNASDALDKIR.[LY]		0.000964168	0.000430687	2	4	1	Q66HD0; P34058	Q66HD0 [103-116]; P34058 [42-55]		1	1544.83	100		100				154.7		#DIV/0!	#DIV/0!	#DIV/0!	Shared	High	Not Found	Not Found	Not Found	Peak Found	Not Found	Not Found	Not Found	High	0.0001666	7.566e-05	3.44	37.41
	FALSE	High	[K].EQVANSAFVER.[V]		0.004425	0.000430687	1	2	1	P34058	P34058 [492-502]		0	1249.62	0.246	0.186	0.395				54	40.7	#DIV/0!	#DIV/0!	#DIV/0!		High	Peak Found	Not Found	Peak Found	Peak Found	Peak Found	Peak Found	Not Found	High	0.0001666	0.0005696	3.26	27.13
	FALSE	High	[R].GVVDSEDIPLNLSR.[E]		0.000685182	0.000430687	2	4	11	P34058; P82995	P34058 [379-392]; P82995 [388-401]		0	1513.79	0.706	0.616	2.697	1	1	1	56.3	49.1	#DIV/0!	#DIV/0!	#DIV/0!	Shared	High	High	High	High	High	High	High	High	High	0.0001666	4.841e-05	3.59	41.32
	FALSE	High	[K].HLEINPDHPIVETLR.[Q]		0.0245018	0.000430687	1	2	1	P34058	P34058 [625-639]		0	1782.95									#DIV/0!	#DIV/0!	#DIV/0!	No Quan Values	Not Found	Not Found	Not Found	Not Found	High	Not Found	Not Found	Not Found	High	0.0001666	0.005532	4.04
	FALSE	High	[K].HNDDEQYAWESSAGGSFTVR.[AT]		0.000205966	0.000430687	2	3	1	P34058; P82995	P34058 [149-168]; P82995 [154-173]		0	2255.96	100		100				88.9		#DIV/0!	#DIV/0!	#DIV/0!	Shared	High	Not Found	Not Found	Not Found	Peak Found	Not Found	Not Found	Not Found	High	0.0001666	9.84e-06	3.88	37.83
	FALSE	High	[K].HSQFIGYPITLYLEK.[E]		0.00492664	0.000430687	1	2	1	P34058	P34058 [205-219]		0	1808.96	0.977	1.11	0.01				126.6	143.8	#DIV/0!	#DIV/0!	#DIV/0!		Not Found	High	Peak Found	Peak Found	Not Found	Not Found	Not Found	Peak Found	High	0.0001666	0.0006575	3.28	46.5
	FALSE	High	[K].IDIIPNPQER.[T]		0.0111855	0.000430687	1	2	3	P34058	P34058 [73-82]		0	1194.65	12.13	3.24	7.239				205.5	54.9	#DIV/0!	#DIV/0!	#DIV/0!		High	High	Not Found	Peak Found	High	Peak Found	Not Found	Peak Found	High	0.0001666	0.00196	3.1	35.29
	FALSE	High	[R].NPDDITQEEYGEFYK.[S]		0.000395174	0.000430687	1	2	4	P34058	P34058 [292-306]		0	1847.8	100	100	100				29.6	6.8	#DIV/0!	#DIV/0!	#DIV/0!		High	High	Peak Found	Peak Found	High	Not Found	Not Found	Not Found	High	0.0001666	2.336e-05	4.17	39.62
	FALSE	High	[K].SLTNDWEDHLAVK.[H]		0.00328798	0.000430687	1	2	3	P34058	P34058 [307-319]		0	1527.74	100	100	100				109.4	51.8	#DIV/0!	#DIV/0!	#DIV/0!		High	Not Found	Not Found	Peak Found	High	Peak Found	Not Found	Not Found	High	0.0001666	0.000386	3.18	37.03
	FALSE	High	[K].SLVSVTK.[E]		0.112095	0.0075886	1	2	1	P34058	P34058 [532-538]		0	733.445	100						400		#DIV/0!	#DIV/0!	#DIV/0!		High	Peak Found	Not Found	Not Found	Not Found	Not Found	Not Found	Not Found	High	0.002818	0.0435	2.22	23.7
	FALSE	High	[K].SIYYITGESK.[E]		0.112748	0.0075886	1	2	1	P34058	P34058 [482-491]		0	1160.58	100		100				42.7		#DIV/0!	#DIV/0!	#DIV/0!		High	Peak Found	Not Found	Not Found	Peak Found	Not Found	Not Found	Not Found	High	0.002818	0.04368	2.18	31.75
	FALSE	High	[K].SIYYITGESKEQVANSAFVER.[V]		3.73199e-05	0.000430687	1	2	1	P34058	P34058 [482-502]		1	2391.18									#DIV/0!	#DIV/0!	#DIV/0!	No Quan Values	High	Not Found	Not Found	Not Found	Not Found	Not Found	Not Found	Not Found	High	0.0001666	1.025e-06	5.18
	FALSE	High	[R].TLTLVDTGIGMTK.[A]		0.00573285	0.000430687	1	2	1	P34058	P34058 [83-95]		0	1349.73			100						#DIV/0!	#DIV/0!	#DIV/0!		Not Found	Not Found	Not Found	Not Found	High	Peak Found	Not Found	Not Found	High	0.0001666	0.0008046	2.92	41.42
	FALSE	High	[R].TLTIVDTGIGMTK.[A]	1xOxidation [M11]	0.00322622	0.000430687	2	3	4	P34058; P82995	P34058 [83-95]; P82995 [88-100]		0	1365.73	6.87	1.089	1.288				268.2	42.5	#DIV/0!	#DIV/0!	#DIV/0!	Shared	High	High	Not Found	Peak Found	High	Peak Found	Peak Found	Not Found	High	0.0001666	0.0003768	3.08	36.99
	FALSE	High	[R].YESLTDPSKLDSGK.[E]		0.00733269	0.000430687	2	4	1	P34058; P82995	P34058 [56-69]; P82995 [61-74]		1	1539.75	3.177	0.01	6.66				117.3		#DIV/0!	#DIV/0!	#DIV/0!	Shared	Peak Found	Not Found	Not Found	Not Found	High	Peak Found	Not Found	Peak Found	High	0.0001666	0.001118	2.66	28.87
	FALSE	High	[R].YHTSQSGDEMTSLSEYVSR.[M]		0.00063109	0.000430687	1	2	1	P34058	P34058 [457-475]		0	2176.95	0.01	0.913	4.643		1	1		55.7	#DIV/0!	#DIV/0!	#DIV/0!		Not Found	Not Found	Peak Found	Peak Found	High	Peak Found	Peak Found	Peak Found	High	0.0001666	4.324e-05	4.84	36.68
	FALSE	High	[R].YHTSQSGDEMTSLSEYVSR.[M]	1xOxidation [M10]	5.52451e-05	0.000430687	1	2	4	P34058	P34058 [457-475]		0	2192.94	4.571	1.274	5.428				149	41.5	#DIV/0!	#DIV/0!	#DIV/0!		High	Peak Found	Peak Found	Peak Found	High	Peak Found	Not Found	Peak Found	High	0.0001666	1.728e-06	4.28	30.61
	FALSE	High	[K].YIDQEELNK.[T]		0.0472557	0.000430687	2	3	3	P34058; P82995	P34058 [276-284]; P82995 [285-293]		0	1151.56	3.886	0.947	4.298				153.4	37.4	#DIV/0!	#DIV/0!	#DIV/0!	Shared	High	High	Peak Found	Peak Found	High	Peak Found	Not Found	Peak Found	High	0.0001666	0.01344	2.52	25.41
High	Master Protein	A0A0G2K1J5	Plectin OS=Rattus norvegicus OX=10116 GN=Plec PE=1 SV=1	0	95.643	11	32	43	32	498.9	142.38	32	cell differentiation;cell organization and biogenesis;response to stimulus	cytoplasm;cytoskeleton;cytosol;membrane	protein binding;RNA binding;structural molecule activity	Pf00307, Pf00681, Pf07812, Pf11971	64204	ENSRNOG00000023781.7	Plec	Assembly of collagen fibrils and other multimeric structures; Caspase-mediated cleavage of cytoskeletal proteins; Type I hemidesmosome assembly		0	1.0227	1.08294	5.80259	81.9	1.8	19.5	66.1	496.2	41.7	35.9	56.8	High	Peak Found	Peak Found	High	High	Peak Found	Peak Found	Peak Found
	Checked	Confidence	Annotated Sequence	Modifications	Qvality PEP	Qvality q-value	# Protein Groups	# Proteins	# PSMs	Master Protein Accessions	Positions in Master Proteins	Modifications in Master Proteins	# Missed Cleavages	Theo. MH+ [Da]	Abundance Ratio: (controle CARD445) / (remplissage)	Abundance Ratio: (LPS) / (remplissage)	Abundance Ratio: (NButGT) / (remplissage)	Abundance Ratio Adj. P-Value: (controle CARD445) / (remplissage)	Abundance Ratio Adj. P-Value: (LPS) / (remplissage)	Abundance Ratio Adj. P-Value: (NButGT) / (remplissage)	Abundances (Grouped): controle CARD445	Abundances (Grouped): LPS	#DIV/0!	#DIV/0!	#DIV/0!	Quan Info	Found in Sample: [S67] F67: Sample, 1, controle CARD445	Found in Sample: [S77] F77: Sample, 2, controle CARD445	Found in Sample: [S5] F5: Sample, 5, LPS	Found in Sample: [S6] F6: Sample, 6, LPS	Found in Sample: [S1] F1: Sample, 1, NButGT	Found in Sample: [S2] F2: Sample, 2, NButGT	Found in Sample: [S3] F3: Sample, 3, remplissage	Found in Sample: [S4] F4: Sample, 4, remplissage	Confidence (by Search Engine): Sequest HT	Percolator q-Value (by Search Engine): Sequest HT	Percolator PEP (by Search Engine): Sequest HT	XCorr (by Search Engine): Sequest HT	Top Apex RT [min]
	FALSE	High	[R].AGTLSITEFADMLSGNAGGFR.[S]	1xOxidation [M12]	0.0306623	0.000430687	1	10	1	A0A0G2K1J5	A0A0G2K1J5 [4064-4084]		0	2131.01									#DIV/0!	#DIV/0!	#DIV/0!	No Quan Values	High	Not Found	Not Found	Not Found	Not Found	Not Found	Not Found	Not Found	High	0.0001666	0.007479	3.29
	FALSE	High	[K].AQVEQELTTLR.[L]		0.0441675	0.000430687	1	10	1	A0A0G2K1J5	A0A0G2K1J5 [2022-2032]		0	1287.69		100	100					26	#DIV/0!	#DIV/0!	#DIV/0!		Not Found	Not Found	Peak Found	Not Found	High	Peak Found	Not Found	Not Found	High	0.0001666	0.01222	2.36	33.41
	FALSE	High	[R].AVTGYKDPYSGK.[L]		0.0187235	0.000430687	1	10	1	A0A0G2K1J5	A0A0G2K1J5 [3850-3861]		1	1285.64	1.601	0.667	4.797				79.4	33.1	#DIV/0!	#DIV/0!	#DIV/0!		High	Peak Found	Peak Found	Not Found	Peak Found	Peak Found	Not Found	Peak Found	High	0.0001666	0.003882	2.7	22.75
	FALSE	High	[K].DTHDQLSEPSEVR.[S]		0.00714997	0.000430687	1	10	2	A0A0G2K1J5	A0A0G2K1J5 [3672-3684]		0	1512.69		100	100					20.2	#DIV/0!	#DIV/0!	#DIV/0!		Not Found	Not Found	Peak Found	Peak Found	High	Not Found	Not Found	Not Found	High	0.0001666	0.001082	3.36	24.1
	FALSE	High	[K].GFFDPNTEENLTYLQLMER.[C]		0.0144762	0.000430687	1	10	1	A0A0G2K1J5	A0A0G2K1J5 [3929-3947]		0	2317.08									#DIV/0!	#DIV/0!	#DIV/0!	No Quan Values	Not Found	Not Found	Not Found	Not Found	High	Not Found	Not Found	Not Found	High	0.0001666	0.00274	4.23
	FALSE	High	[K].GFFDPNTHENLTYLQLLER.[C]		0.000150113	0.000430687	1	10	1	A0A0G2K1J5	A0A0G2K1J5 [2692-2710]; [3351-3369]		0	2307.14	1.964	2.678	11.32				46.3	63.1	#DIV/0!	#DIV/0!	#DIV/0!		Peak Found	Not Found	Peak Found	Peak Found	High	Peak Found	Not Found	Peak Found	High	0.0001666	6.479e-06	3.77	50.43
	FALSE	High	[R].GLFDEEMNEILTDPSDDTK.[G]		0.00675526	0.000430687	1	10	1	A0A0G2K1J5	A0A0G2K1J5 [3910-3928]		0	2168.95									#DIV/0!	#DIV/0!	#DIV/0!	No Quan Values	Not Found	Not Found	Not Found	Not Found	High	Not Found	Not Found	Not Found	High	0.0001666	0.001002	2.8
	FALSE	High	[R].GLFDEEMNEILTDPSDDTK.[G]	1xOxidation [M7]	0.00070274	0.000430687	1	10	1	A0A0G2K1J5	A0A0G2K1J5 [3910-3928]		0	2184.95	100						400		#DIV/0!	#DIV/0!	#DIV/0!		High	Not Found	Not Found	Not Found	Not Found	Not Found	Not Found	Not Found	High	0.0001666	5.004e-05	3.16	47.55
	FALSE	High	[K].GIYQSLEGAVQAGQLK.[I]		0.0701833	0.00166744	1	10	1	A0A0G2K1J5	A0A0G2K1J5 [184-199]		0	1661.89	100		100				59.9		#DIV/0!	#DIV/0!	#DIV/0!		Peak Found	Not Found	Not Found	Not Found	High	Not Found	Not Found	Not Found	High	0.0006312	0.02279	3.39	45.27
	FALSE	High	[K].GYYSPYSVSGSGSTAGSR.[T]		0.0781949	0.00290643	1	10	1	A0A0G2K1J5	A0A0G2K1J5 [4313-4330]		0	1782.79									#DIV/0!	#DIV/0!	#DIV/0!	No Quan Values	Not Found	Not Found	Not Found	Not Found	High	Not Found	Not Found	Not Found	High	0.0009396	0.02651	2.6
	FALSE	High	[R].KGLVGPELHDR.[L]		0.0209574	0.000430687	1	10	2	A0A0G2K1J5	A0A0G2K1J5 [3590-3600]		1	1220.67	10.042	1.171	57.634				57.5	6.7	#DIV/0!	#DIV/0!	#DIV/0!		High	Not Found	Peak Found	Peak Found	High	Not Found	Not Found	Peak Found	High	0.0001666	0.004509	3.16	21.54
	FALSE	High	[R].LAAEQELIR.[L]		0.0621902	0.000859575	1	10	2	A0A0G2K1J5	A0A0G2K1J5 [1549-1557]		0	1042.59	100	100	100				78	82.3	#DIV/0!	#DIV/0!	#DIV/0!		High	Peak Found	Peak Found	Peak Found	High	Peak Found	Not Found	Not Found	High	0.0003288	0.01947	2.68	30.48
	FALSE	High	[R].LAEVEAALEK.[Q]		0.0714627	0.00166744	1	10	1	A0A0G2K1J5	A0A0G2K1J5 [1202-1211]		0	1072.59	0.01	1.431	3.104		1	1		103.4	#DIV/0!	#DIV/0!	#DIV/0!		Not Found	Not Found	Peak Found	Peak Found	High	Peak Found	Peak Found	Peak Found	High	0.0006312	0.02336	2.67	31
	FALSE	High	[R].LKAEAELLQQQK.[E]		0.00165058	0.000430687	1	10	2	A0A0G2K1J5	A0A0G2K1J5 [2165-2176]		1	1398.8	100		100				108.9		#DIV/0!	#DIV/0!	#DIV/0!		High	Not Found	Not Found	Not Found	High	Not Found	Not Found	Not Found	High	0.0001666	0.0001547	4.25	26.76
	FALSE	High	[R].LLDAQLSTGGIVDPSK.[S]		8.02423e-05	0.000430687	1	10	1	A0A0G2K1J5	A0A0G2K1J5 [2973-2988]		0	1613.87		100	100					30.1	#DIV/0!	#DIV/0!	#DIV/0!		Not Found	Not Found	Not Found	Peak Found	High	Not Found	Not Found	Not Found	High	0.0001666	2.819e-06	4.52	39.18
	FALSE	High	[R].LLDPEDVDVPQPDEK.[S]		0.000508959	0.000430687	1	10	1	A0A0G2K1J5	A0A0G2K1J5 [78-92]		0	1708.83	0.01	0.01	3.138						#DIV/0!	#DIV/0!	#DIV/0!		Not Found	Not Found	Not Found	Not Found	High	Not Found	Peak Found	Peak Found	High	0.0001666	3.251e-05	4.32	37.11
	FALSE	High	[R].LLEAQIATGGIIDPVHSHR.[VL]		0.000982639	0.000430687	1	10	3	A0A0G2K1J5	A0A0G2K1J5 [2645-2663]; [3304-3322]		0	2027.1	0.042	0.697	1.454	1	1	1	5.3	87.3	#DIV/0!	#DIV/0!	#DIV/0!		Peak Found	Peak Found	Peak Found	High	High	Peak Found	Peak Found	Peak Found	High	0.0001666	7.795e-05	3.11	37.46
	FALSE	High	[R].LLFNDVQTLK.[D]		0.031434	0.000430687	1	10	1	A0A0G2K1J5	A0A0G2K1J5 [294-303]		0	1190.68	9.568	0.01	35.755				82.6		#DIV/0!	#DIV/0!	#DIV/0!		Peak Found	Not Found	Not Found	Not Found	High	Not Found	Not Found	Peak Found	High	0.0001666	0.007769	3.12	41.58
	FALSE	High	[R].LSVYQAMKK.[G]	1xOxidation [M7]	0.106989	0.00697792	1	10	1	A0A0G2K1J5	A0A0G2K1J5 [3787-3795]		1	1083.59	100						400		#DIV/0!	#DIV/0!	#DIV/0!		High	Not Found	Not Found	Not Found	Not Found	Not Found	Not Found	Not Found	High	0.002586	0.04087	1.96	19.85
	FALSE	High	[R].NLVDNITGQR.[L]		0.105129	0.00697792	1	10	2	A0A0G2K1J5	A0A0G2K1J5 [4141-4150]		0	1129.6	1.41	1.057	22.455				21.8	16.3	#DIV/0!	#DIV/0!	#DIV/0!		High	Peak Found	Peak Found	Peak Found	High	Not Found	Not Found	Peak Found	High	0.002475	0.0396	2.5	34.27
	FALSE	High	[R].QLAEEDLAQQR.[A]		0.00489562	0.000430687	1	10	1	A0A0G2K1J5	A0A0G2K1J5 [2135-2145]		0	1300.65	1.782	0.722	3.318				104.5	42.3	#DIV/0!	#DIV/0!	#DIV/0!		Peak Found	Not Found	Not Found	Peak Found	High	Peak Found	Peak Found	Not Found	High	0.0001666	0.0006517	3.51	27.57
	FALSE	High	[R].QLLEEELAR.[L]		0.0461094	0.000430687	1	10	1	A0A0G2K1J5	A0A0G2K1J5 [1570-1578]		0	1100.59	6.752	1.189	12.264		1		127.4	22.4	#DIV/0!	#DIV/0!	#DIV/0!		Peak Found	Not Found	Peak Found	Peak Found	High	Not Found	Peak Found	Peak Found	High	0.0001666	0.01299	3	33.56
	FALSE	High	[R].QLQLAQEAAQK.[R]		0.0260794	0.000430687	1	10	2	A0A0G2K1J5	A0A0G2K1J5 [1875-1885]		0	1227.67	100	100	100				74.2	24.7	#DIV/0!	#DIV/0!	#DIV/0!		High	Not Found	Not Found	Peak Found	High	Not Found	Not Found	Not Found	High	0.0001666	0.006055	3.5	26.43
	FALSE	High	[R].QTNLENLDQAFSVAER.[D]		3.2266e-05	0.000430687	1	10	2	A0A0G2K1J5	A0A0G2K1J5 [56-71]		0	1834.89	0.913	0.71	4.862				48.8	37.9	#DIV/0!	#DIV/0!	#DIV/0!		High	Peak Found	Peak Found	Not Found	High	Not Found	Not Found	Peak Found	High	0.0001666	8.475e-07	4.58	44.94
	FALSE	High	[R].QVQVALETAQR.[S]		0.0385654	0.000430687	1	10	1	A0A0G2K1J5	A0A0G2K1J5 [1402-1412]		0	1242.68	6.021	3.44	18.276				83.8	47.9	#DIV/0!	#DIV/0!	#DIV/0!		Peak Found	Not Found	Not Found	Peak Found	High	Not Found	Not Found	Peak Found	High	0.0001666	0.01017	2.93	27.53
	FALSE	High	[R].SELELTLGK.[L]		0.101498	0.00591739	1	10	1	A0A0G2K1J5	A0A0G2K1J5 [905-913]		0	989.551	0.01	4.021	5.477					153.2	#DIV/0!	#DIV/0!	#DIV/0!		Not Found	Not Found	Not Found	Peak Found	High	Peak Found	Not Found	Peak Found	High	0.002199	0.038	2.39	35.96
	FALSE	High	[R].SLAAEEEAAR.[Q]		0.0243493	0.000430687	1	10	1	A0A0G2K1J5	A0A0G2K1J5 [1833-1842]		0	1046.51	7.705	0.01	1.265				309.1		#DIV/0!	#DIV/0!	#DIV/0!		High	Not Found	Not Found	Not Found	Peak Found	Not Found	Peak Found	Not Found	High	0.0001666	0.005507	3.19	22.87
	FALSE	High	[R].SQVEEELFSVR.[V]		0.0929169	0.00521366	1	10	1	A0A0G2K1J5	A0A0G2K1J5 [2064-2074]		0	1322.66	100		100				103.5		#DIV/0!	#DIV/0!	#DIV/0!		High	Not Found	Not Found	Not Found	Peak Found	Not Found	Not Found	Not Found	High	0.00194	0.03355	2.96	40.36
	FALSE	High	[R].SSSVGSSSSYPISSAVPR.[T]		0.0493282	0.000430687	1	10	1	A0A0G2K1J5	A0A0G2K1J5 [4087-4104]		0	1754.86	100	100	100				46.8	44.8	#DIV/0!	#DIV/0!	#DIV/0!		Peak Found	Not Found	Not Found	Peak Found	High	Not Found	Not Found	Not Found	High	0.0001666	0.01413	3.55	30.75
	FALSE	High	[K].VLALPEPSPAAPTLR.[S]		0.00662858	0.000430687	1	10	1	A0A0G2K1J5	A0A0G2K1J5 [890-904]		0	1531.88	100		100				93.6		#DIV/0!	#DIV/0!	#DIV/0!		High	Not Found	Not Found	Not Found	Peak Found	Not Found	Not Found	Not Found	High	0.0001666	0.000977	3.13	41.4
	FALSE	High	[R].VPVDVAYQR.[G]		0.0557421	0.000430687	1	10	1	A0A0G2K1J5	A0A0G2K1J5 [2664-2672]		0	1046.56			100						#DIV/0!	#DIV/0!	#DIV/0!		Not Found	Not Found	Not Found	Not Found	High	Not Found	Not Found	Not Found	High	0.0001666	0.01672	2.53	27.28
	FALSE	High	[K].VQSGSESVIQEYVDLR.[T]		0.000140021	0.000430687	1	10	2	A0A0G2K1J5	A0A0G2K1J5 [1145-1160]		0	1808.9	100		100				74.6		#DIV/0!	#DIV/0!	#DIV/0!		High	Not Found	Not Found	Not Found	High	Not Found	Not Found	Not Found	High	0.0001666	5.889e-06	4.78	45.52
	FALSE	High	[R].YSELTTLTSQYIK.[F]		0.0150322	0.000430687	1	10	1	A0A0G2K1J5	A0A0G2K1J5 [1163-1175]		0	1546.8	0.01	0.01	2.865						#DIV/0!	#DIV/0!	#DIV/0!		Not Found	Not Found	Not Found	Not Found	High	Peak Found	Not Found	Peak Found	High	0.0001666	0.002893	3.17	43.69
High	Master Protein	G3V6D8	Myosin-3 OS=Rattus norvegicus OX=10116 GN=Myh3 PE=1 SV=1	0	95.27	13	23	53	1	223.6	190.42	23	cell organization and biogenesis;metabolic process;regulation of biological process;transport	cytoskeleton;Golgi	catalytic activity;motor activity;nucleotide binding;protein binding;structural molecule activity;transporter activity	Pf00038, Pf00063, Pf00261, Pf01496, Pf01576, Pf02463, Pf02736, Pf04111, Pf05557, Pf05622, Pf05667, Pf05701, Pf06160, Pf07888, Pf08317, Pf09726, Pf10174, Pf12128, Pf12718, Pf13514, Pf15070		ENSRNOG00000046276.2				0	#DIV/0!	0.00530555	1.15663				782.2	7.5	2.1	5	3.3	Not Found	Not Found	Not Found	High	Peak Found	Peak Found	Peak Found	Peak Found
	Checked	Confidence	Annotated Sequence	Modifications	Qvality PEP	Qvality q-value	# Protein Groups	# Proteins	# PSMs	Master Protein Accessions	Positions in Master Proteins	Modifications in Master Proteins	# Missed Cleavages	Theo. MH+ [Da]	Abundance Ratio: (controle CARD445) / (remplissage)	Abundance Ratio: (LPS) / (remplissage)	Abundance Ratio: (NButGT) / (remplissage)	Abundance Ratio Adj. P-Value: (controle CARD445) / (remplissage)	Abundance Ratio Adj. P-Value: (LPS) / (remplissage)	Abundance Ratio Adj. P-Value: (NButGT) / (remplissage)	Abundances (Grouped): controle CARD445	Abundances (Grouped): LPS	#DIV/0!	#DIV/0!	#DIV/0!	Quan Info	Found in Sample: [S67] F67: Sample, 1, controle CARD445	Found in Sample: [S77] F77: Sample, 2, controle CARD445	Found in Sample: [S5] F5: Sample, 5, LPS	Found in Sample: [S6] F6: Sample, 6, LPS	Found in Sample: [S1] F1: Sample, 1, NButGT	Found in Sample: [S2] F2: Sample, 2, NButGT	Found in Sample: [S3] F3: Sample, 3, remplissage	Found in Sample: [S4] F4: Sample, 4, remplissage	Confidence (by Search Engine): Sequest HT	Percolator q-Value (by Search Engine): Sequest HT	Percolator PEP (by Search Engine): Sequest HT	XCorr (by Search Engine): Sequest HT	Top Apex RT [min]
	FALSE	High	[R].AEDEEEINAELTAK.[K]		0.000570341	0.000430687	5	10	1	G3V6D8; F1LMU0; G3V6E1; A0A0G2K0F5; F1M8F6	G3V6D8 [927-940]; F1LMU0 [930-943]; G3V6E1 [909-922]; A0A0G2K0F5 [932-945]; F1M8F6 [929-942]		0	1561.72	0.01	58.324	0.01					393.3	#DIV/0!	#DIV/0!	#DIV/0!	Shared	Not Found	Not Found	Not Found	High	Not Found	Not Found	Not Found	Peak Found	High	0.0001666	3.786e-05	4.23	32.27
	FALSE	High	[K].AITDAAMMAEELKK.[E]	2xOxidation [M7; M8]	0.00562528	0.000430687	6	15	2	G3V8B0; G3V6D8; F1LMU0; G3V6E1; A0A0G2K0F5; G3V885	G3V8B0 [1758-1771]; G3V6D8 [1759-1772]; F1LMU0 [1762-1775]; G3V6E1 [1740-1753]; A0A0G2K0F5 [1764-1777]; G3V885 [1760-1773]		1	1553.75		100	100					327	#DIV/0!	#DIV/0!	#DIV/0!	Shared	Not Found	Not Found	Peak Found	High	Peak Found	High	Not Found	Not Found	High	0.0001666	0.0007846	3.2	28.02
	FALSE	High	[RK].DIDDLELTLAK.[VA]		0.0119122	0.000430687	7	15	5	G3V8B0; G3V6D8; F1LMU0; G3V6E1; A0A0G2K0F5; G3V885; F1M8F6	G3V8B0 [953-963]; G3V6D8 [954-964]; F1LMU0 [957-967]; G3V6E1 [936-946]; A0A0G2K0F5 [959-969]; G3V885 [955-965]; F1M8F6 [956-966]		0	1245.66	0.01	5.964	4.129		1	1		215.1	#DIV/0!	#DIV/0!	#DIV/0!	Shared	Not Found	Not Found	High	High	Peak Found	High	Peak Found	Peak Found	High	0.0001666	0.002131	3.11	46.76
	FALSE	High	[K].DTQLHLDDALR.[G]		0.0123705	0.000430687	4	9	2	G3V6D8; F1LMU0; G3V6E1; A0A0G2K0F5	G3V6D8 [1653-1663]; F1LMU0 [1656-1666]; G3V6E1 [1634-1644]; A0A0G2K0F5 [1658-1668]		0	1296.65		100	100					398.4	#DIV/0!	#DIV/0!	#DIV/0!	Shared	Not Found	Not Found	Not Found	High	Peak Found	Peak Found	Not Found	Not Found	High	0.0001666	0.002224	3.67	33.63
	FALSE	High	[R].ENQSILITGESGAGK.[T]		0.000295396	0.000430687	7	14	6	G3V8B0; G3V6D8; F1LMU0; G3V6E1; A0A0G2K0F5; G3V885; F1M8F6	G3V8B0 [170-184]; G3V6D8 [171-185]; F1LMU0 [171-185]; G3V6E1 [172-186]; A0A0G2K0F5 [172-186]; G3V885 [170-184]; F1M8F6 [173-187]		0	1503.76	0.274	8.271	4.464	1	1	1	7.8	236.2	#DIV/0!	#DIV/0!	#DIV/0!	Shared	Peak Found	Peak Found	High	High	High	High	High	Peak Found	High	0.0001666	1.58e-05	4.71	30.38
	FALSE	High	[R].EQYEEEQEGKAELQR.[A]		0.00227874	0.000430687	2	3	2	G3V6D8; F1M8F6	G3V6D8 [1346-1360]; F1M8F6 [1348-1362]		1	1865.85		100						400	#DIV/0!	#DIV/0!	#DIV/0!	Shared	Not Found	Not Found	High	High	Not Found	Not Found	Not Found	Not Found	High	0.0001666	0.0002369	3.39	24.73
	FALSE	High	[K].EVTERAEDEEEINAELTAK.[K]		4.34394e-05	0.000430687	4	7	2	G3V6D8; G3V6E1; A0A0G2K0F5; F1M8F6	G3V6D8 [922-940]; G3V6E1 [904-922]; A0A0G2K0F5 [927-945]; F1M8F6 [924-942]		1	2176.03		100	100					390.9	#DIV/0!	#DIV/0!	#DIV/0!	Shared	Not Found	Not Found	Not Found	High	Not Found	Peak Found	Not Found	Not Found	High	0.0001666	1.256e-06	4.9	32.4
	FALSE	High	[K].GSSFQTVSALFR.[E]		0.00891579	0.000430687	5	10	1	G3V6D8; F1LMU0; G3V6E1; A0A0G2K0F5; F1M8F6	G3V6D8 [642-653]; F1LMU0 [645-656]; G3V6E1 [624-635]; A0A0G2K0F5 [647-658]; F1M8F6 [644-655]		0	1299.67	0.01	90.494	0.01					395.6	#DIV/0!	#DIV/0!	#DIV/0!	Shared	Not Found	Not Found	Not Found	High	Not Found	Not Found	Peak Found	Peak Found	High	0.0001666	0.001439	3.37	45.49
	FALSE	High	[K].KAITDAAMMAEELKK.[E]	2xOxidation [M8; M9]	0.00599187	0.000430687	6	15	2	G3V8B0; G3V6D8; F1LMU0; G3V6E1; A0A0G2K0F5; G3V885	G3V8B0 [1757-1771]; G3V6D8 [1758-1772]; F1LMU0 [1761-1775]; G3V6E1 [1739-1753]; A0A0G2K0F5 [1763-1777]; G3V885 [1759-1773]		2	1681.85	0.311	7.955	1.867				11.2	285.8	#DIV/0!	#DIV/0!	#DIV/0!	Shared	Not Found	Peak Found	Peak Found	High	Peak Found	Not Found	Peak Found	Not Found	High	0.0001666	0.0008531	4.54	25.78
	FALSE	High	[K].LASADIETYLLEK.[S]		0.000888056	0.000430687	7	14	8	G3V8B0; G3V6D8; F1LMU0; G3V6E1; A0A0G2K0F5; G3V885; F1M8F6	G3V8B0 [258-270]; G3V6D8 [259-271]; F1LMU0 [261-273]; G3V6E1 [262-274]; A0A0G2K0F5 [262-274]; G3V885 [259-271]; F1M8F6 [261-273]		0	1465.78	0.159	10.718	3.117	1	1	1	4.2	285.9	#DIV/0!	#DIV/0!	#DIV/0!	Shared	Peak Found	High	High	High	High	High	Peak Found	Peak Found	High	0.0001666	6.801e-05	4.41	47.25
	FALSE	High	[R].LDEAEQIALK.[G]		0.0238974	0.000430687	6	14	4	G3V8B0; G3V6D8; F1LMU0; G3V6E1; A0A0G2K0F5; G3V885	G3V8B0 [1797-1806]; G3V6D8 [1798-1807]; F1LMU0 [1801-1810]; G3V6E1 [1779-1788]; A0A0G2K0F5 [1803-1812]; G3V885 [1799-1808]		0	1129.61	0.01	8.083	1.6					302.7	#DIV/0!	#DIV/0!	#DIV/0!	Shared	Not Found	Not Found	Peak Found	High	Peak Found	High	Not Found	Peak Found	High	0.0001666	0.005346	3.31	31.87
	FALSE	High	[R].IEELEEELEAER.[TA]		0.00160935	0.000430687	7	14	10	G3V8B0; G3V6D8; F1LMU0; G3V6E1; A0A0G2K0F5; G3V885; F1M8F6	G3V8B0 [1115-1126]; G3V6D8 [1116-1127]; F1LMU0 [1119-1130]; G3V6E1 [1098-1109]; A0A0G2K0F5 [1121-1132]; G3V885 [1117-1128]; F1M8F6 [1118-1129]		0	1488.71	0.282	3.588	1.96	1	1	1	16.5	210.1	#DIV/0!	#DIV/0!	#DIV/0!	Shared	High	High	High	High	High	High	High	Peak Found	High	0.0001666	0.0001499	4.1	37.89
	FALSE	High	[K].IKEVTERAEDEEEINAELTAK.[K]		2.65197e-05	0.000430687	4	7	2	G3V6D8; G3V6E1; A0A0G2K0F5; F1M8F6	G3V6D8 [920-940]; G3V6E1 [902-922]; A0A0G2K0F5 [925-945]; F1M8F6 [922-942]		2	2417.2	0.01	0.814	0.756		1	1		126.7	#DIV/0!	#DIV/0!	#DIV/0!	Shared	Not Found	Not Found	Peak Found	High	Peak Found	Peak Found	Peak Found	Peak Found	High	0.0001666	6.542e-07	4.83	31.57
	FALSE	High	[K].LLASIDIDHTQYK.[F]		0.000459966	0.000430687	1	2	2	G3V6D8	G3V6D8 [746-758]		0	1516.8	0.01	100	0.967			1		396	#DIV/0!	#DIV/0!	#DIV/0!		Not Found	Not Found	Not Found	High	Peak Found	Peak Found	Peak Found	Peak Found	High	0.0001666	2.847e-05	3.96	33.78
	FALSE	High	[K].NKDPLNETVVGLYQK.[S]		0.0119122	0.000430687	6	13	1	G3V8B0; G3V6D8; F1LMU0; G3V6E1; A0A0G2K0F5; G3V885	G3V8B0 [597-611]; G3V6D8 [598-612]; F1LMU0 [600-614]; G3V6E1 [576-590]; A0A0G2K0F5 [602-616]; G3V885 [598-612]		1	1717.91		100	100					246.5	#DIV/0!	#DIV/0!	#DIV/0!	Shared	Not Found	Not Found	Not Found	Peak Found	Not Found	High	Not Found	Not Found	High	0.0001666	0.00212	3.81	35.66
	FALSE	High	[K].QAFTQQIEELKR.[Q]		0.00258589	0.000430687	4	9	2	G3V6D8; F1LMU0; G3V6E1; A0A0G2K0F5	G3V6D8 [1307-1318]; F1LMU0 [1310-1321]; G3V6E1 [1288-1299]; A0A0G2K0F5 [1312-1323]		1	1490.8	100	100	100				42.8	307.9	#DIV/0!	#DIV/0!	#DIV/0!	Shared	Peak Found	Not Found	Peak Found	High	Peak Found	Not Found	Not Found	Not Found	High	0.0001666	0.00028	3.9	31.44
	FALSE	High	[R].QEAPPHIFSISDNAYQFMLTDR.[E]	1xOxidation [M18]	0.0050847	0.000430687	5	10	1	G3V6D8; F1LMU0; G3V6E1; A0A0G2K0F5; F1M8F6	G3V6D8 [149-170]; F1LMU0 [149-170]; G3V6E1 [150-171]; A0A0G2K0F5 [150-171]; F1M8F6 [151-172]		0	2596.21		100						400	#DIV/0!	#DIV/0!	#DIV/0!	Shared	Not Found	Not Found	Not Found	High	Not Found	Not Found	Not Found	Not Found	High	0.0001666	0.0006853	4.86	46.99
	FALSE	High	[K].RQEAPPHIFSISDNAYQFMLTDR.[E]	1xOxidation [M19]	0.0168305	0.000430687	5	10	1	G3V6D8; F1LMU0; G3V6E1; A0A0G2K0F5; F1M8F6	G3V6D8 [148-170]; F1LMU0 [148-170]; G3V6E1 [149-171]; A0A0G2K0F5 [149-171]; F1M8F6 [150-172]		1	2752.31		100	100					376.4	#DIV/0!	#DIV/0!	#DIV/0!	Shared	Not Found	Not Found	Not Found	High	Not Found	Peak Found	Not Found	Not Found	High	0.0001666	0.003349	4.05	43.06
	FALSE	High	[K].SAETEKEMATMKEEFQK.[T]	2xOxidation [M8; M11]	0.0007072	0.000430687	3	4	2	G3V6D8; G3V6E1; F1M8F6	G3V6D8 [843-859]; G3V6E1 [825-841]; F1M8F6 [845-861]		2	2048.92		100	100					399.4	#DIV/0!	#DIV/0!	#DIV/0!	Shared	Not Found	Not Found	Not Found	High	Peak Found	Not Found	Not Found	Not Found	High	0.0001666	5.031e-05	5.12	19.59
	FALSE	High	[R].SLSTELFK.[LIV]		0.1295	0.0092871	5	12	1	G3V8B0; G3V6D8; F1LMU0; A0A0G2K0F5; G3V885	G3V8B0 [1476-1483]; G3V6D8 [1477-1484]; F1LMU0 [1480-1487]; A0A0G2K0F5 [1482-1489]; G3V885 [1478-1485]		0	924.504	0.297	5.873	3.671	1	1	1	10.9	216.7	#DIV/0!	#DIV/0!	#DIV/0!	Shared	Peak Found	Peak Found	High	Peak Found	Peak Found	Peak Found	Peak Found	Peak Found	High	0.00344	0.0531	2.56	36.1
	FALSE	High	[R].TKYETDAIQR.[T]		0.0560829	0.000430687	7	14	3	G3V8B0; G3V6D8; F1LMU0; G3V6E1; A0A0G2K0F5; G3V885; F1M8F6	G3V8B0 [1373-1382]; G3V6D8 [1374-1383]; F1LMU0 [1377-1386]; G3V6E1 [1355-1364]; A0A0G2K0F5 [1379-1388]; G3V885 [1375-1384]; F1M8F6 [1376-1385]		1	1224.62	0.7	54.575	0.395	1		1	4.9	385.2	#DIV/0!	#DIV/0!	#DIV/0!	Shared	Peak Found	Peak Found	Not Found	High	Peak Found	Peak Found	Peak Found	Peak Found	High	0.0001666	0.01689	2.49	20.57
	FALSE	High	[RK].VLNASAIPEGQFIDSK.[K]		0.0010468	0.000430687	4	9	1	G3V6D8; F1LMU0; A0A0G2K0F5; F1M8F6	G3V6D8 [725-740]; F1LMU0 [728-743]; A0A0G2K0F5 [730-745]; F1M8F6 [727-742]		0	1688.89	0.01	6.972	0.01					349.8	#DIV/0!	#DIV/0!	#DIV/0!	Shared	Not Found	Not Found	Peak Found	High	Not Found	Not Found	Not Found	Peak Found	High	0.0001666	8.488e-05	3.65	40.44
	FALSE	High	[RK].VLNASAIPEGQFIDSKK.[A]		0.0481334	0.000430687	4	9	1	G3V6D8; F1LMU0; A0A0G2K0F5; F1M8F6	G3V6D8 [725-741]; F1LMU0 [728-744]; A0A0G2K0F5 [730-746]; F1M8F6 [727-743]		1	1816.98									#DIV/0!	#DIV/0!	#DIV/0!	No Quan Values	Not Found	Not Found	Not Found	High	Not Found	Not Found	Not Found	Not Found	High	0.0001666	0.01376	3.36
High	Master Protein	P10719	ATP synthase subunit beta, mitochondrial OS=Rattus norvegicus OX=10116 GN=Atp5f1b PE=1 SV=2	0	91.406	51	17	72	17	56.3	241.47	17	cell differentiation;cellular homeostasis;metabolic process;regulation of biological process;transport	cell surface;membrane;mitochondrion;nucleus	catalytic activity;metal ion binding;nucleotide binding;protein binding;receptor activity;transporter activity	Pf00006, Pf00306, Pf02874	171374		Atp5b		Alzheimer's disease; Oxidative phosphorylation; Metabolic pathways; Parkinson's disease; Huntington's disease	0	1.54701	0.849493	1.60477	115.5	18.5	43.5	163.8	193.2	89.4	79.5	96.6	High	High	High	High	High	High	High	High
	Checked	Confidence	Annotated Sequence	Modifications	Qvality PEP	Qvality q-value	# Protein Groups	# Proteins	# PSMs	Master Protein Accessions	Positions in Master Proteins	Modifications in Master Proteins	# Missed Cleavages	Theo. MH+ [Da]	Abundance Ratio: (controle CARD445) / (remplissage)	Abundance Ratio: (LPS) / (remplissage)	Abundance Ratio: (NButGT) / (remplissage)	Abundance Ratio Adj. P-Value: (controle CARD445) / (remplissage)	Abundance Ratio Adj. P-Value: (LPS) / (remplissage)	Abundance Ratio Adj. P-Value: (NButGT) / (remplissage)	Abundances (Grouped): controle CARD445	Abundances (Grouped): LPS	#DIV/0!	#DIV/0!	#DIV/0!	Quan Info	Found in Sample: [S67] F67: Sample, 1, controle CARD445	Found in Sample: [S77] F77: Sample, 2, controle CARD445	Found in Sample: [S5] F5: Sample, 5, LPS	Found in Sample: [S6] F6: Sample, 6, LPS	Found in Sample: [S1] F1: Sample, 1, NButGT	Found in Sample: [S2] F2: Sample, 2, NButGT	Found in Sample: [S3] F3: Sample, 3, remplissage	Found in Sample: [S4] F4: Sample, 4, remplissage	Confidence (by Search Engine): Sequest HT	Percolator q-Value (by Search Engine): Sequest HT	Percolator PEP (by Search Engine): Sequest HT	XCorr (by Search Engine): Sequest HT	Top Apex RT [min]
	FALSE	High	[K].AHGGYSVFAGVGER.[T]		0.00728658	0.000430687	1	2	2	P10719	P10719 [226-239]		0	1406.68	3.35	2.051	4.913	1	1	1	118.4	72.5	#DIV/0!	#DIV/0!	#DIV/0!		High	Peak Found	Peak Found	Peak Found	Peak Found	Peak Found	Peak Found	Peak Found	High	0.0001666	0.001108	3.41	31.04
	FALSE	High	[R].AIAELGIYPAVDPLDSTSR.[I]		0.000685182	0.000430687	1	2	4	P10719	P10719 [388-406]		0	1988.03	1.295	3.785	5.399	1	1	1	45.1	131.9	#DIV/0!	#DIV/0!	#DIV/0!		High	High	Peak Found	Peak Found	High	Peak Found	Peak Found	Peak Found	High	0.0001666	4.834e-05	3.82	50.26
	FALSE	High	[R].DQEGQDVLLFIDNIFR.[F]		0.000102698	0.000430687	1	2	2	P10719	P10719 [295-310]		0	1921.97		100	100					129.1	#DIV/0!	#DIV/0!	#DIV/0!		Not Found	Not Found	Not Found	High	High	Not Found	Not Found	Not Found	High	0.0001666	3.91e-06	4.6	54.81
	FALSE	High	[R].FLSQPFQVAEVFTGHMGK.[L]	1xOxidation [M16]	0.000357132	0.000430687	1	2	2	P10719	P10719 [463-480]		0	2039.01	0.688	0.777	1.386	1	1	1	71.5	80.7	#DIV/0!	#DIV/0!	#DIV/0!		High	Peak Found	Peak Found	Peak Found	High	Peak Found	Peak Found	Peak Found	High	0.0001666	2.043e-05	3.58	47.63
	FALSE	High	[R].FTQAGSEVSALLGR.[I]		0.000275539	0.000430687	1	2	13	P10719	P10719 [311-324]		0	1435.75	0.101	0.61	1.226	1	1	1	13.8	83.1	#DIV/0!	#DIV/0!	#DIV/0!		High	High	High	High	High	High	High	High	High	0.0001666	1.445e-05	3.91	42.15
	FALSE	High	[K].KGSITSVQAIYVPADDLTDPAPATTFAHLDATTVLSR.[A]		0.00806029	0.000430687	1	2	1	P10719	P10719 [351-387]		1	3842.98	0.01	0.01	1.855						#DIV/0!	#DIV/0!	#DIV/0!		Not Found	Not Found	Not Found	Not Found	High	Not Found	Peak Found	Not Found	High	0.0001666	0.001268	4	50.08
	FALSE	High	[K].IGLFGGAGVGK.[T]		0.00477348	0.000430687	1	2	12	P10719	P10719 [202-212]		0	975.562	0.147	0.613	1.387	1	1	1	18.7	77.8	#DIV/0!	#DIV/0!	#DIV/0!		High	Peak Found	High	High	High	High	High	High	High	0.0001666	0.0006313	3.08	37.1
	FALSE	High	[R].IMDPNIVGSEHYDVAR.[G]	1xOxidation [M2]	0.000110099	0.000430687	1	2	3	P10719	P10719 [407-422]		0	1831.86	0.01	1.945	4.5		1	1		104.5	#DIV/0!	#DIV/0!	#DIV/0!		High	Not Found	Peak Found	Peak Found	High	Peak Found	Peak Found	Peak Found	High	0.0001666	4.305e-06	4.09	31.3
	FALSE	High	[R].IMNVIGEPIDER.[G]	1xOxidation [M2]	0.00219391	0.000430687	1	2	2	P10719	P10719 [144-155]		0	1401.7	1.808	4.521	2.463	1	1	1	73.9	184.7	#DIV/0!	#DIV/0!	#DIV/0!		High	Peak Found	Peak Found	High	Peak Found	Peak Found	Peak Found	Peak Found	High	0.0001666	0.0002251	3.09	32.98
	FALSE	High	[R].IPSAVGYQPTLATDMGTMQER.[I]	2xOxidation [M15; M18]	9.04916e-05	0.000430687	1	2	2	P10719	P10719 [325-345]		0	2298.07	7.249	0.986	2.262				252.2	34.3	#DIV/0!	#DIV/0!	#DIV/0!		High	Not Found	Peak Found	Peak Found	Peak Found	Not Found	Peak Found	Not Found	High	0.0001666	3.298e-06	4.1	35.5
	FALSE	High	[R].LVLEVAQHLGESTVR.[T]		0.000734557	0.000430687	1	2	1	P10719	P10719 [95-109]		0	1650.92	2.309	1.981	0.303	1	1	1	165.2	141.7	#DIV/0!	#DIV/0!	#DIV/0!		High	Peak Found	Peak Found	Peak Found	Peak Found	Peak Found	Peak Found	Peak Found	High	0.0001666	5.291e-05	3.48	37.86
	FALSE	High	[R].TIAMDGTEGLVR.[G]	1xOxidation [M4]	0.00399955	0.000430687	1	2	11	P10719	P10719 [110-121]		0	1278.64	0.308	0.878	0.918	1	1	1	39.6	113.2	#DIV/0!	#DIV/0!	#DIV/0!		High	High	High	High	High	High	Peak Found	High	High	0.0001666	0.0005003	2.8	29.19
	FALSE	High	[R].TREGNDLYHEMIESGVINLK.[D]	1xOxidation [M11]	0.00505269	0.000430687	1	2	1	P10719	P10719 [240-259]		1	2334.14	1.092	0.01	0.902	1			145.9		#DIV/0!	#DIV/0!	#DIV/0!		High	Peak Found	Not Found	Not Found	Not Found	Peak Found	Peak Found	Peak Found	High	0.0001666	0.0006792	4.47	36.56
	FALSE	High	[R].VALTGLTVAEYFR.[D]		0.000486913	0.000430687	1	2	6	P10719	P10719 [282-294]		0	1439.79	0.647	1.42	3.255		1	1	41	89.8	#DIV/0!	#DIV/0!	#DIV/0!		High	Not Found	High	High	Peak Found	High	High	High	High	0.0001666	3.081e-05	4.03	50.31
	FALSE	High	[K].VALVYGQMNEPPGAR.[A]		0.0578172	0.000430687	1	2	2	P10719	P10719 [265-279]		0	1601.81	0.01	0.491	0.681		1	1		90.4	#DIV/0!	#DIV/0!	#DIV/0!		Not Found	Not Found	Peak Found	Peak Found	High	Peak Found	Peak Found	High	High	0.0001666	0.01758	3.6	36.02
	FALSE	High	[K].VALVYGQMNEPPGAR.[A]	1xOxidation [M8]	0.000647263	0.000430687	1	2	3	P10719	P10719 [265-279]		0	1617.81	100	100	100				101.8	116.3	#DIV/0!	#DIV/0!	#DIV/0!		High	High	Peak Found	Peak Found	High	Peak Found	Not Found	Not Found	High	0.0001666	4.487e-05	2.69	31.13
	FALSE	High	[K].VLDSGAPIK.[I]		0.115397	0.0075886	1	2	1	P10719	P10719 [125-133]		0	899.52	0.01	3.293	3.281					173.9	#DIV/0!	#DIV/0!	#DIV/0!		Not Found	Not Found	Not Found	Peak Found	High	Peak Found	Not Found	Peak Found	High	0.002818	0.04511	2.39	24.67
	FALSE	High	[K].VLDSGAPIKIPVGPETLGR.[I]		0.000958089	0.000430687	1	2	4	P10719	P10719 [125-143]		1	1919.1	7.01	3.656	8.095				141.9	74	#DIV/0!	#DIV/0!	#DIV/0!		High	High	Peak Found	Peak Found	High	Peak Found	Not Found	Peak Found	High	0.0001666	7.523e-05	3.34	41.85
High	Master Protein	Q4FZU2	Keratin, type II cytoskeletal 6A OS=Rattus norvegicus OX=10116 GN=Krt6a PE=1 SV=1	0	90.786	19	14	275	5	59.2	822.12	14	metabolic process;response to stimulus		catalytic activity;motor activity;structural molecule activity	Pf00038, Pf01576, Pf04111, Pf04156, Pf05957, Pf12128, Pf13166	683313; 100365213		LOC683313; LOC100365213			3	2.49072	0.541805	2.52483	86.7	10.3	28.3	213.3	292.1	38.4	65.9	65	High	High	High	High	High	High	High	High
	Checked	Confidence	Annotated Sequence	Modifications	Qvality PEP	Qvality q-value	# Protein Groups	# Proteins	# PSMs	Master Protein Accessions	Positions in Master Proteins	Modifications in Master Proteins	# Missed Cleavages	Theo. MH+ [Da]	Abundance Ratio: (controle CARD445) / (remplissage)	Abundance Ratio: (LPS) / (remplissage)	Abundance Ratio: (NButGT) / (remplissage)	Abundance Ratio Adj. P-Value: (controle CARD445) / (remplissage)	Abundance Ratio Adj. P-Value: (LPS) / (remplissage)	Abundance Ratio Adj. P-Value: (NButGT) / (remplissage)	Abundances (Grouped): controle CARD445	Abundances (Grouped): LPS	#DIV/0!	#DIV/0!	#DIV/0!	Quan Info	Found in Sample: [S67] F67: Sample, 1, controle CARD445	Found in Sample: [S77] F77: Sample, 2, controle CARD445	Found in Sample: [S5] F5: Sample, 5, LPS	Found in Sample: [S6] F6: Sample, 6, LPS	Found in Sample: [S1] F1: Sample, 1, NButGT	Found in Sample: [S2] F2: Sample, 2, NButGT	Found in Sample: [S3] F3: Sample, 3, remplissage	Found in Sample: [S4] F4: Sample, 4, remplissage	Confidence (by Search Engine): Sequest HT	Percolator q-Value (by Search Engine): Sequest HT	Percolator PEP (by Search Engine): Sequest HT	XCorr (by Search Engine): Sequest HT	Top Apex RT [min]
	FALSE	High	[R].AEAESWYQTK.[SY]		0.0141168	0.000430687	4	6	10	A0A0G2JUG1; A0A0G2JW69; Q6IG05; Q4FZU2	A0A0G2JUG1 [338-347]; A0A0G2JW69 [284-293]; Q6IG05 [327-336]; Q4FZU2 [339-348]		0	1212.55	0.808	0.694	5.133	1	1	1	42.3	36.4	#DIV/0!	#DIV/0!	#DIV/0!	Shared	High	High	Peak Found	High	High	High	High	High	High	0.0001666	0.002665	3.08	28.45
	FALSE	High	[K].DVDAAYMNKVELQAK.[VA]		0.00015691	0.000430687	2	3	6	A0A0G2K7N1; Q4FZU2	A0A0G2K7N1 [244-258]; Q4FZU2 [262-276]		1	1694.84	0.383	1.761	9.515		1	1	12.1	55.6	#DIV/0!	#DIV/0!	#DIV/0!	Shared	Not Found	Peak Found	Peak Found	High	High	High	Peak Found	Peak Found	High	0.0001666	6.88e-06	4.83	34.08
	FALSE	High	[K].DVDAAYMNKVELQAK.[VA]	1xOxidation [M7]	0.000134806	0.000430687	2	3	15	A0A0G2K7N1; Q4FZU2	A0A0G2K7N1 [244-258]; Q4FZU2 [262-276]		1	1710.84	7.995	0.864	0.43	1	1	1	310.8	33.6	#DIV/0!	#DIV/0!	#DIV/0!	Shared	High	High	Peak Found	High	High	Peak Found	High	High	High	0.0001666	5.612e-06	4.3	29.02
	FALSE	High	[K].FASFIDKVR.[F]		0.0300957	0.000430687	12	24	7	A0A0G2JXH6; A0A0G2JZQ9; A0A0G2K7N1; A0A0G2JW69; Q6IFZ5; Q6IG05; Q6P6Q2; A0A0G2K6P7; Q6IMF3; Q4FZU2; G3V712; Q10758	A0A0G2JXH6 [142-150]; A0A0G2JZQ9 [178-186]; A0A0G2K7N1 [145-153]; A0A0G2JW69 [107-115]; Q6IFZ5 [170-178]; Q6IG05 [151-159]; Q6P6Q2 [175-183]; A0A0G2K6P7 [157-165]; Q6IMF3 [190-198]; Q4FZU2 [163-171]; G3V712 [96-104]; Q10758 [102-110]		1	1082.6	3.597	0.32	0.407	1	1		270.3	24.1	#DIV/0!	#DIV/0!	#DIV/0!	Shared	High	High	High	High	High	Not Found	Peak Found	High	High	0.0001666	0.007321	2.86	32.31
	FALSE	High	[K].KDVDAAYMNKVELQAK.[VA]	1xOxidation [M8]	6.89383e-05	0.000430687	2	3	1	A0A0G2K7N1; Q4FZU2	A0A0G2K7N1 [243-258]; Q4FZU2 [261-276]		2	1838.93	100	100					376.8	23.2	#DIV/0!	#DIV/0!	#DIV/0!	Shared	High	Not Found	Not Found	Peak Found	Not Found	Not Found	Not Found	Not Found	High	0.0001666	2.31e-06	5.57	24.57
	FALSE	High	[K].LALDVEIATYR.[KT]		0.00101421	0.000430687	6	11	18	Q6IFZ5; Q6IG05; Q6P6Q2; A0A0G2K6P7; A0A0G2JWX4; Q4FZU2	Q6IFZ5 [454-464]; Q6IG05 [433-443]; Q6P6Q2 [457-467]; A0A0G2K6P7 [437-447]; A0A0G2JWX4 [490-500]; Q4FZU2 [445-455]		0	1263.69	0.102	1.098	0.791		1	1	13.6	146.8	#DIV/0!	#DIV/0!	#DIV/0!	Shared	High	Not Found	High	High	High	High	High	High	High	0.0001666	8.137e-05	3.16	43.66
	FALSE	High	[K].LEGLEDALQK.[A]		0.017043	0.000430687	1	1	7	Q4FZU2	Q4FZU2 [416-425]		0	1115.59	0.148	1.171	3.886	1	1	1	9.6	75.5	#DIV/0!	#DIV/0!	#DIV/0!		High	Peak Found	Peak Found	High	High	High	High	High	High	0.0001666	0.00342	3.08	34.92
	FALSE	High	[R].LRSEIDHVKK.[Q]		0.118787	0.0075886	1	1	2	Q4FZU2	Q4FZU2 [380-389]		2	1224.71	0.415	1.292	1.303	1	1	1	41.4	128.9	#DIV/0!	#DIV/0!	#DIV/0!		High	Peak Found	Peak Found	High	Peak Found	Peak Found	Peak Found	Peak Found	High	0.002818	0.0471	2.75	32.24
	FALSE	High	[R].SLDLDSIIAEVK.[A]		0.000312703	0.000430687	5	9	76	A0A0G2JUG1; A0A0G2JW69; Q6IG05; Q6P6Q2; Q4FZU2	A0A0G2JUG1 [315-326]; A0A0G2JW69 [261-272]; Q6IG05 [304-315]; Q6P6Q2 [328-339]; Q4FZU2 [316-327]		0	1302.72	0.155	1.417	1.707	1	1	1	14.5	132.5	#DIV/0!	#DIV/0!	#DIV/0!	Shared	High	High	High	High	High	High	High	High	High	0.0001666	1.714e-05	3.57	51.4
	FALSE	High	[RK].SRAEAESWYQTK.[SY]		0.00253731	0.000430687	4	6	8	A0A0G2JUG1; A0A0G2JW69; Q6IG05; Q4FZU2	A0A0G2JUG1 [336-347]; A0A0G2JW69 [282-293]; Q6IG05 [325-336]; Q4FZU2 [337-348]		1	1455.69	0.822	0.47	4.78	1	1	1	46.5	26.6	#DIV/0!	#DIV/0!	#DIV/0!	Shared	High	High	Peak Found	High	High	High	Peak Found	High	High	0.0001666	0.0002737	3.8	24.97
	FALSE	High	[R].TAAENEFVTLK.[K]		0.00538206	0.000430687	1	1	13	Q4FZU2	Q4FZU2 [250-260]		0	1222.63	0.415	1.16	4.012	1	1	1	25.2	70.4	#DIV/0!	#DIV/0!	#DIV/0!		High	High	High	High	High	High	High	High	High	0.0001666	0.0007397	3.82	33.35
	FALSE	High	[R].TAAENEFVTLKK.[D]		0.00133966	0.000430687	1	1	23	Q4FZU2	Q4FZU2 [250-261]		1	1350.73	1.989	1.171	3.218	1	1	1	107.8	63.5	#DIV/0!	#DIV/0!	#DIV/0!		High	High	High	High	High	High	High	High	High	0.0001666	0.0001171	3.96	27.4
	FALSE	High	[K].TLNNKFASFIDK.[LV-]		0.0173667	0.000430687	9	17	3	A0A0G2JUG1; A0A0G2JZQ9; A0A0G2JW69; Q6IG05; Q6P6Q2; A0A0G2K6P7; Q4FZU2; G3V712; Q10758	A0A0G2JUG1 [158-169]; A0A0G2JZQ9 [173-184]; A0A0G2JW69 [102-113]; Q6IG05 [146-157]; Q6P6Q2 [170-181]; A0A0G2K6P7 [152-163]; Q4FZU2 [158-169]; G3V712 [91-102]; Q10758 [97-108]		1	1397.74	0.059	0.116	0.018				19.8	38.8	#DIV/0!	#DIV/0!	#DIV/0!	Shared	High	Peak Found	Peak Found	Peak Found	Peak Found	Peak Found	Not Found	High	High	0.0001666	0.003521	3.34	35.17
	FALSE	High	[K].TLNNKFASFIDKVR.[F]		0.0154146	0.000430687	8	15	4	A0A0G2JZQ9; A0A0G2JW69; Q6IG05; Q6P6Q2; A0A0G2K6P7; Q4FZU2; G3V712; Q10758	A0A0G2JZQ9 [173-186]; A0A0G2JW69 [102-115]; Q6IG05 [146-159]; Q6P6Q2 [170-183]; A0A0G2K6P7 [152-165]; Q4FZU2 [158-171]; G3V712 [91-104]; Q10758 [97-110]		2	1652.91	1.303	0.738	0.26		1	1	157.9	89.4	#DIV/0!	#DIV/0!	#DIV/0!	Shared	High	Not Found	Peak Found	High	Peak Found	Peak Found	Peak Found	High	High	0.0001666	0.003003	2.55	37.35
	FALSE	High	[K].YEELQITAGR.[H]		0.00245835	0.000430687	1	1	82	Q4FZU2	Q4FZU2 [349-358]		0	1179.6	0.262	1.182	1.441	1	1	1	26.9	121.7	#DIV/0!	#DIV/0!	#DIV/0!		High	High	High	High	High	High	High	High	High	0.0001666	0.0002629	2.82	31.8
High	Master Protein	P06761	Endoplasmic reticulum chaperone BiP OS=Rattus norvegicus OX=10116 GN=Hspa5 PE=1 SV=1	0	90.305	36	21	63	19	72.3	220.35	21	cell communication;cell death;cell differentiation;cell organization and biogenesis;metabolic process;regulation of biological process;response to stimulus;transport	cell surface;cytoplasm;endoplasmic reticulum;membrane;mitochondrion;nucleus;organelle lumen	catalytic activity;nucleotide binding;protein binding	Pf00012, Pf01968, Pf06723	25617	ENSRNOG00000018294.6	Hspa5		Prion diseases; Antigen processing and presentation; Protein processing in endoplasmic reticulum; Protein export; Thyroid hormone synthesis	0	0.418323	0.495868	25.4958	108.3	7.4	5.5	42.9	605.7	6.2	9	15	High	High	Peak Found	High	High	Peak Found	Peak Found	Peak Found
	Checked	Confidence	Annotated Sequence	Modifications	Qvality PEP	Qvality q-value	# Protein Groups	# Proteins	# PSMs	Master Protein Accessions	Positions in Master Proteins	Modifications in Master Proteins	# Missed Cleavages	Theo. MH+ [Da]	Abundance Ratio: (controle CARD445) / (remplissage)	Abundance Ratio: (LPS) / (remplissage)	Abundance Ratio: (NButGT) / (remplissage)	Abundance Ratio Adj. P-Value: (controle CARD445) / (remplissage)	Abundance Ratio Adj. P-Value: (LPS) / (remplissage)	Abundance Ratio Adj. P-Value: (NButGT) / (remplissage)	Abundances (Grouped): controle CARD445	Abundances (Grouped): LPS	#DIV/0!	#DIV/0!	#DIV/0!	Quan Info	Found in Sample: [S67] F67: Sample, 1, controle CARD445	Found in Sample: [S77] F77: Sample, 2, controle CARD445	Found in Sample: [S5] F5: Sample, 5, LPS	Found in Sample: [S6] F6: Sample, 6, LPS	Found in Sample: [S1] F1: Sample, 1, NButGT	Found in Sample: [S2] F2: Sample, 2, NButGT	Found in Sample: [S3] F3: Sample, 3, remplissage	Found in Sample: [S4] F4: Sample, 4, remplissage	Confidence (by Search Engine): Sequest HT	Percolator q-Value (by Search Engine): Sequest HT	Percolator PEP (by Search Engine): Sequest HT	XCorr (by Search Engine): Sequest HT	Top Apex RT [min]
	FALSE	High	[R].AKFEELNMDLFR.[S]		0.0108388	0.000430687	1	1	1	P06761	P06761 [325-336]		1	1512.75									#DIV/0!	#DIV/0!	#DIV/0!	No Quan Values	Not Found	Not Found	Not Found	Not Found	High	Not Found	Not Found	Not Found	High	0.0001666	0.001869	3.47
	FALSE	High	[R].AKFEELNMDLFR.[S]	1xOxidation [M8]	0.0554033	0.000430687	1	1	1	P06761	P06761 [325-336]		1	1528.75	100	100	100				210.8	69.3	#DIV/0!	#DIV/0!	#DIV/0!		High	Not Found	Peak Found	Peak Found	Peak Found	Peak Found	Not Found	Not Found	High	0.0001666	0.01665	2.77	38.39
	FALSE	High	[K].DNHLLGTFDLTGIPPAPR.[G]		0.00014361	0.000430687	1	1	6	P06761	P06761 [475-492]		0	1934.01	3.972	1.463	3.752		1	1	156	57.4	#DIV/0!	#DIV/0!	#DIV/0!		High	Not Found	Peak Found	High	High	Peak Found	Peak Found	Peak Found	High	0.0001666	6.087e-06	4.55	48.38
	FALSE	High	[K].EFFNGKEPSR.[G]		0.045827	0.000430687	1	1	1	P06761	P06761 [377-386]		1	1210.59	0.641	0.993	2.209	1		1	52.9	82	#DIV/0!	#DIV/0!	#DIV/0!		High	Peak Found	Not Found	Peak Found	Peak Found	Peak Found	Peak Found	Peak Found	High	0.0001666	0.01287	2.2	24.69
	FALSE	High	[K].ELEEIVQPIISK.[L]		0.0015012	0.000430687	1	1	3	P06761	P06761 [622-633]		0	1397.79	100	100	100				12.8	13.5	#DIV/0!	#DIV/0!	#DIV/0!		High	High	Not Found	Peak Found	High	Not Found	Not Found	Not Found	High	0.0001666	0.0001364	3.42	42.51
	FALSE	High	[K].KSDIDEIVLVGGSTR.[I]		0.00120309	0.000430687	1	1	1	P06761	P06761 [353-367]		1	1588.85			100						#DIV/0!	#DIV/0!	#DIV/0!		Not Found	Not Found	Not Found	Not Found	High	Not Found	Not Found	Not Found	High	0.0001666	0.0001021	4.08	36.27
	FALSE	High	[R].IINEPTAAAIAYGLDK.[GKR]		0.000202094	0.000430687	3	8	14	P55063; P63018; P06761	P55063 [174-189]; P63018 [172-187]; P06761 [198-213]		0	1659.9	0.1	0.581	0.862	1	1	1	15.8	91.4	#DIV/0!	#DIV/0!	#DIV/0!	Shared	High	High	High	High	High	High	High	High	High	0.0001666	9.578e-06	4.54	43.77
	FALSE	High	[R].IINEPTAAAIAYGLDKR.[E]		0.000253784	0.000430687	1	1	4	P06761	P06761 [198-214]		1	1816	1.032	1.393	46.154	1	1		8.3	11.2	#DIV/0!	#DIV/0!	#DIV/0!		High	Peak Found	Peak Found	High	High	Not Found	Peak Found	Peak Found	High	0.0001666	1.296e-05	4.03	39.98
	FALSE	High	[R].LTPEEIER.[M]		0.0676888	0.00166744	1	1	2	P06761	P06761 [533-540]		0	986.515	8.254	1.061	3.259		1	1	243.2	31.3	#DIV/0!	#DIV/0!	#DIV/0!		High	Not Found	Peak Found	Peak Found	High	Peak Found	Peak Found	Peak Found	High	0.0006312	0.0217	2.38	26.66
	FALSE	High	[R].ITPSYVAFTPEGER.[L]		0.0031857	0.000430687	1	1	4	P06761	P06761 [61-74]		0	1566.78	100	100	100				144.8	39.7	#DIV/0!	#DIV/0!	#DIV/0!		High	High	Peak Found	Peak Found	High	Peak Found	Not Found	Not Found	High	0.0001666	0.0003703	3.29	38
	FALSE	High	[K].MKETAEAYLGK.[K]	1xOxidation [M1]	0.007105	0.000430687	1	1	1	P06761	P06761 [153-163]		1	1256.62		100	100					27.8	#DIV/0!	#DIV/0!	#DIV/0!		Not Found	Not Found	Not Found	Peak Found	High	Not Found	Not Found	Not Found	High	0.0001666	0.001066	3.2	23.04
	FALSE	High	[R].MVNDAEKFAEEDKK.[L]	1xOxidation [M1]	0.0186066	0.000430687	1	1	1	P06761	P06761 [541-554]		2	1669.77	3.378	0.455	0.999	1			231.7	31.2	#DIV/0!	#DIV/0!	#DIV/0!		High	Peak Found	Peak Found	Not Found	Not Found	Peak Found	Peak Found	Peak Found	High	0.0001666	0.003856	3.26	21.57
	FALSE	High	[R].NELESYAYSLK.[N]		0.00719522	0.000430687	1	1	3	P06761	P06761 [563-573]		0	1316.64	1.468	0.458	4.285	1	1	1	81.4	25.4	#DIV/0!	#DIV/0!	#DIV/0!		High	Peak Found	Peak Found	High	High	Peak Found	Peak Found	Peak Found	High	0.0001666	0.001083	3.26	39.31
	FALSE	High	[K].NGRVEIIANDQGNR.[I]		7.11539e-05	0.000430687	1	1	1	P06761	P06761 [47-60]		1	1555.79	100	100					362	38	#DIV/0!	#DIV/0!	#DIV/0!		High	Not Found	Peak Found	Not Found	Not Found	Not Found	Not Found	Not Found	High	0.0001666	2.41e-06	4	22.03
	FALSE	High	[K].NQLTSNPENTVFDAK.[R]		0.000176952	0.000430687	1	1	3	P06761	P06761 [82-96]		0	1677.81	100	100	100				132.4	31.8	#DIV/0!	#DIV/0!	#DIV/0!		High	High	Peak Found	Peak Found	High	Peak Found	Not Found	Not Found	High	0.0001666	8.055e-06	4.06	34.06
	FALSE	High	[K].NQLTSNPENTVFDAKR.[L]		0.00328798	0.000430687	1	1	1	P06761	P06761 [82-97]		1	1833.91	100		100				317.7		#DIV/0!	#DIV/0!	#DIV/0!		High	Not Found	Not Found	Not Found	Peak Found	Not Found	Not Found	Not Found	High	0.0001666	0.0003841	3.88	29.41
	FALSE	High	[K].SDIDEIVLVGGSTR.[I]		0.0108388	0.000430687	1	1	1	P06761	P06761 [354-367]		0	1460.76	1.984	0.01	38.468				19.1		#DIV/0!	#DIV/0!	#DIV/0!		High	Peak Found	Not Found	Not Found	Peak Found	Not Found	Not Found	Peak Found	High	0.0001666	0.001873	3.66	42.71
	FALSE	High	[K].SQIFSTASDNQPTVTIK.[V]		5.21873e-05	0.000430687	1	1	5	P06761	P06761 [448-464]		0	1836.93	2.175	1.268	2.946	1	1	1	117.8	68.6	#DIV/0!	#DIV/0!	#DIV/0!		High	Peak Found	Peak Found	High	High	Peak Found	Peak Found	Peak Found	High	0.0001666	1.596e-06	3.77	35.83
	FALSE	High	[K].TFAPEEISAMVLTK.[M]		0.0086938	0.000430687	1	1	1	P06761	P06761 [139-152]		0	1536.8	0.01	0.01	28.487						#DIV/0!	#DIV/0!	#DIV/0!		Not Found	Not Found	Not Found	Not Found	High	Not Found	Not Found	Peak Found	High	0.0001666	0.001398	2.82	49.02
	FALSE	High	[K].TKPYIQVDIGGGQTK.[T]		0.00531452	0.000430687	1	1	2	P06761	P06761 [124-138]		0	1604.86	0.454	0.738	17.693				9.1	14.8	#DIV/0!	#DIV/0!	#DIV/0!		Peak Found	Peak Found	Peak Found	Peak Found	High	Not Found	Not Found	Peak Found	High	0.0001666	0.0007288	3.57	30.06
	FALSE	High	[KR].VEIIANDQGNR.[TI]		0.0496313	0.000430687	4	9	6	P55063; P63018; P0DMW0; P06761	P55063 [28-38]; P63018 [26-36]; P0DMW0 [26-36]; P06761 [50-60]		0	1228.63	3.851	4.494	54.063	1			24.3	28.3	#DIV/0!	#DIV/0!	#DIV/0!	Shared	High	High	Not Found	High	High	Not Found	Peak Found	High	High	0.0001666	0.01425	3.17	25.11
	FALSE	High	[K].VTHAVVTVPAYFNDAQR.[Q]		0.0173667	0.000430687	1	1	1	P06761	P06761 [165-181]		0	1887.97	2.155	0.854	6.049				85.7	34	#DIV/0!	#DIV/0!	#DIV/0!		Peak Found	Peak Found	Not Found	Peak Found	High	Peak Found	Not Found	Peak Found	High	0.0001666	0.003496	3.77	35.82
High	Master Protein	G3V7C6	Tubulin beta chain OS=Rattus norvegicus OX=10116 GN=Tubb4b PE=1 SV=2	0	88.663	44	18	50	3	61.1	166.48	18	cell organization and biogenesis	cytoplasm;cytoskeleton;nucleus	catalytic activity;nucleotide binding;RNA binding;structural molecule activity	Pf00091, Pf03953, Pf10644		ENSRNOG00000010170.5		Regulation of PLK1 Activity at G2/M Transition; Hedgehog 'off' state; AURKA Activation by TPX2; Neutrophil degranulation; Recruitment of mitotic centrosome proteins and complexes; Recruitment of NuMA to mitotic centrosomes; Loss of Nlp from mitotic centrosomes; Hedgehog 'on' state; Anchoring of the basal body to the plasma membrane; Intraflagellar transport		3	0.297849	1.23646	7.1562	176	10	16.1	39.3	469.6	20.6	32.6	35.9	High	High	High	Peak Found	High	Peak Found	Peak Found	High
	Checked	Confidence	Annotated Sequence	Modifications	Qvality PEP	Qvality q-value	# Protein Groups	# Proteins	# PSMs	Master Protein Accessions	Positions in Master Proteins	Modifications in Master Proteins	# Missed Cleavages	Theo. MH+ [Da]	Abundance Ratio: (controle CARD445) / (remplissage)	Abundance Ratio: (LPS) / (remplissage)	Abundance Ratio: (NButGT) / (remplissage)	Abundance Ratio Adj. P-Value: (controle CARD445) / (remplissage)	Abundance Ratio Adj. P-Value: (LPS) / (remplissage)	Abundance Ratio Adj. P-Value: (NButGT) / (remplissage)	Abundances (Grouped): controle CARD445	Abundances (Grouped): LPS	#DIV/0!	#DIV/0!	#DIV/0!	Quan Info	Found in Sample: [S67] F67: Sample, 1, controle CARD445	Found in Sample: [S77] F77: Sample, 2, controle CARD445	Found in Sample: [S5] F5: Sample, 5, LPS	Found in Sample: [S6] F6: Sample, 6, LPS	Found in Sample: [S1] F1: Sample, 1, NButGT	Found in Sample: [S2] F2: Sample, 2, NButGT	Found in Sample: [S3] F3: Sample, 3, remplissage	Found in Sample: [S4] F4: Sample, 4, remplissage	Confidence (by Search Engine): Sequest HT	Percolator q-Value (by Search Engine): Sequest HT	Percolator PEP (by Search Engine): Sequest HT	XCorr (by Search Engine): Sequest HT	Top Apex RT [min]
	FALSE	High	[R].ALTVPELTQQMFDAK.[N]		0.00273728	0.000430687	2	5	1	G3V7C6; Q4QQV0	G3V7C6 [386-400]; Q4QQV0 [283-297]		0	1691.87			100						#DIV/0!	#DIV/0!	#DIV/0!	Shared	Not Found	Not Found	Not Found	Not Found	High	Peak Found	Not Found	Not Found	High	0.0001666	0.0003028	2.97	50.32
	FALSE	High	[R].ALTVPELTQQMFDAK.[N]	1xOxidation [M11]	0.00701591	0.000430687	2	5	2	G3V7C6; Q4QQV0	G3V7C6 [386-400]; Q4QQV0 [283-297]		0	1707.86	100	100	100				120.1	59	#DIV/0!	#DIV/0!	#DIV/0!	Shared	High	High	Peak Found	Peak Found	Peak Found	Peak Found	Not Found	Not Found	High	0.0001666	0.00105	2.96	41.99
	FALSE	High	[R].AVLVDLEPGTMDSVR.[S]		0.0438966	0.000430687	1	3	2	G3V7C6	G3V7C6 [63-77]		0	1601.82	0.079	0.332	2.112	1		1	9	37.7	#DIV/0!	#DIV/0!	#DIV/0!		Peak Found	Peak Found	Peak Found	Not Found	High	Peak Found	Peak Found	High	High	0.0001666	0.01217	3.68	43.12
	FALSE	High	[R].AVLVDLEPGTMDSVR.[S]	1xOxidation [M11]	0.0255959	0.000430687	1	3	4	G3V7C6	G3V7C6 [63-77]		0	1617.82	6.242	1.675	31.572				61.7	16.5	#DIV/0!	#DIV/0!	#DIV/0!		High	High	High	Peak Found	High	Not Found	Not Found	Peak Found	High	0.0001666	0.00587	3.06	38.81
	FALSE	High	[K].EVDEQMLNVQNK.[N]	1xOxidation [M6]	0.00125756	0.000430687	3	5	8	P85108; G3V7C6; P69897	P85108 [325-336]; G3V7C6 [428-439]; P69897 [325-336]		0	1462.68	5.625	5.621	7.148	1		1	116	115.9	#DIV/0!	#DIV/0!	#DIV/0!	Shared	High	High	Not Found	High	High	High	Peak Found	Peak Found	High	0.0001666	0.0001075	3.48	25.16
	FALSE	High	[R].FPGQLNADLR.[K]		0.0178078	0.000430687	4	9	2	P85108; G3V7C6; P69897; Q4QQV0	P85108 [242-251]; G3V7C6 [345-354]; P69897 [242-251]; Q4QQV0 [242-251]		0	1130.6	5.402	1.468	68.549	1	1		28.3	7.7	#DIV/0!	#DIV/0!	#DIV/0!	Shared	High	Peak Found	Peak Found	Peak Found	High	Not Found	Peak Found	Peak Found	High	0.0001666	0.003628	2.81	34.84
	FALSE	High	[K].FWEVISDEHGIDPTGTYHGDSDLQLER.[I]		0.000659663	0.000430687	1	3	1	G3V7C6	G3V7C6 [20-46]		0	3116.42	0.01	0.01	1.983						#DIV/0!	#DIV/0!	#DIV/0!		Not Found	Not Found	Not Found	Not Found	High	Not Found	Peak Found	Not Found	High	0.0001666	4.572e-05	5.48	44.67
	FALSE	High	[K].GHYTEGAELVDSVLDVVR.[K]		4.00096e-05	0.000430687	4	7	3	P85108; G3V7C6; P69897; Q4QQV0	P85108 [104-121]; G3V7C6 [104-121]; P69897 [104-121]; Q4QQV0 [104-121]		0	1958.98	3.391	2.726	17.682				54.7	44	#DIV/0!	#DIV/0!	#DIV/0!	Shared	High	Not Found	Peak Found	Peak Found	High	Peak Found	Not Found	Peak Found	High	0.0001666	1.121e-06	4.78	50.64
	FALSE	High	[K].GHYTEGAELVDSVLDVVRK.[E]		6.11302e-05	0.000430687	4	7	1	P85108; G3V7C6; P69897; Q4QQV0	P85108 [104-122]; G3V7C6 [104-122]; P69897 [104-122]; Q4QQV0 [104-122]		1	2087.08	0.84	0.607	0.666				108	78	#DIV/0!	#DIV/0!	#DIV/0!	Shared	High	Peak Found	Not Found	Peak Found	Not Found	Peak Found	Peak Found	Not Found	High	0.0001666	1.969e-06	4.36	46.39
	FALSE	High	[R].KLAVNMVPFPR.[L]	1xOxidation [M6]	0.071894	0.00166744	4	9	1	P85108; G3V7C6; P69897; Q4QQV0	P85108 [252-262]; G3V7C6 [355-365]; P69897 [252-262]; Q4QQV0 [252-262]		1	1287.72	1.481	0.692	0.753	1	1	1	150.9	70.5	#DIV/0!	#DIV/0!	#DIV/0!	Shared	High	Peak Found	Peak Found	Peak Found	Peak Found	Peak Found	Peak Found	Peak Found	High	0.0006312	0.02365	3.01	32.24
	FALSE	High	[K].LAVNMVPFPR.[L]		0.0233077	0.000430687	4	9	1	P85108; G3V7C6; P69897; Q4QQV0	P85108 [253-262]; G3V7C6 [356-365]; P69897 [253-262]; Q4QQV0 [253-262]		0	1143.63	0.529	0.526	3.978	1	1	1	35.1	34.9	#DIV/0!	#DIV/0!	#DIV/0!	Shared	Peak Found	Peak Found	Peak Found	Peak Found	High	Peak Found	Peak Found	Peak Found	High	0.0001666	0.005171	3.06	42.9
	FALSE	High	[K].LAVNMVPFPR.[L]	1xOxidation [M5]	0.0172581	0.000430687	4	9	6	P85108; G3V7C6; P69897; Q4QQV0	P85108 [253-262]; G3V7C6 [356-365]; P69897 [253-262]; Q4QQV0 [253-262]		0	1159.63	1.122	0.695	1.746	1	1	1	98.3	60.9	#DIV/0!	#DIV/0!	#DIV/0!	Shared	High	Peak Found	Peak Found	High	High	Peak Found	High	High	High	0.0001666	0.003483	2.99	37.69
	FALSE	High	[R].IMNTFSVVPSPK.[V]		0.0169364	0.000430687	2	5	1	G3V7C6; P69897	G3V7C6 [163-174]; [266-277]; P69897 [163-174]		0	1319.7	0.01	0.324	5.233					19.8	#DIV/0!	#DIV/0!	#DIV/0!	Shared	Not Found	Not Found	Not Found	Peak Found	High	Not Found	Peak Found	Not Found	High	0.0001666	0.003395	2.71	37.8
	FALSE	High	[R].IMNTFSVVPSPK.[V]	1xOxidation [M2]	0.00380239	0.000430687	2	5	2	G3V7C6; P69897	G3V7C6 [163-174]; [266-277]; P69897 [163-174]		0	1335.7	0.189	0.417	0.87	1	1	1	30.5	67.3	#DIV/0!	#DIV/0!	#DIV/0!	Shared	High	Peak Found	Peak Found	Peak Found	High	Peak Found	Peak Found	Peak Found	High	0.0001666	0.0004661	3.15	34.95
	FALSE	High	[R].INVYYNEATGGK.[Y]		0.00314568	0.000430687	1	2	2	G3V7C6	G3V7C6 [47-58]		0	1328.65	3.421	0.985	51.046				24.2	7	#DIV/0!	#DIV/0!	#DIV/0!		High	Peak Found	Peak Found	Peak Found	High	Not Found	Peak Found	Not Found	High	0.0001666	0.0003628	3.47	29.6
	FALSE	High	[K].IREEYPDRIMNTFSVVPSPK.[V]	1xOxidation [M10]	0.0644929	0.00128441	2	3	1	G3V7C6; P69897	G3V7C6 [155-174]; [258-277]; P69897 [155-174]		2	2394.21	100		100				347		#DIV/0!	#DIV/0!	#DIV/0!	Shared	High	Not Found	Not Found	Not Found	Peak Found	Not Found	Not Found	Not Found	High	0.0004898	0.02038	3.06	34.65
	FALSE	High	[R].ISEQFTAMFR.[R]		0.0371612	0.000430687	3	7	1	P85108; G3V7C6; P69897	P85108 [381-390]; G3V7C6 [484-493]; P69897 [381-390]		0	1229.6	0.01	1.165	6.534			1		53.6	#DIV/0!	#DIV/0!	#DIV/0!	Shared	Not Found	Not Found	Not Found	Peak Found	High	Peak Found	Peak Found	Peak Found	High	0.0001666	0.009701	2.85	42.59
	FALSE	High	[R].ISEQFTAMFR.[R]	1xOxidation [M8]	0.0145674	0.000430687	3	7	2	P85108; G3V7C6; P69897	P85108 [381-390]; G3V7C6 [484-493]; P69897 [381-390]		0	1245.59	2.608	0.867	3.466	1	1	1	131.4	43.7	#DIV/0!	#DIV/0!	#DIV/0!	Shared	High	Peak Found	Peak Found	Peak Found	High	Peak Found	Peak Found	Peak Found	High	0.0001666	0.00277	2.96	35.64
	FALSE	High	[K].MSATFIGNSTAIQELFKR.[I]	1xOxidation [M1]	6.38982e-05	0.000430687	2	4	2	P85108; G3V7C6	P85108 [363-380]; G3V7C6 [466-483]		1	2030.04	0.382	0.63	0.268	1	1	1	67	110.5	#DIV/0!	#DIV/0!	#DIV/0!	Shared	High	Peak Found	Peak Found	Peak Found	Peak Found	Peak Found	Peak Found	Peak Found	High	0.0001666	2.087e-06	4.11	45.87
	FALSE	High	[R].MSMKEVDEQMLNVQNK.[N]	3xOxidation [M1; M3; M10]	0.000261941	0.000430687	3	5	2	P85108; G3V7C6; P69897	P85108 [321-336]; G3V7C6 [424-439]; P69897 [321-336]		1	1971.88	6.576	0.998	0.01	1	1		306.8	46.6	#DIV/0!	#DIV/0!	#DIV/0!	Shared	High	Peak Found	Peak Found	Peak Found	Not Found	Not Found	Peak Found	Peak Found	High	0.0001666	1.352e-05	3.58	22.6
	FALSE	High	[K].NSSYFVEWIPNNVK.[TV]		0.000250594	0.000430687	4	8	2	P85108; G3V7C6; P69897; Q4QQV0	P85108 [337-350]; G3V7C6 [440-453]; P69897 [337-350]; Q4QQV0 [337-350]		0	1696.83	8.795	0.01	32.955				82.3		#DIV/0!	#DIV/0!	#DIV/0!	Shared	High	Not Found	Not Found	Not Found	High	Not Found	Not Found	Peak Found	High	0.0001666	1.276e-05	3.7	48.79
	FALSE	High	[R].SGPFGQIFRPDNFVFGQSGAGNNWAK.[G]		0.0220328	0.000430687	3	6	1	P85108; G3V7C6; P69897	P85108 [78-103]; G3V7C6 [78-103]; P69897 [78-103]		0	2798.34									#DIV/0!	#DIV/0!	#DIV/0!	No Quan Values	Not Found	Not Found	Not Found	Not Found	High	Not Found	Not Found	Not Found	High	0.0001666	0.004823	4.24
	FALSE	High	[R].YLTVAAVFR.[G]		0.0723278	0.00166744	2	4	2	G3V7C6; P69897	G3V7C6 [413-421]; P69897 [310-318]		0	1039.59	0.01	1.671	3.709		1	1		104.8	#DIV/0!	#DIV/0!	#DIV/0!	Shared	Not Found	Not Found	Peak Found	High	High	Peak Found	Peak Found	Peak Found	High	0.0006312	0.02378	2.06	43.24
High	Master Protein	G3V9A3	RCG31390 OS=Rattus norvegicus OX=10116 GN=Sfn PE=3 SV=1	0	88.463	38	15	89	12	27.7	256.43	15	cell differentiation;cell organization and biogenesis;regulation of biological process;response to stimulus	cytoplasm;cytosol;nucleus	protein binding	Pf00244	313017	ENSRNOG00000033153.4	Sfn	TP53 Regulates Metabolic Genes; Chk1/Chk2(Cds1) mediated inactivation of Cyclin B:Cdk1 complex; TP53 Regulates Transcription of Genes Involved in G2 Cell Cycle Arrest; RHO GTPases activate PKNs; Translocation of GLUT4 to the plasma membrane; Activation of BAD and translocation to mitochondria	Aldosterone-regulated sodium reabsorption; Cell cycle; p53 signaling pathway	4	0.308642	1.01	21.2046	94.7	2.5	6.6	23.4	632.2	10.3	13.2	17.1	High	Peak Found	High	Peak Found	High	Peak Found	Peak Found	Peak Found
	Checked	Confidence	Annotated Sequence	Modifications	Qvality PEP	Qvality q-value	# Protein Groups	# Proteins	# PSMs	Master Protein Accessions	Positions in Master Proteins	Modifications in Master Proteins	# Missed Cleavages	Theo. MH+ [Da]	Abundance Ratio: (controle CARD445) / (remplissage)	Abundance Ratio: (LPS) / (remplissage)	Abundance Ratio: (NButGT) / (remplissage)	Abundance Ratio Adj. P-Value: (controle CARD445) / (remplissage)	Abundance Ratio Adj. P-Value: (LPS) / (remplissage)	Abundance Ratio Adj. P-Value: (NButGT) / (remplissage)	Abundances (Grouped): controle CARD445	Abundances (Grouped): LPS	#DIV/0!	#DIV/0!	#DIV/0!	Quan Info	Found in Sample: [S67] F67: Sample, 1, controle CARD445	Found in Sample: [S77] F77: Sample, 2, controle CARD445	Found in Sample: [S5] F5: Sample, 5, LPS	Found in Sample: [S6] F6: Sample, 6, LPS	Found in Sample: [S1] F1: Sample, 1, NButGT	Found in Sample: [S2] F2: Sample, 2, NButGT	Found in Sample: [S3] F3: Sample, 3, remplissage	Found in Sample: [S4] F4: Sample, 4, remplissage	Confidence (by Search Engine): Sequest HT	Percolator q-Value (by Search Engine): Sequest HT	Percolator PEP (by Search Engine): Sequest HT	XCorr (by Search Engine): Sequest HT	Top Apex RT [min]
	FALSE	High	[K].DSTLIMQLLR.[D]		0.00626256	0.000430687	7	10	8	P35213; P68511; P68255; G3V9A3; P61983; A0A0G2JV65; P62260	P35213 [215-224]; P68511 [218-227]; P68255 [213-222]; G3V9A3 [215-224]; P61983 [218-227]; A0A0G2JV65 [224-233]; P62260 [216-225]		0	1189.66	0.01	0.59	6.811		1	1		28.1	#DIV/0!	#DIV/0!	#DIV/0!	Shared	Not Found	Not Found	High	High	High	High	High	High	High	0.0001666	0.000906	3.2	51.96
	FALSE	High	[K].DSTLIMQLLR.[D]	1xOxidation [M6]	0.0225907	0.000430687	7	10	7	P35213; P68511; P68255; G3V9A3; P61983; A0A0G2JV65; P62260	P35213 [215-224]; P68511 [218-227]; P68255 [213-222]; G3V9A3 [215-224]; P61983 [218-227]; A0A0G2JV65 [224-233]; P62260 [216-225]		0	1205.66	0.434	0.835	2.787	1	1	1	34.3	66.1	#DIV/0!	#DIV/0!	#DIV/0!	Shared	High	High	High	High	High	Peak Found	Peak Found	Peak Found	High	0.0001666	0.004986	2.64	50.66
	FALSE	High	[K].EMPPTNPIR.[L]		0.0830074	0.00367983	1	2	2	G3V9A3	G3V9A3 [161-169]		0	1054.53			100						#DIV/0!	#DIV/0!	#DIV/0!		Not Found	Not Found	Not Found	Not Found	High	Not Found	Not Found	Not Found	High	0.001379	0.0288	2.34	27.21
	FALSE	High	[K].EMPPTNPIR.[L]	1xOxidation [M2]	0.112748	0.0075886	1	2	2	G3V9A3	G3V9A3 [161-169]		0	1070.53	0.01	0.547	8.052					22.8	#DIV/0!	#DIV/0!	#DIV/0!		Not Found	Not Found	Peak Found	Peak Found	High	Peak Found	Peak Found	Not Found	High	0.002818	0.04393	1.99	25.01
	FALSE	High	[K].KEMPPTNPIR.[L]	1xOxidation [M3]	0.0260794	0.000430687	1	2	1	G3V9A3	G3V9A3 [160-169]		1	1198.62	100		100				349.3		#DIV/0!	#DIV/0!	#DIV/0!		High	Not Found	Not Found	Not Found	Peak Found	Not Found	Not Found	Not Found	High	0.0001666	0.006024	2.44	20.03
	FALSE	High	[K].LAEQAERYEDMAAFMK.[S]		0.0420448	0.000430687	1	2	1	G3V9A3	G3V9A3 [12-27]		1	1902.87									#DIV/0!	#DIV/0!	#DIV/0!	No Quan Values	Not Found	Not Found	Not Found	Not Found	High	Not Found	Not Found	Not Found	High	0.0001666	0.0114	4.18
	FALSE	High	[K].LAEQAERYEDMAAFMK.[S]	2xOxidation [M11; M15]	0.0129274	0.000430687	1	2	1	G3V9A3	G3V9A3 [12-27]		1	1934.86	100						400		#DIV/0!	#DIV/0!	#DIV/0!		High	Not Found	Not Found	Not Found	Not Found	Not Found	Not Found	Not Found	High	0.0001666	0.002374	2.75	29.97
	FALSE	High	[R].NLLSVAYK.[N]		0.0763438	0.00208444	7	10	13	P35213; P68511; P68255; G3V9A3; P61983; A0A0G2JV65; P62260	P35213 [44-51]; P68511 [43-50]; P68255 [42-49]; G3V9A3 [42-49]; P61983 [43-50]; A0A0G2JV65 [53-60]; P62260 [43-50]		0	907.525	0.771	0.721	3.54	1	1	1	51.1	47.8	#DIV/0!	#DIV/0!	#DIV/0!	Shared	High	High	Peak Found	High	High	Peak Found	Peak Found	Peak Found	High	0.0007878	0.02571	2.65	34.38
	FALSE	High	[R].SAYQEAMDISK.[K]	1xOxidation [M7]	0.0237486	0.000430687	1	2	6	G3V9A3	G3V9A3 [149-159]		0	1258.56	2.959	2.681	100	1	1		7.4	6.7	#DIV/0!	#DIV/0!	#DIV/0!		High	Peak Found	Peak Found	Peak Found	High	Not Found	Peak Found	Peak Found	High	0.0001666	0.005303	2.06	26.44
	FALSE	High	[R].SAYQEAMDISKK.[E]		0.0332403	0.000430687	1	2	2	G3V9A3	G3V9A3 [149-160]		1	1370.66	0.579	0.01	100				0.5		#DIV/0!	#DIV/0!	#DIV/0!		Peak Found	Not Found	Not Found	Not Found	High	Not Found	Peak Found	Peak Found	High	0.0001666	0.008378	3.27	27.06
	FALSE	High	[R].SAYQEAMDISKK.[E]	1xOxidation [M7]	0.00979971	0.000430687	1	2	11	G3V9A3	G3V9A3 [149-160]		1	1386.66	25.876	10.235	17.902	1	1	1	188.1	74.4	#DIV/0!	#DIV/0!	#DIV/0!		High	Peak Found	Peak Found	Peak Found	High	Peak Found	Peak Found	Peak Found	High	0.0001666	0.001635	3.18	23.2
	FALSE	High	[R].SAYQEAMDISKKEMPPTNPIR.[L]	2xOxidation [M7; M14]	0.00116564	0.000430687	1	2	2	G3V9A3	G3V9A3 [149-169]		2	2438.17	100						400		#DIV/0!	#DIV/0!	#DIV/0!		High	Not Found	Not Found	Not Found	Not Found	Not Found	Not Found	Not Found	High	0.0001666	9.776e-05	3.01	30.66
	FALSE	High	[K].TTFDEAMADLHTLSEDSYK.[D]		1.45348e-06	0.000430687	1	2	2	G3V9A3	G3V9A3 [196-214]		0	2173.96	0.01	0.281	100					0.4	#DIV/0!	#DIV/0!	#DIV/0!		Not Found	Not Found	Peak Found	Not Found	High	Not Found	Peak Found	Not Found	High	0.0001666	1.4e-08	5.68	50.12
	FALSE	High	[K].TTFDEAMADLHTLSEDSYK.[D]	1xOxidation [M7]	4.18214e-05	0.000430687	1	2	8	G3V9A3	G3V9A3 [196-214]		0	2189.95	3.765	0.462	3.357				175.4	21.5	#DIV/0!	#DIV/0!	#DIV/0!		High	Not Found	Peak Found	Peak Found	High	Peak Found	Peak Found	Not Found	High	0.0001666	1.193e-06	4.76	42.35
	FALSE	High	[K].TTFDEAMADLHTLSEDSYKDSTLIMQLLR.[D]	1xOxidation [M7]	0.0124486	0.000430687	1	2	1	G3V9A3	G3V9A3 [196-224]		1	3360.6									#DIV/0!	#DIV/0!	#DIV/0!	No Quan Values	Not Found	Not Found	Not Found	Not Found	High	Not Found	Not Found	Not Found	High	0.0001666	0.002252	4.34
	FALSE	High	[R].VLSSIEQK.[TSI]		0.0412746	0.000430687	5	7	2	P35213; P68511; P68255; G3V9A3; P61983	P35213 [63-70]; P68511 [62-69]; P68255 [61-68]; G3V9A3 [61-68]; P61983 [62-69]		0	903.515	23.891	0.01	17.401	1			226		#DIV/0!	#DIV/0!	#DIV/0!	Shared	High	Peak Found	Not Found	Not Found	Peak Found	Not Found	Peak Found	Peak Found	High	0.0001666	0.0112	2.49	22.34
	FALSE	High	[R].YEDMAAFMK.[S]		0.0815354	0.00367983	1	2	2	G3V9A3	G3V9A3 [19-27]		0	1105.47			100						#DIV/0!	#DIV/0!	#DIV/0!		Not Found	Not Found	Not Found	Not Found	High	Not Found	Not Found	Not Found	High	0.001379	0.02796	2.51	38.26
	FALSE	High	[R].YEDMAAFMK.[S]	1xOxidation [M8]	0.0912828	0.00521366	1	2	4	G3V9A3	G3V9A3 [19-27]		0	1121.46	100	100	100				2.1	5.4	#DIV/0!	#DIV/0!	#DIV/0!		Not Found	Peak Found	Not Found	Peak Found	High	Not Found	Not Found	Not Found	High	0.00194	0.03272	1.94	30.36
	FALSE	High	[R].YLAEVATGDDK.[K]		0.00761553	0.000430687	1	2	3	G3V9A3	G3V9A3 [130-140]		0	1181.57	100	100	100				11.7	2.2	#DIV/0!	#DIV/0!	#DIV/0!		High	Not Found	Peak Found	Peak Found	High	Not Found	Not Found	Not Found	High	0.0001666	0.001171	2.66	26.8
	FALSE	High	[R].YLAEVATGDDKK.[R]		0.00426041	0.000430687	1	2	2	G3V9A3	G3V9A3 [130-141]		1	1309.66	2.351	1.243	47.133		1		18.2	9.6	#DIV/0!	#DIV/0!	#DIV/0!		Peak Found	Not Found	Peak Found	Peak Found	High	Not Found	Peak Found	Peak Found	High	0.0001666	0.0005407	3.75	22.62
	FALSE	High	[R].YLAEVATGDDKKR.[I]		0.000952048	0.000430687	1	2	10	G3V9A3	G3V9A3 [130-142]		2	1465.76	100	3.69	33.51			1	336.5	6.1	#DIV/0!	#DIV/0!	#DIV/0!		High	Not Found	High	Not Found	High	Peak Found	Peak Found	Peak Found	High	0.0001666	7.438e-05	3.35	20.42
High	Master Protein	Q63610	Tropomyosin alpha-3 chain OS=Rattus norvegicus OX=10116 GN=Tpm3 PE=1 SV=2	0	87.344	50	20	40	9	29	136.12	20	cell organization and biogenesis	cytoplasm;cytoskeleton;cytosol	protein binding;structural molecule activity	Pf00261, Pf12718	117557	ENSRNOG00000017441.8	Tpm3	Striated Muscle Contraction; Smooth Muscle Contraction	Adrenergic signaling in cardiomyocytes; Pathways in cancer; Thyroid cancer; Dilated cardiomyopathy; Cardiac muscle contraction; Hypertrophic cardiomyopathy (HCM)	11	0.805525	0.739072	3.24659	179.6	5	25.4	123.3	284.8	72	49.3	60.6	High	Peak Found	Peak Found	Peak Found	High	Peak Found	Peak Found	Peak Found
	Checked	Confidence	Annotated Sequence	Modifications	Qvality PEP	Qvality q-value	# Protein Groups	# Proteins	# PSMs	Master Protein Accessions	Positions in Master Proteins	Modifications in Master Proteins	# Missed Cleavages	Theo. MH+ [Da]	Abundance Ratio: (controle CARD445) / (remplissage)	Abundance Ratio: (LPS) / (remplissage)	Abundance Ratio: (NButGT) / (remplissage)	Abundance Ratio Adj. P-Value: (controle CARD445) / (remplissage)	Abundance Ratio Adj. P-Value: (LPS) / (remplissage)	Abundance Ratio Adj. P-Value: (NButGT) / (remplissage)	Abundances (Grouped): controle CARD445	Abundances (Grouped): LPS	#DIV/0!	#DIV/0!	#DIV/0!	Quan Info	Found in Sample: [S67] F67: Sample, 1, controle CARD445	Found in Sample: [S77] F77: Sample, 2, controle CARD445	Found in Sample: [S5] F5: Sample, 5, LPS	Found in Sample: [S6] F6: Sample, 6, LPS	Found in Sample: [S1] F1: Sample, 1, NButGT	Found in Sample: [S2] F2: Sample, 2, NButGT	Found in Sample: [S3] F3: Sample, 3, remplissage	Found in Sample: [S4] F4: Sample, 4, remplissage	Confidence (by Search Engine): Sequest HT	Percolator q-Value (by Search Engine): Sequest HT	Percolator PEP (by Search Engine): Sequest HT	XCorr (by Search Engine): Sequest HT	Top Apex RT [min]
	FALSE	High	[R].ALKDEEKMELQEIQLK.[E]	1xOxidation [M8]	0.00599187	0.000430687	1	2	1	Q63610	Q63610 [98-113]		2	1961.03	100	100	100				324.3	55.9	#DIV/0!	#DIV/0!	#DIV/0!		High	Not Found	Not Found	Peak Found	Not Found	Peak Found	Not Found	Not Found	High	0.0001666	0.0008544	3.9	33.19
	FALSE	High	[R].AREQAEAEVASLNR.[R]		0.000167158	0.000430687	1	1	1	Q63610	Q63610 [41-54]		1	1543.78	2.002	0.01	6.613				83.3		#DIV/0!	#DIV/0!	#DIV/0!		Peak Found	Peak Found	Not Found	Not Found	High	Not Found	Not Found	Peak Found	High	0.0001666	7.482e-06	5.19	25.79
	FALSE	High	[R].AREQAEAEVASLNRR.[I]		0.000260289	0.000430687	1	1	1	Q63610	Q63610 [41-55]		2	1699.88	0.733	0.366	0.733	1	1	1	103.5	51.7	#DIV/0!	#DIV/0!	#DIV/0!		High	Peak Found	Peak Found	Peak Found	Peak Found	Peak Found	Peak Found	Peak Found	High	0.0001666	1.344e-05	3.99	22.65
	FALSE	High	[K].EDKYEEEIK.[LVI]		0.0405179	0.000430687	4	12	1	P09495; A0A0G2K7F7; Q63610; P58775	P09495 [182-190]; A0A0G2K7F7 [227-235]; Q63610 [182-190]; P58775 [218-226]		1	1182.55	0.01	32.393	7.955					313.4	#DIV/0!	#DIV/0!	#DIV/0!	Shared	Not Found	Not Found	Not Found	High	Peak Found	Not Found	Not Found	Peak Found	High	0.0001666	0.01087	2.75	21.87
	FALSE	High	[R].EQAEAEVASLNR.[R]		0.004425	0.000430687	1	1	1	Q63610	Q63610 [43-54]		0	1316.64	0.052	0.153	1.276	1	1	1	8.5	24.6	#DIV/0!	#DIV/0!	#DIV/0!		High	Peak Found	Peak Found	Peak Found	Peak Found	Peak Found	Peak Found	Peak Found	High	0.0001666	0.0005691	3.43	26.57
	FALSE	High	[R].EQAEAEVASLNRR.[I]		0.0376237	0.000430687	1	1	1	Q63610	Q63610 [43-55]		1	1472.75	3.321	0.01	0.471				277.2		#DIV/0!	#DIV/0!	#DIV/0!		High	Not Found	Not Found	Not Found	Not Found	Peak Found	Not Found	Peak Found	High	0.0001666	0.009854	2.87	25.88
	FALSE	High	[K].HIAEEADRKYEEVAR.[K]		0.00200805	0.000430687	2	4	3	P09495; Q63610	P09495 [117-131]; Q63610 [117-131]		2	1815.9	33.086	0.671	3.438				346.5	7	#DIV/0!	#DIV/0!	#DIV/0!	Shared	High	Not Found	Peak Found	Peak Found	Peak Found	Not Found	Peak Found	Not Found	High	0.0001666	0.0002001	2.63	22.91
	FALSE	High	[R].KIQVLQQQADDAEER.[A]		0.000114359	0.000430687	1	1	2	Q63610	Q63610 [13-27]		1	1770.9	100		100				25.8		#DIV/0!	#DIV/0!	#DIV/0!		Peak Found	Not Found	Not Found	Not Found	High	Not Found	Not Found	Not Found	High	0.0001666	4.512e-06	4.43	25.8
	FALSE	High	[R].KIQVLQQQADDAEERAER.[L]		0.000777589	0.000430687	1	1	1	Q63610	Q63610 [13-30]		2	2127.08	100		100				263.9		#DIV/0!	#DIV/0!	#DIV/0!		High	Not Found	Not Found	Not Found	Peak Found	Not Found	Not Found	Not Found	High	0.0001666	5.696e-05	3.64	27.34
	FALSE	High	[R].LATALQKLEEAEK.[A]		0.0119874	0.000430687	4	12	1	P09495; A0A0G2K7F7; Q63610; P58775	P09495 [70-82]; A0A0G2K7F7 [115-127]; Q63610 [70-82]; P58775 [106-118]		1	1443.81	10.402	0.01	0.01				364.9		#DIV/0!	#DIV/0!	#DIV/0!	Shared	High	Not Found	Not Found	Not Found	Not Found	Not Found	Not Found	Peak Found	High	0.0001666	0.002139	3.53	32.69
	FALSE	High	[R].LATALQKLEEAEKAADESER.[G]		9.45892e-05	0.000430687	4	12	1	P09495; A0A0G2K7F7; Q63610; P58775	P09495 [70-89]; A0A0G2K7F7 [115-134]; Q63610 [70-89]; P58775 [106-125]		2	2202.12	3.463	0.01	0.01				310.4		#DIV/0!	#DIV/0!	#DIV/0!	Shared	High	Not Found	Not Found	Not Found	Not Found	Not Found	Peak Found	Not Found	High	0.0001666	3.513e-06	4.87	37.42
	FALSE	High	[K].LEEAEKAADESER.[G]		0.0020336	0.000430687	4	12	2	P09495; A0A0G2K7F7; Q63610; P58775	P09495 [77-89]; A0A0G2K7F7 [122-134]; Q63610 [77-89]; P58775 [113-125]		1	1476.68	3.064	0.209	0.509	1	1		256.3	17.5	#DIV/0!	#DIV/0!	#DIV/0!	Shared	High	Peak Found	Peak Found	Peak Found	Peak Found	Not Found	Peak Found	Peak Found	High	0.0001666	0.0002043	3.81	18.99
	FALSE	High	[K].LEEAEKAADESERGMK.[V]	1xOxidation [M15]	0.0029159	0.000430687	4	12	3	P09495; A0A0G2K7F7; Q63610; P58775	P09495 [77-92]; A0A0G2K7F7 [122-137]; Q63610 [77-92]; P58775 [113-128]		2	1808.83	100		100				326.1		#DIV/0!	#DIV/0!	#DIV/0!	Shared	High	Peak Found	Not Found	Not Found	Peak Found	Not Found	Not Found	Not Found	High	0.0001666	0.0003277	4.16	18.43
	FALSE	High	[R].IQLVEEELDR.[A]		0.00831847	0.000430687	4	12	3	P09495; A0A0G2K7F7; Q63610; P58775	P09495 [56-65]; A0A0G2K7F7 [101-110]; Q63610 [56-65]; P58775 [92-101]		0	1243.65	0.753	2.709	12.819	1	1		17.4	62.7	#DIV/0!	#DIV/0!	#DIV/0!	Shared	High	Peak Found	Peak Found	High	High	Not Found	Peak Found	Peak Found	High	0.0001666	0.001323	3.49	36.59
	FALSE	High	[R].IQLVEEELDRAQER.[L]		0.00931795	0.000430687	4	12	1	P09495; A0A0G2K7F7; Q63610; P58775	P09495 [56-69]; A0A0G2K7F7 [101-114]; Q63610 [56-69]; P58775 [92-105]		1	1727.89	1.862	3.474	2.048	1	1	1	88.9	165.7	#DIV/0!	#DIV/0!	#DIV/0!	Shared	High	Peak Found	Peak Found	Peak Found	Peak Found	Peak Found	Peak Found	Peak Found	High	0.0001666	0.001526	2.65	35.43
	FALSE	High	[K].IQVLQQQADDAEER.[A]		0.000429046	0.000430687	1	1	2	Q63610	Q63610 [14-27]		0	1642.8	100	100	100				90.5	92.7	#DIV/0!	#DIV/0!	#DIV/0!		High	Not Found	Peak Found	Peak Found	High	Peak Found	Not Found	Not Found	High	0.0001666	2.59e-05	3.76	27.9
	FALSE	High	[R].RIQLVEEELDR.[A]		0.108245	0.00697792	4	12	2	P09495; A0A0G2K7F7; Q63610; P58775	P09495 [55-65]; A0A0G2K7F7 [100-110]; Q63610 [55-65]; P58775 [91-101]		1	1399.75	0.797	3.575	4.373				32.7	146.7	#DIV/0!	#DIV/0!	#DIV/0!	Shared	Peak Found	Not Found	Not Found	High	High	Not Found	Not Found	Peak Found	High	0.002586	0.04141	3.17	32.71
	FALSE	High	[R].RIQLVEEELDRAQER.[L]		0.000293534	0.000430687	4	12	1	P09495; A0A0G2K7F7; Q63610; P58775	P09495 [55-69]; A0A0G2K7F7 [100-114]; Q63610 [55-69]; P58775 [91-105]		2	1883.99	100		100				324.6		#DIV/0!	#DIV/0!	#DIV/0!	Shared	High	Not Found	Not Found	Not Found	Peak Found	Not Found	Not Found	Not Found	High	0.0001666	1.575e-05	4.25	32.59
	FALSE	High	[K].TIDDLEDKLK.[C]		0.0415298	0.000430687	1	1	4	Q63610	Q63610 [216-225]		1	1189.63	2.853	1.683	5.589	1	1	1	102.6	60.5	#DIV/0!	#DIV/0!	#DIV/0!		High	Peak Found	Peak Found	Peak Found	High	Peak Found	Peak Found	Peak Found	High	0.0001666	0.01123	2.92	31.53
	FALSE	High	[K].YSQKEDKYEEEIK.[VI]		0.00166105	0.000430687	2	9	8	A0A0G2K7F7; Q63610	A0A0G2K7F7 [223-235]; Q63610 [178-190]		2	1688.8	0.796	3.236	5.703	1	1	1	29.6	120.6	#DIV/0!	#DIV/0!	#DIV/0!	Shared	High	Peak Found	High	High	High	High	Peak Found	Peak Found	High	0.0001666	0.0001557	3.46	21.52
High	Master Protein	Q6T487	Alpha-actinin-1 OS=Rattus norvegicus OX=10116 GN=Actn1 PE=1 SV=1	0	85.606	31	20	29	10	105.4	104.72	20	cell differentiation;cell organization and biogenesis;regulation of biological process	cytoplasm;cytoskeleton;cytosol;membrane;nucleus	metal ion binding;protein binding;RNA binding	Pf00036, Pf00307, Pf00435, Pf08726, Pf11971, Pf13405, Pf13833	81634	ENSRNOG00000056756.1	Actn1			1	0.272143	0.152795	13.4472	295.8		9.9	151.1	298.4	32.4		12.3	High	Not Found	Peak Found	Peak Found	High	Peak Found	Not Found	Peak Found
	Checked	Confidence	Annotated Sequence	Modifications	Qvality PEP	Qvality q-value	# Protein Groups	# Proteins	# PSMs	Master Protein Accessions	Positions in Master Proteins	Modifications in Master Proteins	# Missed Cleavages	Theo. MH+ [Da]	Abundance Ratio: (controle CARD445) / (remplissage)	Abundance Ratio: (LPS) / (remplissage)	Abundance Ratio: (NButGT) / (remplissage)	Abundance Ratio Adj. P-Value: (controle CARD445) / (remplissage)	Abundance Ratio Adj. P-Value: (LPS) / (remplissage)	Abundance Ratio Adj. P-Value: (NButGT) / (remplissage)	Abundances (Grouped): controle CARD445	Abundances (Grouped): LPS	#DIV/0!	#DIV/0!	#DIV/0!	Quan Info	Found in Sample: [S67] F67: Sample, 1, controle CARD445	Found in Sample: [S77] F77: Sample, 2, controle CARD445	Found in Sample: [S5] F5: Sample, 5, LPS	Found in Sample: [S6] F6: Sample, 6, LPS	Found in Sample: [S1] F1: Sample, 1, NButGT	Found in Sample: [S2] F2: Sample, 2, NButGT	Found in Sample: [S3] F3: Sample, 3, remplissage	Found in Sample: [S4] F4: Sample, 4, remplissage	Confidence (by Search Engine): Sequest HT	Percolator q-Value (by Search Engine): Sequest HT	Percolator PEP (by Search Engine): Sequest HT	XCorr (by Search Engine): Sequest HT	Top Apex RT [min]
	FALSE	High	[K].AGTQIENIEEDFRDGLK.[L]		0.062949	0.000859575	1	3	1	Q6T487	Q6T487 [48-64]		1	1934.95	100	100	100				87.9	62.1	#DIV/0!	#DIV/0!	#DIV/0!		High	Not Found	Not Found	Peak Found	Peak Found	Not Found	Not Found	Not Found	High	0.0003288	0.01967	4.14	44.94
	FALSE	High	[K].ALDFIASK.[G]		0.118102	0.0075886	3	7	2	Q6T487; A0A0G2K013; Q8R4I6	Q6T487 [96-103]; A0A0G2K013 [96-103]; Q8R4I6 [109-116]		0	864.483	2.267	2.443	29.348				25.9	27.9	#DIV/0!	#DIV/0!	#DIV/0!	Shared	High	Peak Found	Peak Found	Peak Found	High	Not Found	Not Found	Peak Found	High	0.002818	0.04662	2.65	33.43
	FALSE	High	[K].ASIHEAWTDGK.[E]		0.0385654	0.000430687	2	6	1	Q6T487; A0A0G2K013	Q6T487 [403-413]; A0A0G2K013 [403-413]		0	1214.58		100	100					8	#DIV/0!	#DIV/0!	#DIV/0!	Shared	Not Found	Not Found	Peak Found	Not Found	High	Not Found	Not Found	Not Found	High	0.0001666	0.01018	2.74	24.3
	FALSE	High	[R].ETADTDTADQVMASFK.[I]	1xOxidation [M12]	0.000215293	0.000430687	1	3	1	Q6T487	Q6T487 [841-856]		0	1745.75	100	100	100				320.7	42.8	#DIV/0!	#DIV/0!	#DIV/0!		High	Not Found	Not Found	Peak Found	Peak Found	Peak Found	Not Found	Not Found	High	0.0001666	1.038e-05	4.07	31.94
	FALSE	High	[R].FAIQDISVEETSAK.[E]		0.000346013	0.000430687	4	8	3	Q6T487; A0A0G2K013; Q8R4I6; D3ZCV0	Q6T487 [134-147]; A0A0G2K013 [134-147]; Q8R4I6 [147-160]; D3ZCV0 [141-154]		0	1537.77	100	100	100				179	86.5	#DIV/0!	#DIV/0!	#DIV/0!	Shared	High	Not Found	Peak Found	High	Peak Found	High	Not Found	Not Found	High	0.0001666	1.958e-05	4.02	39.9
	FALSE	High	[K].GISQEQMNEFR.[A]	1xOxidation [M7]	0.0195628	0.000430687	1	3	1	Q6T487	Q6T487 [742-752]		0	1354.61	100		100				346.1		#DIV/0!	#DIV/0!	#DIV/0!		High	Not Found	Not Found	Not Found	Peak Found	Not Found	Not Found	Not Found	High	0.0001666	0.004111	2.96	25.28
	FALSE	High	[K].GYEEWLLNEIR.[R]		0.020059	0.000430687	3	7	1	Q6T487; A0A0G2K013; D3ZCV0	Q6T487 [377-387]; A0A0G2K013 [377-387]; D3ZCV0 [384-394]		0	1421.71	0.01	0.861	6.024					43.7	#DIV/0!	#DIV/0!	#DIV/0!	Shared	Not Found	Not Found	Peak Found	Peak Found	High	Peak Found	Peak Found	Not Found	High	0.0001666	0.004259	2.69	51.22
	FALSE	High	[K].HTNYTMEHIR.[V]		0.0312394	0.000430687	3	7	2	Q6T487; A0A0G2K013; D3ZCV0	Q6T487 [705-714]; A0A0G2K013 [705-714]; D3ZCV0 [712-721]		0	1301.61	5.65	0.935	8.647	1	1	1	139.2	23	#DIV/0!	#DIV/0!	#DIV/0!	Shared	Peak Found	Peak Found	Peak Found	Peak Found	High	Peak Found	Peak Found	Peak Found	High	0.0001666	0.007705	2.81	21.01
	FALSE	High	[KR].KHEAFESDLAAHQDR.[V]		2.17968e-05	0.000430687	3	7	5	Q6T487; A0A0G2K013; D3ZCV0	Q6T487 [436-450]; A0A0G2K013 [436-450]; D3ZCV0 [443-457]		1	1753.83	2.93	4.079	14.749		1	1	51.5	71.7	#DIV/0!	#DIV/0!	#DIV/0!	Shared	Peak Found	Not Found	Peak Found	High	High	High	Peak Found	Peak Found	High	0.0001666	5.011e-07	5.22	21.58
	FALSE	High	[R].LAILGIHNEVSK.[I]		0.00181482	0.000430687	1	3	1	Q6T487	Q6T487 [566-577]		0	1293.75	100		100				155.1		#DIV/0!	#DIV/0!	#DIV/0!		High	Not Found	Not Found	Not Found	Peak Found	Not Found	Not Found	Not Found	High	0.0001666	0.0001754	3.5	32.9
	FALSE	High	[K].IDQLEGDHQLIQEALIFDNK.[H]		0.000121059	0.000430687	1	3	1	Q6T487	Q6T487 [685-704]		0	2339.19	3.543	1.535	0.496				215.6	93.4	#DIV/0!	#DIV/0!	#DIV/0!		High	Not Found	Peak Found	Peak Found	Not Found	Peak Found	Not Found	Peak Found	High	0.0001666	4.863e-06	5.27	48.76
	FALSE	High	[K].LLETIDQLYLEYAK.[R]		0.000420981	0.000430687	1	3	1	Q6T487	Q6T487 [503-516]		0	1711.92	100	100	100				91	141.3	#DIV/0!	#DIV/0!	#DIV/0!		High	Not Found	Not Found	Peak Found	Peak Found	Peak Found	Not Found	Not Found	High	0.0001666	2.54e-05	4.14	52.19
	FALSE	High	[R].ISIEMHGTLEDQLSHLR.[Q]	1xOxidation [M5]	0.00531452	0.000430687	1	3	1	Q6T487	Q6T487 [656-672]		0	1995	100		100				252.1		#DIV/0!	#DIV/0!	#DIV/0!		High	Not Found	Not Found	Not Found	Peak Found	Not Found	Not Found	Not Found	High	0.0001666	0.0007274	2.97	37.49
	FALSE	High	[R].LSNRPAFMPSEGR.[M]	1xOxidation [M8]	0.0870541	0.00483793	2	6	1	Q6T487; A0A0G2K013	Q6T487 [347-359]; A0A0G2K013 [347-359]		0	1477.72	3.734	1.235	6.037				124.4	41.2	#DIV/0!	#DIV/0!	#DIV/0!	Shared	High	Peak Found	Peak Found	Peak Found	Peak Found	Not Found	Peak Found	Not Found	High	0.001808	0.03062	2.77	23.27
	FALSE	High	[K].IVQTYHVNMAGTNPYTTITPQEINGK.[W]	1xOxidation [M9]	4.42717e-05	0.000430687	1	3	1	Q6T487	Q6T487 [578-603]		0	2906.44									#DIV/0!	#DIV/0!	#DIV/0!	No Quan Values	High	Not Found	Not Found	Not Found	Not Found	Not Found	Not Found	Not Found	High	0.0001666	1.283e-06	3.68
	FALSE	High	[K].LVSIGAEEIVDGNVK.[M]		0.000341662	0.000430687	2	4	1	Q6T487; D3ZCV0	Q6T487 [107-121]; D3ZCV0 [114-128]		0	1542.84	0.01	3.28	5.472					134.5	#DIV/0!	#DIV/0!	#DIV/0!	Shared	Not Found	Not Found	Peak Found	High	Peak Found	Peak Found	Not Found	Peak Found	High	0.0001666	1.923e-05	4.4	40.15
	FALSE	High	[K].MLDAEDIVGTARPDEK.[A]		0.00418041	0.000430687	1	3	1	Q6T487	Q6T487 [221-236]		0	1759.85									#DIV/0!	#DIV/0!	#DIV/0!	No Quan Values	Not Found	Not Found	Not Found	Not Found	High	Not Found	Not Found	Not Found	High	0.0001666	0.0005295	3.7
	FALSE	High	[K].MLDAEDIVGTARPDEK.[A]	1xOxidation [M1]	0.00498927	0.000430687	1	3	1	Q6T487	Q6T487 [221-236]		0	1775.85	100						400		#DIV/0!	#DIV/0!	#DIV/0!		High	Not Found	Not Found	Not Found	Not Found	Not Found	Not Found	Not Found	High	0.0001666	0.0006684	3.72	33.84
	FALSE	High	[R].TINEVENQILTR.[D]		0.00423357	0.000430687	2	6	1	Q6T487; A0A0G2K013	Q6T487 [727-738]; A0A0G2K013 [727-738]		0	1429.76	4.27	0.672	2.316		1	1	206.8	32.5	#DIV/0!	#DIV/0!	#DIV/0!	Shared	High	Not Found	Peak Found	Peak Found	Peak Found	Peak Found	Peak Found	Peak Found	High	0.0001666	0.0005375	3.16	37.08
	FALSE	High	[R].VGWEQLLTTIAR.[T]		0.000916592	0.000430687	2	6	1	Q6T487; A0A0G2K013	Q6T487 [715-726]; A0A0G2K013 [715-726]		0	1386.77	100	100	100				94.3	21.1	#DIV/0!	#DIV/0!	#DIV/0!	Shared	High	Not Found	Not Found	Peak Found	Peak Found	Not Found	Not Found	Not Found	High	0.0001666	7.084e-05	3.4	52.21
	FALSE	High	[K].VLAVNQENEQLMEDYEK.[L]		0.00236685	0.000430687	1	3	1	Q6T487	Q6T487 [265-281]		0	2051.96									#DIV/0!	#DIV/0!	#DIV/0!	No Quan Values	Not Found	Not Found	Not Found	Not Found	High	Not Found	Not Found	Not Found	High	0.0001666	0.0002485	3.52
	FALSE	High	[K].VLAVNQENEQLMEDYEK.[L]	1xOxidation [M12]	0.0007072	0.000430687	1	3	1	Q6T487	Q6T487 [265-281]		0	2067.95	100		100				230.6		#DIV/0!	#DIV/0!	#DIV/0!		High	Not Found	Not Found	Not Found	Peak Found	Not Found	Not Found	Not Found	High	0.0001666	5.042e-05	3.25	34.28
High	Master Protein	P69897	Tubulin beta-5 chain OS=Rattus norvegicus OX=10116 GN=Tubb5 PE=1 SV=1	0	84.217	44	18	45	4	49.6	148.02	18	cell organization and biogenesis	cytoplasm;cytoskeleton;membrane;nucleus	catalytic activity;nucleotide binding;protein binding;structural molecule activity	Pf00091, Pf03953, Pf10644	29214	ENSRNOG00000061216.1	Tubb5	Regulation of PLK1 Activity at G2/M Transition; AURKA Activation by TPX2; Neutrophil degranulation; Recruitment of mitotic centrosome proteins and complexes; Recruitment of NuMA to mitotic centrosomes; Loss of Nlp from mitotic centrosomes; Anchoring of the basal body to the plasma membrane	Gap junction; Phagosome	16	0.314204	1.42161	4.62313	193.6	15.5	15.4	50.3	394.7	37.1	39.4	54	High	High	Peak Found	Peak Found	High	Peak Found	Peak Found	Peak Found
	Checked	Confidence	Annotated Sequence	Modifications	Qvality PEP	Qvality q-value	# Protein Groups	# Proteins	# PSMs	Master Protein Accessions	Positions in Master Proteins	Modifications in Master Proteins	# Missed Cleavages	Theo. MH+ [Da]	Abundance Ratio: (controle CARD445) / (remplissage)	Abundance Ratio: (LPS) / (remplissage)	Abundance Ratio: (NButGT) / (remplissage)	Abundance Ratio Adj. P-Value: (controle CARD445) / (remplissage)	Abundance Ratio Adj. P-Value: (LPS) / (remplissage)	Abundance Ratio Adj. P-Value: (NButGT) / (remplissage)	Abundances (Grouped): controle CARD445	Abundances (Grouped): LPS	#DIV/0!	#DIV/0!	#DIV/0!	Quan Info	Found in Sample: [S67] F67: Sample, 1, controle CARD445	Found in Sample: [S77] F77: Sample, 2, controle CARD445	Found in Sample: [S5] F5: Sample, 5, LPS	Found in Sample: [S6] F6: Sample, 6, LPS	Found in Sample: [S1] F1: Sample, 1, NButGT	Found in Sample: [S2] F2: Sample, 2, NButGT	Found in Sample: [S3] F3: Sample, 3, remplissage	Found in Sample: [S4] F4: Sample, 4, remplissage	Confidence (by Search Engine): Sequest HT	Percolator q-Value (by Search Engine): Sequest HT	Percolator PEP (by Search Engine): Sequest HT	XCorr (by Search Engine): Sequest HT	Top Apex RT [min]
	FALSE	High	[R].AILVDLEPGTMDSVR.[S]	1xOxidation [M11]	0.000525315	0.000430687	2	4	2	P85108; P69897	P85108 [63-77]; P69897 [63-77]		0	1631.83	100		100				351.8		#DIV/0!	#DIV/0!	#DIV/0!	Shared	High	High	Not Found	Not Found	Peak Found	Peak Found	Not Found	Not Found	High	0.0001666	3.396e-05	2.54	41.46
	FALSE	High	[R].ALTVPELTQQVFDAK.[N]		0.00118048	0.000430687	1	1	2	P69897	P69897 [283-297]		0	1659.9	1.878	1.207	2.471	1			114.6	73.7	#DIV/0!	#DIV/0!	#DIV/0!		High	Peak Found	Not Found	Peak Found	Peak Found	Not Found	Peak Found	Peak Found	High	0.0001666	9.883e-05	3.1	49.45
	FALSE	High	[K].EVDEQMLNVQNK.[N]	1xOxidation [M6]	0.00125756	0.000430687	3	5	8	P85108; G3V7C6; P69897	P85108 [325-336]; G3V7C6 [428-439]; P69897 [325-336]		0	1462.68	5.625	5.621	7.148	1		1	116	115.9	#DIV/0!	#DIV/0!	#DIV/0!	Shared	High	High	Not Found	High	High	High	Peak Found	Peak Found	High	0.0001666	0.0001075	3.48	25.16
	FALSE	High	[R].FPGQLNADLR.[K]		0.0178078	0.000430687	4	9	2	P85108; G3V7C6; P69897; Q4QQV0	P85108 [242-251]; G3V7C6 [345-354]; P69897 [242-251]; Q4QQV0 [242-251]		0	1130.6	5.402	1.468	68.549	1	1		28.3	7.7	#DIV/0!	#DIV/0!	#DIV/0!	Shared	High	Peak Found	Peak Found	Peak Found	High	Not Found	Peak Found	Peak Found	High	0.0001666	0.003628	2.81	34.84
	FALSE	High	[K].GHYTEGAELVDSVLDVVR.[K]		4.00096e-05	0.000430687	4	7	3	P85108; G3V7C6; P69897; Q4QQV0	P85108 [104-121]; G3V7C6 [104-121]; P69897 [104-121]; Q4QQV0 [104-121]		0	1958.98	3.391	2.726	17.682				54.7	44	#DIV/0!	#DIV/0!	#DIV/0!	Shared	High	Not Found	Peak Found	Peak Found	High	Peak Found	Not Found	Peak Found	High	0.0001666	1.121e-06	4.78	50.64
	FALSE	High	[K].GHYTEGAELVDSVLDVVRK.[E]		6.11302e-05	0.000430687	4	7	1	P85108; G3V7C6; P69897; Q4QQV0	P85108 [104-122]; G3V7C6 [104-122]; P69897 [104-122]; Q4QQV0 [104-122]		1	2087.08	0.84	0.607	0.666				108	78	#DIV/0!	#DIV/0!	#DIV/0!	Shared	High	Peak Found	Not Found	Peak Found	Not Found	Peak Found	Peak Found	Not Found	High	0.0001666	1.969e-06	4.36	46.39
	FALSE	High	[R].KLAVNMVPFPR.[L]	1xOxidation [M6]	0.071894	0.00166744	4	9	1	P85108; G3V7C6; P69897; Q4QQV0	P85108 [252-262]; G3V7C6 [355-365]; P69897 [252-262]; Q4QQV0 [252-262]		1	1287.72	1.481	0.692	0.753	1	1	1	150.9	70.5	#DIV/0!	#DIV/0!	#DIV/0!	Shared	High	Peak Found	Peak Found	Peak Found	Peak Found	Peak Found	Peak Found	Peak Found	High	0.0006312	0.02365	3.01	32.24
	FALSE	High	[K].LAVNMVPFPR.[L]		0.0233077	0.000430687	4	9	1	P85108; G3V7C6; P69897; Q4QQV0	P85108 [253-262]; G3V7C6 [356-365]; P69897 [253-262]; Q4QQV0 [253-262]		0	1143.63	0.529	0.526	3.978	1	1	1	35.1	34.9	#DIV/0!	#DIV/0!	#DIV/0!	Shared	Peak Found	Peak Found	Peak Found	Peak Found	High	Peak Found	Peak Found	Peak Found	High	0.0001666	0.005171	3.06	42.9
	FALSE	High	[K].LAVNMVPFPR.[L]	1xOxidation [M5]	0.0172581	0.000430687	4	9	6	P85108; G3V7C6; P69897; Q4QQV0	P85108 [253-262]; G3V7C6 [356-365]; P69897 [253-262]; Q4QQV0 [253-262]		0	1159.63	1.122	0.695	1.746	1	1	1	98.3	60.9	#DIV/0!	#DIV/0!	#DIV/0!	Shared	High	Peak Found	Peak Found	High	High	Peak Found	High	High	High	0.0001666	0.003483	2.99	37.69
	FALSE	High	[R].IMNTFSVVPSPK.[V]		0.0169364	0.000430687	2	5	1	G3V7C6; P69897	G3V7C6 [163-174]; [266-277]; P69897 [163-174]		0	1319.7	0.01	0.324	5.233					19.8	#DIV/0!	#DIV/0!	#DIV/0!	Shared	Not Found	Not Found	Not Found	Peak Found	High	Not Found	Peak Found	Not Found	High	0.0001666	0.003395	2.71	37.8
	FALSE	High	[R].IMNTFSVVPSPK.[V]	1xOxidation [M2]	0.00380239	0.000430687	2	5	2	G3V7C6; P69897	G3V7C6 [163-174]; [266-277]; P69897 [163-174]		0	1335.7	0.189	0.417	0.87	1	1	1	30.5	67.3	#DIV/0!	#DIV/0!	#DIV/0!	Shared	High	Peak Found	Peak Found	Peak Found	High	Peak Found	Peak Found	Peak Found	High	0.0001666	0.0004661	3.15	34.95
	FALSE	High	[K].IREEYPDRIMNTFSVVPSPK.[V]	1xOxidation [M10]	0.0644929	0.00128441	2	3	1	G3V7C6; P69897	G3V7C6 [155-174]; [258-277]; P69897 [155-174]		2	2394.21	100		100				347		#DIV/0!	#DIV/0!	#DIV/0!	Shared	High	Not Found	Not Found	Not Found	Peak Found	Not Found	Not Found	Not Found	High	0.0004898	0.02038	3.06	34.65
	FALSE	High	[R].ISEQFTAMFR.[R]		0.0371612	0.000430687	3	7	1	P85108; G3V7C6; P69897	P85108 [381-390]; G3V7C6 [484-493]; P69897 [381-390]		0	1229.6	0.01	1.165	6.534			1		53.6	#DIV/0!	#DIV/0!	#DIV/0!	Shared	Not Found	Not Found	Not Found	Peak Found	High	Peak Found	Peak Found	Peak Found	High	0.0001666	0.009701	2.85	42.59
	FALSE	High	[R].ISEQFTAMFR.[R]	1xOxidation [M8]	0.0145674	0.000430687	3	7	2	P85108; G3V7C6; P69897	P85108 [381-390]; G3V7C6 [484-493]; P69897 [381-390]		0	1245.59	2.608	0.867	3.466	1	1	1	131.4	43.7	#DIV/0!	#DIV/0!	#DIV/0!	Shared	High	Peak Found	Peak Found	Peak Found	High	Peak Found	Peak Found	Peak Found	High	0.0001666	0.00277	2.96	35.64
	FALSE	High	[R].ISVYYNEATGGK.[Y]		0.00337217	0.000430687	1	1	3	P69897	P69897 [47-58]		0	1301.64	100		100				105.3		#DIV/0!	#DIV/0!	#DIV/0!		High	High	Not Found	Not Found	High	Not Found	Not Found	Not Found	High	0.0001666	0.0003993	3.58	29.71
	FALSE	High	[K].MAVTFIGNSTAIQELFK.[R]	1xOxidation [M1]	0.000734557	0.000430687	1	1	1	P69897	P69897 [363-379]		0	1885.97	1.764	0.585	1.112				158.2	52.4	#DIV/0!	#DIV/0!	#DIV/0!		High	Not Found	Peak Found	Not Found	Peak Found	Peak Found	Peak Found	Not Found	High	0.0001666	5.288e-05	3.81	51.62
	FALSE	High	[K].MAVTFIGNSTAIQELFKR.[I]	1xOxidation [M1]	0.000335239	0.000430687	1	1	1	P69897	P69897 [363-380]		1	2042.07	3.686	0.703	0.567		1		247.5	47.2	#DIV/0!	#DIV/0!	#DIV/0!		High	Not Found	Peak Found	Peak Found	Peak Found	Not Found	Peak Found	Peak Found	High	0.0001666	1.867e-05	3.72	49.77
	FALSE	High	[R].MSMKEVDEQMLNVQNK.[N]	3xOxidation [M1; M3; M10]	0.000261941	0.000430687	3	5	2	P85108; G3V7C6; P69897	P85108 [321-336]; G3V7C6 [424-439]; P69897 [321-336]		1	1971.88	6.576	0.998	0.01	1	1		306.8	46.6	#DIV/0!	#DIV/0!	#DIV/0!	Shared	High	Peak Found	Peak Found	Peak Found	Not Found	Not Found	Peak Found	Peak Found	High	0.0001666	1.352e-05	3.58	22.6
	FALSE	High	[K].NSSYFVEWIPNNVK.[TV]		0.000250594	0.000430687	4	8	2	P85108; G3V7C6; P69897; Q4QQV0	P85108 [337-350]; G3V7C6 [440-453]; P69897 [337-350]; Q4QQV0 [337-350]		0	1696.83	8.795	0.01	32.955				82.3		#DIV/0!	#DIV/0!	#DIV/0!	Shared	High	Not Found	Not Found	Not Found	High	Not Found	Not Found	Peak Found	High	0.0001666	1.276e-05	3.7	48.79
	FALSE	High	[R].SGPFGQIFRPDNFVFGQSGAGNNWAK.[G]		0.0220328	0.000430687	3	6	1	P85108; G3V7C6; P69897	P85108 [78-103]; G3V7C6 [78-103]; P69897 [78-103]		0	2798.34									#DIV/0!	#DIV/0!	#DIV/0!	No Quan Values	Not Found	Not Found	Not Found	Not Found	High	Not Found	Not Found	Not Found	High	0.0001666	0.004823	4.24
	FALSE	High	[R].YLTVAAVFR.[G]		0.0723278	0.00166744	2	4	2	G3V7C6; P69897	G3V7C6 [413-421]; P69897 [310-318]		0	1039.59	0.01	1.671	3.709		1	1		104.8	#DIV/0!	#DIV/0!	#DIV/0!	Shared	Not Found	Not Found	Peak Found	High	High	Peak Found	Peak Found	Peak Found	High	0.0006312	0.02378	2.06	43.24
High	Master Protein	P0DMW0	Heat shock 70 kDa protein 1A OS=Rattus norvegicus OX=10116 GN=Hspa1a PE=2 SV=1	0	83.069	32	15	51	8	70.1	182.03	15	cell differentiation;cell organization and biogenesis;defense response;metabolic process;regulation of biological process;response to stimulus	cytoplasm;cytoskeleton;cytosol;membrane;mitochondrion;nucleus	catalytic activity;nucleotide binding;protein binding;RNA binding	Pf00012, Pf06723	294254; 24472; 108348108	ENSRNOG00000050647.2; ENSRNOG00000045654.2	Hspa1b; Hspa1a; LOC108348108	HSP90 chaperone cycle for steroid hormone receptors (SHR); Neutrophil degranulation; AUF1 (hnRNP D0) binds and destabilizes mRNA; Attenuation phase; Regulation of HSF1-mediated heat shock response	MAPK signaling pathway; Prion diseases; Antigen processing and presentation; Measles; Longevity regulating pathway - multiple species; Legionellosis; Epstein-Barr virus infection; Influenza A; Estrogen signaling pathway; Protein processing in endoplasmic reticulum; Toxoplasmosis; Spliceosome; Endocytosis	5	0.439845	0.938235	20.5925	74.9	2.4	6.8	27.2	642.8	14.1	23.3	8.6	High	Peak Found	High	High	High	Peak Found	Peak Found	High
	Checked	Confidence	Annotated Sequence	Modifications	Qvality PEP	Qvality q-value	# Protein Groups	# Proteins	# PSMs	Master Protein Accessions	Positions in Master Proteins	Modifications in Master Proteins	# Missed Cleavages	Theo. MH+ [Da]	Abundance Ratio: (controle CARD445) / (remplissage)	Abundance Ratio: (LPS) / (remplissage)	Abundance Ratio: (NButGT) / (remplissage)	Abundance Ratio Adj. P-Value: (controle CARD445) / (remplissage)	Abundance Ratio Adj. P-Value: (LPS) / (remplissage)	Abundance Ratio Adj. P-Value: (NButGT) / (remplissage)	Abundances (Grouped): controle CARD445	Abundances (Grouped): LPS	#DIV/0!	#DIV/0!	#DIV/0!	Quan Info	Found in Sample: [S67] F67: Sample, 1, controle CARD445	Found in Sample: [S77] F77: Sample, 2, controle CARD445	Found in Sample: [S5] F5: Sample, 5, LPS	Found in Sample: [S6] F6: Sample, 6, LPS	Found in Sample: [S1] F1: Sample, 1, NButGT	Found in Sample: [S2] F2: Sample, 2, NButGT	Found in Sample: [S3] F3: Sample, 3, remplissage	Found in Sample: [S4] F4: Sample, 4, remplissage	Confidence (by Search Engine): Sequest HT	Percolator q-Value (by Search Engine): Sequest HT	Percolator PEP (by Search Engine): Sequest HT	XCorr (by Search Engine): Sequest HT	Top Apex RT [min]
	FALSE	High	[K].AQIHDLVLVGGSTR.[I]		0.000266959	0.000430687	1	1	1	P0DMW0	P0DMW0 [329-342]		0	1465.81	0.127	0.398	1.496	1	1	1	16.8	52.7	#DIV/0!	#DIV/0!	#DIV/0!		Peak Found	Peak Found	Peak Found	Peak Found	High	Peak Found	Peak Found	Peak Found	High	0.0001666	1.382e-05	3.73	32.8
	FALSE	High	[K].ATAGDTHLGGEDFDNR.[L]		2.52109e-05	0.000430687	2	2	4	P55063; P0DMW0	P55063 [223-238]; P0DMW0 [221-236]		0	1675.73	0.825	1.059	2.313	1	1	1	63.5	81.5	#DIV/0!	#DIV/0!	#DIV/0!	Shared	High	Peak Found	Peak Found	Peak Found	High	Peak Found	Peak Found	Peak Found	High	0.0001666	6.088e-07	3.78	25.8
	FALSE	High	[K].DAGVIAGLNVLR.[I]		0.0016822	0.000430687	2	2	4	P55063; P0DMW0	P55063 [162-173]; P0DMW0 [160-171]		0	1197.69	3.807	0.988	7.214		1	1	117	30.4	#DIV/0!	#DIV/0!	#DIV/0!	Shared	High	Not Found	Peak Found	Peak Found	High	High	Peak Found	Peak Found	High	0.0001666	0.000159	3.29	46.22
	FALSE	High	[K].FGDPVVQSDMK.[H]		0.0390448	0.000430687	1	1	1	P0DMW0	P0DMW0 [78-88]		0	1222.58	0.01	2.178	30.782		1			25.7	#DIV/0!	#DIV/0!	#DIV/0!		Not Found	Not Found	Peak Found	Peak Found	High	Not Found	Peak Found	Peak Found	High	0.0001666	0.0104	2.85	30.62
	FALSE	High	[K].FGDPVVQSDMK.[H]	1xOxidation [M10]	0.0248097	0.000430687	1	1	2	P0DMW0	P0DMW0 [78-88]		0	1238.57	0.945	1.454	6.428	1	1	1	38.5	59.2	#DIV/0!	#DIV/0!	#DIV/0!		Peak Found	Peak Found	Peak Found	Peak Found	High	Peak Found	Peak Found	Peak Found	High	0.0001666	0.005653	2.41	26.82
	FALSE	High	[R].KFGDPVVQSDMK.[H]	1xOxidation [M11]	0.0772642	0.00249333	1	1	1	P0DMW0	P0DMW0 [77-88]		1	1366.67	2.521	0.418	10.264		1		71	11.8	#DIV/0!	#DIV/0!	#DIV/0!		Peak Found	Not Found	Peak Found	Peak Found	High	Not Found	Peak Found	Peak Found	High	0.0009396	0.02614	3	23.04
	FALSE	High	[R].IINEPTAAAIAYGLDR.[T]		0.000976444	0.000430687	1	1	6	P0DMW0	P0DMW0 [172-187]		0	1687.9	100	100	100				248.4	16.9	#DIV/0!	#DIV/0!	#DIV/0!		High	Not Found	High	High	High	Peak Found	Not Found	High	High	0.0001666	7.698e-05	4.6	44.98
	FALSE	High	[K].LLQDFFNGR.[D]		0.0493282	0.000430687	1	1	2	P0DMW0	P0DMW0 [349-357]		0	1109.57	26.078	4.943	100				75.3	14.3	#DIV/0!	#DIV/0!	#DIV/0!		High	Not Found	Not Found	Peak Found	High	Not Found	Not Found	Peak Found	High	0.0001666	0.01413	2.41	43.12
	FALSE	High	[K].NALESYAFNMK.[S]		0.0175859	0.000430687	2	2	1	P55063; P0DMW0	P55063 [542-552]; P0DMW0 [540-550]		0	1287.6	0.01	0.271	5.83					15.3	#DIV/0!	#DIV/0!	#DIV/0!	Shared	Not Found	Not Found	Peak Found	Not Found	High	Peak Found	Peak Found	Not Found	High	0.0001666	0.00358	3.47	40.08
	FALSE	High	[K].NALESYAFNMK.[S]	1xOxidation [M10]	0.0205676	0.000430687	2	2	2	P55063; P0DMW0	P55063 [542-552]; P0DMW0 [540-550]		0	1303.6	3.846	0.997	5.769	1	1	1	132.5	34.3	#DIV/0!	#DIV/0!	#DIV/0!	Shared	High	Peak Found	Peak Found	Peak Found	High	Peak Found	Peak Found	Peak Found	High	0.0001666	0.004377	2.91	34.53
	FALSE	High	[K].NQVALNPQNTVFDAK.[R]		0.000133111	0.000430687	1	1	3	P0DMW0	P0DMW0 [57-71]		0	1658.85	100	100	100				38.8	2.9	#DIV/0!	#DIV/0!	#DIV/0!		High	Not Found	Peak Found	Peak Found	High	Not Found	Not Found	Not Found	High	0.0001666	5.501e-06	4.32	36.21
	FALSE	High	[K].NQVALNPQNTVFDAKR.[L]		0.000263603	0.000430687	1	1	2	P0DMW0	P0DMW0 [57-72]		1	1814.95	23.096	0.01	3.424				335.7		#DIV/0!	#DIV/0!	#DIV/0!		High	Not Found	Not Found	Not Found	Peak Found	Not Found	Not Found	Peak Found	High	0.0001666	1.358e-05	3.76	32.02
	FALSE	High	[K].QTQTFTTYSDNQPGVLIQVYEGER.[A]		0.00030489	0.000430687	2	7	5	P63018; P0DMW0	P63018 [424-447]; P0DMW0 [424-447]		0	2774.33	0.942	0.386	6.971		1		40.5	16.6	#DIV/0!	#DIV/0!	#DIV/0!	Shared	High	Not Found	Peak Found	High	High	Not Found	Peak Found	Peak Found	High	0.0001666	1.645e-05	4.47	48.26
	FALSE	High	[K].SENVQDLLLLDVAPLSLGLETAGGVMTALIK.[R]		0.00223592	0.000430687	1	1	2	P0DMW0	P0DMW0 [385-415]		0	3180.74			100						#DIV/0!	#DIV/0!	#DIV/0!		Not Found	Not Found	Not Found	Not Found	High	Not Found	Not Found	Not Found	High	0.0001666	0.0002313	5.87	55.14
	FALSE	High	[K].SENVQDLLLLDVAPLSLGLETAGGVMTALIK.[R]	1xOxidation [M26]	0.013009	0.000430687	1	1	1	P0DMW0	P0DMW0 [385-415]		0	3196.74									#DIV/0!	#DIV/0!	#DIV/0!	No Quan Values	Not Found	Not Found	Not Found	Not Found	High	Not Found	Not Found	Not Found	High	0.0001666	0.002381	5.4
	FALSE	High	[K].SINPDEAVAYGAAVQAAILMGDK.[S]		1.55824e-06	0.000430687	2	2	1	P55063; P0DMW0	P55063 [364-386]; P0DMW0 [362-384]		0	2304.15		100	100					11.1	#DIV/0!	#DIV/0!	#DIV/0!	Shared	Not Found	Not Found	Peak Found	Not Found	High	Not Found	Not Found	Not Found	High	0.0001666	1.529e-08	5.52	52.35
	FALSE	High	[K].SINPDEAVAYGAAVQAAILMGDK.[S]	1xOxidation [M20]	0.053086	0.000430687	2	2	1	P55063; P0DMW0	P55063 [364-386]; P0DMW0 [362-384]		0	2320.15									#DIV/0!	#DIV/0!	#DIV/0!	No Quan Values	Not Found	Not Found	Not Found	Not Found	High	Not Found	Not Found	Not Found	High	0.0001666	0.01565	3.67
	FALSE	High	[R].TTPSYVAFTDTER.[L]		0.00468387	0.000430687	3	8	6	P55063; P63018; P0DMW0	P55063 [39-51]; P63018 [37-49]; P0DMW0 [37-49]		0	1487.7	2.941	1.071	4.984	1	1	1	117.7	42.8	#DIV/0!	#DIV/0!	#DIV/0!	Shared	High	Peak Found	High	High	High	High	Peak Found	High	High	0.0001666	0.0006135	3.37	35.08
	FALSE	High	[KR].VEIIANDQGNR.[TI]		0.0496313	0.000430687	4	9	6	P55063; P63018; P0DMW0; P06761	P55063 [28-38]; P63018 [26-36]; P0DMW0 [26-36]; P06761 [50-60]		0	1228.63	3.851	4.494	54.063	1			24.3	28.3	#DIV/0!	#DIV/0!	#DIV/0!	Shared	High	High	Not Found	High	High	Not Found	Peak Found	High	High	0.0001666	0.01425	3.17	25.11
High	Master Protein	Q6IG05	Keratin, type II cytoskeletal 75 OS=Rattus norvegicus OX=10116 GN=Krt75 PE=3 SV=2	0	80.595	22	15	171	4	59	512.49	15	cell differentiation;metabolic process;transport		catalytic activity;motor activity;structural molecule activity;transporter activity	Pf00012, Pf00038, Pf01496, Pf01576, Pf04111, Pf04156, Pf12128, Pf13166	300247	ENSRNOG00000043203.2	Krt75	Formation of the cornified envelope		5	1.02814	0.399534	5.72449	159.7	7.3	10.2	161.5	336.2	56.5	35.9	32.7	High	High	High	High	High	High	High	High
	Checked	Confidence	Annotated Sequence	Modifications	Qvality PEP	Qvality q-value	# Protein Groups	# Proteins	# PSMs	Master Protein Accessions	Positions in Master Proteins	Modifications in Master Proteins	# Missed Cleavages	Theo. MH+ [Da]	Abundance Ratio: (controle CARD445) / (remplissage)	Abundance Ratio: (LPS) / (remplissage)	Abundance Ratio: (NButGT) / (remplissage)	Abundance Ratio Adj. P-Value: (controle CARD445) / (remplissage)	Abundance Ratio Adj. P-Value: (LPS) / (remplissage)	Abundance Ratio Adj. P-Value: (NButGT) / (remplissage)	Abundances (Grouped): controle CARD445	Abundances (Grouped): LPS	#DIV/0!	#DIV/0!	#DIV/0!	Quan Info	Found in Sample: [S67] F67: Sample, 1, controle CARD445	Found in Sample: [S77] F77: Sample, 2, controle CARD445	Found in Sample: [S5] F5: Sample, 5, LPS	Found in Sample: [S6] F6: Sample, 6, LPS	Found in Sample: [S1] F1: Sample, 1, NButGT	Found in Sample: [S2] F2: Sample, 2, NButGT	Found in Sample: [S3] F3: Sample, 3, remplissage	Found in Sample: [S4] F4: Sample, 4, remplissage	Confidence (by Search Engine): Sequest HT	Percolator q-Value (by Search Engine): Sequest HT	Percolator PEP (by Search Engine): Sequest HT	XCorr (by Search Engine): Sequest HT	Top Apex RT [min]
	FALSE	High	[R].AEAESWYQTK.[SY]		0.0141168	0.000430687	4	6	10	A0A0G2JUG1; A0A0G2JW69; Q6IG05; Q4FZU2	A0A0G2JUG1 [338-347]; A0A0G2JW69 [284-293]; Q6IG05 [327-336]; Q4FZU2 [339-348]		0	1212.55	0.808	0.694	5.133	1	1	1	42.3	36.4	#DIV/0!	#DIV/0!	#DIV/0!	Shared	High	High	Peak Found	High	High	High	High	High	High	0.0001666	0.002665	3.08	28.45
	FALSE	High	[R].AEAESWYQTKYEELQVTAGR.[H]		0.000711687	0.000430687	1	2	1	Q6IG05	Q6IG05 [327-346]		1	2359.12	100		100				250.4		#DIV/0!	#DIV/0!	#DIV/0!		High	Peak Found	Not Found	Not Found	Not Found	Peak Found	Not Found	Not Found	High	0.0001666	5.054e-05	4.01	39.78
	FALSE	High	[R].EYQELMNVK.[L]		0.0231625	0.000430687	4	6	2	Q6IFZ5; Q6IG05; G3V712; Q10758	Q6IFZ5 [445-453]; Q6IG05 [424-432]; G3V712 [368-376]; Q10758 [373-381]		0	1153.56		100	100					9	#DIV/0!	#DIV/0!	#DIV/0!	Shared	Not Found	Not Found	Not Found	Peak Found	High	Not Found	Not Found	Not Found	High	0.0001666	0.005135	2.6	31.86
	FALSE	High	[R].EYQELMNVK.[L]	1xOxidation [M6]	0.0571174	0.000430687	4	6	9	Q6IFZ5; Q6IG05; G3V712; Q10758	Q6IFZ5 [445-453]; Q6IG05 [424-432]; G3V712 [368-376]; Q10758 [373-381]		0	1169.55	0.54	1.061	1.311	1	1	1	55.2	108.5	#DIV/0!	#DIV/0!	#DIV/0!	Shared	High	High	High	High	High	High	Peak Found	High	High	0.0001666	0.01725	2.8	25.96
	FALSE	High	[K].FASFIDKVR.[F]		0.0300957	0.000430687	12	24	7	A0A0G2JXH6; A0A0G2JZQ9; A0A0G2K7N1; A0A0G2JW69; Q6IFZ5; Q6IG05; Q6P6Q2; A0A0G2K6P7; Q6IMF3; Q4FZU2; G3V712; Q10758	A0A0G2JXH6 [142-150]; A0A0G2JZQ9 [178-186]; A0A0G2K7N1 [145-153]; A0A0G2JW69 [107-115]; Q6IFZ5 [170-178]; Q6IG05 [151-159]; Q6P6Q2 [175-183]; A0A0G2K6P7 [157-165]; Q6IMF3 [190-198]; Q4FZU2 [163-171]; G3V712 [96-104]; Q10758 [102-110]		1	1082.6	3.597	0.32	0.407	1	1		270.3	24.1	#DIV/0!	#DIV/0!	#DIV/0!	Shared	High	High	High	High	High	Not Found	Peak Found	High	High	0.0001666	0.007321	2.86	32.31
	FALSE	High	[R].FLEQQNKVLETK.[W]		0.00931795	0.000430687	5	10	2	A0A0G2JW69; A0A0G2JUR6; Q6IFZ5; Q6IG05; A0A0G2K6P7	A0A0G2JW69 [116-127]; A0A0G2JUR6 [125-136]; Q6IFZ5 [179-190]; Q6IG05 [160-171]; A0A0G2K6P7 [166-177]		1	1476.81	100						400		#DIV/0!	#DIV/0!	#DIV/0!	Shared	High	Not Found	Not Found	Not Found	Not Found	Not Found	Not Found	Not Found	High	0.0001666	0.001532	3.37	27.15
	FALSE	High	[R].GELALKDAR.[AN]		0.118102	0.0075886	2	5	1	Q6IG05; Q6P6Q2	Q6IG05 [393-401]; Q6P6Q2 [417-425]		1	972.547	3.499	0.965	1.979	1	1	1	188	51.9	#DIV/0!	#DIV/0!	#DIV/0!	Shared	Peak Found	Peak Found	Peak Found	Peak Found	High	Peak Found	Peak Found	Peak Found	High	0.002818	0.04672	3.16	21.38
	FALSE	High	[K].LALDVEIATYR.[KT]		0.00101421	0.000430687	6	11	18	Q6IFZ5; Q6IG05; Q6P6Q2; A0A0G2K6P7; A0A0G2JWX4; Q4FZU2	Q6IFZ5 [454-464]; Q6IG05 [433-443]; Q6P6Q2 [457-467]; A0A0G2K6P7 [437-447]; A0A0G2JWX4 [490-500]; Q4FZU2 [445-455]		0	1263.69	0.102	1.098	0.791		1	1	13.6	146.8	#DIV/0!	#DIV/0!	#DIV/0!	Shared	High	Not Found	High	High	High	High	High	High	High	0.0001666	8.137e-05	3.16	43.66
[truncated: 3,654 more rows]
