# Supplementary material for: An O-GlcNAcylomic Approach Reveals ACLY as a Potential Target in Sepsis in the Young Rat
Source: Int J Mol Sci. 2021 Aug 26;22(17):9236. doi: 10.3390/ijms22179236 (PMC8430499; doi:10.3390/ijms22179236)
Supplement: Supplementary file 1 [file ijms-22-09236-s001.zip › ijms-1329913-Supplementary files-final/Supplementary files/Table S6/Table S6_Lane_B_full_+170_kDa.xlsx]

## Sheet: Proteins
Protein FDR Confidence: Combined	Master	Accession	Description	Exp. q-value: Combined	Sum PEP Score	Coverage [%]	# Peptides	# PSMs	# Unique Peptides	MW [kDa]	Score Sequest HT: Sequest HT	# Peptides (by Search Engine): Sequest HT	Biological Process	Cellular Component	Molecular Function	Pfam IDs	Entrez Gene ID	Ensembl Gene ID	Gene Symbol	Reactome Pathways	KEGG Pathways	# Razor Peptides	Abundance Ratio: (LPS) / (controle CARD445)	Abundance Ratio: (remplissage) / (LPS)	Abundance Ratio: (NButGT) / (remplissage)	Abundances (by Bio. Rep.): controle CARD445,1	Abundances (by Bio. Rep.): controle CARD445,2	Abundances (by Bio. Rep.): LPS,5	Abundances (by Bio. Rep.): LPS,6	Abundances (by Bio. Rep.): NButGT,1	Abundances (by Bio. Rep.): NButGT,2	Abundances (by Bio. Rep.): remplissage,3	Abundances (by Bio. Rep.): remplissage,4	Found in Sample: [S68] F68: Sample, 1, controle CARD445	Found in Sample: [S78] F78: Sample, 2, controle CARD445	Found in Sample: [S11] F11: Sample, 5, LPS	Found in Sample: [S12] F12: Sample, 6, LPS	Found in Sample: [S7] F7: Sample, 1, NButGT	Found in Sample: [S8] F8: Sample, 2, NButGT	Found in Sample: [S9] F9: Sample, 3, remplissage	Found in Sample: [S10] F10: Sample, 4, remplissage	Modifications
High	Master Protein	F1LMV6	Desmoplakin OS=Rattus norvegicus OX=10116 GN=Dsp PE=1 SV=1	0	274.9	22	57	167	57	332.2	588.33	57	cell differentiation;cell organization and biogenesis;metabolic process;regulation of biological process;response to stimulus	cytoskeleton;membrane;nucleus	catalytic activity;motor activity;protein binding;RNA binding;structural molecule activity	Pf00681, Pf01576, Pf02463, Pf04111, Pf04156, Pf05483, Pf05557, Pf05622, Pf06637, Pf06705, Pf07888, Pf10174, Pf12128, Pf13166	306871	ENSRNOG00000013928.6	Dsp	Formation of the cornified envelope; Neutrophil degranulation	Arrhythmogenic right ventricular cardiomyopathy (ARVC)	0	26.2817	3.18274	0.0210473	2.4	4.7	158.2	28.4	0.3	12.2	586.2	7.7	High	High	High	High	Peak Found	High	High	High
	Checked	Confidence	Annotated Sequence	Modifications	Qvality PEP	Qvality q-value	# Protein Groups	# Proteins	# PSMs	Master Protein Accessions	Positions in Master Proteins	Modifications in Master Proteins	# Missed Cleavages	Theo. MH+ [Da]	Abundance Ratio: (controle CARD445) / (remplissage)	Abundance Ratio: (LPS) / (remplissage)	Abundance Ratio: (NButGT) / (remplissage)	Abundance Ratio Adj. P-Value: (controle CARD445) / (remplissage)	Abundance Ratio Adj. P-Value: (LPS) / (remplissage)	Abundance Ratio Adj. P-Value: (NButGT) / (remplissage)	Abundances (Grouped): controle CARD445	Abundances (Grouped): LPS	#DIV/0!	#DIV/0!	#DIV/0!	Quan Info	Found in Sample: [S68] F68: Sample, 1, controle CARD445	Found in Sample: [S78] F78: Sample, 2, controle CARD445	Found in Sample: [S11] F11: Sample, 5, LPS	Found in Sample: [S12] F12: Sample, 6, LPS	Found in Sample: [S7] F7: Sample, 1, NButGT	Found in Sample: [S8] F8: Sample, 2, NButGT	Found in Sample: [S9] F9: Sample, 3, remplissage	Found in Sample: [S10] F10: Sample, 4, remplissage	Confidence (by Search Engine): Sequest HT	Percolator q-Value (by Search Engine): Sequest HT	Percolator PEP (by Search Engine): Sequest HT	XCorr (by Search Engine): Sequest HT	Top Apex RT [min]
	FALSE	High	[K].TTIHQLTMQK.[E]		0.0282112	0.000547678	1	1	1	F1LMV6	F1LMV6 [1382-1391]		0	1200.64	0.01	0.01	0.086						#DIV/0!	#DIV/0!	#DIV/0!		Not Found	Not Found	Not Found	Not Found	Not Found	Peak Found	High	Peak Found	High	0.0001861	0.005504	2.73	22.21
	FALSE	High	[R].LNDSILQATEQR.[R]		0.00235263	0.000547678	1	1	3	F1LMV6	F1LMV6 [1263-1274]		0	1387.72	0.01	0.133	0.023				2.6	45.6	#DIV/0!	#DIV/0!	#DIV/0!		Peak Found	High	Peak Found	Peak Found	Not Found	High	High	Not Found	High	0.0001861	0.0001784	3.96	32.67
	FALSE	High	[K].TTIHQLTMQK.[E]	1xOxidation [M8]	0.00936442	0.000547678	1	1	2	F1LMV6	F1LMV6 [1382-1391]		0	1216.64	0.071	0.565	0.113	1	1		16.3	129.2	#DIV/0!	#DIV/0!	#DIV/0!		Peak Found	Peak Found	Peak Found	Peak Found	Not Found	Peak Found	High	Peak Found	High	0.0001861	0.001198	2.92	18.75
	FALSE	High	[K].TTIHQLTMQKEEDTSGYR.[A]	1xOxidation [M8]	0.00276416	0.000547678	1	1	1	F1LMV6	F1LMV6 [1382-1399]		1	2154.01	0.01	0.233	0.01					75.5	#DIV/0!	#DIV/0!	#DIV/0!		Not Found	Not Found	Peak Found	Not Found	Not Found	Not Found	High	Not Found	High	0.0001861	0.0002221	3.92	23.28
	FALSE	High	[R].LTYEIEDEKR.[R]		0.0285588	0.000547678	1	1	5	F1LMV6	F1LMV6 [1121-1130]		1	1295.65	0.038	1.198	0.17	1	1		6.3	199.2	#DIV/0!	#DIV/0!	#DIV/0!		Peak Found	Peak Found	High	High	Not Found	Peak Found	High	Peak Found	High	0.0001861	0.005609	2.86	25.41
	FALSE	High	[K].ITNLTQQLEQASIVK.[K]		0.000154513	0.000547678	1	1	5	F1LMV6	F1LMV6 [1619-1633]		0	1685.94	0.036	0.905	0.145		1		6.9	173.5	#DIV/0!	#DIV/0!	#DIV/0!		Not Found	Peak Found	High	Peak Found	Not Found	High	High	High	High	0.0001861	4.198e-06	4.94	41.6
	FALSE	High	[R].LPVEEAYKR.[G]		0.0459349	0.000547678	1	1	1	F1LMV6	F1LMV6 [2317-2325]		1	1104.6	0.068	1.053	0.123		1		12.2	187.7	#DIV/0!	#DIV/0!	#DIV/0!		Not Found	Peak Found	High	Peak Found	Not Found	Peak Found	Peak Found	Peak Found	High	0.0001861	0.01079	2.37	21.89
	FALSE	High	[R].LQSLTENLTK.[E]		0.0166293	0.000547678	1	1	3	F1LMV6	F1LMV6 [1713-1722]		0	1146.64	0.01	1.042	0.032		1	0.784676		201	#DIV/0!	#DIV/0!	#DIV/0!		Not Found	Not Found	High	Peak Found	Peak Found	Peak Found	High	Peak Found	High	0.0001861	0.002631	3.15	28.88
	FALSE	High	[R].IEPHTGLLLLSVQK.[R]		0.00179085	0.000547678	1	1	2	F1LMV6	F1LMV6 [2199-2212]		0	1547.92	0.01	0.037	0.01					14.1	#DIV/0!	#DIV/0!	#DIV/0!		Not Found	Not Found	Peak Found	Peak Found	Not Found	Peak Found	High	Not Found	High	0.0001861	0.0001219	3.91	38.2
	FALSE	High	[R].KTGSQYDIQDAIDK.[G]		0.000394259	0.000547678	1	1	3	F1LMV6	F1LMV6 [2530-2543]		1	1581.78	0.01	0.071	0.01					26.7	#DIV/0!	#DIV/0!	#DIV/0!		Not Found	Not Found	High	Not Found	Not Found	Not Found	High	Not Found	High	0.0001861	1.519e-05	4.8	27.93
	FALSE	High	[K].IEVLEEELR.[L]		0.00695813	0.000547678	1	1	8	F1LMV6	F1LMV6 [1041-1049]		0	1129.61	0.059	0.997	0.054	1	1	0.784676	11.2	189	#DIV/0!	#DIV/0!	#DIV/0!		Peak Found	Peak Found	High	High	Peak Found	Peak Found	High	High	High	0.0001861	0.0007916	3.11	36.01
	FALSE	High	[K].LKVQEQELTR.[L]		0.0404387	0.000547678	1	1	4	F1LMV6	F1LMV6 [1535-1544]		1	1243.7	0.08	1.713	0.01		1		11.5	245.3	#DIV/0!	#DIV/0!	#DIV/0!		Not Found	Peak Found	High	High	Not Found	Not Found	High	Peak Found	High	0.0001861	0.009033	2.73	22.21
	FALSE	High	[K].LKQESDQLVLNQHPASDK.[I]		0.000221425	0.000547678	1	1	1	F1LMV6	F1LMV6 [336-353]		1	2050.06	0.01	0.221	0.01					72.5	#DIV/0!	#DIV/0!	#DIV/0!		Not Found	Not Found	Peak Found	Not Found	Not Found	Not Found	High	Not Found	High	0.0001861	6.85e-06	3.79	22.8
	FALSE	High	[K].TVSVSEAIK.[K]		0.015927	0.000547678	1	1	3	F1LMV6	F1LMV6 [2111-2119]		0	933.525	0.127	0.336	0.075	1	1		32.9	87.3	#DIV/0!	#DIV/0!	#DIV/0!		Peak Found	Peak Found	High	Peak Found	Not Found	Peak Found	High	Peak Found	High	0.0001861	0.002492	2.47	24.59
	FALSE	High	[R].LLEAQIATGGIIDPK.[E]		9.76326e-05	0.000547678	1	1	6	F1LMV6	F1LMV6 [2374-2388]		0	1538.88	0.01	1.19	0.039		1	0.784676		213.6	#DIV/0!	#DIV/0!	#DIV/0!		Not Found	Not Found	High	High	Peak Found	High	High	Peak Found	High	0.0001861	2.228e-06	4.17	40.69
	FALSE	High	[R].LLEAQLASGGVVDPVNSVFLPK.[D]		7.57065e-05	0.000547678	1	1	3	F1LMV6	F1LMV6 [2131-2152]		0	2253.25	0.01	0.117	0.016					41.2	#DIV/0!	#DIV/0!	#DIV/0!		Not Found	Not Found	High	Not Found	Not Found	Peak Found	High	Not Found	High	0.0001861	1.572e-06	5.13	49.47
	FALSE	High	[R].LLEAASVSSK.[G]		0.0115545	0.000547678	1	1	2	F1LMV6	F1LMV6 [2809-2818]		0	1004.56	0.169	0.321	0.269	1			38.5	72.9	#DIV/0!	#DIV/0!	#DIV/0!		Peak Found	Peak Found	Not Found	Peak Found	Not Found	Peak Found	High	Peak Found	High	0.0001861	0.001593	2.85	23.71
	FALSE	High	[K].IGLVRPGTALELLEAQAATGFIVDPVSNLR.[L]		1.94994e-07	0.000547678	1	1	7	F1LMV6	F1LMV6 [2287-2316]		0	3120.74	0.01	1.522	0.312		1			214.8	#DIV/0!	#DIV/0!	#DIV/0!		Not Found	Not Found	High	High	Not Found	High	High	Peak Found	High	0.0001861	4.282e-10	7.14	51.77
	FALSE	High	[K].SAIYQLEEEYENLLK.[A]		0.000249124	0.000547678	1	1	5	F1LMV6	F1LMV6 [253-267]		0	1841.92	0.01	1.086	0.096		1	0.784676		199.1	#DIV/0!	#DIV/0!	#DIV/0!		Not Found	Not Found	High	High	Peak Found	High	High	Peak Found	High	0.0001861	8.068e-06	4.47	50.91
	FALSE	High	[R].QLQNIIQATSR.[E]		0.00288675	0.000547678	1	1	3	F1LMV6	F1LMV6 [278-288]		0	1271.71	0.108	1.058	0.069	1	1	0.784676	19.3	189.4	#DIV/0!	#DIV/0!	#DIV/0!		High	High	Peak Found	Peak Found	Peak Found	Peak Found	High	Peak Found	High	0.0001861	0.0002357	3.46	30.81
	FALSE	High	[K].QQIQNDLNQWK.[T]		0.0197591	0.000547678	1	1	1	F1LMV6	F1LMV6 [1865-1875]		0	1414.71		100	100					339	#DIV/0!	#DIV/0!	#DIV/0!		Not Found	Not Found	High	Peak Found	Not Found	Peak Found	Not Found	Not Found	High	0.0001861	0.003347	2.75	31.81
	FALSE	High	[R].QPVTVTELVDSGILRPSTVNELESGQISYDEVGER.[I]		0.000489862	0.000547678	1	1	2	F1LMV6	F1LMV6 [2222-2256]		0	3816.91	0.01	0.01	0.01						#DIV/0!	#DIV/0!	#DIV/0!		Not Found	Not Found	Not Found	Not Found	Not Found	Not Found	High	Not Found	High	0.0001861	2.044e-05	4.7	49.69
	FALSE	High	[K].SVQNDSQALAEVLNQLK.[D]		3.82625e-05	0.000547678	1	1	3	F1LMV6	F1LMV6 [718-734]		0	1856.97	0.01	0.143	0.04					48.2	#DIV/0!	#DIV/0!	#DIV/0!		Not Found	Not Found	High	Peak Found	Not Found	Peak Found	High	Not Found	High	0.0001861	6.131e-07	4.72	49.66
	FALSE	High	[K].SVQNDSQALAEVLNQLKDMLANFR.[G]	1xOxidation [M19]	0.0179055	0.000547678	1	1	1	F1LMV6	F1LMV6 [718-741]		1	2720.37	0.01	0.01	0.01						#DIV/0!	#DIV/0!	#DIV/0!		Not Found	Not Found	Not Found	Not Found	Not Found	Not Found	High	Not Found	High	0.0001861	0.002932	5.09	52.47
	FALSE	High	[R].SGSLSLTQFADMISLK.[N]		0.00242671	0.000547678	1	1	1	F1LMV6	F1LMV6 [2556-2571]		0	1697.88	0.01	0.081	0.01					30	#DIV/0!	#DIV/0!	#DIV/0!		Not Found	Not Found	Peak Found	Peak Found	Not Found	Not Found	High	Not Found	High	0.0001861	0.000186	3.77	50.66
	FALSE	High	[R].TLELQGLINDLQR.[E]		0.00177978	0.000547678	1	1	5	F1LMV6	F1LMV6 [1770-1782]		0	1512.84	0.01	0.919	0.191		1			174.3	#DIV/0!	#DIV/0!	#DIV/0!		Not Found	Not Found	High	High	Not Found	Peak Found	High	Peak Found	High	0.0001861	0.0001208	3.67	49.33
	FALSE	High	[K].TGSQYDIQDAIDK.[G]		0.000495977	0.000547678	1	1	2	F1LMV6	F1LMV6 [2531-2543]		0	1453.68	0.01	0.017	0.01					6.5	#DIV/0!	#DIV/0!	#DIV/0!		Not Found	Not Found	High	Peak Found	Not Found	Peak Found	High	Not Found	High	0.0001861	2.094e-05	4.3	32.42
	FALSE	High	[K].TGSQYDIQDAIDKGLVDR.[K]		0.0404387	0.000547678	1	1	1	F1LMV6	F1LMV6 [2531-2548]		1	1993.98	0.243	0.561	0.01	0.965765	1		53.8	124.5	#DIV/0!	#DIV/0!	#DIV/0!		Peak Found	Peak Found	Peak Found	Peak Found	Not Found	Not Found	High	Peak Found	High	0.0001861	0.00908	3.84	40.69
	FALSE	High	[K].QESDQLVLNQHPASDK.[I]		0.00408462	0.000547678	1	1	2	F1LMV6	F1LMV6 [338-353]		0	1808.88	0.01	0.139	0.01					48.7	#DIV/0!	#DIV/0!	#DIV/0!		Not Found	Not Found	High	Peak Found	Not Found	Not Found	High	Not Found	High	0.0001861	0.000382	3.7	24.02
	FALSE	High	[R].NKYETEINITK.[T]		0.00423934	0.000547678	1	1	2	F1LMV6	F1LMV6 [1215-1225]		1	1352.71	0.01	1.158	0.176		1			198.5	#DIV/0!	#DIV/0!	#DIV/0!		Not Found	Not Found	High	Peak Found	Not Found	Peak Found	High	Peak Found	High	0.0001861	0.0004018	3.43	24.89
	FALSE	High	[R].NHYNEEMSNLR.[N]		0.00792394	0.000547678	1	1	2	F1LMV6	F1LMV6 [1204-1214]		0	1406.61	0.01	5.408	0.062					334.4	#DIV/0!	#DIV/0!	#DIV/0!		Not Found	Not Found	Peak Found	Not Found	Not Found	Peak Found	High	Peak Found	High	0.0001861	0.0009455	3.24	21.9
	FALSE	High	[K].NMPLQHLLEQIKELEK.[E]	1xOxidation [M2]	0.0192786	0.000547678	1	1	1	F1LMV6	F1LMV6 [415-430]		1	1979.06	0.01	0.297	0.086					85.9	#DIV/0!	#DIV/0!	#DIV/0!		Not Found	Not Found	Peak Found	Peak Found	Not Found	Peak Found	High	Not Found	High	0.0001861	0.003245	4.25	48.3
	FALSE	High	[K].NMPLQHLLEQIKELEK.[E]		0.0163246	0.000547678	1	1	1	F1LMV6	F1LMV6 [415-430]		1	1963.07	0.01	0.01	0.01						#DIV/0!	#DIV/0!	#DIV/0!		Not Found	Not Found	Not Found	Not Found	Not Found	Not Found	High	Not Found	High	0.0001861	0.002576	1.95	49.29
	FALSE	High	[K].NMPLQHLLEQIK.[E]	1xOxidation [M2]	0.0128336	0.000547678	1	1	1	F1LMV6	F1LMV6 [415-426]		0	1479.8	0.01	3.229	0.01					305.4	#DIV/0!	#DIV/0!	#DIV/0!		Not Found	Not Found	High	Peak Found	Not Found	Not Found	Not Found	Peak Found	High	0.0001861	0.00185	3.17	40.38
	FALSE	High	[K].NMPLQHLLEQIK.[E]		0.0364635	0.000547678	1	1	1	F1LMV6	F1LMV6 [415-426]		0	1463.8	0.01	0.192	0.01					64.5	#DIV/0!	#DIV/0!	#DIV/0!		Not Found	Not Found	Peak Found	Not Found	Not Found	Not Found	High	Not Found	High	0.0001861	0.007835	3.08	44.18
	FALSE	High	[R].VVIVDPETNKEMSVQEAYK.[K]		0.00174697	0.000547678	1	1	1	F1LMV6	F1LMV6 [2473-2491]		1	2179.1									#DIV/0!	#DIV/0!	#DIV/0!	No Quan Values	Not Found	Not Found	Not Found	Not Found	Not Found	Not Found	High	Not Found	High	0.0001861	0.0001185	4.47
	FALSE	High	[R].VVIVDPETNKEMSVQEAYKK.[G]	1xOxidation [M12]	0.0239068	0.000547678	1	1	2	F1LMV6	F1LMV6 [2473-2492]		2	2323.18	0.01	0.254	0.01					81.1	#DIV/0!	#DIV/0!	#DIV/0!		Not Found	Not Found	High	Not Found	Not Found	Not Found	High	Not Found	High	0.0001861	0.004361	2.73	26.79
	FALSE	High	[R].VVIVDPETNK.[E]		0.0189258	0.000547678	1	1	3	F1LMV6	F1LMV6 [2473-2482]		0	1113.62	0.01	0.086	0.015					31.4	#DIV/0!	#DIV/0!	#DIV/0!		Not Found	Not Found	High	High	Not Found	Peak Found	High	Not Found	High	0.0001861	0.003157	2.95	26.16
	FALSE	High	[K].AFIGFEGVK.[G]		0.0445639	0.000547678	1	1	2	F1LMV6	F1LMV6 [2701-2709]		0	967.525	0.031	0.112	0.062	1	1		10.3	37	#DIV/0!	#DIV/0!	#DIV/0!		Peak Found	Peak Found	Peak Found	Peak Found	Not Found	Peak Found	High	Peak Found	High	0.0001861	0.01043	2.48	37.23
	FALSE	High	[R].ALLQAILQTEDMLK.[V]		0.000438108	0.000547678	1	1	4	F1LMV6	F1LMV6 [779-792]		0	1586.88	0.01	1.517	0.162		1			226.5	#DIV/0!	#DIV/0!	#DIV/0!		Not Found	Not Found	High	High	Not Found	Peak Found	High	Peak Found	High	0.0001861	1.763e-05	4.09	51.09
	FALSE	High	[R].ALLQAILQTEDMLK.[V]	1xOxidation [M12]	0.00188193	0.000547678	1	1	1	F1LMV6	F1LMV6 [779-792]		0	1602.88	0.01	0.207	0.01					68.6	#DIV/0!	#DIV/0!	#DIV/0!		Not Found	Not Found	Peak Found	Peak Found	Not Found	Not Found	High	Not Found	High	0.0001861	0.000131	3.9	49.71
	FALSE	High	[R].AVTGYNDPETGNIISLFQAMNK.[E]	1xOxidation [M20]	0.00299615	0.000547678	1	1	4	F1LMV6	F1LMV6 [2342-2363]		0	2399.15	0.01	0.102	0.01					37.1	#DIV/0!	#DIV/0!	#DIV/0!		Not Found	Not Found	High	High	Not Found	Not Found	High	Not Found	High	0.0001861	0.0002473	4.53	49.16
	FALSE	High	[R].AVTGYNDPETGNIISLFQAMNK.[E]		0.00165213	0.000547678	1	1	3	F1LMV6	F1LMV6 [2342-2363]		0	2383.16	0.01	0.027	0.01					10.6	#DIV/0!	#DIV/0!	#DIV/0!		Not Found	Not Found	High	Peak Found	Not Found	Not Found	High	Not Found	High	0.0001861	0.0001098	4.42	50.93
	FALSE	High	[K].AITGFDDPFSGK.[T]		0.00777819	0.000547678	1	1	6	F1LMV6	F1LMV6 [2099-2110]		0	1254.6	0.025	0.462	0.113	1	1		6.3	115.5	#DIV/0!	#DIV/0!	#DIV/0!		Peak Found	High	High	High	Not Found	Peak Found	High	Peak Found	High	0.0001861	0.0009257	3.32	40.7
	FALSE	High	[K].GFFDPNTEENLTYLQLK.[E]		0.000457551	0.000547678	1	1	6	F1LMV6	F1LMV6 [2421-2437]		0	2028.99	0.01	1.461	0.191		1			220.4	#DIV/0!	#DIV/0!	#DIV/0!		Not Found	Not Found	High	High	Not Found	High	High	Peak Found	High	0.0001861	1.858e-05	4.34	49.49
	FALSE	High	[R].GYFNEELSEILSDPSDDTK.[G]		0.000443577	0.000547678	1	1	3	F1LMV6	F1LMV6 [2402-2420]		0	2158.97	0.01	1.489	0.135		1			226.9	#DIV/0!	#DIV/0!	#DIV/0!		Not Found	Not Found	High	Peak Found	Not Found	Peak Found	High	Peak Found	High	0.0001861	1.789e-05	3.55	49.97
	FALSE	High	[K].ENAAYFQFFEEAQSTEAYLK.[G]		4.90388e-05	0.000547678	1	1	6	F1LMV6	F1LMV6 [381-400]		0	2386.09	0.01	0.106	0.01					38.4	#DIV/0!	#DIV/0!	#DIV/0!		Not Found	Not Found	High	Peak Found	Not Found	High	High	Not Found	High	0.0001861	8.627e-07	4.92	50.57
	FALSE	High	[R].ENLRQEIEK.[F]		0.0158291	0.000547678	1	1	2	F1LMV6	F1LMV6 [1785-1793]		1	1158.61	0.087	1.114	0.111	1	1		15	192.8	#DIV/0!	#DIV/0!	#DIV/0!		Peak Found	Peak Found	High	Peak Found	Not Found	Peak Found	High	Peak Found	High	0.0001861	0.002472	3.13	20.97
	FALSE	High	[K].SVEEVASEIQPFLR.[G]		0.0109973	0.000547678	1	1	3	F1LMV6	F1LMV6 [2007-2020]		0	1603.83	0.01	0.821	0.193		1			163.1	#DIV/0!	#DIV/0!	#DIV/0!		Not Found	Not Found	High	Peak Found	Not Found	Peak Found	High	Peak Found	High	0.0001861	0.00149	4.06	48.39
	FALSE	High	[R].GIVDSITGQR.[L]		0.059531	0.00151474	1	1	3	F1LMV6	F1LMV6 [2647-2656]		0	1045.56	0.052	0.035	0.01				18.9	12.8	#DIV/0!	#DIV/0!	#DIV/0!		Peak Found	Peak Found	High	Peak Found	Not Found	Peak Found	High	Not Found	High	0.0005026	0.01552	3.13	31.52
	FALSE	High	[K].FGDSNTVMR.[F]		0.0670988	0.00151474	1	1	1	F1LMV6	F1LMV6 [924-932]		0	1026.47	0.01	0.053	0.013					19.9	#DIV/0!	#DIV/0!	#DIV/0!		Not Found	Not Found	Peak Found	Peak Found	Not Found	Peak Found	High	Not Found	High	0.0005026	0.01851	2.29	24.03
	FALSE	High	[K].ISITEGIER.[G]		0.0716429	0.00151474	1	1	1	F1LMV6	F1LMV6 [2638-2646]		0	1017.56	0.024	0.624	1.227		1		3.4	86.8	#DIV/0!	#DIV/0!	#DIV/0!		Peak Found	Not Found	Peak Found	Peak Found	Not Found	Peak Found	High	Peak Found	High	0.0005026	0.02025	2.65	30.83
	FALSE	High	[R].LPVEEAYK.[R]		0.0687185	0.00151474	1	1	3	F1LMV6	F1LMV6 [2317-2324]		0	948.504	0.01	0.144	0.03					49.1	#DIV/0!	#DIV/0!	#DIV/0!		Not Found	Not Found	Peak Found	High	Not Found	Peak Found	High	Not Found	High	0.0005026	0.019	2.39	24.99
	FALSE	High	[R].LTYEIEDEK.[R]		0.0609761	0.00151474	1	1	1	F1LMV6	F1LMV6 [1121-1129]		0	1139.55	0.01	0.747	0.222		1			151.8	#DIV/0!	#DIV/0!	#DIV/0!		Not Found	Not Found	High	Peak Found	Not Found	Peak Found	Peak Found	Peak Found	High	0.0005026	0.01612	2.34	27.91
	FALSE	High	[K].KSVEEVASEIQPFLR.[G]		0.0751296	0.00192196	1	1	2	F1LMV6	F1LMV6 [2006-2020]		1	1731.93	0.01	0.124	0.01					44.2	#DIV/0!	#DIV/0!	#DIV/0!		Not Found	Not Found	Peak Found	Not Found	Not Found	Not Found	High	Not Found	High	0.0006388	0.0216	3.18	43.5
	FALSE	High	[R].RVVIVDPETNK.[E]		0.0729321	0.00192196	1	1	2	F1LMV6	F1LMV6 [2472-2482]		1	1269.72	0.01	0.233	0.01					75.7	#DIV/0!	#DIV/0!	#DIV/0!		Not Found	Not Found	High	Not Found	Not Found	Not Found	High	Not Found	High	0.0006388	0.02069	3.46	22.89
	FALSE	High	[R].LTYEIEDEKRR.[R]		0.0865756	0.0024007	1	1	4	F1LMV6	F1LMV6 [1121-1131]		2	1451.75	0.257	1.864	0.324	1	1		29.8	216.4	#DIV/0!	#DIV/0!	#DIV/0!		Peak Found	Peak Found	High	Peak Found	Not Found	Peak Found	High	Peak Found	High	0.0007972	0.02649	2.78	21.1
	FALSE	High	[R].LLQLQEQMR.[A]		0.0886354	0.00276085	1	1	2	F1LMV6	F1LMV6 [151-159]		0	1158.63	0.01	0.072	0.01				1	26.7	#DIV/0!	#DIV/0!	#DIV/0!		Peak Found	Peak Found	High	Peak Found	Peak Found	Peak Found	High	Not Found	High	0.0009138	0.02725	2.39	32.07
	FALSE	High	[K].FGDSNTVMR.[F]	1xOxidation [M8]	0.109956	0.00408764	1	1	1	F1LMV6	F1LMV6 [924-932]		0	1042.46	0.01	0.751	0.104		1			162	#DIV/0!	#DIV/0!	#DIV/0!		Not Found	Not Found	Peak Found	Peak Found	Not Found	Peak Found	High	Peak Found	High	0.001348	0.03712	2.01	20.34
	FALSE	High	[K].EKYSLVEAK.[R]		0.113826	0.00494409	1	1	2	F1LMV6	F1LMV6 [2034-2042]		1	1066.58	0.102	0.48	0.072		1		24.7	116.1	#DIV/0!	#DIV/0!	#DIV/0!		Not Found	Peak Found	High	Peak Found	Not Found	Peak Found	High	Peak Found	High	0.001636	0.03914	2.73	21.44
	FALSE	High	[R].GLVGIEFK.[E]		0.119862	0.00577989	1	1	1	F1LMV6	F1LMV6 [2326-2333]		0	862.503	0.01	0.144	0.01					50.4	#DIV/0!	#DIV/0!	#DIV/0!		Not Found	Not Found	High	Peak Found	Not Found	Not Found	Peak Found	Not Found	High	0.001906	0.04196	2.33	36.74
	FALSE	High	[R].NHYNEEMSNLR.[N]	1xOxidation [M7]	0.142905	0.00923783	1	1	1	F1LMV6	F1LMV6 [1204-1214]		0	1422.61	0.017	0.153	0.01				5.8	52.4	#DIV/0!	#DIV/0!	#DIV/0!		Not Found	Peak Found	Peak Found	Peak Found	Not Found	Not Found	High	Not Found	High	0.003531	0.05424	2.21	18.51
	FALSE	High	[K].ISTISSVR.[N]		0.150288	0.00923783	1	1	1	F1LMV6	F1LMV6 [2600-2607]		0	862.499	0.01	0.066	0.01					24.9	#DIV/0!	#DIV/0!	#DIV/0!		Not Found	Not Found	Not Found	Peak Found	Not Found	Not Found	High	Peak Found	High	0.003742	0.05818	2.17	21.94
	FALSE	High	[K].LGIYEAMK.[I]	1xOxidation [M7]	0.153675	0.00923783	1	1	2	F1LMV6	F1LMV6 [2279-2286]		0	940.481	0.102	0.997	0.021	1	1	0.784676	19.2	188.1	#DIV/0!	#DIV/0!	#DIV/0!		Peak Found	Peak Found	High	Peak Found	Peak Found	Peak Found	High	Peak Found	High	0.003742	0.06025	2.14	25.7
High	Master Protein	G3V885	Myosin-6 OS=Rattus norvegicus OX=10116 GN=Myh6 PE=1 SV=2	0	259.714	38	62	218	50	223.2	776.44	62	cell organization and biogenesis;cellular component movement;metabolic process;regulation of biological process;response to stimulus	cytoplasm;cytoskeleton;mitochondrion	catalytic activity;motor activity;nucleotide binding;protein binding;structural molecule activity	Pf00038, Pf00063, Pf00769, Pf01576, Pf02736, Pf04111, Pf05266, Pf05483, Pf05557, Pf05911, Pf06160, Pf07888, Pf09726, Pf12128, Pf13514	29556	ENSRNOG00000025757.2	Myh6			11	2.4751	1.32198	0.280152	64.6	39.8	87.9	170.5	11.4	84.3	250.8	90.8	High	High	High	High	High	High	High	High
	Checked	Confidence	Annotated Sequence	Modifications	Qvality PEP	Qvality q-value	# Protein Groups	# Proteins	# PSMs	Master Protein Accessions	Positions in Master Proteins	Modifications in Master Proteins	# Missed Cleavages	Theo. MH+ [Da]	Abundance Ratio: (controle CARD445) / (remplissage)	Abundance Ratio: (LPS) / (remplissage)	Abundance Ratio: (NButGT) / (remplissage)	Abundance Ratio Adj. P-Value: (controle CARD445) / (remplissage)	Abundance Ratio Adj. P-Value: (LPS) / (remplissage)	Abundance Ratio Adj. P-Value: (NButGT) / (remplissage)	Abundances (Grouped): controle CARD445	Abundances (Grouped): LPS	#DIV/0!	#DIV/0!	#DIV/0!	Quan Info	Found in Sample: [S68] F68: Sample, 1, controle CARD445	Found in Sample: [S78] F78: Sample, 2, controle CARD445	Found in Sample: [S11] F11: Sample, 5, LPS	Found in Sample: [S12] F12: Sample, 6, LPS	Found in Sample: [S7] F7: Sample, 1, NButGT	Found in Sample: [S8] F8: Sample, 2, NButGT	Found in Sample: [S9] F9: Sample, 3, remplissage	Found in Sample: [S10] F10: Sample, 4, remplissage	Confidence (by Search Engine): Sequest HT	Percolator q-Value (by Search Engine): Sequest HT	Percolator PEP (by Search Engine): Sequest HT	XCorr (by Search Engine): Sequest HT	Top Apex RT [min]
	FALSE	High	[K].LMATLFSTYASADTGDSGK.[G]	1xOxidation [M2]	9.95714e-06	0.000547678	1	2	5	G3V885	G3V885 [617-635]		0	1951.9	0.306	0.667	0.068	1	1	0.784676	60	130.7	#DIV/0!	#DIV/0!	#DIV/0!		High	High	Peak Found	High	Peak Found	Peak Found	High	High	High	0.0001861	9.639e-08	4.47	40.31
	FALSE	High	[K].LLGSLDIDHNQYK.[F]		0.00133804	0.000547678	1	4	7	G3V885	G3V885 [747-759]		0	1515.78	0.322	0.824	0.563	0.989589	1		47.6	121.7	#DIV/0!	#DIV/0!	#DIV/0!		High	High	High	Peak Found	Not Found	High	Peak Found	High	High	0.0001861	8.153e-05	3.85	32.4
	FALSE	High	[R].ILNPAAIPEGQFIDSR.[K]		0.000147032	0.000547678	1	3	10	G3V885	G3V885 [726-741]		0	1740.93	0.335	0.858	0.413	0.94988	1	0.784676	51.4	131.8	#DIV/0!	#DIV/0!	#DIV/0!		High	High	High	High	High	High	High	High	High	0.0001861	3.912e-06	3.94	43.73
	FALSE	High	[K].LSYTQQMEDLKR.[Q]	1xOxidation [M7]	0.00907928	0.000547678	1	2	5	G3V885	G3V885 [1308-1319]		1	1527.75	0.168	0.726	0.022	1	1	0.784676	35.1	151.5	#DIV/0!	#DIV/0!	#DIV/0!		High	High	Peak Found	High	Peak Found	Peak Found	High	High	High	0.0001861	0.001145	3.11	22.71
	FALSE	High	[K].LTQESIMDLENDKLQLEEK.[L]	1xOxidation [M7]	0.00255011	0.000547678	1	2	2	G3V885	G3V885 [1063-1081]		1	2292.13	0.143	0.716	0.443	0.94988			24.8	124.4	#DIV/0!	#DIV/0!	#DIV/0!		Peak Found	Peak Found	High	Peak Found	Not Found	High	Peak Found	Peak Found	High	0.0001861	0.0001996	4.1	38.23
	FALSE	High	[R].LQDLVDKLQLK.[V]		0.00188193	0.000547678	1	4	5	G3V885	G3V885 [1866-1876]		1	1312.78	0.48	0.997	0.511	1	1		64.3	133.5	#DIV/0!	#DIV/0!	#DIV/0!		High	High	Peak Found	High	Not Found	Peak Found	Peak Found	Peak Found	High	0.0001861	0.000131	4.26	35.84
	FALSE	High	[R].LQDAEEAVEAVNAK.[C]		0.00038699	0.000547678	1	4	7	G3V885	G3V885 [1399-1412]		0	1486.74	0.596	0.814	0.17	1	1	0.784676	92.4	126.2	#DIV/0!	#DIV/0!	#DIV/0!		High	High	High	High	Peak Found	High	Peak Found	High	High	0.0001861	1.482e-05	4.13	30.97
	FALSE	High	[K].LQTENGELAR.[Q]		0.0116261	0.000547678	1	2	1	G3V885	G3V885 [1282-1291]		0	1130.58	7.92	0.01	0.01				355.2		#DIV/0!	#DIV/0!	#DIV/0!		High	Peak Found	Not Found	Not Found	Not Found	Not Found	Peak Found	Not Found	High	0.0001861	0.001609	2.74	21.45
	FALSE	High	[R].LDEAEQLALK.[G]		0.00807241	0.000547678	3	14	5	F1LMU0; G3V6E1; G3V885	F1LMU0 [1801-1810]; G3V6E1 [1779-1788]; G3V885 [1799-1808]		0	1129.61	0.284	0.802	0.115	1	1	0.784676	51.6	145.8	#DIV/0!	#DIV/0!	#DIV/0!	Shared	High	Peak Found	Peak Found	High	Peak Found	High	High	High	High	0.0001861	0.0009719	3.58	29.89
	FALSE	High	[K].IEDEQALALQLQK.[K]		0.000582781	0.000547678	1	2	2	G3V885	G3V885 [1096-1108]		0	1498.81	0.208	0.843	0.092	1	1	0.784676	38.9	157.3	#DIV/0!	#DIV/0!	#DIV/0!		High	High	Peak Found	Peak Found	Peak Found	Peak Found	Peak Found	Peak Found	High	0.0001861	2.6e-05	4.55	36.71
	FALSE	High	[K].LEQQVDDLEGSLEQEK.[K]		0.0285588	0.000547678	3	11	1	F1LMU0; G3V6E1; G3V885	F1LMU0 [1031-1046]; G3V6E1 [1010-1025]; G3V885 [1029-1044]		0	1859.89									#DIV/0!	#DIV/0!	#DIV/0!	No Quan Values	Not Found	Not Found	Not Found	Not Found	Not Found	High	Not Found	Not Found	High	0.0001861	0.005579	3.54
	FALSE	High	[R].IEELEEEIEAER.[TA]		0.000466146	0.000547678	3	14	8	F1LMU0; G3V6E1; G3V885	F1LMU0 [1119-1130]; G3V6E1 [1098-1109]; G3V885 [1117-1128]		0	1488.71	0.652	0.889	0.291	1	1	0.784676	92.1	125.6	#DIV/0!	#DIV/0!	#DIV/0!	Shared	High	High	High	High	High	High	Peak Found	High	High	0.0001861	1.912e-05	3.94	37.29
	FALSE	High	[R].LEEAGGATSVQIEMNK.[K]	1xOxidation [M14]	0.000505294	0.000547678	1	4	4	G3V885	G3V885 [1152-1167]		0	1692.81	0.01	0.689	0.079		1	0.784676		155.8	#DIV/0!	#DIV/0!	#DIV/0!		Not Found	Not Found	High	High	Peak Found	High	High	Peak Found	High	0.0001861	2.136e-05	3.86	26.24
	FALSE	High	[K].LELQSALEEAEASLEHEEGK.[I]		0.00792394	0.000547678	1	4	1	G3V885	G3V885 [1540-1559]		0	2212.06	0.01	0.01	1.012						#DIV/0!	#DIV/0!	#DIV/0!		Not Found	Not Found	Not Found	Not Found	Peak Found	High	Peak Found	Not Found	High	0.0001861	0.0009449	3.76	49.79
	FALSE	High	[R].KVQHELDEAEER.[A]		0.00149607	0.000547678	1	4	1	G3V885	G3V885 [1900-1911]		1	1482.72	0.056	0.975	0.106				10.4	182.5	#DIV/0!	#DIV/0!	#DIV/0!		Peak Found	Not Found	Not Found	Peak Found	Not Found	Peak Found	High	Peak Found	High	0.0001861	9.515e-05	4.12	17.35
	FALSE	High	[K].LAEQELIETSER.[V]		0.00175784	0.000547678	1	4	8	G3V885	G3V885 [1703-1714]		0	1417.72	0.905	0.779	0.154	1	1	0.784676	127.6	109.8	#DIV/0!	#DIV/0!	#DIV/0!		High	High	High	Peak Found	High	High	High	High	High	0.0001861	0.0001195	3.68	31.43
	FALSE	High	[K].LASADIETYLLEK.[S]		0.000905252	0.000547678	3	14	6	F1LMU0; G3V6E1; G3V885	F1LMU0 [261-273]; G3V6E1 [262-274]; G3V885 [259-271]		0	1465.78	0.15	0.951	0.527	0.518286	1	0.784676	22.8	144.8	#DIV/0!	#DIV/0!	#DIV/0!	Shared	Peak Found	High	High	High	High	Peak Found	High	High	High	0.0001861	4.77e-05	4.02	45.81
	FALSE	High	[R].IKELTYQTEEDKK.[N]		0.019881	0.000547678	1	2	4	G3V885	G3V885 [1849-1861]		2	1624.84	0.579	0.982	0.647	1	1		72.2	122.4	#DIV/0!	#DIV/0!	#DIV/0!		Peak Found	Peak Found	Peak Found	High	Not Found	High	High	High	High	0.0001861	0.003393	3.47	19.66
	FALSE	High	[K].SAETEKEMANMKEEFGR.[V]	2xOxidation [M8; M11]	0.000623934	0.000547678	1	4	2	G3V885	G3V885 [844-860]		2	2018.88	0.993	1.307	0.169	1			114.5	150.7	#DIV/0!	#DIV/0!	#DIV/0!		High	High	Not Found	Peak Found	Not Found	Peak Found	Peak Found	Peak Found	High	0.0001861	2.853e-05	4.67	17.83
	FALSE	High	[K].QKYEESQSELESSQK.[E]		0.00016749	0.000547678	1	4	5	G3V885	G3V885 [1460-1474]		1	1799.83	4.82	2.741	0.09	0.623			222.9	126.8	#DIV/0!	#DIV/0!	#DIV/0!		High	High	Not Found	High	Not Found	Peak Found	Peak Found	Peak Found	High	0.0001861	4.681e-06	4.23	19.35
	FALSE	High	[K].NAYEESLEHLETFKR.[E]		0.0223449	0.000547678	1	4	1	G3V885	G3V885 [1488-1502]		1	1865.9	0.01	0.872	0.652		1			138.1	#DIV/0!	#DIV/0!	#DIV/0!		Not Found	Not Found	High	Peak Found	Not Found	Peak Found	Peak Found	Peak Found	High	0.0001861	0.003961	2.63	35.89
	FALSE	High	[R].TLEDQANEYR.[V]		0.0246518	0.000547678	1	2	3	G3V885	G3V885 [1253-1262]		0	1238.56	0.88	0.494	0.031	1	1	0.784676	146.4	82.2	#DIV/0!	#DIV/0!	#DIV/0!		High	High	Peak Found	Peak Found	Peak Found	High	Peak Found	Peak Found	High	0.0001861	0.004541	2.87	25.32
	FALSE	High	[K].NALAHALQSAR.[H]		0.000746898	0.000547678	2	7	5	F1LMU0; G3V885	F1LMU0 [1331-1341]; G3V885 [1329-1339]		0	1151.63	0.681	0.795	0.059	1	1	0.784676	107.5	125.4	#DIV/0!	#DIV/0!	#DIV/0!	Shared	High	Peak Found	Peak Found	High	Peak Found	High	Peak Found	High	High	0.0001861	3.65e-05	3.34	25.18
	FALSE	High	[R].NYHIFYQILSNK.[K]		0.0273603	0.000547678	1	2	1	G3V885	G3V885 [283-294]		0	1539.8	0.01	0.739	0.19		1	0.784676		153.2	#DIV/0!	#DIV/0!	#DIV/0!		Not Found	Not Found	Peak Found	High	Peak Found	Peak Found	Peak Found	Peak Found	High	0.0001861	0.005272	2.46	40.89
	FALSE	High	[R].NTLLQAELEELR.[A]		0.001104	0.000547678	1	2	8	G3V885	G3V885 [1680-1691]		0	1428.77	0.055	1.297	0.529	0.518286	1	0.795205	7.7	180.1	#DIV/0!	#DIV/0!	#DIV/0!		High	High	High	High	High	High	High	High	High	0.0001861	6.277e-05	3.27	47.02
	FALSE	High	[R].QAEEAEEQANTNLSK.[F]		1.72949e-05	0.000547678	1	4	2	G3V885	G3V885 [1883-1897]		0	1661.76	100						400		#DIV/0!	#DIV/0!	#DIV/0!		High	High	Not Found	Not Found	Not Found	Not Found	Not Found	Not Found	High	0.0001861	2.06e-07	5.28	20.94
	FALSE	High	[K].NLQEEISDLTEQLGEGGK.[N]		0.0114126	0.000547678	1	2	1	G3V885	G3V885 [1506-1523]		0	1959.95		100	100					279.4	#DIV/0!	#DIV/0!	#DIV/0!		Not Found	Not Found	Peak Found	High	Peak Found	Peak Found	Not Found	Not Found	High	0.0001861	0.001575	3.6	50.34
	FALSE	High	[R].TKYETDAIQR.[T]		0.0414338	0.000547678	3	14	2	F1LMU0; G3V6E1; G3V885	F1LMU0 [1377-1386]; G3V6E1 [1355-1364]; G3V885 [1375-1384]		1	1224.62	2.911	1.807	0.026	1		0.784676	202.7	125.8	#DIV/0!	#DIV/0!	#DIV/0!	Shared	High	High	Not Found	Peak Found	Peak Found	Peak Found	Peak Found	Peak Found	High	0.0001861	0.009357	2.57	19.01
	FALSE	High	[K].NKDPLNETVVGLYQK.[S]		0.00177978	0.000547678	3	13	4	F1LMU0; G3V6E1; G3V885	F1LMU0 [600-614]; G3V6E1 [576-590]; G3V885 [598-612]		1	1717.91	1.045	0.94	0.175				132.3	119	#DIV/0!	#DIV/0!	#DIV/0!	Shared	High	High	Not Found	Peak Found	Peak Found	Peak Found	Peak Found	Not Found	High	0.0001861	0.0001207	3.42	33.9
	FALSE	High	[K].NLTEEMAGLDEIIAK.[L]	1xOxidation [M6]	0.000210704	0.000547678	1	2	2	G3V885	G3V885 [979-993]		0	1662.83	0.494	1.28	0.01	0.927277	1		71.3	184.5	#DIV/0!	#DIV/0!	#DIV/0!		Peak Found	High	Peak Found	High	Not Found	Not Found	Peak Found	Peak Found	High	0.0001861	6.438e-06	4.31	41.8
	FALSE	High	[K].DNPNANKGTLEDQIIQANPALEAFGNAK.[T]		0.000597422	0.000547678	1	2	2	G3V885	G3V885 [208-235]		1	2953.47	100	100	100				125.1	146.3	#DIV/0!	#DIV/0!	#DIV/0!		High	High	Not Found	Peak Found	Not Found	Peak Found	Not Found	Not Found	High	0.0001861	2.702e-05	5.21	47.78
	FALSE	High	[K].DTQIQLDDAVR.[A]		0.0179055	0.000547678	1	4	2	G3V885	G3V885 [1654-1664]		0	1273.64	1.109	1.18	0.273	1		0.784676	124.6	132.5	#DIV/0!	#DIV/0!	#DIV/0!		High	High	Not Found	Peak Found	Peak Found	Peak Found	Peak Found	Peak Found	High	0.0001861	0.002917	2.7	32.52
	FALSE	High	[R].DLEEATLQHEATAAALR.[K]		2.21659e-05	0.000547678	2	7	14	F1LMU0; G3V885	F1LMU0 [1181-1197]; G3V885 [1179-1195]		0	1838.92	0.061	0.728	0.18	1	1	0.784676	12.4	147.9	#DIV/0!	#DIV/0!	#DIV/0!	Shared	High	High	High	High	High	High	High	High	High	0.0001861	2.89e-07	5.01	41.88
	FALSE	High	[RK].DIDDLELTLAK.[VA]		0.0389897	0.000547678	3	15	2	F1LMU0; G3V6E1; G3V885	F1LMU0 [957-967]; G3V6E1 [936-946]; G3V885 [955-965]		0	1245.66	0.02	0.972	0.291		1	0.784676	3.5	170.3	#DIV/0!	#DIV/0!	#DIV/0!	Shared	Not Found	Peak Found	Peak Found	High	Peak Found	Peak Found	Peak Found	High	High	0.0001861	0.008588	2.55	45.37
	FALSE	High	[K].EFDISQQNSK.[I]		0.0226212	0.000547678	1	2	1	G3V885	G3V885 [1086-1095]		0	1195.56	1.102	0.01	0.144	1		0.784676	196.2		#DIV/0!	#DIV/0!	#DIV/0!		Peak Found	High	Not Found	Not Found	Peak Found	Peak Found	Peak Found	Peak Found	High	0.0001861	0.004057	2.8	25.46
	FALSE	High	[R].ELENELEAEQKR.[N]		0.00642004	0.000547678	1	4	3	G3V885	G3V885 [1823-1834]		1	1487.73	0.411	0.634	0.244		1	0.849214	71.8	110.8	#DIV/0!	#DIV/0!	#DIV/0!		Not Found	Peak Found	Peak Found	High	Peak Found	High	High	Peak Found	High	0.0001861	0.0007108	3.8	24.27
	FALSE	High	[R].VVDSLQTSLDAETR.[S]		0.000188442	0.000547678	1	4	4	G3V885	G3V885 [1595-1608]		0	1533.78	0.733	0.918	0.744	1	1		86.3	108.2	#DIV/0!	#DIV/0!	#DIV/0!		High	High	High	Peak Found	Not Found	Peak Found	High	Peak Found	High	0.0001861	5.485e-06	4.12	32.9
	FALSE	High	[K].EALISQLTR.[G]		0.0197591	0.000547678	1	3	2	G3V885	G3V885 [1297-1305]		0	1030.59	0.245	0.842	0.631	1	1		36	123.9	#DIV/0!	#DIV/0!	#DIV/0!		High	High	Peak Found	Peak Found	Not Found	Peak Found	Peak Found	Peak Found	High	0.0001861	0.003366	2.33	34.02
	FALSE	High	[K].YEESQSELESSQK.[E]		0.00740245	0.000547678	1	4	1	G3V885	G3V885 [1462-1474]		0	1543.68	100						400		#DIV/0!	#DIV/0!	#DIV/0!		Peak Found	High	Not Found	Not Found	Not Found	Not Found	Not Found	Not Found	High	0.0001861	0.0008655	2.42	21.25
	FALSE	High	[K].ALQEAHQQALDDLQAEEDKVNTLIK.[S]		0.0328714	0.000547678	1	1	1	G3V885	G3V885 [1000-1024]		1	2820.44	0.01	0.532	0.628		1			98.5	#DIV/0!	#DIV/0!	#DIV/0!		Not Found	Not Found	Peak Found	Peak Found	Not Found	Peak Found	High	Peak Found	High	0.0001861	0.00678	5.17	42.99
	FALSE	High	[R].ANDDLKENIAIVER.[R]		0.0053315	0.000547678	1	4	9	G3V885	G3V885 [1665-1678]		1	1599.83	0.204	0.605	0.385	1	1		37.2	110.3	#DIV/0!	#DIV/0!	#DIV/0!		High	High	High	High	Not Found	High	High	High	High	0.0001861	0.0005487	3.56	30.94
	FALSE	High	[K].GQSVQQVYYSIGALAK.[S]		0.000133139	0.000547678	1	2	5	G3V885	G3V885 [415-430]		0	1711.9	0.264	0.863	0.486	0.839896	1	0.784676	40.5	132.1	#DIV/0!	#DIV/0!	#DIV/0!		High	High	Peak Found	High	Peak Found	Peak Found	High	High	High	0.0001861	3.42e-06	3.59	44.02
	FALSE	High	[K].GTLEDQIIQANPALEAFGNAK.[T]		8.84072e-05	0.000547678	1	4	8	G3V885	G3V885 [215-235]		0	2200.12	0.23	1.892	0.362	1	1	0.784676	26.4	217.2	#DIV/0!	#DIV/0!	#DIV/0!		High	Peak Found	High	High	Peak Found	High	High	High	High	0.0001861	1.939e-06	4.24	48.75
	FALSE	High	[K].GSSFQTVSALHR.[E]		0.0133179	0.000547678	1	4	5	G3V885	G3V885 [643-654]		0	1289.66	0.117	0.833	0.024		1	0.795205	23.8	168.7	#DIV/0!	#DIV/0!	#DIV/0!		High	Not Found	High	High	Peak Found	Peak Found	Peak Found	High	High	0.0001861	0.001948	2.84	25.54
	FALSE	High	[R].GKLSYTQQMEDLKR.[Q]	1xOxidation [M9]	0.0057074	0.000547678	1	2	3	G3V885	G3V885 [1306-1319]		2	1712.86	100	100					321.5	78.5	#DIV/0!	#DIV/0!	#DIV/0!		High	High	Not Found	Peak Found	Not Found	Not Found	Not Found	Not Found	High	0.0001861	0.0006022	3.16	20.15
	FALSE	High	[R].KLAEQELIETSER.[V]		0.000221425	0.000547678	1	4	4	G3V885	G3V885 [1702-1714]		1	1545.81	0.547	1.037	0.862	1	1		63.5	120.4	#DIV/0!	#DIV/0!	#DIV/0!		High	High	Peak Found	High	Not Found	Peak Found	Peak Found	Peak Found	High	0.0001861	6.845e-06	4.6	27.67
	FALSE	High	[K].KGSSFQTVSALHR.[E]		0.0263724	0.000547678	1	4	5	G3V885	G3V885 [642-654]		1	1417.75	0.01	0.829	0.079		1	0.784676		173.8	#DIV/0!	#DIV/0!	#DIV/0!		Not Found	Not Found	High	High	Peak Found	High	High	High	High	0.0001861	0.005006	2.85	22.11
	FALSE	High	[K].HADSVAELGEQIDNLQR.[V]		0.00228081	0.000547678	2	10	3	F1LMU0; G3V885	F1LMU0 [1200-1216]; G3V885 [1198-1214]		0	1894.93	1.217	1.04	1.093	1			111.9	95.7	#DIV/0!	#DIV/0!	#DIV/0!	Shared	High	High	Peak Found	Not Found	Not Found	Peak Found	Peak Found	Peak Found	High	0.0001861	0.0001698	2.67	37.62
	FALSE	High	[K].VKLEQQVDDLEGSLEQEK.[K]		0.00936442	0.000547678	1	3	2	G3V885	G3V885 [1027-1044]		1	2087.05	0.186	1.966	1.028		1		17.8	188.2	#DIV/0!	#DIV/0!	#DIV/0!		Peak Found	Not Found	Peak Found	High	Not Found	High	Peak Found	Peak Found	High	0.0001861	0.001198	3.51	38.72
	FALSE	High	[R].VIQYFASIAAIGDR.[S]		0.00880278	0.000547678	1	2	1	G3V885	G3V885 [191-204]		0	1523.82	0.213	0.814	0.393	1	1	0.795205	35.2	134.5	#DIV/0!	#DIV/0!	#DIV/0!		Peak Found	High	Peak Found	Peak Found	Peak Found	Peak Found	Peak Found	Peak Found	High	0.0001861	0.001099	3.67	47.26
	FALSE	High	[R].VQLLHSQNTSLINQK.[K]		0.000176012	0.000547678	1	4	6	G3V885	G3V885 [1715-1729]		0	1722.95	0.521	0.836	0.692	1	1		68.4	109.7	#DIV/0!	#DIV/0!	#DIV/0!		High	High	High	Peak Found	Not Found	Peak Found	High	Peak Found	High	0.0001861	5.014e-06	4.01	28.2
	FALSE	High	[K].ELTYQTEEDKK.[N]		0.0137353	0.000547678	1	2	2	G3V885	G3V885 [1851-1861]		1	1383.66	100						400		#DIV/0!	#DIV/0!	#DIV/0!		High	High	Not Found	Not Found	Not Found	Not Found	Not Found	Not Found	High	0.0001861	0.002027	2.72	19
	FALSE	High	[R].VRELENELEAEQKR.[N]		0.00416126	0.000547678	1	4	2	G3V885	G3V885 [1821-1834]		2	1742.9	100	100	100				189.9	138.3	#DIV/0!	#DIV/0!	#DIV/0!		Peak Found	Not Found	High	High	Not Found	Peak Found	Not Found	Not Found	High	0.0001861	0.0003913	4.65	24.12
	FALSE	High	[R].ENQSILITGESGAGK.[T]		0.000243019	0.000547678	3	14	9	F1LMU0; G3V6E1; G3V885	F1LMU0 [171-185]; G3V6E1 [172-186]; G3V885 [170-184]		0	1503.76	0.274	0.7	0.121	1	1	0.784676	52.4	133.7	#DIV/0!	#DIV/0!	#DIV/0!	Shared	High	High	High	High	High	High	High	High	High	0.0001861	7.842e-06	3.89	28.97
	FALSE	High	[R].VKVGNEYVTK.[G]		0.0609761	0.00151474	3	14	1	F1LMU0; G3V6E1; G3V885	F1LMU0 [407-416]; G3V6E1 [408-417]; G3V885 [405-414]		1	1136.63	0.517	0.279	0.01	1			115.2	62.2	#DIV/0!	#DIV/0!	#DIV/0!	Shared	High	Peak Found	Not Found	Peak Found	Not Found	Not Found	Peak Found	Peak Found	High	0.0005026	0.01607	2.59	19.81
	FALSE	High	[R].ELEEISERLEEAGGATSVQIEMNK.[K]	1xOxidation [M22]	0.0679041	0.00151474	1	4	1	G3V885	G3V885 [1144-1167]		1	2678.28	0.01	1.091	1.32		1			128	#DIV/0!	#DIV/0!	#DIV/0!		Not Found	Not Found	Peak Found	High	Not Found	Peak Found	Peak Found	Peak Found	High	0.0005026	0.01877	4.39	42.52
	FALSE	High	[R].AQLEFNQIK.[A]		0.0881162	0.00276085	1	4	1	G3V885	G3V885 [1563-1571]		0	1090.59	0.438	0.676	0.01	1	1		82.7	127.5	#DIV/0!	#DIV/0!	#DIV/0!		Peak Found	Peak Found	Peak Found	Peak Found	Peak Found	Not Found	Peak Found	High	High	0.0009138	0.02716	2.59	30.85
	FALSE	High	[K].LTGAIMHYGNMK.[F]	2xOxidation [M6; M11]	0.101389	0.00276085	1	2	1	G3V885	G3V885 [353-364]		0	1367.64	0.554	0.771	0.36	1	1		82.5	114.9	#DIV/0!	#DIV/0!	#DIV/0!		High	Peak Found	Peak Found	Peak Found	Not Found	Peak Found	Peak Found	Peak Found	High	0.0009138	0.03317	2.47	19.96
	FALSE	High	[R].LQNEIEDLMVDVER.[S]	1xOxidation [M9]	0.103172	0.00276085	1	4	2	G3V885	G3V885 [1423-1436]		0	1718.83									#DIV/0!	#DIV/0!	#DIV/0!	No Quan Values	Not Found	Not Found	High	Not Found	Not Found	Not Found	Not Found	Not Found	High	0.0009138	0.0338	4.24
	FALSE	High	[K].LYDNHLGK.[S]		0.108693	0.00364826	1	4	2	G3V885	G3V885 [553-560]		0	959.495	5.742	0.01	0.01	0.867235			340.7		#DIV/0!	#DIV/0!	#DIV/0!		High	High	Not Found	Not Found	Not Found	Not Found	Peak Found	Peak Found	High	0.001204	0.03654	1.71	19.19
	FALSE	High	[R].QLEEKEALISQLTR.[G]		0.150288	0.00923783	1	1	1	G3V885	G3V885 [1292-1305]		1	1657.91	100						400		#DIV/0!	#DIV/0!	#DIV/0!		High	Not Found	Not Found	Not Found	Not Found	Not Found	Not Found	Not Found	High	0.003742	0.05799	3.11	34.59
	FALSE	High	[K].EDQVMQQNPPKFDK.[I]	1xOxidation [M5]	0.149452	0.00923783	1	4	2	G3V885	G3V885 [73-86]		1	1719.8	0.252	0.732	0.426	0.94988	1		41.9	121.5	#DIV/0!	#DIV/0!	#DIV/0!		High	High	Peak Found	Peak Found	Not Found	Peak Found	Peak Found	Peak Found	High	0.003742	0.05752	3.22	21.55
High	Master Protein	M0R9L0	Nascent polypeptide-associated complex subunit alpha OS=Rattus norvegicus OX=10116 GN=Naca PE=1 SV=1	0	258.957	37	56	193	56	220.1	704.36	56	cellular component movement;regulation of biological process	cytoplasm;nucleus	protein binding	Pf01849	288770	ENSRNOG00000002632.8	Naca			0	0.988095	1.47197	0.480071	97	96.2	61.8	129.1	7.3	127.6	217.7	63.3	High	High	High	High	Peak Found	High	High	High
	Checked	Confidence	Annotated Sequence	Modifications	Qvality PEP	Qvality q-value	# Protein Groups	# Proteins	# PSMs	Master Protein Accessions	Positions in Master Proteins	Modifications in Master Proteins	# Missed Cleavages	Theo. MH+ [Da]	Abundance Ratio: (controle CARD445) / (remplissage)	Abundance Ratio: (LPS) / (remplissage)	Abundance Ratio: (NButGT) / (remplissage)	Abundance Ratio Adj. P-Value: (controle CARD445) / (remplissage)	Abundance Ratio Adj. P-Value: (LPS) / (remplissage)	Abundance Ratio Adj. P-Value: (NButGT) / (remplissage)	Abundances (Grouped): controle CARD445	Abundances (Grouped): LPS	#DIV/0!	#DIV/0!	#DIV/0!	Quan Info	Found in Sample: [S68] F68: Sample, 1, controle CARD445	Found in Sample: [S78] F78: Sample, 2, controle CARD445	Found in Sample: [S11] F11: Sample, 5, LPS	Found in Sample: [S12] F12: Sample, 6, LPS	Found in Sample: [S7] F7: Sample, 1, NButGT	Found in Sample: [S8] F8: Sample, 2, NButGT	Found in Sample: [S9] F9: Sample, 3, remplissage	Found in Sample: [S10] F10: Sample, 4, remplissage	Confidence (by Search Engine): Sequest HT	Percolator q-Value (by Search Engine): Sequest HT	Percolator PEP (by Search Engine): Sequest HT	XCorr (by Search Engine): Sequest HT	Top Apex RT [min]
	FALSE	High	[K].TPATSALQTVPK.[E]		0.000129875	0.000547678	1	1	2	M0R9L0	M0R9L0 [1630-1641]		0	1213.68	2.336	0.94	1.581	1	1		159.5	64.2	#DIV/0!	#DIV/0!	#DIV/0!		High	High	Peak Found	Peak Found	Not Found	Peak Found	Peak Found	Peak Found	High	0.0001861	3.284e-06	4.14	27.02
	FALSE	High	[K].TPAEILPSPQK.[T]		0.00574286	0.000547678	1	1	3	M0R9L0	M0R9L0 [745-755]		0	1180.66	2.094	0.599	0.874				183.4	52.5	#DIV/0!	#DIV/0!	#DIV/0!		High	High	Peak Found	High	Not Found	Peak Found	Peak Found	Not Found	High	0.0001861	0.0006073	2.49	27.98
	FALSE	High	[K].LDPTVSDVIPATVVPR.[D]		9.23309e-05	0.000547678	1	1	2	M0R9L0	M0R9L0 [773-788]		0	1678.94	0.575	0.45	0.01				113.6	88.9	#DIV/0!	#DIV/0!	#DIV/0!		High	High	Peak Found	Peak Found	Not Found	Not Found	Peak Found	Not Found	High	0.0001861	2.064e-06	3.64	44.7
	FALSE	High	[K].IEDLSQQAQLAAAEK.[F]		3.33811e-05	0.000547678	1	2	7	M0R9L0	M0R9L0 [2076-2090]		0	1614.83	0.213	0.355	0.084	1	1	0.784676	51.5	85.9	#DIV/0!	#DIV/0!	#DIV/0!		High	High	High	High	Peak Found	High	High	High	High	0.0001861	5.058e-07	4.1	31.87
	FALSE	High	[K].KVDVVSQMESSDSSQEGHPNASVSSQTK.[R]	1xOxidation [M8]	0.000483822	0.000547678	1	1	4	M0R9L0	M0R9L0 [661-688]		1	2964.35	1.163	1.042	1.524	1	1		98.4	88.1	#DIV/0!	#DIV/0!	#DIV/0!		High	High	Peak Found	High	Not Found	High	Peak Found	Peak Found	High	0.0001861	2.015e-05	5.18	20.53
	FALSE	High	[K].KTPATSALQTVPK.[E]		0.0147909	0.000547678	1	1	1	M0R9L0	M0R9L0 [1629-1641]		1	1341.77	1.114	0.417	0.943				128.3	48	#DIV/0!	#DIV/0!	#DIV/0!		Peak Found	Peak Found	Peak Found	Peak Found	Not Found	High	Peak Found	Not Found	High	0.0001861	0.002247	3.08	22.68
	FALSE	High	[K].KTPAEILPSPQK.[T]		0.00713257	0.000547678	1	1	2	M0R9L0	M0R9L0 [744-755]		1	1308.75	1.194	0.531	1.101				124.8	55.5	#DIV/0!	#DIV/0!	#DIV/0!		High	High	Peak Found	Peak Found	Not Found	Peak Found	Peak Found	Not Found	High	0.0001861	0.000819	3.52	24.59
	FALSE	High	[K].VAPATLVESPTSPK.[K]		0.00195328	0.000547678	1	1	7	M0R9L0	M0R9L0 [931-944]		0	1396.77	2.436	1.413	2.621	1	1		130.4	75.7	#DIV/0!	#DIV/0!	#DIV/0!		High	High	High	High	Not Found	High	High	Peak Found	High	0.0001861	0.0001381	3.64	28.96
	FALSE	High	[K].VASTAPVVTSPSPQK.[T]		0.000195588	0.000547678	1	1	7	M0R9L0	M0R9L0 [850-864]		0	1468.8	1.86	1.493	2.091	1	1		115.5	92.7	#DIV/0!	#DIV/0!	#DIV/0!		High	High	High	High	Not Found	High	High	High	High	0.0001861	5.817e-06	4	23.36
	FALSE	High	[K].QIPVTPSPK.[D]		0.0263724	0.000547678	1	1	2	M0R9L0	M0R9L0 [1105-1113]		0	966.562	8.041	2.887	0.416	1			260.6	93.6	#DIV/0!	#DIV/0!	#DIV/0!		High	High	Not Found	Peak Found	Not Found	Peak Found	Peak Found	Peak Found	High	0.0001861	0.005016	2.54	22.56
	FALSE	High	[K].QPFLQSAPESVLESPSK.[L]		0.0258918	0.000547678	1	1	1	M0R9L0	M0R9L0 [1899-1915]		0	1843.94									#DIV/0!	#DIV/0!	#DIV/0!	No Quan Values	Not Found	Not Found	Not Found	High	Not Found	Not Found	Not Found	Not Found	High	0.0001861	0.004889	4.33
	FALSE	High	[K].SPASDTYIVFGEAK.[I]		0.000228401	0.000547678	1	2	6	M0R9L0	M0R9L0 [2062-2075]		0	1484.73	0.15	0.397	0.049	1	1	0.784676	37.5	99.6	#DIV/0!	#DIV/0!	#DIV/0!		High	High	Peak Found	High	Peak Found	High	High	High	High	0.0001861	7.199e-06	3.77	37.95
	FALSE	High	[K].SPAAPTTANASVALAAASLSPTPQVK.[I]		6.28503e-05	0.000547678	1	1	4	M0R9L0	M0R9L0 [1598-1623]		0	2421.3	100	100	100				63.7	165.7	#DIV/0!	#DIV/0!	#DIV/0!		High	High	Not Found	High	Not Found	High	Not Found	Not Found	High	0.0001861	1.213e-06	5.42	42.5
	FALSE	High	[K].SVPFPAPPSAGVSFSSAK.[K]		0.000115435	0.000547678	1	1	6	M0R9L0	M0R9L0 [643-660]		0	1732.89	0.538	0.67	0.125	1	1	0.784676	92.3	114.9	#DIV/0!	#DIV/0!	#DIV/0!		High	High	High	High	Peak Found	High	Peak Found	High	High	0.0001861	2.793e-06	3.68	40.57
	FALSE	High	[R].SSSAPLSLVALAPHSIQK.[S]		0.0285588	0.000547678	1	1	1	M0R9L0	M0R9L0 [127-144]		0	1806.01	1.128	1.302	1.457	1	1		92.3	106.6	#DIV/0!	#DIV/0!	#DIV/0!		Peak Found	High	Peak Found	Peak Found	Not Found	Peak Found	Peak Found	Peak Found	High	0.0001861	0.005588	3.84	39.45
	FALSE	High	[K].SSNAALQPSVTQVPPPQKPGLK.[E]		4.63759e-05	0.000547678	1	1	3	M0R9L0	M0R9L0 [381-402]		0	2244.23	0.503	0.38	0.858				73.4	55.4	#DIV/0!	#DIV/0!	#DIV/0!		High	High	Peak Found	Peak Found	Not Found	High	Peak Found	Not Found	High	0.0001861	7.993e-07	4.25	28.59
	FALSE	High	[K].NILFVITKPDVYK.[S]		0.00396	0.000547678	1	2	2	M0R9L0	M0R9L0 [2049-2061]		0	1549.9	0.01	0.422	0.174		1	0.784676		105.7	#DIV/0!	#DIV/0!	#DIV/0!		Not Found	Not Found	High	Peak Found	Peak Found	Peak Found	High	Peak Found	High	0.0001861	0.0003655	2.81	41.7
	FALSE	High	[K].DTTVQTLAPVALK.[E]		0.00488862	0.000547678	1	1	2	M0R9L0	M0R9L0 [507-519]		0	1356.77	2.071	1.592	2.421	1	1		116.9	89.9	#DIV/0!	#DIV/0!	#DIV/0!		High	High	Peak Found	Peak Found	Not Found	Peak Found	Peak Found	Peak Found	High	0.0001861	0.0004862	2.82	37.96
	FALSE	High	[K].DAPTTLAESPPSPK.[K]		0.00150537	0.000547678	1	1	4	M0R9L0	M0R9L0 [1443-1456]		0	1410.71	1.343	1.294	1.178				111.5	107.5	#DIV/0!	#DIV/0!	#DIV/0!		High	High	Peak Found	High	Not Found	High	Peak Found	Not Found	High	0.0001861	9.657e-05	3.78	27.55
	FALSE	High	[K].DAFTTLAESPPSPK.[K]		0.000689035	0.000547678	1	1	4	M0R9L0	M0R9L0 [1114-1127]		0	1460.73	3.632	1.122	2.934	1	1		167.2	51.7	#DIV/0!	#DIV/0!	#DIV/0!		High	High	Peak Found	High	Not Found	High	Peak Found	Peak Found	High	0.0001861	3.277e-05	4.39	37.23
	FALSE	High	[K].DIELVMSQANVSR.[A]	1xOxidation [M6]	0.00666303	0.000547678	1	2	1	M0R9L0	M0R9L0 [2128-2140]		0	1477.73	0.01	0.556	0.339					117.4	#DIV/0!	#DIV/0!	#DIV/0!		Not Found	Not Found	Not Found	Peak Found	Not Found	Peak Found	Peak Found	High	High	0.0001861	0.0007478	3.29	31.7
	FALSE	High	[K].EGPAALPPSPTK.[S]		0.0166293	0.000547678	1	1	4	M0R9L0	M0R9L0 [1523-1534]		0	1164.63	0.21	0.297	0.176				49.9	70.7	#DIV/0!	#DIV/0!	#DIV/0!		High	High	Peak Found	High	Not Found	Peak Found	Peak Found	Not Found	High	0.0001861	0.002647	3.05	25.53
	FALSE	High	[R].VTTAPPEKPATPQK.[A]		0.000404165	0.000547678	1	1	4	M0R9L0	M0R9L0 [1469-1482]		0	1464.81	77.973	6.745	0.857				360.3	31.2	#DIV/0!	#DIV/0!	#DIV/0!		High	High	Not Found	Peak Found	Not Found	Peak Found	Not Found	Peak Found	High	0.0001861	1.575e-05	2.92	17.75
	FALSE	High	[K].EASVLSPVPTSSTK.[D]		0.000303829	0.000547678	1	1	6	M0R9L0	M0R9L0 [1715-1728]		0	1402.74	1.326	0.873	1.516	1	1		112.5	74	#DIV/0!	#DIV/0!	#DIV/0!		High	High	Peak Found	High	Not Found	High	High	High	High	0.0001861	1.061e-05	3.26	28.38
	FALSE	High	[K].EAPLLPHAAPTSPPK.[S]		0.0023968	0.000547678	1	1	2	M0R9L0	M0R9L0 [899-913]		0	1525.84	2.345	1.842	3.926	1	1		102.9	80.9	#DIV/0!	#DIV/0!	#DIV/0!		Peak Found	High	Peak Found	Peak Found	Not Found	Peak Found	Peak Found	Peak Found	High	0.0001861	0.0001822	3.16	27.3
	FALSE	High	[K].ASTSQVPSQGTPNLK.[G]		0.0042922	0.000547678	1	1	2	M0R9L0	M0R9L0 [181-195]		0	1514.78	2.152	1.304	1.76	1	1		138.5	83.9	#DIV/0!	#DIV/0!	#DIV/0!		High	High	Peak Found	Peak Found	Not Found	Peak Found	Peak Found	Peak Found	High	0.0001861	0.0004089	3.07	23.38
	FALSE	High	[K].AQNTSAPIEFPASSSIK.[A]		0.00174697	0.000547678	1	1	6	M0R9L0	M0R9L0 [1544-1560]		0	1747.89	1.54	0.985	1.543	1	1		121.5	77.8	#DIV/0!	#DIV/0!	#DIV/0!		High	High	High	High	Not Found	High	High	Peak Found	High	0.0001861	0.0001183	4.39	35.09
	FALSE	High	[K].APSTIAPQENSAAPVAIPVSNK.[S]		1.03347e-05	0.000547678	1	1	6	M0R9L0	M0R9L0 [1576-1597]		0	2162.15	0.867	0.87	1.564	1	1		80.6	80.9	#DIV/0!	#DIV/0!	#DIV/0!		High	High	Peak Found	High	Not Found	High	Peak Found	Peak Found	High	0.0001861	1.008e-07	4.61	33.73
	FALSE	High	[K].APAAPSPNEALVAPTEIPTSLK.[N]		2.16454e-06	0.000547678	1	1	5	M0R9L0	M0R9L0 [810-831]		0	2174.17	0.738	0.716	1.964				66.8	64.8	#DIV/0!	#DIV/0!	#DIV/0!		High	High	Not Found	High	Not Found	High	High	Not Found	High	0.0001861	1.173e-08	5.28	42.66
	FALSE	High	[K].GPMESQEATPQAAFTSDK.[V]	1xOxidation [M3]	8.57071e-05	0.000547678	1	1	4	M0R9L0	M0R9L0 [1848-1865]		0	1910.84	0.414	0.709	0.628				60.2	103.1	#DIV/0!	#DIV/0!	#DIV/0!		High	High	Not Found	Peak Found	Not Found	High	High	Not Found	High	0.0001861	1.857e-06	4.05	27.01
	FALSE	High	[K].GLLSAVALAPQTVPVEK.[N]		0.000188442	0.000547678	1	1	4	M0R9L0	M0R9L0 [1807-1823]		0	1692.99	0.438	0.902	0.941	1	1		53.4	110	#DIV/0!	#DIV/0!	#DIV/0!		High	High	Peak Found	High	Not Found	Peak Found	Peak Found	High	High	0.0001861	5.499e-06	4.05	45.12
	FALSE	High	[K].KAQNTSAPIEFPASSSIK.[A]		0.00634102	0.000547678	1	1	2	M0R9L0	M0R9L0 [1543-1560]		1	1875.98									#DIV/0!	#DIV/0!	#DIV/0!	No Quan Values	High	High	Not Found	Not Found	Not Found	Not Found	Not Found	Not Found	High	0.0001861	0.0006993	4.41
	FALSE	High	[K].KAPAIETSNETSTTLSLK.[G]		0.00112473	0.000547678	1	1	6	M0R9L0	M0R9L0 [1651-1668]		1	1891	1.197	1.221	1.946	1	1		89.3	91	#DIV/0!	#DIV/0!	#DIV/0!		High	High	Peak Found	High	Not Found	High	Peak Found	Peak Found	High	0.0001861	6.436e-05	3.97	28.3
	FALSE	High	[R].HELAADSGAAPSIDK.[G]		3.23616e-05	0.000547678	1	1	5	M0R9L0	M0R9L0 [334-348]		0	1481.72	0.25	0.867	1.471	1	1		27.9	96.6	#DIV/0!	#DIV/0!	#DIV/0!		Peak Found	Peak Found	High	High	Not Found	High	High	Peak Found	High	0.0001861	4.865e-07	3.93	22.41
	FALSE	High	[K].GVLTSTVNSSSPK.[K]		0.00165213	0.000547678	1	1	3	M0R9L0	M0R9L0 [1682-1694]		0	1276.67	1.602	1.01	1.337	1	1		129.5	81.6	#DIV/0!	#DIV/0!	#DIV/0!		High	High	Peak Found	High	Not Found	Peak Found	Peak Found	Peak Found	High	0.0001861	0.0001097	3.75	24.02
	FALSE	High	[K].ETSAPSEGVTALPLKVPPSPR.[K]		0.000335533	0.000547678	1	1	2	M0R9L0	M0R9L0 [1296-1316]		1	2133.16	100						400		#DIV/0!	#DIV/0!	#DIV/0!		High	High	Not Found	Not Found	Not Found	Not Found	Not Found	Not Found	High	0.0001861	1.213e-05	3.42	35.36
	FALSE	High	[K].ETSAPSEGVTALPLK.[V]		0.000370545	0.000547678	1	1	5	M0R9L0	M0R9L0 [1296-1310]		0	1499.8	0.473	1.098	2.332	1	1		38.6	89.6	#DIV/0!	#DIV/0!	#DIV/0!		High	High	High	High	Not Found	High	Peak Found	Peak Found	High	0.0001861	1.397e-05	3.34	33.26
	FALSE	High	[R].ETPPEGVTAVPLEIPPTPK.[K]		0.0419402	0.000547678	1	1	2	M0R9L0	M0R9L0 [1077-1095]		0	1972.06	100	100	100				129.3	105	#DIV/0!	#DIV/0!	#DIV/0!		High	High	Peak Found	Peak Found	Not Found	Peak Found	Not Found	Not Found	High	0.0001861	0.00952	3.11	43.07
	FALSE	High	[K].ETPPEGVTAVPLEILPSPK.[K]		0.00744841	0.000547678	1	1	4	M0R9L0	M0R9L0 [1406-1424]		0	1974.08	100	100	100				106.7	94	#DIV/0!	#DIV/0!	#DIV/0!		High	High	Peak Found	Peak Found	Not Found	High	Not Found	Not Found	High	0.0001861	0.0008717	4.43	47.48
	FALSE	High	[K].ETPAPSPEGVTTALVQIPPSPR.[K]		0.0136508	0.000547678	1	1	3	M0R9L0	M0R9L0 [1326-1347]		0	2244.19	100	100					152.2	247.8	#DIV/0!	#DIV/0!	#DIV/0!		Peak Found	High	Not Found	High	Not Found	High	Not Found	Not Found	High	0.0001861	0.002009	3.76	43.81
	FALSE	High	[K].ETLATSTLK.[V]		0.0343065	0.000547678	1	1	4	M0R9L0	M0R9L0 [841-849]		0	963.536	2.442	0.442	1.164	1	1		193.5	35	#DIV/0!	#DIV/0!	#DIV/0!		High	High	Peak Found	High	Not Found	High	Peak Found	Peak Found	High	0.0001861	0.007221	2.84	23.41
	FALSE	High	[K].ETPTNPSPEGVTAAPLEIPLTSK.[K]		0.00161165	0.000547678	1	1	4	M0R9L0	M0R9L0 [1356-1378]		0	2349.22	100	100	100				118.3	83.3	#DIV/0!	#DIV/0!	#DIV/0!		High	High	Not Found	High	Not Found	High	Not Found	Not Found	High	0.0001861	0.0001055	3.4	43.72
	FALSE	High	[K].EVPAAPSVGITAVSEISPSPK.[K]		3.64483e-06	0.000547678	1	1	8	M0R9L0	M0R9L0 [1137-1157]		0	2036.09	0.262	0.556	0.49	1	1	0.849214	45.4	96.3	#DIV/0!	#DIV/0!	#DIV/0!		High	High	Peak Found	High	Peak Found	High	High	Peak Found	High	0.0001861	2.398e-08	4.15	41.51
	FALSE	High	[K].ESPSSQSASSLEVLSEDTKK.[T]		4.4177e-06	0.000547678	1	1	5	M0R9L0	M0R9L0 [520-539]		1	2109.02	1.534	1.277	2.178	1	1		102.4	85.3	#DIV/0!	#DIV/0!	#DIV/0!		High	High	Peak Found	High	Not Found	High	Peak Found	High	High	0.0001861	3.135e-08	5.62	30.39
	FALSE	High	[K].ESPSSQSASSLEVLSEDTK.[K]		8.36065e-05	0.000547678	1	1	3	M0R9L0	M0R9L0 [520-538]		0	1980.92	100	100	100				85.2	124	#DIV/0!	#DIV/0!	#DIV/0!		High	High	Not Found	Peak Found	Not Found	High	Not Found	Not Found	High	0.0001861	1.796e-06	3.67	34.67
	FALSE	High	[K].EPAALTEVPAAPAPESALAITVPIQK.[V]		8.48288e-07	0.000547678	1	1	4	M0R9L0	M0R9L0 [1757-1782]		0	2584.42	0.271	0.968	1.361		1		30.1	107.6	#DIV/0!	#DIV/0!	#DIV/0!		High	High	Peak Found	High	Not Found	High	Peak Found	Peak Found	High	0.0001861	3.226e-09	4.95	48.59
	FALSE	High	[K].VLVPAETLEVAVSPK.[E]		0.00022419	0.000547678	1	1	5	M0R9L0	M0R9L0 [1491-1505]		0	1551.9	0.998	1.11	1.756	1	1		82.1	91.3	#DIV/0!	#DIV/0!	#DIV/0!		High	High	Peak Found	High	Not Found	High	High	Peak Found	High	0.0001861	6.984e-06	3.6	42.92
	FALSE	High	[K].GASIVPTETSVSSK.[K]		0.0371362	0.000547678	1	1	2	M0R9L0	M0R9L0 [730-743]		0	1362.71	4.793	1.041	5.443				156.2	33.9	#DIV/0!	#DIV/0!	#DIV/0!		High	High	Peak Found	Peak Found	Not Found	Peak Found	Not Found	Peak Found	High	0.0001861	0.008085	3.01	27.07
	FALSE	High	[K].EVSTSQFPK.[E]		0.0527844	0.00107859	1	1	3	M0R9L0	M0R9L0 [890-898]		0	1022.52	1.04	0.239	0.087				175.8	40.5	#DIV/0!	#DIV/0!	#DIV/0!		Peak Found	High	Peak Found	High	Peak Found	High	Peak Found	Not Found	High	0.0003612	0.01317	2.81	23.59
	FALSE	High	[R].SAVSPLPSR.[H]		0.0655154	0.00151474	1	1	1	M0R9L0	M0R9L0 [325-333]		0	913.51	0.601	0.201	0.283	1			115.3	38.6	#DIV/0!	#DIV/0!	#DIV/0!		Peak Found	High	Not Found	Peak Found	Not Found	Peak Found	Peak Found	Peak Found	High	0.0005026	0.0179	2.17	23.33
	FALSE	High	[K].KEPAALTEVPAAPAPESALAITVPIQK.[V]		0.0651251	0.00151474	1	1	2	M0R9L0	M0R9L0 [1756-1782]		1	2712.52	0.01	0.595	0.698					103.8	#DIV/0!	#DIV/0!	#DIV/0!		Not Found	Not Found	Peak Found	High	Not Found	High	Peak Found	Not Found	High	0.0005026	0.01763	3.87	44.11
	FALSE	High	[K].SPATDPLNGALTSPSPK.[V]		0.0628297	0.00151474	1	1	2	M0R9L0	M0R9L0 [914-930]		0	1652.85	100	100	100				173.4	64.8	#DIV/0!	#DIV/0!	#DIV/0!		Peak Found	Peak Found	Not Found	Peak Found	Not Found	High	Not Found	Not Found	High	0.0005026	0.01677	3.45	33.8
	FALSE	High	[K].RVPVTPSPK.[G]		0.0635862	0.00151474	1	1	1	M0R9L0	M0R9L0 [1229-1237]		1	980.589	18.726	1.656	0.01				350.3	31	#DIV/0!	#DIV/0!	#DIV/0!		Peak Found	High	Peak Found	Peak Found	Not Found	Not Found	Not Found	Peak Found	High	0.0005026	0.01716	2.24	16.63
	FALSE	High	[K].APAIETSNETSTTLSLK.[G]		0.116474	0.00536673	1	1	1	M0R9L0	M0R9L0 [1652-1668]		0	1762.91									#DIV/0!	#DIV/0!	#DIV/0!	No Quan Values	Not Found	Not Found	Not Found	Not Found	Not Found	High	Not Found	Not Found	High	0.001773	0.04046	2.92
	FALSE	High	[K].EMLVTPPSKK.[V]	1xOxidation [M2]	0.141308	0.00923783	1	1	1	M0R9L0	M0R9L0 [1388-1397]		1	1145.62	100	100	100				303	87.5	#DIV/0!	#DIV/0!	#DIV/0!		Peak Found	High	Not Found	Peak Found	Not Found	Peak Found	Not Found	Not Found	High	0.003531	0.0532	2.17	18.61
	FALSE	High	[R].ASTLPATTLPSIK.[E]		0.150288	0.00923783	1	1	1	M0R9L0	M0R9L0 [1702-1714]		0	1299.75	1.096	0.686	1.408				104.6	65.5	#DIV/0!	#DIV/0!	#DIV/0!		High	Peak Found	Peak Found	Peak Found	Not Found	Peak Found	Peak Found	Not Found	High	0.003742	0.0584	2.37	35.31
High	Master Protein	P11530	Dystrophin OS=Rattus norvegicus OX=10116 GN=Dmd PE=1 SV=2	0	184.005	21	58	174	58	425.6	567.54	58	cell differentiation;cell organization and biogenesis;cellular homeostasis;metabolic process;regulation of biological process;response to stimulus	cell surface;cytoplasm;cytoskeleton;Golgi;membrane;nucleus;ribosome	metal ion binding;protein binding;structural molecule activity	Pf00307, Pf00397, Pf00435, Pf00569, Pf02463, Pf09068, Pf09069, Pf11971	24907	ENSRNOG00000046366.2	Dmd	Striated Muscle Contraction		0	1.33045	1.35982	0.651966	72.8	77.6	75.2	124.9	13.9	163.5	171.3	100.8	High	High	High	High	Peak Found	High	High	High
	Checked	Confidence	Annotated Sequence	Modifications	Qvality PEP	Qvality q-value	# Protein Groups	# Proteins	# PSMs	Master Protein Accessions	Positions in Master Proteins	Modifications in Master Proteins	# Missed Cleavages	Theo. MH+ [Da]	Abundance Ratio: (controle CARD445) / (remplissage)	Abundance Ratio: (LPS) / (remplissage)	Abundance Ratio: (NButGT) / (remplissage)	Abundance Ratio Adj. P-Value: (controle CARD445) / (remplissage)	Abundance Ratio Adj. P-Value: (LPS) / (remplissage)	Abundance Ratio Adj. P-Value: (NButGT) / (remplissage)	Abundances (Grouped): controle CARD445	Abundances (Grouped): LPS	#DIV/0!	#DIV/0!	#DIV/0!	Quan Info	Found in Sample: [S68] F68: Sample, 1, controle CARD445	Found in Sample: [S78] F78: Sample, 2, controle CARD445	Found in Sample: [S11] F11: Sample, 5, LPS	Found in Sample: [S12] F12: Sample, 6, LPS	Found in Sample: [S7] F7: Sample, 1, NButGT	Found in Sample: [S8] F8: Sample, 2, NButGT	Found in Sample: [S9] F9: Sample, 3, remplissage	Found in Sample: [S10] F10: Sample, 4, remplissage	Confidence (by Search Engine): Sequest HT	Percolator q-Value (by Search Engine): Sequest HT	Percolator PEP (by Search Engine): Sequest HT	XCorr (by Search Engine): Sequest HT	Top Apex RT [min]
	FALSE	High	[R].LLVGDIQTIQPSLNSVNEGGQK.[I]		0.00180199	0.000547678	1	1	4	P11530	P11530 [1094-1115]		0	2310.23	0.204	0.835	1.395	0.518286	1		23.7	97.3	#DIV/0!	#DIV/0!	#DIV/0!		High	High	Peak Found	Peak Found	Not Found	High	Peak Found	Peak Found	High	0.0001861	0.0001232	4.41	43.83
	FALSE	High	[K].LLTETVNSVISQAPPAAQEALKK.[E]		0.0116982	0.000547678	1	1	2	P11530	P11530 [1217-1239]		1	2408.34	0.01	1.075	1.648		1			115.5	#DIV/0!	#DIV/0!	#DIV/0!		Not Found	Not Found	High	Peak Found	Not Found	High	Peak Found	Peak Found	High	0.0001861	0.001625	3.3	43.4
	FALSE	High	[R].LLQQFPLDLEK.[F]		0.00869454	0.000547678	1	1	5	P11530	P11530 [2682-2692]		0	1343.76	0.302	0.775	1.147	0.70958	1		37.4	96.2	#DIV/0!	#DIV/0!	#DIV/0!		High	High	Peak Found	High	Not Found	High	Peak Found	High	High	0.0001861	0.001077	2.93	44.08
	FALSE	High	[K].LSSLNQDLLSALK.[N]		0.000568499	0.000547678	1	1	7	P11530	P11530 [621-633]		0	1401.79	0.279	1.182	1.987	1	1		25.1	106.3	#DIV/0!	#DIV/0!	#DIV/0!		High	High	High	High	Not Found	High	High	High	High	0.0001861	2.525e-05	3.95	46.39
	FALSE	High	[R].LQELQEAADELDLK.[L]		0.00151474	0.000547678	1	2	4	P11530	P11530 [2928-2941]		0	1614.82	0.116	0.794	0.143				22.6	154.7	#DIV/0!	#DIV/0!	#DIV/0!		Peak Found	Peak Found	High	High	Peak Found	High	Not Found	High	High	0.0001861	9.674e-05	4.27	42.71
	FALSE	High	[K].TQPTTLSEPTAIK.[S]		0.00434573	0.000547678	1	1	5	P11530	P11530 [856-868]		0	1386.75	0.997	0.861	1.536	1	1		90.7	78.4	#DIV/0!	#DIV/0!	#DIV/0!		High	High	High	Peak Found	Not Found	High	Peak Found	High	High	0.0001861	0.0004143	2.74	27.27
	FALSE	High	[R].LSALQPQIER.[L]		0.0116982	0.000547678	1	1	5	P11530	P11530 [881-890]		0	1154.65	0.823	0.741	0.089	1	1	0.795205	124.1	111.7	#DIV/0!	#DIV/0!	#DIV/0!		High	High	Peak Found	High	Peak Found	High	Peak Found	High	High	0.0001861	0.001628	2.95	29.33
	FALSE	High	[K].LEMPSSLLLEVPALADFNR.[A]	1xOxidation [M3]	0.0189258	0.000547678	1	1	1	P11530	P11530 [2451-2469]		0	2131.11	0.01	0.679	1.284					91.7	#DIV/0!	#DIV/0!	#DIV/0!		Not Found	Not Found	High	Peak Found	Not Found	Peak Found	Peak Found	Not Found	High	0.0001861	0.003169	3.72	51.49
	FALSE	High	[K].LHYNELGAK.[V]		0.00907928	0.000547678	1	1	3	P11530	P11530 [1551-1559]		0	1044.55	0.876	0.908	1.217	1	1		87.6	90.8	#DIV/0!	#DIV/0!	#DIV/0!		High	High	Peak Found	Peak Found	Not Found	High	Peak Found	Peak Found	High	0.0001861	0.001141	2.62	21.23
	FALSE	High	[K].LLEQSIQSAQEIEK.[S]		0.000133139	0.000547678	1	1	7	P11530	P11530 [1365-1378]		0	1615.85	0.473	0.727	0.144	1	1	0.795205	80.7	124	#DIV/0!	#DIV/0!	#DIV/0!		High	High	High	High	Peak Found	High	High	High	High	0.0001861	3.411e-06	4.16	33.34
	FALSE	High	[K].LLDPEDVATTYPDKK.[S]		0.000105832	0.000547678	1	1	5	P11530	P11530 [212-226]		1	1704.87	0.718	0.767	1.054	1	1		81.1	86.7	#DIV/0!	#DIV/0!	#DIV/0!		High	High	High	High	Not Found	High	Peak Found	Peak Found	High	0.0001861	2.479e-06	4.38	32.33
	FALSE	High	[R].LFQKPANFEQR.[L]		0.0177955	0.000547678	1	1	2	P11530	P11530 [1461-1471]		0	1377.73	0.522	0.453	0.759		1		76.4	66.3	#DIV/0!	#DIV/0!	#DIV/0!		Not Found	High	Peak Found	Peak Found	Not Found	High	Peak Found	Peak Found	High	0.0001861	0.002905	2.49	25.47
	FALSE	High	[R].IFLTEQPLEGLEK.[L]		0.00596027	0.000547678	1	2	2	P11530	P11530 [2863-2875]		0	1516.83	0.633	1.246	1.926				52.7	103.8	#DIV/0!	#DIV/0!	#DIV/0!		High	High	Not Found	Peak Found	Peak Found	Peak Found	Not Found	Peak Found	High	0.0001861	0.0006396	3.3	44.51
	FALSE	High	[R].LGLLLHDSIQIPR.[Q]		0.00413555	0.000547678	1	4	5	P11530	P11530 [3226-3238]		0	1474.87	0.03	0.71	0.119	1	1	0.795205	6.4	152.9	#DIV/0!	#DIV/0!	#DIV/0!		Peak Found	Peak Found	High	High	Peak Found	High	High	High	High	0.0001861	0.0003878	3.96	41.5
	FALSE	High	[R].RPQLEELITAAQNLK.[N]		0.0273603	0.000547678	1	1	2	P11530	P11530 [2516-2530]		0	1723.97	0.01	0.937	1.83		1			99.5	#DIV/0!	#DIV/0!	#DIV/0!		Not Found	Not Found	High	Peak Found	Not Found	Peak Found	High	Peak Found	High	0.0001861	0.005263	3.56	44.58
	FALSE	High	[R].SAVEGMPSNLDSEVAWGK.[A]	1xOxidation [M6]	0.0373631	0.000547678	1	1	1	P11530	P11530 [1599-1616]		0	1892.87									#DIV/0!	#DIV/0!	#DIV/0!	No Quan Values	High	Not Found	Not Found	Not Found	Not Found	Not Found	Not Found	Not Found	High	0.0001861	0.008099	3.47
	FALSE	High	[R].SAQALVEQMVNEGVNAESIR.[Q]	1xOxidation [M9]	3.42198e-05	0.000547678	1	1	5	P11530	P11530 [784-803]		0	2161.06	0.33	1.238	0.191	1	1	0.824102	47.8	179.5	#DIV/0!	#DIV/0!	#DIV/0!		High	High	Peak Found	Peak Found	Peak Found	High	Peak Found	Peak Found	High	0.0001861	5.235e-07	4.28	38.59
	FALSE	High	[K].SEAEFEFASR.[L]		0.0280389	0.000547678	1	1	1	P11530	P11530 [1118-1127]		0	1172.52	0.489	0.748	1.168	0.623	1		57.4	87.9	#DIV/0!	#DIV/0!	#DIV/0!		Peak Found	Peak Found	Peak Found	Peak Found	Not Found	High	Peak Found	Peak Found	High	0.0001861	0.005435	2.93	31.86
	FALSE	High	[K].QLNETGGAVLVSAPIRPEEQDKLEK.[K]		0.0392276	0.000547678	1	1	6	P11530	P11530 [2268-2292]		1	2721.44	0.547	1.133	2.625	0.65934	1		41.2	85.5	#DIV/0!	#DIV/0!	#DIV/0!		Peak Found	High	High	High	Not Found	High	Peak Found	High	High	0.0001861	0.008692	3.8	32.97
	FALSE	High	[R].QLGEVASFGGSNIEPSVR.[S]		0.000221425	0.000547678	1	4	3	P11530	P11530 [3239-3256]		0	1846.93	0.639	0.802	0.977				74.8	93.9	#DIV/0!	#DIV/0!	#DIV/0!		High	Peak Found	High	Peak Found	Not Found	High	Not Found	Peak Found	High	0.0001861	6.897e-06	4.72	38.19
	FALSE	High	[R].QINVDVANDLALK.[L]		0.0358029	0.000547678	1	1	1	P11530	P11530 [2626-2638]		0	1412.77	0.01	0.785	0.207		1	0.795205		157.6	#DIV/0!	#DIV/0!	#DIV/0!		Not Found	Not Found	Peak Found	Peak Found	Peak Found	Peak Found	High	Peak Found	High	0.0001861	0.007628	4.05	39.99
	FALSE	High	[K].QTENPKELDER.[V]		0.0206286	0.000547678	1	1	2	P11530	P11530 [1535-1545]		1	1358.65	1.636	0.01	0.01				248.3		#DIV/0!	#DIV/0!	#DIV/0!		High	High	Not Found	Not Found	Not Found	Not Found	Peak Found	Not Found	High	0.0001861	0.003573	2.75	17.43
	FALSE	High	[R].SEAVLQSSEFAVYR.[K]		0.000987374	0.000547678	1	1	4	P11530	P11530 [739-752]		0	1585.79	0.219	0.94	0.12	1	1	0.795205	38.5	165	#DIV/0!	#DIV/0!	#DIV/0!		High	High	High	Peak Found	Peak Found	High	Peak Found	Peak Found	High	0.0001861	5.361e-05	3.68	38.36
	FALSE	High	[R].SEAVLQSSEFAVYRK.[E]		0.00341269	0.000547678	1	1	1	P11530	P11530 [739-753]		1	1713.88	3.231	0.01	0.68	1			263.2		#DIV/0!	#DIV/0!	#DIV/0!		Peak Found	High	Not Found	Not Found	Not Found	Peak Found	Peak Found	Peak Found	High	0.0001861	0.0002979	3.25	32.95
	FALSE	High	[K].SYAFTQAAYVATSDSSQSPYPSQHLEAPGSK.[S]		0.00312902	0.000547678	1	1	2	P11530	P11530 [299-329]		0	3275.51	0.01	1.123	2.03					108.2	#DIV/0!	#DIV/0!	#DIV/0!		Not Found	Not Found	Not Found	High	Not Found	Peak Found	Peak Found	High	High	0.0001861	0.0002638	3.69	39.32
	FALSE	High	[K].SLHLIQESLEFIDK.[Q]		0.00485842	0.000547678	1	1	4	P11530	P11530 [1379-1392]		0	1671.9	0.01	1.265	2.537		1			105.4	#DIV/0!	#DIV/0!	#DIV/0!		Not Found	Not Found	High	High	Not Found	High	Peak Found	High	High	0.0001861	0.0004837	3.34	48.27
	FALSE	High	[R].SLEGSDEAPLLQR.[R]		0.00445478	0.000547678	1	2	7	P11530	P11530 [2757-2769]		0	1414.72	0.939	0.739	0.097	1	1	0.795205	135.3	106.6	#DIV/0!	#DIV/0!	#DIV/0!		High	High	High	High	Peak Found	High	High	High	High	0.0001861	0.0004272	3.66	32.82
	FALSE	High	[K].TIMAGLQQTNSEK.[I]	1xOxidation [M3]	0.000922254	0.000547678	1	1	4	P11530	P11530 [126-138]		0	1436.7	1.985	1.084	0.01	0.0845276			195.1	106.6	#DIV/0!	#DIV/0!	#DIV/0!		High	High	Not Found	High	Not Found	Not Found	Peak Found	High	High	0.0001861	4.901e-05	3.01	22.07
	FALSE	High	[R].TLNATGEEIIQQSSK.[T]		4.996e-05	0.000547678	1	1	5	P11530	P11530 [2162-2176]		0	1618.83	1.229	0.709	0.139	1	1	0.795205	159.7	92.2	#DIV/0!	#DIV/0!	#DIV/0!		High	High	Peak Found	High	Peak Found	Peak Found	High	High	High	0.0001861	8.877e-07	4.62	31.67
	FALSE	High	[R].QAPIGGDFPAVQK.[Q]		0.00148682	0.000547678	1	2	2	P11530	P11530 [2823-2835]		0	1327.7	1.389	0.773	1.285	1	1		124.9	69.5	#DIV/0!	#DIV/0!	#DIV/0!		High	High	Peak Found	Peak Found	Not Found	Peak Found	Peak Found	Peak Found	High	0.0001861	9.428e-05	3.73	31.8
	FALSE	High	[K].TKEPVIMSTLETVR.[I]	1xOxidation [M7]	0.00198995	0.000547678	1	2	1	P11530	P11530 [2849-2862]		1	1619.87	0.894	1.134	0.759				94.4	119.8	#DIV/0!	#DIV/0!	#DIV/0!		Peak Found	High	Not Found	Peak Found	Not Found	Peak Found	Not Found	Peak Found	High	0.0001861	0.0001416	3.26	28.98
	FALSE	High	[R].NQLEIYNQPSQPGPFDLK.[E]		0.000474902	0.000547678	1	1	5	P11530	P11530 [2341-2358]		0	2088.04	0.458	1.258	0.507				56.9	156.1	#DIV/0!	#DIV/0!	#DIV/0!		High	High	High	High	Peak Found	High	Not Found	Peak Found	High	0.0001861	1.961e-05	2.75	42.76
	FALSE	High	[R].WILLQDILLK.[W]		0.0313034	0.000547678	1	1	1	P11530	P11530 [552-561]		0	1254.78			100						#DIV/0!	#DIV/0!	#DIV/0!		Not Found	Not Found	Not Found	Not Found	Not Found	High	Not Found	Not Found	High	0.0001861	0.006369	2.38	51.69
	FALSE	High	[K].EGNISDLKEK.[V]		0.0254198	0.000547678	1	1	2	P11530	P11530 [754-763]		1	1132.58	7.338	0.01	8.549				173.8		#DIV/0!	#DIV/0!	#DIV/0!		High	High	Not Found	Not Found	Not Found	Peak Found	Not Found	Peak Found	High	0.0001861	0.004754	3.27	18.43
	FALSE	High	[R].EIESNFAQFR.[R]		0.0160255	0.000547678	1	1	6	P11530	P11530 [1959-1968]		0	1240.6	0.374	0.745	0.117	1	1	0.795205	66.9	133.2	#DIV/0!	#DIV/0!	#DIV/0!		High	High	High	High	Peak Found	High	Peak Found	High	High	0.0001861	0.002515	2.95	34.87
	FALSE	High	[K].ELEQFNSDIQK.[L]		0.024501	0.000547678	1	1	4	P11530	P11530 [1783-1793]		0	1350.65	0.143	0.551	1.153		1		20.1	77.4	#DIV/0!	#DIV/0!	#DIV/0!		Not Found	High	Peak Found	High	Not Found	High	Peak Found	High	High	0.0001861	0.004499	3.31	29.18
	FALSE	High	[K].YQSEFEEVEGR.[W]		0.00891236	0.000547678	1	1	6	P11530	P11530 [1019-1029]		0	1372.6	0.736	0.882	1.486	1	1		71.8	86	#DIV/0!	#DIV/0!	#DIV/0!		High	High	High	High	Not Found	High	Peak Found	High	High	0.0001861	0.001114	2.71	29.5
	FALSE	High	[K].ATLQDLEQR.[R]		0.0175776	0.000547678	1	1	1	P11530	P11530 [2507-2515]		0	1073.56	0.642	0.689	0.077	1	1	0.795205	106.6	114.5	#DIV/0!	#DIV/0!	#DIV/0!		Peak Found	Peak Found	Peak Found	Peak Found	Peak Found	High	Peak Found	Peak Found	High	0.0001861	0.002855	3	27.92
	FALSE	High	[K].ASIPLKELEQFNSDIQK.[L]		0.0105317	0.000547678	1	1	2	P11530	P11530 [1777-1793]		1	1960.04	0.325	1.324	1.165	0.714832	1		34.1	138.9	#DIV/0!	#DIV/0!	#DIV/0!		Peak Found	High	High	Peak Found	Not Found	Peak Found	Peak Found	Peak Found	High	0.0001861	0.001405	4.09	42.21
	FALSE	High	[R].APGLSTTGASASQTVTVVTQPVDTK.[E]		0.0345164	0.000547678	1	1	2	P11530	P11530 [2420-2444]		0	2416.26	0.01	2.678	4.562					130	#DIV/0!	#DIV/0!	#DIV/0!		Not Found	Not Found	Not Found	High	Not Found	High	Not Found	Peak Found	High	0.0001861	0.007283	3.82	35.36
	FALSE	High	[K].VLQEDLEQEQVR.[V]		0.00191727	0.000547678	1	1	6	P11530	P11530 [496-507]		0	1485.75	0.795	0.756	0.119	1	1	0.795205	119.1	113.3	#DIV/0!	#DIV/0!	#DIV/0!		High	High	High	High	Peak Found	High	Peak Found	High	High	0.0001861	0.0001345	3.61	28.77
	FALSE	High	[K].HAQEELPPPPPQK.[K]		0.00160169	0.000547678	1	1	4	P11530	P11530 [699-711]		0	1467.76	0.157	0.395	0.013	1	1	0.784676	40.1	101	#DIV/0!	#DIV/0!	#DIV/0!		Peak Found	High	Peak Found	High	Peak Found	High	Peak Found	Peak Found	High	0.0001861	0.0001047	3.18	20.8
	FALSE	High	[K].EQQNGFNYLNATVK.[E]		0.00130525	0.000547678	1	1	2	P11530	P11530 [992-1005]		0	1625.79	0.825	0.812	0.618				101.4	99.8	#DIV/0!	#DIV/0!	#DIV/0!		High	High	Peak Found	Peak Found	Not Found	Peak Found	Not Found	Peak Found	High	0.0001861	7.926e-05	3.42	35.46
	FALSE	High	[R].VLSQIDVAQK.[K]		0.011203	0.000547678	1	1	2	P11530	P11530 [1441-1450]		0	1100.63	0.976	1.634	2.053	1			68.9	115.4	#DIV/0!	#DIV/0!	#DIV/0!		High	High	Not Found	Peak Found	Not Found	Peak Found	Peak Found	Peak Found	High	0.0001861	0.001531	3.01	26.55
	FALSE	High	[R].VLSQIDVAQKK.[L]		0.0470609	0.000547678	1	1	1	P11530	P11530 [1441-1451]		1	1228.73	2.076	0.906	0.01				208.5	91	#DIV/0!	#DIV/0!	#DIV/0!		High	Peak Found	Peak Found	Peak Found	Not Found	Not Found	Peak Found	Not Found	High	0.0001861	0.01117	2.46	22.36
	FALSE	High	[K].TPDELQTAVEEMKR.[A]	1xOxidation [M12]	0.0496931	0.00107859	1	1	1	P11530	P11530 [1190-1203]		1	1662.8									#DIV/0!	#DIV/0!	#DIV/0!	No Quan Values	Not Found	Not Found	Not Found	Not Found	Not Found	High	Not Found	Not Found	High	0.0003612	0.01208	2.91
	FALSE	High	[K].TAALQSATPMER.[V]	1xOxidation [M10]	0.0699577	0.00151474	1	1	2	P11530	P11530 [2061-2072]		0	1291.63	3.384	0.751	0.296	0.799222			249.2	55.3	#DIV/0!	#DIV/0!	#DIV/0!		High	High	Not Found	Peak Found	Not Found	Peak Found	Peak Found	Peak Found	High	0.0005026	0.01949	3.56	21.31
	FALSE	High	[R].LLQVAVEDR.[V]		0.0577707	0.00151474	1	1	5	P11530	P11530 [3018-3026]		0	1042.59	0.216	0.524	0.082	1	1	0.784676	47.5	115	#DIV/0!	#DIV/0!	#DIV/0!		High	High	Peak Found	High	Peak Found	High	Peak Found	High	High	0.0005026	0.01491	2.37	29.09
	FALSE	High	[K].NVFSEFQR.[D]		0.0620819	0.00151474	1	1	2	P11530	P11530 [2212-2219]		0	1026.5	100	100	100				246	18	#DIV/0!	#DIV/0!	#DIV/0!		High	High	Not Found	Peak Found	Peak Found	Peak Found	Not Found	Not Found	High	0.0005026	0.01648	1.89	34.71
	FALSE	High	[R].QITVDSEIRK.[R]		0.0643512	0.00151474	1	1	2	P11530	P11530 [714-723]		1	1188.66	1.556	1.506	2.129	1	1		100.5	97.3	#DIV/0!	#DIV/0!	#DIV/0!		Peak Found	Peak Found	Peak Found	Peak Found	Not Found	High	Peak Found	High	High	0.0005026	0.01736	2.62	22.28
	FALSE	High	[K].VNGTTVSSPSTSLQR.[S]		0.100216	0.00276085	1	4	1	P11530	P11530 [3598-3612]		0	1533.79	100						400		#DIV/0!	#DIV/0!	#DIV/0!		Peak Found	High	Not Found	Not Found	Not Found	Not Found	Not Found	Not Found	High	0.0009138	0.03261	2.68	24.29
	FALSE	High	[K].DFEDLFKQEESLK.[N]		0.101389	0.00276085	1	1	2	P11530	P11530 [2028-2040]		1	1627.78	0.17	0.954	1.304	0.339238	1		19.8	111.3	#DIV/0!	#DIV/0!	#DIV/0!		Peak Found	Peak Found	High	High	Not Found	Peak Found	Peak Found	Peak Found	High	0.0009138	0.03296	3.2	45.46
	FALSE	High	[K].SVTELGDSLK.[T]		0.0962088	0.00276085	1	1	1	P11530	P11530 [1631-1640]		0	1048.55	0.945	0.98	1.042	1	1	0.999979	95.3	98.8	#DIV/0!	#DIV/0!	#DIV/0!		Peak Found	High	Peak Found	Peak Found	Peak Found	Peak Found	Peak Found	Peak Found	High	0.0009138	0.03075	2.2	28.41
	FALSE	High	[K].TDANILQEK.[L]		0.104376	0.00320814	1	1	1	P11530	P11530 [2177-2185]		0	1031.54	1.242	0.524	0.073	1	1	0.784676	175	73.9	#DIV/0!	#DIV/0!	#DIV/0!		Peak Found	Peak Found	Peak Found	Peak Found	Peak Found	High	Peak Found	Peak Found	High	0.001059	0.03461	2.83	24.73
	FALSE	High	[K].IVEPQISELNR.[R]		0.114483	0.00494409	1	1	1	P11530	P11530 [1753-1763]		0	1297.71	0.01	0.777	1.187		1			104.8	#DIV/0!	#DIV/0!	#DIV/0!		Not Found	Not Found	Peak Found	Peak Found	Not Found	High	Peak Found	Peak Found	High	0.001636	0.03939	3.13	32.76
	FALSE	High	[K].EEAEQVIGQAR.[G]		0.116474	0.00536673	1	1	1	P11530	P11530 [2582-2592]		0	1229.61	0.01	0.188	0.205			0.892316		53.9	#DIV/0!	#DIV/0!	#DIV/0!		Not Found	Not Found	Not Found	Peak Found	Peak Found	High	Peak Found	Peak Found	High	0.001773	0.04024	3.02	25.27
	FALSE	High	[K].LASLPEPR.[D]		0.132052	0.0078677	1	1	2	P11530	P11530 [1901-1908]		0	882.504	1.172	0.91	0.153	1	1	0.795205	144.9	112.5	#DIV/0!	#DIV/0!	#DIV/0!		High	Peak Found	Peak Found	Peak Found	Peak Found	High	Peak Found	Peak Found	High	0.002881	0.04846	2.39	26.65
	FALSE	High	[K].NIQTSGFEDQNEMVSSLQNISALK.[I]	1xOxidation [M13]	0.132802	0.00868375	1	1	1	P11530	P11530 [585-608]		0	2669.27	0.264	0.602	1.056	1	1		36.2	82.4	#DIV/0!	#DIV/0!	#DIV/0!		Peak Found	High	Peak Found	Peak Found	Not Found	Peak Found	Peak Found	Peak Found	High	0.002881	0.0486	4.17	42.95
High	Master Protein	Q6IFV1	Keratin, type I cytoskeletal 14 OS=Rattus norvegicus OX=10116 GN=Krt14 PE=2 SV=1	0	151.102	29	18	294	6	52.7	948.07	18	cell differentiation;cell organization and biogenesis;response to stimulus	cytoplasm;cytoskeleton;nucleus	protein binding;structural molecule activity	Pf00038, Pf06160, Pf13514	287701	ENSRNOG00000003899.7	Krt14	Formation of the cornified envelope; Type I hemidesmosome assembly		0	122.333	20.485	0.0148976	0.1	0.2	28.3	8.4	0.3	10.9	748.5	3.3	Peak Found	Peak Found	High	High	Peak Found	High	High	High
	Checked	Confidence	Annotated Sequence	Modifications	Qvality PEP	Qvality q-value	# Protein Groups	# Proteins	# PSMs	Master Protein Accessions	Positions in Master Proteins	Modifications in Master Proteins	# Missed Cleavages	Theo. MH+ [Da]	Abundance Ratio: (controle CARD445) / (remplissage)	Abundance Ratio: (LPS) / (remplissage)	Abundance Ratio: (NButGT) / (remplissage)	Abundance Ratio Adj. P-Value: (controle CARD445) / (remplissage)	Abundance Ratio Adj. P-Value: (LPS) / (remplissage)	Abundance Ratio Adj. P-Value: (NButGT) / (remplissage)	Abundances (Grouped): controle CARD445	Abundances (Grouped): LPS	#DIV/0!	#DIV/0!	#DIV/0!	Quan Info	Found in Sample: [S68] F68: Sample, 1, controle CARD445	Found in Sample: [S78] F78: Sample, 2, controle CARD445	Found in Sample: [S11] F11: Sample, 5, LPS	Found in Sample: [S12] F12: Sample, 6, LPS	Found in Sample: [S7] F7: Sample, 1, NButGT	Found in Sample: [S8] F8: Sample, 2, NButGT	Found in Sample: [S9] F9: Sample, 3, remplissage	Found in Sample: [S10] F10: Sample, 4, remplissage	Confidence (by Search Engine): Sequest HT	Percolator q-Value (by Search Engine): Sequest HT	Percolator PEP (by Search Engine): Sequest HT	XCorr (by Search Engine): Sequest HT	Top Apex RT [min]
	FALSE	High	[R].ILNEMRDQYEK.[M]	1xOxidation [M5]	0.0158291	0.000547678	2	2	1	Q6IFU7; Q6IFV1	Q6IFU7 [262-272]; Q6IFV1 [290-300]		1	1454.69	0.809	0.911	0.021	1		0.784676	118	133	#DIV/0!	#DIV/0!	#DIV/0!	Shared	Peak Found	High	Not Found	Peak Found	Peak Found	Peak Found	Peak Found	Peak Found	High	0.0001861	0.002464	3.07	19.42
	FALSE	High	[R].ILNEMRDQYEK.[M]		0.00560234	0.000547678	2	2	3	Q6IFU7; Q6IFV1	Q6IFU7 [262-272]; Q6IFV1 [290-300]		1	1438.7	0.01	0.531	0.641		1			97.7	#DIV/0!	#DIV/0!	#DIV/0!	Shared	Not Found	Not Found	High	Peak Found	Not Found	High	High	Peak Found	High	0.0001861	0.000586	3.99	24.91
	FALSE	High	[K].TRLEQEIATYRR.[L]		0.00448246	0.000547678	4	10	3	Q6IFU9; Q6IFU7; Q6IFU8; Q6IFV1	Q6IFU9 [397-408]; Q6IFU7 [385-396]; Q6IFU8 [375-386]; Q6IFV1 [413-424]		2	1535.83	0.412	0.716	0.01	1	1		77.5	134.5	#DIV/0!	#DIV/0!	#DIV/0!	Shared	High	High	Peak Found	Peak Found	Not Found	Not Found	High	Peak Found	High	0.0001861	0.000434	4.49	26.37
	FALSE	High	[K].TRLEQEIATYR.[RS]		0.0033916	0.000547678	4	11	14	Q6IFU9; Q6IFU7; Q6IFU8; Q6IFV1	Q6IFU9 [397-407]; Q6IFU7 [385-395]; Q6IFU8 [375-385]; Q6IFV1 [413-423]		1	1379.73	0.01	0.616	0.014	1	1	0.784676	2.2	150.3	#DIV/0!	#DIV/0!	#DIV/0!	Shared	Peak Found	High	High	High	Peak Found	High	High	High	High	0.0001861	0.0002932	4.06	29.4
	FALSE	High	[R].LEQEIATYR.[RS]		0.007588	0.000547678	4	14	9	Q6IFU9; Q6IFU7; Q6IFU8; Q6IFV1	Q6IFU9 [399-407]; Q6IFU7 [387-395]; Q6IFU8 [377-385]; Q6IFV1 [415-423]		0	1122.58	0.032	0.551	0.391	1	1		6.4	111.7	#DIV/0!	#DIV/0!	#DIV/0!	Shared	Peak Found	High	High	High	Not Found	High	High	Peak Found	High	0.0001861	0.0008914	2.83	26.22
	FALSE	High	[R].RVLDELTLAR.[AT]		0.0448349	0.000547678	4	9	1	Q6IFU7; Q6IFV3; Q6IFU8; Q6IFV1	Q6IFU7 [202-211]; Q6IFV3 [203-212]; Q6IFU8 [192-201]; Q6IFV1 [230-239]		1	1185.69	0.055	0.562	0.355	1	1		11.1	114	#DIV/0!	#DIV/0!	#DIV/0!	Shared	Peak Found	Peak Found	Peak Found	Peak Found	Not Found	High	Peak Found	Peak Found	High	0.0001861	0.01052	2.46	32.22
	FALSE	High	[K].TEELNREVATNSELVQSGK.[S]		0.000136484	0.000547678	2	3	2	Q6IFU8; Q6IFV1	Q6IFU8 [279-297]; Q6IFV1 [317-335]		1	2104.05	1.248	0.781	0.309	1	1		149.5	93.6	#DIV/0!	#DIV/0!	#DIV/0!	Shared	Peak Found	High	Peak Found	Peak Found	Not Found	Peak Found	Peak Found	Peak Found	High	0.0001861	3.522e-06	5.22	28.03
	FALSE	High	[R].TMQNLEIELQSQLSMK.[A]		0.000174923	0.000547678	1	1	4	Q6IFV1	Q6IFV1 [344-359]		0	1892.95	0.01	0.382	0.138		1	0.799328		100.6	#DIV/0!	#DIV/0!	#DIV/0!		Not Found	Not Found	High	Peak Found	Peak Found	Peak Found	High	Peak Found	High	0.0001861	4.961e-06	4.2	49.29
	FALSE	High	[R].TMQNLEIELQSQLSMK.[A]	1xOxidation [M]	0.000477857	0.000547678	1	1	7	Q6IFV1	Q6IFV1 [344-359]		0	1908.94	0.01	0.272	0.11		1			78.9	#DIV/0!	#DIV/0!	#DIV/0!		Not Found	Not Found	Peak Found	Peak Found	Not Found	Peak Found	High	Peak Found	High	0.0001861	1.985e-05	4.32	46.02
	FALSE	High	[R].TMQNLEIELQSQLSMK.[A]	2xOxidation [M2; M15]	0.00312902	0.000547678	1	1	7	Q6IFV1	Q6IFV1 [344-359]		0	1924.94	0.011	0.431	0.093	0.899344	1	0.784676	2.8	112.4	#DIV/0!	#DIV/0!	#DIV/0!		Peak Found	Peak Found	Peak Found	High	Peak Found	High	High	High	High	0.0001861	0.0002631	3.57	41.18
	FALSE	High	[K].VVSTHEQVLR.[T]		0.00777819	0.000547678	1	2	12	Q6IFV1	Q6IFV1 [473-482]		0	1167.65	0.01	0.129	0.023	1	1	0.795205	2.8	44.4	#DIV/0!	#DIV/0!	#DIV/0!		Peak Found	Peak Found	High	High	Peak Found	High	High	Peak Found	High	0.0001861	0.0009265	2.67	19.05
	FALSE	High	[K].VTMQNLNDR.[L]		0.00848203	0.000547678	4	8	4	Q6IFU9; Q6IFV3; Q6IFV1; Q6IFW6	Q6IFU9 [108-116]; Q6IFV3 [96-104]; Q6IFV1 [124-132]; Q6IFW6 [147-155]		0	1090.53	0.055	0.26	0.03	1	1		16.4	77.4	#DIV/0!	#DIV/0!	#DIV/0!	Shared	Peak Found	Peak Found	Peak Found	High	Not Found	Peak Found	High	Peak Found	High	0.0001861	0.001039	2.94	23.26
	FALSE	High	[K].VTMQNLNDR.[L]	1xOxidation [M3]	0.0224826	0.000547678	4	8	54	Q6IFU9; Q6IFV3; Q6IFV1; Q6IFW6	Q6IFU9 [108-116]; Q6IFV3 [96-104]; Q6IFV1 [124-132]; Q6IFW6 [147-155]		0	1106.53	0.097	0.364	0.029	1	1	0.784676	26.1	97.8	#DIV/0!	#DIV/0!	#DIV/0!	Shared	High	High	High	High	High	High	High	High	High	0.0001861	0.004003	2.46	18.9
	FALSE	High	[R].ADLEMQIESLK.[E]		0.0110654	0.000547678	1	2	1	Q6IFV1	Q6IFV1 [240-250]		0	1276.65	0.01	0.254	0.017		1			80	#DIV/0!	#DIV/0!	#DIV/0!		Not Found	Not Found	Peak Found	Peak Found	Peak Found	Not Found	High	Peak Found	High	0.0001861	0.0015	3.27	40.42
	FALSE	High	[R].ADLEMQIESLKEELAYLK.[K]		8.95109e-05	0.000547678	1	2	4	Q6IFV1	Q6IFV1 [240-257]		1	2123.09	0.01	0.165	0.039					54.7	#DIV/0!	#DIV/0!	#DIV/0!		Not Found	Not Found	High	Not Found	Not Found	High	High	Not Found	High	0.0001861	1.978e-06	5.79	50.46
	FALSE	High	[R].ADLEMQIESLKEELAYLKK.[N]		0.000290918	0.000547678	1	2	5	Q6IFV1	Q6IFV1 [240-258]		2	2251.19	0.01	1.684	0.866		1			189.8	#DIV/0!	#DIV/0!	#DIV/0!		Not Found	Not Found	High	Peak Found	Not Found	Peak Found	High	Peak Found	High	0.0001861	9.99e-06	3.57	48.91
	FALSE	High	[R].ADLEMQIESLKEELAYLK.[K]	1xOxidation [M5]	0.000590056	0.000547678	1	2	4	Q6IFV1	Q6IFV1 [240-257]		1	2139.09	0.01	0.407	0.45		1			87.7	#DIV/0!	#DIV/0!	#DIV/0!		Not Found	Not Found	High	Peak Found	Not Found	Peak Found	High	High	High	0.0001861	2.644e-05	3.25	50.58
	FALSE	High	[R].ADLEMQIESLKEELAYLKK.[N]	1xOxidation [M5]	0.00030195	0.000547678	1	2	5	Q6IFV1	Q6IFV1 [240-258]		2	2267.18	0.01	0.53	0.36		1			112.1	#DIV/0!	#DIV/0!	#DIV/0!		Not Found	Not Found	High	High	Not Found	High	High	Peak Found	High	0.0001861	1.055e-05	4.81	48.99
	FALSE	High	[R].GQVGGDVNVEMDAAPGVDLSR.[I]		5.84645e-07	0.000547678	2	2	34	Q6IFU7; Q6IFV1	Q6IFU7 [241-261]; Q6IFV1 [269-289]		0	2085.99	0.01	0.297	0.091		1	0.795205		85.6	#DIV/0!	#DIV/0!	#DIV/0!	Shared	Not Found	Not Found	High	High	High	High	High	High	High	0.0001861	1.935e-09	5.1	38.89
	FALSE	High	[R].GQVGGDVNVEMDAAPGVDLSR.[I]	1xOxidation [M11]	1.09962e-05	0.000547678	2	2	50	Q6IFU7; Q6IFV1	Q6IFU7 [241-261]; Q6IFV1 [269-289]		0	2101.98	0.15	0.323	0.091	1	1	0.784676	38.4	82.5	#DIV/0!	#DIV/0!	#DIV/0!	Shared	High	High	High	High	High	High	High	High	High	0.0001861	1.103e-07	4.22	34.49
	FALSE	High	[R].VLDELTLAR.[AT]		0.0189258	0.000547678	4	9	16	Q6IFU7; Q6IFV3; Q6IFU8; Q6IFV1	Q6IFU7 [203-211]; Q6IFV3 [204-212]; Q6IFU8 [193-201]; Q6IFV1 [231-239]		0	1029.59	0.071	0.514	0.066	1	1	0.784676	17.2	124.5	#DIV/0!	#DIV/0!	#DIV/0!	Shared	High	High	High	High	Peak Found	High	High	High	High	0.0001861	0.003153	2.22	35.42
	FALSE	High	[R].EVATNSELVQSGK.[S]		0.000451909	0.000547678	2	3	11	Q6IFU8; Q6IFV1	Q6IFU8 [285-297]; Q6IFV1 [323-335]		0	1361.69	0.245	0.074	0.015	1	1	0.784676	73.5	22.1	#DIV/0!	#DIV/0!	#DIV/0!	Shared	High	High	High	High	High	High	High	High	High	0.0001861	1.83e-05	4.57	22.61
	FALSE	High	[K].VMDVHDGKVVSTHEQVLR.[T]	1xOxidation [M2]	0.013992	0.000547678	1	2	1	Q6IFV1	Q6IFV1 [465-482]		1	2065.05	0.01	0.01	0.01						#DIV/0!	#DIV/0!	#DIV/0!		Not Found	Not Found	Not Found	Not Found	Not Found	Not Found	High	Not Found	High	0.0001861	0.002089	3.15	21.37
	FALSE	High	[KR].LAADDFR.[TLMSV]		0.0855626	0.00192196	9	20	41	Q6IFV6; Q6IFU7; Q6IFV5; Q6IFV3; Q6IFU8; F1MAF7; A0A096MJE0; Q6IFV1; Q6IFW6	Q6IFV6 [177-183]; Q6IFU7 [174-180]; Q6IFV5 [168-174]; Q6IFV3 [175-181]; Q6IFU8 [164-170]; F1MAF7 [136-142]; A0A096MJE0 [144-150]; Q6IFV1 [202-208]; Q6IFW6 [228-234]		0	807.4	0.207	0.869	0.05	1	1	0.784676	38.9	163.5	#DIV/0!	#DIV/0!	#DIV/0!	Shared	High	High	High	High	High	High	High	High	High	0.0006388	0.02607	2.16	25.69
	FALSE	High	[R].LEQEIATYRR.[L]		0.151973	0.00923783	4	11	1	Q6IFU9; Q6IFU7; Q6IFU8; Q6IFV1	Q6IFU9 [399-408]; Q6IFU7 [387-396]; Q6IFU8 [377-386]; Q6IFV1 [415-424]		1	1278.68	0.973	0.757	0.525	1	1		119.6	93.1	#DIV/0!	#DIV/0!	#DIV/0!	Shared	High	Peak Found	Peak Found	Peak Found	Not Found	Peak Found	Peak Found	Peak Found	High	0.003742	0.05937	3.45	22.48
High	Master Protein	A0A0G2K3K2	Actin, cytoplasmic 1 OS=Rattus norvegicus OX=10116 GN=Actb PE=1 SV=1	0	150.535	53	14	168	7	42.1	596.22	14	cell organization and biogenesis;response to stimulus	cytoskeleton;cytosol;membrane;nucleus	DNA binding;nucleotide binding;protein binding	Pf00022	81822	ENSRNOG00000034254.4	Actb			10	5.75393	6.03549	0.0113071	10.5	8.6	94.6	15.3	0.5	7	643	20.3	High	High	High	High	High	High	High	High
	Checked	Confidence	Annotated Sequence	Modifications	Qvality PEP	Qvality q-value	# Protein Groups	# Proteins	# PSMs	Master Protein Accessions	Positions in Master Proteins	Modifications in Master Proteins	# Missed Cleavages	Theo. MH+ [Da]	Abundance Ratio: (controle CARD445) / (remplissage)	Abundance Ratio: (LPS) / (remplissage)	Abundance Ratio: (NButGT) / (remplissage)	Abundance Ratio Adj. P-Value: (controle CARD445) / (remplissage)	Abundance Ratio Adj. P-Value: (LPS) / (remplissage)	Abundance Ratio Adj. P-Value: (NButGT) / (remplissage)	Abundances (Grouped): controle CARD445	Abundances (Grouped): LPS	#DIV/0!	#DIV/0!	#DIV/0!	Quan Info	Found in Sample: [S68] F68: Sample, 1, controle CARD445	Found in Sample: [S78] F78: Sample, 2, controle CARD445	Found in Sample: [S11] F11: Sample, 5, LPS	Found in Sample: [S12] F12: Sample, 6, LPS	Found in Sample: [S7] F7: Sample, 1, NButGT	Found in Sample: [S8] F8: Sample, 2, NButGT	Found in Sample: [S9] F9: Sample, 3, remplissage	Found in Sample: [S10] F10: Sample, 4, remplissage	Confidence (by Search Engine): Sequest HT	Percolator q-Value (by Search Engine): Sequest HT	Percolator PEP (by Search Engine): Sequest HT	XCorr (by Search Engine): Sequest HT	Top Apex RT [min]
	FALSE	High	[R].TTGIVMDSGDGVTHTVPIYEGYALPHAILR.[L]	1xOxidation [M6]	6.17565e-06	0.000547678	1	3	15	A0A0G2K3K2	A0A0G2K3K2 [151-180]		0	3199.61	0.01	0.155	0.01				0.6	53.3	#DIV/0!	#DIV/0!	#DIV/0!		Peak Found	Not Found	High	Not Found	Not Found	Peak Found	High	Not Found	High	0.0001861	4.96e-08	5.97	43.57
	FALSE	High	[R].TTGIVMDSGDGVTHTVPIYEGYALPHAILR.[L]		5.22324e-06	0.000547678	1	3	11	A0A0G2K3K2	A0A0G2K3K2 [151-180]		0	3183.61	0.01	0.016	0.01					6.4	#DIV/0!	#DIV/0!	#DIV/0!		Not Found	Not Found	High	Peak Found	Not Found	Not Found	High	Not Found	High	0.0001861	3.967e-08	5	45.66
	FALSE	High	[R].VAPEEHPVLLTEAPLNPK.[A]		2.37813e-07	0.000547678	1	3	26	A0A0G2K3K2	A0A0G2K3K2 [99-116]		0	1954.06	0.059	0.279	0.01	1	1	0.784676	17.6	83	#DIV/0!	#DIV/0!	#DIV/0!		High	High	High	High	Peak Found	High	High	High	High	0.0001861	5.611e-10	5.15	34.64
	FALSE	High	[KR].SYELPDGQVITIGNER.[F]		0.000108492	0.000547678	2	9	18	A0A0G2K3K2; P68035	A0A0G2K3K2 [242-257]; P68035 [241-256]		0	1790.89	0.048	0.339	0.031	1	1	0.784676	13.6	95.5	#DIV/0!	#DIV/0!	#DIV/0!	Shared	High	High	High	High	Peak Found	High	High	High	High	0.0001861	2.581e-06	3.53	43.78
	FALSE	High	[K].MTQIMFETFNTPAMYVAIQAVLSLYASGR.[T]	2xOxidation [M5; M14]	0.00129718	0.000547678	1	3	1	A0A0G2K3K2	A0A0G2K3K2 [122-150]		0	3285.6									#DIV/0!	#DIV/0!	#DIV/0!	No Quan Values	Not Found	Not Found	Not Found	Not Found	Not Found	Not Found	High	Not Found	High	0.0001861	7.87e-05	4.4
	FALSE	High	[K].IWHHTFYNELR.[V]		0.0121398	0.000547678	2	5	1	A0A0G2K3K2; P68035	A0A0G2K3K2 [88-98]; P68035 [87-97]		0	1515.75	0.01	0.01	0.01						#DIV/0!	#DIV/0!	#DIV/0!	Shared	Not Found	Not Found	Not Found	Not Found	Not Found	Not Found	High	Not Found	High	0.0001861	0.001715	2.54	30.27
	FALSE	High	[K].QEYDESGPSIVHR.[K]		0.000981268	0.000547678	1	3	12	A0A0G2K3K2	A0A0G2K3K2 [363-375]		0	1516.7	0.011	0.259	0.01	1	1	0.784676	3.6	81.2	#DIV/0!	#DIV/0!	#DIV/0!		Peak Found	Peak Found	High	High	Peak Found	Peak Found	High	High	High	0.0001861	5.322e-05	4.25	24.02
	FALSE	High	[K].DLYANTVLSGGTTMYPGIADR.[M]	1xOxidation [M14]	1.95795e-05	0.000547678	1	3	15	A0A0G2K3K2	A0A0G2K3K2 [295-315]		0	2231.06	0.054	0.432	0.193	1	1		12.8	102.9	#DIV/0!	#DIV/0!	#DIV/0!		High	High	High	Peak Found	Not Found	Peak Found	High	High	High	0.0001861	2.443e-07	4.5	44.71
	FALSE	High	[K].DLYANTVLSGGTTMYPGIADR.[M]		5.19093e-06	0.000547678	1	3	5	A0A0G2K3K2	A0A0G2K3K2 [295-315]		0	2215.07	0.01	0.019	0.01				0.5	7.4	#DIV/0!	#DIV/0!	#DIV/0!		Not Found	Peak Found	High	Peak Found	Peak Found	Peak Found	High	Not Found	High	0.0001861	3.918e-08	5.62	47.68
	FALSE	High	[K].AGFAGDDAPR.[A]		0.0188097	0.000547678	2	8	2	A0A0G2K3K2; P68035	A0A0G2K3K2 [22-31]; P68035 [21-30]		0	976.448	11.59	0.177	0.01	1	1		363.1	5.5	#DIV/0!	#DIV/0!	#DIV/0!	Shared	High	High	Peak Found	Peak Found	Not Found	Not Found	Peak Found	Peak Found	High	0.0001861	0.00312	2.86	21.61
	FALSE	High	[R].AVFPSIVGRPR.[H]		0.0161246	0.000547678	2	8	12	A0A0G2K3K2; P68035	A0A0G2K3K2 [32-42]; P68035 [31-41]		0	1198.71	0.123	0.443	0.096	1	1		29.7	106.5	#DIV/0!	#DIV/0!	#DIV/0!	Shared	High	High	High	High	Not Found	High	High	High	High	0.0001861	0.002535	2.5	30.95
	FALSE	High	[R].KDLYANTVLSGGTTMYPGIADR.[M]	1xOxidation [M15]	0.000114012	0.000547678	1	3	4	A0A0G2K3K2	A0A0G2K3K2 [294-315]		1	2359.16	0.01	0.037	0.015				3.5	14.1	#DIV/0!	#DIV/0!	#DIV/0!		Peak Found	Peak Found	High	Peak Found	Not Found	Peak Found	High	Not Found	High	0.0001861	2.745e-06	4.82	37.35
	FALSE	High	[R].KDLYANTVLSGGTTMYPGIADR.[M]		2.77709e-07	0.000547678	1	3	3	A0A0G2K3K2	A0A0G2K3K2 [294-315]		1	2343.16	0.01	0.474	0.01					128.7	#DIV/0!	#DIV/0!	#DIV/0!		Not Found	Not Found	High	Not Found	Not Found	Not Found	High	Peak Found	High	0.0001861	6.931e-10	6.13	40.48
	FALSE	High	[R].GYSFTTTAER.[E]		0.0397077	0.000547678	1	3	12	A0A0G2K3K2	A0A0G2K3K2 [200-209]		0	1132.53	0.082	0.333	0.019	1	1	0.784676	22.9	92.8	#DIV/0!	#DIV/0!	#DIV/0!		High	High	High	High	High	Peak Found	High	High	High	0.0001861	0.008862	2.59	26.93
	FALSE	High	[R].HQGVMVGMGQK.[D]	2xOxidation [M5; M8]	0.000804614	0.000547678	2	9	6	A0A0G2K3K2; P68035	A0A0G2K3K2 [43-53]; P68035 [42-52]		0	1203.56	0.165	2.534	0.039				17.6	271.2	#DIV/0!	#DIV/0!	#DIV/0!	Shared	Not Found	Peak Found	Peak Found	Not Found	Not Found	Peak Found	High	Peak Found	High	0.0001861	4.068e-05	3.13	16.37
	FALSE	High	[R].HQGVMVGMGQK.[D]	1xOxidation [M]	0.000572036	0.000547678	2	9	6	A0A0G2K3K2; P68035	A0A0G2K3K2 [43-53]; P68035 [42-52]		0	1187.57	0.01	2.262	0.115					267.9	#DIV/0!	#DIV/0!	#DIV/0!	Shared	Not Found	Not Found	Peak Found	Not Found	Not Found	Peak Found	High	Peak Found	High	0.0001861	2.543e-05	3.55	17.93
	FALSE	High	[R].HQGVMVGMGQK.[D]		0.000508438	0.000547678	2	9	2	A0A0G2K3K2; P68035	A0A0G2K3K2 [43-53]; P68035 [42-52]		0	1171.57	0.013	0.137	0.045		1		4.3	45.9	#DIV/0!	#DIV/0!	#DIV/0!	Shared	Peak Found	Not Found	Peak Found	Peak Found	Not Found	Peak Found	High	Peak Found	High	0.0001861	2.15e-05	3.61	19.81
	FALSE	High	[K].EITALAPSTMK.[I]	1xOxidation [M10]	0.00683009	0.000547678	2	8	12	A0A0G2K3K2; P68035	A0A0G2K3K2 [319-329]; P68035 [318-328]		0	1177.61	0.288	0.496	0.13	1	1		60.1	103.7	#DIV/0!	#DIV/0!	#DIV/0!	Shared	High	High	High	High	Not Found	Peak Found	High	Peak Found	High	0.0001861	0.0007722	2.47	25.7
	FALSE	High	[K].EITALAPSTMK.[I]		0.00206539	0.000547678	2	8	4	A0A0G2K3K2; P68035	A0A0G2K3K2 [319-329]; P68035 [318-328]		0	1161.62	0.01	0.284	0.01		1			88.1	#DIV/0!	#DIV/0!	#DIV/0!	Shared	Not Found	Not Found	High	Peak Found	Peak Found	Not Found	High	Peak Found	High	0.0001861	0.0001486	2.81	29.79
	FALSE	High	[R].DLTDYLMK.[I]		0.129088	0.00744727	2	9	1	A0A0G2K3K2; P68035	A0A0G2K3K2 [187-194]; P68035 [186-193]		0	998.486	0.01	0.078	0.01					28.9	#DIV/0!	#DIV/0!	#DIV/0!	Shared	Not Found	Not Found	Peak Found	Not Found	Not Found	Not Found	High	Not Found	High	0.002743	0.04676	2.51	43.54
High	Master Protein	G3V6P7	Myosin, heavy polypeptide 9, non-muscle OS=Rattus norvegicus OX=10116 GN=Myh9 PE=1 SV=1	0	138.569	23	32	55	29	226.3	204.6	32	cell differentiation;cell organization and biogenesis;cellular component movement;cellular homeostasis;metabolic process;regulation of biological process;response to stimulus;transport	cytoplasm;cytoskeleton;cytosol;endosome;membrane;mitochondrion;nucleus	catalytic activity;motor activity;nucleotide binding;protein binding;RNA binding;transporter activity	Pf00063, Pf01496, Pf01576, Pf01765, Pf02736, Pf03962, Pf04111, Pf04156, Pf05266, Pf05911, Pf06637, Pf07888, Pf09726, Pf09731, Pf11068, Pf11559, Pf12128, Pf13094, Pf13166	100911597; 25745	ENSRNOG00000004860.6; ENSRNOG00000049236.2	LOC100911597; Myh9; Myh9l1	RHO GTPases activate PAKs	Tight junction; Regulation of actin cytoskeleton	3	10.203	4.53648	0.0573424	6.5	6.8	116.5	19.2	4.7	30.6	595.3	20.3	High	High	High	Peak Found	Peak Found	Peak Found	High	Peak Found
	Checked	Confidence	Annotated Sequence	Modifications	Qvality PEP	Qvality q-value	# Protein Groups	# Proteins	# PSMs	Master Protein Accessions	Positions in Master Proteins	Modifications in Master Proteins	# Missed Cleavages	Theo. MH+ [Da]	Abundance Ratio: (controle CARD445) / (remplissage)	Abundance Ratio: (LPS) / (remplissage)	Abundance Ratio: (NButGT) / (remplissage)	Abundance Ratio Adj. P-Value: (controle CARD445) / (remplissage)	Abundance Ratio Adj. P-Value: (LPS) / (remplissage)	Abundance Ratio Adj. P-Value: (NButGT) / (remplissage)	Abundances (Grouped): controle CARD445	Abundances (Grouped): LPS	#DIV/0!	#DIV/0!	#DIV/0!	Quan Info	Found in Sample: [S68] F68: Sample, 1, controle CARD445	Found in Sample: [S78] F78: Sample, 2, controle CARD445	Found in Sample: [S11] F11: Sample, 5, LPS	Found in Sample: [S12] F12: Sample, 6, LPS	Found in Sample: [S7] F7: Sample, 1, NButGT	Found in Sample: [S8] F8: Sample, 2, NButGT	Found in Sample: [S9] F9: Sample, 3, remplissage	Found in Sample: [S10] F10: Sample, 4, remplissage	Confidence (by Search Engine): Sequest HT	Percolator q-Value (by Search Engine): Sequest HT	Percolator PEP (by Search Engine): Sequest HT	XCorr (by Search Engine): Sequest HT	Top Apex RT [min]
	FALSE	High	[R].IIGLDQVAGMSETALPGAFK.[T]	1xOxidation [M10]	0.0355852	0.000547678	1	2	1	G3V6P7	G3V6P7 [618-637]		0	2034.06	0.01	0.01	0.01						#DIV/0!	#DIV/0!	#DIV/0!		Not Found	Not Found	Not Found	Not Found	Not Found	Not Found	High	Not Found	High	0.0001861	0.007591	3.07	47.39
	FALSE	High	[R].LQQELDDLLVDLDHQR.[Q]		4.75411e-05	0.000547678	1	2	1	G3V6P7	G3V6P7 [1418-1433]		0	1949.99	0.01	1.483	0.266			0.854091		215.8	#DIV/0!	#DIV/0!	#DIV/0!		Not Found	Not Found	Peak Found	Not Found	Peak Found	Peak Found	High	Peak Found	High	0.0001861	8.246e-07	4.95	48.45
	FALSE	High	[K].LDPHLVLDQLR.[C]		0.0289106	0.000547678	1	4	3	G3V6P7	G3V6P7 [683-693]		0	1318.75	0.01	0.274	0.498		1			61.9	#DIV/0!	#DIV/0!	#DIV/0!		Not Found	Not Found	High	Peak Found	Not Found	Peak Found	High	Peak Found	High	0.0001861	0.005675	2.65	40.87
	FALSE	High	[K].VEAQLQELQVK.[F]		0.0262113	0.000547678	1	2	1	G3V6P7	G3V6P7 [1250-1260]		0	1284.72	0.01	0.114	0.027					40	#DIV/0!	#DIV/0!	#DIV/0!		Not Found	Not Found	Peak Found	Not Found	Not Found	Peak Found	High	Not Found	High	0.0001861	0.004945	3.07	31.5
	FALSE	High	[K].IAQLEEQLDNETKER.[Q]		0.00445478	0.000547678	1	2	1	G3V6P7	G3V6P7 [1816-1830]		1	1815.91	0.221	1.91	0.01	1			28.3	244	#DIV/0!	#DIV/0!	#DIV/0!		Peak Found	Peak Found	High	Not Found	Not Found	Not Found	Peak Found	Peak Found	High	0.0001861	0.0004305	3.25	29.54
	FALSE	High	[K].IAQLEEQLDNETK.[E]		0.000775219	0.000547678	1	2	2	G3V6P7	G3V6P7 [1816-1828]		0	1530.76	0.155	0.474	0.118	1	1		35.4	108.5	#DIV/0!	#DIV/0!	#DIV/0!		Peak Found	Peak Found	High	Peak Found	Not Found	Peak Found	High	Peak Found	High	0.0001861	3.858e-05	4.01	31.38
	FALSE	High	[R].IAQLEEELEEEQGNTELINDR.[L]		1.39194e-05	0.000547678	1	1	3	G3V6P7	G3V6P7 [1731-1751]		0	2472.17	0.012	0.07	0.027				4.2	25.2	#DIV/0!	#DIV/0!	#DIV/0!		Peak Found	Not Found	High	Peak Found	Not Found	Peak Found	High	Not Found	High	0.0001861	1.518e-07	4.97	43.7
	FALSE	High	[K].TDLLLEPYNK.[Y]		0.0153485	0.000547678	1	2	1	G3V6P7	G3V6P7 [290-299]		0	1205.64	0.01	0.336	0.114		1	0.784676		92.8	#DIV/0!	#DIV/0!	#DIV/0!		Not Found	Not Found	Peak Found	Peak Found	Peak Found	Peak Found	High	Peak Found	High	0.0001861	0.002367	3.22	36.6
	FALSE	High	[K].RQLEEAEEEAQR.[A]		0.015539	0.000547678	1	2	1	G3V6P7	G3V6P7 [1877-1888]		1	1487.71	0.01	0.026	0.01					10	#DIV/0!	#DIV/0!	#DIV/0!		Not Found	Not Found	Peak Found	Peak Found	Peak Found	Peak Found	High	Not Found	High	0.0001861	0.002404	3.71	19.38
	FALSE	High	[RK].QLLQANPILEAFGNAK.[T]		0.000502169	0.000547678	2	6	3	F1LNF0; G3V6P7	F1LNF0 [241-256]; G3V6P7 [210-225]		0	1726.95	0.01	0.118	0.01					42.2	#DIV/0!	#DIV/0!	#DIV/0!	Shared	High	Not Found	High	Not Found	Not Found	Not Found	High	Not Found	High	0.0001861	2.13e-05	4.8	49.53
	FALSE	High	[K].QTLENERGELANEVK.[A]		0.0118436	0.000547678	1	2	1	G3V6P7	G3V6P7 [1220-1234]		1	1729.87									#DIV/0!	#DIV/0!	#DIV/0!	No Quan Values	Not Found	Not Found	Not Found	Not Found	Not Found	Not Found	High	Not Found	High	0.0001861	0.001651	4.47
	FALSE	High	[K].SMEAEMIQLQEELAAAER.[A]		0.00188193	0.000547678	1	2	2	G3V6P7	G3V6P7 [1677-1694]		0	2048.96	0.01	0.261	0.01					82.7	#DIV/0!	#DIV/0!	#DIV/0!		Not Found	Not Found	High	Not Found	Not Found	Not Found	High	Not Found	High	0.0001861	0.0001305	4.36	50.57
	FALSE	High	[K].MQQNIQELEEQLEEEESAR.[Q]		0.000676331	0.000547678	1	2	3	G3V6P7	G3V6P7 [941-959]		0	2333.06	0.01	0.857	0.317		1			157.6	#DIV/0!	#DIV/0!	#DIV/0!		Not Found	Not Found	High	Peak Found	Not Found	Peak Found	High	Peak Found	High	0.0001861	3.184e-05	3.63	46.22
	FALSE	High	[R].QAQQERDELADEIANSSGK.[G]		0.00592347	0.000547678	1	2	1	G3V6P7	G3V6P7 [1698-1716]		1	2088.98	2.519	1.237	2.637				136.3	66.9	#DIV/0!	#DIV/0!	#DIV/0!		Peak Found	High	Not Found	Peak Found	Not Found	Peak Found	Not Found	Peak Found	High	0.0001861	0.0006353	2.31	29.14
	FALSE	High	[K].NKHEAMITDLEER.[L]		0.0176862	0.000547678	1	2	1	G3V6P7	G3V6P7 [1023-1035]		1	1585.76									#DIV/0!	#DIV/0!	#DIV/0!	No Quan Values	Not Found	Not Found	Not Found	Not Found	Not Found	Not Found	High	Not Found	High	0.0001861	0.002887	3.33
	FALSE	High	[K].NMDPLNDNIATLLHQSSDK.[F]		0.000333458	0.000547678	1	2	1	G3V6P7	G3V6P7 [588-606]		0	2126.02	0.01	0.01	0.01						#DIV/0!	#DIV/0!	#DIV/0!		Not Found	Not Found	Not Found	Not Found	Not Found	Not Found	High	Peak Found	High	0.0001861	1.203e-05	4.13	44.67
	FALSE	High	[R].DLGEELEALKTELEDTLDSTAAQQELR.[S]		3.29695e-05	0.000547678	1	2	1	G3V6P7	G3V6P7 [1136-1162]		1	3017.48	0.01	0.01	0.01						#DIV/0!	#DIV/0!	#DIV/0!		Not Found	Not Found	Not Found	Not Found	Not Found	Not Found	High	Peak Found	High	0.0001861	4.985e-07	6.36	52.92
	FALSE	High	[K].DFSALESQLQDTQELLQEENR.[Q]		3.37979e-05	0.000547678	1	2	3	G3V6P7	G3V6P7 [1302-1322]		0	2493.17	0.01	0.111	0.031					39	#DIV/0!	#DIV/0!	#DIV/0!		Not Found	Not Found	High	Peak Found	Peak Found	Peak Found	High	Not Found	High	0.0001861	5.182e-07	5.59	50.59
	FALSE	High	[R].ELEDATETADAMNR.[E]		0.000981268	0.000547678	1	2	2	G3V6P7	G3V6P7 [1899-1912]		0	1565.67	0.01	0.164	0.01					56.4	#DIV/0!	#DIV/0!	#DIV/0!		Not Found	Not Found	High	Not Found	Not Found	Not Found	High	Not Found	High	0.0001861	5.338e-05	3.86	28.05
	FALSE	High	[R].AGVLAHLEEER.[D]		0.0419402	0.000547678	1	3	1	G3V6P7	G3V6P7 [765-775]		0	1223.64	0.064	0.278	0.01		1		19.2	82.8	#DIV/0!	#DIV/0!	#DIV/0!		Not Found	Peak Found	Peak Found	Peak Found	Not Found	Not Found	High	Peak Found	High	0.0001861	0.009564	2.92	28.37
	FALSE	High	[K].ALELDSNLYR.[I]		0.0192786	0.000547678	1	2	3	G3V6P7	G3V6P7 [746-755]		0	1193.62	0.118	0.329	0.112	1	1		30.2	84.5	#DIV/0!	#DIV/0!	#DIV/0!		High	Peak Found	High	Peak Found	Not Found	Peak Found	High	Peak Found	High	0.0001861	0.003235	3.15	35.89
	FALSE	High	[R].ASREEILAQAK.[E]		0.0189258	0.000547678	1	2	1	G3V6P7	G3V6P7 [1659-1669]		1	1215.67	0.295	0.951	0.01	1	1		52.5	169.4	#DIV/0!	#DIV/0!	#DIV/0!		Peak Found	Peak Found	Peak Found	Peak Found	Not Found	Not Found	High	Peak Found	High	0.0001861	0.003167	3.29	20.85
	FALSE	High	[K].ANLQIDQINTDLNLER.[S]		0.000751546	0.000547678	1	2	1	G3V6P7	G3V6P7 [1755-1770]		0	1869.97	0.01	0.418	0.01		1			117.8	#DIV/0!	#DIV/0!	#DIV/0!		Not Found	Not Found	Peak Found	Peak Found	Not Found	Not Found	High	Peak Found	High	0.0001861	3.685e-05	3.81	43.16
	FALSE	High	[RK].KFDQLLAEEK.[ATNG]		0.0290881	0.000547678	2	8	2	F1LNF0; G3V6P7	F1LNF0 [1473-1482]; G3V6P7 [1445-1454]		1	1220.65	0.01	0.094	0.01					34.3	#DIV/0!	#DIV/0!	#DIV/0!	Shared	Not Found	Not Found	High	Peak Found	Not Found	Not Found	High	Not Found	High	0.0001861	0.005724	3.3	28.04
	FALSE	High	[K].KEEELQAALAR.[VL]		0.0139059	0.000547678	1	4	1	G3V6P7	G3V6P7 [1081-1091]		1	1257.68	0.185	0.8	0.121	1	1		35.2	151.9	#DIV/0!	#DIV/0!	#DIV/0!		Peak Found	Peak Found	High	Peak Found	Not Found	Peak Found	Peak Found	Peak Found	High	0.0001861	0.00206	2.7	24.92
	FALSE	High	[R].KLEGDSTDLSDQIAELQAQIAELK.[M]		0.000158395	0.000547678	1	2	1	G3V6P7	G3V6P7 [1052-1075]		1	2615.34	0.01	0.183	0.01					61.8	#DIV/0!	#DIV/0!	#DIV/0!		Not Found	Not Found	High	Peak Found	Not Found	Not Found	Peak Found	Not Found	High	0.0001861	4.334e-06	6.7	50.17
	FALSE	High	[R].KKVEAQLQELQVK.[F]		0.00318776	0.000547678	1	2	3	G3V6P7	G3V6P7 [1248-1260]		2	1540.91	0.028	0.066	0.01				10.4	24	#DIV/0!	#DIV/0!	#DIV/0!		Peak Found	Peak Found	High	Peak Found	Not Found	Not Found	High	Not Found	High	0.0001861	0.0002703	3.26	23.96
	FALSE	High	[K].HSQAVEELAEQLEQTKR.[V]		1.67666e-05	0.000547678	1	2	2	G3V6P7	G3V6P7 [1194-1210]		1	1996.01	0.01	0.173	0.05					56.5	#DIV/0!	#DIV/0!	#DIV/0!		Not Found	Not Found	High	Not Found	Not Found	Peak Found	High	Not Found	High	0.0001861	1.965e-07	5.4	35.13
	FALSE	High	[K].VSHLLGINVTDFTR.[G]		0.00700134	0.000547678	1	2	1	G3V6P7	G3V6P7 [374-387]		0	1571.85	0.01	0.01	0.07						#DIV/0!	#DIV/0!	#DIV/0!		Not Found	Not Found	Not Found	Not Found	Not Found	Peak Found	High	Not Found	High	0.0001861	0.0008027	3.07	41.38
	FALSE	High	[K].EQADFALEALAK.[A]		0.00666303	0.000547678	2	6	5	F1LNF0; G3V6P7	F1LNF0 [438-449]; G3V6P7 [408-419]		0	1305.67	0.111	0.187	0.206	1	1		29.6	49.8	#DIV/0!	#DIV/0!	#DIV/0!	Shared	High	High	High	Peak Found	Not Found	Peak Found	High	Peak Found	High	0.0001861	0.0007446	3.03	40.47
	FALSE	High	[R].ALEQQVEEMK.[T]		0.0703754	0.00151474	1	2	1	G3V6P7	G3V6P7 [1529-1538]		0	1204.59	0.01	0.07	0.651					16.2	#DIV/0!	#DIV/0!	#DIV/0!		Not Found	Not Found	Peak Found	Peak Found	Not Found	Peak Found	High	Not Found	High	0.0005026	0.01967	2.73	28.09
	FALSE	High	[R].EMEAELEDERK.[Q]	1xOxidation [M2]	0.076478	0.00192196	1	2	1	G3V6P7	G3V6P7 [1593-1603]		1	1394.61	0.01	0.262	0.01					83.1	#DIV/0!	#DIV/0!	#DIV/0!		Not Found	Not Found	Peak Found	Not Found	Not Found	Not Found	High	Not Found	High	0.0006388	0.0221	2.47	18.67
	FALSE	High	[R].IIGLDQVAGMSETALPGAFK.[T]		0.130563	0.00744727	1	2	1	G3V6P7	G3V6P7 [618-637]		0	2018.06	0.01	0.766	0.656			0.959262		126.5	#DIV/0!	#DIV/0!	#DIV/0!		Not Found	Not Found	Peak Found	Not Found	Peak Found	Peak Found	High	Peak Found	High	0.002743	0.04753	3.4	49.63
	FALSE	High	[R].ELEDATETADAMNR.[E]	1xOxidation [M12]	0.132052	0.0078677	1	2	1	G3V6P7	G3V6P7 [1899-1912]		0	1581.67									#DIV/0!	#DIV/0!	#DIV/0!	No Quan Values	Not Found	Not Found	Not Found	Not Found	Not Found	Not Found	High	Not Found	High	0.002881	0.04848	2.69
High	Master Protein	Q6IFW6	Keratin, type I cytoskeletal 10 OS=Rattus norvegicus OX=10116 GN=Krt10 PE=3 SV=1	0	138.029	21	19	494	17	56.5	1582.55	19	cell differentiation;cell organization and biogenesis;metabolic process;response to stimulus	cytoplasm;cytoskeleton;membrane;nucleus	protein binding;structural molecule activity	Pf00038	450225	ENSRNOG00000030170.5	Krt10	Formation of the cornified envelope	Staphylococcus aureus infection	2	19.0719	1.64222	0.0285893	8.5	6.8	226.1	65.7	1.4	12.3	462.4	16.8	High	High	High	High	High	High	High	High
	Checked	Confidence	Annotated Sequence	Modifications	Qvality PEP	Qvality q-value	# Protein Groups	# Proteins	# PSMs	Master Protein Accessions	Positions in Master Proteins	Modifications in Master Proteins	# Missed Cleavages	Theo. MH+ [Da]	Abundance Ratio: (controle CARD445) / (remplissage)	Abundance Ratio: (LPS) / (remplissage)	Abundance Ratio: (NButGT) / (remplissage)	Abundance Ratio Adj. P-Value: (controle CARD445) / (remplissage)	Abundance Ratio Adj. P-Value: (LPS) / (remplissage)	Abundance Ratio Adj. P-Value: (NButGT) / (remplissage)	Abundances (Grouped): controle CARD445	Abundances (Grouped): LPS	#DIV/0!	#DIV/0!	#DIV/0!	Quan Info	Found in Sample: [S68] F68: Sample, 1, controle CARD445	Found in Sample: [S78] F78: Sample, 2, controle CARD445	Found in Sample: [S11] F11: Sample, 5, LPS	Found in Sample: [S12] F12: Sample, 6, LPS	Found in Sample: [S7] F7: Sample, 1, NButGT	Found in Sample: [S8] F8: Sample, 2, NButGT	Found in Sample: [S9] F9: Sample, 3, remplissage	Found in Sample: [S10] F10: Sample, 4, remplissage	Confidence (by Search Engine): Sequest HT	Percolator q-Value (by Search Engine): Sequest HT	Percolator PEP (by Search Engine): Sequest HT	XCorr (by Search Engine): Sequest HT	Top Apex RT [min]
	FALSE	High	[K].TRLENEIQTYR.[S]		0.00919228	0.000547678	1	2	1	Q6IFW6	Q6IFW6 [439-449]		1	1422.73	0.465	0.01	0.01				126.9		#DIV/0!	#DIV/0!	#DIV/0!		Not Found	High	Not Found	Not Found	Not Found	Not Found	Not Found	Peak Found	High	0.0001861	0.001162	3.37	26.06
	FALSE	High	[R].LENEIQTYR.[S]		0.00754119	0.000547678	1	2	56	Q6IFW6	Q6IFW6 [441-449]		0	1165.58	0.08	1.326	0.065	1	1	0.784676	12.9	214.7	#DIV/0!	#DIV/0!	#DIV/0!		High	High	High	High	High	High	High	High	High	0.0001861	0.0008896	3.2	25.75
	FALSE	High	[R].LAADDFRLKYENEVALR.[Q]		0.0116982	0.000547678	1	2	3	Q6IFW6	Q6IFW6 [228-244]		2	2023.06	0.01	1.147	0.719		1			160.1	#DIV/0!	#DIV/0!	#DIV/0!		Not Found	Not Found	High	Peak Found	Not Found	Peak Found	Peak Found	Peak Found	High	0.0001861	0.001622	3.41	36.84
	FALSE	High	[R].LKYENEVALR.[Q]		0.00423934	0.000547678	1	2	68	Q6IFW6	Q6IFW6 [235-244]		1	1234.68	0.105	1.505	0.047	1	1	0.784676	15.8	226.5	#DIV/0!	#DIV/0!	#DIV/0!		High	High	High	High	High	High	High	High	High	0.0001861	0.0004019	3.25	25.72
	FALSE	High	[R].QSVEADINGLRR.[V]		0.00162168	0.000547678	1	3	31	Q6IFW6	Q6IFW6 [245-256]		1	1357.72	0.223	1.384	0.076	1	1	0.784676	33.2	206.4	#DIV/0!	#DIV/0!	#DIV/0!		High	High	High	High	High	High	High	Peak Found	High	0.0001861	0.000107	3.65	27.95
	FALSE	High	[K].QSLEASLAETEGR.[Y]		0.000122823	0.000547678	1	2	75	Q6IFW6	Q6IFW6 [386-398]		0	1390.68	0.037	1.55	0.054	1	1	0.784676	5.6	234.7	#DIV/0!	#DIV/0!	#DIV/0!		High	High	High	High	High	High	High	High	High	0.0001861	3.053e-06	3.84	32.2
	FALSE	High	[R].QSVEADINGLR.[R]		0.00102481	0.000547678	1	3	15	Q6IFW6	Q6IFW6 [245-255]		0	1201.62	0.068	0.922	0.038	1	1	0.784676	13.5	181.8	#DIV/0!	#DIV/0!	#DIV/0!		High	High	High	High	High	High	High	High	High	0.0001861	5.645e-05	3.45	31.42
	FALSE	High	[K].DAEAWFNEK.[S]		0.0183521	0.000547678	1	2	26	Q6IFW6	Q6IFW6 [334-342]		0	1109.49	0.315	1.989	0.064	1	1	0.784676	37.4	236.3	#DIV/0!	#DIV/0!	#DIV/0!		High	High	High	Peak Found	High	High	High	Peak Found	High	0.0001861	0.003026	3.01	36.22
	FALSE	High	[K].VTMQNLNDR.[L]		0.00848203	0.000547678	4	8	4	Q6IFU9; Q6IFV3; Q6IFV1; Q6IFW6	Q6IFU9 [108-116]; Q6IFV3 [96-104]; Q6IFV1 [124-132]; Q6IFW6 [147-155]		0	1090.53	0.055	0.26	0.03	1	1		16.4	77.4	#DIV/0!	#DIV/0!	#DIV/0!	Shared	Peak Found	Peak Found	Peak Found	High	Not Found	Peak Found	High	Peak Found	High	0.0001861	0.001039	2.94	23.26
	FALSE	High	[K].VTMQNLNDR.[L]	1xOxidation [M3]	0.0224826	0.000547678	4	8	54	Q6IFU9; Q6IFV3; Q6IFV1; Q6IFW6	Q6IFU9 [108-116]; Q6IFV3 [96-104]; Q6IFV1 [124-132]; Q6IFW6 [147-155]		0	1106.53	0.097	0.364	0.029	1	1	0.784676	26.1	97.8	#DIV/0!	#DIV/0!	#DIV/0!	Shared	High	High	High	High	High	High	High	High	High	0.0001861	0.004003	2.46	18.9
	FALSE	High	[K].ADLEMQIESLTEELAYLKK.[N]	1xOxidation [M5]	8.21514e-06	0.000547678	1	2	11	Q6IFW6	Q6IFW6 [266-284]		1	2240.14	0.01	1.757	0.084		1	0.784676		247.4	#DIV/0!	#DIV/0!	#DIV/0!		Not Found	Not Found	High	High	High	High	High	High	High	0.0001861	7.382e-08	5.57	51.26
	FALSE	High	[K].ADLEMQIESLTEELAYLKK.[N]		7.3851e-05	0.000547678	1	2	22	Q6IFW6	Q6IFW6 [266-284]		1	2224.14	0.01	2.814	0.047		1	0.784676		291.5	#DIV/0!	#DIV/0!	#DIV/0!		Not Found	Not Found	High	High	High	High	High	High	High	0.0001861	1.511e-06	5.01	50.98
	FALSE	High	[K].ADLEMQIESLTEELAYLK.[K]	1xOxidation [M5]	3.21615e-05	0.000547678	1	2	20	Q6IFW6	Q6IFW6 [266-283]		0	2112.04	0.01	0.888	0.064		1	0.784676		182	#DIV/0!	#DIV/0!	#DIV/0!		Not Found	Not Found	High	High	High	High	High	High	High	0.0001861	4.835e-07	4.66	52.86
	FALSE	High	[K].ADLEMQIESLTEELAYLK.[K]		5.45505e-06	0.000547678	1	2	25	Q6IFW6	Q6IFW6 [266-283]		0	2096.05	0.01	1.573	0.047	0.714832	1	0.784676	0.5	239.8	#DIV/0!	#DIV/0!	#DIV/0!		Peak Found	Peak Found	High	High	High	High	High	High	High	0.0001861	4.2e-08	5.66	52.82
	FALSE	High	[K].YENEVALR.[Q]		0.0273603	0.000547678	1	2	24	Q6IFW6	Q6IFW6 [237-244]		0	993.5	0.088	0.78	0.042	1	1	0.784676	18.3	163.4	#DIV/0!	#DIV/0!	#DIV/0!		High	High	High	High	High	High	High	High	High	0.0001861	0.005258	2.19	24.39
	FALSE	High	[R].KDAEAWFNEK.[S]		0.00322752	0.000547678	1	2	5	Q6IFW6	Q6IFW6 [333-342]		1	1237.58	0.236	2.224	0.036	1	1	0.795205	27	254.4	#DIV/0!	#DIV/0!	#DIV/0!		High	Peak Found	High	High	Peak Found	Peak Found	High	Peak Found	High	0.0001861	0.0002761	3.75	28.12
	FALSE	High	[R].VLDELTLSK.[A]		0.0464946	0.000547678	1	2	5	Q6IFW6	Q6IFW6 [257-265]		0	1017.58	0.193	0.332	0.065	1	1	0.784676	48.6	83.4	#DIV/0!	#DIV/0!	#DIV/0!		Peak Found	High	High	High	Peak Found	High	High	Peak Found	High	0.0001861	0.01099	2.6	33.88
	FALSE	High	[KR].LAADDFR.[TLMSV]		0.0855626	0.00192196	9	20	41	Q6IFV6; Q6IFU7; Q6IFV5; Q6IFV3; Q6IFU8; F1MAF7; A0A096MJE0; Q6IFV1; Q6IFW6	Q6IFV6 [177-183]; Q6IFU7 [174-180]; Q6IFV5 [168-174]; Q6IFV3 [175-181]; Q6IFU8 [164-170]; F1MAF7 [136-142]; A0A096MJE0 [144-150]; Q6IFV1 [202-208]; Q6IFW6 [228-234]		0	807.4	0.207	0.869	0.05	1	1	0.784676	38.9	163.5	#DIV/0!	#DIV/0!	#DIV/0!	Shared	High	High	High	High	High	High	High	High	High	0.0006388	0.02607	2.16	25.69
	FALSE	High	[R].LKYENEVALRQSVEADINGLR.[R]		0.0855626	0.00192196	1	2	1	Q6IFW6	Q6IFW6 [235-255]		2	2417.28		100						400	#DIV/0!	#DIV/0!	#DIV/0!		Not Found	Not Found	High	Not Found	Not Found	Not Found	Not Found	Not Found	High	0.0006388	0.02601	3.27	40.59
	FALSE	High	[K].YENEVALRQSVEADINGLRR.[V]		0.115143	0.00536673	1	2	1	Q6IFW6	Q6IFW6 [237-256]		2	2332.2		100	100					336	#DIV/0!	#DIV/0!	#DIV/0!		Not Found	Not Found	High	Not Found	Not Found	Peak Found	Not Found	Not Found	High	0.001636	0.03951	4	39.04
	FALSE	High	[K].SEITELRR.[T]		0.150288	0.00923783	1	2	4	Q6IFW6	Q6IFW6 [362-369]		1	1003.55	0.069	1.473	0.01	1	1	0.784676	10.8	231.1	#DIV/0!	#DIV/0!	#DIV/0!		Peak Found	Peak Found	High	High	Peak Found	Peak Found	Peak Found	High	High	0.003742	0.05826	1.86	20.61
	FALSE	High	[K].SEITELR.[R]		0.151129	0.00923783	1	2	2	Q6IFW6	Q6IFW6 [362-368]		0	847.452	0.01	0.626	0.01		1	0.784676		153.4	#DIV/0!	#DIV/0!	#DIV/0!		Not Found	Not Found	High	Peak Found	Peak Found	Peak Found	High	Peak Found	High	0.003742	0.05857	2.05	24.33
High	Master Protein	Q6IFU8	Keratin, type I cytoskeletal 17 OS=Rattus norvegicus OX=10116 GN=Krt17 PE=1 SV=1	0	133.145	45	24	192	7	48.1	559.89	24	cell organization and biogenesis;regulation of biological process;response to stimulus	cytoplasm;cytoskeleton	protein binding;receptor activity;signal transducer activity;structural molecule activity	Pf00038, Pf07888	287702	ENSRNOG00000026371.7	Krt17	Formation of the cornified envelope		21	5.30201	3.73987	0.0360467	15.6	14.2	84.4	73.6	1.8	19.5	565.9	25	High	High	High	High	Peak Found	High	High	Peak Found
	Checked	Confidence	Annotated Sequence	Modifications	Qvality PEP	Qvality q-value	# Protein Groups	# Proteins	# PSMs	Master Protein Accessions	Positions in Master Proteins	Modifications in Master Proteins	# Missed Cleavages	Theo. MH+ [Da]	Abundance Ratio: (controle CARD445) / (remplissage)	Abundance Ratio: (LPS) / (remplissage)	Abundance Ratio: (NButGT) / (remplissage)	Abundance Ratio Adj. P-Value: (controle CARD445) / (remplissage)	Abundance Ratio Adj. P-Value: (LPS) / (remplissage)	Abundance Ratio Adj. P-Value: (NButGT) / (remplissage)	Abundances (Grouped): controle CARD445	Abundances (Grouped): LPS	#DIV/0!	#DIV/0!	#DIV/0!	Quan Info	Found in Sample: [S68] F68: Sample, 1, controle CARD445	Found in Sample: [S78] F78: Sample, 2, controle CARD445	Found in Sample: [S11] F11: Sample, 5, LPS	Found in Sample: [S12] F12: Sample, 6, LPS	Found in Sample: [S7] F7: Sample, 1, NButGT	Found in Sample: [S8] F8: Sample, 2, NButGT	Found in Sample: [S9] F9: Sample, 3, remplissage	Found in Sample: [S10] F10: Sample, 4, remplissage	Confidence (by Search Engine): Sequest HT	Percolator q-Value (by Search Engine): Sequest HT	Percolator PEP (by Search Engine): Sequest HT	XCorr (by Search Engine): Sequest HT	Top Apex RT [min]
	FALSE	High	[K].TRLEQEIATYRR.[L]		0.00448246	0.000547678	4	10	3	Q6IFU9; Q6IFU7; Q6IFU8; Q6IFV1	Q6IFU9 [397-408]; Q6IFU7 [385-396]; Q6IFU8 [375-386]; Q6IFV1 [413-424]		2	1535.83	0.412	0.716	0.01	1	1		77.5	134.5	#DIV/0!	#DIV/0!	#DIV/0!	Shared	High	High	Peak Found	Peak Found	Not Found	Not Found	High	Peak Found	High	0.0001861	0.000434	4.49	26.37
	FALSE	High	[K].TRLEQEIATYR.[RS]		0.0033916	0.000547678	4	11	14	Q6IFU9; Q6IFU7; Q6IFU8; Q6IFV1	Q6IFU9 [397-407]; Q6IFU7 [385-395]; Q6IFU8 [375-385]; Q6IFV1 [413-423]		1	1379.73	0.01	0.616	0.014	1	1	0.784676	2.2	150.3	#DIV/0!	#DIV/0!	#DIV/0!	Shared	Peak Found	High	High	High	Peak Found	High	High	High	High	0.0001861	0.0002932	4.06	29.4
	FALSE	High	[R].LEQEIATYR.[RS]		0.007588	0.000547678	4	14	9	Q6IFU9; Q6IFU7; Q6IFU8; Q6IFV1	Q6IFU9 [399-407]; Q6IFU7 [387-395]; Q6IFU8 [377-385]; Q6IFV1 [415-423]		0	1122.58	0.032	0.551	0.391	1	1		6.4	111.7	#DIV/0!	#DIV/0!	#DIV/0!	Shared	Peak Found	High	High	High	Not Found	High	High	Peak Found	High	0.0001861	0.0008914	2.83	26.22
	FALSE	High	[R].LASYLDKVR.[A]		0.0307345	0.000547678	2	4	8	Q6IFV3; Q6IFU8	Q6IFV3 [105-113]; Q6IFU8 [95-103]		1	1064.61	0.989	1.81	0.03	1	1	0.784676	103.3	189.1	#DIV/0!	#DIV/0!	#DIV/0!	Shared	High	High	High	Peak Found	Peak Found	Peak Found	High	Peak Found	High	0.0001861	0.006173	2.94	25.83
	FALSE	High	[R].RVLDELTLAR.[AT]		0.0448349	0.000547678	4	9	1	Q6IFU7; Q6IFV3; Q6IFU8; Q6IFV1	Q6IFU7 [202-211]; Q6IFV3 [203-212]; Q6IFU8 [192-201]; Q6IFV1 [230-239]		1	1185.69	0.055	0.562	0.355	1	1		11.1	114	#DIV/0!	#DIV/0!	#DIV/0!	Shared	Peak Found	Peak Found	Peak Found	Peak Found	Not Found	High	Peak Found	Peak Found	High	0.0001861	0.01052	2.46	32.22
	FALSE	High	[K].TEELNREVATNSELVQSGK.[S]		0.000136484	0.000547678	2	3	2	Q6IFU8; Q6IFV1	Q6IFU8 [279-297]; Q6IFV1 [317-335]		1	2104.05	1.248	0.781	0.309	1	1		149.5	93.6	#DIV/0!	#DIV/0!	#DIV/0!	Shared	Peak Found	High	Peak Found	Peak Found	Not Found	Peak Found	Peak Found	Peak Found	High	0.0001861	3.522e-06	5.22	28.03
	FALSE	High	[R].MSVEADINGLR.[R]	1xOxidation [M1]	0.0453816	0.000547678	2	4	3	Q6IFU7; Q6IFU8	Q6IFU7 [191-201]; Q6IFU8 [181-191]		0	1220.59	0.088	0.082	0.051				28.7	27	#DIV/0!	#DIV/0!	#DIV/0!	Shared	Peak Found	Peak Found	Peak Found	High	Peak Found	High	High	Not Found	High	0.0001861	0.01062	2.57	31.33
	FALSE	High	[R].MSVEADINGLR.[R]		0.015539	0.000547678	2	4	1	Q6IFU7; Q6IFU8	Q6IFU7 [191-201]; Q6IFU8 [181-191]		0	1204.6	0.047	0.058	0.01	1	1		17	21	#DIV/0!	#DIV/0!	#DIV/0!	Shared	Peak Found	Peak Found	Peak Found	Peak Found	Peak Found	Not Found	High	Peak Found	High	0.0001861	0.002406	3.16	35.41
	FALSE	High	[R].MSVEADINGLRR.[V]	1xOxidation [M1]	0.0210127	0.000547678	2	4	4	Q6IFU7; Q6IFU8	Q6IFU7 [191-202]; Q6IFU8 [181-192]		1	1376.7	0.539	0.718	0.097	1	1	0.784676	91.6	122	#DIV/0!	#DIV/0!	#DIV/0!	Shared	High	High	Peak Found	Peak Found	Peak Found	Peak Found	High	Peak Found	High	0.0001861	0.003637	1.69	27.84
	FALSE	High	[R].TIVEEVQDGK.[V]		0.0280389	0.000547678	2	2	3	Q6IFU7; Q6IFU8	Q6IFU7 [430-439]; Q6IFU8 [411-420]		0	1117.57	0.01	0.028	0.01				2.4	10.7	#DIV/0!	#DIV/0!	#DIV/0!	Shared	Peak Found	Peak Found	High	Peak Found	Peak Found	Peak Found	High	Not Found	High	0.0001861	0.005456	2.5	25.55
	FALSE	High	[R].TMQALEIELQSQLSMK.[A]	1xOxidation [M15]	0.0389897	0.000547678	1	2	1	Q6IFU8	Q6IFU8 [306-321]		0	1865.93	0.01	0.096	0.104					32.1	#DIV/0!	#DIV/0!	#DIV/0!		Not Found	Not Found	Peak Found	Not Found	Not Found	Peak Found	High	Not Found	High	0.0001861	0.008616	3.53	48.13
	FALSE	High	[K].NHEEEMNALR.[G]	1xOxidation [M6]	0.00763511	0.000547678	2	3	11	Q6IFU7; Q6IFU8	Q6IFU7 [231-240]; Q6IFU8 [221-230]		0	1258.55	0.028	0.297	0.182	1	1		7.5	78.8	#DIV/0!	#DIV/0!	#DIV/0!	Shared	Peak Found	Peak Found	Peak Found	Peak Found	Not Found	Peak Found	High	Peak Found	High	0.0001861	0.000899	2.44	16.3
	FALSE	High	[R].QFTSSSSIKGSSGLGGGSSR.[T]		0.00146849	0.000547678	1	2	2	Q6IFU8	Q6IFU8 [7-26]		1	1886.92	2.761	0.01	0.01				293.6		#DIV/0!	#DIV/0!	#DIV/0!		High	Not Found	Not Found	Not Found	Not Found	Not Found	Peak Found	Peak Found	High	0.0001861	9.322e-05	3.27	23.48
	FALSE	High	[R].TKFETEQALR.[M]		0.032078	0.000547678	1	3	5	Q6IFU8	Q6IFU8 [171-180]		1	1222.64	0.041	0.589	0.628	1	1		7.3	104.3	#DIV/0!	#DIV/0!	#DIV/0!		Peak Found	Peak Found	High	High	Not Found	High	High	Peak Found	High	0.0001861	0.006542	2.72	21.8
	FALSE	High	[K].NHEEEMNALR.[G]		0.00203993	0.000547678	2	3	5	Q6IFU7; Q6IFU8	Q6IFU7 [231-240]; Q6IFU8 [221-230]		0	1242.55	0.01	0.227	0.254		1		2.3	61	#DIV/0!	#DIV/0!	#DIV/0!	Shared	Not Found	Peak Found	High	Peak Found	Not Found	Peak Found	High	Peak Found	High	0.0001861	0.000146	3.86	20.28
	FALSE	High	[R].ALEEANTELEVK.[I]		0.00305239	0.000547678	2	3	6	Q6IFV3; Q6IFU8	Q6IFV3 [114-125]; Q6IFU8 [104-115]		0	1345.68	0.075	0.74	0.034	1	1	0.795205	16.2	160.1	#DIV/0!	#DIV/0!	#DIV/0!	Shared	High	High	High	High	Peak Found	High	High	Peak Found	High	0.0001861	0.0002539	3.18	28.79
	FALSE	High	[R].ADLEMQIENLKEELAYLKK.[N]	1xOxidation [M5]	0.000663862	0.000547678	1	2	2	Q6IFU8	Q6IFU8 [202-220]		2	2294.19	0.025	0.256	0.31	1	1	0.900459	6.3	64.4	#DIV/0!	#DIV/0!	#DIV/0!		Peak Found	Peak Found	Peak Found	High	Peak Found	Peak Found	High	Peak Found	High	0.0001861	3.105e-05	4.23	48.17
	FALSE	High	[R].ADLEMQIENLKEELAYLKK.[N]		0.00107694	0.000547678	1	2	3	Q6IFU8	Q6IFU8 [202-220]		2	2278.2	0.01	0.083	0.065					29	#DIV/0!	#DIV/0!	#DIV/0!		Not Found	Not Found	High	Peak Found	Peak Found	High	High	Not Found	High	0.0001861	6.073e-05	3.94	48.61
	FALSE	High	[R].ADLEMQIENLKEELAYLK.[K]		0.00145941	0.000547678	1	2	2	Q6IFU8	Q6IFU8 [202-219]		1	2150.1	0.01	0.837	0.031		1			179.2	#DIV/0!	#DIV/0!	#DIV/0!		Not Found	Not Found	High	Peak Found	Not Found	Peak Found	High	Peak Found	High	0.0001861	9.254e-05	4.26	50.88
	FALSE	High	[R].GQVGGEINVEMDAAPGVDLSR.[I]	1xOxidation [M11]	3.75569e-05	0.000547678	1	2	11	Q6IFU8	Q6IFU8 [231-251]		0	2130.01	0.073	0.472	0.075	1	1	0.784676	18.1	116.6	#DIV/0!	#DIV/0!	#DIV/0!		High	High	High	High	Peak Found	High	High	Peak Found	High	0.0001861	5.962e-07	3.87	37.18
	FALSE	High	[R].GQVGGEINVEMDAAPGVDLSR.[I]		5.32135e-06	0.000547678	1	2	6	Q6IFU8	Q6IFU8 [231-251]		0	2114.02	0.01	0.426	0.82		1			75.9	#DIV/0!	#DIV/0!	#DIV/0!		Not Found	Not Found	High	Peak Found	Not Found	High	High	Peak Found	High	0.0001861	4.053e-08	5.23	41.52
	FALSE	High	[K].KNHEEEMNALR.[G]		0.0053315	0.000547678	2	3	3	Q6IFU7; Q6IFU8	Q6IFU7 [230-240]; Q6IFU8 [220-230]		1	1370.65	0.01	0.636	0.584		1			114.6	#DIV/0!	#DIV/0!	#DIV/0!	Shared	Not Found	Not Found	High	Peak Found	Not Found	Peak Found	High	Peak Found	High	0.0001861	0.0005472	3.23	17.98
	FALSE	High	[R].VLDELTLAR.[AT]		0.0189258	0.000547678	4	9	16	Q6IFU7; Q6IFV3; Q6IFU8; Q6IFV1	Q6IFU7 [203-211]; Q6IFV3 [204-212]; Q6IFU8 [193-201]; Q6IFV1 [231-239]		0	1029.59	0.071	0.514	0.066	1	1	0.784676	17.2	124.5	#DIV/0!	#DIV/0!	#DIV/0!	Shared	High	High	High	High	Peak Found	High	High	High	High	0.0001861	0.003153	2.22	35.42
	FALSE	High	[R].EVATNSELVQSGK.[S]		0.000451909	0.000547678	2	3	11	Q6IFU8; Q6IFV1	Q6IFU8 [285-297]; Q6IFV1 [323-335]		0	1361.69	0.245	0.074	0.015	1	1	0.784676	73.5	22.1	#DIV/0!	#DIV/0!	#DIV/0!	Shared	High	High	High	High	High	High	High	High	High	0.0001861	1.83e-05	4.57	22.61
	FALSE	High	[KR].LAADDFR.[TLMSV]		0.0855626	0.00192196	9	20	41	Q6IFV6; Q6IFU7; Q6IFV5; Q6IFV3; Q6IFU8; F1MAF7; A0A096MJE0; Q6IFV1; Q6IFW6	Q6IFV6 [177-183]; Q6IFU7 [174-180]; Q6IFV5 [168-174]; Q6IFV3 [175-181]; Q6IFU8 [164-170]; F1MAF7 [136-142]; A0A096MJE0 [144-150]; Q6IFV1 [202-208]; Q6IFW6 [228-234]		0	807.4	0.207	0.869	0.05	1	1	0.784676	38.9	163.5	#DIV/0!	#DIV/0!	#DIV/0!	Shared	High	High	High	High	High	High	High	High	High	0.0006388	0.02607	2.16	25.69
	FALSE	High	[K].KNHEEEMNALR.[G]	1xOxidation [M7]	0.0881162	0.00276085	2	3	1	Q6IFU7; Q6IFU8	Q6IFU7 [230-240]; Q6IFU8 [220-230]		1	1386.64	0.01	0.01	0.187						#DIV/0!	#DIV/0!	#DIV/0!	Shared	Not Found	Not Found	Not Found	Not Found	Not Found	Peak Found	High	Peak Found	High	0.0009138	0.02704	2.37	14.43
	FALSE	High	[K].DAEDWFFSK.[T]		0.109323	0.00408764	1	2	3	Q6IFU8	Q6IFU8 [270-278]		0	1144.49	0.01	0.083	0.104				1.8	27.9	#DIV/0!	#DIV/0!	#DIV/0!		Not Found	Peak Found	High	Peak Found	Not Found	Peak Found	High	Not Found	High	0.001348	0.03682	2.67	47.14
	FALSE	High	[R].MSVEADINGLRR.[V]		0.115143	0.00536673	2	4	1	Q6IFU7; Q6IFU8	Q6IFU7 [191-202]; Q6IFU8 [181-192]		1	1360.7	0.022	0.205	0.047		1	0.784676	7	64.3	#DIV/0!	#DIV/0!	#DIV/0!	Shared	Not Found	Peak Found	High	Peak Found	Peak Found	Peak Found	Peak Found	Peak Found	High	0.001773	0.03972	3.25	30.91
	FALSE	High	[R].LASYLDK.[V]		0.135841	0.00868375	2	5	13	Q6IFV3; Q6IFU8	Q6IFV3 [105-111]; Q6IFU8 [95-101]		0	809.44	0.052	0.493	0.04	1	1	0.784676	13.2	124.5	#DIV/0!	#DIV/0!	#DIV/0!	Shared	Peak Found	High	Peak Found	Peak Found	High	High	High	High	High	0.003142	0.05015	2.42	24.02
	FALSE	High	[R].LEQEIATYRR.[L]		0.151973	0.00923783	4	11	1	Q6IFU9; Q6IFU7; Q6IFU8; Q6IFV1	Q6IFU9 [399-408]; Q6IFU7 [387-396]; Q6IFU8 [377-386]; Q6IFV1 [415-424]		1	1278.68	0.973	0.757	0.525	1	1		119.6	93.1	#DIV/0!	#DIV/0!	#DIV/0!	Shared	High	Peak Found	Peak Found	Peak Found	Not Found	Peak Found	Peak Found	Peak Found	High	0.003742	0.05937	3.45	22.48
High	Master Protein	Q6P6Q2	Keratin, type II cytoskeletal 5 OS=Rattus norvegicus OX=10116 GN=Krt5 PE=1 SV=1	0	130.145	30	20	322	13	61.8	995.2	20	metabolic process	cytoplasm;membrane;mitochondrion;nucleus	catalytic activity;motor activity;protein binding;structural molecule activity	Pf00038, Pf01576, Pf03961, Pf04111, Pf05957, Pf09728, Pf12128	369017		Krt5			7	32.3294	1.80131	0.0440404	4.1	4.4	219.2	55.6	5.7	16.1	469.5	25.5	High	High	High	High	High	High	High	High
	Checked	Confidence	Annotated Sequence	Modifications	Qvality PEP	Qvality q-value	# Protein Groups	# Proteins	# PSMs	Master Protein Accessions	Positions in Master Proteins	Modifications in Master Proteins	# Missed Cleavages	Theo. MH+ [Da]	Abundance Ratio: (controle CARD445) / (remplissage)	Abundance Ratio: (LPS) / (remplissage)	Abundance Ratio: (NButGT) / (remplissage)	Abundance Ratio Adj. P-Value: (controle CARD445) / (remplissage)	Abundance Ratio Adj. P-Value: (LPS) / (remplissage)	Abundance Ratio Adj. P-Value: (NButGT) / (remplissage)	Abundances (Grouped): controle CARD445	Abundances (Grouped): LPS	#DIV/0!	#DIV/0!	#DIV/0!	Quan Info	Found in Sample: [S68] F68: Sample, 1, controle CARD445	Found in Sample: [S78] F78: Sample, 2, controle CARD445	Found in Sample: [S11] F11: Sample, 5, LPS	Found in Sample: [S12] F12: Sample, 6, LPS	Found in Sample: [S7] F7: Sample, 1, NButGT	Found in Sample: [S8] F8: Sample, 2, NButGT	Found in Sample: [S9] F9: Sample, 3, remplissage	Found in Sample: [S10] F10: Sample, 4, remplissage	Confidence (by Search Engine): Sequest HT	Percolator q-Value (by Search Engine): Sequest HT	Percolator PEP (by Search Engine): Sequest HT	XCorr (by Search Engine): Sequest HT	Top Apex RT [min]
	FALSE	High	[R].TTAENEFVMLK.[K]		0.0451075	0.000547678	1	3	2	Q6P6Q2	Q6P6Q2 [262-272]		0	1282.63	0.025	0.471	0.175	1	1		6	112.7	#DIV/0!	#DIV/0!	#DIV/0!		Peak Found	Peak Found	High	Peak Found	Not Found	Peak Found	High	Peak Found	High	0.0001861	0.01055	2.72	36.43
	FALSE	High	[R].TTAENEFVMLK.[K]	1xOxidation [M9]	0.00777819	0.000547678	1	3	11	Q6P6Q2	Q6P6Q2 [262-272]		0	1298.63	0.074	0.633	0.07	1	1	0.784676	16.7	142.5	#DIV/0!	#DIV/0!	#DIV/0!		High	High	High	High	Peak Found	High	High	High	High	0.0001861	0.0009271	3.12	32.26
	FALSE	High	[R].TTAENEFVMLKK.[D]		0.0104023	0.000547678	1	3	2	Q6P6Q2	Q6P6Q2 [262-273]		1	1410.73	0.064	0.937	0.542	1	1		10.1	147.4	#DIV/0!	#DIV/0!	#DIV/0!		Peak Found	Peak Found	High	Peak Found	Not Found	Peak Found	High	Peak Found	High	0.0001861	0.001386	3.49	29.35
	FALSE	High	[R].TTAENEFVMLKK.[D]	1xOxidation [M9]	0.0107953	0.000547678	1	3	11	Q6P6Q2	Q6P6Q2 [262-273]		1	1426.72	0.441	0.886	0.036	1	1	0.784676	74.6	150	#DIV/0!	#DIV/0!	#DIV/0!		High	High	High	High	Peak Found	Peak Found	High	High	High	0.0001861	0.001451	3.15	26.69
	FALSE	High	[R].LRSEIDNVKK.[Q]		0.0326713	0.000547678	1	3	13	Q6P6Q2	Q6P6Q2 [392-401]		2	1201.69	0.056	0.199	0.011	1	1	0.784676	17.7	62.9	#DIV/0!	#DIV/0!	#DIV/0!		High	High	Peak Found	High	High	Peak Found	High	Peak Found	High	0.0001861	0.006716	2.57	16.22
	FALSE	High	[K].VDALMDEINFMK.[M]	2xOxidation [M5; M11]	0.00318776	0.000547678	1	3	18	Q6P6Q2	Q6P6Q2 [289-300]		0	1457.67	0.117	0.598	0.117	1	1	0.784676	25.6	130.6	#DIV/0!	#DIV/0!	#DIV/0!		Peak Found	High	High	High	High	High	High	High	High	0.0001861	0.0002704	3.29	37.02
	FALSE	High	[K].VDALMDEINFMK.[M]		0.00768251	0.000547678	1	3	2	Q6P6Q2	Q6P6Q2 [289-300]		0	1425.68	0.01	0.063	0.025					23.1	#DIV/0!	#DIV/0!	#DIV/0!		Not Found	Not Found	High	Peak Found	Peak Found	Peak Found	High	Not Found	High	0.0001861	0.0009067	2.7	48.51
	FALSE	High	[K].VDALMDEINFMK.[M]	1xOxidation [M]	0.00379189	0.000547678	1	3	10	Q6P6Q2	Q6P6Q2 [289-300]		0	1441.67	0.01	0.545	0.075		1	0.784676		134.7	#DIV/0!	#DIV/0!	#DIV/0!		Not Found	Not Found	High	Peak Found	Peak Found	Peak Found	High	Peak Found	High	0.0001861	0.000342	3.17	42.54
	FALSE	High	[K].LALDVEIATYRK.[L]		0.00539796	0.000547678	3	10	7	Q6IG05; Q6P6Q2; A0A0G2JWX4	Q6IG05 [433-444]; Q6P6Q2 [457-468]; A0A0G2JWX4 [490-501]		1	1391.79	0.01	1.178	0.288		1			191	#DIV/0!	#DIV/0!	#DIV/0!	Shared	Not Found	Not Found	High	High	Not Found	High	High	High	High	0.0001861	0.0005571	3.44	35.7
	FALSE	High	[K].LALDVEIATYR.[KT]		0.00248765	0.000547678	4	11	22	Q6IG05; Q6P6Q2; A0A0G2JWX4; Q4FZU2	Q6IG05 [433-443]; Q6P6Q2 [457-467]; A0A0G2JWX4 [490-500]; Q4FZU2 [445-455]		0	1263.69	0.01	1.719	0.073	0.675668	1	0.784676	0.2	246.1	#DIV/0!	#DIV/0!	#DIV/0!	Shared	High	Peak Found	High	High	High	High	High	High	High	0.0001861	0.0001921	3.64	42.2
	FALSE	High	[R].TEAESWYQTK.[Y]		0.0239068	0.000547678	1	3	5	Q6P6Q2	Q6P6Q2 [351-360]		0	1242.56	0.266	0.969	0.029	1	1	0.784676	47.1	171.1	#DIV/0!	#DIV/0!	#DIV/0!		High	High	High	High	Peak Found	Peak Found	High	Peak Found	High	0.0001861	0.004357	3.17	26.53
	FALSE	High	[R].TEAESWYQTKYEELQQTAGR.[H]		0.00163177	0.000547678	1	3	1	Q6P6Q2	Q6P6Q2 [351-370]		1	2418.12	0.332	0.522	1.285				42.4	66.6	#DIV/0!	#DIV/0!	#DIV/0!		High	Not Found	Peak Found	Peak Found	Not Found	Peak Found	Peak Found	Not Found	High	0.0001861	0.0001075	4.3	38.85
	FALSE	High	[R].SRTEAESWYQTK.[Y]		0.001104	0.000547678	1	3	5	Q6P6Q2	Q6P6Q2 [349-360]		1	1485.7	0.108	0.481	0.159	1	1		24.7	110.1	#DIV/0!	#DIV/0!	#DIV/0!		Peak Found	High	High	Peak Found	Not Found	Peak Found	High	Peak Found	High	0.0001861	6.26e-05	3.88	24
	FALSE	High	[R].SLDLDSIIAEVK.[A]		0.00071074	0.000547678	4	9	83	A0A0G2JUG1; Q6IG05; Q6P6Q2; Q4FZU2	A0A0G2JUG1 [315-326]; Q6IG05 [304-315]; Q6P6Q2 [328-339]; Q4FZU2 [316-327]		0	1302.72	0.014	1.29	0.138	0.756951	1	0.784676	2.2	211.4	#DIV/0!	#DIV/0!	#DIV/0!	Shared	High	High	High	High	High	High	High	High	High	0.0001861	3.431e-05	3.34	49.78
	FALSE	High	[K].MFFDAELSQMQTHVSDTSVVLSMDNNR.[S]	3xOxidation [M1; M10; M23]	0.000214662	0.000547678	1	3	4	Q6P6Q2	Q6P6Q2 [301-327]		0	3150.38	0.103	0.475	0.374	1	1		21	97.3	#DIV/0!	#DIV/0!	#DIV/0!		High	High	High	Peak Found	High	Peak Found	Peak Found	Peak Found	High	0.0001861	6.579e-06	4.2	40.53
	FALSE	High	[K].MFFDAELSQMQTHVSDTSVVLSMDNNR.[S]	2xOxidation [M1; M10]	0.000289119	0.000547678	1	3	1	Q6P6Q2	Q6P6Q2 [301-327]		0	3134.39									#DIV/0!	#DIV/0!	#DIV/0!	No Quan Values	Not Found	Not Found	Not Found	Not Found	Not Found	Not Found	High	Not Found	High	0.0001861	9.882e-06	4.34
	FALSE	High	[K].MFFDAELSQMQTHVSDTSVVLSMDNNR.[S]	1xOxidation [M]	0.00266323	0.000547678	1	3	3	Q6P6Q2	Q6P6Q2 [301-327]		0	3118.39	0.01	0.341	0.093					95.1	#DIV/0!	#DIV/0!	#DIV/0!		Not Found	Not Found	High	Not Found	Not Found	Peak Found	High	Not Found	High	0.0001861	0.0002117	4.51	48.77
	FALSE	High	[K].MFFDAELSQMQTHVSDTSVVLSMDNNR.[S]		4.9344e-05	0.000547678	1	3	3	Q6P6Q2	Q6P6Q2 [301-327]		0	3102.4	0.01	0.42	0.149					107	#DIV/0!	#DIV/0!	#DIV/0!		Not Found	Not Found	High	Not Found	Not Found	High	High	Not Found	High	0.0001861	8.72e-07	4.68	49.49
	FALSE	High	[K].NKYEDEINKR.[T]		0.00185874	0.000547678	3	6	60	A0A0G2JZQ9; Q6P6Q2; Q10758	A0A0G2JZQ9 [255-264]; Q6P6Q2 [252-261]; Q10758 [177-186]		2	1308.65	0.044	0.178	0.01	1	1	0.784676	14.2	58	#DIV/0!	#DIV/0!	#DIV/0!	Shared	High	High	High	High	High	High	High	High	High	0.0001861	0.000129	3.28	18.27
	FALSE	High	[K].DVDAAYMNKVELEAK.[V]	1xOxidation [M7]	0.000620076	0.000547678	1	4	10	Q6P6Q2	Q6P6Q2 [274-288]		1	1711.82	0.821	1.335	0.123	1	1		100.2	162.8	#DIV/0!	#DIV/0!	#DIV/0!		Peak Found	High	High	High	Not Found	Peak Found	High	Peak Found	High	0.0001861	2.838e-05	4.45	28.51
	FALSE	High	[K].DVDAAYMNKVELEAK.[V]		0.000593728	0.000547678	1	4	7	Q6P6Q2	Q6P6Q2 [274-288]		1	1695.83	0.01	0.163	0.017				0.8	55.3	#DIV/0!	#DIV/0!	#DIV/0!		Not Found	Peak Found	High	High	Not Found	Peak Found	High	Not Found	High	0.0001861	2.678e-05	4.73	33.83
	FALSE	High	[K].YEELQQTAGR.[H]		0.00666303	0.000547678	1	3	7	Q6P6Q2	Q6P6Q2 [361-370]		0	1194.57	2.796	0.917	0.145	1	1	0.795205	230.2	75.5	#DIV/0!	#DIV/0!	#DIV/0!		High	High	Peak Found	Peak Found	High	Peak Found	High	Peak Found	High	0.0001861	0.0007478	2.87	21.81
	FALSE	High	[K].WTLLQEQGTK.[T]		0.0104023	0.000547678	1	2	10	Q6P6Q2	Q6P6Q2 [196-205]		0	1203.64	0.056	0.696	0.43	1	1		10.3	127.6	#DIV/0!	#DIV/0!	#DIV/0!		Peak Found	High	High	High	Not Found	Peak Found	High	High	High	0.0001861	0.001385	2.91	34.38
	FALSE	High	[K].FASFIDKVR.[F]		0.0366864	0.000547678	7	24	5	A0A0G2JZQ9; A0A0G2K7N1; Q6IG05; Q6P6Q2; Q6IMF3; Q4FZU2; Q10758	A0A0G2JZQ9 [178-186]; A0A0G2K7N1 [145-153]; Q6IG05 [151-159]; Q6P6Q2 [175-183]; Q6IMF3 [190-198]; Q4FZU2 [163-171]; Q10758 [102-110]		1	1082.6	0.842	0.636	0.939	1	1		98.6	74.4	#DIV/0!	#DIV/0!	#DIV/0!	Shared	High	High	High	High	Not Found	High	Peak Found	Peak Found	High	0.0001861	0.007922	2.78	30.89
	FALSE	High	[R].EYQELMNTK.[L]	1xOxidation [M6]	0.0387531	0.000547678	1	3	11	Q6P6Q2	Q6P6Q2 [448-456]		0	1171.53	0.01	1.041	0.03		1	0.784676		201	#DIV/0!	#DIV/0!	#DIV/0!		Not Found	Not Found	High	Peak Found	Peak Found	Peak Found	High	Peak Found	High	0.0001861	0.00852	2.73	22.17
	FALSE	High	[R].EYQELMNTK.[L]		0.0547271	0.00107859	1	3	2	Q6P6Q2	Q6P6Q2 [448-456]		0	1155.54	0.01	0.164	0.01					56.3	#DIV/0!	#DIV/0!	#DIV/0!		Not Found	Not Found	Not Found	Peak Found	Not Found	Not Found	High	Peak Found	High	0.0003612	0.01389	2.73	26.34
	FALSE	High	[R].LRSEIDNVK.[K]		0.0639676	0.00151474	1	3	3	Q6P6Q2	Q6P6Q2 [392-400]		1	1073.59	0.044	0.19	0.01	1	1		14.2	61.5	#DIV/0!	#DIV/0!	#DIV/0!		Peak Found	Peak Found	High	High	Not Found	Not Found	Peak Found	High	High	0.0005026	0.01721	2.41	18.82
	FALSE	High	[K].TLNNKFASFIDKVR.[F]		0.076478	0.00192196	5	15	1	A0A0G2JZQ9; Q6IG05; Q6P6Q2; Q4FZU2; Q10758	A0A0G2JZQ9 [173-186]; Q6IG05 [146-159]; Q6P6Q2 [170-183]; Q4FZU2 [158-171]; Q10758 [97-110]		2	1652.91	0.01	0.01	0.098			0.784676			#DIV/0!	#DIV/0!	#DIV/0!	Shared	Not Found	Not Found	Not Found	Not Found	Peak Found	High	Peak Found	Peak Found	High	0.0006388	0.02212	3.03	35.98
	FALSE	High	[R].GRLDSELR.[N]		0.142104	0.00923783	2	3	3	Q6P6Q2; Q4FZU2	Q6P6Q2 [234-241]; Q4FZU2 [222-229]		1	945.511	0.095	0.389	0.011	1	1	0.784676	25.3	104	#DIV/0!	#DIV/0!	#DIV/0!	Shared	High	High	Peak Found	Peak Found	Peak Found	Peak Found	High	Peak Found	High	0.003531	0.05369	2.64	20.12
High	Master Protein	P11507	Sarcoplasmic/endoplasmic reticulum calcium ATPase 2 OS=Rattus norvegicus OX=10116 GN=Atp2a2 PE=1 SV=1	0	112.545	27	24	129	24	114.7	455.06	24	cell organization and biogenesis;cellular homeostasis;regulation of biological process;response to stimulus;transport	endoplasmic reticulum;membrane	catalytic activity;metal ion binding;nucleotide binding;protein binding;transporter activity	Pf00122, Pf00689, Pf00690, Pf00702, Pf08282, Pf12710, Pf13246	29693	ENSRNOG00000001285.8	Atp2a2	Ion homeostasis; Ion transport by P-type ATPases; Reduction of cytosolic Ca++ levels	Pancreatic secretion; Calcium signaling pathway; Adrenergic signaling in cardiomyocytes; Alzheimer's disease; cAMP signaling pathway; Arrhythmogenic right ventricular cardiomyopathy (ARVC); Dilated cardiomyopathy; Cardiac muscle contraction; cGMP-PKG signaling pathway; Hypertrophic cardiomyopathy (HCM); Thyroid hormone signaling pathway	0	2.38777	0.847372	0.506561	67.1	57.2	132.1	164.7	10.5	116.9	159.3	92.2	High	High	High	High	High	High	High	High
	Checked	Confidence	Annotated Sequence	Modifications	Qvality PEP	Qvality q-value	# Protein Groups	# Proteins	# PSMs	Master Protein Accessions	Positions in Master Proteins	Modifications in Master Proteins	# Missed Cleavages	Theo. MH+ [Da]	Abundance Ratio: (controle CARD445) / (remplissage)	Abundance Ratio: (LPS) / (remplissage)	Abundance Ratio: (NButGT) / (remplissage)	Abundance Ratio Adj. P-Value: (controle CARD445) / (remplissage)	Abundance Ratio Adj. P-Value: (LPS) / (remplissage)	Abundance Ratio Adj. P-Value: (NButGT) / (remplissage)	Abundances (Grouped): controle CARD445	Abundances (Grouped): LPS	#DIV/0!	#DIV/0!	#DIV/0!	Quan Info	Found in Sample: [S68] F68: Sample, 1, controle CARD445	Found in Sample: [S78] F78: Sample, 2, controle CARD445	Found in Sample: [S11] F11: Sample, 5, LPS	Found in Sample: [S12] F12: Sample, 6, LPS	Found in Sample: [S7] F7: Sample, 1, NButGT	Found in Sample: [S8] F8: Sample, 2, NButGT	Found in Sample: [S9] F9: Sample, 3, remplissage	Found in Sample: [S10] F10: Sample, 4, remplissage	Confidence (by Search Engine): Sequest HT	Percolator q-Value (by Search Engine): Sequest HT	Percolator PEP (by Search Engine): Sequest HT	XCorr (by Search Engine): Sequest HT	Top Apex RT [min]
	FALSE	High	[K].TVEEVLGHFGVNESTGLSLEQVK.[K]		0.00030195	0.000547678	1	1	2	P11507	P11507 [8-30]		0	2472.26	0.01	1.848	2.21					146.1	#DIV/0!	#DIV/0!	#DIV/0!		Not Found	Not Found	High	Peak Found	Not Found	High	Not Found	Peak Found	High	0.0001861	1.051e-05	3.48	46.94
	FALSE	High	[K].TVEEVLGHFGVNESTGLSLEQVKK.[L]		0.00203993	0.000547678	1	1	2	P11507	P11507 [8-31]		1	2600.36		100						400	#DIV/0!	#DIV/0!	#DIV/0!		Not Found	Not Found	High	High	Not Found	Not Found	Not Found	Not Found	High	0.0001861	0.0001456	5.42	42.83
	FALSE	High	[K].ISLPVILMDETLK.[F]	1xOxidation [M8]	0.00837773	0.000547678	1	1	1	P11507	P11507 [972-984]		0	1487.84	0.156	1.058	0.342	0.714832	1	0.784676	24.4	165.6	#DIV/0!	#DIV/0!	#DIV/0!		Peak Found	High	Peak Found	Peak Found	Peak Found	Peak Found	Peak Found	Peak Found	High	0.0001861	0.001027	3	48.38
	FALSE	High	[K].ISLPVILMDETLK.[F]		0.00324759	0.000547678	1	1	1	P11507	P11507 [972-984]		0	1471.84			100						#DIV/0!	#DIV/0!	#DIV/0!		Not Found	Not Found	Not Found	Not Found	High	Peak Found	Not Found	Not Found	High	0.0001861	0.0002775	3.4	51.35
	FALSE	High	[K].IRDEMVATEQER.[T]	1xOxidation [M5]	0.00251869	0.000547678	1	1	4	P11507	P11507 [235-246]		1	1492.71	30.833	0.329	1.089	0.867284	1		370.9	4	#DIV/0!	#DIV/0!	#DIV/0!		High	High	Peak Found	Peak Found	Not Found	Peak Found	Peak Found	Peak Found	High	0.0001861	0.0001958	3.37	17.57
	FALSE	High	[K].LDEFGEQLSK.[V]		0.0223449	0.000547678	1	2	2	P11507	P11507 [253-262]		0	1165.57	0.618	1.433	1.329	1	1		56.4	130.9	#DIV/0!	#DIV/0!	#DIV/0!		High	High	Peak Found	Peak Found	Not Found	Peak Found	Peak Found	Peak Found	High	0.0001861	0.003984	2.77	31.08
	FALSE	High	[K].KSEIGIAMGSGTAVAK.[T]	1xOxidation [M8]	3.71721e-07	0.000547678	1	1	13	P11507	P11507 [712-727]		1	1535.81	1.117	1.298	1.294	1	1		94.9	110.2	#DIV/0!	#DIV/0!	#DIV/0!		High	High	High	High	Not Found	High	High	High	High	0.0001861	1.042e-09	5.1	22.01
	FALSE	High	[R].VDQSILTGESVSVIK.[H]		0.00016749	0.000547678	1	2	11	P11507	P11507 [175-189]		0	1574.86	0.358	1.026	0.22	1	1	0.784676	55	157.6	#DIV/0!	#DIV/0!	#DIV/0!		High	High	High	High	High	High	High	High	High	0.0001861	4.681e-06	3.69	39.02
	FALSE	High	[R].IGIFGQDEDVTSK.[A]		0.000981268	0.000547678	1	1	16	P11507	P11507 [638-650]		0	1408.7	0.464	0.97	0.252	1	1	0.784676	69	144.5	#DIV/0!	#DIV/0!	#DIV/0!		High	High	High	High	High	High	High	High	High	0.0001861	5.345e-05	3.65	36.53
	FALSE	High	[K].TASEMVLADDNFSTIVAAVEEGR.[A]	1xOxidation [M5]	5.66192e-06	0.000547678	1	2	7	P11507	P11507 [728-750]		0	2441.15	0.01	2.575	0.467		1	0.849214		254.8	#DIV/0!	#DIV/0!	#DIV/0!		High	Not Found	Peak Found	High	High	High	High	High	High	0.0001861	4.424e-08	6.16	50.82
	FALSE	High	[K].SEIGIAMGSGTAVAK.[T]	1xOxidation [M7]	0.00027512	0.000547678	1	1	7	P11507	P11507 [713-727]		0	1407.71	0.93	1.351	0.063	1	1	0.795205	111.3	161.6	#DIV/0!	#DIV/0!	#DIV/0!		High	High	High	High	Peak Found	High	High	High	High	0.0001861	9.301e-06	3.72	26.08
	FALSE	High	[K].TASEMVLADDNFSTIVAAVEEGR.[A]		0.0355852	0.000547678	1	2	1	P11507	P11507 [728-750]		0	2425.16									#DIV/0!	#DIV/0!	#DIV/0!	No Quan Values	Not Found	Not Found	Not Found	Not Found	High	Not Found	Not Found	Not Found	High	0.0001861	0.007613	3.67
	FALSE	High	[R].NAENAIEALK.[E]		0.0360218	0.000547678	1	2	4	P11507	P11507 [111-120]		0	1072.56	0.248	0.993	0.074	1	1	0.784676	42.9	171.5	#DIV/0!	#DIV/0!	#DIV/0!		Peak Found	Peak Found	High	High	Peak Found	High	Peak Found	High	High	0.0001861	0.007752	2.85	29.62
	FALSE	High	[K].IVEFLQSFDEITAMTGDGVNDAPALK.[K]	1xOxidation [M14]	0.0189258	0.000547678	1	1	1	P11507	P11507 [686-711]		0	2797.36	0.01	1.647	0.991		1	0.999979		181.1	#DIV/0!	#DIV/0!	#DIV/0!		Not Found	Not Found	Peak Found	Peak Found	Peak Found	High	Peak Found	Peak Found	High	0.0001861	0.003161	4.41	50.83
	FALSE	High	[K].NMLFSGTNIAAGK.[A]	1xOxidation [M2]	0.00107028	0.000547678	1	2	6	P11507	P11507 [206-218]		0	1339.67	0.756	1.123	0.312	1	1	0.784676	94.8	140.8	#DIV/0!	#DIV/0!	#DIV/0!		High	High	High	High	Peak Found	High	Peak Found	High	High	0.0001861	6.022e-05	3.52	31.94
	FALSE	High	[K].DIVPGDIVEIAVGDKVPADIR.[L]		0.0470609	0.000547678	1	1	1	P11507	P11507 [144-164]		1	2191.2									#DIV/0!	#DIV/0!	#DIV/0!	No Quan Values	High	Not Found	Not Found	Not Found	Not Found	Not Found	Not Found	Not Found	High	0.0001861	0.01124	3.83
	FALSE	High	[K].DIVPGDIVEIAVGDK.[V]		0.000443577	0.000547678	1	1	3	P11507	P11507 [144-158]		0	1539.83	0.01	1.145	0.309		1	0.795205		186.6	#DIV/0!	#DIV/0!	#DIV/0!		Not Found	Not Found	High	High	Peak Found	High	Peak Found	Peak Found	High	0.0001861	1.796e-05	4.37	49.94
	FALSE	High	[R].WGSNELPAEEGK.[T]		0.00603455	0.000547678	1	1	2	P11507	P11507 [36-47]		0	1316.61	0.219	0.878	1.732	1	1		22.9	91.7	#DIV/0!	#DIV/0!	#DIV/0!		High	High	Peak Found	Peak Found	Not Found	Peak Found	Peak Found	Peak Found	High	0.0001861	0.0006498	2.76	28.4
	FALSE	High	[R].EFDELSPSAQR.[D]		0.00476896	0.000547678	1	1	10	P11507	P11507 [656-666]		0	1278.6	1.261	2.452	0.699	1	1	0.999979	93.2	181.3	#DIV/0!	#DIV/0!	#DIV/0!		High	High	High	High	High	High	Peak Found	High	High	0.0001861	0.0004704	3.17	28.89
	FALSE	High	[R].EEMHLEDSANFIK.[Y]	1xOxidation [M3]	0.00168316	0.000547678	1	1	7	P11507	P11507 [573-585]		0	1578.71	0.278	0.849	0.433	1	1		43.4	132.7	#DIV/0!	#DIV/0!	#DIV/0!		High	High	High	High	Not Found	High	High	High	High	0.0001861	0.0001122	3.19	28.88
	FALSE	High	[K].AKDIVPGDIVEIAVGDKVPADIR.[L]		0.00175784	0.000547678	1	1	5	P11507	P11507 [142-164]		2	2390.33	0.089	1.201	0.779		1		11.7	156.5	#DIV/0!	#DIV/0!	#DIV/0!		Peak Found	Not Found	High	High	Not Found	High	High	High	High	0.0001861	0.0001186	3.65	44.98
	FALSE	High	[K].AMGVVVATGVNTEIGK.[I]	1xOxidation [M2]	0.000124356	0.000547678	1	1	9	P11507	P11507 [219-234]		0	1561.83	0.908	1.128	0.155	1	1	0.784676	113.9	141.4	#DIV/0!	#DIV/0!	#DIV/0!		High	High	High	High	High	High	Peak Found	High	High	0.0001861	3.096e-06	4.34	31.06
	FALSE	High	[R].VGSTKVPMTPGVK.[Q]	1xOxidation [M8]	0.029627	0.000547678	1	1	4	P11507	P11507 [529-541]		1	1316.72	51.342	0.01	0.894				385.8		#DIV/0!	#DIV/0!	#DIV/0!		High	High	Not Found	Not Found	Not Found	Peak Found	Not Found	Peak Found	High	0.0001861	0.005899	3.55	20.11
	FALSE	High	[K].SEIGIAMGSGTAVAK.[T]		0.071218	0.00151474	1	1	1	P11507	P11507 [713-727]		0	1391.72									#DIV/0!	#DIV/0!	#DIV/0!	No Quan Values	Not Found	Not Found	Not Found	Not Found	Not Found	High	Not Found	Not Found	High	0.0005026	0.02004	3.77
	FALSE	High	[R].RIGIFGQDEDVTSK.[A]		0.0699577	0.00151474	1	1	1	P11507	P11507 [637-650]		1	1564.8	0.619	0.957	0.265	1	1	0.784676	87.1	134.7	#DIV/0!	#DIV/0!	#DIV/0!		High	Peak Found	Peak Found	Peak Found	Peak Found	Peak Found	Peak Found	Peak Found	High	0.0005026	0.01957	2.54	31.16
	FALSE	High	[K].AFTGREFDELSPSAQR.[D]		0.0778493	0.00192196	1	1	1	P11507	P11507 [651-666]		1	1810.87	100						400		#DIV/0!	#DIV/0!	#DIV/0!		Peak Found	High	Not Found	Not Found	Not Found	Not Found	Not Found	Not Found	High	0.0006388	0.02274	3.26	32.44
	FALSE	High	[K].EFTLEFSR.[D]		0.093986	0.00276085	1	6	7	P11507	P11507 [482-489]		0	1028.5	0.453	0.931	0.159	1	1	0.784676	71.2	146.5	#DIV/0!	#DIV/0!	#DIV/0!		High	High	High	High	Peak Found	High	High	High	High	0.0009138	0.02975	2.04	39.23
High	Master Protein	Q5BJZ3	Nicotinamide nucleotide transhydrogenase OS=Rattus norvegicus OX=10116 GN=Nnt PE=1 SV=1	0	112.511	33	26	122	26	113.8	390.41	26	metabolic process;transport	membrane;mitochondrion	catalytic activity;nucleotide binding	Pf01262, Pf02233, Pf05222, Pf12769	310378	ENSRNOG00000026842.5	Nnt	Citric acid cycle (TCA cycle)	Nicotinate and nicotinamide metabolism; Metabolic pathways	0	2.09346	0.69324	0.548298	80.2	69.6	104.1	209.5	3.4	115.8	133.5	83.9	High	High	High	High	High	High	High	High
	Checked	Confidence	Annotated Sequence	Modifications	Qvality PEP	Qvality q-value	# Protein Groups	# Proteins	# PSMs	Master Protein Accessions	Positions in Master Proteins	Modifications in Master Proteins	# Missed Cleavages	Theo. MH+ [Da]	Abundance Ratio: (controle CARD445) / (remplissage)	Abundance Ratio: (LPS) / (remplissage)	Abundance Ratio: (NButGT) / (remplissage)	Abundance Ratio Adj. P-Value: (controle CARD445) / (remplissage)	Abundance Ratio Adj. P-Value: (LPS) / (remplissage)	Abundance Ratio Adj. P-Value: (NButGT) / (remplissage)	Abundances (Grouped): controle CARD445	Abundances (Grouped): LPS	#DIV/0!	#DIV/0!	#DIV/0!	Quan Info	Found in Sample: [S68] F68: Sample, 1, controle CARD445	Found in Sample: [S78] F78: Sample, 2, controle CARD445	Found in Sample: [S11] F11: Sample, 5, LPS	Found in Sample: [S12] F12: Sample, 6, LPS	Found in Sample: [S7] F7: Sample, 1, NButGT	Found in Sample: [S8] F8: Sample, 2, NButGT	Found in Sample: [S9] F9: Sample, 3, remplissage	Found in Sample: [S10] F10: Sample, 4, remplissage	Confidence (by Search Engine): Sequest HT	Percolator q-Value (by Search Engine): Sequest HT	Percolator PEP (by Search Engine): Sequest HT	XCorr (by Search Engine): Sequest HT	Top Apex RT [min]
	FALSE	High	[K].ILIVGGGVAGLASAGAAK.[S]		1.78397e-05	0.000547678	1	1	4	Q5BJZ3	Q5BJZ3 [230-247]		0	1524.91	0.469	1.637	0.423	1	1	0.795205	53.2	185.6	#DIV/0!	#DIV/0!	#DIV/0!		High	High	High	Peak Found	High	Peak Found	Peak Found	Peak Found	High	0.0001861	2.146e-07	4.36	41.38
	FALSE	High	[K].TTVLAMDQVPR.[V]	1xOxidation [M6]	0.00812252	0.000547678	1	1	5	Q5BJZ3	Q5BJZ3 [172-182]		0	1246.65	0.769	1.047	0.811	1	1		84.8	115.4	#DIV/0!	#DIV/0!	#DIV/0!		High	Peak Found	High	High	Not Found	High	Peak Found	High	High	0.0001861	0.0009781	3	26.48
	FALSE	High	[K].TVAELEAEK.[A]		0.0332753	0.000547678	1	1	3	Q5BJZ3	Q5BJZ3 [454-462]		0	989.515	1.534	0.307	0.01	1	1	0.784676	215.6	43.1	#DIV/0!	#DIV/0!	#DIV/0!		High	High	Peak Found	High	Peak Found	Peak Found	Peak Found	Peak Found	High	0.0001861	0.006918	3	22.84
	FALSE	High	[R].KTTVLAMDQVPR.[V]	1xOxidation [M7]	0.00019803	0.000547678	1	1	10	Q5BJZ3	Q5BJZ3 [171-182]		1	1374.74	1.301	1.672	0.029	1	1	0.795205	130	167.1	#DIV/0!	#DIV/0!	#DIV/0!		High	High	High	High	Peak Found	High	High	Peak Found	High	0.0001861	5.88e-06	3.43	22.08
	FALSE	High	[R].VALSPAGVQALVK.[Q]		0.00345526	0.000547678	1	1	7	Q5BJZ3	Q5BJZ3 [72-84]		0	1252.76	1.158	1.846	0.317	1	1	0.849214	107.2	170.9	#DIV/0!	#DIV/0!	#DIV/0!		High	High	High	High	Peak Found	High	Peak Found	High	High	0.0001861	0.0003024	3.41	39.6
	FALSE	High	[K].SLGAEPLEVDLKESGEGQGGYAK.[E]		0.000651623	0.000547678	1	1	2	Q5BJZ3	Q5BJZ3 [268-290]		1	2334.15	1.073	2.676	1.937	1	1		64.2	160.1	#DIV/0!	#DIV/0!	#DIV/0!		High	High	Peak Found	Peak Found	Not Found	Peak Found	Peak Found	Peak Found	High	0.0001861	3.038e-05	4.65	35.54
	FALSE	High	[K].SLGAEPLEVDLK.[E]		0.0012654	0.000547678	1	1	5	Q5BJZ3	Q5BJZ3 [268-279]		0	1270.69	0.533	1.566	0.248	1	1	0.795205	63.7	187.1	#DIV/0!	#DIV/0!	#DIV/0!		High	High	High	High	Peak Found	Peak Found	Peak Found	High	High	0.0001861	7.562e-05	3.22	38.14
	FALSE	High	[R].SLANVILGGYGTTSTAGGKPMEISGTHTEINLDNAVEMIR.[E]	2xOxidation [M21; M38]	0.00787506	0.000547678	1	1	1	Q5BJZ3	Q5BJZ3 [883-922]		0	4150.04									#DIV/0!	#DIV/0!	#DIV/0!	No Quan Values	Not Found	Not Found	Not Found	High	Not Found	Not Found	Not Found	Not Found	High	0.0001861	0.0009395	3.99
	FALSE	High	[R].MATQASTLYSNNITK.[L]	1xOxidation [M1]	0.000134801	0.000547678	1	1	6	Q5BJZ3	Q5BJZ3 [380-394]		0	1658.81	1.27	1.537	0.096	1	1	0.795205	130.1	157.5	#DIV/0!	#DIV/0!	#DIV/0!		High	High	High	High	High	High	Peak Found	Peak Found	High	0.0001861	3.469e-06	4	27.43
	FALSE	High	[K].QGFNVVVESGAGEASKFPDDLYR.[A]		0.000384597	0.000547678	1	1	2	Q5BJZ3	Q5BJZ3 [85-107]		1	2485.2	0.273	1.04	0.583				37.7	143.6	#DIV/0!	#DIV/0!	#DIV/0!		High	Peak Found	Peak Found	High	Not Found	Peak Found	Peak Found	Not Found	High	0.0001861	1.471e-05	4.91	43.92
	FALSE	High	[K].QGFNVVVESGAGEASK.[F]		0.000171698	0.000547678	1	1	2	Q5BJZ3	Q5BJZ3 [85-100]		0	1578.78	0.407	1.46	1.461	1	1		37.6	134.9	#DIV/0!	#DIV/0!	#DIV/0!		High	High	Peak Found	Peak Found	Not Found	Peak Found	Peak Found	Peak Found	High	0.0001861	4.825e-06	5.07	31.83
	FALSE	High	[K].DGNVIFPAPTPK.[N]		0.0141657	0.000547678	1	1	13	Q5BJZ3	Q5BJZ3 [431-442]		0	1255.67	0.8	1.409	0.574	1	1	0.866857	84.6	149	#DIV/0!	#DIV/0!	#DIV/0!		High	High	Peak Found	High	High	High	Peak Found	High	High	0.0001861	0.002117	3.52	35.51
	FALSE	High	[R].VTIAQGYDALSSMANISGYK.[A]	1xOxidation [M13]	0.00020554	0.000547678	1	1	7	Q5BJZ3	Q5BJZ3 [183-202]		0	2105.02	0.073	0.617	0.079	1	1	0.784676	16.5	139.5	#DIV/0!	#DIV/0!	#DIV/0!		High	High	Peak Found	High	Peak Found	High	Peak Found	Peak Found	High	0.0001861	6.18e-06	3.36	42.66
	FALSE	High	[K].EGSVVVDLAAEAGGNFETTKPGELYVHK.[G]		2.19387e-07	0.000547678	1	1	4	Q5BJZ3	Q5BJZ3 [339-366]		0	2917.46	0.01	2.188	2.262		1			160.6	#DIV/0!	#DIV/0!	#DIV/0!		Not Found	Not Found	High	High	Not Found	High	Peak Found	High	High	0.0001861	5.049e-10	5.88	43.63
	FALSE	High	[K].AVVLAANHFGR.[F]		0.00626298	0.000547678	1	1	6	Q5BJZ3	Q5BJZ3 [203-213]		0	1154.64	0.645	1.403	0.033	1	1	0.795205	83.7	182.1	#DIV/0!	#DIV/0!	#DIV/0!		High	High	Peak Found	High	Peak Found	High	Peak Found	Peak Found	High	0.0001861	0.0006883	2.82	26.06
	FALSE	High	[K].AISPDKDNFHFEVK.[D]		0.00560234	0.000547678	1	1	3	Q5BJZ3	Q5BJZ3 [398-411]		1	1646.82	0.084	1.31	1.297	0.518286	1		9.1	142	#DIV/0!	#DIV/0!	#DIV/0!		Peak Found	Peak Found	Peak Found	High	Not Found	High	Peak Found	Peak Found	High	0.0001861	0.0005874	3.68	29.19
	FALSE	High	[R].APMVNPTLGAHEADFLKPSGTLISFIYPAQNPDLLNK.[L]	1xOxidation [M3]	0.0343065	0.000547678	1	1	1	Q5BJZ3	Q5BJZ3 [130-166]		0	3996.06	0.01	1.625	2.261		1			133	#DIV/0!	#DIV/0!	#DIV/0!		Not Found	Not Found	Peak Found	Peak Found	Not Found	High	Peak Found	Peak Found	High	0.0001861	0.007217	4.95	49.55
	FALSE	High	[K].GITHIGYTDLPSR.[M]		0.000350424	0.000547678	1	1	6	Q5BJZ3	Q5BJZ3 [367-379]		0	1429.74	0.667	1.595	0.141	1	1	0.795205	78.4	187.5	#DIV/0!	#DIV/0!	#DIV/0!		High	High	Peak Found	Peak Found	Peak Found	High	Peak Found	High	High	0.0001861	1.293e-05	3.55	29.7
	FALSE	High	[K].EVLASDLVVK.[V]		0.011917	0.000547678	1	1	6	Q5BJZ3	Q5BJZ3 [118-127]		0	1072.62	0.902	1.457	0.234	1	1	0.796636	100.4	162.2	#DIV/0!	#DIV/0!	#DIV/0!		High	High	High	High	Peak Found	High	High	Peak Found	High	0.0001861	0.001671	3.55	33.85
	FALSE	High	[R].FGIHPVAGR.[M]		0.0490961	0.000547678	1	1	4	Q5BJZ3	Q5BJZ3 [960-968]		0	953.532	0.54	1.328	0.027	1	1	0.795205	74.6	183.5	#DIV/0!	#DIV/0!	#DIV/0!		High	High	High	High	Peak Found	Peak Found	Peak Found	Peak Found	High	0.0001861	0.01193	2.48	23.41
	FALSE	High	[R].FFTGQITAAGK.[V]		0.0126761	0.000547678	1	1	6	Q5BJZ3	Q5BJZ3 [214-224]		0	1140.6	0.63	1.262	0.139	1	1	0.795205	83.2	166.5	#DIV/0!	#DIV/0!	#DIV/0!		High	High	High	High	Peak Found	High	Peak Found	High	High	0.0001861	0.001812	2.62	31.35
	FALSE	High	[R].AAALEQFK.[S]		0.0581187	0.00151474	1	1	9	Q5BJZ3	Q5BJZ3 [260-267]		0	877.478	0.972	1.46	1.189	1	1		84.2	126.3	#DIV/0!	#DIV/0!	#DIV/0!		High	High	High	High	Not Found	High	Peak Found	High	High	0.0005026	0.01502	2.44	25.62
	FALSE	High	[K].EIFQNEKR.[V]		0.0553899	0.00151474	1	1	1	Q5BJZ3	Q5BJZ3 [64-71]		1	1063.55									#DIV/0!	#DIV/0!	#DIV/0!	No Quan Values	High	Not Found	Not Found	Not Found	Not Found	Not Found	Not Found	Not Found	High	0.0005026	0.01406	2.64
	FALSE	High	[K].SAPLLLPGR.[H]		0.0659078	0.00151474	1	1	4	Q5BJZ3	Q5BJZ3 [769-777]		0	923.567	0.59	1.278	0.135	1	1	0.795205	78.6	170.3	#DIV/0!	#DIV/0!	#DIV/0!		High	Peak Found	High	High	Peak Found	Peak Found	Peak Found	High	High	0.0005026	0.01806	1.62	32.54
	FALSE	High	[K].AQYPIADLVK.[M]		0.0755765	0.00192196	1	1	4	Q5BJZ3	Q5BJZ3 [940-949]		0	1117.63	0.984	1.338	0.99	1	1		91.3	124.1	#DIV/0!	#DIV/0!	#DIV/0!		Peak Found	High	Peak Found	High	Not Found	High	High	Peak Found	High	0.0006388	0.02173	2.14	37.59
	FALSE	High	[K].EFIEAEMK.[L]	1xOxidation [M7]	0.112523	0.00494409	1	1	1	Q5BJZ3	Q5BJZ3 [295-302]		0	1012.47	100	100	100				349	44.1	#DIV/0!	#DIV/0!	#DIV/0!		High	Peak Found	Not Found	Peak Found	Peak Found	Peak Found	Not Found	Not Found	High	0.001493	0.03834	2.2	24.18
High	Master Protein	Q6IFU7	Keratin, type I cytoskeletal 42 OS=Rattus norvegicus OX=10116 GN=Krt42 PE=3 SV=1	0	107.5	25	18	222	4	50.2	707.69	18		cytoplasm	structural molecule activity	Pf00038, Pf04156, Pf12128, Pf13166, Pf13514	450231	ENSRNOG00000034087.2	Krt42			4	3.81435	7.31305	0.037362	10.9	12.8	60	30.4	1.5	23.2	643.5	17.6	High	High	High	High	Peak Found	High	High	High
	Checked	Confidence	Annotated Sequence	Modifications	Qvality PEP	Qvality q-value	# Protein Groups	# Proteins	# PSMs	Master Protein Accessions	Positions in Master Proteins	Modifications in Master Proteins	# Missed Cleavages	Theo. MH+ [Da]	Abundance Ratio: (controle CARD445) / (remplissage)	Abundance Ratio: (LPS) / (remplissage)	Abundance Ratio: (NButGT) / (remplissage)	Abundance Ratio Adj. P-Value: (controle CARD445) / (remplissage)	Abundance Ratio Adj. P-Value: (LPS) / (remplissage)	Abundance Ratio Adj. P-Value: (NButGT) / (remplissage)	Abundances (Grouped): controle CARD445	Abundances (Grouped): LPS	#DIV/0!	#DIV/0!	#DIV/0!	Quan Info	Found in Sample: [S68] F68: Sample, 1, controle CARD445	Found in Sample: [S78] F78: Sample, 2, controle CARD445	Found in Sample: [S11] F11: Sample, 5, LPS	Found in Sample: [S12] F12: Sample, 6, LPS	Found in Sample: [S7] F7: Sample, 1, NButGT	Found in Sample: [S8] F8: Sample, 2, NButGT	Found in Sample: [S9] F9: Sample, 3, remplissage	Found in Sample: [S10] F10: Sample, 4, remplissage	Confidence (by Search Engine): Sequest HT	Percolator q-Value (by Search Engine): Sequest HT	Percolator PEP (by Search Engine): Sequest HT	XCorr (by Search Engine): Sequest HT	Top Apex RT [min]
	FALSE	High	[R].ILNEMRDQYEK.[M]	1xOxidation [M5]	0.0158291	0.000547678	2	2	1	Q6IFU7; Q6IFV1	Q6IFU7 [262-272]; Q6IFV1 [290-300]		1	1454.69	0.809	0.911	0.021	1		0.784676	118	133	#DIV/0!	#DIV/0!	#DIV/0!	Shared	Peak Found	High	Not Found	Peak Found	Peak Found	Peak Found	Peak Found	Peak Found	High	0.0001861	0.002464	3.07	19.42
	FALSE	High	[R].ILNEMRDQYEK.[M]		0.00560234	0.000547678	2	2	3	Q6IFU7; Q6IFV1	Q6IFU7 [262-272]; Q6IFV1 [290-300]		1	1438.7	0.01	0.531	0.641		1			97.7	#DIV/0!	#DIV/0!	#DIV/0!	Shared	Not Found	Not Found	High	Peak Found	Not Found	High	High	Peak Found	High	0.0001861	0.000586	3.99	24.91
	FALSE	High	[K].TRLEQEIATYRR.[L]		0.00448246	0.000547678	4	10	3	Q6IFU9; Q6IFU7; Q6IFU8; Q6IFV1	Q6IFU9 [397-408]; Q6IFU7 [385-396]; Q6IFU8 [375-386]; Q6IFV1 [413-424]		2	1535.83	0.412	0.716	0.01	1	1		77.5	134.5	#DIV/0!	#DIV/0!	#DIV/0!	Shared	High	High	Peak Found	Peak Found	Not Found	Not Found	High	Peak Found	High	0.0001861	0.000434	4.49	26.37
	FALSE	High	[K].TRLEQEIATYR.[RS]		0.0033916	0.000547678	4	11	14	Q6IFU9; Q6IFU7; Q6IFU8; Q6IFV1	Q6IFU9 [397-407]; Q6IFU7 [385-395]; Q6IFU8 [375-385]; Q6IFV1 [413-423]		1	1379.73	0.01	0.616	0.014	1	1	0.784676	2.2	150.3	#DIV/0!	#DIV/0!	#DIV/0!	Shared	Peak Found	High	High	High	Peak Found	High	High	High	High	0.0001861	0.0002932	4.06	29.4
	FALSE	High	[R].LEQEIATYR.[RS]		0.007588	0.000547678	4	14	9	Q6IFU9; Q6IFU7; Q6IFU8; Q6IFV1	Q6IFU9 [399-407]; Q6IFU7 [387-395]; Q6IFU8 [377-385]; Q6IFV1 [415-423]		0	1122.58	0.032	0.551	0.391	1	1		6.4	111.7	#DIV/0!	#DIV/0!	#DIV/0!	Shared	Peak Found	High	High	High	Not Found	High	High	Peak Found	High	0.0001861	0.0008914	2.83	26.22
	FALSE	High	[R].RVLDELTLAR.[AT]		0.0448349	0.000547678	4	9	1	Q6IFU7; Q6IFV3; Q6IFU8; Q6IFV1	Q6IFU7 [202-211]; Q6IFV3 [203-212]; Q6IFU8 [192-201]; Q6IFV1 [230-239]		1	1185.69	0.055	0.562	0.355	1	1		11.1	114	#DIV/0!	#DIV/0!	#DIV/0!	Shared	Peak Found	Peak Found	Peak Found	Peak Found	Not Found	High	Peak Found	Peak Found	High	0.0001861	0.01052	2.46	32.22
	FALSE	High	[R].MSVEADINGLR.[R]	1xOxidation [M1]	0.0453816	0.000547678	2	4	3	Q6IFU7; Q6IFU8	Q6IFU7 [191-201]; Q6IFU8 [181-191]		0	1220.59	0.088	0.082	0.051				28.7	27	#DIV/0!	#DIV/0!	#DIV/0!	Shared	Peak Found	Peak Found	Peak Found	High	Peak Found	High	High	Not Found	High	0.0001861	0.01062	2.57	31.33
	FALSE	High	[R].MSVEADINGLR.[R]		0.015539	0.000547678	2	4	1	Q6IFU7; Q6IFU8	Q6IFU7 [191-201]; Q6IFU8 [181-191]		0	1204.6	0.047	0.058	0.01	1	1		17	21	#DIV/0!	#DIV/0!	#DIV/0!	Shared	Peak Found	Peak Found	Peak Found	Peak Found	Peak Found	Not Found	High	Peak Found	High	0.0001861	0.002406	3.16	35.41
	FALSE	High	[R].MSVEADINGLRR.[V]	1xOxidation [M1]	0.0210127	0.000547678	2	4	4	Q6IFU7; Q6IFU8	Q6IFU7 [191-202]; Q6IFU8 [181-192]		1	1376.7	0.539	0.718	0.097	1	1	0.784676	91.6	122	#DIV/0!	#DIV/0!	#DIV/0!	Shared	High	High	Peak Found	Peak Found	Peak Found	Peak Found	High	Peak Found	High	0.0001861	0.003637	1.69	27.84
	FALSE	High	[R].TIVEEVQDGK.[V]		0.0280389	0.000547678	2	2	3	Q6IFU7; Q6IFU8	Q6IFU7 [430-439]; Q6IFU8 [411-420]		0	1117.57	0.01	0.028	0.01				2.4	10.7	#DIV/0!	#DIV/0!	#DIV/0!	Shared	Peak Found	Peak Found	High	Peak Found	Peak Found	Peak Found	High	Not Found	High	0.0001861	0.005456	2.5	25.55
	FALSE	High	[K].NHEEEMNALR.[G]	1xOxidation [M6]	0.00763511	0.000547678	2	3	11	Q6IFU7; Q6IFU8	Q6IFU7 [231-240]; Q6IFU8 [221-230]		0	1258.55	0.028	0.297	0.182	1	1		7.5	78.8	#DIV/0!	#DIV/0!	#DIV/0!	Shared	Peak Found	Peak Found	Peak Found	Peak Found	Not Found	Peak Found	High	Peak Found	High	0.0001861	0.000899	2.44	16.3
	FALSE	High	[R].TKYETELNLR.[M]		0.0144304	0.000547678	1	1	7	Q6IFU7	Q6IFU7 [181-190]		1	1266.67	0.099	0.463	0.013	1	1	0.784676	25.1	117.6	#DIV/0!	#DIV/0!	#DIV/0!		High	High	Peak Found	Peak Found	Peak Found	Peak Found	High	Peak Found	High	0.0001861	0.002165	2.96	25.84
	FALSE	High	[K].NHEEEMNALR.[G]		0.00203993	0.000547678	2	3	5	Q6IFU7; Q6IFU8	Q6IFU7 [231-240]; Q6IFU8 [221-230]		0	1242.55	0.01	0.227	0.254		1		2.3	61	#DIV/0!	#DIV/0!	#DIV/0!	Shared	Not Found	Peak Found	High	Peak Found	Not Found	Peak Found	High	Peak Found	High	0.0001861	0.000146	3.86	20.28
	FALSE	High	[K].DAEEWFFTK.[T]		0.032078	0.000547678	1	1	7	Q6IFU7	Q6IFU7 [280-288]		0	1172.53	0.053	0.52	0.083	1	1	0.795205	12.8	125.5	#DIV/0!	#DIV/0!	#DIV/0!		Peak Found	Peak Found	High	High	Peak Found	High	High	High	High	0.0001861	0.006577	3.06	46.11
	FALSE	High	[K].YETELNLR.[M]		0.0440267	0.000547678	1	1	2	Q6IFU7	Q6IFU7 [183-190]		0	1037.53	0.146	0.311	0.275	1	1		33.7	71.8	#DIV/0!	#DIV/0!	#DIV/0!		Peak Found	Peak Found	Peak Found	High	Not Found	Peak Found	High	Peak Found	High	0.0001861	0.01023	2.58	29.3
	FALSE	High	[R].GQVGGDVNVEMDAAPGVDLSR.[I]		5.84645e-07	0.000547678	2	2	34	Q6IFU7; Q6IFV1	Q6IFU7 [241-261]; Q6IFV1 [269-289]		0	2085.99	0.01	0.297	0.091		1	0.795205		85.6	#DIV/0!	#DIV/0!	#DIV/0!	Shared	Not Found	Not Found	High	High	High	High	High	High	High	0.0001861	1.935e-09	5.1	38.89
	FALSE	High	[R].GQVGGDVNVEMDAAPGVDLSR.[I]	1xOxidation [M11]	1.09962e-05	0.000547678	2	2	50	Q6IFU7; Q6IFV1	Q6IFU7 [241-261]; Q6IFV1 [269-289]		0	2101.98	0.15	0.323	0.091	1	1	0.784676	38.4	82.5	#DIV/0!	#DIV/0!	#DIV/0!	Shared	High	High	High	High	High	High	High	High	High	0.0001861	1.103e-07	4.22	34.49
	FALSE	High	[K].KNHEEEMNALR.[G]		0.0053315	0.000547678	2	3	3	Q6IFU7; Q6IFU8	Q6IFU7 [230-240]; Q6IFU8 [220-230]		1	1370.65	0.01	0.636	0.584		1			114.6	#DIV/0!	#DIV/0!	#DIV/0!	Shared	Not Found	Not Found	High	Peak Found	Not Found	Peak Found	High	Peak Found	High	0.0001861	0.0005472	3.23	17.98
	FALSE	High	[R].VLDELTLAR.[AT]		0.0189258	0.000547678	4	9	16	Q6IFU7; Q6IFV3; Q6IFU8; Q6IFV1	Q6IFU7 [203-211]; Q6IFV3 [204-212]; Q6IFU8 [193-201]; Q6IFV1 [231-239]		0	1029.59	0.071	0.514	0.066	1	1	0.784676	17.2	124.5	#DIV/0!	#DIV/0!	#DIV/0!	Shared	High	High	High	High	Peak Found	High	High	High	High	0.0001861	0.003153	2.22	35.42
	FALSE	High	[KR].LAADDFR.[TLMSV]		0.0855626	0.00192196	9	20	41	Q6IFV6; Q6IFU7; Q6IFV5; Q6IFV3; Q6IFU8; F1MAF7; A0A096MJE0; Q6IFV1; Q6IFW6	Q6IFV6 [177-183]; Q6IFU7 [174-180]; Q6IFV5 [168-174]; Q6IFV3 [175-181]; Q6IFU8 [164-170]; F1MAF7 [136-142]; A0A096MJE0 [144-150]; Q6IFV1 [202-208]; Q6IFW6 [228-234]		0	807.4	0.207	0.869	0.05	1	1	0.784676	38.9	163.5	#DIV/0!	#DIV/0!	#DIV/0!	Shared	High	High	High	High	High	High	High	High	High	0.0006388	0.02607	2.16	25.69
	FALSE	High	[R].KDAEEWFFTK.[T]		0.0811397	0.00192196	1	1	1	Q6IFU7	Q6IFU7 [279-288]		1	1300.62	0.01	0.08	0.01					29.4	#DIV/0!	#DIV/0!	#DIV/0!		Not Found	Not Found	Peak Found	Not Found	Peak Found	Not Found	High	Not Found	High	0.0006388	0.02411	3.08	37.38
	FALSE	High	[K].KNHEEEMNALR.[G]	1xOxidation [M7]	0.0881162	0.00276085	2	3	1	Q6IFU7; Q6IFU8	Q6IFU7 [230-240]; Q6IFU8 [220-230]		1	1386.64	0.01	0.01	0.187						#DIV/0!	#DIV/0!	#DIV/0!	Shared	Not Found	Not Found	Not Found	Not Found	Not Found	Peak Found	High	Peak Found	High	0.0009138	0.02704	2.37	14.43
	FALSE	High	[R].MSVEADINGLRR.[V]		0.115143	0.00536673	2	4	1	Q6IFU7; Q6IFU8	Q6IFU7 [191-202]; Q6IFU8 [181-192]		1	1360.7	0.022	0.205	0.047		1	0.784676	7	64.3	#DIV/0!	#DIV/0!	#DIV/0!	Shared	Not Found	Peak Found	High	Peak Found	Peak Found	Peak Found	Peak Found	Peak Found	High	0.001773	0.03972	3.25	30.91
	FALSE	High	[R].LEQEIATYRR.[L]		0.151973	0.00923783	4	11	1	Q6IFU9; Q6IFU7; Q6IFU8; Q6IFV1	Q6IFU9 [399-408]; Q6IFU7 [387-396]; Q6IFU8 [377-386]; Q6IFV1 [415-424]		1	1278.68	0.973	0.757	0.525	1	1		119.6	93.1	#DIV/0!	#DIV/0!	#DIV/0!	Shared	High	Peak Found	Peak Found	Peak Found	Not Found	Peak Found	Peak Found	Peak Found	High	0.003742	0.05937	3.45	22.48
High	Master Protein	P48679	Prelamin-A/C OS=Rattus norvegicus OX=10116 GN=Lmna PE=1 SV=1	0	89.372	33	23	48	23	74.3	157.73	23	cell organization and biogenesis;regulation of biological process;response to stimulus;transport	membrane;nucleus	protein binding;structural molecule activity	Pf00038, Pf00932, Pf12128	60374		Lmna			0	4.63184	7.29753	0.0107448	14.5	5.6	86.6	6.5	0.2	7.1	648.2	31.2	Peak Found	Peak Found	High	High	Peak Found	Peak Found	High	Peak Found
	Checked	Confidence	Annotated Sequence	Modifications	Qvality PEP	Qvality q-value	# Protein Groups	# Proteins	# PSMs	Master Protein Accessions	Positions in Master Proteins	Modifications in Master Proteins	# Missed Cleavages	Theo. MH+ [Da]	Abundance Ratio: (controle CARD445) / (remplissage)	Abundance Ratio: (LPS) / (remplissage)	Abundance Ratio: (NButGT) / (remplissage)	Abundance Ratio Adj. P-Value: (controle CARD445) / (remplissage)	Abundance Ratio Adj. P-Value: (LPS) / (remplissage)	Abundance Ratio Adj. P-Value: (NButGT) / (remplissage)	Abundances (Grouped): controle CARD445	Abundances (Grouped): LPS	#DIV/0!	#DIV/0!	#DIV/0!	Quan Info	Found in Sample: [S68] F68: Sample, 1, controle CARD445	Found in Sample: [S78] F78: Sample, 2, controle CARD445	Found in Sample: [S11] F11: Sample, 5, LPS	Found in Sample: [S12] F12: Sample, 6, LPS	Found in Sample: [S7] F7: Sample, 1, NButGT	Found in Sample: [S8] F8: Sample, 2, NButGT	Found in Sample: [S9] F9: Sample, 3, remplissage	Found in Sample: [S10] F10: Sample, 4, remplissage	Confidence (by Search Engine): Sequest HT	Percolator q-Value (by Search Engine): Sequest HT	Percolator PEP (by Search Engine): Sequest HT	XCorr (by Search Engine): Sequest HT	Top Apex RT [min]
	FALSE	High	[R].LQEKEDLQELNDR.[L]		0.000756222	0.000547678	1	2	4	P48679	P48679 [29-41]		1	1629.81	0.01	0.125	0.01				1	44.4	#DIV/0!	#DIV/0!	#DIV/0!		Peak Found	Peak Found	High	Not Found	Peak Found	Peak Found	High	Not Found	High	0.0001861	3.741e-05	4.49	25.14
	FALSE	High	[R].IRIDSLSAQLSQLQK.[Q]		0.00100592	0.000547678	1	6	3	P48679	P48679 [297-311]		1	1699.97	0.01	0.078	0.014					28.5	#DIV/0!	#DIV/0!	#DIV/0!		Not Found	Not Found	High	Peak Found	Not Found	Peak Found	High	Not Found	High	0.0001861	5.519e-05	4.02	40.3
	FALSE	High	[R].IDSLSAQLSQLQK.[Q]		0.000391821	0.000547678	1	6	2	P48679	P48679 [299-311]		0	1430.78	0.01	0.115	0.01					41.3	#DIV/0!	#DIV/0!	#DIV/0!		Not Found	Not Found	High	Not Found	Peak Found	Not Found	High	Not Found	High	0.0001861	1.509e-05	3.8	39.09
	FALSE	High	[R].VAVEEVDEEGK.[F]		0.0165271	0.000547678	1	6	1	P48679	P48679 [440-450]		0	1203.57	0.546	0.129	0.015	1	1		129.2	30.5	#DIV/0!	#DIV/0!	#DIV/0!		Peak Found	Peak Found	Peak Found	Peak Found	Peak Found	Not Found	High	Peak Found	High	0.0001861	0.002626	3	22.89
	FALSE	High	[R].VAVEEVDEEGKFVR.[L]		0.0150671	0.000547678	1	6	2	P48679	P48679 [440-453]		1	1605.81	0.01	0.141	0.01				0.9	49.4	#DIV/0!	#DIV/0!	#DIV/0!		Peak Found	Not Found	High	Not Found	Not Found	Not Found	High	Not Found	High	0.0001861	0.002305	3.54	28.81
	FALSE	High	[R].SVGGSGGGSFGDNLVTR.[S]		0.000850808	0.000547678	1	2	2	P48679	P48679 [629-645]		0	1566.75	0.01	0.244	0.015		1	0.784676		77.4	#DIV/0!	#DIV/0!	#DIV/0!		Not Found	Not Found	High	Peak Found	Peak Found	Peak Found	High	Peak Found	High	0.0001861	4.375e-05	4.31	31.47
	FALSE	High	[K].LALDMEIHAYR.[K]	1xOxidation [M5]	0.0324724	0.000547678	1	6	1	P48679	P48679 [367-377]		0	1347.67	0.01	0.043	0.01					16.4	#DIV/0!	#DIV/0!	#DIV/0!		Not Found	Not Found	Peak Found	Not Found	Not Found	Not Found	High	Not Found	High	0.0001861	0.006655	2.26	31.47
	FALSE	High	[K].LALDMEIHAYR.[K]		0.0453816	0.000547678	1	6	1	P48679	P48679 [367-377]		0	1331.68	0.01	0.09	0.01					33	#DIV/0!	#DIV/0!	#DIV/0!		Not Found	Not Found	Peak Found	Not Found	Not Found	Not Found	High	Not Found	High	0.0001861	0.01068	2.64	35.88
	FALSE	High	[R].LKDLEALLNSK.[E]		0.0163246	0.000547678	1	3	5	P48679	P48679 [134-144]		1	1243.73	0.01	0.406	0.129		1			105.8	#DIV/0!	#DIV/0!	#DIV/0!		Not Found	Not Found	High	High	Not Found	Peak Found	High	Peak Found	High	0.0001861	0.002583	3.06	36.45
	FALSE	High	[R].SGAQASSTPLSPTR.[I]		0.0091356	0.000547678	1	4	1	P48679	P48679 [12-25]		0	1359.69	0.114	0.01	0.032				39.9		#DIV/0!	#DIV/0!	#DIV/0!		Peak Found	Peak Found	Not Found	Not Found	Not Found	Peak Found	High	Not Found	High	0.0001861	0.001155	4.02	21.25
	FALSE	High	[R].MQQQLDEYQELLDIK.[L]	1xOxidation [M1]	0.00188193	0.000547678	1	6	1	P48679	P48679 [352-366]		0	1909.92									#DIV/0!	#DIV/0!	#DIV/0!	No Quan Values	Not Found	Not Found	Not Found	Not Found	Not Found	Not Found	High	Not Found	High	0.0001861	0.0001303	4.14
	FALSE	High	[R].MQQQLDEYQELLDIK.[L]		0.00896765	0.000547678	1	6	1	P48679	P48679 [352-366]		0	1893.93	0.467	0.01	0.01	1			127.2		#DIV/0!	#DIV/0!	#DIV/0!		Peak Found	Peak Found	Not Found	Not Found	Not Found	Not Found	High	Peak Found	High	0.0001861	0.001125	3.5	47.48
	FALSE	High	[R].TLEGELHDLR.[G]		0.0152542	0.000547678	1	3	4	P48679	P48679 [157-166]		0	1182.61	0.01	0.074	0.01					27.6	#DIV/0!	#DIV/0!	#DIV/0!		Not Found	Not Found	High	High	Peak Found	Peak Found	High	Not Found	High	0.0001861	0.002347	2.49	30.34
	FALSE	High	[R].NSNLVGAAHEELQQSR.[I]		0.00040921	0.000547678	1	6	3	P48679	P48679 [281-296]		0	1752.86	0.023	2.07	0.053				2.9	263.2	#DIV/0!	#DIV/0!	#DIV/0!		Peak Found	Not Found	High	Not Found	Not Found	Peak Found	High	Peak Found	High	0.0001861	1.604e-05	4.56	27.49
	FALSE	High	[K].EGDLLAAQAR.[L]		0.0347277	0.000547678	1	3	2	P48679	P48679 [124-133]		0	1043.55	0.01	0.635	0.367					126.9	#DIV/0!	#DIV/0!	#DIV/0!		Not Found	Not Found	Peak Found	Not Found	Not Found	Peak Found	High	Peak Found	High	0.0001861	0.007362	3.17	25.08
	FALSE	High	[K].EAALSTALSEKR.[T]		0.00451032	0.000547678	1	3	1	P48679	P48679 [145-156]		1	1275.69	0.01	0.578	0.01		1			146.6	#DIV/0!	#DIV/0!	#DIV/0!		Not Found	Not Found	Peak Found	Peak Found	Not Found	Not Found	High	Peak Found	High	0.0001861	0.0004347	3.47	24.04
	FALSE	High	[K].EAALSTALSEK.[R]		0.00658103	0.000547678	1	3	2	P48679	P48679 [145-155]		0	1119.59	0.01	0.346	0.109		1			95	#DIV/0!	#DIV/0!	#DIV/0!		Not Found	Not Found	High	Peak Found	Not Found	Peak Found	High	Peak Found	High	0.0001861	0.0007351	3.08	27.58
	FALSE	High	[K].AAYEAELGDARK.[T]		0.00439991	0.000547678	1	2	2	P48679	P48679 [79-90]		1	1293.64	0.01	0.186	0.012					62	#DIV/0!	#DIV/0!	#DIV/0!		Not Found	Not Found	Peak Found	Not Found	Not Found	Peak Found	High	Not Found	High	0.0001861	0.0004222	3.15	22.43
	FALSE	High	[K].AAYEAELGDAR.[K]		0.0332753	0.000547678	1	2	1	P48679	P48679 [79-89]		0	1165.55	0.01	0.01	0.01						#DIV/0!	#DIV/0!	#DIV/0!		Not Found	Not Found	Not Found	Not Found	Peak Found	Not Found	High	Peak Found	High	0.0001861	0.006924	2.34	26.53
	FALSE	High	[R].LADALQELR.[A]		0.0499942	0.00107859	1	6	2	P48679	P48679 [241-249]		0	1028.57	0.01	0.134	0.01					47	#DIV/0!	#DIV/0!	#DIV/0!		Not Found	Not Found	Peak Found	Not Found	Not Found	Peak Found	High	Not Found	High	0.0003612	0.0122	3.01	33.41
	FALSE	High	[K].SNEDQSMGNWQIK.[R]		0.0703754	0.00151474	1	1	1	P48679	P48679 [458-470]		0	1536.67	0.01	0.01	0.01						#DIV/0!	#DIV/0!	#DIV/0!		Not Found	Not Found	Not Found	Not Found	Not Found	Not Found	High	Not Found	High	0.0005026	0.01975	3.22	32.7
	FALSE	High	[K].KEGDLLAAQAR.[L]		0.0806618	0.00192196	1	3	1	P48679	P48679 [123-133]		1	1171.64	0.01	0.357	0.044		1			101.8	#DIV/0!	#DIV/0!	#DIV/0!		Not Found	Not Found	Peak Found	Peak Found	Not Found	Peak Found	High	Peak Found	High	0.0006388	0.02401	3.03	20.86
	FALSE	High	[K].LRDLEDSLAR.[E]		0.0934377	0.00276085	1	6	2	P48679	P48679 [320-329]		1	1187.64	0.01	0.425	0.014		1	0.784676		118.1	#DIV/0!	#DIV/0!	#DIV/0!		Not Found	Not Found	High	Peak Found	Peak Found	Peak Found	High	Peak Found	High	0.0009138	0.02945	3.01	27.3
	FALSE	High	[K].NIYSEELR.[E]		0.137384	0.00923783	1	6	2	P48679	P48679 [209-216]		0	1023.51	0.01	0.021	0.01					8	#DIV/0!	#DIV/0!	#DIV/0!		Not Found	Not Found	High	Peak Found	Peak Found	Peak Found	High	Not Found	High	0.003422	0.05106	2.17	28
	FALSE	High	[K].LEAALGEAK.[K]		0.153675	0.00923783	1	5	1	P48679	P48679 [172-180]		0	901.499									#DIV/0!	#DIV/0!	#DIV/0!	No Quan Values	Not Found	Not Found	Not Found	Not Found	Not Found	Not Found	High	Not Found	High	0.003742	0.06008	2.64
High	Master Protein	P68035	Actin, alpha cardiac muscle 1 OS=Rattus norvegicus OX=10116 GN=Actc1 PE=2 SV=1	0	83.814	49	13	88	6	42	266.17	13	cell organization and biogenesis;cellular component movement;regulation of biological process;response to stimulus	cytoplasm;cytoskeleton;membrane	catalytic activity;nucleotide binding;protein binding	Pf00022	29275	ENSRNOG00000008536.4	Actc1	Striated Muscle Contraction	Adrenergic signaling in cardiomyocytes; Dilated cardiomyopathy; Cardiac muscle contraction; Hypertrophic cardiomyopathy (HCM)	0	2.62601	1.89264	0.122714	44.4	42.5	100.6	127.6	0.1	52.9	359.4	72.5	High	High	High	High	Peak Found	High	High	High
	Checked	Confidence	Annotated Sequence	Modifications	Qvality PEP	Qvality q-value	# Protein Groups	# Proteins	# PSMs	Master Protein Accessions	Positions in Master Proteins	Modifications in Master Proteins	# Missed Cleavages	Theo. MH+ [Da]	Abundance Ratio: (controle CARD445) / (remplissage)	Abundance Ratio: (LPS) / (remplissage)	Abundance Ratio: (NButGT) / (remplissage)	Abundance Ratio Adj. P-Value: (controle CARD445) / (remplissage)	Abundance Ratio Adj. P-Value: (LPS) / (remplissage)	Abundance Ratio Adj. P-Value: (NButGT) / (remplissage)	Abundances (Grouped): controle CARD445	Abundances (Grouped): LPS	#DIV/0!	#DIV/0!	#DIV/0!	Quan Info	Found in Sample: [S68] F68: Sample, 1, controle CARD445	Found in Sample: [S78] F78: Sample, 2, controle CARD445	Found in Sample: [S11] F11: Sample, 5, LPS	Found in Sample: [S12] F12: Sample, 6, LPS	Found in Sample: [S7] F7: Sample, 1, NButGT	Found in Sample: [S8] F8: Sample, 2, NButGT	Found in Sample: [S9] F9: Sample, 3, remplissage	Found in Sample: [S10] F10: Sample, 4, remplissage	Confidence (by Search Engine): Sequest HT	Percolator q-Value (by Search Engine): Sequest HT	Percolator PEP (by Search Engine): Sequest HT	XCorr (by Search Engine): Sequest HT	Top Apex RT [min]
	FALSE	High	[R].TTGIVLDSGDGVTHNVPIYEGYALPHAIMR.[L]	1xOxidation [M29]	0.0382842	0.000547678	1	5	3	P68035	P68035 [150-179]		0	3212.6	0.01	1.166	0.481		1			176.2	#DIV/0!	#DIV/0!	#DIV/0!		Not Found	Not Found	High	High	Not Found	Peak Found	Peak Found	Peak Found	High	0.0001861	0.008395	3.92	42.9
	FALSE	High	[R].VAPEEHPTLLTEAPLNPK.[A]		0.000136484	0.000547678	1	5	10	P68035	P68035 [98-115]		0	1956.04	0.497	1.093	0.638	1	1		61.6	135.4	#DIV/0!	#DIV/0!	#DIV/0!		High	High	High	High	Not Found	High	High	High	High	0.0001861	3.525e-06	4.25	33.58
	FALSE	High	[KR].SYELPDGQVITIGNER.[F]		0.000108492	0.000547678	2	9	18	A0A0G2K3K2; P68035	A0A0G2K3K2 [242-257]; P68035 [241-256]		0	1790.89	0.048	0.339	0.031	1	1	0.784676	13.6	95.5	#DIV/0!	#DIV/0!	#DIV/0!	Shared	High	High	High	High	Peak Found	High	High	High	High	0.0001861	2.581e-06	3.53	43.78
	FALSE	High	[K].IWHHTFYNELR.[V]		0.0121398	0.000547678	2	5	1	A0A0G2K3K2; P68035	A0A0G2K3K2 [88-98]; P68035 [87-97]		0	1515.75	0.01	0.01	0.01						#DIV/0!	#DIV/0!	#DIV/0!	Shared	Not Found	Not Found	Not Found	Not Found	Not Found	Not Found	High	Not Found	High	0.0001861	0.001715	2.54	30.27
	FALSE	High	[K].QEYDEAGPSIVHR.[K]		0.00376846	0.000547678	1	4	2	P68035	P68035 [362-374]		0	1500.71	0.457	1.093	0.417		1		61.6	147.3	#DIV/0!	#DIV/0!	#DIV/0!		Not Found	Peak Found	High	Peak Found	Not Found	Peak Found	High	Peak Found	High	0.0001861	0.0003393	3.55	24.9
	FALSE	High	[K].DLYANNVLSGGTTMYPGIADR.[M]	1xOxidation [M14]	0.0366864	0.000547678	1	4	2	P68035	P68035 [294-314]		0	2244.06									#DIV/0!	#DIV/0!	#DIV/0!	No Quan Values	Not Found	Not Found	High	High	Not Found	Not Found	Not Found	Not Found	High	0.0001861	0.007946	3.91
	FALSE	High	[K].YPIEHGIITNWDDMEK.[I]		0.00261415	0.000547678	1	5	2	P68035	P68035 [71-86]		0	1960.91	0.01	0.104	0.01					37.5	#DIV/0!	#DIV/0!	#DIV/0!		Not Found	Not Found	Peak Found	Not Found	Not Found	Peak Found	High	Not Found	High	0.0001861	0.0002052	4.27	38.98
	FALSE	High	[K].AGFAGDDAPR.[A]		0.0188097	0.000547678	2	8	2	A0A0G2K3K2; P68035	A0A0G2K3K2 [22-31]; P68035 [21-30]		0	976.448	11.59	0.177	0.01	1	1		363.1	5.5	#DIV/0!	#DIV/0!	#DIV/0!	Shared	High	High	Peak Found	Peak Found	Not Found	Not Found	Peak Found	Peak Found	High	0.0001861	0.00312	2.86	21.61
	FALSE	High	[R].AVFPSIVGRPR.[H]		0.0161246	0.000547678	2	8	12	A0A0G2K3K2; P68035	A0A0G2K3K2 [32-42]; P68035 [31-41]		0	1198.71	0.123	0.443	0.096	1	1		29.7	106.5	#DIV/0!	#DIV/0!	#DIV/0!	Shared	High	High	High	High	Not Found	High	High	High	High	0.0001861	0.002535	2.5	30.95
	FALSE	High	[R].GYSFVTTAER.[E]		0.0251098	0.000547678	1	5	4	P68035	P68035 [199-208]		0	1130.55	0.555	0.909	0.037	1	1	0.784676	88.8	145.3	#DIV/0!	#DIV/0!	#DIV/0!		High	High	Peak Found	High	Peak Found	Peak Found	Peak Found	High	High	0.0001861	0.004692	2.63	29.91
	FALSE	High	[R].HQGVMVGMGQK.[D]	2xOxidation [M5; M8]	0.000804614	0.000547678	2	9	6	A0A0G2K3K2; P68035	A0A0G2K3K2 [43-53]; P68035 [42-52]		0	1203.56	0.165	2.534	0.039				17.6	271.2	#DIV/0!	#DIV/0!	#DIV/0!	Shared	Not Found	Peak Found	Peak Found	Not Found	Not Found	Peak Found	High	Peak Found	High	0.0001861	4.068e-05	3.13	16.37
	FALSE	High	[R].HQGVMVGMGQK.[D]	1xOxidation [M]	0.000572036	0.000547678	2	9	6	A0A0G2K3K2; P68035	A0A0G2K3K2 [43-53]; P68035 [42-52]		0	1187.57	0.01	2.262	0.115					267.9	#DIV/0!	#DIV/0!	#DIV/0!	Shared	Not Found	Not Found	Peak Found	Not Found	Not Found	Peak Found	High	Peak Found	High	0.0001861	2.543e-05	3.55	17.93
	FALSE	High	[R].HQGVMVGMGQK.[D]		0.000508438	0.000547678	2	9	2	A0A0G2K3K2; P68035	A0A0G2K3K2 [43-53]; P68035 [42-52]		0	1171.57	0.013	0.137	0.045		1		4.3	45.9	#DIV/0!	#DIV/0!	#DIV/0!	Shared	Peak Found	Not Found	Peak Found	Peak Found	Not Found	Peak Found	High	Peak Found	High	0.0001861	2.15e-05	3.61	19.81
	FALSE	High	[K].EITALAPSTMK.[I]	1xOxidation [M10]	0.00683009	0.000547678	2	8	12	A0A0G2K3K2; P68035	A0A0G2K3K2 [319-329]; P68035 [318-328]		0	1177.61	0.288	0.496	0.13	1	1		60.1	103.7	#DIV/0!	#DIV/0!	#DIV/0!	Shared	High	High	High	High	Not Found	Peak Found	High	Peak Found	High	0.0001861	0.0007722	2.47	25.7
	FALSE	High	[K].EITALAPSTMK.[I]		0.00206539	0.000547678	2	8	4	A0A0G2K3K2; P68035	A0A0G2K3K2 [319-329]; P68035 [318-328]		0	1161.62	0.01	0.284	0.01		1			88.1	#DIV/0!	#DIV/0!	#DIV/0!	Shared	Not Found	Not Found	High	Peak Found	Peak Found	Not Found	High	Peak Found	High	0.0001861	0.0001486	2.81	29.79
	FALSE	High	[K].YPIEHGIITNWDDMEK.[I]	1xOxidation [M14]	0.0769326	0.00192196	1	5	1	P68035	P68035 [71-86]		0	1976.91	0.01	0.107	0.01					38.7	#DIV/0!	#DIV/0!	#DIV/0!		Not Found	Not Found	Peak Found	Not Found	Not Found	Not Found	High	Not Found	High	0.0006388	0.0223	3.22	34.98
	FALSE	High	[R].DLTDYLMK.[I]		0.129088	0.00744727	2	9	1	A0A0G2K3K2; P68035	A0A0G2K3K2 [187-194]; P68035 [186-193]		0	998.486	0.01	0.078	0.01					28.9	#DIV/0!	#DIV/0!	#DIV/0!	Shared	Not Found	Not Found	Peak Found	Not Found	Not Found	Not Found	High	Not Found	High	0.002743	0.04676	2.51	43.54
High	Master Protein	Q6P0K8	Junction plakoglobin OS=Rattus norvegicus OX=10116 GN=Jup PE=1 SV=1	0	82.298	29	16	77	16	81.7	253.89	16	cell organization and biogenesis;cellular component movement;regulation of biological process;response to stimulus	cytoplasm;cytoskeleton;cytosol;membrane;nucleus	protein binding;signal transducer activity;structural molecule activity	Pf00514	81679	ENSRNOG00000015380.6	Jup	VEGFR2 mediated vascular permeability; Formation of the cornified envelope; Adherens junctions interactions; Neutrophil degranulation	Acute myeloid leukemia; Transcriptional misregulation in cancer; Pathways in cancer; Arrhythmogenic right ventricular cardiomyopathy (ARVC)	0	21.301	2.52188	0.0309055	3.2	7.1	171.1	48.3	0.2	16.9	539.2	14.1	High	High	High	High	Peak Found	High	High	High
	Checked	Confidence	Annotated Sequence	Modifications	Qvality PEP	Qvality q-value	# Protein Groups	# Proteins	# PSMs	Master Protein Accessions	Positions in Master Proteins	Modifications in Master Proteins	# Missed Cleavages	Theo. MH+ [Da]	Abundance Ratio: (controle CARD445) / (remplissage)	Abundance Ratio: (LPS) / (remplissage)	Abundance Ratio: (NButGT) / (remplissage)	Abundance Ratio Adj. P-Value: (controle CARD445) / (remplissage)	Abundance Ratio Adj. P-Value: (LPS) / (remplissage)	Abundance Ratio Adj. P-Value: (NButGT) / (remplissage)	Abundances (Grouped): controle CARD445	Abundances (Grouped): LPS	#DIV/0!	#DIV/0!	#DIV/0!	Quan Info	Found in Sample: [S68] F68: Sample, 1, controle CARD445	Found in Sample: [S78] F78: Sample, 2, controle CARD445	Found in Sample: [S11] F11: Sample, 5, LPS	Found in Sample: [S12] F12: Sample, 6, LPS	Found in Sample: [S7] F7: Sample, 1, NButGT	Found in Sample: [S8] F8: Sample, 2, NButGT	Found in Sample: [S9] F9: Sample, 3, remplissage	Found in Sample: [S10] F10: Sample, 4, remplissage	Confidence (by Search Engine): Sequest HT	Percolator q-Value (by Search Engine): Sequest HT	Percolator PEP (by Search Engine): Sequest HT	XCorr (by Search Engine): Sequest HT	Top Apex RT [min]
	FALSE	High	[R].LNTIPLFVQLLYSSVENIQR.[V]		0.00123439	0.000547678	1	1	4	Q6P0K8	Q6P0K8 [583-602]		0	2347.3	0.01	0.059	0.022					21.7	#DIV/0!	#DIV/0!	#DIV/0!		Not Found	Not Found	High	High	Not Found	High	High	Not Found	High	0.0001861	7.289e-05	4.43	53.16
	FALSE	High	[R].LNYGIPAIVK.[L]		0.00864092	0.000547678	1	1	5	Q6P0K8	Q6P0K8 [478-487]		0	1087.65	0.069	1.131	0.01	1	1	0.784676	12.5	204.9	#DIV/0!	#DIV/0!	#DIV/0!		Peak Found	Peak Found	High	High	Peak Found	Peak Found	High	Peak Found	High	0.0001861	0.001073	2.67	38.96
	FALSE	High	[K].LLNDEDPVVVTK.[A]		0.0033916	0.000547678	1	1	5	Q6P0K8	Q6P0K8 [150-161]		0	1341.73	0.07	0.875	0.028	1	1	0.784676	14.1	177.4	#DIV/0!	#DIV/0!	#DIV/0!		Peak Found	High	High	High	Peak Found	Peak Found	High	High	High	0.0001861	0.0002951	3.38	31.52
	FALSE	High	[K].LLNQPNQWPLVK.[A]		0.0129931	0.000547678	1	1	1	Q6P0K8	Q6P0K8 [488-499]		0	1449.82	0.015	0.138	0.026				5	46.9	#DIV/0!	#DIV/0!	#DIV/0!		Not Found	Peak Found	High	Peak Found	Not Found	Peak Found	Peak Found	Not Found	High	0.0001861	0.001885	3.02	40.35
	FALSE	High	[K].SAIVHLINYQDDAELATR.[A]		5.08985e-05	0.000547678	1	1	8	Q6P0K8	Q6P0K8 [125-142]		0	2029.03	0.01	1.215	0.248		1		1.7	196.5	#DIV/0!	#DIV/0!	#DIV/0!		Not Found	Peak Found	High	High	Not Found	High	High	High	High	0.0001861	9.053e-07	4.18	38.53
	FALSE	High	[R].NEGTATYAAAVLFR.[I]		0.000486833	0.000547678	1	1	6	Q6P0K8	Q6P0K8 [638-651]		0	1483.75	0.071	0.753	0.224	1	1		13.8	147	#DIV/0!	#DIV/0!	#DIV/0!		High	High	High	High	Not Found	Peak Found	High	Peak Found	High	0.0001861	2.033e-05	4.09	42.93
	FALSE	High	[K].TLVTQNSGVEALIHAILR.[A]		7.95585e-05	0.000547678	1	1	6	Q6P0K8	Q6P0K8 [427-444]		0	1935.1	0.01	0.743	0.288		1			146.4	#DIV/0!	#DIV/0!	#DIV/0!		Not Found	Not Found	High	High	Not Found	High	High	High	High	0.0001861	1.686e-06	4.28	50.8
	FALSE	High	[K].EAADAIDAEGASAPLMELLHSR.[N]		3.62229e-06	0.000547678	1	1	1	Q6P0K8	Q6P0K8 [616-637]		0	2267.1	0.01	0.01	0.01						#DIV/0!	#DIV/0!	#DIV/0!		Not Found	Not Found	Not Found	Not Found	Not Found	Not Found	High	Not Found	High	0.0001861	2.383e-08	5.48	48.94
	FALSE	High	[R].ALMGSPQLVAAVVR.[T]		0.00396	0.000547678	1	1	2	Q6P0K8	Q6P0K8 [178-191]		0	1411.81	0.01	0.069	0.014					25.4	#DIV/0!	#DIV/0!	#DIV/0!		Not Found	Not Found	High	Peak Found	Not Found	Peak Found	High	Not Found	High	0.0001861	0.0003657	2.82	42.81
	FALSE	High	[R].ALMGSPQLVAAVVR.[T]	1xOxidation [M3]	0.00303353	0.000547678	1	1	8	Q6P0K8	Q6P0K8 [178-191]		0	1427.8	0.117	0.774	0.191	1	1		22.5	148.7	#DIV/0!	#DIV/0!	#DIV/0!		High	High	High	High	Not Found	High	High	High	High	0.0001861	0.0002517	2.95	37.85
	FALSE	High	[R].HVAAGTQQPYTDGVR.[M]		3.37979e-05	0.000547678	1	1	12	Q6P0K8	Q6P0K8 [541-555]		0	1599.79	0.055	1.79	0.289	1	1		7	228.5	#DIV/0!	#DIV/0!	#DIV/0!		Peak Found	High	High	High	Not Found	High	High	Peak Found	High	0.0001861	5.152e-07	4.15	20.49
	FALSE	High	[R].VSVELTNSLFK.[H]		0.00423934	0.000547678	1	1	6	Q6P0K8	Q6P0K8 [664-674]		0	1236.68	0.044	1.08	0.179	1	1		7.6	187.6	#DIV/0!	#DIV/0!	#DIV/0!		Peak Found	Peak Found	High	High	Not Found	High	High	High	High	0.0001861	0.000401	3.24	41.13
	FALSE	High	[R].LAEPSQLLK.[S]		0.0537473	0.00107859	1	1	7	Q6P0K8	Q6P0K8 [116-124]		0	998.588	0.074	0.97	0.203	1	1		13.2	172.7	#DIV/0!	#DIV/0!	#DIV/0!		High	High	High	High	Not Found	Peak Found	High	High	High	0.0003612	0.01355	2.83	31.09
	FALSE	High	[K].AAMIVNQLSK.[K]	1xOxidation [M3]	0.0923501	0.00276085	1	1	1	Q6P0K8	Q6P0K8 [162-171]		0	1090.59	0.18	0.835	0.18	1	1		32.8	152.2	#DIV/0!	#DIV/0!	#DIV/0!		Peak Found	Peak Found	Peak Found	Peak Found	Not Found	Peak Found	High	Peak Found	High	0.0009138	0.02889	2.49	24.7
	FALSE	High	[R].TMQNTSDLDTAR.[C]		0.101389	0.00276085	1	1	1	Q6P0K8	Q6P0K8 [192-203]		0	1352.61	0.01	0.071	0.01					26.6	#DIV/0!	#DIV/0!	#DIV/0!		Not Found	Not Found	Not Found	Peak Found	Not Found	Not Found	High	Not Found	High	0.0009138	0.03317	2.86	21.92
	FALSE	High	[R].EGLLAIFK.[S]		0.110593	0.00408764	1	3	3	Q6P0K8	Q6P0K8 [217-224]		0	890.535	0.01	4.903	0.14		1	0.858242		324.5	#DIV/0!	#DIV/0!	#DIV/0!		Not Found	Not Found	High	Peak Found	Peak Found	Peak Found	High	Peak Found	High	0.001348	0.03739	2.33	46.13
	FALSE	High	[K].SGGIPALVR.[M]		0.132052	0.0078677	1	1	1	Q6P0K8	Q6P0K8 [225-233]		0	869.52	0.098	1.401	0.031		1	0.784676	15.5	221.5	#DIV/0!	#DIV/0!	#DIV/0!		Not Found	Peak Found	Peak Found	Peak Found	Peak Found	Peak Found	High	Peak Found	High	0.002881	0.04821	1.82	30.33
High	Master Protein	P34058	Heat shock protein HSP 90-beta OS=Rattus norvegicus OX=10116 GN=Hsp90ab1 PE=1 SV=4	0	81.103	32	20	52	7	83.2	171.03	20	cell organization and biogenesis;metabolic process;regulation of biological process;response to stimulus	cell surface;cytoplasm;cytosol;extracellular;membrane;mitochondrion;nucleus	enzyme regulator activity;nucleotide binding;protein binding;RNA binding	Pf00183, Pf02518, Pf13589	301252	ENSRNOG00000019834.6	Hsp90ab1	HSP90 chaperone cycle for steroid hormone receptors (SHR); Aryl hydrocarbon receptor signalling; Regulation of actin dynamics for phagocytic cup formation; Neutrophil degranulation; The role of GTSE1 in G2/M progression after G2 checkpoint; The NLRP3 inflammasome; Attenuation phase; Sema3A PAK dependent Axon repulsion; HSF1 activation	Antigen processing and presentation; Prostate cancer; Estrogen signaling pathway; Protein processing in endoplasmic reticulum; PI3K-Akt signaling pathway; Progesterone-mediated oocyte maturation; Pathways in cancer; NOD-like receptor signaling pathway	2	1.6983	4.91576	0.0341025	37.1	33.5	99.5	20.4	0.9	19.2	576.3	13.1	High	High	High	Peak Found	Peak Found	Peak Found	High	Peak Found
	Checked	Confidence	Annotated Sequence	Modifications	Qvality PEP	Qvality q-value	# Protein Groups	# Proteins	# PSMs	Master Protein Accessions	Positions in Master Proteins	Modifications in Master Proteins	# Missed Cleavages	Theo. MH+ [Da]	Abundance Ratio: (controle CARD445) / (remplissage)	Abundance Ratio: (LPS) / (remplissage)	Abundance Ratio: (NButGT) / (remplissage)	Abundance Ratio Adj. P-Value: (controle CARD445) / (remplissage)	Abundance Ratio Adj. P-Value: (LPS) / (remplissage)	Abundance Ratio Adj. P-Value: (NButGT) / (remplissage)	Abundances (Grouped): controle CARD445	Abundances (Grouped): LPS	#DIV/0!	#DIV/0!	#DIV/0!	Quan Info	Found in Sample: [S68] F68: Sample, 1, controle CARD445	Found in Sample: [S78] F78: Sample, 2, controle CARD445	Found in Sample: [S11] F11: Sample, 5, LPS	Found in Sample: [S12] F12: Sample, 6, LPS	Found in Sample: [S7] F7: Sample, 1, NButGT	Found in Sample: [S8] F8: Sample, 2, NButGT	Found in Sample: [S9] F9: Sample, 3, remplissage	Found in Sample: [S10] F10: Sample, 4, remplissage	Confidence (by Search Engine): Sequest HT	Percolator q-Value (by Search Engine): Sequest HT	Percolator PEP (by Search Engine): Sequest HT	XCorr (by Search Engine): Sequest HT	Top Apex RT [min]
	FALSE	High	[K].IDIIPNPQER.[T]		0.0177955	0.000547678	1	2	2	P34058	P34058 [73-82]		0	1194.65	0.095	0.105	0.021				31	34.4	#DIV/0!	#DIV/0!	#DIV/0!		High	Peak Found	Peak Found	Not Found	Not Found	Peak Found	High	Not Found	High	0.0001861	0.002903	3.42	33.87
	FALSE	High	[R].TLTLVDTGIGMTK.[A]	1xOxidation [M11]	0.00165213	0.000547678	2	3	5	P34058; P82995	P34058 [83-95]; P82995 [88-100]		0	1365.73	0.357	0.07	0.027				98.2	19.4	#DIV/0!	#DIV/0!	#DIV/0!	Shared	High	High	Peak Found	Peak Found	Not Found	Peak Found	High	Not Found	High	0.0001861	0.0001096	3.03	35.13
	FALSE	High	[R].NPDDITQEEYGEFYK.[S]		0.000667993	0.000547678	1	2	5	P34058	P34058 [292-306]		0	1847.8	0.402	0.387	0.125	1	1		84	80.8	#DIV/0!	#DIV/0!	#DIV/0!		High	High	High	Peak Found	Not Found	Peak Found	High	Peak Found	High	0.0001861	3.129e-05	4.07	38.24
	FALSE	High	[K].EGLELPEDEEEK.[K]		0.00596027	0.000547678	2	3	2	P34058; P82995	P34058 [539-550]; P82995 [548-559]		0	1416.64	0.222	0.166	0.01				64.1	47.8	#DIV/0!	#DIV/0!	#DIV/0!	Shared	High	High	Peak Found	Not Found	Not Found	Not Found	Peak Found	Not Found	High	0.0001861	0.000641	2.44	31.56
	FALSE	High	[K].EGLELPEDEEEKKK.[MQ]		0.0101482	0.000547678	2	3	2	P34058; P82995	P34058 [539-552]; P82995 [548-561]		2	1672.83	0.164	0.449	0.055		1		39.3	107.6	#DIV/0!	#DIV/0!	#DIV/0!	Shared	Not Found	Peak Found	Peak Found	Peak Found	Not Found	Peak Found	High	Peak Found	High	0.0001861	0.001334	3.03	23.93
	FALSE	High	[K].EDQTEYLEER.[R]		0.0114834	0.000547678	2	3	4	P34058; P82995	P34058 [187-196]; P82995 [192-201]		0	1311.57	0.06	0.169	0.01				19.6	55	#DIV/0!	#DIV/0!	#DIV/0!	Shared	High	High	High	Not Found	Not Found	Not Found	High	Not Found	High	0.0001861	0.001582	3.43	26.73
	FALSE	High	[K].ADLINNLGTIAK.[S]		0.0018703	0.000547678	2	3	2	P34058; P82995	P34058 [96-107]; P82995 [101-112]		0	1242.71	0.348	0.451	0.057	1	1	0.784676	75	97.3	#DIV/0!	#DIV/0!	#DIV/0!	Shared	High	High	Peak Found	Peak Found	Peak Found	Peak Found	Peak Found	Peak Found	High	0.0001861	0.0001298	3.53	38.58
	FALSE	High	[R].YESLTDPSKLDSGK.[E]		0.0294463	0.000547678	2	4	2	P34058; P82995	P34058 [56-69]; P82995 [61-74]		1	1539.75	0.01	0.144	0.01		1			50.4	#DIV/0!	#DIV/0!	#DIV/0!	Shared	Not Found	Not Found	Peak Found	Peak Found	Not Found	Not Found	High	Peak Found	High	0.0001861	0.005851	2.72	27.47
	FALSE	High	[R].YHTSQSGDEMTSLSEYVSR.[M]		4.04595e-05	0.000547678	1	2	3	P34058	P34058 [457-475]		0	2176.95	0.01	5.361	0.162					328.7	#DIV/0!	#DIV/0!	#DIV/0!		Not Found	Not Found	High	Not Found	Peak Found	Not Found	High	Peak Found	High	0.0001861	6.59e-07	4.7	34.21
	FALSE	High	[K].YIDQEELNK.[T]		0.0360218	0.000547678	2	3	3	P34058; P82995	P34058 [276-284]; P82995 [285-293]		0	1151.56	0.318	0.144	0.01	1	1		86.8	39.4	#DIV/0!	#DIV/0!	#DIV/0!	Shared	High	High	Peak Found	Peak Found	Peak Found	Not Found	High	Peak Found	High	0.0001861	0.007738	2.68	24
	FALSE	High	[R].YHTSQSGDEMTSLSEYVSR.[M]	1xOxidation [M10]	0.000169581	0.000547678	1	2	2	P34058	P34058 [457-475]		0	2192.94	0.423	0.311	0.153	1	1		89.7	66	#DIV/0!	#DIV/0!	#DIV/0!		Peak Found	Peak Found	Peak Found	Peak Found	Not Found	Peak Found	High	Peak Found	High	0.0001861	4.767e-06	4.32	29.01
	FALSE	High	[K].VILHLKEDQTEYLEER.[R]		0.00708856	0.000547678	2	3	1	P34058; P82995	P34058 [181-196]; P82995 [186-201]		1	2015.04	0.01	0.272	0.013					84.7	#DIV/0!	#DIV/0!	#DIV/0!	Shared	Not Found	Not Found	High	Not Found	Not Found	Peak Found	Peak Found	Not Found	High	0.0001861	0.0008141	3.77	31.91
	FALSE	High	[R].GVVDSEDLPLNISR.[E]		0.000775219	0.000547678	2	4	8	P34058; P82995	P34058 [379-392]; P82995 [388-401]		0	1513.79	0.094	0.215	0.012	1	1	0.784676	28.4	65.1	#DIV/0!	#DIV/0!	#DIV/0!	Shared	High	High	High	High	Peak Found	Peak Found	High	High	High	0.0001861	3.87e-05	3.33	39.91
	FALSE	High	[R].ELISNASDALDKIR.[LY]		0.00251869	0.000547678	2	4	1	Q66HD0; P34058	Q66HD0 [103-116]; P34058 [42-55]		1	1544.83	0.01	0.223	0.159		1			64.6	#DIV/0!	#DIV/0!	#DIV/0!	Shared	Not Found	Not Found	Peak Found	Peak Found	Not Found	Peak Found	High	Peak Found	High	0.0001861	0.0001946	3.56	36.67
	FALSE	High	[R].ELISNASDALDK.[I]		0.00179085	0.000547678	2	4	5	Q66HD0; P34058	Q66HD0 [103-114]; P34058 [42-53]		0	1275.64	0.443	0.359	0.01	1	1		98.2	79.8	#DIV/0!	#DIV/0!	#DIV/0!	Shared	High	High	High	High	Not Found	Not Found	High	Peak Found	High	0.0001861	0.000122	3.02	30.69
	FALSE	High	[K].EQVANSAFVER.[V]		0.00513699	0.000547678	1	2	4	P34058	P34058 [492-502]		0	1249.62	0.06	0.104	0.01				20.4	35.6	#DIV/0!	#DIV/0!	#DIV/0!		High	High	High	Peak Found	Peak Found	Peak Found	High	Not Found	High	0.0001861	0.0005235	3.23	25.77
	FALSE	High	[K].EKYIDQEELNK.[T]		0.0531035	0.00107859	2	3	1	P34058; P82995	P34058 [274-284]; P82995 [283-293]		1	1408.7	1.394	0.458	0.28	1	1		178	58.5	#DIV/0!	#DIV/0!	#DIV/0!	Shared	Peak Found	Peak Found	Peak Found	Peak Found	Not Found	Peak Found	High	Peak Found	High	0.0003612	0.01327	2.97	22.42
	FALSE	High	[K].LGLGIDEDEVTAEEPSAAVPDEIPPLEGDEDASR.[M]		0.0707956	0.00151474	1	2	1	P34058	P34058 [686-719]		0	3535.64	0.01	0.537	1.084					81.9	#DIV/0!	#DIV/0!	#DIV/0!		Not Found	Not Found	Not Found	Peak Found	Not Found	Peak Found	High	Peak Found	High	0.0005026	0.01991	5.21	49.54
	FALSE	High	[K].SIYYITGESK.[E]		0.108693	0.00364826	1	2	1	P34058	P34058 [482-491]		0	1160.58	0.727	0.859	0.273	1	1		101.7	120.2	#DIV/0!	#DIV/0!	#DIV/0!		High	Peak Found	Peak Found	Peak Found	Not Found	Peak Found	Peak Found	Peak Found	High	0.001204	0.03656	2.06	30.14
	FALSE	High	[R].RAPFDLFENKK.[K]		0.108067	0.00364826	1	2	1	P34058	P34058 [338-348]		2	1364.73	0.01	0.128	0.01					45.5	#DIV/0!	#DIV/0!	#DIV/0!		Not Found	Not Found	Peak Found	Not Found	Not Found	Not Found	High	Not Found	High	0.001204	0.03636	1.94	31.27
	FALSE	High	[K].HFSVEGQLEFR.[A]		0.151973	0.00923783	2	3	1	P34058; P82995	P34058 [320-330]; P82995 [329-339]		0	1348.66	0.025	0.377	0.033				6.9	105	#DIV/0!	#DIV/0!	#DIV/0!	Shared	Peak Found	Not Found	Peak Found	Not Found	Not Found	Peak Found	High	Peak Found	High	0.003742	0.05892	2.94	34.34
High	Master Protein	P63018	Heat shock cognate 71 kDa protein OS=Rattus norvegicus OX=10116 GN=Hspa8 PE=1 SV=1	0	79.184	41	19	69	15	70.8	237.12	19	cell organization and biogenesis;cellular component movement;metabolic process;regulation of biological process;response to stimulus;transport	cell surface;cytoplasm;cytosol;endosome;membrane;nucleus;spliceosomal complex;vacuole	catalytic activity;nucleotide binding;protein binding;RNA binding	Pf00012, Pf02463, Pf06723	24468		Hspa8		MAPK signaling pathway; Antigen processing and presentation; Measles; Longevity regulating pathway - multiple species; Legionellosis; Epstein-Barr virus infection; Influenza A; Estrogen signaling pathway; Protein processing in endoplasmic reticulum; Toxoplasmosis; Spliceosome; Endocytosis	4	3.6465	5.59563	0.0209146	16.5	14.9	86.8	27.7	1.2	12.2	585.1	55.6	High	High	High	High	Peak Found	Peak Found	High	High
	Checked	Confidence	Annotated Sequence	Modifications	Qvality PEP	Qvality q-value	# Protein Groups	# Proteins	# PSMs	Master Protein Accessions	Positions in Master Proteins	Modifications in Master Proteins	# Missed Cleavages	Theo. MH+ [Da]	Abundance Ratio: (controle CARD445) / (remplissage)	Abundance Ratio: (LPS) / (remplissage)	Abundance Ratio: (NButGT) / (remplissage)	Abundance Ratio Adj. P-Value: (controle CARD445) / (remplissage)	Abundance Ratio Adj. P-Value: (LPS) / (remplissage)	Abundance Ratio Adj. P-Value: (NButGT) / (remplissage)	Abundances (Grouped): controle CARD445	Abundances (Grouped): LPS	#DIV/0!	#DIV/0!	#DIV/0!	Quan Info	Found in Sample: [S68] F68: Sample, 1, controle CARD445	Found in Sample: [S78] F78: Sample, 2, controle CARD445	Found in Sample: [S11] F11: Sample, 5, LPS	Found in Sample: [S12] F12: Sample, 6, LPS	Found in Sample: [S7] F7: Sample, 1, NButGT	Found in Sample: [S8] F8: Sample, 2, NButGT	Found in Sample: [S9] F9: Sample, 3, remplissage	Found in Sample: [S10] F10: Sample, 4, remplissage	Confidence (by Search Engine): Sequest HT	Percolator q-Value (by Search Engine): Sequest HT	Percolator PEP (by Search Engine): Sequest HT	XCorr (by Search Engine): Sequest HT	Top Apex RT [min]
	FALSE	High	[R].IINEPTAAAIAYGLDK.[GKR]		0.000273419	0.000547678	3	8	11	P55063; P63018; P06761	P55063 [174-189]; P63018 [172-187]; P06761 [198-213]		0	1659.9	0.04	0.242	0.041	0.714832	1	0.784676	12.2	73.1	#DIV/0!	#DIV/0!	#DIV/0!	Shared	High	High	High	High	Peak Found	Peak Found	High	High	High	0.0001861	9.158e-06	4.23	42.51
	FALSE	High	[R].IINEPTAAAIAYGLDKK.[VG]		0.00494956	0.000547678	1	6	5	P63018	P63018 [172-188]		1	1787.99	0.042	0.312	0.116	0.714832	1		11.3	84.9	#DIV/0!	#DIV/0!	#DIV/0!		High	Peak Found	High	High	Not Found	Peak Found	High	High	High	0.0001861	0.0004944	4.73	37.48
	FALSE	High	[R].TTPSYVAFTDTER.[L]		0.00157217	0.000547678	3	8	4	P55063; P63018; P0DMW0	P55063 [39-51]; P63018 [37-49]; P0DMW0 [37-49]		0	1487.7	0.185	0.402	0.015	1	1	0.784676	46.2	100.4	#DIV/0!	#DIV/0!	#DIV/0!	Shared	Peak Found	Peak Found	High	Peak Found	Peak Found	Peak Found	High	High	High	0.0001861	0.0001018	3.51	32.74
	FALSE	High	[KR].VEIIANDQGNR.[TI]		0.0389897	0.000547678	4	9	4	P55063; P63018; P0DMW0; P06761	P55063 [28-38]; P63018 [26-36]; P0DMW0 [26-36]; P06761 [50-60]		0	1228.63	0.034	0.01	0.01				13.2	2.9	#DIV/0!	#DIV/0!	#DIV/0!	Shared	Peak Found	High	Peak Found	Peak Found	Peak Found	Not Found	High	Not Found	High	0.0001861	0.008587	2.86	23.86
	FALSE	High	[K].TVTNAVVTVPAYFNDSQR.[Q]		0.000411757	0.000547678	1	4	6	P63018	P63018 [138-155]		0	1982	0.039	0.085	0.01				13.9	30.1	#DIV/0!	#DIV/0!	#DIV/0!		High	High	High	Not Found	Peak Found	Not Found	High	Not Found	High	0.0001861	1.62e-05	3.9	41.21
	FALSE	High	[R].RFDDAVVQSDMK.[H]	1xOxidation [M11]	0.0239068	0.000547678	1	5	2	P63018	P63018 [77-88]		1	1426.66	1.723	0.223	0.01	1	1		233.9	30.3	#DIV/0!	#DIV/0!	#DIV/0!		Peak Found	Peak Found	Peak Found	Peak Found	Not Found	Not Found	High	Peak Found	High	0.0001861	0.004357	3.63	22.38
	FALSE	High	[K].QTQTFTTYSDNQPGVLIQVYEGER.[A]		0.00107028	0.000547678	2	7	4	P63018; P0DMW0	P63018 [424-447]; P0DMW0 [424-447]		0	2774.33	0.01	0.153	0.031					51.6	#DIV/0!	#DIV/0!	#DIV/0!	Shared	Not Found	Not Found	High	Peak Found	Peak Found	Not Found	High	Not Found	High	0.0001861	6.002e-05	4.39	46.6
	FALSE	High	[K].SQIHDIVLVGGSTR.[I]		0.0318826	0.000547678	1	6	2	P63018	P63018 [329-342]		0	1481.81	0.275	0.376	0.14	1	1		61.4	83.9	#DIV/0!	#DIV/0!	#DIV/0!		Peak Found	Peak Found	High	Peak Found	Not Found	Peak Found	High	Peak Found	High	0.0001861	0.006496	2.91	29.76
	FALSE	High	[K].STAGDTHLGGEDFDNR.[M]		0.00494956	0.000547678	1	7	3	P63018	P63018 [221-236]		0	1691.73	0.011	0.25	0.01	0.518286	1		3.6	79.3	#DIV/0!	#DIV/0!	#DIV/0!		Peak Found	Peak Found	Peak Found	High	Peak Found	Not Found	High	High	High	0.0001861	0.0004951	3.02	24.93
	FALSE	High	[K].SENVQDLLLLDVTPLSLGIETAGGVMTVLIK.[R]		0.00930669	0.000547678	1	6	1	P63018	P63018 [385-415]		0	3238.79									#DIV/0!	#DIV/0!	#DIV/0!	No Quan Values	Not Found	Not Found	Not Found	Not Found	Not Found	Not Found	High	Not Found	High	0.0001861	0.001188	5.3
	FALSE	High	[K].SINPDEAVAYGAAVQAAILSGDK.[S]		1.05944e-05	0.000547678	1	6	1	P63018	P63018 [362-384]		0	2260.15	0.01	0.01	0.01						#DIV/0!	#DIV/0!	#DIV/0!		Not Found	Not Found	Not Found	Not Found	Not Found	Not Found	High	Peak Found	High	0.0001861	1.046e-07	5.31	51.28
	FALSE	High	[K].NSLESYAFNMK.[A]	1xOxidation [M10]	0.00529858	0.000547678	1	6	2	P63018	P63018 [540-550]		0	1319.59	0.125	0.033	0.01				43.1	11.3	#DIV/0!	#DIV/0!	#DIV/0!		High	High	Peak Found	Peak Found	Peak Found	Not Found	Peak Found	Not Found	High	0.0001861	0.0005465	2.97	32.12
	FALSE	High	[K].NSLESYAFNMK.[A]		0.0280389	0.000547678	1	6	1	P63018	P63018 [540-550]		0	1303.6	0.01	0.113	0.01					40.6	#DIV/0!	#DIV/0!	#DIV/0!		Not Found	Not Found	Peak Found	Not Found	Peak Found	Peak Found	High	Not Found	High	0.0001861	0.005428	3.27	37.82
	FALSE	High	[K].NQVAMNPTNTVFDAK.[CR]	1xOxidation [M5]	0.000147947	0.000547678	1	5	6	P63018	P63018 [57-71]		0	1665.79	0.355	0.286	0.167	1	1		78.5	63.3	#DIV/0!	#DIV/0!	#DIV/0!		High	High	Peak Found	Peak Found	Not Found	Peak Found	High	High	High	0.0001861	3.933e-06	3.87	29.25
	FALSE	High	[K].DAGTIAGLNVLR.[I]		0.0066219	0.000547678	1	6	3	P63018	P63018 [160-171]		0	1199.67	0.165	0.35	0.057	1	1	0.784676	42	89	#DIV/0!	#DIV/0!	#DIV/0!		High	High	Peak Found	Peak Found	Peak Found	Peak Found	High	Peak Found	High	0.0001861	0.0007391	3.35	41.35
	FALSE	High	[R].FEELNADLFR.[G]		0.0143416	0.000547678	1	8	4	P63018	P63018 [302-311]		0	1253.62	0.052	0.083	0.01				18.3	29.4	#DIV/0!	#DIV/0!	#DIV/0!		High	High	High	Peak Found	Not Found	Not Found	High	Not Found	High	0.0001861	0.002153	2.65	43.24
	FALSE	High	[K].FELTGIPPAPR.[G]		0.0138204	0.000547678	1	5	5	P63018	P63018 [459-469]		0	1197.66	0.02	0.305	0.012	0.907013	1	0.784676	6.1	91.2	#DIV/0!	#DIV/0!	#DIV/0!		Peak Found	Peak Found	High	Peak Found	Peak Found	Peak Found	High	High	High	0.0001861	0.002042	2.66	38.26
	FALSE	High	[K].SFYPEEVSSMVLTK.[M]	1xOxidation [M10]	0.0581187	0.00151474	1	5	1	P63018	P63018 [113-126]		0	1632.78	0.01	0.428	0.04		1	0.784676		116.6	#DIV/0!	#DIV/0!	#DIV/0!		Not Found	Not Found	Peak Found	Peak Found	Peak Found	Peak Found	High	Peak Found	High	0.0005026	0.01506	3.13	38.82
	FALSE	High	[R].ARFEELNADLFR.[G]		0.10198	0.00276085	1	8	3	P63018	P63018 [300-311]		1	1480.75	0.01	0.465	0.053		1	0.784676		122.4	#DIV/0!	#DIV/0!	#DIV/0!		Not Found	Not Found	High	Peak Found	Peak Found	Peak Found	High	Peak Found	High	0.0009138	0.0334	3.41	39.28
	FALSE	High	[R].MVNHFIAEFK.[R]		0.142905	0.00923783	1	4	1	P63018	P63018 [237-246]		0	1235.62	0.01	0.062	0.01					23.2	#DIV/0!	#DIV/0!	#DIV/0!		Not Found	Not Found	Peak Found	Not Found	Peak Found	Peak Found	High	Not Found	High	0.003531	0.0543	2.62	33.74
High	Master Protein	Q6IMF3	Keratin, type II cytoskeletal 1 OS=Rattus norvegicus OX=10116 GN=Krt1 PE=2 SV=1	0	78.796	16	13	385	11	64.8	1232.21	13	defense response;metabolic process;regulation of biological process;response to stimulus	cytoskeleton;membrane;nucleus	structural molecule activity	Pf00038, Pf13166, Pf13514	300250		Krt1			1	9.58529	1.28813	0.0485946	13.1	20.9	273.5	52.4	1.9	18.5	399.6	20.2	High	High	High	High	High	High	High	High
	Checked	Confidence	Annotated Sequence	Modifications	Qvality PEP	Qvality q-value	# Protein Groups	# Proteins	# PSMs	Master Protein Accessions	Positions in Master Proteins	Modifications in Master Proteins	# Missed Cleavages	Theo. MH+ [Da]	Abundance Ratio: (controle CARD445) / (remplissage)	Abundance Ratio: (LPS) / (remplissage)	Abundance Ratio: (NButGT) / (remplissage)	Abundance Ratio Adj. P-Value: (controle CARD445) / (remplissage)	Abundance Ratio Adj. P-Value: (LPS) / (remplissage)	Abundance Ratio Adj. P-Value: (NButGT) / (remplissage)	Abundances (Grouped): controle CARD445	Abundances (Grouped): LPS	#DIV/0!	#DIV/0!	#DIV/0!	Quan Info	Found in Sample: [S68] F68: Sample, 1, controle CARD445	Found in Sample: [S78] F78: Sample, 2, controle CARD445	Found in Sample: [S11] F11: Sample, 5, LPS	Found in Sample: [S12] F12: Sample, 6, LPS	Found in Sample: [S7] F7: Sample, 1, NButGT	Found in Sample: [S8] F8: Sample, 2, NButGT	Found in Sample: [S9] F9: Sample, 3, remplissage	Found in Sample: [S10] F10: Sample, 4, remplissage	Confidence (by Search Engine): Sequest HT	Percolator q-Value (by Search Engine): Sequest HT	Percolator PEP (by Search Engine): Sequest HT	XCorr (by Search Engine): Sequest HT	Top Apex RT [min]
	FALSE	High	[R].LLRDYQELMNTK.[L]	1xOxidation [M9]	0.0223449	0.000547678	1	2	7	Q6IMF3	Q6IMF3 [460-471]		1	1539.78	1.281	0.918	0.046	1	1	0.784676	157.9	113.2	#DIV/0!	#DIV/0!	#DIV/0!		High	High	High	Peak Found	Peak Found	Peak Found	High	High	High	0.0001861	0.003961	3.18	26.91
	FALSE	High	[R].TNAENEFVTIKK.[D]		0.00131337	0.000547678	1	2	81	Q6IMF3	Q6IMF3 [277-288]		1	1393.73	0.437	1.535	0.048	1	1	0.784676	57.9	203.3	#DIV/0!	#DIV/0!	#DIV/0!		High	High	High	High	High	High	High	High	High	0.0001861	7.987e-05	3.59	25.29
	FALSE	High	[K].RTNAENEFVTIK.[K]		0.0054992	0.000547678	1	2	5	Q6IMF3	Q6IMF3 [276-287]		1	1421.74	0.071	1.138	0.31	1	1		11.3	180.7	#DIV/0!	#DIV/0!	#DIV/0!		Peak Found	High	High	High	Not Found	Peak Found	High	Peak Found	High	0.0001861	0.0005708	3.87	26.28
	FALSE	High	[K].RTNAENEFVTIKK.[D]		0.00196543	0.000547678	1	2	3	Q6IMF3	Q6IMF3 [276-288]		2	1549.83	0.01	1.363	0.215		1			211.5	#DIV/0!	#DIV/0!	#DIV/0!		Not Found	Not Found	High	High	Not Found	Peak Found	High	Peak Found	High	0.0001861	0.0001395	3.5	22.07
	FALSE	High	[R].SKAEAETFYQSK.[Y]		0.0119908	0.000547678	1	2	1	Q6IMF3	Q6IMF3 [364-375]		1	1388.67	100						400		#DIV/0!	#DIV/0!	#DIV/0!		Not Found	High	Not Found	Not Found	Not Found	Not Found	Not Found	Not Found	High	0.0001861	0.001681	3.66	20.62
	FALSE	High	[R].MDSELKNMQDLVEEYR.[T]	2xOxidation [M1; M8]	0.00523334	0.000547678	1	3	1	Q6IMF3	Q6IMF3 [251-266]		1	2031.9	100						400		#DIV/0!	#DIV/0!	#DIV/0!		Not Found	High	Not Found	Not Found	Not Found	Not Found	Not Found	Not Found	High	0.0001861	0.0005345	3.34	31.44
	FALSE	High	[R].TNAENEFVTIK.[K]		0.00113173	0.000547678	1	2	62	Q6IMF3	Q6IMF3 [277-287]		0	1265.64	0.06	0.89	0.055	1	1	0.784676	12	177.6	#DIV/0!	#DIV/0!	#DIV/0!		High	High	High	High	High	High	High	High	High	0.0001861	6.515e-05	3.35	30.91
	FALSE	High	[K].WELLQQVDTSTR.[T]		0.000319288	0.000547678	1	3	21	Q6IMF3	Q6IMF3 [211-222]		0	1475.75	0.058	1.403	0.077	1	1	0.784676	9.2	221.2	#DIV/0!	#DIV/0!	#DIV/0!		High	High	High	High	High	High	High	Peak Found	High	0.0001861	1.134e-05	3.34	41.22
	FALSE	High	[R].DYQELMNTK.[L]	1xOxidation [M6]	0.0464946	0.000547678	1	2	28	Q6IMF3	Q6IMF3 [463-471]		0	1157.51	0.169	2.311	0.093	1	1	0.795205	18.9	258.7	#DIV/0!	#DIV/0!	#DIV/0!		High	High	High	High	High	High	High	Peak Found	High	0.0001861	0.01098	2.24	25.82
	FALSE	High	[R].DYQELMNTK.[L]		0.0343065	0.000547678	1	2	17	Q6IMF3	Q6IMF3 [463-471]		0	1141.52	0.012	1.229	0.081	1	1	0.795205	2	211.7	#DIV/0!	#DIV/0!	#DIV/0!		High	High	High	High	High	Peak Found	High	High	High	0.0001861	0.007211	2.36	30.92
	FALSE	High	[K].FASFIDKVR.[F]		0.0366864	0.000547678	7	24	5	A0A0G2JZQ9; A0A0G2K7N1; Q6IG05; Q6P6Q2; Q6IMF3; Q4FZU2; Q10758	A0A0G2JZQ9 [178-186]; A0A0G2K7N1 [145-153]; Q6IG05 [151-159]; Q6P6Q2 [175-183]; Q6IMF3 [190-198]; Q4FZU2 [163-171]; Q10758 [102-110]		1	1082.6	0.842	0.636	0.939	1	1		98.6	74.4	#DIV/0!	#DIV/0!	#DIV/0!	Shared	High	High	High	High	Not Found	High	Peak Found	Peak Found	High	0.0001861	0.007922	2.78	30.89
	FALSE	High	[R].FLEQQNQVLQTKWELLQQVDTSTR.[T]		3.77907e-05	0.000547678	1	3	5	Q6IMF3	Q6IMF3 [199-222]		1	2932.52	0.01	0.397	1.143		1			62.5	#DIV/0!	#DIV/0!	#DIV/0!		Not Found	Not Found	High	High	Not Found	High	High	High	High	0.0001861	6.037e-07	5.65	46.96
	FALSE	High	[R].FLEQQNQVLQTK.[W]		8.57071e-05	0.000547678	2	7	140	A0A0G2JZQ9; Q6IMF3	A0A0G2JZQ9 [187-198]; Q6IMF3 [199-210]		0	1475.79	0.157	1.465	0.073	1	1	0.784676	23.3	217.4	#DIV/0!	#DIV/0!	#DIV/0!	Shared	High	High	High	High	High	High	High	High	High	0.0001861	1.866e-06	3.8	29.88
	FALSE	High	[R].LLRDYQELMNTK.[L]		0.0531035	0.00107859	1	2	8	Q6IMF3	Q6IMF3 [460-471]		1	1523.79	0.039	1.025	0.105	1	1	0.795205	7.1	189.1	#DIV/0!	#DIV/0!	#DIV/0!		High	Peak Found	High	Peak Found	Peak Found	High	High	Peak Found	High	0.0003612	0.01323	3.44	33.38
	FALSE	High	[K].NTKMEISELNR.[V]	1xOxidation [M4]	0.0928924	0.00276085	1	2	1	Q6IMF3	Q6IMF3 [392-402]		1	1350.67	3.271	0.01	0.01				306.4		#DIV/0!	#DIV/0!	#DIV/0!		Not Found	High	Not Found	Not Found	Not Found	Not Found	Not Found	Peak Found	High	0.0009138	0.02909	2.38	20.44
High	Master Protein	G3V9A3	RCG31390 OS=Rattus norvegicus OX=10116 GN=Sfn PE=3 SV=1	0	78.429	43	12	62	10	27.7	183.09	12	cell differentiation;cell organization and biogenesis;regulation of biological process;response to stimulus	cytoplasm;cytosol;nucleus	protein binding	Pf00244	313017	ENSRNOG00000033153.4	Sfn	TP53 Regulates Metabolic Genes; Chk1/Chk2(Cds1) mediated inactivation of Cyclin B:Cdk1 complex; TP53 Regulates Transcription of Genes Involved in G2 Cell Cycle Arrest; RHO GTPases activate PKNs; Translocation of GLUT4 to the plasma membrane; Activation of BAD and translocation to mitochondria	Aldosterone-regulated sodium reabsorption; Cell cycle; p53 signaling pathway	3	9.5625	9.29281	0.00647067	4.8	3.2	68.6	7.9	0.5	4.1	691.5	19.4	Peak Found	Peak Found	High	Peak Found	Peak Found	Peak Found	High	Peak Found
	Checked	Confidence	Annotated Sequence	Modifications	Qvality PEP	Qvality q-value	# Protein Groups	# Proteins	# PSMs	Master Protein Accessions	Positions in Master Proteins	Modifications in Master Proteins	# Missed Cleavages	Theo. MH+ [Da]	Abundance Ratio: (controle CARD445) / (remplissage)	Abundance Ratio: (LPS) / (remplissage)	Abundance Ratio: (NButGT) / (remplissage)	Abundance Ratio Adj. P-Value: (controle CARD445) / (remplissage)	Abundance Ratio Adj. P-Value: (LPS) / (remplissage)	Abundance Ratio Adj. P-Value: (NButGT) / (remplissage)	Abundances (Grouped): controle CARD445	Abundances (Grouped): LPS	#DIV/0!	#DIV/0!	#DIV/0!	Quan Info	Found in Sample: [S68] F68: Sample, 1, controle CARD445	Found in Sample: [S78] F78: Sample, 2, controle CARD445	Found in Sample: [S11] F11: Sample, 5, LPS	Found in Sample: [S12] F12: Sample, 6, LPS	Found in Sample: [S7] F7: Sample, 1, NButGT	Found in Sample: [S8] F8: Sample, 2, NButGT	Found in Sample: [S9] F9: Sample, 3, remplissage	Found in Sample: [S10] F10: Sample, 4, remplissage	Confidence (by Search Engine): Sequest HT	Percolator q-Value (by Search Engine): Sequest HT	Percolator PEP (by Search Engine): Sequest HT	XCorr (by Search Engine): Sequest HT	Top Apex RT [min]
	FALSE	High	[K].TTFDEAMADLHTLSEDSYK.[D]		0.000276832	0.000547678	1	2	3	G3V9A3	G3V9A3 [196-214]		0	2173.96	0.01	0.085	0.01					31.2	#DIV/0!	#DIV/0!	#DIV/0!		Not Found	Not Found	High	Not Found	Not Found	Not Found	High	Not Found	High	0.0001861	9.326e-06	5.16	48.75
	FALSE	High	[K].TTFDEAMADLHTLSEDSYK.[D]	1xOxidation [M7]	0.000514785	0.000547678	1	2	4	G3V9A3	G3V9A3 [196-214]		0	2189.95	0.01	0.314	0.072					90.7	#DIV/0!	#DIV/0!	#DIV/0!		Not Found	Not Found	Peak Found	Not Found	Not Found	Peak Found	High	Peak Found	High	0.0001861	2.198e-05	4.51	40.78
	FALSE	High	[K].TTFDEAMADLHTLSEDSYKDSTLIMQLLR.[D]		0.000250675	0.000547678	1	2	3	G3V9A3	G3V9A3 [196-224]		1	3344.6	0.01	0.127	0.01					45.1	#DIV/0!	#DIV/0!	#DIV/0!		Not Found	Not Found	High	Not Found	Not Found	Not Found	High	Not Found	High	0.0001861	8.16e-06	4.1	52.75
	FALSE	High	[R].LGLALNFSVFHYEIANSPEEAISLAK.[T]		3.69033e-06	0.000547678	1	1	1	G3V9A3	G3V9A3 [170-195]		0	2833.48									#DIV/0!	#DIV/0!	#DIV/0!	No Quan Values	Not Found	Not Found	Not Found	Not Found	Not Found	Not Found	High	Not Found	High	0.0001861	2.451e-08	6.63
	FALSE	High	[R].SAYQEAMDISKK.[E]	1xOxidation [M7]	0.0149745	0.000547678	1	2	7	G3V9A3	G3V9A3 [149-160]		1	1386.66	0.013	0.153	0.01		1		4.5	52.5	#DIV/0!	#DIV/0!	#DIV/0!		Not Found	Peak Found	High	Peak Found	Not Found	Not Found	High	Peak Found	High	0.0001861	0.002285	2.76	22.7
	FALSE	High	[R].SAYQEAMDISK.[K]	1xOxidation [M7]	0.0401936	0.000547678	1	2	2	G3V9A3	G3V9A3 [149-159]		0	1258.56	0.05	1.039	0.01	1			9.5	199	#DIV/0!	#DIV/0!	#DIV/0!		Peak Found	Peak Found	Peak Found	Not Found	Not Found	Not Found	High	Peak Found	High	0.0001861	0.009023	2.12	24.63
	FALSE	High	[R].SAYQEAMDISK.[K]		0.0338903	0.000547678	1	2	2	G3V9A3	G3V9A3 [149-159]		0	1242.57	0.01	0.852	0.019			0.784676		182.2	#DIV/0!	#DIV/0!	#DIV/0!		Not Found	Not Found	Peak Found	Not Found	Peak Found	Peak Found	High	Peak Found	High	0.0001861	0.007118	2.04	30
	FALSE	High	[K].DSTLIMQLLR.[D]	1xOxidation [M6]	0.0170443	0.000547678	6	10	5	P35213; P68255; G3V9A3; P61983; A0A0G2JV65; P62260	P35213 [215-224]; P68255 [213-222]; G3V9A3 [215-224]; P61983 [218-227]; A0A0G2JV65 [224-233]; P62260 [216-225]		0	1205.66	0.051	0.166	0.043	0.867284	1	0.784676	16.2	52.7	#DIV/0!	#DIV/0!	#DIV/0!	Shared	High	High	Peak Found	Peak Found	Peak Found	Peak Found	High	High	High	0.0001861	0.002725	2.72	49.14
	FALSE	High	[K].DSTLIMQLLR.[D]		0.00797313	0.000547678	6	10	5	P35213; P68255; G3V9A3; P61983; A0A0G2JV65; P62260	P35213 [215-224]; P68255 [213-222]; G3V9A3 [215-224]; P61983 [218-227]; A0A0G2JV65 [224-233]; P62260 [216-225]		0	1189.66	0.01	0.26	0.051		1	0.784676		79.3	#DIV/0!	#DIV/0!	#DIV/0!	Shared	Not Found	Not Found	High	High	Peak Found	High	High	High	High	0.0001861	0.00096	2.99	50.44
	FALSE	High	[R].YLAEVATGDDKKR.[I]		0.00232364	0.000547678	1	2	8	G3V9A3	G3V9A3 [130-142]		2	1465.76	0.021	0.453	0.013	1	1	0.840076	5.6	121.8	#DIV/0!	#DIV/0!	#DIV/0!		Peak Found	Peak Found	High	Peak Found	Peak Found	Peak Found	High	Peak Found	High	0.0001861	0.0001751	3.7	17.94
	FALSE	High	[R].YLAEVATGDDK.[K]		0.00607203	0.000547678	1	2	3	G3V9A3	G3V9A3 [130-140]		0	1181.57	0.103	2.283	0.01				12.1	269.7	#DIV/0!	#DIV/0!	#DIV/0!		Peak Found	Not Found	High	Not Found	Not Found	Not Found	High	Peak Found	High	0.0001861	0.0006549	2.65	25.39
	FALSE	High	[R].YLAEVATGDDKK.[R]		0.00977866	0.000547678	1	2	3	G3V9A3	G3V9A3 [130-141]		1	1309.66	0.01	0.301	0.026		1			90.8	#DIV/0!	#DIV/0!	#DIV/0!		Not Found	Not Found	High	Peak Found	Not Found	Peak Found	High	Peak Found	High	0.0001861	0.001271	3.31	21.25
	FALSE	High	[R].NLLSVAYK.[N]		0.0624548	0.00151474	6	10	10	P35213; P68255; G3V9A3; P61983; A0A0G2JV65; P62260	P35213 [44-51]; P68255 [42-49]; G3V9A3 [42-49]; P61983 [43-50]; A0A0G2JV65 [53-60]; P62260 [43-50]		0	907.525	0.056	0.22	0.035	1	1		17.1	67.3	#DIV/0!	#DIV/0!	#DIV/0!	Shared	High	Peak Found	High	High	Not Found	Peak Found	High	High	High	0.0005026	0.01669	2.9	32.97
	FALSE	High	[K].EMPPTNPIR.[L]	1xOxidation [M2]	0.0830783	0.00192196	1	2	1	G3V9A3	G3V9A3 [161-169]		0	1070.53	0.016	0.01	0.01				6.3	1.4	#DIV/0!	#DIV/0!	#DIV/0!		Peak Found	Peak Found	Not Found	Peak Found	Not Found	Not Found	High	Not Found	High	0.0006388	0.02495	2.46	21.98
	FALSE	High	[R].YEDMAAFMK.[S]		0.0928924	0.00276085	1	2	2	G3V9A3	G3V9A3 [19-27]		0	1105.47	0.01	0.028	0.01					11	#DIV/0!	#DIV/0!	#DIV/0!		Not Found	Not Found	Peak Found	Not Found	Not Found	Not Found	High	Not Found	High	0.0009138	0.02911	2.53	36.81
	FALSE	High	[R].SAYQEAMDISKK.[E]		0.0896823	0.00276085	1	2	2	G3V9A3	G3V9A3 [149-160]		1	1370.66	0.01	4.266	0.01					324	#DIV/0!	#DIV/0!	#DIV/0!		Not Found	Not Found	High	Not Found	Not Found	Not Found	High	Peak Found	High	0.0009138	0.02767	2.64	26.09
	FALSE	High	[R].YEDMAAFMK.[S]	1xOxidation [M8]	0.14533	0.00923783	1	2	1	G3V9A3	G3V9A3 [19-27]		0	1121.46									#DIV/0!	#DIV/0!	#DIV/0!	No Quan Values	Not Found	Not Found	Not Found	Not Found	Not Found	Not Found	High	Not Found	High	0.003652	0.05542	2.22
High	Master Protein	Q6IFU9	Keratin 16 OS=Rattus norvegicus OX=10116 GN=Krt16 PE=1 SV=1	0	78.389	21	12	170	7	50.7	526.09	12	cell differentiation;cell organization and biogenesis;cellular component movement;defense response;regulation of biological process;response to stimulus	cytoskeleton;nucleus	structural molecule activity	Pf00038, Pf07888	303530	ENSRNOG00000014441.3	Krt16	Formation of the cornified envelope		0	16.66	8.04802	0.061605	1.9	3.1	62.1	21.2	0.6	40.7	663.8	6.6	High	High	High	High	High	High	High	High
	Checked	Confidence	Annotated Sequence	Modifications	Qvality PEP	Qvality q-value	# Protein Groups	# Proteins	# PSMs	Master Protein Accessions	Positions in Master Proteins	Modifications in Master Proteins	# Missed Cleavages	Theo. MH+ [Da]	Abundance Ratio: (controle CARD445) / (remplissage)	Abundance Ratio: (LPS) / (remplissage)	Abundance Ratio: (NButGT) / (remplissage)	Abundance Ratio Adj. P-Value: (controle CARD445) / (remplissage)	Abundance Ratio Adj. P-Value: (LPS) / (remplissage)	Abundance Ratio Adj. P-Value: (NButGT) / (remplissage)	Abundances (Grouped): controle CARD445	Abundances (Grouped): LPS	#DIV/0!	#DIV/0!	#DIV/0!	Quan Info	Found in Sample: [S68] F68: Sample, 1, controle CARD445	Found in Sample: [S78] F78: Sample, 2, controle CARD445	Found in Sample: [S11] F11: Sample, 5, LPS	Found in Sample: [S12] F12: Sample, 6, LPS	Found in Sample: [S7] F7: Sample, 1, NButGT	Found in Sample: [S8] F8: Sample, 2, NButGT	Found in Sample: [S9] F9: Sample, 3, remplissage	Found in Sample: [S10] F10: Sample, 4, remplissage	Confidence (by Search Engine): Sequest HT	Percolator q-Value (by Search Engine): Sequest HT	Percolator PEP (by Search Engine): Sequest HT	XCorr (by Search Engine): Sequest HT	Top Apex RT [min]
	FALSE	High	[R].ILNEMRDQYEQMAEK.[N]		0.0258918	0.000547678	1	3	1	Q6IFU9	Q6IFU9 [274-288]		1	1897.88									#DIV/0!	#DIV/0!	#DIV/0!	No Quan Values	Not Found	Not Found	Not Found	Not Found	Not Found	Not Found	High	Not Found	High	0.0001861	0.004857	4.1
	FALSE	High	[K].TRLEQEIATYRR.[L]		0.00448246	0.000547678	4	10	3	Q6IFU9; Q6IFU7; Q6IFU8; Q6IFV1	Q6IFU9 [397-408]; Q6IFU7 [385-396]; Q6IFU8 [375-386]; Q6IFV1 [413-424]		2	1535.83	0.412	0.716	0.01	1	1		77.5	134.5	#DIV/0!	#DIV/0!	#DIV/0!	Shared	High	High	Peak Found	Peak Found	Not Found	Not Found	High	Peak Found	High	0.0001861	0.000434	4.49	26.37
	FALSE	High	[K].TRLEQEIATYR.[RS]		0.0033916	0.000547678	4	11	14	Q6IFU9; Q6IFU7; Q6IFU8; Q6IFV1	Q6IFU9 [397-407]; Q6IFU7 [385-395]; Q6IFU8 [375-385]; Q6IFV1 [413-423]		1	1379.73	0.01	0.616	0.014	1	1	0.784676	2.2	150.3	#DIV/0!	#DIV/0!	#DIV/0!	Shared	Peak Found	High	High	High	Peak Found	High	High	High	High	0.0001861	0.0002932	4.06	29.4
	FALSE	High	[R].LEQEIATYR.[RS]		0.007588	0.000547678	4	14	9	Q6IFU9; Q6IFU7; Q6IFU8; Q6IFV1	Q6IFU9 [399-407]; Q6IFU7 [387-395]; Q6IFU8 [377-385]; Q6IFV1 [415-423]		0	1122.58	0.032	0.551	0.391	1	1		6.4	111.7	#DIV/0!	#DIV/0!	#DIV/0!	Shared	Peak Found	High	High	High	Not Found	High	High	Peak Found	High	0.0001861	0.0008914	2.83	26.22
	FALSE	High	[K].NHEEEMLALR.[G]		0.0146095	0.000547678	1	1	2	Q6IFU9	Q6IFU9 [243-252]		0	1241.59	0.01	0.638	0.089		1	0.849214		147.8	#DIV/0!	#DIV/0!	#DIV/0!		Not Found	Not Found	High	Peak Found	Peak Found	Peak Found	High	Peak Found	High	0.0001861	0.002212	3.18	28.3
	FALSE	High	[K].NHEEEMLALR.[G]	1xOxidation [M6]	0.0254198	0.000547678	1	1	7	Q6IFU9	Q6IFU9 [243-252]		0	1257.59	0.03	0.633	0.013	1	1	0.784676	7.1	151	#DIV/0!	#DIV/0!	#DIV/0!		Peak Found	Peak Found	High	High	Peak Found	Peak Found	High	Peak Found	High	0.0001861	0.004739	2.69	22.39
	FALSE	High	[K].VTMQNLNDR.[L]		0.00848203	0.000547678	4	8	4	Q6IFU9; Q6IFV3; Q6IFV1; Q6IFW6	Q6IFU9 [108-116]; Q6IFV3 [96-104]; Q6IFV1 [124-132]; Q6IFW6 [147-155]		0	1090.53	0.055	0.26	0.03	1	1		16.4	77.4	#DIV/0!	#DIV/0!	#DIV/0!	Shared	Peak Found	Peak Found	Peak Found	High	Not Found	Peak Found	High	Peak Found	High	0.0001861	0.001039	2.94	23.26
	FALSE	High	[K].VTMQNLNDR.[L]	1xOxidation [M3]	0.0224826	0.000547678	4	8	54	Q6IFU9; Q6IFV3; Q6IFV1; Q6IFW6	Q6IFU9 [108-116]; Q6IFV3 [96-104]; Q6IFV1 [124-132]; Q6IFW6 [147-155]		0	1106.53	0.097	0.364	0.029	1	1	0.784676	26.1	97.8	#DIV/0!	#DIV/0!	#DIV/0!	Shared	High	High	High	High	High	High	High	High	High	0.0001861	0.004003	2.46	18.9
	FALSE	High	[K].ASLENSLEETKGR.[Y]		0.00235263	0.000547678	1	3	8	Q6IFU9	Q6IFU9 [344-356]		1	1433.72	0.136	0.73	0.099	1	1		27.7	148.6	#DIV/0!	#DIV/0!	#DIV/0!		Peak Found	High	High	High	Not Found	High	High	Peak Found	High	0.0001861	0.0001778	3.82	24
	FALSE	High	[K].ASLENSLEETK.[G]		0.00219752	0.000547678	1	3	12	Q6IFU9	Q6IFU9 [344-354]		0	1220.6	0.01	0.515	0.074	1	1	0.849214	1.3	129.2	#DIV/0!	#DIV/0!	#DIV/0!		Peak Found	Peak Found	High	High	Peak Found	High	High	High	High	0.0001861	0.0001615	2.78	27.05
	FALSE	High	[R].GQTGGDVNVEMDAAPGVDLSR.[I]		6.29166e-06	0.000547678	1	3	19	Q6IFU9	Q6IFU9 [253-273]		0	2087.97	0.01	0.473	0.195		1	0.912889		113.3	#DIV/0!	#DIV/0!	#DIV/0!		Not Found	Not Found	High	High	High	High	High	Peak Found	High	0.0001861	5.126e-08	4.67	37
	FALSE	High	[R].GQTGGDVNVEMDAAPGVDLSR.[I]	1xOxidation [M11]	2.01963e-05	0.000547678	1	3	26	Q6IFU9	Q6IFU9 [253-273]		0	2103.96	0.076	0.481	0.091	1	1	0.784676	18.5	116.7	#DIV/0!	#DIV/0!	#DIV/0!		High	High	High	High	High	High	High	Peak Found	High	0.0001861	2.544e-07	4.04	32.57
	FALSE	High	[K].KNHEEEMLALR.[G]	1xOxidation [M7]	0.0112725	0.000547678	1	1	7	Q6IFU9	Q6IFU9 [242-252]		1	1385.68	0.024	0.665	0.375	1	1		4.7	128.9	#DIV/0!	#DIV/0!	#DIV/0!		Peak Found	Peak Found	High	High	Not Found	Peak Found	High	Peak Found	High	0.0001861	0.001548	3.05	19.51
	FALSE	High	[R].ILNEMRDQYEQMAEK.[N]	2xOxidation [M5; M12]	0.118496	0.00577989	1	3	1	Q6IFU9	Q6IFU9 [274-288]		1	1929.87	0.121	0.26	0.033				34.2	73.6	#DIV/0!	#DIV/0!	#DIV/0!		High	Peak Found	Peak Found	Peak Found	Peak Found	Peak Found	Peak Found	Not Found	High	0.001773	0.04118	2.13	22.23
	FALSE	High	[R].ADLEMQIESLREELAYLK.[K]		0.126184	0.00706587	1	1	1	Q6IFU9	Q6IFU9 [224-241]		1	2151.1									#DIV/0!	#DIV/0!	#DIV/0!	No Quan Values	Not Found	Not Found	Not Found	Not Found	Not Found	Not Found	High	Not Found	High	0.002474	0.04539	3.45
	FALSE	High	[R].ADLEMQIESLREELAYLK.[K]	1xOxidation [M5]	0.135076	0.00868375	1	1	1	Q6IFU9	Q6IFU9 [224-241]		1	2167.1	0.011	0.037	0.051				4	13.6	#DIV/0!	#DIV/0!	#DIV/0!		Peak Found	Peak Found	Peak Found	Not Found	Not Found	Peak Found	High	Not Found	High	0.003142	0.04975	3.51	49.35
	FALSE	High	[R].LEQEIATYRR.[L]		0.151973	0.00923783	4	11	1	Q6IFU9; Q6IFU7; Q6IFU8; Q6IFV1	Q6IFU9 [399-408]; Q6IFU7 [387-396]; Q6IFU8 [377-386]; Q6IFV1 [415-424]		1	1278.68	0.973	0.757	0.525	1	1		119.6	93.1	#DIV/0!	#DIV/0!	#DIV/0!	Shared	High	Peak Found	Peak Found	Peak Found	Not Found	Peak Found	Peak Found	Peak Found	High	0.003742	0.05937	3.45	22.48
High	Master Protein	Q6P9V9	Tubulin alpha-1B chain OS=Rattus norvegicus OX=10116 GN=Tuba1b PE=1 SV=1	0	74.109	39	12	47	4	50.1	165.79	12	cell organization and biogenesis;response to stimulus	cytoplasm;cytoskeleton;membrane	catalytic activity;nucleotide binding;protein binding;RNA binding;structural molecule activity	Pf00091, Pf03953	500929	ENSRNOG00000053468.1	Tuba1b	Hedgehog 'on' state; Hedgehog 'off' state; Intraflagellar transport	Apoptosis; Gap junction; Phagosome	8	7.29412	5.90502	0.0213961	8.4	6.9	102	9.6	6.5	7.6	653.8	5.2	High	High	High	Peak Found	High	Peak Found	High	Peak Found
	Checked	Confidence	Annotated Sequence	Modifications	Qvality PEP	Qvality q-value	# Protein Groups	# Proteins	# PSMs	Master Protein Accessions	Positions in Master Proteins	Modifications in Master Proteins	# Missed Cleavages	Theo. MH+ [Da]	Abundance Ratio: (controle CARD445) / (remplissage)	Abundance Ratio: (LPS) / (remplissage)	Abundance Ratio: (NButGT) / (remplissage)	Abundance Ratio Adj. P-Value: (controle CARD445) / (remplissage)	Abundance Ratio Adj. P-Value: (LPS) / (remplissage)	Abundance Ratio Adj. P-Value: (NButGT) / (remplissage)	Abundances (Grouped): controle CARD445	Abundances (Grouped): LPS	#DIV/0!	#DIV/0!	#DIV/0!	Quan Info	Found in Sample: [S68] F68: Sample, 1, controle CARD445	Found in Sample: [S78] F78: Sample, 2, controle CARD445	Found in Sample: [S11] F11: Sample, 5, LPS	Found in Sample: [S12] F12: Sample, 6, LPS	Found in Sample: [S7] F7: Sample, 1, NButGT	Found in Sample: [S8] F8: Sample, 2, NButGT	Found in Sample: [S9] F9: Sample, 3, remplissage	Found in Sample: [S10] F10: Sample, 4, remplissage	Confidence (by Search Engine): Sequest HT	Percolator q-Value (by Search Engine): Sequest HT	Percolator PEP (by Search Engine): Sequest HT	XCorr (by Search Engine): Sequest HT	Top Apex RT [min]
	FALSE	High	[R].LISQIVSSITASLR.[F]		0.00073769	0.000547678	2	5	2	Q6P9V9; Q5XIF6	Q6P9V9 [230-243]; Q5XIF6 [230-243]		0	1487.88	0.01	0.015	0.018					5.9	#DIV/0!	#DIV/0!	#DIV/0!	Shared	Not Found	Not Found	High	Peak Found	Peak Found	Peak Found	High	Not Found	High	0.0001861	3.617e-05	3.32	51.32
	FALSE	High	[R].IHFPLATYAPVISAEK.[A]		0.000368254	0.000547678	2	6	6	Q6P9V9; Q5XIF6	Q6P9V9 [265-280]; Q5XIF6 [265-280]		0	1756.96	0.057	0.527	0.347		1		11.9	109.1	#DIV/0!	#DIV/0!	#DIV/0!	Shared	Not Found	Peak Found	High	Peak Found	Not Found	Peak Found	High	Peak Found	High	0.0001861	1.381e-05	4.19	43.28
	FALSE	High	[R].QLFHPEQLITGKEDAANNYAR.[G]		0.000361464	0.000547678	2	7	2	Q6P9V9; Q5XIF6	Q6P9V9 [85-105]; Q5XIF6 [85-105]		1	2415.21	0.01	0.112	0.01					40.4	#DIV/0!	#DIV/0!	#DIV/0!	Shared	Not Found	Not Found	Peak Found	Not Found	Not Found	Not Found	High	Not Found	High	0.0001861	1.353e-05	5.18	35.23
	FALSE	High	[R].QLFHPEQLITGK.[E]		0.0123669	0.000547678	2	7	1	Q6P9V9; Q5XIF6	Q6P9V9 [85-96]; Q5XIF6 [85-96]		0	1410.77	0.01	0.071	0.012					26.1	#DIV/0!	#DIV/0!	#DIV/0!	Shared	Not Found	Not Found	Peak Found	Not Found	Not Found	Peak Found	High	Not Found	High	0.0001861	0.001751	4.01	36.08
	FALSE	High	[K].TIGGGDDSFNTFFSETGAGK.[H]		0.000190795	0.000547678	1	5	5	Q6P9V9	Q6P9V9 [41-60]		0	2007.89	0.024	0.043	0.013				9	15.8	#DIV/0!	#DIV/0!	#DIV/0!		High	High	High	Peak Found	Peak Found	Peak Found	High	Not Found	High	0.0001861	5.596e-06	3.92	45.98
	FALSE	High	[R].NLDIERPTYTNLNR.[L]		0.00219752	0.000547678	2	7	6	Q6P9V9; Q5XIF6	Q6P9V9 [216-229]; Q5XIF6 [216-229]		0	1718.88	0.269	1.118	0.216	1	1		41.4	171.8	#DIV/0!	#DIV/0!	#DIV/0!	Shared	High	High	High	Peak Found	Not Found	Peak Found	High	Peak Found	High	0.0001861	0.0001613	4.05	31.08
	FALSE	High	[K].DVNAAIATIK.[T]		0.00691519	0.000547678	1	5	4	Q6P9V9	Q6P9V9 [327-336]		0	1015.58	0.222	0.389	0.071	1	1	0.784676	52.8	92.6	#DIV/0!	#DIV/0!	#DIV/0!		High	High	Peak Found	Peak Found	Peak Found	Peak Found	High	Peak Found	High	0.0001861	0.0007888	3.48	32.07
	FALSE	High	[R].AFVHWYVGEGMEEGEFSEAR.[E]	1xOxidation [M11]	0.0116261	0.000547678	2	7	1	Q6P9V9; Q5XIF6	Q6P9V9 [403-422]; Q5XIF6 [403-422]		0	2346.01	0.01	0.307	0.01					94	#DIV/0!	#DIV/0!	#DIV/0!	Shared	Not Found	Not Found	Peak Found	Not Found	Not Found	Not Found	High	Peak Found	High	0.0001861	0.001615	3.77	40.17
	FALSE	High	[R].AVFVDLEPTVIDEVR.[T]		0.000303829	0.000547678	1	4	6	Q6P9V9	Q6P9V9 [65-79]		0	1701.91	0.04	0.498	0.141	1	1	0.795205	9.5	118.6	#DIV/0!	#DIV/0!	#DIV/0!		Peak Found	High	High	Peak Found	High	Peak Found	High	Peak Found	High	0.0001861	1.065e-05	4.06	48.63
	FALSE	High	[K].EIIDLVLDR.[I]		0.0184654	0.000547678	1	4	4	Q6P9V9	Q6P9V9 [113-121]		0	1085.62	0.156	0.525	0.033	1	1	0.784676	36.4	122.5	#DIV/0!	#DIV/0!	#DIV/0!		High	High	High	Peak Found	Peak Found	Peak Found	High	Peak Found	High	0.0001861	0.003042	2.53	46.5
	FALSE	High	[K].VGINYQPPTVVPGGDLAK.[V]		0.000271728	0.000547678	2	5	7	Q6P9V9; Q5XIF6	Q6P9V9 [353-370]; Q5XIF6 [353-370]		0	1824.99	0.01	0.033	0.01				3.6	12.8	#DIV/0!	#DIV/0!	#DIV/0!	Shared	High	High	High	Peak Found	Peak Found	Peak Found	High	Not Found	High	0.0001861	9.123e-06	3.11	39.66
	FALSE	High	[R].FDGALNVDLTEFQTNLVPYPR.[I]		0.000214662	0.000547678	2	7	3	Q6P9V9; Q5XIF6	Q6P9V9 [244-264]; Q5XIF6 [244-264]		0	2409.21	0.01	0.097	0.01					35.2	#DIV/0!	#DIV/0!	#DIV/0!	Shared	Not Found	Not Found	High	Not Found	Peak Found	Not Found	High	Not Found	High	0.0001861	6.609e-06	5.13	50.84
High	Master Protein	Q6S3A5	Plectin OS=Rattus norvegicus OX=10116 GN=Plec PE=1 SV=1	0	73.734	9	28	42	28	519.7	136.05	28	cell differentiation;cell organization and biogenesis;response to stimulus	cytoplasm;cytoskeleton;cytosol;membrane	protein binding;RNA binding;structural molecule activity	Pf00307, Pf00681, Pf07812, Pf11971	64204	ENSRNOG00000023781.7	Plec	Assembly of collagen fibrils and other multimeric structures; Caspase-mediated cleavage of cytoskeletal proteins; Type I hemidesmosome assembly		0	6.27852	2.9535	0.0548317	14.7	15.1	143	44.1	4.2	26.1	519.1	33.5	Peak Found	Peak Found	High	Peak Found	Peak Found	Peak Found	High	Peak Found
	Checked	Confidence	Annotated Sequence	Modifications	Qvality PEP	Qvality q-value	# Protein Groups	# Proteins	# PSMs	Master Protein Accessions	Positions in Master Proteins	Modifications in Master Proteins	# Missed Cleavages	Theo. MH+ [Da]	Abundance Ratio: (controle CARD445) / (remplissage)	Abundance Ratio: (LPS) / (remplissage)	Abundance Ratio: (NButGT) / (remplissage)	Abundance Ratio Adj. P-Value: (controle CARD445) / (remplissage)	Abundance Ratio Adj. P-Value: (LPS) / (remplissage)	Abundance Ratio Adj. P-Value: (NButGT) / (remplissage)	Abundances (Grouped): controle CARD445	Abundances (Grouped): LPS	#DIV/0!	#DIV/0!	#DIV/0!	Quan Info	Found in Sample: [S68] F68: Sample, 1, controle CARD445	Found in Sample: [S78] F78: Sample, 2, controle CARD445	Found in Sample: [S11] F11: Sample, 5, LPS	Found in Sample: [S12] F12: Sample, 6, LPS	Found in Sample: [S7] F7: Sample, 1, NButGT	Found in Sample: [S8] F8: Sample, 2, NButGT	Found in Sample: [S9] F9: Sample, 3, remplissage	Found in Sample: [S10] F10: Sample, 4, remplissage	Confidence (by Search Engine): Sequest HT	Percolator q-Value (by Search Engine): Sequest HT	Percolator PEP (by Search Engine): Sequest HT	XCorr (by Search Engine): Sequest HT	Top Apex RT [min]
	FALSE	High	[K].LQNVQIALDYLR.[H]		0.0057074	0.000547678	1	9	1	Q6S3A5	Q6S3A5 [129-140]		0	1445.81	0.01	0.112	0.01					40.2	#DIV/0!	#DIV/0!	#DIV/0!		Not Found	Not Found	Peak Found	Not Found	Not Found	Not Found	High	Not Found	High	0.0001861	0.0006038	3.54	46.1
	FALSE	High	[R].LEDLLQDAQDEKEQLNEYK.[G]		0.0453816	0.000547678	1	10	1	Q6S3A5	Q6S3A5 [787-805]		1	2321.11	0.01	0.134	0.041					45.8	#DIV/0!	#DIV/0!	#DIV/0!		Not Found	Not Found	Not Found	Peak Found	Peak Found	Peak Found	High	Not Found	High	0.0001861	0.01066	2.67	41.04
	FALSE	High	[R].LLDAQLSTGGIVDPSK.[S]		0.0120651	0.000547678	1	10	2	Q6S3A5	Q6S3A5 [3160-3175]		0	1613.87		100	100					137.3	#DIV/0!	#DIV/0!	#DIV/0!		Not Found	Not Found	High	Peak Found	Peak Found	Peak Found	High	Not Found	High	0.0001861	0.001698	3.56	39.11
	FALSE	High	[R].LKAEAELLQQQK.[E]		0.00459494	0.000547678	1	10	1	Q6S3A5	Q6S3A5 [2352-2363]		1	1398.8	0.01	0.144	0.01					50.3	#DIV/0!	#DIV/0!	#DIV/0!		Not Found	Not Found	Peak Found	Not Found	Not Found	Not Found	High	Not Found	High	0.0001861	0.0004461	3.81	25.49
	FALSE	High	[R].LLFNDVQTLK.[D]		0.0353689	0.000547678	1	10	1	Q6S3A5	Q6S3A5 [481-490]		0	1190.68	0.01	1.091	0.01					208.7	#DIV/0!	#DIV/0!	#DIV/0!		Not Found	Not Found	Peak Found	Not Found	Not Found	Not Found	High	Peak Found	High	0.0001861	0.007547	3.23	40.13
	FALSE	High	[R].LLEAQIATGGIIDPVHSHR.[VL]		0.000715162	0.000547678	1	10	4	Q6S3A5	Q6S3A5 [2832-2850]; [3491-3509]		0	2027.1	0.01	0.372	0.047		1	0.784676		104.9	#DIV/0!	#DIV/0!	#DIV/0!		Not Found	Not Found	High	Peak Found	Peak Found	Peak Found	High	Peak Found	High	0.0001861	3.464e-05	3.99	35.9
	FALSE	High	[R].LLDPEDVDVPQPDEK.[S]		0.0169396	0.000547678	1	10	2	Q6S3A5	Q6S3A5 [264-278]		0	1708.83	0.01	0.277	0.489		1	0.955372		62.7	#DIV/0!	#DIV/0!	#DIV/0!		Not Found	Not Found	High	Peak Found	Peak Found	Peak Found	High	Peak Found	High	0.0001861	0.002715	3.97	36.8
	FALSE	High	[R].QLQLAQEAAQK.[R]		0.0338903	0.000547678	1	10	4	Q6S3A5	Q6S3A5 [2062-2072]		0	1227.67	0.01	0.192	0.01					64.5	#DIV/0!	#DIV/0!	#DIV/0!		Not Found	Not Found	High	Not Found	Not Found	Not Found	High	Not Found	High	0.0001861	0.007106	2.95	25.04
	FALSE	High	[R].QVQVALETAQR.[S]		0.0421957	0.000547678	1	10	1	Q6S3A5	Q6S3A5 [1589-1599]		0	1242.68	0.126	1.328	0.241	1	1		18.7	197.1	#DIV/0!	#DIV/0!	#DIV/0!		Peak Found	Peak Found	Peak Found	Peak Found	Not Found	Peak Found	High	Peak Found	High	0.0001861	0.00963	3.01	24.79
	FALSE	High	[R].QLAEEDLAQQR.[A]		0.0263724	0.000547678	1	10	1	Q6S3A5	Q6S3A5 [2322-2332]		0	1300.65	0.01	0.061	0.01					23.1	#DIV/0!	#DIV/0!	#DIV/0!		Not Found	Not Found	Peak Found	Peak Found	Not Found	Not Found	High	Not Found	High	0.0001861	0.004992	2.92	25.52
	FALSE	High	[K].VTLVQTLEIQR.[Q]		0.0210127	0.000547678	1	10	1	Q6S3A5	Q6S3A5 [2455-2465]		0	1299.76									#DIV/0!	#DIV/0!	#DIV/0!	No Quan Values	Not Found	Not Found	Not Found	Not Found	Not Found	Not Found	High	Not Found	High	0.0001861	0.003661	3.32
	FALSE	High	[K].EGVVGPELHHK.[L]		0.0378209	0.000547678	1	10	1	Q6S3A5	Q6S3A5 [2783-2793]		0	1201.63	0.01	0.524	0.024		1	0.784676		135.4	#DIV/0!	#DIV/0!	#DIV/0!		Not Found	Not Found	Peak Found	Peak Found	Peak Found	Peak Found	High	Peak Found	High	0.0001861	0.008282	2.93	17.85
	FALSE	High	[R].AGTLSITEFADMLSGNAGGFR.[S]		0.00592347	0.000547678	1	10	1	Q6S3A5	Q6S3A5 [4251-4271]		0	2115.02									#DIV/0!	#DIV/0!	#DIV/0!	No Quan Values	Not Found	Not Found	Not Found	Not Found	Not Found	Not Found	High	Not Found	High	0.0001861	0.0006372	4.84
	FALSE	High	[K].GFFDPNTHENLTYLQLLER.[C]		0.000582781	0.000547678	1	10	2	Q6S3A5	Q6S3A5 [2879-2897]; [3538-3556]		0	2307.14	0.01	0.431	0.147		1	0.795205	2.3	108.6	#DIV/0!	#DIV/0!	#DIV/0!		Peak Found	Not Found	Peak Found	Peak Found	Peak Found	Peak Found	High	Peak Found	High	0.0001861	2.593e-05	4.99	49.39
	FALSE	High	[K].GFFDPNTEENLTYLQLMER.[C]		0.000888563	0.000547678	1	10	1	Q6S3A5	Q6S3A5 [4116-4134]		0	2317.08									#DIV/0!	#DIV/0!	#DIV/0!	No Quan Values	Not Found	Not Found	High	Not Found	Not Found	Not Found	Not Found	Not Found	High	0.0001861	4.668e-05	3.54
	FALSE	High	[K].VQSGSESVIQEYVDLR.[T]		0.000379855	0.000547678	1	10	2	Q6S3A5	Q6S3A5 [1332-1347]		0	1808.9	0.01	0.162	0.01					55.9	#DIV/0!	#DIV/0!	#DIV/0!		Not Found	Not Found	High	Not Found	Not Found	Not Found	High	Not Found	High	0.0001861	1.442e-05	4.49	44.17
	FALSE	High	[K].DTHDQLSEPSEVR.[S]		0.0537473	0.00107859	1	10	1	Q6S3A5	Q6S3A5 [3859-3871]		0	1512.69	0.01	0.052	0.01					19.6	#DIV/0!	#DIV/0!	#DIV/0!		Not Found	Not Found	Peak Found	Not Found	Not Found	Not Found	High	Not Found	High	0.0003612	0.01353	2.79	22.71
	FALSE	High	[K].AQVEQELTTLR.[L]		0.0537473	0.00107859	1	10	2	Q6S3A5	Q6S3A5 [2209-2219]		0	1287.69	0.316	0.512	0.197		1		62.4	101.2	#DIV/0!	#DIV/0!	#DIV/0!		Not Found	Peak Found	High	Peak Found	Not Found	Peak Found	High	Peak Found	High	0.0003612	0.01354	2.35	31.74
	FALSE	High	[R].QLLEEELAR.[L]		0.0524671	0.00107859	1	10	2	Q6S3A5	Q6S3A5 [1757-1765]		0	1100.59	0.01	0.259	0.021					80.8	#DIV/0!	#DIV/0!	#DIV/0!		Not Found	Not Found	High	Not Found	Peak Found	Peak Found	High	Not Found	High	0.0003612	0.01301	2.85	32.75
	FALSE	High	[R].VVIVDPETGKEMSVYEAYR.[K]		0.0591749	0.00151474	1	10	1	Q6S3A5	Q6S3A5 [4168-4186]		1	2185.08	0.01	0.399	0.227		1			98.2	#DIV/0!	#DIV/0!	#DIV/0!		Not Found	Not Found	Peak Found	Peak Found	Not Found	Peak Found	High	Peak Found	High	0.0005026	0.01539	2.72	38.99
	FALSE	High	[R].GLFDEEMNEILTDPSDDTK.[G]		0.0703754	0.00151474	1	10	1	Q6S3A5	Q6S3A5 [4097-4115]		0	2168.95	0.01	0.01	0.01						#DIV/0!	#DIV/0!	#DIV/0!		Not Found	Not Found	Not Found	Not Found	Not Found	Not Found	High	Not Found	High	0.0005026	0.01975	2.45	50.33
	FALSE	High	[R].KGLVGPELHDR.[L]		0.0659078	0.00151474	1	10	1	Q6S3A5	Q6S3A5 [3777-3787]		1	1220.67	0.01	0.985	2.766					82.9	#DIV/0!	#DIV/0!	#DIV/0!		Not Found	Not Found	Peak Found	Not Found	Not Found	Peak Found	High	Peak Found	High	0.0005026	0.018	2.38	20.19
	FALSE	High	[R].LAAEQELIR.[L]		0.0845606	0.00192196	1	10	2	Q6S3A5	Q6S3A5 [1736-1744]		0	1042.59	0.216	0.524	0.082	1	1	0.784676	47.5	115	#DIV/0!	#DIV/0!	#DIV/0!		Peak Found	Peak Found	High	Peak Found	Peak Found	Peak Found	High	Peak Found	High	0.0006388	0.0255	2.4	29.09
	FALSE	High	[R].VPVDVAYQR.[G]		0.0787764	0.00192196	1	10	2	Q6S3A5	Q6S3A5 [2851-2859]		0	1046.56	0.24	0.129	0.01				70	37.8	#DIV/0!	#DIV/0!	#DIV/0!		Peak Found	Peak Found	High	Peak Found	Not Found	Not Found	High	Not Found	High	0.0006388	0.02314	2.5	25.55
	FALSE	High	[R].SELELTLGK.[L]		0.0896823	0.00276085	1	10	1	Q6S3A5	Q6S3A5 [1092-1100]		0	989.551	0.06	0.058	0.01	1			21.4	20.9	#DIV/0!	#DIV/0!	#DIV/0!		Peak Found	Peak Found	Not Found	Peak Found	Not Found	Not Found	High	Peak Found	High	0.0009138	0.02775	2.32	34.32
	FALSE	High	[R].LQLEETDHQK.[S]		0.106207	0.00320814	1	10	1	Q6S3A5	Q6S3A5 [2220-2229]		0	1240.62	0.01	0.01	0.01						#DIV/0!	#DIV/0!	#DIV/0!		Not Found	Not Found	Not Found	Not Found	Not Found	Not Found	High	Not Found	High	0.001059	0.03543	2.82	19.1
	FALSE	High	[R].LLDAQLATGGIVDPR.[L]		0.12055	0.00577989	1	10	1	Q6S3A5	Q6S3A5 [3826-3840]		0	1538.85	0.01	1.19	0.039		1	0.784676		213.6	#DIV/0!	#DIV/0!	#DIV/0!		Not Found	Not Found	Peak Found	Peak Found	Peak Found	Peak Found	High	Peak Found	High	0.001906	0.04228	4.38	40.69
	FALSE	High	[R].SQVEEELFSVR.[V]		0.124754	0.00706587	1	10	1	Q6S3A5	Q6S3A5 [2251-2261]		0	1322.66	0.01	0.23	0.01					74.8	#DIV/0!	#DIV/0!	#DIV/0!		Not Found	Not Found	High	Not Found	Not Found	Not Found	Peak Found	Not Found	High	0.002474	0.04447	2.91	39.01
High	Master Protein	A0A0G2K013	Alpha-actinin-4 OS=Rattus norvegicus OX=10116 GN=Actn4 PE=1 SV=1	0	72.796	29	20	31	20	102.9	105.09	20			metal ion binding;protein binding	Pf00307, Pf00435, Pf08726, Pf11971, Pf13499		ENSRNOG00000020433.7				0	10.9359	7.68347	0.0787305	3.8	4	70.4	14.9	12.9	38.7	628.9	26.5	High	Peak Found	High	Peak Found	Peak Found	Peak Found	High	Peak Found
	Checked	Confidence	Annotated Sequence	Modifications	Qvality PEP	Qvality q-value	# Protein Groups	# Proteins	# PSMs	Master Protein Accessions	Positions in Master Proteins	Modifications in Master Proteins	# Missed Cleavages	Theo. MH+ [Da]	Abundance Ratio: (controle CARD445) / (remplissage)	Abundance Ratio: (LPS) / (remplissage)	Abundance Ratio: (NButGT) / (remplissage)	Abundance Ratio Adj. P-Value: (controle CARD445) / (remplissage)	Abundance Ratio Adj. P-Value: (LPS) / (remplissage)	Abundance Ratio Adj. P-Value: (NButGT) / (remplissage)	Abundances (Grouped): controle CARD445	Abundances (Grouped): LPS	#DIV/0!	#DIV/0!	#DIV/0!	Quan Info	Found in Sample: [S68] F68: Sample, 1, controle CARD445	Found in Sample: [S78] F78: Sample, 2, controle CARD445	Found in Sample: [S11] F11: Sample, 5, LPS	Found in Sample: [S12] F12: Sample, 6, LPS	Found in Sample: [S7] F7: Sample, 1, NButGT	Found in Sample: [S8] F8: Sample, 2, NButGT	Found in Sample: [S9] F9: Sample, 3, remplissage	Found in Sample: [S10] F10: Sample, 4, remplissage	Confidence (by Search Engine): Sequest HT	Percolator q-Value (by Search Engine): Sequest HT	Percolator PEP (by Search Engine): Sequest HT	XCorr (by Search Engine): Sequest HT	Top Apex RT [min]
	FALSE	High	[K].RDHALLEEQSK.[Q]		0.0110654	0.000547678	1	3	2	A0A0G2K013	A0A0G2K013 [614-624]		1	1325.68	0.01	0.01	0.01					2	#DIV/0!	#DIV/0!	#DIV/0!		Not Found	Not Found	Peak Found	Peak Found	Not Found	Not Found	High	Not Found	High	0.0001861	0.001509	4.04	16.94
	FALSE	High	[R].SIVDYKPNLDLLEQQHQLIQEALIFDNK.[H]		0.00638041	0.000547678	1	3	1	A0A0G2K013	A0A0G2K013 [677-704]		0	3324.75	0.01	0.122	0.4					32	#DIV/0!	#DIV/0!	#DIV/0!		Not Found	Not Found	Peak Found	Not Found	Peak Found	Not Found	High	Not Found	High	0.0001861	0.0007046	3.67	50.35
	FALSE	High	[K].MLDAEDIVNTARPDEK.[A]		0.00123439	0.000547678	1	2	1	A0A0G2K013	A0A0G2K013 [221-236]		0	1816.87									#DIV/0!	#DIV/0!	#DIV/0!	No Quan Values	Not Found	Not Found	Not Found	Not Found	Not Found	Not Found	High	Not Found	High	0.0001861	7.324e-05	4.62
	FALSE	High	[K].MLDAEDIVNTARPDEK.[A]	1xOxidation [M1]	0.00100592	0.000547678	1	2	2	A0A0G2K013	A0A0G2K013 [221-236]		0	1832.87	0.01	0.054	0.052					19.4	#DIV/0!	#DIV/0!	#DIV/0!		Not Found	Not Found	Peak Found	Peak Found	Not Found	Peak Found	High	Not Found	High	0.0001861	5.542e-05	3.9	33.16
	FALSE	High	[K].LVSIGAEEIVDGNAK.[M]		0.0276975	0.000547678	1	3	1	A0A0G2K013	A0A0G2K013 [107-121]		0	1514.81	0.01	0.01	0.01						#DIV/0!	#DIV/0!	#DIV/0!		Not Found	Not Found	Not Found	Not Found	Peak Found	Not Found	High	Not Found	High	0.0001861	0.005347	3.96	36.61
	FALSE	High	[R].TINEVENQILTR.[D]		0.0131545	0.000547678	1	6	1	A0A0G2K013	A0A0G2K013 [727-738]		0	1429.76	0.047	0.216	0.082	1	1	0.795205	14.1	64.3	#DIV/0!	#DIV/0!	#DIV/0!		Peak Found	Peak Found	High	Peak Found	Peak Found	Peak Found	Peak Found	Peak Found	High	0.0001861	0.001911	3.17	35.63
	FALSE	High	[R].ASFNHFDKDHGGALGPEEFK.[A]		0.00777819	0.000547678	1	3	2	A0A0G2K013	A0A0G2K013 [753-772]		1	2203.02	0.01	0.142	0.01					49.6	#DIV/0!	#DIV/0!	#DIV/0!		Not Found	Not Found	High	Not Found	Not Found	Not Found	High	Not Found	High	0.0001861	0.0009224	3.16	29.35
	FALSE	High	[K].GISQEQMQEFR.[A]		0.0156351	0.000547678	1	3	1	A0A0G2K013	A0A0G2K013 [742-752]		0	1352.63	0.01	0.025	0.014					9.8	#DIV/0!	#DIV/0!	#DIV/0!		Not Found	Not Found	Peak Found	Not Found	Peak Found	Peak Found	High	Not Found	High	0.0001861	0.002427	2.78	29.53
	FALSE	High	[R].KDDPVTNLNNAFEVAEK.[Y]		0.0160255	0.000547678	1	3	1	A0A0G2K013	A0A0G2K013 [198-214]		1	1903.94	0.01	0.28	0.039		1	0.784676		84.9	#DIV/0!	#DIV/0!	#DIV/0!		Not Found	Not Found	Peak Found	Peak Found	Peak Found	Peak Found	High	Peak Found	High	0.0001861	0.002514	4.16	37.79
	FALSE	High	[KR].KHEAFESDLAAHQDR.[V]		0.000770426	0.000547678	1	7	2	A0A0G2K013	A0A0G2K013 [436-450]		1	1753.83	0.01	0.124	0.01					44	#DIV/0!	#DIV/0!	#DIV/0!		Not Found	Not Found	Peak Found	Not Found	Not Found	Peak Found	High	Not Found	High	0.0001861	3.836e-05	3.87	20.33
	FALSE	High	[R].VGWEQLLTTIAR.[T]		0.00316806	0.000547678	1	6	2	A0A0G2K013	A0A0G2K013 [715-726]		0	1386.77	0.01	0.265	0.01					83.7	#DIV/0!	#DIV/0!	#DIV/0!		Not Found	Not Found	High	Not Found	Not Found	Not Found	High	Not Found	High	0.0001861	0.0002683	3.54	50.72
	FALSE	High	[K].HRDYETATLSDIK.[A]		0.00038699	0.000547678	1	3	2	A0A0G2K013	A0A0G2K013 [419-431]		1	1548.77	0.01	1.25	0.114					211.5	#DIV/0!	#DIV/0!	#DIV/0!		Not Found	Not Found	High	Not Found	Not Found	Peak Found	High	Peak Found	High	0.0001861	1.487e-05	4.08	23.8
	FALSE	High	[K].VLAGDKNFITAEELR.[R]		0.00205262	0.000547678	1	3	1	A0A0G2K013	A0A0G2K013 [835-849]		1	1675.9	0.01	0.01	0.01						#DIV/0!	#DIV/0!	#DIV/0!		Not Found	Not Found	Not Found	Not Found	Not Found	Not Found	High	Not Found	High	0.0001861	0.0001473	4.33	34.75
	FALSE	High	[R].ETTDTDTADQVIASFK.[V]		0.000432706	0.000547678	1	3	2	A0A0G2K013	A0A0G2K013 [819-834]		0	1741.81	0.01	0.119	0.01					42.4	#DIV/0!	#DIV/0!	#DIV/0!		Not Found	Not Found	High	Not Found	Not Found	Not Found	High	Not Found	High	0.0001861	1.725e-05	3.8	41.96
	FALSE	High	[R].FAIQDISVEETSAK.[E]		0.00105055	0.000547678	1	8	2	A0A0G2K013	A0A0G2K013 [134-147]		0	1537.77	0.097	0.405	0.02	1	1		25.4	106.5	#DIV/0!	#DIV/0!	#DIV/0!		High	Peak Found	Peak Found	Peak Found	Peak Found	Not Found	High	Peak Found	High	0.0001861	5.878e-05	3.95	38.25
	FALSE	High	[K].HTNYTMEHLR.[V]		0.0588208	0.00151474	1	3	1	A0A0G2K013	A0A0G2K013 [705-714]		0	1301.61	0.01	1.087	0.01		1			208.4	#DIV/0!	#DIV/0!	#DIV/0!		Not Found	Not Found	Peak Found	Peak Found	Not Found	Not Found	High	Peak Found	High	0.0005026	0.01535	2.71	18.87
	FALSE	High	[K].GISQEQMQEFR.[A]	1xOxidation [M7]	0.0787764	0.00192196	1	3	2	A0A0G2K013	A0A0G2K013 [742-752]		0	1368.62	0.01	0.037	0.01					14.2	#DIV/0!	#DIV/0!	#DIV/0!		Not Found	Not Found	Peak Found	Not Found	Not Found	Not Found	High	Not Found	High	0.0006388	0.02319	2.68	23.85
	FALSE	High	[R].HRPELIEYDK.[L]		0.076026	0.00192196	1	3	1	A0A0G2K013	A0A0G2K013 [186-195]		0	1299.67	0.01	0.081	0.01					30	#DIV/0!	#DIV/0!	#DIV/0!		Not Found	Not Found	Peak Found	Not Found	Not Found	Not Found	High	Not Found	High	0.0006388	0.02195	2.57	22.48
	FALSE	High	[KR].DGLAFNALIHR.[H]		0.0783115	0.00192196	1	4	1	A0A0G2K013	A0A0G2K013 [175-185]		0	1226.66	0.01	0.115	0.113		1	0.784676		37.6	#DIV/0!	#DIV/0!	#DIV/0!		Not Found	Not Found	Peak Found	Peak Found	Peak Found	Peak Found	High	Peak Found	High	0.0006388	0.02296	2.67	38.29
	FALSE	High	[R].DYETATLSDIK.[A]		0.0755765	0.00192196	1	3	1	A0A0G2K013	A0A0G2K013 [421-431]		0	1255.61	0.01	0.01	0.08						#DIV/0!	#DIV/0!	#DIV/0!		Not Found	Not Found	Not Found	Not Found	Peak Found	Not Found	High	Peak Found	High	0.0006388	0.02174	3.16	34.09
	FALSE	High	[R].EAILAIHK.[E]		0.105593	0.00320814	1	3	1	A0A0G2K013	A0A0G2K013 [566-573]		0	894.541	0.105	2.688	0.059				10.9	279.1	#DIV/0!	#DIV/0!	#DIV/0!		Not Found	Peak Found	Peak Found	Not Found	Not Found	Peak Found	High	Peak Found	High	0.001059	0.03494	2.48	23.82
	FALSE	High	[K].ALDFIASK.[G]		0.119177	0.00577989	1	7	1	A0A0G2K013	A0A0G2K013 [96-103]		0	864.483	0.021	0.07	0.015				7.5	25.4	#DIV/0!	#DIV/0!	#DIV/0!		Peak Found	Peak Found	High	Peak Found	Peak Found	Peak Found	Peak Found	Not Found	High	0.001906	0.0416	2.28	32.09
High	Master Protein	P05197	Elongation factor 2 OS=Rattus norvegicus OX=10116 GN=Eef2 PE=1 SV=4	0	68.392	18	12	40	12	95.2	130.92	12	cell differentiation;cell proliferation;metabolic process;regulation of biological process;response to stimulus	cytoplasm;cytosol;membrane;nucleus;ribosome	catalytic activity;nucleotide binding;protein binding;RNA binding	Pf00009, Pf00679, Pf03144, Pf03764, Pf14492	29565	ENSRNOG00000020266.5	Eef2	Synthesis of diphthamide-EEF2; Protein methylation; Peptide chain elongation; Neutrophil degranulation	Oxytocin signaling pathway; AMPK signaling pathway	0	22.9149	6.24791	0.0218457	2.2	2.5	64.2	43.5	0.6	14.1	625.7	47.2	High	High	High	High	Peak Found	Peak Found	High	High
	Checked	Confidence	Annotated Sequence	Modifications	Qvality PEP	Qvality q-value	# Protein Groups	# Proteins	# PSMs	Master Protein Accessions	Positions in Master Proteins	Modifications in Master Proteins	# Missed Cleavages	Theo. MH+ [Da]	Abundance Ratio: (controle CARD445) / (remplissage)	Abundance Ratio: (LPS) / (remplissage)	Abundance Ratio: (NButGT) / (remplissage)	Abundance Ratio Adj. P-Value: (controle CARD445) / (remplissage)	Abundance Ratio Adj. P-Value: (LPS) / (remplissage)	Abundance Ratio Adj. P-Value: (NButGT) / (remplissage)	Abundances (Grouped): controle CARD445	Abundances (Grouped): LPS	#DIV/0!	#DIV/0!	#DIV/0!	Quan Info	Found in Sample: [S68] F68: Sample, 1, controle CARD445	Found in Sample: [S78] F78: Sample, 2, controle CARD445	Found in Sample: [S11] F11: Sample, 5, LPS	Found in Sample: [S12] F12: Sample, 6, LPS	Found in Sample: [S7] F7: Sample, 1, NButGT	Found in Sample: [S8] F8: Sample, 2, NButGT	Found in Sample: [S9] F9: Sample, 3, remplissage	Found in Sample: [S10] F10: Sample, 4, remplissage	Confidence (by Search Engine): Sequest HT	Percolator q-Value (by Search Engine): Sequest HT	Percolator PEP (by Search Engine): Sequest HT	XCorr (by Search Engine): Sequest HT	Top Apex RT [min]
	FALSE	High	[K].LDSEDKDKEGKPLLK.[A]		0.00959894	0.000547678	1	1	2	P05197	P05197 [323-337]		2	1714.92	0.033	1.008	0.113	1	1		6.2	187.2	#DIV/0!	#DIV/0!	#DIV/0!		Peak Found	Peak Found	Peak Found	High	Not Found	Peak Found	High	Peak Found	High	0.0001861	0.001234	3.15	17.44
	FALSE	High	[K].STAISLFYELSENDLNFIK.[Q]		0.000313401	0.000547678	1	1	3	P05197	P05197 [72-90]		0	2204.11	0.01	0.562	0.062		1	0.784676		138.4	#DIV/0!	#DIV/0!	#DIV/0!		Not Found	Not Found	High	Peak Found	Peak Found	Peak Found	High	Peak Found	High	0.0001861	1.11e-05	4.08	51.06
	FALSE	High	[K].TGTITTFEHAHNMR.[V]		0.0115545	0.000547678	1	1	1	P05197	P05197 [482-495]		0	1615.76	0.092	0.367	0.01	1	1		25.2	100.6	#DIV/0!	#DIV/0!	#DIV/0!		Peak Found	Peak Found	Peak Found	Peak Found	Not Found	Not Found	High	Peak Found	High	0.0001861	0.001602	3.95	24.17
	FALSE	High	[R].NMSVIAHVDHGK.[S]	1xOxidation [M2]	0.00215701	0.000547678	1	1	13	P05197	P05197 [21-32]		0	1323.65	0.077	0.217	0.01	1	1	0.784676	23.5	66.6	#DIV/0!	#DIV/0!	#DIV/0!		High	High	High	High	Peak Found	Peak Found	High	High	High	0.0001861	0.0001583	3.52	16.58
	FALSE	High	[R].NMSVIAHVDHGK.[S]		0.0107288	0.000547678	1	1	2	P05197	P05197 [21-32]		0	1307.65	0.088	0.14	0.063	1	1		27.2	43.5	#DIV/0!	#DIV/0!	#DIV/0!		Peak Found	Peak Found	Peak Found	Peak Found	Not Found	Peak Found	High	Peak Found	High	0.0001861	0.001438	2.94	20.63
	FALSE	High	[K].TGTITTFEHAHNMR.[V]	1xOxidation [M13]	0.0299918	0.000547678	1	1	2	P05197	P05197 [482-495]		0	1631.76	0.01	0.289	0.122		1			82	#DIV/0!	#DIV/0!	#DIV/0!		Not Found	Not Found	Peak Found	Peak Found	Not Found	Peak Found	High	Peak Found	High	0.0001861	0.005965	3.02	20.36
	FALSE	High	[K].AYLPVNESFGFTADLR.[S]		0.000719612	0.000547678	1	1	3	P05197	P05197 [786-801]		0	1799.9	0.01	0.439	0.155		1			110.2	#DIV/0!	#DIV/0!	#DIV/0!		Not Found	Not Found	High	Peak Found	Not Found	Peak Found	High	Peak Found	High	0.0001861	3.485e-05	3.66	48.75
	FALSE	High	[K].EGIPALDNFLDKL.[-]		0.0163246	0.000547678	1	1	1	P05197	P05197 [846-858]		1	1444.77	0.01	0.255	0.056		1	0.784676		77.7	#DIV/0!	#DIV/0!	#DIV/0!		Not Found	Not Found	Peak Found	Peak Found	Peak Found	Peak Found	High	Peak Found	High	0.0001861	0.002576	3.41	51.89
	FALSE	High	[K].EDLYLKPIQR.[T]		0.0360218	0.000547678	1	1	1	P05197	P05197 [440-449]		0	1274.71	0.015	0.05	0.01				5.7	18.7	#DIV/0!	#DIV/0!	#DIV/0!		Not Found	Peak Found	Peak Found	Peak Found	Not Found	Not Found	High	Not Found	High	0.0001861	0.007704	2.75	29.15
	FALSE	High	[K].ARPFPDGLAEDIDKGEVSAR.[Q]		1.9338e-05	0.000547678	1	1	4	P05197	P05197 [606-625]		1	2143.08	0.01	0.377	0.032		1	0.784676		107	#DIV/0!	#DIV/0!	#DIV/0!		Not Found	Not Found	High	Peak Found	Peak Found	Peak Found	High	Peak Found	High	0.0001861	2.396e-07	4.41	35.44
	FALSE	High	[R].GHVFEESQVAGTPMFVVK.[A]		0.00248765	0.000547678	1	1	1	P05197	P05197 [768-785]		0	1961.98	0.01	0.044	0.01					16.8	#DIV/0!	#DIV/0!	#DIV/0!		Not Found	Not Found	Peak Found	Peak Found	Not Found	Not Found	High	Not Found	High	0.0001861	0.0001917	4.16	38.87
	FALSE	High	[K].KEDLYLKPIQR.[T]		0.0233267	0.000547678	1	1	2	P05197	P05197 [439-449]		1	1402.81	0.01	0.417	0.01		1			117.4	#DIV/0!	#DIV/0!	#DIV/0!		Not Found	Not Found	Peak Found	Peak Found	Peak Found	Not Found	High	Peak Found	High	0.0001861	0.004207	2.76	24.95
	FALSE	High	[R].GGGQIIPTAR.[R]		0.0117706	0.000547678	1	2	4	P05197	P05197 [717-726]		0	969.548	0.01	0.191	0.01		1	0.784676		63.7	#DIV/0!	#DIV/0!	#DIV/0!		Not Found	Not Found	High	High	Peak Found	Peak Found	High	High	High	0.0001861	0.001642	3.03	24.37
	FALSE	High	[K].YEWDVAEAR.[K]		0.108067	0.00364826	1	1	1	P05197	P05197 [639-647]		0	1138.52	0.01	0.173	0.01					58.9	#DIV/0!	#DIV/0!	#DIV/0!		Not Found	Not Found	Peak Found	Not Found	Not Found	Not Found	High	Not Found	High	0.001204	0.03623	2.44	33.79
High	Master Protein	M0R757	Elongation factor 1-alpha OS=Rattus norvegicus OX=10116 GN=LOC100360413 PE=3 SV=1	0	67.777	25	10	82	3	50.1	261.1	10	metabolic process	cytoplasm	catalytic activity;nucleotide binding;RNA binding	Pf00009, Pf03143, Pf03144	100360413; 100911991	ENSRNOG00000056855.1; ENSRNOG00000051885.1	LOC100360413; LOC100911991			7	6.18817	5.67854	0.0194308	10.6	8	81.2	33.9	0.3	12.4	573.8	79.8	High	High	High	High	Peak Found	High	High	High
	Checked	Confidence	Annotated Sequence	Modifications	Qvality PEP	Qvality q-value	# Protein Groups	# Proteins	# PSMs	Master Protein Accessions	Positions in Master Proteins	Modifications in Master Proteins	# Missed Cleavages	Theo. MH+ [Da]	Abundance Ratio: (controle CARD445) / (remplissage)	Abundance Ratio: (LPS) / (remplissage)	Abundance Ratio: (NButGT) / (remplissage)	Abundance Ratio Adj. P-Value: (controle CARD445) / (remplissage)	Abundance Ratio Adj. P-Value: (LPS) / (remplissage)	Abundance Ratio Adj. P-Value: (NButGT) / (remplissage)	Abundances (Grouped): controle CARD445	Abundances (Grouped): LPS	#DIV/0!	#DIV/0!	#DIV/0!	Quan Info	Found in Sample: [S68] F68: Sample, 1, controle CARD445	Found in Sample: [S78] F78: Sample, 2, controle CARD445	Found in Sample: [S11] F11: Sample, 5, LPS	Found in Sample: [S12] F12: Sample, 6, LPS	Found in Sample: [S7] F7: Sample, 1, NButGT	Found in Sample: [S8] F8: Sample, 2, NButGT	Found in Sample: [S9] F9: Sample, 3, remplissage	Found in Sample: [S10] F10: Sample, 4, remplissage	Confidence (by Search Engine): Sequest HT	Percolator q-Value (by Search Engine): Sequest HT	Percolator PEP (by Search Engine): Sequest HT	XCorr (by Search Engine): Sequest HT	Top Apex RT [min]
	FALSE	High	[K].YYVTIIDAPGHR.[D]		0.00345526	0.000547678	1	2	10	M0R757	M0R757 [85-96]		0	1404.73	0.552	1.982	0.082	1	1	0.899545	61.1	219.2	#DIV/0!	#DIV/0!	#DIV/0!		High	High	High	High	Peak Found	High	High	Peak Found	High	0.0001861	0.0003026	2.69	32.44
	FALSE	High	[R].VETGVLKPGMVVTFAPVNVTTEVK.[S]		0.000268378	0.000547678	1	3	3	M0R757	M0R757 [267-290]		0	2515.38	0.01	0.017	0.01					6.8	#DIV/0!	#DIV/0!	#DIV/0!		Not Found	Not Found	High	Peak Found	Not Found	Peak Found	High	Not Found	High	0.0001861	8.953e-06	5.2	45.01
	FALSE	High	[R].VETGVLKPGMVVTFAPVNVTTEVK.[S]	1xOxidation [M10]	0.000155474	0.000547678	1	3	8	M0R757	M0R757 [267-290]		0	2531.38	0.042	0.218	0.037	1	1	0.784676	12.8	67.2	#DIV/0!	#DIV/0!	#DIV/0!		Peak Found	Peak Found	High	Peak Found	Peak Found	Peak Found	High	High	High	0.0001861	4.232e-06	4.95	42.16
	FALSE	High	[K].IGGIGTVPVGR.[V]		0.0087485	0.000547678	2	4	11	M0R757; P62632	M0R757 [256-266]; P62632 [256-266]		0	1025.61	0.055	0.256	0.014	1	1	0.784676	16.5	77.4	#DIV/0!	#DIV/0!	#DIV/0!	Shared	High	High	High	High	Peak Found	High	High	High	High	0.0001861	0.001087	2.8	30.05
	FALSE	High	[K].QLIVGVNK.[M]		0.0266977	0.000547678	2	4	5	M0R757; P62632	M0R757 [147-154]; P62632 [147-154]		0	870.541	0.109	0.375	0.369	1	1		23.5	80.9	#DIV/0!	#DIV/0!	#DIV/0!	Shared	Peak Found	Peak Found	High	Peak Found	Not Found	Peak Found	High	Peak Found	High	0.0001861	0.0051	2.84	25.72
	FALSE	High	[R].QTVAVGVIK.[AN]		0.0173623	0.000547678	2	4	3	M0R757; P62632	M0R757 [431-439]; P62632 [431-439]		0	914.567	0.075	0.292	0.01	1	1	0.784676	21.8	85	#DIV/0!	#DIV/0!	#DIV/0!	Shared	High	High	Peak Found	Peak Found	Peak Found	Peak Found	High	Peak Found	High	0.0001861	0.002807	3.01	26.02
	FALSE	High	[K].STTTGHLIYK.[C]		0.00416126	0.000547678	2	3	10	M0R757; P62632	M0R757 [21-30]; P62632 [21-30]		0	1120.6	0.032	0.23	0.01	1	1	0.784676	10.3	72.8	#DIV/0!	#DIV/0!	#DIV/0!	Shared	High	High	High	High	Peak Found	High	High	High	High	0.0001861	0.0003894	3.09	20.12
	FALSE	High	[K].THINIVVIGHVDSGK.[S]		0.000760927	0.000547678	2	3	7	M0R757; P62632	M0R757 [6-20]; P62632 [6-20]		0	1588.88	0.035	1.995	0.025	1		0.784676	4.6	261.2	#DIV/0!	#DIV/0!	#DIV/0!	Shared	Peak Found	Peak Found	High	Not Found	Peak Found	Peak Found	High	Peak Found	High	0.0001861	3.749e-05	4.3	29.23
	FALSE	High	[R].EHALLAYTLGVK.[Q]		8.46503e-05	0.000547678	2	4	18	M0R757; P62632	M0R757 [135-146]; P62632 [135-146]		0	1314.74	0.014	0.236	0.043	0.675668	1		4.4	72.9	#DIV/0!	#DIV/0!	#DIV/0!	Shared	High	High	High	High	Not Found	High	High	High	High	0.0001861	1.831e-06	3.9	35.85
	FALSE	High	[R].LPLQDVYK.[I]		0.0506016	0.00107859	2	4	6	M0R757; P62632	M0R757 [248-255]; P62632 [248-255]		0	975.551	0.036	0.175	0.01	1	1	0.784676	11.9	57.6	#DIV/0!	#DIV/0!	#DIV/0!	Shared	High	High	High	Peak Found	Peak Found	Peak Found	High	High	High	0.0003612	0.01246	2.47	31.67
	FALSE	High	[K].EVSTYIK.[K]		0.119862	0.00577989	1	3	1	M0R757	M0R757 [173-179]		0	839.451	0.01	0.01	0.01						#DIV/0!	#DIV/0!	#DIV/0!		Not Found	Not Found	Not Found	Not Found	Not Found	Not Found	High	Not Found	High	0.001906	0.04205	2.29	22.87
High	Master Protein	P06761	Endoplasmic reticulum chaperone BiP OS=Rattus norvegicus OX=10116 GN=Hspa5 PE=1 SV=1	0	67.569	31	16	51	14	72.3	177.96	16	cell communication;cell death;cell differentiation;cell organization and biogenesis;metabolic process;regulation of biological process;response to stimulus;transport	cell surface;cytoplasm;endoplasmic reticulum;membrane;mitochondrion;nucleus;organelle lumen	catalytic activity;nucleotide binding;protein binding	Pf00012, Pf01968, Pf06723	25617	ENSRNOG00000018294.6	Hspa5		Prion diseases; Antigen processing and presentation; Protein processing in endoplasmic reticulum; Protein export; Thyroid hormone synthesis	0	5.58974	4.79893	0.0289947	12.3	11.1	123.6	7.2	0.5	17.7	617.9	9.8	High	High	High	High	Peak Found	Peak Found	High	Peak Found
	Checked	Confidence	Annotated Sequence	Modifications	Qvality PEP	Qvality q-value	# Protein Groups	# Proteins	# PSMs	Master Protein Accessions	Positions in Master Proteins	Modifications in Master Proteins	# Missed Cleavages	Theo. MH+ [Da]	Abundance Ratio: (controle CARD445) / (remplissage)	Abundance Ratio: (LPS) / (remplissage)	Abundance Ratio: (NButGT) / (remplissage)	Abundance Ratio Adj. P-Value: (controle CARD445) / (remplissage)	Abundance Ratio Adj. P-Value: (LPS) / (remplissage)	Abundance Ratio Adj. P-Value: (NButGT) / (remplissage)	Abundances (Grouped): controle CARD445	Abundances (Grouped): LPS	#DIV/0!	#DIV/0!	#DIV/0!	Quan Info	Found in Sample: [S68] F68: Sample, 1, controle CARD445	Found in Sample: [S78] F78: Sample, 2, controle CARD445	Found in Sample: [S11] F11: Sample, 5, LPS	Found in Sample: [S12] F12: Sample, 6, LPS	Found in Sample: [S7] F7: Sample, 1, NButGT	Found in Sample: [S8] F8: Sample, 2, NButGT	Found in Sample: [S9] F9: Sample, 3, remplissage	Found in Sample: [S10] F10: Sample, 4, remplissage	Confidence (by Search Engine): Sequest HT	Percolator q-Value (by Search Engine): Sequest HT	Percolator PEP (by Search Engine): Sequest HT	XCorr (by Search Engine): Sequest HT	Top Apex RT [min]
	FALSE	High	[R].IINEPTAAAIAYGLDK.[GKR]		0.000273419	0.000547678	3	8	11	P55063; P63018; P06761	P55063 [174-189]; P63018 [172-187]; P06761 [198-213]		0	1659.9	0.04	0.242	0.041	0.714832	1	0.784676	12.2	73.1	#DIV/0!	#DIV/0!	#DIV/0!	Shared	High	High	High	High	Peak Found	Peak Found	High	High	High	0.0001861	9.158e-06	4.23	42.51
	FALSE	High	[R].IINEPTAAAIAYGLDKR.[E]		0.0127546	0.000547678	1	1	2	P06761	P06761 [198-214]		1	1816	0.077	0.4	2.362	1	1		8	41.7	#DIV/0!	#DIV/0!	#DIV/0!		Peak Found	Peak Found	High	Peak Found	Not Found	Peak Found	High	Peak Found	High	0.0001861	0.001823	4.47	38.09
	FALSE	High	[R].ITPSYVAFTPEGER.[L]		0.0047986	0.000547678	1	1	5	P06761	P06761 [61-74]		0	1566.78	0.354	0.653	0.026	1	1	0.784676	69.6	128.5	#DIV/0!	#DIV/0!	#DIV/0!		High	High	High	Peak Found	Peak Found	Peak Found	High	Peak Found	High	0.0001861	0.0004746	3.17	36.79
	FALSE	High	[KR].VEIIANDQGNR.[TI]		0.0389897	0.000547678	4	9	4	P55063; P63018; P0DMW0; P06761	P55063 [28-38]; P63018 [26-36]; P0DMW0 [26-36]; P06761 [50-60]		0	1228.63	0.034	0.01	0.01				13.2	2.9	#DIV/0!	#DIV/0!	#DIV/0!	Shared	Peak Found	High	Peak Found	Peak Found	Peak Found	Not Found	High	Not Found	High	0.0001861	0.008587	2.86	23.86
	FALSE	High	[K].SQIFSTASDNQPTVTIK.[V]		0.000370545	0.000547678	1	1	6	P06761	P06761 [448-464]		0	1836.93	0.086	0.41	0.062	1	1		22.1	105.3	#DIV/0!	#DIV/0!	#DIV/0!		High	High	High	High	Not Found	Peak Found	High	Peak Found	High	0.0001861	1.39e-05	3.46	34.68
	FALSE	High	[K].MKETAEAYLGK.[K]	1xOxidation [M1]	0.0355852	0.000547678	1	1	1	P06761	P06761 [153-163]		1	1256.62	0.202	0.405	0.613		1		36.3	72.9	#DIV/0!	#DIV/0!	#DIV/0!		Peak Found	Not Found	Peak Found	Peak Found	Not Found	Peak Found	High	Peak Found	High	0.0001861	0.007602	2.89	21.67
	FALSE	High	[R].NELESYAYSLK.[N]		0.00797313	0.000547678	1	1	3	P06761	P06761 [563-573]		0	1316.64	0.013	0.207	0.01				4.3	67.9	#DIV/0!	#DIV/0!	#DIV/0!		Peak Found	High	High	Not Found	Not Found	Not Found	High	Not Found	High	0.0001861	0.0009532	3.35	36.97
	FALSE	High	[K].KSDIDEIVLVGGSTR.[I]		0.00638041	0.000547678	1	1	1	P06761	P06761 [353-367]		1	1588.85	0.01	0.01	0.01						#DIV/0!	#DIV/0!	#DIV/0!		Not Found	Not Found	Not Found	Not Found	Not Found	Not Found	High	Not Found	High	0.0001861	0.0007047	4.71	34.83
	FALSE	High	[K].TKPYIQVDIGGGQTK.[T]		0.00138877	0.000547678	1	1	2	P06761	P06761 [124-138]		0	1604.86	0.046	0.524	0.048	1			11.4	129.6	#DIV/0!	#DIV/0!	#DIV/0!		Peak Found	Peak Found	Peak Found	Not Found	Not Found	Peak Found	High	Peak Found	High	0.0001861	8.64e-05	3.9	28.54
	FALSE	High	[K].NQLTSNPENTVFDAK.[R]		0.00030572	0.000547678	1	1	4	P06761	P06761 [82-96]		0	1677.81	0.308	0.746	0.056	1		0.784676	58.4	141.5	#DIV/0!	#DIV/0!	#DIV/0!		High	High	High	Not Found	Peak Found	Peak Found	High	Peak Found	High	0.0001861	1.068e-05	3.71	33.41
	FALSE	High	[K].DNHLLGTFDLTGIPPAPR.[G]		0.000144321	0.000547678	1	1	4	P06761	P06761 [475-492]		0	1934.01	0.01	0.619	0.128		1			141.7	#DIV/0!	#DIV/0!	#DIV/0!		Not Found	Not Found	High	Peak Found	Not Found	Peak Found	High	Peak Found	High	0.0001861	3.806e-06	4.24	46.91
	FALSE	High	[K].ELEEIVQPIISK.[L]		0.00393553	0.000547678	1	1	4	P06761	P06761 [622-633]		0	1397.79	0.017	0.052	0.021				6.4	19.2	#DIV/0!	#DIV/0!	#DIV/0!		High	High	High	Peak Found	Not Found	Peak Found	High	Not Found	High	0.0001861	0.0003624	3.26	40.64
	FALSE	High	[K].VTHAVVTVPAYFNDAQR.[Q]		0.0139059	0.000547678	1	1	1	P06761	P06761 [165-181]		0	1887.97									#DIV/0!	#DIV/0!	#DIV/0!	No Quan Values	Not Found	Not Found	Not Found	Not Found	Not Found	Not Found	High	Not Found	High	0.0001861	0.002057	4
	FALSE	High	[R].AKFEELNMDLFR.[S]		0.0934377	0.00276085	1	1	1	P06761	P06761 [325-336]		1	1512.75	0.01	0.01	0.01						#DIV/0!	#DIV/0!	#DIV/0!		Not Found	Not Found	Not Found	Not Found	Not Found	Not Found	High	Not Found	High	0.0009138	0.02956	3.2	42.94
	FALSE	High	[R].LTPEEIER.[M]		0.104983	0.00320814	1	1	1	P06761	P06761 [533-540]		0	986.515	0.204	0.822	0.019	1	1	0.784676	39.9	160.7	#DIV/0!	#DIV/0!	#DIV/0!		Peak Found	Peak Found	High	Peak Found	Peak Found	Peak Found	Peak Found	Peak Found	High	0.001059	0.03487	2.2	25.33
	FALSE	High	[K].DAGTIAGLNVMR.[I]		0.137384	0.00923783	1	1	1	P06761	P06761 [186-197]		0	1217.63	0.01	0.01	0.051			0.784676			#DIV/0!	#DIV/0!	#DIV/0!		Not Found	Not Found	Not Found	Not Found	Peak Found	Peak Found	High	Peak Found	High	0.003422	0.0513	3.29	38.15
High	Master Protein	P82995	Heat shock protein HSP 90-alpha OS=Rattus norvegicus OX=10116 GN=Hsp90aa1 PE=1 SV=3	0	67.547	29	20	40	9	84.8	127.17	20	cell death;cell organization and biogenesis;cellular component movement;metabolic process;regulation of biological process;response to stimulus;transport	cell surface;cytoplasm;cytosol;membrane;nucleus	catalytic activity;enzyme regulator activity;nucleotide binding;protein binding;RNA binding	Pf00183, Pf02518, Pf13589	299331; 103692716	ENSRNOG00000007219.7; ENSRNOG00000059714.1	Hsp90aa1; LOC103692716	VEGFR2 mediated vascular permeability; Tetrahydrobiopterin (BH4) synthesis, recycling, salvage and regulation; Regulation of PLK1 Activity at G2/M Transition; HSP90 chaperone cycle for steroid hormone receptors (SHR); Regulation of actin dynamics for phagocytic cup formation; AURKA Activation by TPX2; Neutrophil degranulation; Recruitment of mitotic centrosome proteins and complexes; The role of …	Antigen processing and presentation; Prostate cancer; Estrogen signaling pathway; Protein processing in endoplasmic reticulum; PI3K-Akt signaling pathway; Progesterone-mediated oocyte maturation; Pathways in cancer; NOD-like receptor signaling pathway	11	2.24286	4.7301	0.0409022	28.6	27.4	88.4	37.2	0.7	23.6	545.3	48.8	High	High	High	Peak Found	Peak Found	Peak Found	High	Peak Found
	Checked	Confidence	Annotated Sequence	Modifications	Qvality PEP	Qvality q-value	# Protein Groups	# Proteins	# PSMs	Master Protein Accessions	Positions in Master Proteins	Modifications in Master Proteins	# Missed Cleavages	Theo. MH+ [Da]	Abundance Ratio: (controle CARD445) / (remplissage)	Abundance Ratio: (LPS) / (remplissage)	Abundance Ratio: (NButGT) / (remplissage)	Abundance Ratio Adj. P-Value: (controle CARD445) / (remplissage)	Abundance Ratio Adj. P-Value: (LPS) / (remplissage)	Abundance Ratio Adj. P-Value: (NButGT) / (remplissage)	Abundances (Grouped): controle CARD445	Abundances (Grouped): LPS	#DIV/0!	#DIV/0!	#DIV/0!	Quan Info	Found in Sample: [S68] F68: Sample, 1, controle CARD445	Found in Sample: [S78] F78: Sample, 2, controle CARD445	Found in Sample: [S11] F11: Sample, 5, LPS	Found in Sample: [S12] F12: Sample, 6, LPS	Found in Sample: [S7] F7: Sample, 1, NButGT	Found in Sample: [S8] F8: Sample, 2, NButGT	Found in Sample: [S9] F9: Sample, 3, remplissage	Found in Sample: [S10] F10: Sample, 4, remplissage	Confidence (by Search Engine): Sequest HT	Percolator q-Value (by Search Engine): Sequest HT	Percolator PEP (by Search Engine): Sequest HT	XCorr (by Search Engine): Sequest HT	Top Apex RT [min]
	FALSE	High	[R].YYTSASGDEMVSLK.[D]	1xOxidation [M10]	0.0057074	0.000547678	1	1	1	P82995	P82995 [466-479]		0	1566.7	0.133	0.146	0.01				41.7	45.6	#DIV/0!	#DIV/0!	#DIV/0!		High	Peak Found	Peak Found	Not Found	Not Found	Not Found	Peak Found	Not Found	High	0.0001861	0.0006034	2.57	27.83
	FALSE	High	[R].TLTLVDTGIGMTK.[A]	1xOxidation [M11]	0.00165213	0.000547678	2	3	5	P34058; P82995	P34058 [83-95]; P82995 [88-100]		0	1365.73	0.357	0.07	0.027				98.2	19.4	#DIV/0!	#DIV/0!	#DIV/0!	Shared	High	High	Peak Found	Peak Found	Not Found	Peak Found	High	Not Found	High	0.0001861	0.0001096	3.03	35.13
	FALSE	High	[R].NPDDITNEEYGEFYK.[S]		0.000168532	0.000547678	1	1	3	P82995	P82995 [301-315]		0	1833.78	0.333	1.028	0.014	1			56	173.2	#DIV/0!	#DIV/0!	#DIV/0!		High	High	Peak Found	Not Found	Peak Found	Not Found	High	Peak Found	High	0.0001861	4.727e-06	3.84	37.57
	FALSE	High	[K].DQVANSAFVER.[L]		0.0380519	0.000547678	1	1	1	P82995	P82995 [501-511]		0	1235.6	0.01	0.057	0.11					19.5	#DIV/0!	#DIV/0!	#DIV/0!		Not Found	Not Found	Not Found	Peak Found	Not Found	Peak Found	High	Peak Found	High	0.0001861	0.008331	2.81	26.02
	FALSE	High	[K].EGLELPEDEEEK.[K]		0.00596027	0.000547678	2	3	2	P34058; P82995	P34058 [539-550]; P82995 [548-559]		0	1416.64	0.222	0.166	0.01				64.1	47.8	#DIV/0!	#DIV/0!	#DIV/0!	Shared	High	High	Peak Found	Not Found	Not Found	Not Found	Peak Found	Not Found	High	0.0001861	0.000641	2.44	31.56
	FALSE	High	[K].EGLELPEDEEEKKK.[MQ]		0.0101482	0.000547678	2	3	2	P34058; P82995	P34058 [539-552]; P82995 [548-561]		2	1672.83	0.164	0.449	0.055		1		39.3	107.6	#DIV/0!	#DIV/0!	#DIV/0!	Shared	Not Found	Peak Found	Peak Found	Peak Found	Not Found	Peak Found	High	Peak Found	High	0.0001861	0.001334	3.03	23.93
	FALSE	High	[K].EDQTEYLEER.[R]		0.0114834	0.000547678	2	3	4	P34058; P82995	P34058 [187-196]; P82995 [192-201]		0	1311.57	0.06	0.169	0.01				19.6	55	#DIV/0!	#DIV/0!	#DIV/0!	Shared	High	High	High	Not Found	Not Found	Not Found	High	Not Found	High	0.0001861	0.001582	3.43	26.73
	FALSE	High	[R].YYTSASGDEMVSLK.[D]		0.00203993	0.000547678	1	1	1	P82995	P82995 [466-479]		0	1550.7	0.01	0.113	0.01					40.7	#DIV/0!	#DIV/0!	#DIV/0!		Not Found	Not Found	Peak Found	Not Found	Not Found	Not Found	High	Not Found	High	0.0001861	0.0001458	3.66	32.83
	FALSE	High	[K].ADLINNLGTIAK.[S]		0.0018703	0.000547678	2	3	2	P34058; P82995	P34058 [96-107]; P82995 [101-112]		0	1242.71	0.348	0.451	0.057	1	1	0.784676	75	97.3	#DIV/0!	#DIV/0!	#DIV/0!	Shared	High	High	Peak Found	Peak Found	Peak Found	Peak Found	Peak Found	Peak Found	High	0.0001861	0.0001298	3.53	38.58
	FALSE	High	[R].YESLTDPSKLDSGK.[E]		0.0294463	0.000547678	2	4	2	P34058; P82995	P34058 [56-69]; P82995 [61-74]		1	1539.75	0.01	0.144	0.01		1			50.4	#DIV/0!	#DIV/0!	#DIV/0!	Shared	Not Found	Not Found	Peak Found	Peak Found	Not Found	Not Found	High	Peak Found	High	0.0001861	0.005851	2.72	27.47
	FALSE	High	[K].YIDQEELNK.[T]		0.0360218	0.000547678	2	3	3	P34058; P82995	P34058 [276-284]; P82995 [285-293]		0	1151.56	0.318	0.144	0.01	1	1		86.8	39.4	#DIV/0!	#DIV/0!	#DIV/0!	Shared	High	High	Peak Found	Peak Found	Peak Found	Not Found	High	Peak Found	High	0.0001861	0.007738	2.68	24
	FALSE	High	[K].VILHLKEDQTEYLEER.[R]		0.00708856	0.000547678	2	3	1	P34058; P82995	P34058 [181-196]; P82995 [186-201]		1	2015.04	0.01	0.272	0.013					84.7	#DIV/0!	#DIV/0!	#DIV/0!	Shared	Not Found	Not Found	High	Not Found	Not Found	Peak Found	Peak Found	Not Found	High	0.0001861	0.0008141	3.77	31.91
	FALSE	High	[R].GVVDSEDLPLNISR.[E]		0.000775219	0.000547678	2	4	8	P34058; P82995	P34058 [379-392]; P82995 [388-401]		0	1513.79	0.094	0.215	0.012	1	1	0.784676	28.4	65.1	#DIV/0!	#DIV/0!	#DIV/0!	Shared	High	High	High	High	Peak Found	Peak Found	High	High	High	0.0001861	3.87e-05	3.33	39.91
	FALSE	High	[K].HSQFIGYPITLFVEK.[E]		0.0104023	0.000547678	1	2	1	P82995	P82995 [210-224]		0	1778.95	0.01	0.406	0.428		1			88.6	#DIV/0!	#DIV/0!	#DIV/0!		Not Found	Not Found	Peak Found	Peak Found	Not Found	Peak Found	High	Peak Found	High	0.0001861	0.00138	3.02	48.17
	FALSE	High	[K].HLEINPDHSIIETLR.[Q]		0.000140783	0.000547678	1	1	1	P82995	P82995 [634-648]		0	1786.94	0.104	0.883	0.052	1	1	0.784676	20.4	173.3	#DIV/0!	#DIV/0!	#DIV/0!		Peak Found	Peak Found	Peak Found	Peak Found	Peak Found	Peak Found	High	Peak Found	High	0.0001861	3.672e-06	4.46	36.4
	FALSE	High	[R].ELISNSSDALDKIR.[Y]		0.0177955	0.000547678	1	1	1	P82995	P82995 [47-60]		1	1560.82	0.01	0.01	0.01						#DIV/0!	#DIV/0!	#DIV/0!		Not Found	Not Found	Not Found	Not Found	Not Found	Not Found	High	Peak Found	High	0.0001861	0.002899	3.27	31.82
	FALSE	High	[R].ELISNSSDALDK.[I]		0.00431888	0.000547678	1	1	4	P82995	P82995 [47-58]		0	1291.64	0.123	0.083	0.01	1	1		40.7	27.6	#DIV/0!	#DIV/0!	#DIV/0!		High	High	High	Peak Found	Peak Found	Not Found	High	Peak Found	High	0.0001861	0.0004125	3.17	27.45
	FALSE	High	[K].EKYIDQEELNK.[T]		0.0531035	0.00107859	2	3	1	P34058; P82995	P34058 [274-284]; P82995 [283-293]		1	1408.7	1.394	0.458	0.28	1	1		178	58.5	#DIV/0!	#DIV/0!	#DIV/0!	Shared	Peak Found	Peak Found	Peak Found	Peak Found	Not Found	Peak Found	High	Peak Found	High	0.0003612	0.01327	2.97	22.42
	FALSE	High	[R].APFDLFENR.[K]		0.0493937	0.00107859	1	1	2	P82995	P82995 [348-356]		0	1108.54	0.455	0.353	0.281	1	1		87.2	67.7	#DIV/0!	#DIV/0!	#DIV/0!		High	High	Peak Found	Peak Found	Not Found	Peak Found	Peak Found	Peak Found	High	0.0003612	0.01202	2.47	42.79
	FALSE	High	[K].ELHINLIPNKQDR.[T]		0.146146	0.00923783	1	1	1	P82995	P82995 [75-87]		1	1589.88	0.115	0.871	0.01		1		23.2	175.4	#DIV/0!	#DIV/0!	#DIV/0!		Peak Found	Not Found	Peak Found	Peak Found	Not Found	Not Found	High	Peak Found	High	0.003652	0.05593	2.98	29.34
	FALSE	High	[K].HFSVEGQLEFR.[A]		0.151973	0.00923783	2	3	1	P34058; P82995	P34058 [320-330]; P82995 [329-339]		0	1348.66	0.025	0.377	0.033				6.9	105	#DIV/0!	#DIV/0!	#DIV/0!	Shared	Peak Found	Not Found	Peak Found	Not Found	Not Found	Peak Found	High	Peak Found	High	0.003742	0.05892	2.94	34.34
High	Master Protein	C0JPT7	Filamin A OS=Rattus norvegicus OX=10116 GN=Flna PE=1 SV=1	0	65.149	12	19	37	18	280.3	139.04	19	cell organization and biogenesis;cellular component movement;metabolic process;regulation of biological process;response to stimulus;transport	cytoplasm;cytoskeleton;cytosol;membrane;nucleus	protein binding;RNA binding;signal transducer activity	Pf00307, Pf00630	293860	ENSRNOG00000054890.1	Flna	Cell-extracellular matrix interactions; RHO GTPases activate PAKs; Platelet degranulation ; GP1b-IX-V activation signalling	MAPK signaling pathway; Focal adhesion; Proteoglycans in cancer; Salmonella infection	1	1.65832	3.39764	0.0731943	43	48.9	92.5	59.9	0.9	37	459	58.8	High	High	High	High	Peak Found	High	High	High
	Checked	Confidence	Annotated Sequence	Modifications	Qvality PEP	Qvality q-value	# Protein Groups	# Proteins	# PSMs	Master Protein Accessions	Positions in Master Proteins	Modifications in Master Proteins	# Missed Cleavages	Theo. MH+ [Da]	Abundance Ratio: (controle CARD445) / (remplissage)	Abundance Ratio: (LPS) / (remplissage)	Abundance Ratio: (NButGT) / (remplissage)	Abundance Ratio Adj. P-Value: (controle CARD445) / (remplissage)	Abundance Ratio Adj. P-Value: (LPS) / (remplissage)	Abundance Ratio Adj. P-Value: (NButGT) / (remplissage)	Abundances (Grouped): controle CARD445	Abundances (Grouped): LPS	#DIV/0!	#DIV/0!	#DIV/0!	Quan Info	Found in Sample: [S68] F68: Sample, 1, controle CARD445	Found in Sample: [S78] F78: Sample, 2, controle CARD445	Found in Sample: [S11] F11: Sample, 5, LPS	Found in Sample: [S12] F12: Sample, 6, LPS	Found in Sample: [S7] F7: Sample, 1, NButGT	Found in Sample: [S8] F8: Sample, 2, NButGT	Found in Sample: [S9] F9: Sample, 3, remplissage	Found in Sample: [S10] F10: Sample, 4, remplissage	Confidence (by Search Engine): Sequest HT	Percolator q-Value (by Search Engine): Sequest HT	Percolator PEP (by Search Engine): Sequest HT	XCorr (by Search Engine): Sequest HT	Top Apex RT [min]
	FALSE	High	[R].LSPFMADIR.[E]	1xOxidation [M5]	0.0276975	0.000547678	1	1	2	C0JPT7	C0JPT7 [656-664]		0	1065.54	0.458	0.523	0.039	1	1		90.8	103.5	#DIV/0!	#DIV/0!	#DIV/0!		High	High	Peak Found	Peak Found	Peak Found	Not Found	Peak Found	Peak Found	High	0.0001861	0.005362	2.44	33.77
	FALSE	High	[K].VATVPQHATSGPGPADVSK.[V]		0.0134004	0.000547678	1	1	1	C0JPT7	C0JPT7 [2533-2551]		0	1818.93	0.514	0.724	0.705	1	1		69.8	98.5	#DIV/0!	#DIV/0!	#DIV/0!		Peak Found	Peak Found	Peak Found	Peak Found	Not Found	High	Peak Found	Peak Found	High	0.0001861	0.00196	4.28	21.8
	FALSE	High	[R].LIALLEVLSQK.[RK]		0.0150671	0.000547678	3	5	3	D3ZHA0; C0JPT7; A0A0G2JXT8	D3ZHA0 [71-81]; C0JPT7 [77-87]; A0A0G2JXT8 [50-60]		0	1226.77	0.01	0.44	0.303		1			101	#DIV/0!	#DIV/0!	#DIV/0!	Shared	Not Found	Not Found	Peak Found	High	Not Found	Peak Found	High	High	High	0.0001861	0.002295	2.85	50.39
	FALSE	High	[K].VAQPSITDNKDGTVTVR.[Y]		0.0401936	0.000547678	1	1	1	C0JPT7	C0JPT7 [1807-1823]		1	1800.95	0.852	0.651	0.01				136.1	104.1	#DIV/0!	#DIV/0!	#DIV/0!		High	Peak Found	Peak Found	Peak Found	Not Found	Not Found	Peak Found	Not Found	High	0.0001861	0.008988	3.24	25.95
	FALSE	High	[R].SAGQGEVLVYVEDPAGHQEEAK.[V]		0.00299615	0.000547678	1	1	1	C0JPT7	C0JPT7 [310-331]		0	2313.1	0.01	0.481	0.216		1			113.4	#DIV/0!	#DIV/0!	#DIV/0!		Not Found	Not Found	Peak Found	Peak Found	Not Found	Peak Found	High	Peak Found	High	0.0001861	0.0002472	4.75	34.03
	FALSE	High	[R].LVSNHSLHETSSVFVDSLTK.[V]		0.000105178	0.000547678	1	1	1	C0JPT7	C0JPT7 [2513-2532]		0	2200.12	0.01	0.087	0.085					29.6	#DIV/0!	#DIV/0!	#DIV/0!		Not Found	Not Found	Peak Found	Peak Found	Not Found	Peak Found	High	Not Found	High	0.0001861	2.46e-06	5.15	34.24
	FALSE	High	[K].DAGEGGLSLAIEGPSK.[A]		0.000133139	0.000547678	1	1	4	C0JPT7	C0JPT7 [1884-1899]		0	1500.75	0.276	0.388	0.049		1		64.4	90.5	#DIV/0!	#DIV/0!	#DIV/0!		High	High	High	Peak Found	Peak Found	Not Found	High	Peak Found	High	0.0001861	3.409e-06	4.28	38.09
	FALSE	High	[R].EAGAGGLAIAVEGPSK.[A]		0.00782647	0.000547678	1	1	3	C0JPT7	C0JPT7 [2257-2272]		0	1426.75	0.115	0.35	0.103	1	1		29.5	89.3	#DIV/0!	#DIV/0!	#DIV/0!		Peak Found	Peak Found	High	Peak Found	Not Found	Peak Found	High	High	High	0.0001861	0.000934	4.12	33.15
	FALSE	High	[K].AFGPGLQGGNAGSPAR.[F]		0.000775219	0.000547678	1	1	4	C0JPT7	C0JPT7 [1072-1087]		0	1456.73	0.806	0.476	0.455	1	1		117.8	69.5	#DIV/0!	#DIV/0!	#DIV/0!		High	High	Peak Found	High	Not Found	Peak Found	High	Peak Found	High	0.0001861	3.86e-05	4.1	27.14
	FALSE	High	[R].ANLPQSFQVDTSK.[A]		0.00372204	0.000547678	1	1	1	C0JPT7	C0JPT7 [1465-1477]		0	1434.72	100						400		#DIV/0!	#DIV/0!	#DIV/0!		Peak Found	High	Not Found	Not Found	Not Found	Not Found	Not Found	Not Found	High	0.0001861	0.0003352	2.85	32
	FALSE	High	[K].VTAQGPGLEPSGNIANK.[T]		0.000296383	0.000547678	1	1	3	C0JPT7	C0JPT7 [384-400]		0	1652.86	0.148	0.01	0.01				51.6		#DIV/0!	#DIV/0!	#DIV/0!		High	High	Not Found	Not Found	Not Found	Not Found	High	Not Found	High	0.0001861	1.029e-05	4	26.91
	FALSE	High	[K].GLVEPVDVVDNADGTQTVNYVPSR.[E]		0.000130684	0.000547678	1	1	3	C0JPT7	C0JPT7 [1492-1515]		0	2544.26	0.131	0.294	0.01	1	1		36.6	82.6	#DIV/0!	#DIV/0!	#DIV/0!		Peak Found	High	Peak Found	Peak Found	Not Found	Not Found	High	Peak Found	High	0.0001861	3.339e-06	4.84	42.55
	FALSE	High	[K].ETGEHLVHVK.[K]		0.0266977	0.000547678	1	1	1	C0JPT7	C0JPT7 [2007-2016]		0	1148.61	0.173	0.144	0.136	1	1		47.7	39.6	#DIV/0!	#DIV/0!	#DIV/0!		Peak Found	Peak Found	Peak Found	Peak Found	Not Found	Peak Found	High	Peak Found	High	0.0001861	0.0051	2.38	17.13
	FALSE	High	[K].VNQPASFAVSLNGAK.[G]		0.0177955	0.000547678	1	1	1	C0JPT7	C0JPT7 [2339-2353]		0	1502.8	100		100				131.6		#DIV/0!	#DIV/0!	#DIV/0!		High	Peak Found	Not Found	Not Found	Not Found	Peak Found	Not Found	Not Found	High	0.0001861	0.002893	3.33	34.24
	FALSE	High	[R].GAGTGGLGLAVEGPSEAK.[M]		0.000188442	0.000547678	1	1	3	C0JPT7	C0JPT7 [1382-1399]		0	1570.81	0.329	0.389	0.01	1	1		76.5	90.6	#DIV/0!	#DIV/0!	#DIV/0!		Peak Found	High	High	High	Not Found	Not Found	Peak Found	Peak Found	High	0.0001861	5.48e-06	4.58	32.29
	FALSE	High	[K].YGGQPVPNFPSK.[L]		0.0769326	0.00192196	1	1	1	C0JPT7	C0JPT7 [1235-1246]		0	1290.65	0.256	0.561	0.419	1	1		45.7	100.4	#DIV/0!	#DIV/0!	#DIV/0!		High	Peak Found	Peak Found	Peak Found	Not Found	Peak Found	Peak Found	Peak Found	High	0.0006388	0.02234	2.87	29.94
	FALSE	High	[K].FNEEHIPDSPFVVPVASPSGDAR.[R]		0.100801	0.00276085	1	1	2	C0JPT7	C0JPT7 [2303-2325]		0	2467.19	0.094	0.468	0.22	1	1		21.2	105	#DIV/0!	#DIV/0!	#DIV/0!		Peak Found	High	High	Peak Found	Not Found	Peak Found	Peak Found	Peak Found	High	0.0009138	0.0329	2.98	42.87
	FALSE	High	[R].TGVELGKPTHFTVNAK.[T]		0.153675	0.00923783	1	1	1	C0JPT7	C0JPT7 [885-900]		0	1698.92	0.01	0.602	0.221		1			132.2	#DIV/0!	#DIV/0!	#DIV/0!		Not Found	Not Found	High	Peak Found	Not Found	Peak Found	Peak Found	Peak Found	High	0.003742	0.06017	2.92	26.01
	FALSE	High	[K].DAGEGLLAVQITDPEGKPK.[K]		0.143709	0.00923783	1	1	1	C0JPT7	C0JPT7 [1574-1592]		0	1938.02	0.457	0.535	0.395		1		76.6	89.6	#DIV/0!	#DIV/0!	#DIV/0!		Not Found	Peak Found	Peak Found	Peak Found	Not Found	Peak Found	High	Peak Found	High	0.003531	0.05445	3.59	38.7
High	Master Protein	P04797	Glyceraldehyde-3-phosphate dehydrogenase OS=Rattus norvegicus OX=10116 GN=Gapdh PE=1 SV=3	0	64.865	40	8	41	8	35.8	158.34	8	cell death;cell organization and biogenesis;defense response;development;metabolic process;regulation of biological process;response to stimulus	cytoplasm;cytoskeleton;cytosol;membrane;mitochondrion;nucleus	catalytic activity;enzyme regulator activity;nucleotide binding;protein binding	Pf00044, Pf02800	24383; 108351137	ENSRNOG00000018630.7	Gapdh; LOC685186; LOC108351137		Alzheimer's disease; Glycolysis / Gluconeogenesis; Biosynthesis of amino acids; Metabolic pathways; HIF-1 signaling pathway; Carbon metabolism	0	5.89027	1.92379	0.152509	17.9	22.2	142.6	93.6	1.3	68	375.8	78.6	High	High	High	High	High	High	High	High
	Checked	Confidence	Annotated Sequence	Modifications	Qvality PEP	Qvality q-value	# Protein Groups	# Proteins	# PSMs	Master Protein Accessions	Positions in Master Proteins	Modifications in Master Proteins	# Missed Cleavages	Theo. MH+ [Da]	Abundance Ratio: (controle CARD445) / (remplissage)	Abundance Ratio: (LPS) / (remplissage)	Abundance Ratio: (NButGT) / (remplissage)	Abundance Ratio Adj. P-Value: (controle CARD445) / (remplissage)	Abundance Ratio Adj. P-Value: (LPS) / (remplissage)	Abundance Ratio Adj. P-Value: (NButGT) / (remplissage)	Abundances (Grouped): controle CARD445	Abundances (Grouped): LPS	#DIV/0!	#DIV/0!	#DIV/0!	Quan Info	Found in Sample: [S68] F68: Sample, 1, controle CARD445	Found in Sample: [S78] F78: Sample, 2, controle CARD445	Found in Sample: [S11] F11: Sample, 5, LPS	Found in Sample: [S12] F12: Sample, 6, LPS	Found in Sample: [S7] F7: Sample, 1, NButGT	Found in Sample: [S8] F8: Sample, 2, NButGT	Found in Sample: [S9] F9: Sample, 3, remplissage	Found in Sample: [S10] F10: Sample, 4, remplissage	Confidence (by Search Engine): Sequest HT	Percolator q-Value (by Search Engine): Sequest HT	Percolator PEP (by Search Engine): Sequest HT	XCorr (by Search Engine): Sequest HT	Top Apex RT [min]
	FALSE	High	[K].VDIVAINDPFIDLNYMVYMFQYDSTHGK.[F]		0.00155279	0.000547678	1	5	2	P04797	P04797 [26-53]		0	3308.56	0.01	0.01	0.01						#DIV/0!	#DIV/0!	#DIV/0!		Not Found	Not Found	High	Not Found	Not Found	Not Found	High	Not Found	High	0.0001861	0.0001	4.96	52.93
	FALSE	High	[K].RVIISAPSADAPMFVMGVNHEK.[Y]	2xOxidation [M13; M16]	0.00201479	0.000547678	1	4	2	P04797	P04797 [116-137]		1	2401.2									#DIV/0!	#DIV/0!	#DIV/0!	No Quan Values	Not Found	Not Found	High	High	Not Found	Not Found	Not Found	Not Found	High	0.0001861	0.0001435	3.48
	FALSE	High	[K].RVIISAPSADAPMFVMGVNHEK.[Y]		0.0121398	0.000547678	1	4	1	P04797	P04797 [116-137]		1	2369.21									#DIV/0!	#DIV/0!	#DIV/0!	No Quan Values	Not Found	Not Found	Not Found	Not Found	Not Found	Not Found	High	Not Found	High	0.0001861	0.001702	4.8
	FALSE	High	[K].WGDAGAEYVVESTGVFTTMEK.[A]		3.4469e-06	0.000547678	1	4	4	P04797	P04797 [85-105]		0	2277.04	0.01	0.198	0.01					66.2	#DIV/0!	#DIV/0!	#DIV/0!		Not Found	Not Found	High	Peak Found	Not Found	Not Found	High	Not Found	High	0.0001861	2.236e-08	5.34	50.13
	FALSE	High	[R].VVDLMAYMASKE.[-]	2xOxidation [M5; M8]	0.0166293	0.000547678	1	9	2	P04797	P04797 [322-333]		1	1388.64	1.262	1.309	0.01	1	1		141.3	146.6	#DIV/0!	#DIV/0!	#DIV/0!		High	High	Peak Found	Peak Found	Not Found	Not Found	Peak Found	Peak Found	High	0.0001861	0.002631	2.85	29.97
	FALSE	High	[R].VIISAPSADAPMFVMGVNHEK.[Y]	1xOxidation [M]	0.00405938	0.000547678	1	4	5	P04797	P04797 [117-137]		0	2229.1	0.061	0.709	0.581	0.326117	1		10.4	120.7	#DIV/0!	#DIV/0!	#DIV/0!		Peak Found	Peak Found	High	Peak Found	Not Found	Peak Found	High	Peak Found	High	0.0001861	0.000377	3.18	39.74
	FALSE	High	[R].VIISAPSADAPMFVMGVNHEK.[Y]	2xOxidation [M12; M15]	0.000524455	0.000547678	1	4	7	P04797	P04797 [117-137]		0	2245.1	0.241	0.579	0.319	1	1		45.1	108.2	#DIV/0!	#DIV/0!	#DIV/0!		High	High	High	High	Not Found	Peak Found	High	High	High	0.0001861	2.246e-05	2.73	35.34
	FALSE	High	[K].VIHDNFGIVEGLMTTVHAITATQK.[T]	1xOxidation [M13]	8.90511e-06	0.000547678	1	4	5	P04797	P04797 [161-184]		0	2611.35	0.01	0.698	0.305		1			139.4	#DIV/0!	#DIV/0!	#DIV/0!		Not Found	Not Found	High	High	Not Found	High	High	Peak Found	High	0.0001861	8.271e-08	4.82	48.43
	FALSE	High	[K].VIHDNFGIVEGLMTTVHAITATQK.[T]		4.18222e-07	0.000547678	1	4	3	P04797	P04797 [161-184]		0	2595.36	0.01	0.459	0.066		1			120.4	#DIV/0!	#DIV/0!	#DIV/0!		Not Found	Not Found	High	Peak Found	Not Found	Peak Found	High	Peak Found	High	0.0001861	1.224e-09	7.08	50.26
	FALSE	High	[R].GAAQNIIPASTGAAK.[AT]		0.00400938	0.000547678	1	7	8	P04797	P04797 [199-213]		0	1369.74	0.882	1.067	0.345	1	1	0.813281	107.1	129.6	#DIV/0!	#DIV/0!	#DIV/0!		High	High	High	High	High	High	Peak Found	High	High	0.0001861	0.0003718	3.53	26.42
	FALSE	High	[K].WGDAGAEYVVESTGVFTTMEK.[A]	1xOxidation [M19]	0.0675003	0.00151474	1	4	1	P04797	P04797 [85-105]		0	2293.03									#DIV/0!	#DIV/0!	#DIV/0!	No Quan Values	Not Found	Not Found	Not Found	Not Found	Not Found	Not Found	High	Not Found	High	0.0005026	0.01861	3.36
	FALSE	High	[R].LEKPAKYDDIKK.[V]		0.0811397	0.00192196	1	6	1	P04797	P04797 [247-258]		2	1447.82	0.33	0.598	0.362	1	1		57.6	104.5	#DIV/0!	#DIV/0!	#DIV/0!		Peak Found	Peak Found	Peak Found	Peak Found	Not Found	Peak Found	High	Peak Found	High	0.0006388	0.02402	3.17	16.86
High	Master Protein	Q5XIF6	Tubulin alpha-4A chain OS=Rattus norvegicus OX=10116 GN=Tuba4a PE=1 SV=1	0	63.83	35	11	37	3	49.9	128.28	11	cell organization and biogenesis	cytoplasm;cytoskeleton	catalytic activity;nucleotide binding;protein binding;structural molecule activity	Pf00091, Pf03953	316531	ENSRNOG00000003597.5	Tuba4a	Regulation of PLK1 Activity at G2/M Transition; Hedgehog 'off' state; AURKA Activation by TPX2; Recruitment of mitotic centrosome proteins and complexes; Loss of Nlp from mitotic centrosomes; Anchoring of the basal body to the plasma membrane; Platelet degranulation ; Recruitment of NuMA to mitotic centrosomes; Hedgehog 'on' state; Intraflagellar transport	Apoptosis; Gap junction; Phagosome	0	24.2394	3.28879	0.0968198	3.9	3.2	153.4	18.7	4.5	50.3	557.1	8.9	High	Peak Found	High	High	Peak Found	Peak Found	High	Peak Found
	Checked	Confidence	Annotated Sequence	Modifications	Qvality PEP	Qvality q-value	# Protein Groups	# Proteins	# PSMs	Master Protein Accessions	Positions in Master Proteins	Modifications in Master Proteins	# Missed Cleavages	Theo. MH+ [Da]	Abundance Ratio: (controle CARD445) / (remplissage)	Abundance Ratio: (LPS) / (remplissage)	Abundance Ratio: (NButGT) / (remplissage)	Abundance Ratio Adj. P-Value: (controle CARD445) / (remplissage)	Abundance Ratio Adj. P-Value: (LPS) / (remplissage)	Abundance Ratio Adj. P-Value: (NButGT) / (remplissage)	Abundances (Grouped): controle CARD445	Abundances (Grouped): LPS	#DIV/0!	#DIV/0!	#DIV/0!	Quan Info	Found in Sample: [S68] F68: Sample, 1, controle CARD445	Found in Sample: [S78] F78: Sample, 2, controle CARD445	Found in Sample: [S11] F11: Sample, 5, LPS	Found in Sample: [S12] F12: Sample, 6, LPS	Found in Sample: [S7] F7: Sample, 1, NButGT	Found in Sample: [S8] F8: Sample, 2, NButGT	Found in Sample: [S9] F9: Sample, 3, remplissage	Found in Sample: [S10] F10: Sample, 4, remplissage	Confidence (by Search Engine): Sequest HT	Percolator q-Value (by Search Engine): Sequest HT	Percolator PEP (by Search Engine): Sequest HT	XCorr (by Search Engine): Sequest HT	Top Apex RT [min]
	FALSE	High	[R].LISQIVSSITASLR.[F]		0.00073769	0.000547678	2	5	2	Q6P9V9; Q5XIF6	Q6P9V9 [230-243]; Q5XIF6 [230-243]		0	1487.88	0.01	0.015	0.018					5.9	#DIV/0!	#DIV/0!	#DIV/0!	Shared	Not Found	Not Found	High	Peak Found	Peak Found	Peak Found	High	Not Found	High	0.0001861	3.617e-05	3.32	51.32
	FALSE	High	[R].IHFPLATYAPVISAEK.[A]		0.000368254	0.000547678	2	6	6	Q6P9V9; Q5XIF6	Q6P9V9 [265-280]; Q5XIF6 [265-280]		0	1756.96	0.057	0.527	0.347		1		11.9	109.1	#DIV/0!	#DIV/0!	#DIV/0!	Shared	Not Found	Peak Found	High	Peak Found	Not Found	Peak Found	High	Peak Found	High	0.0001861	1.381e-05	4.19	43.28
	FALSE	High	[R].QLFHPEQLITGKEDAANNYAR.[G]		0.000361464	0.000547678	2	7	2	Q6P9V9; Q5XIF6	Q6P9V9 [85-105]; Q5XIF6 [85-105]		1	2415.21	0.01	0.112	0.01					40.4	#DIV/0!	#DIV/0!	#DIV/0!	Shared	Not Found	Not Found	Peak Found	Not Found	Not Found	Not Found	High	Not Found	High	0.0001861	1.353e-05	5.18	35.23
	FALSE	High	[R].QLFHPEQLITGK.[E]		0.0123669	0.000547678	2	7	1	Q6P9V9; Q5XIF6	Q6P9V9 [85-96]; Q5XIF6 [85-96]		0	1410.77	0.01	0.071	0.012					26.1	#DIV/0!	#DIV/0!	#DIV/0!	Shared	Not Found	Not Found	Peak Found	Not Found	Not Found	Peak Found	High	Not Found	High	0.0001861	0.001751	4.01	36.08
	FALSE	High	[R].NLDIERPTYTNLNR.[L]		0.00219752	0.000547678	2	7	6	Q6P9V9; Q5XIF6	Q6P9V9 [216-229]; Q5XIF6 [216-229]		0	1718.88	0.269	1.118	0.216	1	1		41.4	171.8	#DIV/0!	#DIV/0!	#DIV/0!	Shared	High	High	High	Peak Found	Not Found	Peak Found	High	Peak Found	High	0.0001861	0.0001613	4.05	31.08
	FALSE	High	[K].DVNAAIAAIK.[T]		0.0275284	0.000547678	1	1	5	Q5XIF6	Q5XIF6 [327-336]		0	985.568	0.13	0.536	0.376	1	1	0.978676	25.5	104.9	#DIV/0!	#DIV/0!	#DIV/0!		High	Peak Found	High	High	Peak Found	Peak Found	High	Peak Found	High	0.0001861	0.005315	2.97	34.59
	FALSE	High	[R].AFVHWYVGEGMEEGEFSEAR.[E]	1xOxidation [M11]	0.0116261	0.000547678	2	7	1	Q6P9V9; Q5XIF6	Q6P9V9 [403-422]; Q5XIF6 [403-422]		0	2346.01	0.01	0.307	0.01					94	#DIV/0!	#DIV/0!	#DIV/0!	Shared	Not Found	Not Found	Peak Found	Not Found	Not Found	Not Found	High	Peak Found	High	0.0001861	0.001615	3.77	40.17
	FALSE	High	[R].AVFVDLEPTVIDEIR.[N]		0.00030572	0.000547678	1	1	2	Q5XIF6	Q5XIF6 [65-79]		0	1715.92	0.01	0.65	0.18		1	0.795205		142	#DIV/0!	#DIV/0!	#DIV/0!		Not Found	Not Found	High	Peak Found	Peak Found	Peak Found	High	Peak Found	High	0.0001861	1.074e-05	4.16	49.5
	FALSE	High	[K].VGINYQPPTVVPGGDLAK.[V]		0.000271728	0.000547678	2	5	7	Q6P9V9; Q5XIF6	Q6P9V9 [353-370]; Q5XIF6 [353-370]		0	1824.99	0.01	0.033	0.01				3.6	12.8	#DIV/0!	#DIV/0!	#DIV/0!	Shared	High	High	High	Peak Found	Peak Found	Peak Found	High	Not Found	High	0.0001861	9.123e-06	3.11	39.66
	FALSE	High	[R].FDGALNVDLTEFQTNLVPYPR.[I]		0.000214662	0.000547678	2	7	3	Q6P9V9; Q5XIF6	Q6P9V9 [244-264]; Q5XIF6 [244-264]		0	2409.21	0.01	0.097	0.01					35.2	#DIV/0!	#DIV/0!	#DIV/0!	Shared	Not Found	Not Found	High	Not Found	Peak Found	Not Found	High	Not Found	High	0.0001861	6.609e-06	5.13	50.84
	FALSE	High	[K].EIIDPVLDR.[I]		0.0647371	0.00151474	1	1	2	Q5XIF6	Q5XIF6 [113-121]		0	1069.59	0.01	0.09	0.01					32.7	#DIV/0!	#DIV/0!	#DIV/0!		Not Found	Not Found	High	Peak Found	Not Found	Peak Found	High	Not Found	High	0.0005026	0.01749	2.27	35.27
High	Master Protein	F1LMU0	Myosin-4 OS=Rattus norvegicus OX=10116 GN=Myh4 PE=1 SV=1	0	62.895	10	14	55	1	222.7	199.7	14	cell organization and biogenesis;cellular component movement;metabolic process;response to stimulus	Golgi	catalytic activity;motor activity;nucleotide binding;protein binding	Pf00063, Pf00261, Pf01576, Pf02736, Pf04111, Pf05483, Pf05622, Pf08317, Pf09726, Pf12128		ENSRNOG00000049695.2				1	#DIV/0!	0.264323	0.285714			94.1	520.3		23.2	81.2	81.2	Not Found	Not Found	Not Found	High	Not Found	Not Found	Not Found	Not Found
	Checked	Confidence	Annotated Sequence	Modifications	Qvality PEP	Qvality q-value	# Protein Groups	# Proteins	# PSMs	Master Protein Accessions	Positions in Master Proteins	Modifications in Master Proteins	# Missed Cleavages	Theo. MH+ [Da]	Abundance Ratio: (controle CARD445) / (remplissage)	Abundance Ratio: (LPS) / (remplissage)	Abundance Ratio: (NButGT) / (remplissage)	Abundance Ratio Adj. P-Value: (controle CARD445) / (remplissage)	Abundance Ratio Adj. P-Value: (LPS) / (remplissage)	Abundance Ratio Adj. P-Value: (NButGT) / (remplissage)	Abundances (Grouped): controle CARD445	Abundances (Grouped): LPS	#DIV/0!	#DIV/0!	#DIV/0!	Quan Info	Found in Sample: [S68] F68: Sample, 1, controle CARD445	Found in Sample: [S78] F78: Sample, 2, controle CARD445	Found in Sample: [S11] F11: Sample, 5, LPS	Found in Sample: [S12] F12: Sample, 6, LPS	Found in Sample: [S7] F7: Sample, 1, NButGT	Found in Sample: [S8] F8: Sample, 2, NButGT	Found in Sample: [S9] F9: Sample, 3, remplissage	Found in Sample: [S10] F10: Sample, 4, remplissage	Confidence (by Search Engine): Sequest HT	Percolator q-Value (by Search Engine): Sequest HT	Percolator PEP (by Search Engine): Sequest HT	XCorr (by Search Engine): Sequest HT	Top Apex RT [min]
	FALSE	High	[R].LDEAEQLALK.[G]		0.00807241	0.000547678	3	14	5	F1LMU0; G3V6E1; G3V885	F1LMU0 [1801-1810]; G3V6E1 [1779-1788]; G3V885 [1799-1808]		0	1129.61	0.284	0.802	0.115	1	1	0.784676	51.6	145.8	#DIV/0!	#DIV/0!	#DIV/0!	Shared	High	Peak Found	Peak Found	High	Peak Found	High	High	High	High	0.0001861	0.0009719	3.58	29.89
	FALSE	High	[K].LEQQVDDLEGSLEQEK.[K]		0.0285588	0.000547678	3	11	1	F1LMU0; G3V6E1; G3V885	F1LMU0 [1031-1046]; G3V6E1 [1010-1025]; G3V885 [1029-1044]		0	1859.89									#DIV/0!	#DIV/0!	#DIV/0!	No Quan Values	Not Found	Not Found	Not Found	Not Found	Not Found	High	Not Found	Not Found	High	0.0001861	0.005579	3.54
	FALSE	High	[R].IEELEEEIEAER.[TA]		0.000466146	0.000547678	3	14	8	F1LMU0; G3V6E1; G3V885	F1LMU0 [1119-1130]; G3V6E1 [1098-1109]; G3V885 [1117-1128]		0	1488.71	0.652	0.889	0.291	1	1	0.784676	92.1	125.6	#DIV/0!	#DIV/0!	#DIV/0!	Shared	High	High	High	High	High	High	Peak Found	High	High	0.0001861	1.912e-05	3.94	37.29
	FALSE	High	[K].IAEKDEEIDQLKR.[N]		0.0218023	0.000547678	2	7	1	F1LMU0; G3V6E1	F1LMU0 [1580-1592]; G3V6E1 [1558-1570]		2	1586.84	0.01	1.936	0.286		1			240.4	#DIV/0!	#DIV/0!	#DIV/0!	Shared	Not Found	Not Found	Peak Found	High	Not Found	Peak Found	Peak Found	Peak Found	High	0.0001861	0.003836	3.76	22.52
	FALSE	High	[K].LASADIETYLLEK.[S]		0.000905252	0.000547678	3	14	6	F1LMU0; G3V6E1; G3V885	F1LMU0 [261-273]; G3V6E1 [262-274]; G3V885 [259-271]		0	1465.78	0.15	0.951	0.527	0.518286	1	0.784676	22.8	144.8	#DIV/0!	#DIV/0!	#DIV/0!	Shared	Peak Found	High	High	High	High	Peak Found	High	High	High	0.0001861	4.77e-05	4.02	45.81
	FALSE	High	[K].NALAHALQSAR.[H]		0.000746898	0.000547678	2	7	5	F1LMU0; G3V885	F1LMU0 [1331-1341]; G3V885 [1329-1339]		0	1151.63	0.681	0.795	0.059	1	1	0.784676	107.5	125.4	#DIV/0!	#DIV/0!	#DIV/0!	Shared	High	Peak Found	Peak Found	High	Peak Found	High	Peak Found	High	High	0.0001861	3.65e-05	3.34	25.18
	FALSE	High	[R].TKYETDAIQR.[T]		0.0414338	0.000547678	3	14	2	F1LMU0; G3V6E1; G3V885	F1LMU0 [1377-1386]; G3V6E1 [1355-1364]; G3V885 [1375-1384]		1	1224.62	2.911	1.807	0.026	1		0.784676	202.7	125.8	#DIV/0!	#DIV/0!	#DIV/0!	Shared	High	High	Not Found	Peak Found	Peak Found	Peak Found	Peak Found	Peak Found	High	0.0001861	0.009357	2.57	19.01
	FALSE	High	[K].NKDPLNETVVGLYQK.[S]		0.00177978	0.000547678	3	13	4	F1LMU0; G3V6E1; G3V885	F1LMU0 [600-614]; G3V6E1 [576-590]; G3V885 [598-612]		1	1717.91	1.045	0.94	0.175				132.3	119	#DIV/0!	#DIV/0!	#DIV/0!	Shared	High	High	Not Found	Peak Found	Peak Found	Peak Found	Peak Found	Not Found	High	0.0001861	0.0001207	3.42	33.9
	FALSE	High	[R].DLEEATLQHEATAAALR.[K]		2.21659e-05	0.000547678	2	7	14	F1LMU0; G3V885	F1LMU0 [1181-1197]; G3V885 [1179-1195]		0	1838.92	0.061	0.728	0.18	1	1	0.784676	12.4	147.9	#DIV/0!	#DIV/0!	#DIV/0!	Shared	High	High	High	High	High	High	High	High	High	0.0001861	2.89e-07	5.01	41.88
	FALSE	High	[RK].DIDDLELTLAK.[VA]		0.0389897	0.000547678	3	15	2	F1LMU0; G3V6E1; G3V885	F1LMU0 [957-967]; G3V6E1 [936-946]; G3V885 [955-965]		0	1245.66	0.02	0.972	0.291		1	0.784676	3.5	170.3	#DIV/0!	#DIV/0!	#DIV/0!	Shared	Not Found	Peak Found	Peak Found	High	Peak Found	Peak Found	Peak Found	High	High	0.0001861	0.008588	2.55	45.37
	FALSE	High	[RK].VLNASAIPEGQFIDSK.[K]		0.0189258	0.000547678	1	9	1	F1LMU0	F1LMU0 [728-743]		0	1688.89		100						400	#DIV/0!	#DIV/0!	#DIV/0!		Not Found	Not Found	Not Found	High	Not Found	Not Found	Not Found	Not Found	High	0.0001861	0.003169	3.37	39
	FALSE	High	[K].HADSVAELGEQIDNLQR.[V]		0.00228081	0.000547678	2	10	3	F1LMU0; G3V885	F1LMU0 [1200-1216]; G3V885 [1198-1214]		0	1894.93	1.217	1.04	1.093	1			111.9	95.7	#DIV/0!	#DIV/0!	#DIV/0!	Shared	High	High	Peak Found	Not Found	Not Found	Peak Found	Peak Found	Peak Found	High	0.0001861	0.0001698	2.67	37.62
	FALSE	High	[R].ENQSILITGESGAGK.[T]		0.000243019	0.000547678	3	14	9	F1LMU0; G3V6E1; G3V885	F1LMU0 [171-185]; G3V6E1 [172-186]; G3V885 [170-184]		0	1503.76	0.274	0.7	0.121	1	1	0.784676	52.4	133.7	#DIV/0!	#DIV/0!	#DIV/0!	Shared	High	High	High	High	High	High	High	High	High	0.0001861	7.842e-06	3.89	28.97
	FALSE	High	[R].VKVGNEYVTK.[G]		0.0609761	0.00151474	3	14	1	F1LMU0; G3V6E1; G3V885	F1LMU0 [407-416]; G3V6E1 [408-417]; G3V885 [405-414]		1	1136.63	0.517	0.279	0.01	1			115.2	62.2	#DIV/0!	#DIV/0!	#DIV/0!	Shared	High	Peak Found	Not Found	Peak Found	Not Found	Not Found	Peak Found	Peak Found	High	0.0005026	0.01607	2.59	19.81
High	Master Protein	Q4FZU2	Keratin, type II cytoskeletal 6A OS=Rattus norvegicus OX=10116 GN=Krt6a PE=1 SV=1	0	62.86	19	12	256	4	59.2	744.64	12	metabolic process;response to stimulus		catalytic activity;motor activity;structural molecule activity	Pf00038, Pf01576, Pf04111, Pf04156, Pf05957, Pf12128, Pf13166	683313; 100365213		LOC683313; LOC100365213			4	15.3713	1.44058	0.0489604	8.1	12.1	262.3	48.2	2.7	19.2	427.1	20.2	High	High	High	High	High	High	High	High
	Checked	Confidence	Annotated Sequence	Modifications	Qvality PEP	Qvality q-value	# Protein Groups	# Proteins	# PSMs	Master Protein Accessions	Positions in Master Proteins	Modifications in Master Proteins	# Missed Cleavages	Theo. MH+ [Da]	Abundance Ratio: (controle CARD445) / (remplissage)	Abundance Ratio: (LPS) / (remplissage)	Abundance Ratio: (NButGT) / (remplissage)	Abundance Ratio Adj. P-Value: (controle CARD445) / (remplissage)	Abundance Ratio Adj. P-Value: (LPS) / (remplissage)	Abundance Ratio Adj. P-Value: (NButGT) / (remplissage)	Abundances (Grouped): controle CARD445	Abundances (Grouped): LPS	#DIV/0!	#DIV/0!	#DIV/0!	Quan Info	Found in Sample: [S68] F68: Sample, 1, controle CARD445	Found in Sample: [S78] F78: Sample, 2, controle CARD445	Found in Sample: [S11] F11: Sample, 5, LPS	Found in Sample: [S12] F12: Sample, 6, LPS	Found in Sample: [S7] F7: Sample, 1, NButGT	Found in Sample: [S8] F8: Sample, 2, NButGT	Found in Sample: [S9] F9: Sample, 3, remplissage	Found in Sample: [S10] F10: Sample, 4, remplissage	Confidence (by Search Engine): Sequest HT	Percolator q-Value (by Search Engine): Sequest HT	Percolator PEP (by Search Engine): Sequest HT	XCorr (by Search Engine): Sequest HT	Top Apex RT [min]
	FALSE	High	[K].LEGLEDALQK.[A]		0.0169396	0.000547678	1	1	3	Q4FZU2	Q4FZU2 [416-425]		0	1115.59	0.01	0.71	0.119		1	0.831602	1.3	154.8	#DIV/0!	#DIV/0!	#DIV/0!		Not Found	Peak Found	High	Peak Found	Peak Found	High	High	Peak Found	High	0.0001861	0.00271	2.96	33.55
	FALSE	High	[K].LALDVEIATYR.[KT]		0.00248765	0.000547678	4	11	22	Q6IG05; Q6P6Q2; A0A0G2JWX4; Q4FZU2	Q6IG05 [433-443]; Q6P6Q2 [457-467]; A0A0G2JWX4 [490-500]; Q4FZU2 [445-455]		0	1263.69	0.01	1.719	0.073	0.675668	1	0.784676	0.2	246.1	#DIV/0!	#DIV/0!	#DIV/0!	Shared	High	Peak Found	High	High	High	High	High	High	High	0.0001861	0.0001921	3.64	42.2
	FALSE	High	[RK].SRAEAESWYQTK.[SY]		0.0246518	0.000547678	3	6	3	A0A0G2JUG1; Q6IG05; Q4FZU2	A0A0G2JUG1 [336-347]; Q6IG05 [325-336]; Q4FZU2 [337-348]		1	1455.69	0.01	0.206	0.046				0.6	65.8	#DIV/0!	#DIV/0!	#DIV/0!	Shared	Not Found	Peak Found	High	Not Found	Not Found	Peak Found	High	Not Found	High	0.0001861	0.004575	3.99	23.77
	FALSE	High	[R].TAAENEFVTLK.[K]		0.00650004	0.000547678	1	1	11	Q4FZU2	Q4FZU2 [250-260]		0	1222.63	0.025	0.67	0.94	1	1		3.8	101.7	#DIV/0!	#DIV/0!	#DIV/0!		High	Peak Found	High	High	Not Found	High	High	High	High	0.0001861	0.0007243	3.73	31.89
	FALSE	High	[R].TAAENEFVTLKK.[D]		0.00330855	0.000547678	1	1	14	Q4FZU2	Q4FZU2 [250-261]		1	1350.73	0.122	1.147	0.73	1	1		16.2	153	#DIV/0!	#DIV/0!	#DIV/0!		High	High	High	High	Not Found	High	High	High	High	0.0001861	0.0002848	4.02	25.88
	FALSE	High	[R].SLDLDSIIAEVK.[A]		0.00071074	0.000547678	4	9	83	A0A0G2JUG1; Q6IG05; Q6P6Q2; Q4FZU2	A0A0G2JUG1 [315-326]; Q6IG05 [304-315]; Q6P6Q2 [328-339]; Q4FZU2 [316-327]		0	1302.72	0.014	1.29	0.138	0.756951	1	0.784676	2.2	211.4	#DIV/0!	#DIV/0!	#DIV/0!	Shared	High	High	High	High	High	High	High	High	High	0.0001861	3.431e-05	3.34	49.78
	FALSE	High	[K].DVDAAYMNKVELQAK.[VA]		0.000489862	0.000547678	2	3	3	A0A0G2K7N1; Q4FZU2	A0A0G2K7N1 [244-258]; Q4FZU2 [262-276]		1	1694.84	0.01	0.307	0.077					88.6	#DIV/0!	#DIV/0!	#DIV/0!	Shared	Not Found	Not Found	High	Not Found	Not Found	Peak Found	High	Not Found	High	0.0001861	2.053e-05	4.38	32.64
	FALSE	High	[K].YEELQITAGR.[H]		0.00133804	0.000547678	1	1	99	Q4FZU2	Q4FZU2 [349-358]		0	1179.6	0.11	1.249	0.073	1	1	0.784676	18.2	205.4	#DIV/0!	#DIV/0!	#DIV/0!		High	High	High	High	High	High	High	High	High	0.0001861	8.17e-05	3.19	30.26
	FALSE	High	[K].DVDAAYMNKVELQAK.[VA]	1xOxidation [M7]	0.007588	0.000547678	2	3	7	A0A0G2K7N1; Q4FZU2	A0A0G2K7N1 [244-258]; Q4FZU2 [262-276]		1	1710.84	0.301	0.43	0.08				66.5	95	#DIV/0!	#DIV/0!	#DIV/0!	Shared	High	Not Found	High	High	Not Found	Peak Found	High	Not Found	High	0.0001861	0.0008934	3.22	27.56
	FALSE	High	[R].AEAESWYQTK.[SY]		0.0289106	0.000547678	3	6	2	A0A0G2JUG1; Q6IG05; Q4FZU2	A0A0G2JUG1 [338-347]; Q6IG05 [327-336]; Q4FZU2 [339-348]		0	1212.55	0.01	0.247	0.01					79.2	#DIV/0!	#DIV/0!	#DIV/0!	Shared	Not Found	Not Found	High	Not Found	Not Found	Not Found	High	Not Found	High	0.0001861	0.005705	3.22	27.2
	FALSE	High	[K].FASFIDKVR.[F]		0.0366864	0.000547678	7	24	5	A0A0G2JZQ9; A0A0G2K7N1; Q6IG05; Q6P6Q2; Q6IMF3; Q4FZU2; Q10758	A0A0G2JZQ9 [178-186]; A0A0G2K7N1 [145-153]; Q6IG05 [151-159]; Q6P6Q2 [175-183]; Q6IMF3 [190-198]; Q4FZU2 [163-171]; Q10758 [102-110]		1	1082.6	0.842	0.636	0.939	1	1		98.6	74.4	#DIV/0!	#DIV/0!	#DIV/0!	Shared	High	High	High	High	Not Found	High	Peak Found	Peak Found	High	0.0001861	0.007922	2.78	30.89
	FALSE	High	[K].TLNNKFASFIDKVR.[F]		0.076478	0.00192196	5	15	1	A0A0G2JZQ9; Q6IG05; Q6P6Q2; Q4FZU2; Q10758	A0A0G2JZQ9 [173-186]; Q6IG05 [146-159]; Q6P6Q2 [170-183]; Q4FZU2 [158-171]; Q10758 [97-110]		2	1652.91	0.01	0.01	0.098			0.784676			#DIV/0!	#DIV/0!	#DIV/0!	Shared	Not Found	Not Found	Not Found	Not Found	Peak Found	High	Peak Found	Peak Found	High	0.0006388	0.02212	3.03	35.98
	FALSE	High	[R].GRLDSELR.[N]		0.142104	0.00923783	2	3	3	Q6P6Q2; Q4FZU2	Q6P6Q2 [234-241]; Q4FZU2 [222-229]		1	945.511	0.095	0.389	0.011	1	1	0.784676	25.3	104	#DIV/0!	#DIV/0!	#DIV/0!	Shared	High	High	Peak Found	Peak Found	Peak Found	Peak Found	High	Peak Found	High	0.003531	0.05369	2.64	20.12
High	Master Protein	F1LP05	ATP synthase subunit alpha OS=Rattus norvegicus OX=10116 GN=Atp5f1a PE=1 SV=1	0	61.795	31	13	76	5	59.8	259.3	13	metabolic process;transport	membrane;mitochondrion	catalytic activity;nucleotide binding;transporter activity	Pf00006, Pf00306, Pf02663, Pf02874, Pf05943		ENSRNOG00000017032.5				8	3.25592	2.01067	0.280164	31.9	31.4	90.4	115.7	9.1	107	301	113.4	High	High	High	High	High	High	High	High
	Checked	Confidence	Annotated Sequence	Modifications	Qvality PEP	Qvality q-value	# Protein Groups	# Proteins	# PSMs	Master Protein Accessions	Positions in Master Proteins	Modifications in Master Proteins	# Missed Cleavages	Theo. MH+ [Da]	Abundance Ratio: (controle CARD445) / (remplissage)	Abundance Ratio: (LPS) / (remplissage)	Abundance Ratio: (NButGT) / (remplissage)	Abundance Ratio Adj. P-Value: (controle CARD445) / (remplissage)	Abundance Ratio Adj. P-Value: (LPS) / (remplissage)	Abundance Ratio Adj. P-Value: (NButGT) / (remplissage)	Abundances (Grouped): controle CARD445	Abundances (Grouped): LPS	#DIV/0!	#DIV/0!	#DIV/0!	Quan Info	Found in Sample: [S68] F68: Sample, 1, controle CARD445	Found in Sample: [S78] F78: Sample, 2, controle CARD445	Found in Sample: [S11] F11: Sample, 5, LPS	Found in Sample: [S12] F12: Sample, 6, LPS	Found in Sample: [S7] F7: Sample, 1, NButGT	Found in Sample: [S8] F8: Sample, 2, NButGT	Found in Sample: [S9] F9: Sample, 3, remplissage	Found in Sample: [S10] F10: Sample, 4, remplissage	Confidence (by Search Engine): Sequest HT	Percolator q-Value (by Search Engine): Sequest HT	Percolator PEP (by Search Engine): Sequest HT	XCorr (by Search Engine): Sequest HT	Top Apex RT [min]
	FALSE	High	[K].TSIAIDTIINQK.[R]		0.00299615	0.000547678	1	2	5	F1LP05	F1LP05 [219-230]		0	1316.74	0.163	0.724	0.19	1	1	0.784676	31.4	139.5	#DIV/0!	#DIV/0!	#DIV/0!		High	High	High	Peak Found	Peak Found	High	High	Peak Found	High	0.0001861	0.0002484	3.5	38.46
	FALSE	High	[R].ILGADTSVDLEETGR.[V]		0.000107821	0.000547678	2	3	16	F1LP05; A0A0G2K099	F1LP05 [59-73]; A0A0G2K099 [84-98]		0	1575.79	0.127	0.692	0.353	1	1	0.795205	23.4	127.4	#DIV/0!	#DIV/0!	#DIV/0!	Shared	High	High	High	High	High	Peak Found	High	High	High	0.0001861	2.554e-06	4.45	35.34
	FALSE	High	[R].TGAIVDVPVGDELLGR.[V]		0.000158395	0.000547678	1	2	4	F1LP05	F1LP05 [134-149]		0	1610.87	0.278	1.187	1.022	1	1	0.999979	31.9	136.1	#DIV/0!	#DIV/0!	#DIV/0!		High	High	High	Peak Found	High	Peak Found	Peak Found	Peak Found	High	0.0001861	4.323e-06	3.83	46.02
	FALSE	High	[K].TGTAEMSSILEER.[I]	1xOxidation [M6]	0.00151474	0.000547678	2	3	5	F1LP05; A0A0G2K099	F1LP05 [46-58]; A0A0G2K099 [71-83]		0	1439.67	0.441	1.136	0.29	1	1	0.784676	61.5	158.5	#DIV/0!	#DIV/0!	#DIV/0!	Shared	High	High	Peak Found	High	Peak Found	Peak Found	High	High	High	0.0001861	9.732e-05	3.44	27.01
	FALSE	High	[R].VVDALGNAIDGKGPVGSK.[I]		0.00638041	0.000547678	1	2	3	F1LP05	F1LP05 [150-167]		1	1696.92	2.99	2.03	0.01	0.714832	1		198.7	134.9	#DIV/0!	#DIV/0!	#DIV/0!		High	High	Peak Found	Peak Found	Not Found	Not Found	Peak Found	Peak Found	High	0.0001861	0.000703	3.61	30.38
	FALSE	High	[R].EAYPGDVFYLHSR.[L]		0.000627816	0.000547678	1	2	10	F1LP05	F1LP05 [335-347]		0	1553.74	0.147	0.414	0.701	0.518286	1		25.9	73.2	#DIV/0!	#DIV/0!	#DIV/0!		Peak Found	Peak Found	High	High	Not Found	High	High	High	High	0.0001861	2.881e-05	3.61	36.14
	FALSE	High	[R].VVDALGNAIDGK.[G]		0.00191727	0.000547678	2	3	8	F1LP05; A0A0G2K099	F1LP05 [150-161]; A0A0G2K099 [175-186]		0	1171.63	0.117	0.586	0.146	1	1	0.784676	25.4	126.8	#DIV/0!	#DIV/0!	#DIV/0!	Shared	High	High	High	High	High	High	High	High	High	0.0001861	0.000134	3.3	31.03
	FALSE	High	[K].AVDSLVPIGR.[GF]		0.0140786	0.000547678	2	3	4	F1LP05; A0A0G2K099	F1LP05 [195-204]; A0A0G2K099 [220-229]		0	1026.59	0.375	0.762	0.219	1	1	0.784676	63.6	129.4	#DIV/0!	#DIV/0!	#DIV/0!	Shared	High	High	High	High	Peak Found	Peak Found	Peak Found	Peak Found	High	0.0001861	0.0021	2.89	34.32
	FALSE	High	[K].GMSLNLEPDNVGVVVFGNDK.[L]	1xOxidation [M2]	0.00200233	0.000547678	2	3	1	F1LP05; A0A0G2K099	F1LP05 [104-123]; A0A0G2K099 [129-148]		0	2120.03	0.01	0.602	0.216		1	0.784676		132.4	#DIV/0!	#DIV/0!	#DIV/0!	Shared	Not Found	Not Found	Peak Found	Peak Found	Peak Found	Peak Found	High	Peak Found	High	0.0001861	0.0001425	4.03	46.51
	FALSE	High	[K].HALIIYDDLSK.[Q]		0.0011893	0.000547678	1	2	6	F1LP05	F1LP05 [306-316]		0	1287.69	0.017	0.344	0.09		1		4.7	94.9	#DIV/0!	#DIV/0!	#DIV/0!		Not Found	Peak Found	High	High	Not Found	High	High	High	High	0.0001861	6.951e-05	3.66	33.66
	FALSE	High	[R].EVAAFAQFGSDLDAATQQLLSR.[G]		1.39194e-05	0.000547678	2	3	9	F1LP05; A0A0G2K099	F1LP05 [442-463]; A0A0G2K099 [397-418]		0	2338.17	0.01	0.665	0.386		1	0.849214		129.6	#DIV/0!	#DIV/0!	#DIV/0!	Shared	Not Found	Not Found	High	High	High	High	High	High	High	0.0001861	1.521e-07	5.67	52.06
	FALSE	High	[R].VLSIGDGIAR.[V]		0.0531035	0.00107859	2	3	3	F1LP05; A0A0G2K099	F1LP05 [74-83]; A0A0G2K099 [99-108]		0	1000.58	0.376	0.789	0.063	1	1	0.784676	67.5	141.7	#DIV/0!	#DIV/0!	#DIV/0!	Shared	High	Peak Found	Peak Found	High	Peak Found	Peak Found	High	Peak Found	High	0.0003612	0.01327	2.23	32.43
	FALSE	High	[R].GYLDKLEPSK.[I]		0.124754	0.00706587	2	3	2	F1LP05; A0A0G2K099	F1LP05 [494-503]; A0A0G2K099 [449-458]		1	1149.62	0.194	0.857	0.666	1	1		28.6	126.1	#DIV/0!	#DIV/0!	#DIV/0!	Shared	Peak Found	Peak Found	Peak Found	High	Not Found	Peak Found	High	Peak Found	High	0.002474	0.04465	2.07	28.47
High	Master Protein	A0A0G2JV65	14-3-3 protein zeta/delta OS=Rattus norvegicus OX=10116 GN=Ywhaz PE=1 SV=1	0	58.604	32	9	51	7	29	163.97	9	cell organization and biogenesis;regulation of biological process;transport	mitochondrion;nucleus	protein binding;RNA binding	Pf00244		ENSRNOG00000008195.6				0	10.1186	12.2178	0.00685495	2.4	3.5	55.8	3.9	0.3	4.7	725.8	3.6	High	High	High	High	Peak Found	High	High	High
	Checked	Confidence	Annotated Sequence	Modifications	Qvality PEP	Qvality q-value	# Protein Groups	# Proteins	# PSMs	Master Protein Accessions	Positions in Master Proteins	Modifications in Master Proteins	# Missed Cleavages	Theo. MH+ [Da]	Abundance Ratio: (controle CARD445) / (remplissage)	Abundance Ratio: (LPS) / (remplissage)	Abundance Ratio: (NButGT) / (remplissage)	Abundance Ratio Adj. P-Value: (controle CARD445) / (remplissage)	Abundance Ratio Adj. P-Value: (LPS) / (remplissage)	Abundance Ratio Adj. P-Value: (NButGT) / (remplissage)	Abundances (Grouped): controle CARD445	Abundances (Grouped): LPS	#DIV/0!	#DIV/0!	#DIV/0!	Quan Info	Found in Sample: [S68] F68: Sample, 1, controle CARD445	Found in Sample: [S78] F78: Sample, 2, controle CARD445	Found in Sample: [S11] F11: Sample, 5, LPS	Found in Sample: [S12] F12: Sample, 6, LPS	Found in Sample: [S7] F7: Sample, 1, NButGT	Found in Sample: [S8] F8: Sample, 2, NButGT	Found in Sample: [S9] F9: Sample, 3, remplissage	Found in Sample: [S10] F10: Sample, 4, remplissage	Confidence (by Search Engine): Sequest HT	Percolator q-Value (by Search Engine): Sequest HT	Percolator PEP (by Search Engine): Sequest HT	XCorr (by Search Engine): Sequest HT	Top Apex RT [min]
	FALSE	High	[K].SVTEQGAELSNEER.[N]		0.00106367	0.000547678	1	2	7	A0A0G2JV65	A0A0G2JV65 [39-52]		0	1548.71	0.135	0.288	0.052	1	1		36.6	78.1	#DIV/0!	#DIV/0!	#DIV/0!		High	High	High	High	Not Found	High	High	High	High	0.0001861	5.939e-05	4.03	23.54
	FALSE	High	[K].TAFDEAIAELDTLSEESYK.[D]		6.20754e-05	0.000547678	1	2	4	A0A0G2JV65	A0A0G2JV65 [205-223]		0	2131.99	0.01	0.066	0.01					24.8	#DIV/0!	#DIV/0!	#DIV/0!		Not Found	Not Found	High	Not Found	Peak Found	Peak Found	High	Not Found	High	0.0001861	1.198e-06	4.55	52.05
	FALSE	High	[K].TAFDEAIAELDTLSEESYKDSTLIMQLLR.[D]		1.43579e-05	0.000547678	1	2	1	A0A0G2JV65	A0A0G2JV65 [205-233]		1	3302.63	0.01	0.01	0.219						#DIV/0!	#DIV/0!	#DIV/0!		Not Found	Not Found	Not Found	Not Found	Not Found	Peak Found	High	Not Found	High	0.0001861	1.587e-07	6.57	53.41
	FALSE	High	[K].DSTLIMQLLR.[D]	1xOxidation [M6]	0.0170443	0.000547678	6	10	5	P35213; P68255; G3V9A3; P61983; A0A0G2JV65; P62260	P35213 [215-224]; P68255 [213-222]; G3V9A3 [215-224]; P61983 [218-227]; A0A0G2JV65 [224-233]; P62260 [216-225]		0	1205.66	0.051	0.166	0.043	0.867284	1	0.784676	16.2	52.7	#DIV/0!	#DIV/0!	#DIV/0!	Shared	High	High	Peak Found	Peak Found	Peak Found	Peak Found	High	High	High	0.0001861	0.002725	2.72	49.14
	FALSE	High	[K].DSTLIMQLLR.[D]		0.00797313	0.000547678	6	10	5	P35213; P68255; G3V9A3; P61983; A0A0G2JV65; P62260	P35213 [215-224]; P68255 [213-222]; G3V9A3 [215-224]; P61983 [218-227]; A0A0G2JV65 [224-233]; P62260 [216-225]		0	1189.66	0.01	0.26	0.051		1	0.784676		79.3	#DIV/0!	#DIV/0!	#DIV/0!	Shared	Not Found	Not Found	High	High	Peak Found	High	High	High	High	0.0001861	0.00096	2.99	50.44
	FALSE	High	[R].YLAEVAAGDDKK.[G]		0.00372204	0.000547678	1	2	8	A0A0G2JV65	A0A0G2JV65 [139-150]		1	1279.65	0.109	0.469	0.01	1	1	0.784676	27.6	118.4	#DIV/0!	#DIV/0!	#DIV/0!		High	High	High	Peak Found	Peak Found	Peak Found	High	Peak Found	High	0.0001861	0.000334	3.22	21.08
	FALSE	High	[K].GIVDQSQQAYQEAFEISKK.[E]		0.000321275	0.000547678	1	2	4	A0A0G2JV65	A0A0G2JV65 [151-169]		1	2169.08	0.01	0.446	0.045		1			119.7	#DIV/0!	#DIV/0!	#DIV/0!		Not Found	Not Found	High	Peak Found	Not Found	Peak Found	High	Peak Found	High	0.0001861	1.147e-05	4.46	40.66
	FALSE	High	[K].GIVDQSQQAYQEAFEISK.[K]		0.000321275	0.000547678	1	2	5	A0A0G2JV65	A0A0G2JV65 [151-168]		0	2040.99	0.01	0.066	0.01				1.1	24.7	#DIV/0!	#DIV/0!	#DIV/0!		High	High	High	Not Found	Not Found	Not Found	High	Not Found	High	0.0001861	1.152e-05	4.73	44.72
	FALSE	High	[K].KGIVDQSQQAYQEAFEISK.[K]		0.000765662	0.000547678	1	2	2	A0A0G2JV65	A0A0G2JV65 [150-168]		1	2169.08	0.01	0.247	0.01					79.2	#DIV/0!	#DIV/0!	#DIV/0!		Not Found	Not Found	Peak Found	Not Found	Not Found	Not Found	High	Peak Found	High	0.0001861	3.799e-05	4.92	39.28
	FALSE	High	[R].NLLSVAYK.[N]		0.0624548	0.00151474	6	10	10	P35213; P68255; G3V9A3; P61983; A0A0G2JV65; P62260	P35213 [44-51]; P68255 [42-49]; G3V9A3 [42-49]; P61983 [43-50]; A0A0G2JV65 [53-60]; P62260 [43-50]		0	907.525	0.056	0.22	0.035	1	1		17.1	67.3	#DIV/0!	#DIV/0!	#DIV/0!	Shared	High	Peak Found	High	High	Not Found	Peak Found	High	High	High	0.0005026	0.01669	2.9	32.97
High	Master Protein	F1LST1	Fibronectin OS=Rattus norvegicus OX=10116 GN=Fn1 PE=1 SV=3	0	57.111	10	15	33	15	262.6	110.19	15	cell differentiation;cell organization and biogenesis;cellular component movement;cellular homeostasis;defense response;metabolic process;regulation of biological process;response to stimulus	extracellular;membrane	enzyme regulator activity;metal ion binding;protein binding;structural molecule activity	Pf00039, Pf00040, Pf00041	25661	ENSRNOG00000014288.8	Fn1	Regulation of Insulin-like Growth Factor (IGF) transport and uptake by Insulin-like Growth Factor Binding Proteins (IGFBPs); Syndecan interactions; Degradation of the extracellular matrix; Molecules associated with elastic fibres; ECM proteoglycans; p130Cas linkage to MAPK signaling for integrins; Post-translational protein phosphorylation; MET activates PTK2 signaling; Platelet degranulation ; G…		0	0.662464	1.32953	0.768098	174.9	102.7	50.8	133.1		93.9	142.2	102.3	High	High	High	High	Not Found	High	High	Peak Found
	Checked	Confidence	Annotated Sequence	Modifications	Qvality PEP	Qvality q-value	# Protein Groups	# Proteins	# PSMs	Master Protein Accessions	Positions in Master Proteins	Modifications in Master Proteins	# Missed Cleavages	Theo. MH+ [Da]	Abundance Ratio: (controle CARD445) / (remplissage)	Abundance Ratio: (LPS) / (remplissage)	Abundance Ratio: (NButGT) / (remplissage)	Abundance Ratio Adj. P-Value: (controle CARD445) / (remplissage)	Abundance Ratio Adj. P-Value: (LPS) / (remplissage)	Abundance Ratio Adj. P-Value: (NButGT) / (remplissage)	Abundances (Grouped): controle CARD445	Abundances (Grouped): LPS	#DIV/0!	#DIV/0!	#DIV/0!	Quan Info	Found in Sample: [S68] F68: Sample, 1, controle CARD445	Found in Sample: [S78] F78: Sample, 2, controle CARD445	Found in Sample: [S11] F11: Sample, 5, LPS	Found in Sample: [S12] F12: Sample, 6, LPS	Found in Sample: [S7] F7: Sample, 1, NButGT	Found in Sample: [S8] F8: Sample, 2, NButGT	Found in Sample: [S9] F9: Sample, 3, remplissage	Found in Sample: [S10] F10: Sample, 4, remplissage	Confidence (by Search Engine): Sequest HT	Percolator q-Value (by Search Engine): Sequest HT	Percolator PEP (by Search Engine): Sequest HT	XCorr (by Search Engine): Sequest HT	Top Apex RT [min]
	FALSE	High	[R].ITYGETGGNSPVQEFTVPGSK.[S]		0.000180434	0.000547678	1	3	2	F1LST1	F1LST1 [1570-1590]		0	2168.05	100	100	100				193.4	102.6	#DIV/0!	#DIV/0!	#DIV/0!		High	High	Not Found	Peak Found	Not Found	Peak Found	Not Found	Not Found	High	0.0001861	5.197e-06	4.58	38.99
	FALSE	High	[K].LGVRPSQGGEAPR.[E]		0.00113173	0.000547678	1	3	4	F1LST1	F1LST1 [1116-1128]		0	1323.71	1.158	0.126	0.128	1	1		192.1	20.9	#DIV/0!	#DIV/0!	#DIV/0!		High	High	Peak Found	Peak Found	Not Found	Peak Found	Peak Found	Peak Found	High	0.0001861	6.503e-05	4.07	18.35
	FALSE	High	[R].STTPDITGYR.[I]		0.0271931	0.000547678	1	3	2	F1LST1	F1LST1 [1197-1206]		0	1110.54	1.866	0.934	0.01	1	1		196.4	98.3	#DIV/0!	#DIV/0!	#DIV/0!		High	Peak Found	Peak Found	High	Not Found	Not Found	Peak Found	Peak Found	High	0.0001861	0.005214	2.35	26.83
	FALSE	High	[R].SSPVVIDASTAIDAPSNLR.[F]		0.00498032	0.000547678	1	3	1	F1LST1	F1LST1 [1892-1910]		0	1913	0.479	0.715	0.883	1	1		62.2	93	#DIV/0!	#DIV/0!	#DIV/0!		Peak Found	Peak Found	Peak Found	Peak Found	Not Found	High	Peak Found	Peak Found	High	0.0001861	0.0005008	4.09	40.42
	FALSE	High	[R].SYTITGLQPGTDYK.[I]		0.00218393	0.000547678	1	3	2	F1LST1	F1LST1 [1867-1880]		0	1543.76	5.131	3.498	0.91				194.7	132.8	#DIV/0!	#DIV/0!	#DIV/0!		High	High	Peak Found	Peak Found	Not Found	Peak Found	Not Found	Peak Found	High	0.0001861	0.000161	3.54	34.63
	FALSE	High	[R].NLQPGSEYTVTLMAVK.[G]	1xOxidation [M13]	0.00207824	0.000547678	1	3	2	F1LST1	F1LST1 [1054-1069]		0	1766.9	100		100				234.3		#DIV/0!	#DIV/0!	#DIV/0!		High	High	Not Found	Not Found	Not Found	Peak Found	Not Found	Not Found	High	0.0001861	0.0001494	2.64	37.62
	FALSE	High	[R].TKTETITGFQVDAIPANGQTPVQR.[T]		9.29054e-05	0.000547678	1	3	2	F1LST1	F1LST1 [1836-1859]		1	2572.34	100	100					297.8	102.2	#DIV/0!	#DIV/0!	#DIV/0!		High	High	Not Found	Peak Found	Not Found	Not Found	Not Found	Not Found	High	0.0001861	2.081e-06	4.74	35.77
	FALSE	High	[K].DLQFVEVTDVK.[V]		0.00288675	0.000547678	1	3	1	F1LST1	F1LST1 [911-921]		0	1292.67	0.334	0.622	0.742	1	1		49.5	92.3	#DIV/0!	#DIV/0!	#DIV/0!		High	Peak Found	Peak Found	Peak Found	Not Found	Peak Found	Peak Found	Peak Found	High	0.0001861	0.0002357	3.55	42.2
	FALSE	High	[R].EESPPLIGQQSTVSDVPR.[D]		0.00114585	0.000547678	1	3	4	F1LST1	F1LST1 [1525-1542]		0	1938.98	0.16	0.354	0.949				26	57.5	#DIV/0!	#DIV/0!	#DIV/0!		Not Found	High	Not Found	High	Not Found	High	High	Peak Found	High	0.0001861	6.587e-05	3.1	34.63
	FALSE	High	[K].YIVNVYQISEEGK.[Q]		0.00196543	0.000547678	1	3	2	F1LST1	F1LST1 [785-797]		0	1541.78	0.892	1.025	1.066	1	1		89.6	102.9	#DIV/0!	#DIV/0!	#DIV/0!		High	High	Peak Found	Peak Found	Not Found	Peak Found	Peak Found	Peak Found	High	0.0001861	0.0001391	3.14	39.21
	FALSE	High	[K].ATGVFTTLQPLR.[S]		0.0018703	0.000547678	1	3	5	F1LST1	F1LST1 [1077-1088]		0	1303.74	0.866	0.93	0.908				93.5	100.4	#DIV/0!	#DIV/0!	#DIV/0!		High	High	High	High	Not Found	High	Not Found	Peak Found	High	0.0001861	0.0001302	3.43	39.73
	FALSE	High	[R].APITGYIIR.[H]		0.0314953	0.000547678	1	3	3	F1LST1	F1LST1 [1473-1481]		0	1003.59	1.145	0.772	0.357	1	1		139.9	94.3	#DIV/0!	#DIV/0!	#DIV/0!		High	Peak Found	Peak Found	High	Not Found	Peak Found	High	Peak Found	High	0.0001861	0.006411	2.41	34.6
	FALSE	High	[K].GLTPGVIYEGQLISIQQYGHQEVTR.[F]		1.63557e-05	0.000547678	1	3	1	F1LST1	F1LST1 [670-694]		0	2786.45	0.01	1.037	1.479					118	#DIV/0!	#DIV/0!	#DIV/0!		Not Found	Not Found	Not Found	High	Not Found	Peak Found	Not Found	Peak Found	High	0.0001861	1.909e-07	6.19	45.57
	FALSE	High	[K].STATINNIKPGADYTITLYAVTGR.[G]		0.0606117	0.00151474	1	3	1	F1LST1	F1LST1 [1591-1614]		0	2540.34	0.806	1.759	1.437				64.5	140.6	#DIV/0!	#DIV/0!	#DIV/0!		Peak Found	Peak Found	Not Found	High	Not Found	Peak Found	Not Found	Peak Found	High	0.0005026	0.01592	4.64	44.05
	FALSE	High	[R].LTVGLTR.[G]		0.147791	0.00923783	1	3	1	F1LST1	F1LST1 [1028-1034]		0	759.472	0.979	0.718	0.708	1	1		115	84.3	#DIV/0!	#DIV/0!	#DIV/0!		High	Peak Found	Peak Found	Peak Found	Not Found	Peak Found	Peak Found	Peak Found	High	0.003742	0.05691	2.18	26.37
High	Master Protein	Q07936	Annexin A2 OS=Rattus norvegicus OX=10116 GN=Anxa2 PE=1 SV=2	0	56.881	25	9	47	9	38.7	163.42	9	cell organization and biogenesis;metabolic process;regulation of biological process;response to stimulus;transport	cell surface;cytoplasm;cytosol;endosome;extracellular;membrane;nucleus	enzyme regulator activity;metal ion binding;protein binding;RNA binding	Pf00191	56611	ENSRNOG00000010362.7	Anxa2	Dissolution of Fibrin Clot; Neutrophil degranulation		0	10.7872	2.77515	0.0275409	8.9	9.9	169.1	33.7	5.6	9.9	540.8	22	High	High	High	High	High	High	High	High
	Checked	Confidence	Annotated Sequence	Modifications	Qvality PEP	Qvality q-value	# Protein Groups	# Proteins	# PSMs	Master Protein Accessions	Positions in Master Proteins	Modifications in Master Proteins	# Missed Cleavages	Theo. MH+ [Da]	Abundance Ratio: (controle CARD445) / (remplissage)	Abundance Ratio: (LPS) / (remplissage)	Abundance Ratio: (NButGT) / (remplissage)	Abundance Ratio Adj. P-Value: (controle CARD445) / (remplissage)	Abundance Ratio Adj. P-Value: (LPS) / (remplissage)	Abundance Ratio Adj. P-Value: (NButGT) / (remplissage)	Abundances (Grouped): controle CARD445	Abundances (Grouped): LPS	#DIV/0!	#DIV/0!	#DIV/0!	Quan Info	Found in Sample: [S68] F68: Sample, 1, controle CARD445	Found in Sample: [S78] F78: Sample, 2, controle CARD445	Found in Sample: [S11] F11: Sample, 5, LPS	Found in Sample: [S12] F12: Sample, 6, LPS	Found in Sample: [S7] F7: Sample, 1, NButGT	Found in Sample: [S8] F8: Sample, 2, NButGT	Found in Sample: [S9] F9: Sample, 3, remplissage	Found in Sample: [S10] F10: Sample, 4, remplissage	Confidence (by Search Engine): Sequest HT	Percolator q-Value (by Search Engine): Sequest HT	Percolator PEP (by Search Engine): Sequest HT	XCorr (by Search Engine): Sequest HT	Top Apex RT [min]
	FALSE	High	[K].TPAQYDASELK.[A]		0.000910884	0.000547678	1	1	5	Q07936	Q07936 [105-115]		0	1222.6	0.133	0.828	0.018	1	1	0.784676	26.9	167.3	#DIV/0!	#DIV/0!	#DIV/0!		Peak Found	Peak Found	High	High	Peak Found	Peak Found	High	High	High	0.0001861	4.798e-05	3.72	25.05
	FALSE	High	[R].TNQELQEINR.[V]		0.00700134	0.000547678	1	1	11	Q07936	Q07936 [136-145]		0	1244.62	0.091	0.415	0.037	1	1	0.784676	23.6	107.6	#DIV/0!	#DIV/0!	#DIV/0!		High	High	High	Peak Found	High	High	High	High	High	0.0001861	0.0007976	3.23	23.57
	FALSE	High	[K].RAEDGSVIDYELIDQDAR.[E]		8.13883e-08	0.000547678	1	1	10	Q07936	Q07936 [179-196]		1	2064.98	0.036	0.482	0.098	1	1	0.784676	8.9	119.2	#DIV/0!	#DIV/0!	#DIV/0!		High	High	High	Peak Found	High	Peak Found	High	Peak Found	High	0.000186081	1.28388e-10	6.04	38.02
	FALSE	High	[K].SYSPYDMLESIR.[K]	1xOxidation [M7]	0.0181274	0.000547678	1	1	2	Q07936	Q07936 [234-245]		0	1476.67	0.315	0.481	0.105	1	1		66.3	101.3	#DIV/0!	#DIV/0!	#DIV/0!		High	High	Peak Found	Peak Found	Not Found	Peak Found	Peak Found	Peak Found	High	0.0001861	0.002984	2.43	38.4
	FALSE	High	[R].QDIAFAYQR.[R]		0.0301758	0.000547678	1	1	2	Q07936	Q07936 [69-77]		0	1111.55	0.106	0.682	0.037	1	1	0.784676	23.2	149.5	#DIV/0!	#DIV/0!	#DIV/0!		Peak Found	Peak Found	High	Peak Found	Peak Found	Peak Found	High	Peak Found	High	0.0001861	0.006015	3.24	31.13
	FALSE	High	[R].DALNIETAIK.[T]		0.00842972	0.000547678	1	1	2	Q07936	Q07936 [38-47]		0	1087.6	0.129	0.755	0.01	1	1		27.3	159.6	#DIV/0!	#DIV/0!	#DIV/0!		Peak Found	Peak Found	Peak Found	Peak Found	Peak Found	Not Found	High	Peak Found	High	0.0001861	0.001037	2.83	36.5
	FALSE	High	[R].AEDGSVIDYELIDQDAR.[E]		2.30065e-05	0.000547678	1	1	4	Q07936	Q07936 [180-196]		0	1908.88	0.01	1.069	0.077		1			199.3	#DIV/0!	#DIV/0!	#DIV/0!		Not Found	Not Found	High	Peak Found	High	Not Found	High	Peak Found	High	0.0001861	3.045e-07	4.2	42.51
	FALSE	High	[K].GVDEVTIVNILTNR.[S]		0.000751546	0.000547678	1	1	8	Q07936	Q07936 [50-63]		0	1542.85	0.019	0.862	0.171		1	0.795205	3.6	168.1	#DIV/0!	#DIV/0!	#DIV/0!		High	High	High	High	Peak Found	Peak Found	High	High	High	0.0001861	3.682e-05	4.18	49.67
	FALSE	High	[K].SYSPYDMLESIRK.[E]		0.0651251	0.00151474	1	1	1	Q07936	Q07936 [234-246]		1	1588.77	0.01	3.602	0.01					313.1	#DIV/0!	#DIV/0!	#DIV/0!		Not Found	Not Found	High	Not Found	Not Found	Not Found	Peak Found	Peak Found	High	0.0005026	0.01767	3.05	41.84
	FALSE	High	[K].SYSPYDMLESIR.[K]		0.100801	0.00276085	1	1	2	Q07936	Q07936 [234-245]		0	1460.67	0.01	0.058	0.016					21.5	#DIV/0!	#DIV/0!	#DIV/0!		Not Found	Not Found	High	Peak Found	Not Found	Peak Found	High	Not Found	High	0.0009138	0.03277	2.74	48.15
High	Master Protein	D3ZHA0	Filamin-C OS=Rattus norvegicus OX=10116 GN=Flnc PE=1 SV=1	0	56.595	9	17	38	15	290.8	132.75	17		cytoplasm;cytoskeleton;cytosol;membrane	protein binding	Pf00307, Pf00630	362332	ENSRNOG00000007281.7	Flnc	Cell-extracellular matrix interactions	MAPK signaling pathway; Focal adhesion; Proteoglycans in cancer; Salmonella infection	0	1.81614	1.9629	0.0774796	62.9	57.3	126.5	91.8	4	29.2	352.7	75.8	High	High	High	High	Peak Found	High	High	High
	Checked	Confidence	Annotated Sequence	Modifications	Qvality PEP	Qvality q-value	# Protein Groups	# Proteins	# PSMs	Master Protein Accessions	Positions in Master Proteins	Modifications in Master Proteins	# Missed Cleavages	Theo. MH+ [Da]	Abundance Ratio: (controle CARD445) / (remplissage)	Abundance Ratio: (LPS) / (remplissage)	Abundance Ratio: (NButGT) / (remplissage)	Abundance Ratio Adj. P-Value: (controle CARD445) / (remplissage)	Abundance Ratio Adj. P-Value: (LPS) / (remplissage)	Abundance Ratio Adj. P-Value: (NButGT) / (remplissage)	Abundances (Grouped): controle CARD445	Abundances (Grouped): LPS	#DIV/0!	#DIV/0!	#DIV/0!	Quan Info	Found in Sample: [S68] F68: Sample, 1, controle CARD445	Found in Sample: [S78] F78: Sample, 2, controle CARD445	Found in Sample: [S11] F11: Sample, 5, LPS	Found in Sample: [S12] F12: Sample, 6, LPS	Found in Sample: [S7] F7: Sample, 1, NButGT	Found in Sample: [S8] F8: Sample, 2, NButGT	Found in Sample: [S9] F9: Sample, 3, remplissage	Found in Sample: [S10] F10: Sample, 4, remplissage	Confidence (by Search Engine): Sequest HT	Percolator q-Value (by Search Engine): Sequest HT	Percolator PEP (by Search Engine): Sequest HT	XCorr (by Search Engine): Sequest HT	Top Apex RT [min]
	FALSE	High	[K].ILVGPSEIGDASK.[V]		0.000706345	0.000547678	1	2	2	D3ZHA0	D3ZHA0 [2032-2044]		0	1285.7	100	100					264.8	135.2	#DIV/0!	#DIV/0!	#DIV/0!		High	High	Peak Found	Peak Found	Not Found	Not Found	Not Found	Not Found	High	0.0001861	3.391e-05	3.48	32.4
	FALSE	High	[K].VAVGEEQAFLVNTR.[G]		0.000384597	0.000547678	1	2	4	D3ZHA0	D3ZHA0 [979-992]		0	1532.81	0.396	0.657	0.146	1	1		72	119.6	#DIV/0!	#DIV/0!	#DIV/0!		High	High	Peak Found	High	Not Found	Peak Found	High	Peak Found	High	0.0001861	1.465e-05	4.03	36.52
	FALSE	High	[R].VEESTQVGGDPFPAVFGDFLGR.[E]		0.0046235	0.000547678	1	2	1	D3ZHA0	D3ZHA0 [2208-2229]		0	2324.12	0.01	0.867	0.01					185.8	#DIV/0!	#DIV/0!	#DIV/0!		Not Found	Not Found	Peak Found	Not Found	Not Found	Not Found	Not Found	High	High	0.0001861	0.0004527	4.24	51.71
	FALSE	High	[R].LIALLEVLSQK.[RK]		0.0150671	0.000547678	3	5	3	D3ZHA0; C0JPT7; A0A0G2JXT8	D3ZHA0 [71-81]; C0JPT7 [77-87]; A0A0G2JXT8 [50-60]		0	1226.77	0.01	0.44	0.303		1			101	#DIV/0!	#DIV/0!	#DIV/0!	Shared	Not Found	Not Found	Peak Found	High	Not Found	Peak Found	High	High	High	0.0001861	0.002295	2.85	50.39
	FALSE	High	[K].TEAAEIVEGEDSAYSVR.[F]		0.000684774	0.000547678	1	2	4	D3ZHA0	D3ZHA0 [2262-2278]		0	1825.85	0.12	0.695	0.114	0.714832	1		24.8	144.1	#DIV/0!	#DIV/0!	#DIV/0!		High	Peak Found	High	High	Not Found	Peak Found	Peak Found	High	High	0.0001861	3.255e-05	3.99	36.53
	FALSE	High	[K].SPFVVNVAPPLDLSK.[V]		0.00111778	0.000547678	1	2	2	D3ZHA0	D3ZHA0 [955-969]		0	1582.88	100	100	100				45	233.3	#DIV/0!	#DIV/0!	#DIV/0!		High	High	Not Found	Peak Found	Not Found	Peak Found	Not Found	Not Found	High	0.0001861	6.394e-05	3.32	47.14
	FALSE	High	[R].SPFEVQVSPEAGAQK.[V]		0.000252235	0.000547678	1	2	5	D3ZHA0	D3ZHA0 [560-574]		0	1573.79	0.237	0.279	0.289	1	1		52.4	61.9	#DIV/0!	#DIV/0!	#DIV/0!		High	High	High	Peak Found	Not Found	Peak Found	High	High	High	0.0001861	8.208e-06	3.98	32.4
	FALSE	High	[R].SLTATGGNHVTAR.[V]		0.00303353	0.000547678	1	2	2	D3ZHA0	D3ZHA0 [1280-1292]		0	1284.67	100						400		#DIV/0!	#DIV/0!	#DIV/0!		High	High	Not Found	Not Found	Not Found	Not Found	Not Found	Not Found	High	0.0001861	0.0002535	2.72	17.19
	FALSE	High	[K].DAGEGGLSLAVEGPSK.[A]		0.022208	0.000547678	1	2	1	D3ZHA0	D3ZHA0 [1887-1902]		0	1486.74		100	100					316.7	#DIV/0!	#DIV/0!	#DIV/0!		Not Found	Not Found	Peak Found	High	Peak Found	Not Found	Not Found	Not Found	High	0.0001861	0.00393	3.82	34.81
	FALSE	High	[R].EAGAGGLSIAVEGPSK.[A]		0.000377506	0.000547678	2	4	2	D3ZHA0; A0A0G2JXT8	D3ZHA0 [2342-2357]; A0A0G2JXT8 [2220-2235]		0	1442.75									#DIV/0!	#DIV/0!	#DIV/0!	No Quan Values	High	High	Not Found	Not Found	Not Found	Not Found	Not Found	Not Found	High	0.0001861	1.43e-05	3.89
	FALSE	High	[K].YGGDEIPYSPFR.[I]		0.0448349	0.000547678	1	2	2	D3ZHA0	D3ZHA0 [1617-1628]		0	1400.65	0.29	0.415	0.043	1	1	0.784676	66.3	95.1	#DIV/0!	#DIV/0!	#DIV/0!		Peak Found	High	Peak Found	Peak Found	Peak Found	Peak Found	Peak Found	High	High	0.0001861	0.01048	2.52	39.68
	FALSE	High	[K].GGLVGTPAPFSIDTK.[G]		0.00107028	0.000547678	1	2	2	D3ZHA0	D3ZHA0 [1075-1089]		0	1459.78	0.82	0.953	0.049	1	1		116.3	135.1	#DIV/0!	#DIV/0!	#DIV/0!		High	High	Peak Found	Peak Found	Peak Found	Not Found	Peak Found	Peak Found	High	0.0001861	5.993e-05	3.59	40.64
	FALSE	High	[R].GAGTGGLGLAIEGPSEAK.[M]		0.00159179	0.000547678	1	2	2	D3ZHA0	D3ZHA0 [1378-1395]		0	1584.82	0.509	0.706	0.493	0.94988	1		75.2	104.3	#DIV/0!	#DIV/0!	#DIV/0!		High	High	Peak Found	Peak Found	Not Found	Peak Found	Peak Found	Peak Found	High	0.0001861	0.0001035	4.6	35.26
	FALSE	High	[R].VHVQPAVDTSGIK.[V]		0.0683101	0.00151474	1	2	2	D3ZHA0	D3ZHA0 [1243-1255]		0	1350.74	0.892	0.539	0.462	1	1		123.3	74.6	#DIV/0!	#DIV/0!	#DIV/0!		High	High	Peak Found	Peak Found	Not Found	Peak Found	Peak Found	Peak Found	High	0.0005026	0.01896	2.77	23.71
	FALSE	High	[R].APLQVAVLGPTGVAEPVEVR.[D]		0.071218	0.00151474	1	2	2	D3ZHA0	D3ZHA0 [1476-1495]		0	2002.13	0.02	0.083	0.01				7.3	30	#DIV/0!	#DIV/0!	#DIV/0!		Not Found	High	Peak Found	High	Not Found	Not Found	Peak Found	Not Found	High	0.0005026	0.02004	3.15	45.41
	FALSE	High	[K].LEPGSGAEAQAVR.[Y]		0.0716429	0.00151474	1	2	1	D3ZHA0	D3ZHA0 [1016-1028]		0	1284.65	0.229	0.983	0.01				41.3	177.8	#DIV/0!	#DIV/0!	#DIV/0!		Not Found	Peak Found	Not Found	Peak Found	Not Found	Not Found	Not Found	High	High	0.0005026	0.02022	2.65	21.4
	FALSE	High	[K].VRAWGPGLETGQVGK.[S]		0.117145	0.00536673	1	2	1	D3ZHA0	D3ZHA0 [575-589]		1	1554.84									#DIV/0!	#DIV/0!	#DIV/0!	No Quan Values	Not Found	Not Found	Not Found	Not Found	Not Found	High	Not Found	Not Found	High	0.001773	0.04055	3.14
High	Master Protein	A0A0G2JVW5	E3 ubiquitin-protein ligase HUWE1 OS=Rattus norvegicus OX=10116 GN=Huwe1 PE=1 SV=1	0	55.193	6	16	38	16	447.4	126.35	16	cell organization and biogenesis;metabolic process;response to stimulus	cytoplasm;cytosol;membrane	catalytic activity;protein binding;RNA binding	Pf02825, Pf06012, Pf06025, Pf14377		ENSRNOG00000061262.1		Antigen processing: Ubiquitination & Proteasome degradation; Neutrophil degranulation		0	0.956023	1.442	0.355062	110.7	98.5	76.7	123.3	4	98.4	194.4	94	High	High	High	High	Peak Found	High	Peak Found	High
	Checked	Confidence	Annotated Sequence	Modifications	Qvality PEP	Qvality q-value	# Protein Groups	# Proteins	# PSMs	Master Protein Accessions	Positions in Master Proteins	Modifications in Master Proteins	# Missed Cleavages	Theo. MH+ [Da]	Abundance Ratio: (controle CARD445) / (remplissage)	Abundance Ratio: (LPS) / (remplissage)	Abundance Ratio: (NButGT) / (remplissage)	Abundance Ratio Adj. P-Value: (controle CARD445) / (remplissage)	Abundance Ratio Adj. P-Value: (LPS) / (remplissage)	Abundance Ratio Adj. P-Value: (NButGT) / (remplissage)	Abundances (Grouped): controle CARD445	Abundances (Grouped): LPS	#DIV/0!	#DIV/0!	#DIV/0!	Quan Info	Found in Sample: [S68] F68: Sample, 1, controle CARD445	Found in Sample: [S78] F78: Sample, 2, controle CARD445	Found in Sample: [S11] F11: Sample, 5, LPS	Found in Sample: [S12] F12: Sample, 6, LPS	Found in Sample: [S7] F7: Sample, 1, NButGT	Found in Sample: [S8] F8: Sample, 2, NButGT	Found in Sample: [S9] F9: Sample, 3, remplissage	Found in Sample: [S10] F10: Sample, 4, remplissage	Confidence (by Search Engine): Sequest HT	Percolator q-Value (by Search Engine): Sequest HT	Percolator PEP (by Search Engine): Sequest HT	XCorr (by Search Engine): Sequest HT	Top Apex RT [min]
	FALSE	High	[R].LLGPSAAADILQLSSSLPLQSR.[G]		0.0091356	0.000547678	1	1	2	A0A0G2JVW5	A0A0G2JVW5 [2580-2601]		0	2237.25	0.01	0.783	0.29		1	0.784676		151.1	#DIV/0!	#DIV/0!	#DIV/0!		Not Found	Not Found	Peak Found	Peak Found	Peak Found	High	Peak Found	High	High	0.0001861	0.001158	5.43	51.32
	FALSE	High	[R].LGSSGLGSASSIQAAVR.[Q]		1.38333e-05	0.000547678	1	1	7	A0A0G2JVW5	A0A0G2JVW5 [3748-3764]		0	1560.83	0.62	0.719	0.712	1	1		81.3	94.3	#DIV/0!	#DIV/0!	#DIV/0!		High	High	High	High	Not Found	High	Peak Found	High	High	0.0001861	1.505e-07	4.4	33.06
	FALSE	High	[R].QPNPPLILQR.[L]		0.0218023	0.000547678	1	1	1	A0A0G2JVW5	A0A0G2JVW5 [2570-2579]		0	1175.69	100	100	100				209.7	121.9	#DIV/0!	#DIV/0!	#DIV/0!		High	Peak Found	Peak Found	Peak Found	Not Found	Peak Found	Not Found	Not Found	High	0.0001861	0.00384	2.23	32.33
	FALSE	High	[R].IVNQPSSLFGSK.[S]		0.00322752	0.000547678	1	1	3	A0A0G2JVW5	A0A0G2JVW5 [2256-2267]		0	1276.69	1.252	0.883	0.271	1	1	0.795205	147	103.7	#DIV/0!	#DIV/0!	#DIV/0!		High	High	Peak Found	High	Peak Found	Peak Found	Peak Found	Peak Found	High	0.0001861	0.0002759	3.16	31.86
	FALSE	High	[R].DGGSGNSTIIVSR.[S]		0.00451032	0.000547678	1	1	1	A0A0G2JVW5	A0A0G2JVW5 [2359-2371]		0	1262.63	1.446	0.751	0.616				151.7	78.8	#DIV/0!	#DIV/0!	#DIV/0!		High	Peak Found	Not Found	Peak Found	Not Found	Peak Found	Not Found	Peak Found	High	0.0001861	0.0004376	3.78	25.89
	FALSE	High	[R].GSGTASDDEFENLR.[I]		0.0248036	0.000547678	1	1	2	A0A0G2JVW5	A0A0G2JVW5 [1901-1914]		0	1497.65	2.825	1.579	2.065				151.3	84.6	#DIV/0!	#DIV/0!	#DIV/0!		Peak Found	Peak Found	Peak Found	High	Not Found	High	Not Found	Peak Found	High	0.0001861	0.004576	3.25	30.14
	FALSE	High	[R].GGTFQMGGSSSHNRPSGSNVDTLLR.[L]	1xOxidation [M6]	0.00626298	0.000547678	1	1	1	A0A0G2JVW5	A0A0G2JVW5 [3145-3169]		0	2578.21	0.347	0.01	0.01	1			103.1		#DIV/0!	#DIV/0!	#DIV/0!		High	Peak Found	Not Found	Not Found	Not Found	Not Found	Peak Found	Peak Found	High	0.0001861	0.0006844	2.7	25.8
	FALSE	High	[K].VGEGGSSSVDFK.[M]		0.00264676	0.000547678	1	1	3	A0A0G2JVW5	A0A0G2JVW5 [3557-3568]		0	1168.55	1.728	1.174	0.149	0.899344			170.6	116	#DIV/0!	#DIV/0!	#DIV/0!		High	High	Not Found	High	Not Found	Peak Found	Peak Found	Peak Found	High	0.0001861	0.0002086	3.34	23.65
	FALSE	High	[R].HADHSSLTLGSGSSTTR.[L]		0.000129072	0.000547678	1	1	7	A0A0G2JVW5	A0A0G2JVW5 [2522-2538]		0	1713.82	0.342	0.605	0.756	1	1		50.7	89.5	#DIV/0!	#DIV/0!	#DIV/0!		High	High	High	High	Not Found	High	Peak Found	Peak Found	High	0.0001861	3.266e-06	3.35	18.62
	FALSE	High	[R].FDMAENVVIVASQK.[R]	1xOxidation [M3]	0.00105055	0.000547678	1	1	1	A0A0G2JVW5	A0A0G2JVW5 [3682-3695]		0	1566.78									#DIV/0!	#DIV/0!	#DIV/0!	No Quan Values	High	Not Found	Not Found	Not Found	Not Found	Not Found	Not Found	Not Found	High	0.0001861	5.874e-05	3.29
	FALSE	High	[R].ESTQPPEDSSPPASSESSSTR.[D]		0.000379855	0.000547678	1	1	2	A0A0G2JVW5	A0A0G2JVW5 [2904-2924]		0	2162.93	100						400		#DIV/0!	#DIV/0!	#DIV/0!		High	High	Not Found	Not Found	Not Found	Not Found	Not Found	Not Found	High	0.0001861	1.439e-05	2.89	20.42
	FALSE	High	[K].FLGDEQDQITFVTR.[A]		0.0019412	0.000547678	1	2	3	A0A0G2JVW5	A0A0G2JVW5 [418-431]		0	1668.82	0.233	0.416	0.147				51.8	92.6	#DIV/0!	#DIV/0!	#DIV/0!		High	High	Peak Found	High	Peak Found	Peak Found	Peak Found	Not Found	High	0.0001861	0.000137	3.48	42.65
	FALSE	High	[R].DHVFEDSYR.[E]		0.0996342	0.00276085	1	1	1	A0A0G2JVW5	A0A0G2JVW5 [4024-4032]		0	1167.51	0.304	0.445	0.471	1	1		54.8	80.2	#DIV/0!	#DIV/0!	#DIV/0!		High	Peak Found	Peak Found	Peak Found	Not Found	Peak Found	Peak Found	Peak Found	High	0.0009138	0.0324	2.69	24.28
	FALSE	High	[R].TNIFQIQR.[S]		0.0984802	0.00276085	1	1	2	A0A0G2JVW5	A0A0G2JVW5 [3293-3300]		0	1019.56	5.931	0.947	0.01				301.1	48.1	#DIV/0!	#DIV/0!	#DIV/0!		High	High	Peak Found	Peak Found	Not Found	Not Found	Not Found	Peak Found	High	0.0009138	0.03162	2.09	32.65
	FALSE	High	[K].LPGGVQSFPQFSALR.[F]		0.114483	0.00494409	1	1	1	A0A0G2JVW5	A0A0G2JVW5 [1226-1240]		0	1603.86									#DIV/0!	#DIV/0!	#DIV/0!	No Quan Values	Not Found	High	Not Found	Not Found	Not Found	Not Found	Not Found	Not Found	High	0.001636	0.03939	3.19
	FALSE	High	[R].TVLNQILR.[Q]		0.138942	0.00923783	1	1	1	A0A0G2JVW5	A0A0G2JVW5 [3964-3971]		0	956.589	0.347	0.674	0.68	1	1		51.3	99.8	#DIV/0!	#DIV/0!	#DIV/0!		Peak Found	High	Peak Found	Peak Found	Not Found	Peak Found	Peak Found	Peak Found	High	0.003531	0.05207	1.96	35.78
High	Master Protein	P11980	Pyruvate kinase PKM OS=Rattus norvegicus OX=10116 GN=Pkm PE=1 SV=3	0	54.536	31	14	30	4	57.8	95.65	14	cell death;cell organization and biogenesis;metabolic process;response to stimulus	cytoplasm;cytosol;mitochondrion;nucleus	catalytic activity;metal ion binding;nucleotide binding;protein binding;RNA binding	Pf00224, Pf02887	25630	ENSRNOG00000011329.7	Pkm	Glycolysis; Neutrophil degranulation	Viral carcinogenesis; Purine metabolism; Glycolysis / Gluconeogenesis; Central carbon metabolism in cancer; Biosynthesis of amino acids; Metabolic pathways; Pyruvate metabolism; Glucagon signaling pathway; Type II diabetes mellitus; Carbon metabolism	10	2.1035	4.34519	0.0543554	34.4	28.4	80.4	51.7	0.7	30.5	548	26	High	High	High	High	Peak Found	Peak Found	High	Peak Found
	Checked	Confidence	Annotated Sequence	Modifications	Qvality PEP	Qvality q-value	# Protein Groups	# Proteins	# PSMs	Master Protein Accessions	Positions in Master Proteins	Modifications in Master Proteins	# Missed Cleavages	Theo. MH+ [Da]	Abundance Ratio: (controle CARD445) / (remplissage)	Abundance Ratio: (LPS) / (remplissage)	Abundance Ratio: (NButGT) / (remplissage)	Abundance Ratio Adj. P-Value: (controle CARD445) / (remplissage)	Abundance Ratio Adj. P-Value: (LPS) / (remplissage)	Abundance Ratio Adj. P-Value: (NButGT) / (remplissage)	Abundances (Grouped): controle CARD445	Abundances (Grouped): LPS	#DIV/0!	#DIV/0!	#DIV/0!	Quan Info	Found in Sample: [S68] F68: Sample, 1, controle CARD445	Found in Sample: [S78] F78: Sample, 2, controle CARD445	Found in Sample: [S11] F11: Sample, 5, LPS	Found in Sample: [S12] F12: Sample, 6, LPS	Found in Sample: [S7] F7: Sample, 1, NButGT	Found in Sample: [S8] F8: Sample, 2, NButGT	Found in Sample: [S9] F9: Sample, 3, remplissage	Found in Sample: [S10] F10: Sample, 4, remplissage	Confidence (by Search Engine): Sequest HT	Percolator q-Value (by Search Engine): Sequest HT	Percolator PEP (by Search Engine): Sequest HT	XCorr (by Search Engine): Sequest HT	Top Apex RT [min]
	FALSE	High	[R].LNFSHGTHEYHAETIK.[N]		4.49595e-05	0.000547678	2	3	2	A0A0G2JVG3; P11980	A0A0G2JVG3 [74-89]; P11980 [74-89]		0	1883.9	0.01	0.308	0.09		1			88	#DIV/0!	#DIV/0!	#DIV/0!	Shared	Not Found	Not Found	High	Peak Found	Not Found	Peak Found	High	Peak Found	High	0.0001861	7.66e-07	4.45	23.22
	FALSE	High	[K].ITLDNAYMEK.[C]	1xOxidation [M8]	0.0369106	0.000547678	2	3	2	A0A0G2JVG3; P11980	A0A0G2JVG3 [142-151]; P11980 [142-151]		0	1213.58	0.843	0.526	0.01				142.4	88.8	#DIV/0!	#DIV/0!	#DIV/0!	Shared	High	High	Peak Found	Peak Found	Not Found	Not Found	Peak Found	Not Found	High	0.0001861	0.008018	2.51	27.96
	FALSE	High	[R].RFDEILEASDGIMVAR.[G]	1xOxidation [M13]	0.0364635	0.000547678	1	1	1	P11980	P11980 [279-294]		1	1837.91									#DIV/0!	#DIV/0!	#DIV/0!	No Quan Values	Not Found	Not Found	Not Found	Not Found	Not Found	Not Found	High	Not Found	High	0.0001861	0.007871	4.57
	FALSE	High	[R].RFDEILEASDGIMVAR.[G]		1.24487e-05	0.000547678	1	1	1	P11980	P11980 [279-294]		1	1821.92	0.01	0.156	0.085					50.2	#DIV/0!	#DIV/0!	#DIV/0!		Not Found	Not Found	Not Found	Peak Found	Not Found	Peak Found	High	Not Found	High	0.0001861	1.303e-07	5.37	44.78
	FALSE	High	[K].IYVDDGLISLQVK.[E]		0.00352011	0.000547678	2	3	2	A0A0G2JVG3; P11980	A0A0G2JVG3 [174-186]; P11980 [174-186]		0	1462.82	0.01	0.437	0.236		1			104.5	#DIV/0!	#DIV/0!	#DIV/0!	Shared	Not Found	Not Found	High	Peak Found	Not Found	Peak Found	High	Peak Found	High	0.0001861	0.000309	3.49	45.57
	FALSE	High	[R].EAEAAVFHR.[L]		0.0334791	0.000547678	1	1	1	P11980	P11980 [384-392]		0	1029.51	0.774	0.452	0.383	1	1		118.6	69.3	#DIV/0!	#DIV/0!	#DIV/0!		Peak Found	High	Peak Found	Peak Found	Not Found	Peak Found	Peak Found	Peak Found	High	0.0001861	0.006949	3.33	21.05
	FALSE	High	[R].AATESFASDPILYRPVAVALDTK.[G]		0.0380519	0.000547678	2	2	1	A0A0G2JVG3; P11980	A0A0G2JVG3 [93-115]; P11980 [93-115]		0	2435.28	0.01	1.451	1.182					159.8	#DIV/0!	#DIV/0!	#DIV/0!	Shared	Not Found	Not Found	Not Found	Peak Found	Not Found	High	Peak Found	Peak Found	High	0.0001861	0.008366	4.41	46.43
	FALSE	High	[K].KGVNLPGAAVDLPAVSEK.[D]		0.015539	0.000547678	2	3	2	A0A0G2JVG3; P11980	A0A0G2JVG3 [207-224]; P11980 [207-224]		1	1764.99	0.01	0.735	0.126					158.1	#DIV/0!	#DIV/0!	#DIV/0!	Shared	Not Found	Not Found	Peak Found	Not Found	Not Found	Peak Found	High	Peak Found	High	0.0001861	0.002396	3.51	36.08
	FALSE	High	[K].GVNLPGAAVDLPAVSEKDIQDLK.[F]		0.00113877	0.000547678	2	3	1	A0A0G2JVG3; P11980	A0A0G2JVG3 [208-230]; P11980 [208-230]		1	2349.27	0.01	0.089	0.015					32.4	#DIV/0!	#DIV/0!	#DIV/0!	Shared	Not Found	Not Found	Peak Found	Peak Found	Not Found	Peak Found	High	Not Found	High	0.0001861	6.534e-05	4.6	45.5
	FALSE	High	[R].GDLGIEIPAEK.[V]		0.0464946	0.000547678	1	3	6	P11980	P11980 [295-305]		0	1141.61	0.393	0.569	0.032	1	1	0.784676	78.9	114.1	#DIV/0!	#DIV/0!	#DIV/0!		High	High	High	High	Peak Found	Peak Found	High	Peak Found	High	0.0001861	0.01099	2.29	35.44
	FALSE	High	[K].FGVEQDVDMVFASFIR.[K]	1xOxidation [M9]	0.00250312	0.000547678	2	2	3	A0A0G2JVG3; P11980	A0A0G2JVG3 [231-246]; P11980 [231-246]		0	1875.89	0.103	0.696	0.175		1	0.854091	20.9	141.1	#DIV/0!	#DIV/0!	#DIV/0!	Shared	Peak Found	Not Found	High	Peak Found	Peak Found	Peak Found	High	Peak Found	High	0.0001861	0.0001943	3.71	52.17
	FALSE	High	[K].FGVEQDVDMVFASFIR.[K]		0.000505294	0.000547678	2	2	1	A0A0G2JVG3; P11980	A0A0G2JVG3 [231-246]; P11980 [231-246]		0	1859.9	0.01	0.069	0.01					25.7	#DIV/0!	#DIV/0!	#DIV/0!	Shared	Not Found	Not Found	Peak Found	Not Found	Not Found	Not Found	High	Not Found	High	0.0001861	2.138e-05	4.59	52.73
	FALSE	High	[K].GVNLPGAAVDLPAVSEK.[D]		0.0687185	0.00151474	2	3	2	A0A0G2JVG3; P11980	A0A0G2JVG3 [208-224]; P11980 [208-224]		0	1636.89	1.093	0.01	0.091	1			200.3		#DIV/0!	#DIV/0!	#DIV/0!	Shared	High	High	Not Found	Not Found	Peak Found	Not Found	Peak Found	Peak Found	High	0.0005026	0.01913	3.17	40.92
	FALSE	High	[R].LLFEELAR.[A]		0.113173	0.00494409	1	1	3	P11980	P11980 [393-400]		0	990.562	0.55	1.162	0.124	1	1	0.784676	77.6	163.9	#DIV/0!	#DIV/0!	#DIV/0!		High	High	High	Peak Found	Peak Found	Peak Found	Peak Found	Peak Found	High	0.001636	0.03857	1.91	41.89
	FALSE	High	[K].GSGTAEVELKK.[G]		0.142104	0.00923783	2	3	1	A0A0G2JVG3; P11980	A0A0G2JVG3 [126-136]; P11980 [126-136]		1	1118.61	0.624	0.01	0.01				153.7		#DIV/0!	#DIV/0!	#DIV/0!	Shared	Peak Found	High	Not Found	Not Found	Not Found	Not Found	Peak Found	Not Found	High	0.003531	0.05362	2.12	17.22
	FALSE	High	[K].GDYPLEAVR.[M]		0.143709	0.00923783	2	3	1	A0A0G2JVG3; P11980	A0A0G2JVG3 [326-334]; P11980 [368-376]		0	1019.52									#DIV/0!	#DIV/0!	#DIV/0!	No Quan Values	Not Found	Not Found	Not Found	Not Found	Not Found	Not Found	High	Not Found	High	0.003531	0.05469	1.96
High	Master Protein	P0DMW0	Heat shock 70 kDa protein 1A OS=Rattus norvegicus OX=10116 GN=Hspa1a PE=2 SV=1	0	53.937	29	12	32	6	70.1	110.27	12	cell differentiation;cell organization and biogenesis;defense response;metabolic process;regulation of biological process;response to stimulus	cytoplasm;cytoskeleton;cytosol;membrane;mitochondrion;nucleus	catalytic activity;nucleotide binding;protein binding;RNA binding	Pf00012, Pf06723	294254; 24472; 108348108	ENSRNOG00000050647.2; ENSRNOG00000045654.2	Hspa1b; Hspa1a; LOC108348108	HSP90 chaperone cycle for steroid hormone receptors (SHR); Neutrophil degranulation; AUF1 (hnRNP D0) binds and destabilizes mRNA; Attenuation phase; Regulation of HSF1-mediated heat shock response	MAPK signaling pathway; Prion diseases; Antigen processing and presentation; Measles; Longevity regulating pathway - multiple species; Legionellosis; Epstein-Barr virus infection; Influenza A; Estrogen signaling pathway; Protein processing in endoplasmic reticulum; Toxoplasmosis; Spliceosome; Endocytosis	3	8.21831	5.66752	0.0117932	8.4	5.8	99.1	17.6	0.3	7.5	647.7	13.7	High	Peak Found	High	Peak Found	Peak Found	Peak Found	High	Peak Found
	Checked	Confidence	Annotated Sequence	Modifications	Qvality PEP	Qvality q-value	# Protein Groups	# Proteins	# PSMs	Master Protein Accessions	Positions in Master Proteins	Modifications in Master Proteins	# Missed Cleavages	Theo. MH+ [Da]	Abundance Ratio: (controle CARD445) / (remplissage)	Abundance Ratio: (LPS) / (remplissage)	Abundance Ratio: (NButGT) / (remplissage)	Abundance Ratio Adj. P-Value: (controle CARD445) / (remplissage)	Abundance Ratio Adj. P-Value: (LPS) / (remplissage)	Abundance Ratio Adj. P-Value: (NButGT) / (remplissage)	Abundances (Grouped): controle CARD445	Abundances (Grouped): LPS	#DIV/0!	#DIV/0!	#DIV/0!	Quan Info	Found in Sample: [S68] F68: Sample, 1, controle CARD445	Found in Sample: [S78] F78: Sample, 2, controle CARD445	Found in Sample: [S11] F11: Sample, 5, LPS	Found in Sample: [S12] F12: Sample, 6, LPS	Found in Sample: [S7] F7: Sample, 1, NButGT	Found in Sample: [S8] F8: Sample, 2, NButGT	Found in Sample: [S9] F9: Sample, 3, remplissage	Found in Sample: [S10] F10: Sample, 4, remplissage	Confidence (by Search Engine): Sequest HT	Percolator q-Value (by Search Engine): Sequest HT	Percolator PEP (by Search Engine): Sequest HT	XCorr (by Search Engine): Sequest HT	Top Apex RT [min]
	FALSE	High	[R].IINEPTAAAIAYGLDR.[T]		0.00217043	0.000547678	1	1	3	P0DMW0	P0DMW0 [172-187]		0	1687.9	0.01	0.153	0.01				1.2	52.8	#DIV/0!	#DIV/0!	#DIV/0!		Not Found	Peak Found	High	Not Found	Not Found	Peak Found	High	Not Found	High	0.0001861	0.000159	4.56	43.25
	FALSE	High	[R].TTPSYVAFTDTER.[L]		0.00157217	0.000547678	3	8	4	P55063; P63018; P0DMW0	P55063 [39-51]; P63018 [37-49]; P0DMW0 [37-49]		0	1487.7	0.185	0.402	0.015	1	1	0.784676	46.2	100.4	#DIV/0!	#DIV/0!	#DIV/0!	Shared	Peak Found	Peak Found	High	Peak Found	Peak Found	Peak Found	High	High	High	0.0001861	0.0001018	3.51	32.74
	FALSE	High	[KR].VEIIANDQGNR.[TI]		0.0389897	0.000547678	4	9	4	P55063; P63018; P0DMW0; P06761	P55063 [28-38]; P63018 [26-36]; P0DMW0 [26-36]; P06761 [50-60]		0	1228.63	0.034	0.01	0.01				13.2	2.9	#DIV/0!	#DIV/0!	#DIV/0!	Shared	Peak Found	High	Peak Found	Peak Found	Peak Found	Not Found	High	Not Found	High	0.0001861	0.008587	2.86	23.86
	FALSE	High	[K].QTQTFTTYSDNQPGVLIQVYEGER.[A]		0.00107028	0.000547678	2	7	4	P63018; P0DMW0	P63018 [424-447]; P0DMW0 [424-447]		0	2774.33	0.01	0.153	0.031					51.6	#DIV/0!	#DIV/0!	#DIV/0!	Shared	Not Found	Not Found	High	Peak Found	Peak Found	Not Found	High	Not Found	High	0.0001861	6.002e-05	4.39	46.6
	FALSE	High	[K].SENVQDLLLLDVAPLSLGLETAGGVMTALIK.[R]		1.49181e-06	0.000547678	1	1	1	P0DMW0	P0DMW0 [385-415]		0	3180.74	0.01	0.01	0.01						#DIV/0!	#DIV/0!	#DIV/0!		Not Found	Not Found	Not Found	Not Found	Not Found	Not Found	High	Not Found	High	0.0001861	7.041e-09	6.13	53.57
	FALSE	High	[K].NALESYAFNMK.[S]		0.015927	0.000547678	2	2	1	P55063; P0DMW0	P55063 [542-552]; P0DMW0 [540-550]		0	1287.6	0.01	1.154	0.01					214.3	#DIV/0!	#DIV/0!	#DIV/0!	Shared	Not Found	Not Found	Peak Found	Not Found	Not Found	Not Found	High	Peak Found	High	0.0001861	0.002491	3.36	38.68
	FALSE	High	[K].NQVALNPQNTVFDAK.[R]		0.00107694	0.000547678	1	1	3	P0DMW0	P0DMW0 [57-71]		0	1658.85	0.198	0.566	0.158	1	1		41.2	117.8	#DIV/0!	#DIV/0!	#DIV/0!		High	Peak Found	High	Peak Found	Not Found	Peak Found	High	Peak Found	High	0.0001861	6.087e-05	3.68	34.69
	FALSE	High	[K].DAGVIAGLNVLR.[I]		0.00596027	0.000547678	2	2	4	P55063; P0DMW0	P55063 [162-173]; P0DMW0 [160-171]		0	1197.69	0.034	0.165	0.03	1	1		11.2	53.8	#DIV/0!	#DIV/0!	#DIV/0!	Shared	High	High	High	Peak Found	Not Found	Peak Found	High	Peak Found	High	0.0001861	0.0006388	2.68	44.83
	FALSE	High	[K].ATAGDTHLGGEDFDNR.[L]		0.00214368	0.000547678	2	2	4	P55063; P0DMW0	P55063 [223-238]; P0DMW0 [221-236]		0	1675.73	0.066	0.758	0.011	1	1	0.784676	14.3	165.3	#DIV/0!	#DIV/0!	#DIV/0!	Shared	Peak Found	Peak Found	High	Peak Found	Peak Found	Peak Found	High	Peak Found	High	0.0001861	0.0001567	2.92	24.72
	FALSE	High	[K].AQIHDLVLVGGSTR.[I]		0.013992	0.000547678	1	1	2	P0DMW0	P0DMW0 [329-342]		0	1465.81	0.01	0.067	0.03					24.4	#DIV/0!	#DIV/0!	#DIV/0!		Not Found	Not Found	High	Peak Found	Not Found	Peak Found	High	Not Found	High	0.0001861	0.002088	3.7	31.33
	FALSE	High	[R].KFGDPVVQSDMK.[H]	1xOxidation [M11]	0.0314953	0.000547678	1	1	1	P0DMW0	P0DMW0 [77-88]		1	1366.67	0.01	0.198	0.01		1			66.1	#DIV/0!	#DIV/0!	#DIV/0!		Not Found	Not Found	Peak Found	Peak Found	Not Found	Not Found	High	Peak Found	High	0.0001861	0.006426	3.17	21.75
	FALSE	High	[K].LLQDFFNGR.[D]		0.0783115	0.00192196	1	1	1	P0DMW0	P0DMW0 [349-357]		0	1109.57	0.01	0.351	0.056		1			99.8	#DIV/0!	#DIV/0!	#DIV/0!		Not Found	Not Found	Peak Found	Peak Found	Peak Found	Not Found	High	Peak Found	High	0.0006388	0.02298	2.62	41.21
High	Master Protein	P62632	Elongation factor 1-alpha 2 OS=Rattus norvegicus OX=10116 GN=Eef1a2 PE=1 SV=1	0	52.809	30	10	66	3	50.4	198.48	10	metabolic process;regulation of biological process;response to stimulus	cytoplasm;nucleus	catalytic activity;nucleotide binding;protein binding;RNA binding	Pf00009, Pf03143, Pf03144	24799	ENSRNOG00000012477.4	Eef1a2		Legionellosis; RNA transport	0	62.4821	0.991426	0.578841		2.8	146.5	203.4		100.4	287.7	59.2	Not Found	Peak Found	High	High	Not Found	Peak Found	High	Peak Found
	Checked	Confidence	Annotated Sequence	Modifications	Qvality PEP	Qvality q-value	# Protein Groups	# Proteins	# PSMs	Master Protein Accessions	Positions in Master Proteins	Modifications in Master Proteins	# Missed Cleavages	Theo. MH+ [Da]	Abundance Ratio: (controle CARD445) / (remplissage)	Abundance Ratio: (LPS) / (remplissage)	Abundance Ratio: (NButGT) / (remplissage)	Abundance Ratio Adj. P-Value: (controle CARD445) / (remplissage)	Abundance Ratio Adj. P-Value: (LPS) / (remplissage)	Abundance Ratio Adj. P-Value: (NButGT) / (remplissage)	Abundances (Grouped): controle CARD445	Abundances (Grouped): LPS	#DIV/0!	#DIV/0!	#DIV/0!	Quan Info	Found in Sample: [S68] F68: Sample, 1, controle CARD445	Found in Sample: [S78] F78: Sample, 2, controle CARD445	Found in Sample: [S11] F11: Sample, 5, LPS	Found in Sample: [S12] F12: Sample, 6, LPS	Found in Sample: [S7] F7: Sample, 1, NButGT	Found in Sample: [S8] F8: Sample, 2, NButGT	Found in Sample: [S9] F9: Sample, 3, remplissage	Found in Sample: [S10] F10: Sample, 4, remplissage	Confidence (by Search Engine): Sequest HT	Percolator q-Value (by Search Engine): Sequest HT	Percolator PEP (by Search Engine): Sequest HT	XCorr (by Search Engine): Sequest HT	Top Apex RT [min]
	FALSE	High	[K].IGGIGTVPVGR.[V]		0.0087485	0.000547678	2	4	11	M0R757; P62632	M0R757 [256-266]; P62632 [256-266]		0	1025.61	0.055	0.256	0.014	1	1	0.784676	16.5	77.4	#DIV/0!	#DIV/0!	#DIV/0!	Shared	High	High	High	High	Peak Found	High	High	High	High	0.0001861	0.001087	2.8	30.05
	FALSE	High	[K].QLIVGVNK.[M]		0.0266977	0.000547678	2	4	5	M0R757; P62632	M0R757 [147-154]; P62632 [147-154]		0	870.541	0.109	0.375	0.369	1	1		23.5	80.9	#DIV/0!	#DIV/0!	#DIV/0!	Shared	Peak Found	Peak Found	High	Peak Found	Not Found	Peak Found	High	Peak Found	High	0.0001861	0.0051	2.84	25.72
	FALSE	High	[R].QTVAVGVIK.[AN]		0.0173623	0.000547678	2	4	3	M0R757; P62632	M0R757 [431-439]; P62632 [431-439]		0	914.567	0.075	0.292	0.01	1	1	0.784676	21.8	85	#DIV/0!	#DIV/0!	#DIV/0!	Shared	High	High	Peak Found	Peak Found	Peak Found	Peak Found	High	Peak Found	High	0.0001861	0.002807	3.01	26.02
	FALSE	High	[K].STTTGHLIYK.[C]		0.00416126	0.000547678	2	3	10	M0R757; P62632	M0R757 [21-30]; P62632 [21-30]		0	1120.6	0.032	0.23	0.01	1	1	0.784676	10.3	72.8	#DIV/0!	#DIV/0!	#DIV/0!	Shared	High	High	High	High	Peak Found	High	High	High	High	0.0001861	0.0003894	3.09	20.12
	FALSE	High	[K].THINIVVIGHVDSGK.[S]		0.000760927	0.000547678	2	3	7	M0R757; P62632	M0R757 [6-20]; P62632 [6-20]		0	1588.88	0.035	1.995	0.025	1		0.784676	4.6	261.2	#DIV/0!	#DIV/0!	#DIV/0!	Shared	Peak Found	Peak Found	High	Not Found	Peak Found	Peak Found	High	Peak Found	High	0.0001861	3.749e-05	4.3	29.23
	FALSE	High	[K].EGNASGVSLLEALDTILPPTRPTDKPLR.[L]		0.0201272	0.000547678	1	1	2	P62632	P62632 [220-247]		0	2960.61									#DIV/0!	#DIV/0!	#DIV/0!	No Quan Values	Not Found	Not Found	Not Found	High	Not Found	Not Found	High	Not Found	High	0.0001861	0.003438	3.3
	FALSE	High	[R].EHALLAYTLGVK.[Q]		8.46503e-05	0.000547678	2	4	18	M0R757; P62632	M0R757 [135-146]; P62632 [135-146]		0	1314.74	0.014	0.236	0.043	0.675668	1		4.4	72.9	#DIV/0!	#DIV/0!	#DIV/0!	Shared	High	High	High	High	Not Found	High	High	High	High	0.0001861	1.831e-06	3.9	35.85
	FALSE	High	[K].YYITIIDAPGHR.[D]		0.00556774	0.000547678	1	1	2	P62632	P62632 [85-96]		0	1418.74	0.036	0.973	0.483		1		5.8	156.2	#DIV/0!	#DIV/0!	#DIV/0!		Not Found	Peak Found	Peak Found	High	Not Found	Peak Found	High	Peak Found	High	0.0001861	0.0005821	2.16	35.33
	FALSE	High	[R].LPLQDVYK.[I]		0.0506016	0.00107859	2	4	6	M0R757; P62632	M0R757 [248-255]; P62632 [248-255]		0	975.551	0.036	0.175	0.01	1	1	0.784676	11.9	57.6	#DIV/0!	#DIV/0!	#DIV/0!	Shared	High	High	High	Peak Found	Peak Found	Peak Found	High	High	High	0.0003612	0.01246	2.47	31.67
	FALSE	High	[R].VETGILRPGMVVTFAPVNITTEVK.[S]	1xOxidation [M10]	0.0635862	0.00151474	1	1	2	P62632	P62632 [267-290]		0	2587.42	0.01	1.908	1.241		1			183.9	#DIV/0!	#DIV/0!	#DIV/0!		Not Found	Not Found	High	High	Not Found	Peak Found	Peak Found	Peak Found	High	0.0005026	0.01711	3.37	45.9
High	Master Protein	F1MAF7	Keratin 31 OS=Rattus norvegicus OX=10116 GN=Krt31 PE=3 SV=2	0	52.577	21	11	95	3	46.8	256.36	11			structural molecule activity	Pf00038, Pf09731, Pf12128, Pf13514		ENSRNOG00000030344.4		Formation of the cornified envelope		8	436.889	0.0110631	0.356322	0.8	1	782.1	4.3	0.1	3	5.1	3.6	Peak Found	Peak Found	High	Peak Found	Peak Found	Peak Found	Peak Found	Peak Found
	Checked	Confidence	Annotated Sequence	Modifications	Qvality PEP	Qvality q-value	# Protein Groups	# Proteins	# PSMs	Master Protein Accessions	Positions in Master Proteins	Modifications in Master Proteins	# Missed Cleavages	Theo. MH+ [Da]	Abundance Ratio: (controle CARD445) / (remplissage)	Abundance Ratio: (LPS) / (remplissage)	Abundance Ratio: (NButGT) / (remplissage)	Abundance Ratio Adj. P-Value: (controle CARD445) / (remplissage)	Abundance Ratio Adj. P-Value: (LPS) / (remplissage)	Abundance Ratio Adj. P-Value: (NButGT) / (remplissage)	Abundances (Grouped): controle CARD445	Abundances (Grouped): LPS	#DIV/0!	#DIV/0!	#DIV/0!	Quan Info	Found in Sample: [S68] F68: Sample, 1, controle CARD445	Found in Sample: [S78] F78: Sample, 2, controle CARD445	Found in Sample: [S11] F11: Sample, 5, LPS	Found in Sample: [S12] F12: Sample, 6, LPS	Found in Sample: [S7] F7: Sample, 1, NButGT	Found in Sample: [S8] F8: Sample, 2, NButGT	Found in Sample: [S9] F9: Sample, 3, remplissage	Found in Sample: [S10] F10: Sample, 4, remplissage	Confidence (by Search Engine): Sequest HT	Percolator q-Value (by Search Engine): Sequest HT	Percolator PEP (by Search Engine): Sequest HT	XCorr (by Search Engine): Sequest HT	Top Apex RT [min]
	FALSE	High	[R].LNVEVDAAPTVDLNR.[V]		0.000100086	0.000547678	2	2	12	Q6IFV9; F1MAF7	Q6IFV9 [209-223]; F1MAF7 [209-223]		0	1625.85	0.133	32.43	0.324	1	1		1.6	382.8	#DIV/0!	#DIV/0!	#DIV/0!	Shared	Peak Found	Peak Found	High	Peak Found	Not Found	Peak Found	Peak Found	High	High	0.0001861	2.299e-06	4.39	37.59
	FALSE	High	[K].SDLEAQVESLK.[E]		0.0077302	0.000547678	1	1	3	F1MAF7	F1MAF7 [174-184]		0	1218.62	0.01	40.935	0.01					390.5	#DIV/0!	#DIV/0!	#DIV/0!		Not Found	Not Found	High	Not Found	Not Found	Not Found	Peak Found	Not Found	High	0.0001861	0.0009187	3.64	34.58
	FALSE	High	[R].QLVESDINGLRR.[I]		0.0343065	0.000547678	1	1	3	F1MAF7	F1MAF7 [153-164]		1	1399.77	0.789	100	0.08				1.7	396.1	#DIV/0!	#DIV/0!	#DIV/0!		Peak Found	Peak Found	High	Not Found	Not Found	Peak Found	Peak Found	Not Found	High	0.0001861	0.007237	3.44	28.1
	FALSE	High	[R].QLVESDINGLR.[R]		0.00278135	0.000547678	1	1	3	F1MAF7	F1MAF7 [153-163]		0	1243.66	0.215	5.494	0.279	1	1	0.854091	12.3	314.5	#DIV/0!	#DIV/0!	#DIV/0!		Peak Found	Peak Found	High	Peak Found	Peak Found	Peak Found	Peak Found	Peak Found	High	0.0001861	0.0002239	3.31	31.88
	FALSE	High	[R].LVVQIDNAKLAADDFR.[T]		0.000276832	0.000547678	2	2	2	Q6IFV6; F1MAF7	Q6IFV6 [168-183]; F1MAF7 [127-142]		1	1787.97		100						400	#DIV/0!	#DIV/0!	#DIV/0!	Shared	Not Found	Not Found	High	Not Found	Not Found	Not Found	Not Found	Not Found	High	0.0001861	9.316e-06	4.65	38.58
	FALSE	High	[R].LVVQIDNAK.[L]		0.024054	0.000547678	2	2	6	Q6IFV6; F1MAF7	Q6IFV6 [168-176]; F1MAF7 [127-135]		0	999.583	0.032	14.135	0.05		1	0.854091	0.8	371.6	#DIV/0!	#DIV/0!	#DIV/0!	Shared	Not Found	Peak Found	High	Peak Found	Peak Found	Peak Found	Peak Found	Peak Found	High	0.0001861	0.004408	2.67	26.96
	FALSE	High	[RK].ARLECEINTYR.[G]		0.0116261	0.000547678	2	3	1	Q6IFV6; F1MAF7	Q6IFV6 [388-398]; F1MAF7 [345-355]		1	1367.67	0.01	0.499	0.287					111.7	#DIV/0!	#DIV/0!	#DIV/0!	Shared	Not Found	Not Found	High	Peak Found	Not Found	Peak Found	Peak Found	Not Found	High	0.0001861	0.001604	3.71	32.58
	FALSE	High	[K].ETMQFLNDR.[L]	1xOxidation [M3]	0.0334791	0.000547678	2	3	15	Q6IFV9; F1MAF7	Q6IFV9 [58-66]; F1MAF7 [58-66]		0	1169.53	0.211	20.124	1.976		1		3.6	345.3	#DIV/0!	#DIV/0!	#DIV/0!	Shared	Not Found	Peak Found	High	Peak Found	Not Found	Peak Found	Peak Found	High	High	0.0001861	0.006967	2.73	25.28
	FALSE	High	[K].ETMQFLNDR.[L]		0.0160255	0.000547678	2	3	6	Q6IFV9; F1MAF7	Q6IFV9 [58-66]; F1MAF7 [58-66]		0	1153.53	0.055	4.156	0.101	1	1	0.854091	4.2	312.9	#DIV/0!	#DIV/0!	#DIV/0!	Shared	Peak Found	Peak Found	High	Peak Found	Peak Found	Peak Found	Peak Found	Peak Found	High	0.0001861	0.002502	3.16	32.32
	FALSE	High	[R].ILDELTLCK.[AS]		0.0655154	0.00151474	3	3	2	Q6IFV5; Q6IFV9; F1MAF7	Q6IFV5 [197-205]; Q6IFV9 [165-173]; F1MAF7 [165-173]		0	1047.58	0.01	26.644	0.01					385.5	#DIV/0!	#DIV/0!	#DIV/0!	Shared	Not Found	Not Found	High	Not Found	Not Found	Not Found	Not Found	Peak Found	High	0.0005026	0.01781	2.53	42.97
	FALSE	High	[KR].LAADDFR.[TLMSV]		0.0855626	0.00192196	9	20	41	Q6IFV6; Q6IFU7; Q6IFV5; Q6IFV3; Q6IFU8; F1MAF7; A0A096MJE0; Q6IFV1; Q6IFW6	Q6IFV6 [177-183]; Q6IFU7 [174-180]; Q6IFV5 [168-174]; Q6IFV3 [175-181]; Q6IFU8 [164-170]; F1MAF7 [136-142]; A0A096MJE0 [144-150]; Q6IFV1 [202-208]; Q6IFW6 [228-234]		0	807.4	0.207	0.869	0.05	1	1	0.784676	38.9	163.5	#DIV/0!	#DIV/0!	#DIV/0!	Shared	High	High	High	High	High	High	High	High	High	0.0006388	0.02607	2.16	25.69
	FALSE	High	[R].CQLGDRLNVEVDAAPTVDLNR.[V]		0.146966	0.00923783	2	2	1	Q6IFV9; F1MAF7	Q6IFV9 [203-223]; F1MAF7 [203-223]		1	2298.15		100						400	#DIV/0!	#DIV/0!	#DIV/0!	Shared	Not Found	Not Found	High	Not Found	Not Found	Not Found	Not Found	Not Found	High	0.003742	0.05652	4.13	34.46
High	Master Protein	Q6IG05	Keratin, type II cytoskeletal 75 OS=Rattus norvegicus OX=10116 GN=Krt75 PE=3 SV=2	0	51.563	18	10	140	2	59	430.88	10	cell differentiation;metabolic process;transport		catalytic activity;motor activity;structural molecule activity;transporter activity	Pf00012, Pf00038, Pf01496, Pf01576, Pf04111, Pf04156, Pf12128, Pf13166	300247	ENSRNOG00000043203.2	Krt75	Formation of the cornified envelope		2	13.0667	3.65816	0.100418	5.3	6.7	115.9	40.9	0.1	57.5	571.6	2	Peak Found	High	High	High	Not Found	High	High	Peak Found
	Checked	Confidence	Annotated Sequence	Modifications	Qvality PEP	Qvality q-value	# Protein Groups	# Proteins	# PSMs	Master Protein Accessions	Positions in Master Proteins	Modifications in Master Proteins	# Missed Cleavages	Theo. MH+ [Da]	Abundance Ratio: (controle CARD445) / (remplissage)	Abundance Ratio: (LPS) / (remplissage)	Abundance Ratio: (NButGT) / (remplissage)	Abundance Ratio Adj. P-Value: (controle CARD445) / (remplissage)	Abundance Ratio Adj. P-Value: (LPS) / (remplissage)	Abundance Ratio Adj. P-Value: (NButGT) / (remplissage)	Abundances (Grouped): controle CARD445	Abundances (Grouped): LPS	#DIV/0!	#DIV/0!	#DIV/0!	Quan Info	Found in Sample: [S68] F68: Sample, 1, controle CARD445	Found in Sample: [S78] F78: Sample, 2, controle CARD445	Found in Sample: [S11] F11: Sample, 5, LPS	Found in Sample: [S12] F12: Sample, 6, LPS	Found in Sample: [S7] F7: Sample, 1, NButGT	Found in Sample: [S8] F8: Sample, 2, NButGT	Found in Sample: [S9] F9: Sample, 3, remplissage	Found in Sample: [S10] F10: Sample, 4, remplissage	Confidence (by Search Engine): Sequest HT	Percolator q-Value (by Search Engine): Sequest HT	Percolator PEP (by Search Engine): Sequest HT	XCorr (by Search Engine): Sequest HT	Top Apex RT [min]
	FALSE	High	[K].LALDVEIATYRK.[L]		0.00539796	0.000547678	3	10	7	Q6IG05; Q6P6Q2; A0A0G2JWX4	Q6IG05 [433-444]; Q6P6Q2 [457-468]; A0A0G2JWX4 [490-501]		1	1391.79	0.01	1.178	0.288		1			191	#DIV/0!	#DIV/0!	#DIV/0!	Shared	Not Found	Not Found	High	High	Not Found	High	High	High	High	0.0001861	0.0005571	3.44	35.7
	FALSE	High	[K].LALDVEIATYR.[KT]		0.00248765	0.000547678	4	11	22	Q6IG05; Q6P6Q2; A0A0G2JWX4; Q4FZU2	Q6IG05 [433-443]; Q6P6Q2 [457-467]; A0A0G2JWX4 [490-500]; Q4FZU2 [445-455]		0	1263.69	0.01	1.719	0.073	0.675668	1	0.784676	0.2	246.1	#DIV/0!	#DIV/0!	#DIV/0!	Shared	High	Peak Found	High	High	High	High	High	High	High	0.0001861	0.0001921	3.64	42.2
	FALSE	High	[RK].SRAEAESWYQTK.[SY]		0.0246518	0.000547678	3	6	3	A0A0G2JUG1; Q6IG05; Q4FZU2	A0A0G2JUG1 [336-347]; Q6IG05 [325-336]; Q4FZU2 [337-348]		1	1455.69	0.01	0.206	0.046				0.6	65.8	#DIV/0!	#DIV/0!	#DIV/0!	Shared	Not Found	Peak Found	High	Not Found	Not Found	Peak Found	High	Not Found	High	0.0001861	0.004575	3.99	23.77
	FALSE	High	[R].SLDLDSIIAEVK.[A]		0.00071074	0.000547678	4	9	83	A0A0G2JUG1; Q6IG05; Q6P6Q2; Q4FZU2	A0A0G2JUG1 [315-326]; Q6IG05 [304-315]; Q6P6Q2 [328-339]; Q4FZU2 [316-327]		0	1302.72	0.014	1.29	0.138	0.756951	1	0.784676	2.2	211.4	#DIV/0!	#DIV/0!	#DIV/0!	Shared	High	High	High	High	High	High	High	High	High	0.0001861	3.431e-05	3.34	49.78
	FALSE	High	[R].MVYEAELSQMQNQVSDTSVVLSMDNNR.[S]	2xOxidation [M1; M10]	0.0427111	0.000547678	1	2	2	Q6IG05	Q6IG05 [277-303]		0	3120.39									#DIV/0!	#DIV/0!	#DIV/0!	No Quan Values	Not Found	Not Found	Not Found	Not Found	Not Found	Not Found	High	Not Found	High	0.0001861	0.009768	2.95
	FALSE	High	[K].YEELQVTAGR.[H]		0.00520103	0.000547678	1	2	9	Q6IG05	Q6IG05 [337-346]		0	1165.58	0.278	3.048	2.845	1	1		15.5	170	#DIV/0!	#DIV/0!	#DIV/0!		Peak Found	High	High	High	Not Found	High	High	Peak Found	High	0.0001861	0.0005306	2.9	27.16
	FALSE	High	[R].AEAESWYQTK.[SY]		0.0289106	0.000547678	3	6	2	A0A0G2JUG1; Q6IG05; Q4FZU2	A0A0G2JUG1 [338-347]; Q6IG05 [327-336]; Q4FZU2 [339-348]		0	1212.55	0.01	0.247	0.01					79.2	#DIV/0!	#DIV/0!	#DIV/0!	Shared	Not Found	Not Found	High	Not Found	Not Found	Not Found	High	Not Found	High	0.0001861	0.005705	3.22	27.2
	FALSE	High	[K].FASFIDKVR.[F]		0.0366864	0.000547678	7	24	5	A0A0G2JZQ9; A0A0G2K7N1; Q6IG05; Q6P6Q2; Q6IMF3; Q4FZU2; Q10758	A0A0G2JZQ9 [178-186]; A0A0G2K7N1 [145-153]; Q6IG05 [151-159]; Q6P6Q2 [175-183]; Q6IMF3 [190-198]; Q4FZU2 [163-171]; Q10758 [102-110]		1	1082.6	0.842	0.636	0.939	1	1		98.6	74.4	#DIV/0!	#DIV/0!	#DIV/0!	Shared	High	High	High	High	Not Found	High	Peak Found	Peak Found	High	0.0001861	0.007922	2.78	30.89
	FALSE	High	[R].EYQELMNVK.[L]		0.0324724	0.000547678	2	6	3	Q6IG05; Q10758	Q6IG05 [424-432]; Q10758 [373-381]		0	1153.56	0.01	0.117	0.01					41.8	#DIV/0!	#DIV/0!	#DIV/0!	Shared	Not Found	Not Found	High	Not Found	Peak Found	Not Found	High	Not Found	High	0.0001861	0.00668	3	29.91
	FALSE	High	[R].EYQELMNVK.[L]	1xOxidation [M6]	0.0553899	0.00151474	2	6	2	Q6IG05; Q10758	Q6IG05 [424-432]; Q10758 [373-381]		0	1169.55	0.08	0.74	0.014	1	1	0.784676	17.4	161.5	#DIV/0!	#DIV/0!	#DIV/0!	Shared	Peak Found	High	Peak Found	Peak Found	Peak Found	Peak Found	High	Peak Found	High	0.0005026	0.01406	2.56	24.51
	FALSE	High	[R].MVYEAELSQMQNQVSDTSVVLSMDNNR.[S]	1xOxidation [M1]	0.0729321	0.00192196	1	2	1	Q6IG05	Q6IG05 [277-303]		0	3104.4									#DIV/0!	#DIV/0!	#DIV/0!	No Quan Values	Not Found	Not Found	Not Found	Not Found	Not Found	Not Found	High	Not Found	High	0.0006388	0.02072	4.09
	FALSE	High	[K].TLNNKFASFIDKVR.[F]		0.076478	0.00192196	5	15	1	A0A0G2JZQ9; Q6IG05; Q6P6Q2; Q4FZU2; Q10758	A0A0G2JZQ9 [173-186]; Q6IG05 [146-159]; Q6P6Q2 [170-183]; Q4FZU2 [158-171]; Q10758 [97-110]		2	1652.91	0.01	0.01	0.098			0.784676			#DIV/0!	#DIV/0!	#DIV/0!	Shared	Not Found	Not Found	Not Found	Not Found	Peak Found	High	Peak Found	Peak Found	High	0.0006388	0.02212	3.03	35.98
High	Master Protein	D3ZZT9	Collagen type XIV alpha 1 chain OS=Rattus norvegicus OX=10116 GN=Col14a1 PE=1 SV=3	0	51.276	12	16	36	16	192.4	115.3	16	cell organization and biogenesis;regulation of biological process	extracellular	protein binding;RNA binding	Pf00041, Pf00092, Pf01391, Pf13519		ENSRNOG00000026415.6		Collagen chain trimerization; Assembly of collagen fibrils and other multimeric structures		0	0.999521	1.21572	0.509069	139.8	68.9	130.4	78.2	5.8	123.3	134.8	118.8	High	High	High	High	Peak Found	High	High	High
	Checked	Confidence	Annotated Sequence	Modifications	Qvality PEP	Qvality q-value	# Protein Groups	# Proteins	# PSMs	Master Protein Accessions	Positions in Master Proteins	Modifications in Master Proteins	# Missed Cleavages	Theo. MH+ [Da]	Abundance Ratio: (controle CARD445) / (remplissage)	Abundance Ratio: (LPS) / (remplissage)	Abundance Ratio: (NButGT) / (remplissage)	Abundance Ratio Adj. P-Value: (controle CARD445) / (remplissage)	Abundance Ratio Adj. P-Value: (LPS) / (remplissage)	Abundance Ratio Adj. P-Value: (NButGT) / (remplissage)	Abundances (Grouped): controle CARD445	Abundances (Grouped): LPS	#DIV/0!	#DIV/0!	#DIV/0!	Quan Info	Found in Sample: [S68] F68: Sample, 1, controle CARD445	Found in Sample: [S78] F78: Sample, 2, controle CARD445	Found in Sample: [S11] F11: Sample, 5, LPS	Found in Sample: [S12] F12: Sample, 6, LPS	Found in Sample: [S7] F7: Sample, 1, NButGT	Found in Sample: [S8] F8: Sample, 2, NButGT	Found in Sample: [S9] F9: Sample, 3, remplissage	Found in Sample: [S10] F10: Sample, 4, remplissage	Confidence (by Search Engine): Sequest HT	Percolator q-Value (by Search Engine): Sequest HT	Percolator PEP (by Search Engine): Sequest HT	XCorr (by Search Engine): Sequest HT	Top Apex RT [min]
	FALSE	High	[K].IINFLYSTVGALDK.[I]		0.00146849	0.000547678	1	1	2	D3ZZT9	D3ZZT9 [1049-1062]		0	1553.86	0.01	0.614	1.404					81.3	#DIV/0!	#DIV/0!	#DIV/0!		Not Found	Not Found	High	Peak Found	Not Found	High	Not Found	Peak Found	High	0.0001861	9.303e-05	4.13	49.43
	FALSE	High	[R].ITWDPPSAPVK.[G]		0.0116261	0.000547678	1	1	1	D3ZZT9	D3ZZT9 [845-855]		0	1210.65	1.418	0.731	0.01	1	1		180.1	92.9	#DIV/0!	#DIV/0!	#DIV/0!		High	Peak Found	Peak Found	Peak Found	Not Found	Not Found	Peak Found	Peak Found	High	0.0001861	0.001615	2.72	34.54
	FALSE	High	[K].LQEIEGPSVSIMQK.[T]	1xOxidation [M12]	0.0012654	0.000547678	1	1	3	D3ZZT9	D3ZZT9 [989-1002]		0	1574.81	1.24	0.998	0.944				118.6	95.5	#DIV/0!	#DIV/0!	#DIV/0!		High	High	High	Not Found	Not Found	Peak Found	Not Found	Peak Found	High	0.0001861	7.571e-05	3.27	31.75
	FALSE	High	[K].SEPLVGIILDNGGK.[T]		0.0340978	0.000547678	1	1	1	D3ZZT9	D3ZZT9 [1311-1324]		0	1411.78	0.568	0.633	0.869				74	82.5	#DIV/0!	#DIV/0!	#DIV/0!		High	Peak Found	Peak Found	Peak Found	Not Found	Peak Found	Not Found	Peak Found	High	0.0001861	0.007148	3	45.6
	FALSE	High	[R].NFLENLVTAFNVGSEK.[T]		0.0215359	0.000547678	1	1	1	D3ZZT9	D3ZZT9 [180-195]		0	1781.91	0.01	1.007	0.947					136.4	#DIV/0!	#DIV/0!	#DIV/0!		Not Found	Not Found	Peak Found	Not Found	Not Found	Peak Found	Peak Found	High	High	0.0001861	0.00379	3.65	51.95
	FALSE	High	[R].IVLESLQDTQAQESTVGGGVNR.[H]		6.3635e-05	0.000547678	1	1	2	D3ZZT9	D3ZZT9 [948-969]		0	2301.17	0.234	0.761	0.112				44.3	144.4	#DIV/0!	#DIV/0!	#DIV/0!		High	Peak Found	Peak Found	Peak Found	Peak Found	Peak Found	Peak Found	Not Found	High	0.0001861	1.239e-06	4.67	36.76
	FALSE	High	[R].NLVVDDEAATSLR.[V]		0.00421315	0.000547678	1	1	4	D3ZZT9	D3ZZT9 [741-753]		0	1402.72	0.827	0.781	1.279	1	1		85.1	80.3	#DIV/0!	#DIV/0!	#DIV/0!		High	Peak Found	High	High	Not Found	Peak Found	Peak Found	High	High	0.0001861	0.0003977	3.57	33.31
	FALSE	High	[R].EAGVELFAIGVK.[N]		0.00386304	0.000547678	1	1	3	D3ZZT9	D3ZZT9 [285-296]		0	1232.69	1.024	0.691	0.816	1	1		116	78.2	#DIV/0!	#DIV/0!	#DIV/0!		High	High	Peak Found	Peak Found	Not Found	Peak Found	Peak Found	High	High	0.0001861	0.0003534	3.52	44.65
	FALSE	High	[K].VTVTPIYTVGEGVSVSAPGK.[T]		0.00880278	0.000547678	1	1	3	D3ZZT9	D3ZZT9 [804-823]		0	1961.06	0.01	0.01	0.938						#DIV/0!	#DIV/0!	#DIV/0!		Not Found	Not Found	Not Found	High	Not Found	High	Not Found	High	High	0.0001861	0.001101	3.73	40.69
	FALSE	High	[R].YTAILNQIPSQSSSIR.[T]		0.000377506	0.000547678	1	1	3	D3ZZT9	D3ZZT9 [1633-1648]		0	1777.94	3.474	3.239	4.209				116.5	108.7	#DIV/0!	#DIV/0!	#DIV/0!		High	High	Peak Found	Peak Found	Not Found	Peak Found	High	Peak Found	High	0.0001861	1.43e-05	3.41	37.03
	FALSE	High	[R].GGKPEEVVADGR.[V]		0.0242021	0.000547678	1	1	1	D3ZZT9	D3ZZT9 [393-404]		0	1213.62	13.196	0.941	0.611				335.2	23.9	#DIV/0!	#DIV/0!	#DIV/0!		High	Peak Found	Not Found	Peak Found	Not Found	Peak Found	Not Found	Peak Found	High	0.0001861	0.004447	2.84	18.32
	FALSE	High	[K].IGILITDGK.[S]		0.059531	0.00151474	1	1	6	D3ZZT9	D3ZZT9 [263-271]		0	929.567	0.292	0.674	0.183	1	1	0.784676	54.4	125.5	#DIV/0!	#DIV/0!	#DIV/0!		High	High	High	High	Peak Found	High	Peak Found	High	High	0.0005026	0.01557	2.36	33.69
	FALSE	High	[K].ETLLDAIR.[H]		0.0783115	0.00192196	1	1	2	D3ZZT9	D3ZZT9 [1092-1099]		0	930.525	0.779	0.612	0.136	1	1	0.784676	123.3	96.9	#DIV/0!	#DIV/0!	#DIV/0!		High	Peak Found	Peak Found	Peak Found	Peak Found	Peak Found	Peak Found	High	High	0.0006388	0.02301	2.23	40.05
	FALSE	High	[K].VIVVITDGR.[S]		0.0973384	0.00276085	1	1	1	D3ZZT9	D3ZZT9 [1135-1143]		0	971.588	0.811	0.897	0.663	1	1		96.2	106.5	#DIV/0!	#DIV/0!	#DIV/0!		High	Peak Found	Peak Found	Peak Found	Not Found	Peak Found	Peak Found	Peak Found	High	0.0009138	0.03114	2.03	30.34
	FALSE	High	[K].IGADGTQVAMVQFTDDPR.[T]	1xOxidation [M10]	0.126184	0.00706587	1	1	1	D3ZZT9	D3ZZT9 [1063-1080]		0	1936.91	1.357	0.836	0.885				133.1	82	#DIV/0!	#DIV/0!	#DIV/0!		High	Not Found	Not Found	Peak Found	Not Found	Peak Found	Not Found	Peak Found	High	0.002474	0.04512	2.67	35.18
	FALSE	High	[R].IGLAQYSGDPR.[I]		0.140515	0.00923783	1	1	2	D3ZZT9	D3ZZT9 [198-208]		0	1176.6	1.669	0.573	0.668	1	1	0.959262	170.8	58.6	#DIV/0!	#DIV/0!	#DIV/0!		High	High	Peak Found	Peak Found	Peak Found	Peak Found	Peak Found	Peak Found	High	0.003531	0.05291	3.62	29.04
High	Master Protein	P11442	Clathrin heavy chain 1 OS=Rattus norvegicus OX=10116 GN=Cltc PE=1 SV=3	0	50.597	14	17	28	17	191.5	101.21	17	cell differentiation;cell organization and biogenesis;metabolic process;regulation of biological process;transport	cytoplasm;cytoskeleton;cytosol;endosome;membrane;mitochondrion;vacuole	protein binding;RNA binding;structural molecule activity	Pf00637, Pf01394, Pf04053, Pf09268, Pf13838	54241		Cltc		Endocrine and other factor-regulated calcium reabsorption; Synaptic vesicle cycle; Bacterial invasion of epithelial cells; Lysosome; Endocytosis; Huntington's disease	0	6.82873	4.92152	0.0821963	10.1	8	89.6	34	5.3	44.7	573.2	35.1	High	High	High	High	Peak Found	High	High	High
	Checked	Confidence	Annotated Sequence	Modifications	Qvality PEP	Qvality q-value	# Protein Groups	# Proteins	# PSMs	Master Protein Accessions	Positions in Master Proteins	Modifications in Master Proteins	# Missed Cleavages	Theo. MH+ [Da]	Abundance Ratio: (controle CARD445) / (remplissage)	Abundance Ratio: (LPS) / (remplissage)	Abundance Ratio: (NButGT) / (remplissage)	Abundance Ratio Adj. P-Value: (controle CARD445) / (remplissage)	Abundance Ratio Adj. P-Value: (LPS) / (remplissage)	Abundance Ratio Adj. P-Value: (NButGT) / (remplissage)	Abundances (Grouped): controle CARD445	Abundances (Grouped): LPS	#DIV/0!	#DIV/0!	#DIV/0!	Quan Info	Found in Sample: [S68] F68: Sample, 1, controle CARD445	Found in Sample: [S78] F78: Sample, 2, controle CARD445	Found in Sample: [S11] F11: Sample, 5, LPS	Found in Sample: [S12] F12: Sample, 6, LPS	Found in Sample: [S7] F7: Sample, 1, NButGT	Found in Sample: [S8] F8: Sample, 2, NButGT	Found in Sample: [S9] F9: Sample, 3, remplissage	Found in Sample: [S10] F10: Sample, 4, remplissage	Confidence (by Search Engine): Sequest HT	Percolator q-Value (by Search Engine): Sequest HT	Percolator PEP (by Search Engine): Sequest HT	XCorr (by Search Engine): Sequest HT	Top Apex RT [min]
	FALSE	High	[K].LLYNNVSNFGR.[L]		0.0208839	0.000547678	1	2	2	P11442	P11442 [1216-1226]		0	1296.67	0.057	0.083	0.038				19.4	28.3	#DIV/0!	#DIV/0!	#DIV/0!		High	Peak Found	Peak Found	Peak Found	Not Found	Peak Found	High	Not Found	High	0.0001861	0.003621	3.25	34.97
	FALSE	High	[R].ISGETIFVTAPHEATAGIIGVNR.[K]		0.00120414	0.000547678	1	2	2	P11442	P11442 [298-320]		0	2353.25	0.01	0.718	0.151		1			153.7	#DIV/0!	#DIV/0!	#DIV/0!		Not Found	Not Found	High	Peak Found	Not Found	Peak Found	High	Peak Found	High	0.0001861	7.097e-05	4.77	42.54
	FALSE	High	[R].LAELEEFINGPNNAHIQQVGDR.[C]		0.00133804	0.000547678	1	2	1	P11442	P11442 [1183-1204]		0	2464.22	0.01	0.01	0.01						#DIV/0!	#DIV/0!	#DIV/0!		Not Found	Not Found	Not Found	Not Found	Not Found	Not Found	High	Not Found	High	0.0001861	8.173e-05	5.29	41.58
	FALSE	High	[R].LASTLVHLGEYQAAVDGAR.[K]		0.000866788	0.000547678	1	2	4	P11442	P11442 [1227-1245]		0	1971.03	0.048	0.417	0.208		1		11.5	99.7	#DIV/0!	#DIV/0!	#DIV/0!		Peak Found	Not Found	Peak Found	High	Not Found	High	High	High	High	0.0001861	4.516e-05	5.38	37.98
	FALSE	High	[K].LHIIEVGTPPTGNQPFPK.[K]		0.0129931	0.000547678	1	2	3	P11442	P11442 [228-245]		0	1945.05	0.12	0.569	0.219		1		25.1	119.2	#DIV/0!	#DIV/0!	#DIV/0!		Peak Found	Not Found	High	Peak Found	Not Found	Peak Found	High	Peak Found	High	0.0001861	0.001872	4.83	36.79
	FALSE	High	[K].IVLDNSVFSEHR.[N]		0.00233809	0.000547678	1	2	2	P11442	P11442 [1011-1022]		0	1415.73	0.099	0.458	0.192	1	1		22.7	104.7	#DIV/0!	#DIV/0!	#DIV/0!		Peak Found	Peak Found	High	Peak Found	Not Found	Peak Found	High	Peak Found	High	0.0001861	0.0001764	3.11	33.2
	FALSE	High	[R].NLQNLLILTAIK.[A]		0.0440267	0.000547678	1	2	1	P11442	P11442 [1023-1034]		0	1353.85	0.01	0.765	0.342					145.2	#DIV/0!	#DIV/0!	#DIV/0!		Not Found	Not Found	Peak Found	Not Found	Not Found	Peak Found	High	Peak Found	High	0.0001861	0.01021	2.77	49.89
	FALSE	High	[R].NNLAGAEELFAR.[K]		0.0210127	0.000547678	1	2	2	P11442	P11442 [355-366]		0	1304.66	0.318	0.762	0.189	1	1	0.795205	56	134.3	#DIV/0!	#DIV/0!	#DIV/0!		Peak Found	Peak Found	High	Peak Found	Peak Found	Peak Found	High	Peak Found	High	0.0001861	0.003657	3.62	38.62
	FALSE	High	[K].AFMTADLPNELIELLEK.[I]		0.00281605	0.000547678	1	2	1	P11442	P11442 [994-1010]		0	1947.01	0.01	0.01	0.01						#DIV/0!	#DIV/0!	#DIV/0!		Not Found	Not Found	Not Found	Not Found	Not Found	Not Found	High	Not Found	High	0.0001861	0.0002283	3.44	52.85
	FALSE	High	[R].ALEHFTDLYDIKR.[A]		0.0273603	0.000547678	1	2	2	P11442	P11442 [626-638]		1	1620.84	0.366	0.605	0.01		1		74.2	122.8	#DIV/0!	#DIV/0!	#DIV/0!		Not Found	Peak Found	High	Peak Found	Not Found	Not Found	High	Peak Found	High	0.0001861	0.00527	3.43	34.56
	FALSE	High	[R].ALEHFTDLYDIK.[R]		0.0258918	0.000547678	1	2	1	P11442	P11442 [626-637]		0	1464.74	0.077	0.35	0.039		1	0.784676	21.1	95.5	#DIV/0!	#DIV/0!	#DIV/0!		Peak Found	Not Found	Peak Found	Peak Found	Peak Found	Peak Found	High	Peak Found	High	0.0001861	0.004883	3.02	38.61
	FALSE	High	[R].GQFSTDELVAEVEKR.[N]		0.0042922	0.000547678	1	2	1	P11442	P11442 [838-852]		1	1707.85	0.013	0.222	0.01				4.2	71.9	#DIV/0!	#DIV/0!	#DIV/0!		Not Found	Peak Found	Peak Found	Not Found	Not Found	Not Found	High	Not Found	High	0.0001861	0.000409	3.47	39.53
	FALSE	High	[R].KFDVNTSAVQVLIEHIGNLDR.[A]		0.00687251	0.000547678	1	2	2	P11442	P11442 [1074-1094]		1	2368.26	0.01	0.01	0.01						#DIV/0!	#DIV/0!	#DIV/0!		Not Found	Not Found	Not Found	Not Found	Not Found	Not Found	High	Not Found	High	0.0001861	0.0007772	4.5	49.8
	FALSE	High	[K].TLQIFNIEMK.[S]	1xOxidation [M9]	0.0606117	0.00151474	1	2	1	P11442	P11442 [87-96]		0	1252.66	0.107	0.192	0.03				32.3	57.8	#DIV/0!	#DIV/0!	#DIV/0!		Peak Found	High	Peak Found	Peak Found	Peak Found	Peak Found	Peak Found	Not Found	High	0.0005026	0.01599	2.48	40.81
	FALSE	High	[K].LLLPWLEAR.[I]		0.0950914	0.00276085	1	2	1	P11442	P11442 [857-865]		0	1110.67	0.01	0.108	0.064					36.9	#DIV/0!	#DIV/0!	#DIV/0!		Not Found	Not Found	Peak Found	Not Found	Not Found	Peak Found	High	Not Found	High	0.0009138	0.03028	2.62	49.97
	FALSE	High	[K].VDKLDASESLR.[K]		0.112523	0.00494409	1	2	1	P11442	P11442 [1610-1620]		1	1232.65	0.01	0.068	0.01					25.6	#DIV/0!	#DIV/0!	#DIV/0!		Not Found	Not Found	Peak Found	Not Found	Not Found	Not Found	High	Not Found	High	0.001493	0.03851	2.59	22.81
	FALSE	High	[K].SVDPTLALSVYLR.[A]		0.132802	0.00868375	1	2	1	P11442	P11442 [469-481]		0	1433.8	0.01	0.238	0.298		1	0.784676		61.9	#DIV/0!	#DIV/0!	#DIV/0!		Not Found	Not Found	Peak Found	Peak Found	Peak Found	Peak Found	High	Peak Found	High	0.002881	0.04853	3.05	49.39
High	Master Protein	P46462	Transitional endoplasmic reticulum ATPase OS=Rattus norvegicus OX=10116 GN=Vcp PE=1 SV=3	0	49.728	21	12	22	12	89.3	78.77	12	cell communication;cell organization and biogenesis;metabolic process;regulation of biological process;response to stimulus;transport	cytoplasm;cytosol;endoplasmic reticulum;membrane;nucleus;proteasome	catalytic activity;enzyme regulator activity;nucleotide binding;protein binding;RNA binding	Pf00004, Pf00910, Pf01057, Pf01078, Pf02359, Pf02933, Pf05496, Pf05673, Pf06068, Pf07724, Pf07726, Pf07728, Pf09336, Pf13191, Pf13207, Pf13401	116643	ENSRNOG00000034242.3	Vcp	ABC-family proteins mediated transport; HSF1 activation; Neutrophil degranulation; Hedgehog ligand biogenesis; Translesion Synthesis by POLH; Ovarian tumor domain proteases; N-glycan trimming in the ER and Calnexin/Calreticulin cycle	Legionellosis; Protein processing in endoplasmic reticulum	0	15.0943	8.77875	0.0176563	3.7	1.6	64.8	15.2	1.1	11.3	691.1	11.2	Peak Found	Peak Found	High	Peak Found	High	Peak Found	High	Peak Found
	Checked	Confidence	Annotated Sequence	Modifications	Qvality PEP	Qvality q-value	# Protein Groups	# Proteins	# PSMs	Master Protein Accessions	Positions in Master Proteins	Modifications in Master Proteins	# Missed Cleavages	Theo. MH+ [Da]	Abundance Ratio: (controle CARD445) / (remplissage)	Abundance Ratio: (LPS) / (remplissage)	Abundance Ratio: (NButGT) / (remplissage)	Abundance Ratio Adj. P-Value: (controle CARD445) / (remplissage)	Abundance Ratio Adj. P-Value: (LPS) / (remplissage)	Abundance Ratio Adj. P-Value: (NButGT) / (remplissage)	Abundances (Grouped): controle CARD445	Abundances (Grouped): LPS	#DIV/0!	#DIV/0!	#DIV/0!	Quan Info	Found in Sample: [S68] F68: Sample, 1, controle CARD445	Found in Sample: [S78] F78: Sample, 2, controle CARD445	Found in Sample: [S11] F11: Sample, 5, LPS	Found in Sample: [S12] F12: Sample, 6, LPS	Found in Sample: [S7] F7: Sample, 1, NButGT	Found in Sample: [S8] F8: Sample, 2, NButGT	Found in Sample: [S9] F9: Sample, 3, remplissage	Found in Sample: [S10] F10: Sample, 4, remplissage	Confidence (by Search Engine): Sequest HT	Percolator q-Value (by Search Engine): Sequest HT	Percolator PEP (by Search Engine): Sequest HT	XCorr (by Search Engine): Sequest HT	Top Apex RT [min]
	FALSE	High	[R].LIVDEAINEDNSVVSLSQPK.[M]		3.2563e-05	0.000547678	1	1	4	P46462	P46462 [26-45]		0	2170.12	0.01	0.034	0.01				1.7	13	#DIV/0!	#DIV/0!	#DIV/0!		Peak Found	Not Found	High	Peak Found	Not Found	Not Found	High	Not Found	High	0.0001861	4.901e-07	5.07	43.21
	FALSE	High	[R].LDQLIYIPLPDEK.[S]		0.00990033	0.000547678	1	1	1	P46462	P46462 [639-651]		0	1556.86	0.01	0.108	0.01					38.5	#DIV/0!	#DIV/0!	#DIV/0!		Not Found	Not Found	Peak Found	Not Found	Not Found	Peak Found	High	Not Found	High	0.0001861	0.001287	3.73	48.6
	FALSE	High	[R].KYEMFAQTLQQSR.[G]	1xOxidation [M4]	0.0305472	0.000547678	1	1	1	P46462	P46462 [754-766]		1	1645.8	0.01	0.01	0.014						#DIV/0!	#DIV/0!	#DIV/0!		Not Found	Not Found	Not Found	Not Found	Not Found	Peak Found	High	Not Found	High	0.0001861	0.006157	3.03	26.87
	FALSE	High	[R].QTNPSAMEVEEDDPVPEIR.[R]		0.000939576	0.000547678	1	1	1	P46462	P46462 [714-732]		0	2155.98									#DIV/0!	#DIV/0!	#DIV/0!	No Quan Values	Not Found	Not Found	Not Found	Not Found	Not Found	Not Found	High	Not Found	High	0.0001861	5.012e-05	4.26
	FALSE	High	[K].NAPAIIFIDELDAIAPK.[R]		9.34836e-05	0.000547678	1	1	4	P46462	P46462 [296-312]		0	1810.99	0.01	0.292	0.112		1	0.784676		83.2	#DIV/0!	#DIV/0!	#DIV/0!		Not Found	Not Found	High	Peak Found	High	Peak Found	High	Peak Found	High	0.0001861	2.105e-06	4.35	52.3
	FALSE	High	[R].WALSQSNPSALR.[E]		0.0131545	0.000547678	1	1	3	P46462	P46462 [454-465]		0	1329.69	0.01	0.161	0.01					55.4	#DIV/0!	#DIV/0!	#DIV/0!		Not Found	Not Found	High	Not Found	Not Found	Not Found	High	Not Found	High	0.0001861	0.001909	3.64	33.82
	FALSE	High	[R].AVANETGAFFFLINGPEIMSK.[L]		0.0066219	0.000547678	1	1	1	P46462	P46462 [257-277]		0	2256.14	0.01	0.322	0.431					73.5	#DIV/0!	#DIV/0!	#DIV/0!		Not Found	Not Found	Not Found	Peak Found	Not Found	Peak Found	High	Not Found	High	0.0001861	0.0007412	4.27	51.88
	FALSE	High	[R].ELQELVQYPVEHPDK.[F]		0.00577854	0.000547678	1	1	2	P46462	P46462 [488-502]		0	1823.92	0.047	0.115	0.107	1	1		14.8	36.3	#DIV/0!	#DIV/0!	#DIV/0!		Peak Found	Peak Found	High	Peak Found	Not Found	Peak Found	High	Peak Found	High	0.0001861	0.0006128	4.57	33.92
	FALSE	High	[K].EMVELPLR.[H]		0.0830783	0.00192196	1	1	1	P46462	P46462 [218-225]		0	986.534	0.01	0.086	0.01					31.6	#DIV/0!	#DIV/0!	#DIV/0!		Not Found	Not Found	Peak Found	Not Found	Peak Found	Not Found	High	Not Found	High	0.0006388	0.02503	2.42	36.71
	FALSE	High	[K].DVDLEFLAK.[M]		0.0787764	0.00192196	1	1	2	P46462	P46462 [669-677]		0	1049.55	0.022	0.06	0.012				8.1	21.9	#DIV/0!	#DIV/0!	#DIV/0!		Peak Found	Peak Found	High	Peak Found	Not Found	Peak Found	High	Not Found	High	0.0006388	0.02321	2.53	44.65
	FALSE	High	[R].ESIESEIR.[R]		0.10198	0.00276085	1	1	1	P46462	P46462 [701-708]		0	962.479	0.01	0.466	0.023					125.2	#DIV/0!	#DIV/0!	#DIV/0!		Not Found	Not Found	Not Found	Peak Found	Peak Found	Not Found	High	Peak Found	High	0.0009138	0.03334	2.51	26.14
	FALSE	High	[R].EVDIGIPDATGR.[L]		0.106207	0.00320814	1	1	1	P46462	P46462 [366-377]		0	1242.63	0.01	0.04	0.01					15.5	#DIV/0!	#DIV/0!	#DIV/0!		Not Found	Not Found	Peak Found	Peak Found	Not Found	Not Found	High	Not Found	High	0.001059	0.03525	2.87	34.81
High	Master Protein	G3V7C6	Tubulin beta chain OS=Rattus norvegicus OX=10116 GN=Tubb4b PE=1 SV=2	0	49.422	35	13	34	3	61.1	111.15	13	cell organization and biogenesis	cytoplasm;cytoskeleton;nucleus	catalytic activity;nucleotide binding;RNA binding;structural molecule activity	Pf00091, Pf03953, Pf10644		ENSRNOG00000010170.5		Regulation of PLK1 Activity at G2/M Transition; Hedgehog 'off' state; AURKA Activation by TPX2; Neutrophil degranulation; Recruitment of mitotic centrosome proteins and complexes; Recruitment of NuMA to mitotic centrosomes; Loss of Nlp from mitotic centrosomes; Hedgehog 'on' state; Anchoring of the basal body to the plasma membrane; Intraflagellar transport		12	3.801	9.09031	0.012959	11.1	9	64.8	11.6	0.9	8.1	674.1	20.4	High	High	Peak Found	Peak Found	Peak Found	Peak Found	High	Peak Found
	Checked	Confidence	Annotated Sequence	Modifications	Qvality PEP	Qvality q-value	# Protein Groups	# Proteins	# PSMs	Master Protein Accessions	Positions in Master Proteins	Modifications in Master Proteins	# Missed Cleavages	Theo. MH+ [Da]	Abundance Ratio: (controle CARD445) / (remplissage)	Abundance Ratio: (LPS) / (remplissage)	Abundance Ratio: (NButGT) / (remplissage)	Abundance Ratio Adj. P-Value: (controle CARD445) / (remplissage)	Abundance Ratio Adj. P-Value: (LPS) / (remplissage)	Abundance Ratio Adj. P-Value: (NButGT) / (remplissage)	Abundances (Grouped): controle CARD445	Abundances (Grouped): LPS	#DIV/0!	#DIV/0!	#DIV/0!	Quan Info	Found in Sample: [S68] F68: Sample, 1, controle CARD445	Found in Sample: [S78] F78: Sample, 2, controle CARD445	Found in Sample: [S11] F11: Sample, 5, LPS	Found in Sample: [S12] F12: Sample, 6, LPS	Found in Sample: [S7] F7: Sample, 1, NButGT	Found in Sample: [S8] F8: Sample, 2, NButGT	Found in Sample: [S9] F9: Sample, 3, remplissage	Found in Sample: [S10] F10: Sample, 4, remplissage	Confidence (by Search Engine): Sequest HT	Percolator q-Value (by Search Engine): Sequest HT	Percolator PEP (by Search Engine): Sequest HT	XCorr (by Search Engine): Sequest HT	Top Apex RT [min]
	FALSE	High	[R].IMNTFSVVPSPK.[V]		0.0218023	0.000547678	3	5	1	Q4QRB4; G3V7C6; P69897	Q4QRB4 [163-174]; G3V7C6 [163-174]; [266-277]; P69897 [163-174]		0	1319.7	0.01	0.01	0.015				2.5		#DIV/0!	#DIV/0!	#DIV/0!	Shared	Not Found	Peak Found	Not Found	Not Found	Peak Found	Peak Found	High	Not Found	High	0.0001861	0.003852	2.91	37.21
	FALSE	High	[R].INVYYNEATGGK.[Y]		0.00529858	0.000547678	1	2	2	G3V7C6	G3V7C6 [47-58]		0	1328.65	0.017	0.034	0.01				6.6	13.1	#DIV/0!	#DIV/0!	#DIV/0!		High	Peak Found	Peak Found	Peak Found	Peak Found	Not Found	High	Not Found	High	0.0001861	0.000545	3.55	28.17
	FALSE	High	[R].ISEQFTAMFR.[R]	1xOxidation [M8]	0.0134833	0.000547678	4	7	2	P85108; Q4QRB4; G3V7C6; P69897	P85108 [381-390]; Q4QRB4 [381-390]; G3V7C6 [484-493]; P69897 [381-390]		0	1245.59	0.03	0.127	0.01				10.2	43.7	#DIV/0!	#DIV/0!	#DIV/0!	Shared	Peak Found	Peak Found	High	Not Found	Peak Found	Peak Found	High	Not Found	High	0.0001861	0.001973	3.13	34.18
	FALSE	High	[R].ISEQFTAMFR.[R]		0.0380519	0.000547678	4	7	1	P85108; Q4QRB4; G3V7C6; P69897	P85108 [381-390]; Q4QRB4 [381-390]; G3V7C6 [484-493]; P69897 [381-390]		0	1229.6	0.051	0.253	0.026		1		15.2	76.1	#DIV/0!	#DIV/0!	#DIV/0!	Shared	Not Found	Peak Found	Peak Found	Peak Found	Peak Found	Not Found	High	Peak Found	High	0.0001861	0.008322	3.08	41.42
	FALSE	High	[K].LAVNMVPFPR.[L]	1xOxidation [M5]	0.0146999	0.000547678	4	9	5	P85108; Q4QRB4; G3V7C6; P69897	P85108 [253-262]; Q4QRB4 [253-262]; G3V7C6 [356-365]; P69897 [253-262]		0	1159.63	0.071	0.165	0.017	0.839896	1	0.784676	22.7	52.5	#DIV/0!	#DIV/0!	#DIV/0!	Shared	High	High	High	Peak Found	Peak Found	Peak Found	High	High	High	0.0001861	0.002219	3.34	36.17
	FALSE	High	[K].MSATFIGNSTAIQELFK.[R]	1xOxidation [M1]	0.0011967	0.000547678	2	4	1	P85108; G3V7C6	P85108 [363-379]; G3V7C6 [466-482]		0	1873.94	0.01	0.01	0.01						#DIV/0!	#DIV/0!	#DIV/0!	Shared	Not Found	Not Found	Not Found	Not Found	Not Found	Not Found	High	Not Found	High	0.0001861	6.993e-05	4.06	49.32
	FALSE	High	[K].NSSYFVEWIPNNVK.[TV]		0.0188097	0.000547678	4	8	2	P85108; Q4QRB4; G3V7C6; P69897	P85108 [337-350]; Q4QRB4 [337-350]; G3V7C6 [440-453]; P69897 [337-350]		0	1696.83	0.01	0.197	0.025					64.6	#DIV/0!	#DIV/0!	#DIV/0!	Shared	Not Found	Not Found	High	Not Found	Not Found	Peak Found	High	Not Found	High	0.0001861	0.003133	3.07	46.9
	FALSE	High	[R].AVLVDLEPGTMDSVR.[S]	1xOxidation [M11]	0.0326713	0.000547678	1	3	3	G3V7C6	G3V7C6 [63-77]		0	1617.82	0.238	0.12	0.026	1	1	0.784676	68.7	34.6	#DIV/0!	#DIV/0!	#DIV/0!		High	High	Peak Found	Peak Found	Peak Found	Peak Found	High	Peak Found	High	0.0001861	0.006739	2.2	36.29
	FALSE	High	[R].AVLVDLEPGTMDSVR.[S]		0.0197591	0.000547678	1	3	1	G3V7C6	G3V7C6 [63-77]		0	1601.82	0.01	0.184	0.071			0.784676		58.7	#DIV/0!	#DIV/0!	#DIV/0!		Not Found	Not Found	Not Found	Peak Found	Peak Found	Peak Found	High	Peak Found	High	0.0001861	0.003351	3.64	42.12
	FALSE	High	[R].ALTVPELTQQMFDAK.[N]	1xOxidation [M11]	0.015927	0.000547678	2	5	1	Q4QRB4; G3V7C6	Q4QRB4 [283-297]; G3V7C6 [386-400]		0	1707.86	0.048	0.037	0.01				17.7	13.6	#DIV/0!	#DIV/0!	#DIV/0!	Shared	Peak Found	High	Not Found	Peak Found	Not Found	Not Found	Peak Found	Not Found	High	0.0001861	0.002487	2.76	40.8
	FALSE	High	[K].GHYTEGAELVDSVLDVVR.[K]		0.000411757	0.000547678	4	7	3	P85108; Q4QRB4; G3V7C6; P69897	P85108 [104-121]; Q4QRB4 [104-121]; G3V7C6 [104-121]; P69897 [104-121]		0	1958.98	0.01	0.035	0.014					13.5	#DIV/0!	#DIV/0!	#DIV/0!	Shared	Not Found	Not Found	High	Peak Found	Not Found	Peak Found	High	Not Found	High	0.0001861	1.611e-05	5.2	49.15
	FALSE	High	[K].EVDEQMLNVQNK.[N]	1xOxidation [M6]	0.000300083	0.000547678	3	5	5	P85108; G3V7C6; P69897	P85108 [325-336]; G3V7C6 [428-439]; P69897 [325-336]		0	1462.68	0.049	0.033	0.01				18.1	12.2	#DIV/0!	#DIV/0!	#DIV/0!	Shared	High	High	High	Peak Found	Not Found	Not Found	High	Not Found	High	0.0001861	1.047e-05	3.36	23.84
	FALSE	High	[R].FPGQLNADLR.[K]		0.0280389	0.000547678	4	9	3	P85108; Q4QRB4; G3V7C6; P69897	P85108 [242-251]; Q4QRB4 [242-251]; G3V7C6 [345-354]; P69897 [242-251]		0	1130.6	0.289	0.687	0.172	1	1		53.9	127.9	#DIV/0!	#DIV/0!	#DIV/0!	Shared	Peak Found	Peak Found	High	Peak Found	Not Found	Peak Found	High	Peak Found	High	0.0001861	0.005448	2.67	32.26
	FALSE	High	[K].LAVNMVPFPR.[L]		0.0496931	0.00107859	4	9	1	P85108; Q4QRB4; G3V7C6; P69897	P85108 [253-262]; Q4QRB4 [253-262]; G3V7C6 [356-365]; P69897 [253-262]		0	1143.63	0.01	0.491	0.056					127	#DIV/0!	#DIV/0!	#DIV/0!	Shared	Not Found	Not Found	High	Not Found	Not Found	Peak Found	Peak Found	Peak Found	High	0.0003612	0.01206	2.63	41.49
	FALSE	High	[K].FWEVISDEHGIDPTGTYHGDSDLQLER.[I]		0.0613426	0.00151474	1	3	1	G3V7C6	G3V7C6 [20-46]		0	3116.42									#DIV/0!	#DIV/0!	#DIV/0!	No Quan Values	Not Found	Not Found	Not Found	Not Found	Not Found	Not Found	High	Not Found	High	0.0005026	0.01623	4.02
	FALSE	High	[R].ALTVPELTQQMFDAK.[N]		0.100801	0.00276085	2	5	1	Q4QRB4; G3V7C6	Q4QRB4 [283-297]; G3V7C6 [386-400]		0	1691.87									#DIV/0!	#DIV/0!	#DIV/0!	No Quan Values	Not Found	Not Found	Not Found	Not Found	Not Found	Not Found	High	Not Found	High	0.0009138	0.03286	2.73
	FALSE	High	[R].YLTVAAVFR.[G]		0.10198	0.00276085	2	4	1	G3V7C6; P69897	G3V7C6 [413-421]; P69897 [310-318]		0	1039.59	0.01	0.047	0.018					17.6	#DIV/0!	#DIV/0!	#DIV/0!	Shared	Not Found	Not Found	Peak Found	Peak Found	Not Found	Peak Found	High	Not Found	High	0.0009138	0.03337	2.55	41.82
High	Master Protein	A0A0G2JVG3	Pyruvate kinase OS=Rattus norvegicus OX=10116 GN=Pkm PE=1 SV=1	0	49.253	28	12	22	2	53.2	77.12	12	metabolic process		catalytic activity;metal ion binding	Pf00224, Pf02887		ENSRNOG00000011329.7				0	#DIV/0!	5.76757	0.0211882			62.6		7.2	8.1	705.5	16.6	Not Found	Not Found	High	Not Found	Peak Found	Peak Found	High	Peak Found
	Checked	Confidence	Annotated Sequence	Modifications	Qvality PEP	Qvality q-value	# Protein Groups	# Proteins	# PSMs	Master Protein Accessions	Positions in Master Proteins	Modifications in Master Proteins	# Missed Cleavages	Theo. MH+ [Da]	Abundance Ratio: (controle CARD445) / (remplissage)	Abundance Ratio: (LPS) / (remplissage)	Abundance Ratio: (NButGT) / (remplissage)	Abundance Ratio Adj. P-Value: (controle CARD445) / (remplissage)	Abundance Ratio Adj. P-Value: (LPS) / (remplissage)	Abundance Ratio Adj. P-Value: (NButGT) / (remplissage)	Abundances (Grouped): controle CARD445	Abundances (Grouped): LPS	#DIV/0!	#DIV/0!	#DIV/0!	Quan Info	Found in Sample: [S68] F68: Sample, 1, controle CARD445	Found in Sample: [S78] F78: Sample, 2, controle CARD445	Found in Sample: [S11] F11: Sample, 5, LPS	Found in Sample: [S12] F12: Sample, 6, LPS	Found in Sample: [S7] F7: Sample, 1, NButGT	Found in Sample: [S8] F8: Sample, 2, NButGT	Found in Sample: [S9] F9: Sample, 3, remplissage	Found in Sample: [S10] F10: Sample, 4, remplissage	Confidence (by Search Engine): Sequest HT	Percolator q-Value (by Search Engine): Sequest HT	Percolator PEP (by Search Engine): Sequest HT	XCorr (by Search Engine): Sequest HT	Top Apex RT [min]
	FALSE	High	[R].LNFSHGTHEYHAETIK.[N]		4.49595e-05	0.000547678	2	3	2	A0A0G2JVG3; P11980	A0A0G2JVG3 [74-89]; P11980 [74-89]		0	1883.9	0.01	0.308	0.09		1			88	#DIV/0!	#DIV/0!	#DIV/0!	Shared	Not Found	Not Found	High	Peak Found	Not Found	Peak Found	High	Peak Found	High	0.0001861	7.66e-07	4.45	23.22
	FALSE	High	[K].ITLDNAYMEK.[C]	1xOxidation [M8]	0.0369106	0.000547678	2	3	2	A0A0G2JVG3; P11980	A0A0G2JVG3 [142-151]; P11980 [142-151]		0	1213.58	0.843	0.526	0.01				142.4	88.8	#DIV/0!	#DIV/0!	#DIV/0!	Shared	High	High	Peak Found	Peak Found	Not Found	Not Found	Peak Found	Not Found	High	0.0001861	0.008018	2.51	27.96
	FALSE	High	[K].IYVDDGLISLQVK.[E]		0.00352011	0.000547678	2	3	2	A0A0G2JVG3; P11980	A0A0G2JVG3 [174-186]; P11980 [174-186]		0	1462.82	0.01	0.437	0.236		1			104.5	#DIV/0!	#DIV/0!	#DIV/0!	Shared	Not Found	Not Found	High	Peak Found	Not Found	Peak Found	High	Peak Found	High	0.0001861	0.000309	3.49	45.57
	FALSE	High	[R].EAEAAIYHLQLFEELRR.[L]		0.0192786	0.000547678	1	2	2	A0A0G2JVG3	A0A0G2JVG3 [342-358]		1	2088.09	0.01	1.056	0.065					199.1	#DIV/0!	#DIV/0!	#DIV/0!		Not Found	Not Found	High	Not Found	Not Found	Peak Found	High	Peak Found	High	0.0001861	0.003241	3.7	43.86
	FALSE	High	[R].EAEAAIYHLQLFEELR.[R]		0.000422101	0.000547678	1	2	2	A0A0G2JVG3	A0A0G2JVG3 [342-357]		0	1931.99	0.01	0.278	0.131			0.784676		78.8	#DIV/0!	#DIV/0!	#DIV/0!		Not Found	Not Found	Peak Found	Not Found	Peak Found	Peak Found	High	Peak Found	High	0.0001861	1.668e-05	4.78	48.12
	FALSE	High	[R].AATESFASDPILYRPVAVALDTK.[G]		0.0380519	0.000547678	2	2	1	A0A0G2JVG3; P11980	A0A0G2JVG3 [93-115]; P11980 [93-115]		0	2435.28	0.01	1.451	1.182					159.8	#DIV/0!	#DIV/0!	#DIV/0!	Shared	Not Found	Not Found	Not Found	Peak Found	Not Found	High	Peak Found	Peak Found	High	0.0001861	0.008366	4.41	46.43
	FALSE	High	[K].KGVNLPGAAVDLPAVSEK.[D]		0.015539	0.000547678	2	3	2	A0A0G2JVG3; P11980	A0A0G2JVG3 [207-224]; P11980 [207-224]		1	1764.99	0.01	0.735	0.126					158.1	#DIV/0!	#DIV/0!	#DIV/0!	Shared	Not Found	Not Found	Peak Found	Not Found	Not Found	Peak Found	High	Peak Found	High	0.0001861	0.002396	3.51	36.08
	FALSE	High	[K].GVNLPGAAVDLPAVSEKDIQDLK.[F]		0.00113877	0.000547678	2	3	1	A0A0G2JVG3; P11980	A0A0G2JVG3 [208-230]; P11980 [208-230]		1	2349.27	0.01	0.089	0.015					32.4	#DIV/0!	#DIV/0!	#DIV/0!	Shared	Not Found	Not Found	Peak Found	Peak Found	Not Found	Peak Found	High	Not Found	High	0.0001861	6.534e-05	4.6	45.5
	FALSE	High	[K].FGVEQDVDMVFASFIR.[K]	1xOxidation [M9]	0.00250312	0.000547678	2	2	3	A0A0G2JVG3; P11980	A0A0G2JVG3 [231-246]; P11980 [231-246]		0	1875.89	0.103	0.696	0.175		1	0.854091	20.9	141.1	#DIV/0!	#DIV/0!	#DIV/0!	Shared	Peak Found	Not Found	High	Peak Found	Peak Found	Peak Found	High	Peak Found	High	0.0001861	0.0001943	3.71	52.17
	FALSE	High	[K].FGVEQDVDMVFASFIR.[K]		0.000505294	0.000547678	2	2	1	A0A0G2JVG3; P11980	A0A0G2JVG3 [231-246]; P11980 [231-246]		0	1859.9	0.01	0.069	0.01					25.7	#DIV/0!	#DIV/0!	#DIV/0!	Shared	Not Found	Not Found	Peak Found	Not Found	Not Found	Not Found	High	Not Found	High	0.0001861	2.138e-05	4.59	52.73
	FALSE	High	[K].GVNLPGAAVDLPAVSEK.[D]		0.0687185	0.00151474	2	3	2	A0A0G2JVG3; P11980	A0A0G2JVG3 [208-224]; P11980 [208-224]		0	1636.89	1.093	0.01	0.091	1			200.3		#DIV/0!	#DIV/0!	#DIV/0!	Shared	High	High	Not Found	Not Found	Peak Found	Not Found	Peak Found	Peak Found	High	0.0005026	0.01913	3.17	40.92
	FALSE	High	[K].GSGTAEVELKK.[G]		0.142104	0.00923783	2	3	1	A0A0G2JVG3; P11980	A0A0G2JVG3 [126-136]; P11980 [126-136]		1	1118.61	0.624	0.01	0.01				153.7		#DIV/0!	#DIV/0!	#DIV/0!	Shared	Peak Found	High	Not Found	Not Found	Not Found	Not Found	Peak Found	Not Found	High	0.003531	0.05362	2.12	17.22
	FALSE	High	[K].GDYPLEAVR.[M]		0.143709	0.00923783	2	3	1	A0A0G2JVG3; P11980	A0A0G2JVG3 [326-334]; P11980 [368-376]		0	1019.52									#DIV/0!	#DIV/0!	#DIV/0!	No Quan Values	Not Found	Not Found	Not Found	Not Found	Not Found	Not Found	High	Not Found	High	0.003531	0.05469	1.96
High	Master Protein	A0A0G2K099	Uncharacterized protein OS=Rattus norvegicus OX=10116 PE=1 SV=1	0	48.99	29	10	52	2	54.3	182.13	10	metabolic process;regulation of biological process;transport	membrane;mitochondrion	catalytic activity;nucleotide binding;protein binding;RNA binding;transporter activity	Pf00006, Pf00306, Pf02874		ENSRNOG00000054846.1		Formation of ATP by chemiosmotic coupling; Cristae formation		0	1.41618	4.5102	0.0695023	60.9	25.6	58.8	63.7	13	25.4	512.5	40	Peak Found	Peak Found	High	Peak Found	Peak Found	Peak Found	High	Peak Found
	Checked	Confidence	Annotated Sequence	Modifications	Qvality PEP	Qvality q-value	# Protein Groups	# Proteins	# PSMs	Master Protein Accessions	Positions in Master Proteins	Modifications in Master Proteins	# Missed Cleavages	Theo. MH+ [Da]	Abundance Ratio: (controle CARD445) / (remplissage)	Abundance Ratio: (LPS) / (remplissage)	Abundance Ratio: (NButGT) / (remplissage)	Abundance Ratio Adj. P-Value: (controle CARD445) / (remplissage)	Abundance Ratio Adj. P-Value: (LPS) / (remplissage)	Abundance Ratio Adj. P-Value: (NButGT) / (remplissage)	Abundances (Grouped): controle CARD445	Abundances (Grouped): LPS	#DIV/0!	#DIV/0!	#DIV/0!	Quan Info	Found in Sample: [S68] F68: Sample, 1, controle CARD445	Found in Sample: [S78] F78: Sample, 2, controle CARD445	Found in Sample: [S11] F11: Sample, 5, LPS	Found in Sample: [S12] F12: Sample, 6, LPS	Found in Sample: [S7] F7: Sample, 1, NButGT	Found in Sample: [S8] F8: Sample, 2, NButGT	Found in Sample: [S9] F9: Sample, 3, remplissage	Found in Sample: [S10] F10: Sample, 4, remplissage	Confidence (by Search Engine): Sequest HT	Percolator q-Value (by Search Engine): Sequest HT	Percolator PEP (by Search Engine): Sequest HT	XCorr (by Search Engine): Sequest HT	Top Apex RT [min]
	FALSE	High	[R].ILGADTSVDLEETGR.[V]		0.000107821	0.000547678	2	3	16	F1LP05; A0A0G2K099	F1LP05 [59-73]; A0A0G2K099 [84-98]		0	1575.79	0.127	0.692	0.353	1	1	0.795205	23.4	127.4	#DIV/0!	#DIV/0!	#DIV/0!	Shared	High	High	High	High	High	Peak Found	High	High	High	0.0001861	2.554e-06	4.45	35.34
	FALSE	High	[R].TGAIVDVPVGEELLGR.[V]		0.00053763	0.000547678	1	1	2	A0A0G2K099	A0A0G2K099 [159-174]		0	1624.89	0.362	0.526	0.143	1	1	0.784676	71.2	103.7	#DIV/0!	#DIV/0!	#DIV/0!		Peak Found	Peak Found	High	Peak Found	Peak Found	Peak Found	High	Peak Found	High	0.0001861	2.333e-05	4.04	46.42
	FALSE	High	[K].TGTAEMSSILEER.[I]	1xOxidation [M6]	0.00151474	0.000547678	2	3	5	F1LP05; A0A0G2K099	F1LP05 [46-58]; A0A0G2K099 [71-83]		0	1439.67	0.441	1.136	0.29	1	1	0.784676	61.5	158.5	#DIV/0!	#DIV/0!	#DIV/0!	Shared	High	High	Peak Found	High	Peak Found	Peak Found	High	High	High	0.0001861	9.732e-05	3.44	27.01
	FALSE	High	[R].VVDALGNAIDGK.[G]		0.00191727	0.000547678	2	3	8	F1LP05; A0A0G2K099	F1LP05 [150-161]; A0A0G2K099 [175-186]		0	1171.63	0.117	0.586	0.146	1	1	0.784676	25.4	126.8	#DIV/0!	#DIV/0!	#DIV/0!	Shared	High	High	High	High	High	High	High	High	High	0.0001861	0.000134	3.3	31.03
	FALSE	High	[K].AVDSLVPIGR.[GF]		0.0140786	0.000547678	2	3	4	F1LP05; A0A0G2K099	F1LP05 [195-204]; A0A0G2K099 [220-229]		0	1026.59	0.375	0.762	0.219	1	1	0.784676	63.6	129.4	#DIV/0!	#DIV/0!	#DIV/0!	Shared	High	High	High	High	Peak Found	Peak Found	Peak Found	Peak Found	High	0.0001861	0.0021	2.89	34.32
	FALSE	High	[K].GMSLNLEPDNVGVVVFGNDK.[L]	1xOxidation [M2]	0.00200233	0.000547678	2	3	1	F1LP05; A0A0G2K099	F1LP05 [104-123]; A0A0G2K099 [129-148]		0	2120.03	0.01	0.602	0.216		1	0.784676		132.4	#DIV/0!	#DIV/0!	#DIV/0!	Shared	Not Found	Not Found	Peak Found	Peak Found	Peak Found	Peak Found	High	Peak Found	High	0.0001861	0.0001425	4.03	46.51
	FALSE	High	[R].EVAAFAQFGSDLDAATQQLLSR.[G]		1.39194e-05	0.000547678	2	3	9	F1LP05; A0A0G2K099	F1LP05 [442-463]; A0A0G2K099 [397-418]		0	2338.17	0.01	0.665	0.386		1	0.849214		129.6	#DIV/0!	#DIV/0!	#DIV/0!	Shared	Not Found	Not Found	High	High	High	High	High	High	High	0.0001861	1.521e-07	5.67	52.06
	FALSE	High	[K].FENAFLSHVVSQHQALLGTIR.[A]		0.000162374	0.000547678	1	1	2	A0A0G2K099	A0A0G2K099 [462-482]		0	2367.26	0.01	0.032	0.03					12	#DIV/0!	#DIV/0!	#DIV/0!		Not Found	Not Found	Peak Found	Not Found	Not Found	Peak Found	High	Not Found	High	0.0001861	4.49e-06	5.63	44.89
	FALSE	High	[R].VLSIGDGIAR.[V]		0.0531035	0.00107859	2	3	3	F1LP05; A0A0G2K099	F1LP05 [74-83]; A0A0G2K099 [99-108]		0	1000.58	0.376	0.789	0.063	1	1	0.784676	67.5	141.7	#DIV/0!	#DIV/0!	#DIV/0!	Shared	High	Peak Found	Peak Found	High	Peak Found	Peak Found	High	Peak Found	High	0.0003612	0.01327	2.23	32.43
	FALSE	High	[R].GYLDKLEPSK.[I]		0.124754	0.00706587	2	3	2	F1LP05; A0A0G2K099	F1LP05 [494-503]; A0A0G2K099 [449-458]		1	1149.62	0.194	0.857	0.666	1	1		28.6	126.1	#DIV/0!	#DIV/0!	#DIV/0!	Shared	Peak Found	Peak Found	Peak Found	High	Not Found	Peak Found	High	Peak Found	High	0.002474	0.04465	2.07	28.47
High	Master Protein	Q9ER34	Aconitate hydratase, mitochondrial OS=Rattus norvegicus OX=10116 GN=Aco2 PE=1 SV=2	0	48.969	20	13	60	13	85.4	186.05	13	metabolic process;response to stimulus	mitochondrion	catalytic activity;metal ion binding;protein binding	Pf00330, Pf00694	79250	ENSRNOG00000024128.6	Aco2	Citric acid cycle (TCA cycle)	2-Oxocarboxylic acid metabolism; Citrate cycle (TCA cycle); Biosynthesis of amino acids; Metabolic pathways; Glyoxylate and dicarboxylate metabolism; Carbon metabolism	0	2.076	1.7433	0.198207	55	52.9	104.4	119.6	15.2	62.2	246.5	144	High	High	High	High	High	High	High	High
	Checked	Confidence	Annotated Sequence	Modifications	Qvality PEP	Qvality q-value	# Protein Groups	# Proteins	# PSMs	Master Protein Accessions	Positions in Master Proteins	Modifications in Master Proteins	# Missed Cleavages	Theo. MH+ [Da]	Abundance Ratio: (controle CARD445) / (remplissage)	Abundance Ratio: (LPS) / (remplissage)	Abundance Ratio: (NButGT) / (remplissage)	Abundance Ratio Adj. P-Value: (controle CARD445) / (remplissage)	Abundance Ratio Adj. P-Value: (LPS) / (remplissage)	Abundance Ratio Adj. P-Value: (NButGT) / (remplissage)	Abundances (Grouped): controle CARD445	Abundances (Grouped): LPS	#DIV/0!	#DIV/0!	#DIV/0!	Quan Info	Found in Sample: [S68] F68: Sample, 1, controle CARD445	Found in Sample: [S78] F78: Sample, 2, controle CARD445	Found in Sample: [S11] F11: Sample, 5, LPS	Found in Sample: [S12] F12: Sample, 6, LPS	Found in Sample: [S7] F7: Sample, 1, NButGT	Found in Sample: [S8] F8: Sample, 2, NButGT	Found in Sample: [S9] F9: Sample, 3, remplissage	Found in Sample: [S10] F10: Sample, 4, remplissage	Confidence (by Search Engine): Sequest HT	Percolator q-Value (by Search Engine): Sequest HT	Percolator PEP (by Search Engine): Sequest HT	XCorr (by Search Engine): Sequest HT	Top Apex RT [min]
	FALSE	High	[R].LNRPLTLSEK.[I]		0.0101482	0.000547678	1	1	5	Q9ER34	Q9ER34 [59-68]		0	1170.68	0.309	0.882	0.513	1	1		45.7	130.5	#DIV/0!	#DIV/0!	#DIV/0!		High	High	High	High	Not Found	Peak Found	Peak Found	Peak Found	High	0.0001861	0.001338	3.26	22.66
	FALSE	High	[K].VAMSHFEPSEYIR.[Y]	1xOxidation [M3]	0.0131545	0.000547678	1	1	5	Q9ER34	Q9ER34 [32-44]		0	1581.74	0.513	1.197	0.682	1	1		60.5	141.1	#DIV/0!	#DIV/0!	#DIV/0!		High	Peak Found	High	High	Not Found	High	Peak Found	High	High	0.0001861	0.001916	3.15	30.08
	FALSE	High	[K].SQFTITPGSEQIR.[A]		0.00285118	0.000547678	1	1	4	Q9ER34	Q9ER34 [412-424]		0	1463.75	100	100	100				189.8	188.6	#DIV/0!	#DIV/0!	#DIV/0!		High	High	High	High	Peak Found	Peak Found	Not Found	Not Found	High	0.0001861	0.0002313	3.5	32.75
	FALSE	High	[R].NAVTQEFGPVPDTAR.[Y]		0.000524455	0.000547678	1	1	8	Q9ER34	Q9ER34 [634-648]		0	1601.79	0.643	0.963	0.172	1	1	0.784676	92.6	138.7	#DIV/0!	#DIV/0!	#DIV/0!		High	High	High	High	High	High	High	High	High	0.0001861	2.245e-05	3.52	33.77
	FALSE	High	[K].IVYGHLDDPANQEIER.[G]		0.00056149	0.000547678	1	1	9	Q9ER34	Q9ER34 [69-84]		0	1868.91	0.257	0.834	0.479	1	1		40.1	129.8	#DIV/0!	#DIV/0!	#DIV/0!		High	High	Peak Found	High	Not Found	High	High	High	High	0.0001861	2.47e-05	3.98	30.35
	FALSE	High	[K].QGLLPLTFADPSDYNK.[I]		0.000701977	0.000547678	1	1	2	Q9ER34	Q9ER34 [702-717]		0	1778.9	0.421	1.503	0.981	1	1		43.1	153.9	#DIV/0!	#DIV/0!	#DIV/0!		High	High	Peak Found	Peak Found	Not Found	Peak Found	Peak Found	Peak Found	High	0.0001861	3.362e-05	3.13	49
	FALSE	High	[K].DINQEVYNFLATAGAK.[Y]		0.0135668	0.000547678	1	1	2	Q9ER34	Q9ER34 [145-160]		0	1753.88		100	100					164.4	#DIV/0!	#DIV/0!	#DIV/0!		Not Found	Not Found	High	High	Not Found	Peak Found	Not Found	Not Found	High	0.0001861	0.001999	2.67	51.41
	FALSE	High	[R].WVVIGDENYGEGSSR.[E]		0.0156351	0.000547678	1	1	3	Q9ER34	Q9ER34 [657-671]		0	1667.77	0.618	0.847	0.01	1	1		100.3	137.4	#DIV/0!	#DIV/0!	#DIV/0!		High	High	High	Peak Found	Not Found	Not Found	Peak Found	Peak Found	High	0.0001861	0.002428	3.61	37.66
	FALSE	High	[R].AKDINQEVYNFLATAGAK.[Y]		0.0153485	0.000547678	1	1	2	Q9ER34	Q9ER34 [143-160]		1	1953.01	0.173	1.17	0.126		1		28.1	189.5	#DIV/0!	#DIV/0!	#DIV/0!		Peak Found	Not Found	High	High	Peak Found	Not Found	Peak Found	Peak Found	High	0.0001861	0.002356	4.25	46.92
	FALSE	High	[K].FNPETDFLTGK.[D]		0.0205021	0.000547678	1	1	8	Q9ER34	Q9ER34 [507-517]		0	1268.62	0.733	1.231	0.01	1	1		98.6	165.8	#DIV/0!	#DIV/0!	#DIV/0!		High	High	High	High	Peak Found	High	High	High	High	0.0001861	0.00352	3.19	39.84
	FALSE	High	[R].DGYAQILR.[D]		0.0811397	0.00192196	1	1	5	Q9ER34	Q9ER34 [430-437]		0	935.495	0.548	0.675	0.504	1	1	0.784676	80.4	99	#DIV/0!	#DIV/0!	#DIV/0!		High	High	High	High	Peak Found	High	Peak Found	Peak Found	High	0.0006388	0.02411	1.83	32.12
	FALSE	High	[K].LEAPDADELPR.[S]		0.100801	0.00276085	1	1	3	Q9ER34	Q9ER34 [524-534]		0	1225.61	0.197	0.568	0.597	0.714832	1	0.795776	33.4	96.2	#DIV/0!	#DIV/0!	#DIV/0!		Peak Found	Peak Found	High	High	Peak Found	Peak Found	High	Peak Found	High	0.0009138	0.03286	2.76	31.43
	FALSE	High	[K].VAGILTVK.[G]		0.130563	0.00744727	1	1	4	Q9ER34	Q9ER34 [251-258]		0	800.524	0.06	0.239	0.01	1	1	0.784676	18.4	73.1	#DIV/0!	#DIV/0!	#DIV/0!		High	High	Peak Found	Peak Found	Peak Found	Peak Found	Peak Found	High	High	0.002743	0.04739	1.86	28.49
High	Master Protein	P01946	Hemoglobin subunit alpha-1/2 OS=Rattus norvegicus OX=10116 GN=Hba1 PE=1 SV=3	0	47.759	57	6	73	6	15.3	233.64	6	cell organization and biogenesis;metabolic process;regulation of biological process;response to stimulus;transport	membrane	antioxidant activity;catalytic activity;metal ion binding;protein binding;transporter activity	Pf00042	25632; 360504	ENSRNOG00000029886.3	Hba-a2; Hba1; Hba2	Erythrocytes take up oxygen and release carbon dioxide; Erythrocytes take up carbon dioxide and release oxygen; Scavenging of heme from plasma	Malaria; African trypanosomiasis	0	1.85227	0.874617	0.746602	64.2	76.6	101.6	159.2	24.5	145.8	147	81.1	High	High	High	High	High	High	High	High
	Checked	Confidence	Annotated Sequence	Modifications	Qvality PEP	Qvality q-value	# Protein Groups	# Proteins	# PSMs	Master Protein Accessions	Positions in Master Proteins	Modifications in Master Proteins	# Missed Cleavages	Theo. MH+ [Da]	Abundance Ratio: (controle CARD445) / (remplissage)	Abundance Ratio: (LPS) / (remplissage)	Abundance Ratio: (NButGT) / (remplissage)	Abundance Ratio Adj. P-Value: (controle CARD445) / (remplissage)	Abundance Ratio Adj. P-Value: (LPS) / (remplissage)	Abundance Ratio Adj. P-Value: (NButGT) / (remplissage)	Abundances (Grouped): controle CARD445	Abundances (Grouped): LPS	#DIV/0!	#DIV/0!	#DIV/0!	Quan Info	Found in Sample: [S68] F68: Sample, 1, controle CARD445	Found in Sample: [S78] F78: Sample, 2, controle CARD445	Found in Sample: [S11] F11: Sample, 5, LPS	Found in Sample: [S12] F12: Sample, 6, LPS	Found in Sample: [S7] F7: Sample, 1, NButGT	Found in Sample: [S8] F8: Sample, 2, NButGT	Found in Sample: [S9] F9: Sample, 3, remplissage	Found in Sample: [S10] F10: Sample, 4, remplissage	Confidence (by Search Engine): Sequest HT	Percolator q-Value (by Search Engine): Sequest HT	Percolator PEP (by Search Engine): Sequest HT	XCorr (by Search Engine): Sequest HT	Top Apex RT [min]
	FALSE	High	[K].TYFSHIDVSPGSAQVK.[A]		4.97034e-06	0.000547678	1	2	11	P01946	P01946 [42-57]		0	1735.86	0.925	1.181	1.785	1	1		75.7	96.6	#DIV/0!	#DIV/0!	#DIV/0!		High	High	High	High	Not Found	High	High	High	High	0.0001861	3.688e-08	4.74	31.85
	FALSE	High	[K].IGGHGGEYGEEALQR.[M]		1.94789e-06	0.000547678	1	2	11	P01946	P01946 [18-32]		0	1572.74	0.651	1.087	0.049	1	1	0.795205	93.4	156.1	#DIV/0!	#DIV/0!	#DIV/0!		High	High	High	High	Peak Found	High	High	High	High	0.0001861	1.013e-08	4.04	23.75
	FALSE	High	[R].MFAAFPTTK.[T]	1xOxidation [M1]	0.0351539	0.000547678	1	2	4	P01946	P01946 [33-41]		0	1029.51	1.436	1.197	0.2	1	1	0.795205	149.9	124.9	#DIV/0!	#DIV/0!	#DIV/0!		High	High	High	Peak Found	Peak Found	Peak Found	Peak Found	High	High	0.0001861	0.007492	2.62	30.72
	FALSE	High	[K].AADHVEDLPGALSTLSDLHAHK.[L]		5.18547e-05	0.000547678	1	2	11	P01946	P01946 [70-91]		0	2297.15	0.06	1.041	0.055	1	1	0.795205	11.1	193.1	#DIV/0!	#DIV/0!	#DIV/0!		Peak Found	Peak Found	High	High	High	High	High	High	High	0.0001861	9.325e-07	4.9	37.29
	FALSE	High	[K].FLASVSTVLTSK.[Y]		0.00219752	0.000547678	1	2	18	P01946	P01946 [129-140]		0	1252.71	0.163	1.237	1.114	0.559878	1	0.999979	18.6	140.8	#DIV/0!	#DIV/0!	#DIV/0!		Peak Found	Peak Found	Peak Found	High	High	High	High	High	High	0.0001861	0.0001616	3.16	39.3
	FALSE	High	[R].VDPVNFK.[FL]		0.151129	0.00923783	1	4	18	P01946	P01946 [94-100]		0	818.441	0.777	1.306	0.657	1	1	0.795205	83.1	139.7	#DIV/0!	#DIV/0!	#DIV/0!		Peak Found	High	High	High	High	High	Peak Found	Peak Found	High	0.003742	0.05882	2.17	25.99
High	Master Protein	Q6P9Y4	ADP/ATP translocase 1 OS=Rattus norvegicus OX=10116 GN=Slc25a4 PE=1 SV=1	0	47.525	33	11	68	4	32.9	206.82	11	cell organization and biogenesis;regulation of biological process;response to stimulus;transport	membrane;mitochondrion;nucleus	protein binding;transporter activity	Pf00153	85333	ENSRNOG00000010830.4	Slc25a4	Regulation of insulin secretion		0	6.31934	0.717875	0.604586	31.1	23.7	113.4	232.9	11.3	139	164.7	83.9	High	High	High	High	High	High	High	High
[truncated: 2,708 more rows]
