# Supplementary material for: An O-GlcNAcylomic Approach Reveals ACLY as a Potential Target in Sepsis in the Young Rat
Source: Int J Mol Sci. 2021 Aug 26;22(17):9236. doi: 10.3390/ijms22179236 (PMC8430499; doi:10.3390/ijms22179236)
Supplement: Supplementary file 1 [file ijms-22-09236-s001.zip › ijms-1329913-Supplementary files-final/Supplementary files/Table S6/Table S6_Lane_C_full_+170_kDa.xlsx]

## Sheet: Proteins
Protein FDR Confidence: Combined	Master	Accession	Description	Exp. q-value: Combined	Sum PEP Score	Coverage [%]	# Peptides	# PSMs	# Unique Peptides	MW [kDa]	Score Sequest HT: Sequest HT	# Peptides (by Search Engine): Sequest HT	Biological Process	Cellular Component	Molecular Function	Pfam IDs	Entrez Gene ID	Ensembl Gene ID	Gene Symbol	Reactome Pathways	KEGG Pathways	# Razor Peptides	Abundance Ratio: (LPS) / (controle CARD445)	Abundance Ratio: (remplissage) / (LPS)	Abundance Ratio: (NButGT) / (remplissage)	Abundances (by Bio. Rep.): controle CARD445,1	Abundances (by Bio. Rep.): controle CARD445,2	Abundances (by Bio. Rep.): LPS,5	Abundances (by Bio. Rep.): LPS,6	Abundances (by Bio. Rep.): NButGT,1	Abundances (by Bio. Rep.): NButGT,2	Abundances (by Bio. Rep.): remplissage,3	Abundances (by Bio. Rep.): remplissage,4	Found in Sample: [S69] F69: Sample, 1, controle CARD445	Found in Sample: [S80] F80: Sample, 2, controle CARD445	Found in Sample: [S65] F65: Sample, 5, LPS	Found in Sample: [S66] F66: Sample, 6, LPS	Found in Sample: [S61] F61: Sample, 1, NButGT	Found in Sample: [S62] F62: Sample, 2, NButGT	Found in Sample: [S63] F63: Sample, 3, remplissage	Found in Sample: [S64] F64: Sample, 4, remplissage	Modifications
High	Master Protein	G3V885	Myosin-6 OS=Rattus norvegicus OX=10116 GN=Myh6 PE=1 SV=2	0	703.019	55	114	661	36	223.2	2452.09	114	cell organization and biogenesis;cellular component movement;metabolic process;regulation of biological process;response to stimulus	cytoplasm;cytoskeleton;mitochondrion	catalytic activity;motor activity;nucleotide binding;protein binding;structural molecule activity	Pf00038, Pf00063, Pf00769, Pf01576, Pf02736, Pf04111, Pf05266, Pf05483, Pf05557, Pf05911, Pf06160, Pf07888, Pf09726, Pf12128, Pf13514	29556	ENSRNOG00000025757.2	Myh6			83	1.87028	1.76079	0.609801	86.6	11.3	106.7	76.4	92.8	103.8	81.2	241.2	High	High	High	High	High	High	High	High
	Checked	Confidence	Annotated Sequence	Modifications	Qvality PEP	Qvality q-value	# Protein Groups	# Proteins	# PSMs	Master Protein Accessions	Positions in Master Proteins	Modifications in Master Proteins	# Missed Cleavages	Theo. MH+ [Da]	Abundance Ratio: (controle CARD445) / (remplissage)	Abundance Ratio: (LPS) / (remplissage)	Abundance Ratio: (NButGT) / (remplissage)	Abundance Ratio Adj. P-Value: (controle CARD445) / (remplissage)	Abundance Ratio Adj. P-Value: (LPS) / (remplissage)	Abundance Ratio Adj. P-Value: (NButGT) / (remplissage)	Abundances (Grouped): controle CARD445	Abundances (Grouped): LPS	#DIV/0!	#DIV/0!	#DIV/0!	Quan Info	Found in Sample: [S69] F69: Sample, 1, controle CARD445	Found in Sample: [S80] F80: Sample, 2, controle CARD445	Found in Sample: [S65] F65: Sample, 5, LPS	Found in Sample: [S66] F66: Sample, 6, LPS	Found in Sample: [S61] F61: Sample, 1, NButGT	Found in Sample: [S62] F62: Sample, 2, NButGT	Found in Sample: [S63] F63: Sample, 3, remplissage	Found in Sample: [S64] F64: Sample, 4, remplissage	Confidence (by Search Engine): Sequest HT	Percolator q-Value (by Search Engine): Sequest HT	Percolator PEP (by Search Engine): Sequest HT	XCorr (by Search Engine): Sequest HT	Top Apex RT [min]
	FALSE	High	[K].AGLLGLLEEMR.[D]		0.104741	0.00534179	2	9	1	G3V8B0; G3V885	G3V8B0 [767-777]; G3V885 [769-779]		0	1201.66	0.01	0.43	1.707			1		54.9	#DIV/0!	#DIV/0!	#DIV/0!	Shared	Not Found	Not Found	Peak Found	Not Found	High	Peak Found	Peak Found	Peak Found	High	0.001884	0.03406	2.63	50.85
	FALSE	High	[K].AGLLGLLEEMR.[D]	1xOxidation [M10]	0.0402725	0.00110773	2	9	3	G3V8B0; G3V885	G3V8B0 [767-777]; G3V885 [769-779]		0	1217.66	0.01	0.705	1.112		1	1		100.2	#DIV/0!	#DIV/0!	#DIV/0!	Shared	Not Found	Not Found	High	Peak Found	High	Peak Found	Peak Found	High	High	0.0004046	0.008775	2.74	47.93
	FALSE	High	[K].AGLLGLLEEMRDER.[L]		0.0535985	0.00251029	2	4	1	G3V8B0; G3V885	G3V8B0 [767-780]; G3V885 [769-782]		1	1601.83	0.01	0.01	0.197						#DIV/0!	#DIV/0!	#DIV/0!	Shared	Not Found	Not Found	Not Found	Not Found	Peak Found	Peak Found	Not Found	High	High	0.0008988	0.0131	2.75	49.62
	FALSE	High	[K].AGLLGLLEEMRDER.[L]	1xOxidation [M10]	0.0430842	0.00164868	2	4	2	G3V8B0; G3V885	G3V8B0 [767-780]; G3V885 [769-782]		1	1617.83	0.164	0.803	0.735	1	1	1	24.3	118.9	#DIV/0!	#DIV/0!	#DIV/0!	Shared	High	Peak Found	Peak Found	Peak Found	Peak Found	Peak Found	Peak Found	High	High	0.0005995	0.009622	3.19	42.9
	FALSE	High	[R].AKLQTENGELAR.[Q]		0.0065295	0.000558019	1	2	1	G3V885	G3V885 [1280-1291]		1	1329.71	100	100					384	16	#DIV/0!	#DIV/0!	#DIV/0!		High	Peak Found	Peak Found	Not Found	Not Found	Not Found	Not Found	Not Found	High	0.0002072	0.0007022	2.8	19.5
	FALSE	High	[K].ALQEAHQQALDDLQAEEDKVNTLIK.[S]		3.95659e-07	0.000558019	1	1	12	G3V885	G3V885 [1000-1024]		1	2820.44	0.01	0.383	0.378		1	1		87	#DIV/0!	#DIV/0!	#DIV/0!		Not Found	Not Found	High	High	High	High	High	High	High	0.0002072	1.051e-09	8.07	43.81
	FALSE	High	[K].AITDAAMMAEELKK.[E]		0.00361339	0.000558019	3	15	1	G3V8B0; G3V6D8; G3V885	G3V8B0 [1758-1771]; G3V6D8 [1759-1772]; G3V885 [1760-1773]		1	1521.77	0.01	0.043	0.069					15.3	#DIV/0!	#DIV/0!	#DIV/0!	Shared	Not Found	Not Found	Not Found	Peak Found	Peak Found	Not Found	Not Found	High	High	0.0002072	0.0003099	3.57	35.93
	FALSE	High	[K].AITDAAMMAEELKK.[E]	2xOxidation [M7; M8]	0.00473382	0.000558019	3	15	6	G3V8B0; G3V6D8; G3V885	G3V8B0 [1758-1771]; G3V6D8 [1759-1772]; G3V885 [1760-1773]		1	1553.75	0.094	1.166	0.168	0.975833	1		15.4	192.1	#DIV/0!	#DIV/0!	#DIV/0!	Shared	High	Peak Found	High	High	High	Not Found	High	High	High	0.0002072	0.00045	3.52	26.97
	FALSE	High	[K].AITDAAMMAEELKKEQDTSAHLER.[M]	2xOxidation [M7; M8]	4.97191e-05	0.000558019	3	15	2	G3V8B0; G3V6D8; G3V885	G3V8B0 [1758-1781]; G3V6D8 [1759-1782]; G3V885 [1760-1783]		2	2720.29	2.334	0.01	0.01				280		#DIV/0!	#DIV/0!	#DIV/0!	Shared	High	Not Found	Not Found	Not Found	Not Found	Not Found	Not Found	Peak Found	High	0.0002072	8.305e-07	3.43	30.09
	FALSE	High	[R].ANDDLKENIAIVER.[R]		0.000202436	0.000558019	2	4	14	G3V8B0; G3V885	G3V8B0 [1663-1676]; G3V885 [1665-1678]		1	1599.83	0.192	0.82	1.021	1	1	1	25.3	108.1	#DIV/0!	#DIV/0!	#DIV/0!	Shared	High	Peak Found	High	High	High	High	High	High	High	0.0002072	5.801e-06	4.31	31.47
	FALSE	High	[R].ANDDLKENIAIVERR.[N]		0.00191976	0.000558019	2	4	2	G3V8B0; G3V885	G3V8B0 [1663-1677]; G3V885 [1665-1679]		2	1755.93	100						400		#DIV/0!	#DIV/0!	#DIV/0!	Shared	High	Peak Found	Not Found	Not Found	Not Found	Not Found	Not Found	Not Found	High	0.0002072	0.0001287	4.45	28.87
	FALSE	High	[K].APGVMDNPLVMHQLR.[C]	2xOxidation [M5; M11]	0.00211693	0.000558019	1	2	3	G3V885	G3V885 [682-696]		0	1709.85	0.172	1.128	1.443	1	1	1	18.3	120.5	#DIV/0!	#DIV/0!	#DIV/0!		Peak Found	Peak Found	Peak Found	Peak Found	High	High	Peak Found	High	High	0.0002072	0.0001483	3.89	29.74
	FALSE	High	[R].AQLEFNQIK.[A]		0.139551	0.00766763	2	4	3	G3V8B0; G3V885	G3V8B0 [1561-1569]; G3V885 [1563-1571]		0	1090.59	0.277	0.603	0.834	1	1	1	40.8	88.9	#DIV/0!	#DIV/0!	#DIV/0!	Shared	High	Peak Found	High	High	Peak Found	Peak Found	Peak Found	Peak Found	High	0.002706	0.05134	2.55	31.62
	FALSE	High	[R].AQLEFNQIKAEIER.[K]		0.00337256	0.000558019	2	4	2	G3V8B0; G3V885	G3V8B0 [1561-1574]; G3V885 [1563-1576]		1	1688.9	1.752	1.536	0.01				163.4	143.3	#DIV/0!	#DIV/0!	#DIV/0!	Shared	High	Peak Found	Peak Found	Not Found	Not Found	Not Found	Not Found	Peak Found	High	0.0002072	0.0002815	3.56	39.09
	FALSE	High	[RK].DIDDLELTLAK.[VA]		0.0115851	0.000558019	3	15	9	G3V8B0; G3V6D8; G3V885	G3V8B0 [953-963]; G3V6D8 [954-964]; G3V885 [955-965]		0	1245.66	0.137	0.527	0.594	0.975833	1	1	24.4	93.3	#DIV/0!	#DIV/0!	#DIV/0!	Shared	High	Peak Found	High	High	High	Peak Found	High	High	High	0.0002072	0.001547	3.09	45.54
	FALSE	High	[R].DLEEATLQHEATAAALR.[K]		1.8179e-06	0.000558019	2	7	18	G3V8B0; G3V885	G3V8B0 [1177-1193]; G3V885 [1179-1195]		0	1838.92	0.212	0.587	0.551	1	1	1	36.1	99.9	#DIV/0!	#DIV/0!	#DIV/0!	Shared	High	High	High	High	High	High	High	High	High	0.0002072	8.642e-09	4.93	37.69
	FALSE	High	[R].DLEEATLQHEATAAALRK.[K]		5.3581e-05	0.000558019	2	7	1	G3V8B0; G3V885	G3V8B0 [1177-1194]; G3V885 [1179-1196]		1	1967.02	4.713	0.247	0.381		1		297.3	15.6	#DIV/0!	#DIV/0!	#DIV/0!	Shared	High	Not Found	Peak Found	Peak Found	Peak Found	Not Found	Peak Found	Peak Found	High	0.0002072	9.212e-07	4.44	33.39
	FALSE	High	[K].DNPNANKGTLEDQIIQANPALEAFGNAK.[T]		0.000157156	0.000558019	1	2	1	G3V885	G3V885 [208-235]		1	2953.47	5.178	0.01	0.73				299.8		#DIV/0!	#DIV/0!	#DIV/0!		High	Not Found	Not Found	Not Found	Peak Found	Peak Found	Not Found	Peak Found	High	0.0002072	4.09e-06	4.54	48
	FALSE	High	[K].DTQIQLDDAVR.[A]		0.010155	0.000558019	2	4	8	G3V8B0; G3V885	G3V8B0 [1652-1662]; G3V885 [1654-1664]		0	1273.64	0.24	0.828	1.102	1	1	1	30.2	104.5	#DIV/0!	#DIV/0!	#DIV/0!	Shared	High	High	High	High	High	High	Peak Found	High	High	0.0002072	0.00129	3.07	32.73
	FALSE	High	[K].EALISQLTR.[G]		0.0448114	0.00216915	2	3	1	G3V8B0; G3V885	G3V8B0 [1295-1303]; G3V885 [1297-1305]		0	1030.59	0.119	0.559	0.546	0.975833	1	1	21.4	100.5	#DIV/0!	#DIV/0!	#DIV/0!	Shared	High	Peak Found	Peak Found	Peak Found	Peak Found	Peak Found	Peak Found	Peak Found	High	0.0007835	0.01021	2.43	34.67
	FALSE	High	[K].EDQVMQQNPPKFDK.[I]	1xOxidation [M5]	0.000210757	0.000558019	2	4	5	G3V8B0; G3V885	G3V8B0 [73-86]; G3V885 [73-86]		1	1719.8	0.265	1.087	0.84	1	1	1	33.2	136.2	#DIV/0!	#DIV/0!	#DIV/0!	Shared	High	Peak Found	High	Peak Found	Peak Found	Peak Found	High	High	High	0.0002072	6.123e-06	4.62	21.94
	FALSE	High	[K].EFDISQQNSK.[I]		0.0235184	0.000558019	1	2	1	G3V885	G3V885 [1086-1095]		0	1195.56	3.898	0.01	1.745	1			234.7		#DIV/0!	#DIV/0!	#DIV/0!		High	Peak Found	Not Found	Not Found	Not Found	Peak Found	Peak Found	Peak Found	High	0.0002072	0.004151	2.52	25.56
	FALSE	High	[K].EFDISQQNSKIEDEQALALQLQK.[K]		8.06201e-05	0.000558019	1	2	1	G3V885	G3V885 [1086-1108]		1	2675.35	100	100					235	165	#DIV/0!	#DIV/0!	#DIV/0!		High	Not Found	Peak Found	Not Found	Not Found	Not Found	Not Found	Not Found	High	0.0002072	1.625e-06	5.32	42.55
	FALSE	High	[R].ELEEISERLEEAGGATSVQIEMNK.[K]	1xOxidation [M22]	0.00232094	0.000558019	2	4	3	G3V8B0; G3V885	G3V8B0 [1142-1165]; G3V885 [1144-1167]		1	2678.28	0.586	0.856	0.605	1	1	1	76.9	112.3	#DIV/0!	#DIV/0!	#DIV/0!	Shared	High	Peak Found	High	Peak Found	High	Peak Found	Peak Found	Peak Found	High	0.0002072	0.0001677	3.83	42.08
	FALSE	High	[R].ELENELEAEQK.[R]		0.00599074	0.000558019	2	4	3	G3V8B0; G3V885	G3V8B0 [1821-1831]; G3V885 [1823-1833]		0	1331.63	0.205	0.527	0.808		1	1	32.3	83	#DIV/0!	#DIV/0!	#DIV/0!	Shared	Peak Found	Not Found	High	High	High	Peak Found	Peak Found	Peak Found	High	0.0002072	0.0006237	3.14	27.38
	FALSE	High	[R].ELENELEAEQKR.[N]		0.0025155	0.000558019	2	4	6	G3V8B0; G3V885	G3V8B0 [1821-1832]; G3V885 [1823-1834]		1	1487.73	0.579	0.582	0.871		1	1	76.3	76.8	#DIV/0!	#DIV/0!	#DIV/0!	Shared	High	Not Found	High	Peak Found	High	High	High	High	High	0.0002072	0.0001876	4.25	24.91
	FALSE	High	[K].ELTYQTEEDKK.[N]		0.00572177	0.000558019	1	2	2	G3V885	G3V885 [1851-1861]		1	1383.66	6.062	1.035	1.392	1			255.5	43.6	#DIV/0!	#DIV/0!	#DIV/0!		High	High	Peak Found	Not Found	Not Found	Peak Found	Peak Found	Peak Found	High	0.0002072	0.0005823	3.35	19.67
	FALSE	High	[K].ELTYQTEEDKKNLVR.[L]		0.00660489	0.000558019	1	2	1	G3V885	G3V885 [1851-1865]		2	1865.96	3.506	0.538	0.454		1		255.1	39.1	#DIV/0!	#DIV/0!	#DIV/0!		High	Not Found	Peak Found	Peak Found	Peak Found	Not Found	Peak Found	Peak Found	High	0.0002072	0.000715	2.85	25.13
	FALSE	High	[R].ENKNLQEEISDLTEQLGEGGK.[N]		0.00780077	0.000558019	1	2	1	G3V885	G3V885 [1503-1523]		1	2331.13	0.612	1.76	0.01				72.6	208.8	#DIV/0!	#DIV/0!	#DIV/0!		High	Peak Found	Peak Found	Peak Found	Not Found	Not Found	Peak Found	Not Found	High	0.0002072	0.0008974	4.75	47.57
	FALSE	High	[R].ENQSILITGESGAGK.[T]		5.29679e-05	0.000558019	3	14	7	G3V8B0; G3V6D8; G3V885	G3V8B0 [170-184]; G3V6D8 [171-185]; G3V885 [170-184]		0	1503.76	0.16	0.656	1.036	1	1	1	22.4	92	#DIV/0!	#DIV/0!	#DIV/0!	Shared	High	High	High	High	High	High	High	Peak Found	High	0.0002072	9.105e-07	4.45	29.36
	FALSE	High	[R].EQYEEEMEAK.[A]		0.0640343	0.00251029	1	2	1	G3V885	G3V885 [1347-1356]		0	1285.53	1.101	0.09	0.272	1	1	1	178.8	14.6	#DIV/0!	#DIV/0!	#DIV/0!		Peak Found	Peak Found	Peak Found	Peak Found	Peak Found	Peak Found	Peak Found	High	High	0.0008988	0.01689	2.24	21.94
	FALSE	High	[R].GKLSYTQQMEDLKR.[Q]	1xOxidation [M9]	0.00128348	0.000558019	1	2	3	G3V885	G3V885 [1306-1319]		2	1712.86	35.253	1.544	0.817	0.975833	1		365.2	16	#DIV/0!	#DIV/0!	#DIV/0!		High	High	Peak Found	Peak Found	Peak Found	Not Found	Peak Found	Peak Found	High	0.0002072	7.398e-05	3.58	20.94
	FALSE	High	[K].GQSVQQVYYSIGALAK.[S]		0.000167425	0.000558019	1	2	9	G3V885	G3V885 [415-430]		0	1711.9	0.159	0.67	0.88	1	1	1	23.5	98.9	#DIV/0!	#DIV/0!	#DIV/0!		High	High	High	High	High	High	High	High	High	0.0002072	4.453e-06	4.05	44.58
	FALSE	High	[K].GSSFQTVSALHR.[E]		0.00572177	0.000558019	2	4	10	G3V8B0; G3V885	G3V8B0 [641-652]; G3V885 [643-654]		0	1289.66	0.065	0.553	0.791	0.66324	1	1	10.8	91.9	#DIV/0!	#DIV/0!	#DIV/0!	Shared	High	High	High	High	High	Peak Found	High	High	High	0.0002072	0.0005843	3.06	26.15
	FALSE	High	[K].GTLEDQIIQANPALEAFGNAK.[T]		2.97925e-05	0.000558019	2	4	15	G3V8B0; G3V885	G3V8B0 [214-234]; G3V885 [215-235]		0	2200.12	0.029	0.584	0.623	1	1	1	5.2	104.5	#DIV/0!	#DIV/0!	#DIV/0!	Shared	High	Peak Found	High	High	High	High	High	High	High	0.0002072	4.112e-07	4.45	49.67
	FALSE	High	[K].HADSVAELGEQIDNLQR.[V]		1.11566e-07	0.000558019	2	10	14	G3V8B0; G3V885	G3V8B0 [1196-1212]; G3V885 [1198-1214]		0	1894.93	0.102	0.607	0.554	1	1	1	18.1	107.2	#DIV/0!	#DIV/0!	#DIV/0!	Shared	High	Peak Found	High	High	High	High	High	High	High	0.0002072	1.834e-10	5.76	38.15
	FALSE	High	[K].KAITDAAMMAEELKK.[E]	2xOxidation [M8; M9]	0.000292565	0.000558019	3	15	6	G3V8B0; G3V6D8; G3V885	G3V8B0 [1757-1771]; G3V6D8 [1758-1772]; G3V885 [1759-1773]		2	1681.85	0.378	1.903	0.582	1	1	1	39.2	197	#DIV/0!	#DIV/0!	#DIV/0!	Shared	High	Peak Found	High	High	High	Peak Found	High	High	High	0.0002072	9.624e-06	5.24	24.98
	FALSE	High	[K].KGSSFQTVSALHR.[E]		0.000284267	0.000558019	2	4	11	G3V8B0; G3V885	G3V8B0 [640-652]; G3V885 [642-654]		1	1417.75	0.347	0.555	0.77	1	1	1	52	83.1	#DIV/0!	#DIV/0!	#DIV/0!	Shared	High	High	High	High	High	High	High	High	High	0.0002072	9.212e-06	5.17	22.9
	FALSE	High	[K].KKGSSFQTVSALHR.[E]		0.00753682	0.000558019	1	2	1	G3V885	G3V885 [641-654]		2	1545.85	0.823	0.086	0.01				172.4	18.1	#DIV/0!	#DIV/0!	#DIV/0!		High	Peak Found	Peak Found	Peak Found	Not Found	Not Found	Not Found	Peak Found	High	0.0002072	0.0008567	3.3	19.83
	FALSE	High	[R].KKHADSVAELGEQIDNLQR.[V]		0.00457342	0.000558019	2	10	7	G3V8B0; G3V885	G3V8B0 [1194-1212]; G3V885 [1196-1214]		2	2151.12	0.844	0.62	0.689		1	1	107.1	78.7	#DIV/0!	#DIV/0!	#DIV/0!	Shared	High	Not Found	High	Peak Found	High	Peak Found	Peak Found	High	High	0.0002072	0.0004289	4.68	32.94
	FALSE	High	[K].KKMEGDLNEMEIQLSQANR.[I]	2xOxidation [M3; M10]	0.00149913	0.000558019	1	2	3	G3V885	G3V885 [1618-1636]		2	2266.08	3.393	1.474	0.875		1	1	201.3	87.5	#DIV/0!	#DIV/0!	#DIV/0!		High	Not Found	Peak Found	High	Peak Found	Peak Found	Peak Found	High	High	0.0002072	9.188e-05	4.38	25.37
	FALSE	High	[R].KLAEQELIETSER.[V]		0.000251912	0.000558019	2	4	13	G3V8B0; G3V885	G3V8B0 [1700-1712]; G3V885 [1702-1714]		1	1545.81	0.126	0.627	0.698	1	1	1	20.6	102.4	#DIV/0!	#DIV/0!	#DIV/0!	Shared	High	High	High	High	High	High	High	High	High	0.0002072	7.802e-06	4.75	28.31
	FALSE	High	[K].KMEGDLNEMEIQLSQANR.[I]	2xOxidation [M2; M9]	0.00142349	0.000558019	1	2	6	G3V885	G3V885 [1619-1636]		1	2137.99	2.195	1.422	0.637		1		167.1	108.3	#DIV/0!	#DIV/0!	#DIV/0!		High	Not Found	High	High	High	Not Found	High	High	High	0.0002072	8.576e-05	4.2	28.19
	FALSE	High	[R].KVQHELDEAEER.[A]		0.000349694	0.000558019	2	4	4	G3V8B0; G3V885	G3V8B0 [1898-1909]; G3V885 [1900-1911]		1	1482.72	0.145	1.21	2.088		1		13.1	108.9	#DIV/0!	#DIV/0!	#DIV/0!	Shared	Peak Found	Not Found	High	Peak Found	Not Found	High	Peak Found	High	High	0.0002072	1.232e-05	3.89	17.88
	FALSE	High	[R].KVQHELDEAEERADIAESQVNK.[L]		0.000957124	0.000558019	2	4	4	G3V8B0; G3V885	G3V8B0 [1898-1919]; G3V885 [1900-1921]		2	2538.24	1.415	0.534	0.316		1	1	173.3	65.4	#DIV/0!	#DIV/0!	#DIV/0!	Shared	High	Not Found	High	Peak Found	Peak Found	Peak Found	Peak Found	High	High	0.0002072	4.929e-05	3.73	29.96
	FALSE	High	[K].LAEQELIETSER.[V]		0.00211693	0.000558019	2	4	13	G3V8B0; G3V885	G3V8B0 [1701-1712]; G3V885 [1703-1714]		0	1417.72	0.436	0.521	0.617	1	1	1	67.7	81	#DIV/0!	#DIV/0!	#DIV/0!	Shared	High	High	High	High	High	High	High	High	High	0.0002072	0.0001475	3.84	31.85
	FALSE	High	[K].LASADIETYLLEK.[S]		0.00109883	0.000558019	3	14	13	G3V8B0; G3V6D8; G3V885	G3V8B0 [258-270]; G3V6D8 [259-271]; G3V885 [259-271]		0	1465.78	0.105	0.57	0.839	1	1	1	16.8	90.7	#DIV/0!	#DIV/0!	#DIV/0!	Shared	High	High	High	High	High	High	High	High	High	0.0002072	5.969e-05	4.11	46.32
	FALSE	High	[R].LDEAEQLALK.[G]		0.0154219	0.000558019	3	14	7	G3V8B0; G3V6D8; G3V885	G3V8B0 [1797-1806]; G3V6D8 [1798-1807]; G3V885 [1799-1808]		0	1129.61	0.116	0.579	0.76	1	1	1	18.8	94.3	#DIV/0!	#DIV/0!	#DIV/0!	Shared	High	Peak Found	High	High	High	High	High	High	High	0.0002072	0.002303	3.66	30.21
	FALSE	High	[R].LDEAEQIALKGGK.[K]		0.00405355	0.000558019	2	4	1	G3V8B0; G3V885	G3V8B0 [1797-1809]; G3V885 [1799-1811]		1	1371.75	100						400		#DIV/0!	#DIV/0!	#DIV/0!	Shared	High	Not Found	Not Found	Not Found	Not Found	Not Found	Not Found	Not Found	High	0.0002072	0.0003636	3.52	26.39
	FALSE	High	[R].LEDEEEMNAELTAK.[K]		0.000406124	0.000558019	2	4	1	G3V8B0; G3V885	G3V8B0 [926-939]; G3V885 [928-941]		0	1621.73	0.01	0.049	0.161					16.2	#DIV/0!	#DIV/0!	#DIV/0!	Shared	Not Found	Not Found	Not Found	Peak Found	Peak Found	Not Found	Not Found	High	High	0.0002072	1.508e-05	4.41	31.46
	FALSE	High	[R].LEDEEEMNAELTAK.[K]	1xOxidation [M7]	0.000406124	0.000558019	2	4	4	G3V8B0; G3V885	G3V8B0 [926-939]; G3V885 [928-941]		0	1637.72	0.268	0.866	0.758	1	1	1	37	119.9	#DIV/0!	#DIV/0!	#DIV/0!	Shared	High	Peak Found	High	Peak Found	High	Peak Found	High	Peak Found	High	0.0002072	1.512e-05	3.33	25.28
	FALSE	High	[K].IEDEQALALQLQK.[K]		0.000250467	0.000558019	1	2	7	G3V885	G3V885 [1096-1108]		0	1498.81	0.091	0.611	0.609	1	1	1	15.8	105.7	#DIV/0!	#DIV/0!	#DIV/0!		High	Peak Found	Peak Found	High	High	High	High	High	High	0.0002072	7.736e-06	4.76	37.28
	FALSE	High	[K].IEDEQALALQLQKK.[L]		0.00609483	0.000558019	1	2	1	G3V885	G3V885 [1096-1109]		1	1626.91	5.623	0.01	0.563				313		#DIV/0!	#DIV/0!	#DIV/0!		High	Peak Found	Not Found	Not Found	Peak Found	Not Found	Not Found	Peak Found	High	0.0002072	0.000637	3.37	32.22
	FALSE	High	[K].IEDMAMLTFLHEPAVLYNLK.[E]	2xOxidation [M4; M6]	0.000477118	0.000558019	2	4	3	G3V8B0; G3V885	G3V8B0 [87-106]; G3V885 [87-106]		0	2380.19	0.01	0.753	0.99		1	1		109.8	#DIV/0!	#DIV/0!	#DIV/0!	Shared	Not Found	Not Found	Peak Found	Peak Found	High	Peak Found	High	High	High	0.0002072	1.883e-05	3.89	48.3
	FALSE	High	[R].LEEAGGATSVQIEMNK.[K]		0.000650967	0.000558019	2	4	2	G3V8B0; G3V885	G3V8B0 [1150-1165]; G3V885 [1152-1167]		0	1676.82	0.01	0.01	0.788			1			#DIV/0!	#DIV/0!	#DIV/0!	Shared	Not Found	Not Found	Not Found	Not Found	High	Peak Found	Peak Found	High	High	0.0002072	2.894e-05	3.59	30.86
	FALSE	High	[R].LEEAGGATSVQIEMNK.[K]	1xOxidation [M14]	1.95739e-05	0.000558019	2	4	7	G3V8B0; G3V885	G3V8B0 [1150-1165]; G3V885 [1152-1167]		0	1692.81	0.341	0.751	0.599		1	1	50.7	111.6	#DIV/0!	#DIV/0!	#DIV/0!	Shared	High	Not Found	Peak Found	High	High	High	High	High	High	0.0002072	2.3e-07	4.35	26.39
	FALSE	High	[R].IEELEEEIEAER.[TA]		0.000544626	0.000558019	3	14	13	G3V8B0; G3V6D8; G3V885	G3V8B0 [1115-1126]; G3V6D8 [1116-1127]; G3V885 [1117-1128]		0	1488.71	0.288	0.562	0.661	1	1	1	45.8	89.6	#DIV/0!	#DIV/0!	#DIV/0!	Shared	High	High	High	High	High	High	High	High	High	0.0002072	2.276e-05	4.07	37.78
	FALSE	High	[K].LELDDVTSNMEQIIK.[A]	1xOxidation [M10]	0.000618117	0.000558019	2	3	5	G3V8B0; G3V885	G3V8B0 [1226-1240]; G3V885 [1228-1242]		0	1763.87	0.01	0.784	0.478		1	1		138.7	#DIV/0!	#DIV/0!	#DIV/0!	Shared	Not Found	Not Found	High	High	High	Peak Found	High	High	High	0.0002072	2.7e-05	3.51	39.46
	FALSE	High	[K].LELQSALEEAEASLEHEEGK.[I]		4.74822e-05	0.000558019	2	4	5	G3V8B0; G3V885	G3V8B0 [1538-1557]; G3V885 [1540-1559]		0	2212.06	0.01	0.612	0.679		1	1		106.8	#DIV/0!	#DIV/0!	#DIV/0!	Shared	Not Found	Not Found	High	High	Peak Found	High	High	High	High	0.0002072	7.781e-07	5.08	49.56
	FALSE	High	[K].LEQQVDDLEGSLEQEK.[K]		0.000751669	0.000558019	2	11	5	G3V8B0; G3V885	G3V8B0 [1027-1042]; G3V885 [1029-1044]		0	1859.89	0.137	0.532	0.474		1	1	25.6	99.2	#DIV/0!	#DIV/0!	#DIV/0!	Shared	Peak Found	Not Found	High	Peak Found	High	Peak Found	Peak Found	High	High	0.0002072	3.539e-05	3.69	37.14
	FALSE	High	[K].LEQQVDDLEGSLEQEKK.[VIL]		5.0006e-05	0.000558019	2	11	7	G3V8B0; G3V885	G3V8B0 [1027-1043]; G3V885 [1029-1045]		1	1987.98	0.292	0.695	0.478	1	1	1	47.4	112.8	#DIV/0!	#DIV/0!	#DIV/0!	Shared	High	Peak Found	High	High	High	Peak Found	High	High	High	0.0002072	8.368e-07	5.01	33.06
	FALSE	High	[R].IKELTYQTEEDKK.[N]		0.000563755	0.000558019	1	2	6	G3V885	G3V885 [1849-1861]		2	1624.84	0.437	0.673	0.681	1	1	1	62.6	96.5	#DIV/0!	#DIV/0!	#DIV/0!		High	Peak Found	High	Peak Found	High	Peak Found	Peak Found	High	High	0.0002072	2.377e-05	4.72	20.34
	FALSE	High	[K].LKNAYEESLEHLETFKR.[E]		0.00245831	0.000558019	2	4	2	G3V8B0; G3V885	G3V8B0 [1484-1500]; G3V885 [1486-1502]		2	2107.08	1.243	0.692	0.622	1	1	1	139.7	77.9	#DIV/0!	#DIV/0!	#DIV/0!	Shared	High	Peak Found	High	Peak Found	Peak Found	Peak Found	Peak Found	Peak Found	High	0.0002072	0.0001823	3.54	35.44
	FALSE	High	[K].LLGSLDIDHNQYK.[F]		0.000195566	0.000558019	2	4	16	G3V8B0; G3V885	G3V8B0 [745-757]; G3V885 [747-759]		0	1515.78	0.217	0.561	1.031	1	1	1	30.9	79.9	#DIV/0!	#DIV/0!	#DIV/0!	Shared	High	High	High	High	High	High	High	High	High	0.0002072	5.503e-06	4.55	33.06
	FALSE	High	[R].ILNPAAIPEGQFIDSR.[K]		0.000149225	0.000558019	2	3	23	G3V8B0; G3V885	G3V8B0 [724-739]; G3V885 [726-741]		0	1740.93	0.25	0.62	0.802	1	1	1	37.5	92.8	#DIV/0!	#DIV/0!	#DIV/0!	Shared	High	High	High	High	High	High	High	High	High	0.0002072	3.805e-06	3.74	44.18
	FALSE	High	[R].ILNPAAIPEGQFIDSRK.[G]		0.0747374	0.00338498	2	3	1	G3V8B0; G3V885	G3V8B0 [724-740]; G3V885 [726-742]		1	1869.02	100	100					279.2	120.8	#DIV/0!	#DIV/0!	#DIV/0!	Shared	High	Peak Found	Peak Found	Not Found	Not Found	Not Found	Not Found	Not Found	High	0.001206	0.02106	3.74	38.89
	FALSE	High	[K].LMATLFSTYASADTGDSGK.[G]		0.00089843	0.000558019	1	2	1	G3V885	G3V885 [617-635]		0	1935.9	0.01	0.01	0.296						#DIV/0!	#DIV/0!	#DIV/0!		Not Found	Not Found	Not Found	Not Found	Peak Found	High	Not Found	Peak Found	High	0.0002072	4.527e-05	4.28	45.52
	FALSE	High	[K].LMATLFSTYASADTGDSGK.[G]	1xOxidation [M2]	1.12013e-05	0.000558019	1	2	18	G3V885	G3V885 [617-635]		0	1951.9	0.283	0.86	0.805	1	1	1	38.4	116.7	#DIV/0!	#DIV/0!	#DIV/0!		High	High	High	High	High	High	High	High	High	0.0002072	1.063e-07	4.42	40.93
	FALSE	High	[K].LMATLFSTYASADTGDSGKGK.[G]	1xOxidation [M2]	0.035175	0.000558019	1	2	1	G3V885	G3V885 [617-637]		1	2137.01	100						400		#DIV/0!	#DIV/0!	#DIV/0!		High	Not Found	Not Found	Not Found	Not Found	Not Found	Not Found	Not Found	High	0.0002072	0.007264	3.86	35.56
	FALSE	High	[R].LQDAEEAVEAVNAK.[C]		0.000250467	0.000558019	2	4	16	G3V8B0; G3V885	G3V8B0 [1397-1410]; G3V885 [1399-1412]		0	1486.74	0.288	0.587	0.571	1	1	1	47.1	96.1	#DIV/0!	#DIV/0!	#DIV/0!	Shared	High	High	High	High	High	High	High	High	High	0.0002072	7.783e-06	4.27	31.46
	FALSE	High	[R].LQDLVDKLQLK.[V]		0.00274208	0.000558019	2	4	11	G3V8B0; G3V885	G3V8B0 [1864-1874]; G3V885 [1866-1876]		1	1312.78	0.438	0.563	0.677	1	1	1	65.4	84.1	#DIV/0!	#DIV/0!	#DIV/0!	Shared	High	Peak Found	High	High	High	High	High	High	High	0.0002072	0.0002112	3.8	36.59
	FALSE	High	[R].LQNEIEDLMVDVER.[S]		0.00263391	0.000558019	2	4	1	G3V8B0; G3V885	G3V8B0 [1421-1434]; G3V885 [1423-1436]		0	1702.83	0.01	0.01	0.136						#DIV/0!	#DIV/0!	#DIV/0!	Shared	Not Found	Not Found	Not Found	Not Found	Peak Found	Not Found	Not Found	High	High	0.0002072	0.0002003	3.95	49.55
	FALSE	High	[R].LQNEIEDLMVDVER.[S]	1xOxidation [M9]	0.000824148	0.000558019	2	4	12	G3V8B0; G3V885	G3V8B0 [1421-1434]; G3V885 [1423-1436]		0	1718.83	0.661	0.772	0.594		1	1	87.3	102	#DIV/0!	#DIV/0!	#DIV/0!	Shared	High	Not Found	High	High	High	Peak Found	High	High	High	0.0002072	4.001e-05	3.93	41.94
	FALSE	High	[K].LQTENGELAR.[Q]		0.0214713	0.000558019	1	2	3	G3V885	G3V885 [1282-1291]		0	1130.58	100	100					393.8	6.2	#DIV/0!	#DIV/0!	#DIV/0!		High	High	Peak Found	Not Found	Not Found	Not Found	Not Found	Not Found	High	0.0002072	0.003647	3	21.51
	FALSE	High	[K].LSYTQQMEDLKR.[Q]		0.00859969	0.000558019	1	2	5	G3V885	G3V885 [1308-1319]		1	1511.75	0.021	0.01	0.294				6.5	2	#DIV/0!	#DIV/0!	#DIV/0!		Peak Found	Peak Found	Peak Found	Not Found	High	High	Not Found	High	High	0.0002072	0.001024	3.11	29.54
	FALSE	High	[K].LSYTQQMEDLKR.[Q]	1xOxidation [M7]	0.0137554	0.000558019	1	2	11	G3V885	G3V885 [1308-1319]		1	1527.75	0.107	0.876	0.476	1	1	1	17.4	142.5	#DIV/0!	#DIV/0!	#DIV/0!		High	Peak Found	High	High	High	High	High	High	High	0.0002072	0.001976	3.02	23.13
	FALSE	High	[K].LTGAIMHYGNMK.[F]	2xOxidation [M6; M11]	0.0466057	0.00216915	1	2	1	G3V885	G3V885 [353-364]		0	1367.64	0.527	1.161	0.888	1	1	1	59	129.9	#DIV/0!	#DIV/0!	#DIV/0!		High	Peak Found	Peak Found	Peak Found	Peak Found	Peak Found	Peak Found	Peak Found	High	0.0007835	0.01081	2.7	20.61
	FALSE	High	[K].LTQESIMDLENDKLQLEEK.[L]		0.000309892	0.000558019	1	2	2	G3V885	G3V885 [1063-1081]		1	2276.13	0.114	0.083	0.545			1	26.2	19.1	#DIV/0!	#DIV/0!	#DIV/0!		Peak Found	Not Found	Not Found	Peak Found	High	Peak Found	Peak Found	High	High	0.0002072	1.038e-05	5.19	43.72
	FALSE	High	[K].LTQESIMDLENDKLQLEEK.[L]	1xOxidation [M7]	0.00021816	0.000558019	1	2	11	G3V885	G3V885 [1063-1081]		1	2292.13	0.092	0.792	0.601	1	1	1	14.9	127.5	#DIV/0!	#DIV/0!	#DIV/0!		High	Peak Found	High	High	High	High	High	High	High	0.0002072	6.386e-06	4.27	38.93
	FALSE	High	[K].LYDNHLGK.[S]		0.113515	0.00534179	2	4	2	G3V8B0; G3V885	G3V8B0 [552-559]; G3V885 [553-560]		0	959.495	23.464	0.565	2.816	1	1		337.1	8.1	#DIV/0!	#DIV/0!	#DIV/0!	Shared	High	Peak Found	Peak Found	Peak Found	Not Found	Peak Found	Peak Found	Peak Found	High	0.001884	0.03807	2.17	19.37
	FALSE	High	[K].MEGDLNEMEIQLSQANR.[I]		0.0124803	0.000558019	1	2	1	G3V885	G3V885 [1620-1636]		0	1977.9									#DIV/0!	#DIV/0!	#DIV/0!	No Quan Values	Not Found	Not Found	Not Found	Not Found	Not Found	Not Found	Not Found	High	High	0.0002072	0.001716	3.47
	FALSE	High	[K].MEGDLNEMEIQLSQANR.[I]	2xOxidation [M1; M8]	8.68822e-05	0.000558019	1	2	3	G3V885	G3V885 [1620-1636]		0	2009.89	0.614	0.462	0.347				101.3	76.2	#DIV/0!	#DIV/0!	#DIV/0!		High	Not Found	High	Peak Found	High	Not Found	Not Found	Peak Found	High	0.0002072	1.798e-06	3.71	32.21
	FALSE	High	[K].NALAHALQSAR.[H]		0.00177125	0.000558019	2	7	13	G3V8B0; G3V885	G3V8B0 [1327-1337]; G3V885 [1329-1339]		0	1151.63	0.308	0.901	0.913	1	1	1	39.5	115.4	#DIV/0!	#DIV/0!	#DIV/0!	Shared	High	High	High	High	High	High	High	High	High	0.0002072	0.0001159	3.74	25.97
	FALSE	High	[K].NAQAHLKDTQLQLDDAVR.[A]		0.000379029	0.000558019	1	2	1	G3V885	G3V885 [1647-1664]		1	2036.05									#DIV/0!	#DIV/0!	#DIV/0!	No Quan Values	High	Not Found	Not Found	Not Found	Not Found	Not Found	Not Found	Not Found	High	0.0002072	1.373e-05	4.79
	FALSE	High	[K].NAYEESLEHLETFK.[R]		0.0798268	0.00338498	2	4	1	G3V8B0; G3V885	G3V8B0 [1486-1499]; G3V885 [1488-1501]		0	1709.8	0.01	0.01	0.475			1			#DIV/0!	#DIV/0!	#DIV/0!	Shared	Not Found	Not Found	Not Found	Not Found	High	Peak Found	Peak Found	Peak Found	High	0.001206	0.02307	3.07	41.04
	FALSE	High	[K].NAYEESLEHLETFKR.[E]		0.000604054	0.000558019	2	4	14	G3V8B0; G3V885	G3V8B0 [1486-1500]; G3V885 [1488-1502]		1	1865.9	0.084	0.544	0.608	1	1	1	15	97.3	#DIV/0!	#DIV/0!	#DIV/0!	Shared	High	Peak Found	High	High	High	High	High	High	High	0.0002072	2.622e-05	4.44	36.76
	FALSE	High	[K].NDLQLQVQAEQDNLADAEER.[C]		1.56392e-05	0.000558019	2	4	9	G3V8B0; G3V885	G3V8B0 [885-904]; G3V885 [887-906]		0	2299.08	0.01	1.001	0.992		1	1		133.8	#DIV/0!	#DIV/0!	#DIV/0!	Shared	High	Not Found	High	Peak Found	High	High	High	High	High	0.0002072	1.688e-07	4.73	39.87
	FALSE	High	[K].NKDPLNETVVGLYQK.[S]		0.000115182	0.000558019	3	13	12	G3V8B0; G3V6D8; G3V885	G3V8B0 [597-611]; G3V6D8 [598-612]; G3V885 [598-612]		1	1717.91	0.162	0.603	0.848	1	1	1	24.7	92.4	#DIV/0!	#DIV/0!	#DIV/0!	Shared	High	High	High	High	High	High	High	High	High	0.0002072	2.654e-06	4.65	34.8
	FALSE	High	[K].NLQEEISDLTEQLGEGGK.[N]		6.29483e-05	0.000558019	1	2	6	G3V885	G3V885 [1506-1523]		0	1959.95	0.01	1.039	0.855		1	1		143.6	#DIV/0!	#DIV/0!	#DIV/0!		Not Found	Not Found	High	High	Peak Found	Peak Found	High	High	High	0.0002072	1.154e-06	4.65	50.42
	FALSE	High	[K].NLTEEMAGLDEIIAK.[L]		0.00132855	0.000558019	1	2	1	G3V885	G3V885 [979-993]		0	1646.83	0.014	0.034	0.283				4.1	10.1	#DIV/0!	#DIV/0!	#DIV/0!		Peak Found	Not Found	Not Found	Peak Found	Peak Found	Not Found	Not Found	High	High	0.0002072	7.796e-05	4.2	49.58
	FALSE	High	[K].NLTEEMAGLDEIIAK.[L]	1xOxidation [M6]	0.000204779	0.000558019	1	2	9	G3V885	G3V885 [979-993]		0	1662.83	0.37	0.888	0.536	1	1	1	53	127.1	#DIV/0!	#DIV/0!	#DIV/0!		High	Peak Found	High	High	High	High	Peak Found	High	High	0.0002072	5.868e-06	4.39	42.42
	FALSE	High	[K].NMEQTIKDLQHR.[L]	1xOxidation [M2]	0.00931844	0.000558019	2	3	1	G3V8B0; G3V885	G3V8B0 [1785-1796]; G3V885 [1787-1798]		1	1528.75	8.412	0.4	0.01				342.9	16.3	#DIV/0!	#DIV/0!	#DIV/0!	Shared	High	Peak Found	Peak Found	Not Found	Not Found	Not Found	Not Found	Peak Found	High	0.0002072	0.001144	3.38	20.7
	FALSE	High	[R].NTLLQAELEELR.[A]		0.00114399	0.000558019	1	2	9	G3V885	G3V885 [1680-1691]		0	1428.77	0.294	0.763	0.884		1	1	40	103.7	#DIV/0!	#DIV/0!	#DIV/0!		High	High	High	High	High	High	High	High	High	0.0002072	6.311e-05	3.81	48.18
	FALSE	High	[R].NYHIFYQILSNK.[K]		0.00234779	0.000558019	1	2	7	G3V885	G3V885 [283-294]		0	1539.8	0.01	0.483	0.731		1	1		87.3	#DIV/0!	#DIV/0!	#DIV/0!		High	Not Found	High	Peak Found	High	High	High	High	High	0.0002072	0.00017	3.73	42.17
	FALSE	High	[R].QAEEAEEQANTNLSK.[F]		8.8983e-06	0.000558019	2	4	4	G3V8B0; G3V885	G3V8B0 [1881-1895]; G3V885 [1883-1897]		0	1661.76	100						400		#DIV/0!	#DIV/0!	#DIV/0!	Shared	High	High	Not Found	Not Found	Not Found	Not Found	Not Found	Not Found	High	0.0002072	7.754e-08	5.85	21.35
	FALSE	High	[K].QKYEESQSELESSQK.[E]		0.000184631	0.000558019	2	4	7	G3V8B0; G3V885	G3V8B0 [1458-1472]; G3V885 [1460-1474]		1	1799.83	0.446	0.078	0.298				97.9	17	#DIV/0!	#DIV/0!	#DIV/0!	Shared	High	High	Peak Found	Peak Found	Not Found	Peak Found	Not Found	High	High	0.0002072	5.093e-06	4	19.82
	FALSE	High	[K].QKYEESQSELESSQKEAR.[S]		5.2664e-05	0.000558019	2	4	1	G3V8B0; G3V885	G3V8B0 [1458-1475]; G3V885 [1460-1477]		2	2156.01	100						400		#DIV/0!	#DIV/0!	#DIV/0!	Shared	High	Not Found	Not Found	Not Found	Not Found	Not Found	Not Found	Not Found	High	0.0002072	8.978e-07	4.94	19.55
	FALSE	High	[R].QLEEKEALISQLTR.[G]		0.000140072	0.000558019	1	1	3	G3V885	G3V885 [1292-1305]		1	1657.91	5.818	1.61	6.051	1	1	1	160.7	44.5	#DIV/0!	#DIV/0!	#DIV/0!		High	High	Peak Found	Peak Found	Peak Found	Peak Found	Peak Found	Peak Found	High	0.0002072	3.472e-06	4.54	34.65
	FALSE	High	[K].QLEVEKLELQSALEEAEASLEHEEGK.[I]		0.0307098	0.000558019	1	2	1	G3V885	G3V885 [1534-1559]		1	2938.45									#DIV/0!	#DIV/0!	#DIV/0!	No Quan Values	Not Found	Not Found	Not Found	Not Found	High	Not Found	Not Found	Not Found	High	0.0002072	0.006031	4.47
	FALSE	High	[K].QREEQAEPDGTEDADKSAYLMGLNSADLLK.[G]	1xOxidation [M21]	7.4018e-06	0.000558019	1	2	2	G3V885	G3V885 [369-398]		2	3310.54	1.285	0.366	0.678		1	1	154.4	44	#DIV/0!	#DIV/0!	#DIV/0!		High	Not Found	Peak Found	High	Peak Found	Peak Found	Peak Found	Peak Found	High	0.0002072	5.987e-08	5.63	38.91
	FALSE	High	[R].RDLEEATLQHEATAAALR.[K]		0.0166109	0.000558019	2	7	2	G3V8B0; G3V885	G3V8B0 [1176-1193]; G3V885 [1178-1195]		1	1995.03	0.01	0.135	0.867					27	#DIV/0!	#DIV/0!	#DIV/0!	Shared	Not Found	Not Found	Peak Found	Peak Found	High	Peak Found	Not Found	High	High	0.0002072	0.002559	3.47	32.09
	FALSE	High	[K].RVIQYFASIAAIGDR.[S]		0.014565	0.000558019	1	2	2	G3V885	G3V885 [190-204]		1	1679.92	0.01	1.402	0.843					172.8	#DIV/0!	#DIV/0!	#DIV/0!		Not Found	Not Found	High	Not Found	Peak Found	Not Found	Peak Found	High	High	0.0002072	0.002135	4.56	44.39
	FALSE	High	[K].SAETEKEMANMKEEFGR.[V]	2xOxidation [M8; M11]	0.000872954	0.000558019	2	4	8	G3V8B0; G3V885	G3V8B0 [842-858]; G3V885 [844-860]		2	2018.88	1.28	1.701	0.267	1	1	1	120.5	160.2	#DIV/0!	#DIV/0!	#DIV/0!	Shared	High	High	High	High	Peak Found	High	High	Peak Found	High	0.0002072	4.334e-05	4.81	18.44
	FALSE	High	[R].SEAPPHIFSISDNAYQYMLTDR.[E]	1xOxidation [M18]	0.00196444	0.000558019	2	4	6	G3V8B0; G3V885	G3V8B0 [148-169]; G3V885 [148-169]		0	2571.18	0.145	1.04	1.086		1	1	17.7	127.1	#DIV/0!	#DIV/0!	#DIV/0!	Shared	High	Not Found	High	High	High	Peak Found	High	High	High	0.0002072	0.0001335	3.76	43.06
	FALSE	High	[R].SEAPPHIFSISDNAYQYMLTDRENQSILITGESGAGK.[T]	1xOxidation [M18]	0.0253223	0.000558019	2	4	2	G3V8B0; G3V885	G3V8B0 [148-184]; G3V885 [148-184]		1	4055.93									#DIV/0!	#DIV/0!	#DIV/0!	No Quan Values	Not Found	Not Found	Not Found	High	Not Found	Not Found	Not Found	High	High	0.0002072	0.004598	3.73
	FALSE	High	[K].SEFKLELDDVTSNMEQIIK.[A]	1xOxidation [M14]	0.00196444	0.000558019	2	3	3	G3V8B0; G3V885	G3V8B0 [1222-1240]; G3V885 [1224-1242]		1	2255.11	0.01	0.902	0.753		1	1		135.9	#DIV/0!	#DIV/0!	#DIV/0!	Shared	Not Found	Not Found	Peak Found	High	High	Peak Found	Peak Found	High	High	0.0002072	0.0001328	4.2	43.06
	FALSE	High	[R].SNAAAAALDKK.[Q]		0.00237494	0.000558019	2	4	1	G3V8B0; G3V885	G3V8B0 [1435-1445]; G3V885 [1437-1447]		1	1059.58	9.989	0.416	0.01				350.3	14.6	#DIV/0!	#DIV/0!	#DIV/0!	Shared	High	Peak Found	Peak Found	Not Found	Not Found	Not Found	Not Found	Peak Found	High	0.0002072	0.0001729	3.27	17.18
	FALSE	High	[R].TKYETDAIQR.[T]		0.0310596	0.000558019	3	14	5	G3V8B0; G3V6D8; G3V885	G3V8B0 [1373-1382]; G3V6D8 [1374-1383]; G3V885 [1375-1384]		1	1224.62	5.369	1.092	0.279	1	1	1	277.5	56.4	#DIV/0!	#DIV/0!	#DIV/0!	Shared	High	High	High	Peak Found	Peak Found	Peak Found	Peak Found	Peak Found	High	0.0002072	0.006089	2.72	19.66
	FALSE	High	[R].TKYETDAIQRTEELEEAK.[K]		0.00850163	0.000558019	3	14	1	G3V8B0; G3V6D8; G3V885	G3V8B0 [1373-1390]; G3V6D8 [1374-1391]; G3V885 [1375-1392]		2	2154.06	100						400		#DIV/0!	#DIV/0!	#DIV/0!	Shared	High	Peak Found	Not Found	Not Found	Not Found	Not Found	Not Found	Not Found	High	0.0002072	0.001011	3.21	30.26
	FALSE	High	[R].TLEDQANEYR.[V]		0.0164222	0.000558019	1	2	10	G3V885	G3V885 [1253-1262]		0	1238.56	0.655	0.837	0.259	1	1	1	95.2	121.7	#DIV/0!	#DIV/0!	#DIV/0!		High	High	High	High	High	Peak Found	High	High	High	0.0002072	0.002525	2.88	25.68
	FALSE	High	[R].TTHPHFVR.[C]		0.0857083	0.00376419	2	4	2	G3V6D8; G3V885	G3V6D8 [665-672]; G3V885 [666-673]		0	994.522	0.01	0.097	0.516					24	#DIV/0!	#DIV/0!	#DIV/0!	Shared	Not Found	Not Found	Peak Found	Peak Found	Not Found	High	Not Found	High	High	0.00134	0.0255	2.22	16.78
	FALSE	High	[K].TVTVKEDQVMQQNPPK.[F]	1xOxidation [M10]	0.00024903	0.000558019	2	4	3	G3V8B0; G3V885	G3V8B0 [68-83]; G3V885 [68-83]		1	1857.94	4.558	1.653	0.709		1	1	230.2	83.5	#DIV/0!	#DIV/0!	#DIV/0!	Shared	High	Not Found	Peak Found	Peak Found	Peak Found	Peak Found	High	Peak Found	High	0.0002072	7.706e-06	3.76	20.6
	FALSE	High	[K].TVTVKEDQVMQQNPPKFDK.[I]	1xOxidation [M10]	0.000756006	0.000558019	2	4	1	G3V8B0; G3V885	G3V8B0 [68-86]; G3V885 [68-86]		2	2248.13	100	100	100				165.1	166.1	#DIV/0!	#DIV/0!	#DIV/0!	Shared	High	Peak Found	Peak Found	Not Found	Peak Found	Not Found	Not Found	Not Found	High	0.0002072	3.556e-05	4.45	24.19
	FALSE	High	[K].VKEMTERLEDEEEMNAELTAK.[K]	2xOxidation [M4; M14]	0.000985056	0.000558019	2	4	5	G3V8B0; G3V885	G3V8B0 [919-939]; G3V885 [921-941]		2	2527.15	1.536	1.267	0.548	1	1		141.2	116.5	#DIV/0!	#DIV/0!	#DIV/0!	Shared	High	High	High	Peak Found	Peak Found	Not Found	Peak Found	Peak Found	High	0.0002072	5.147e-05	4.39	26.04
	FALSE	High	[K].VKLEQQVDDLEGSLEQEK.[K]		0.00019783	0.000558019	2	3	8	G3V8B0; G3V885	G3V8B0 [1025-1042]; G3V885 [1027-1044]		1	2087.05	0.107	0.547	0.442		1	1	20.5	104.4	#DIV/0!	#DIV/0!	#DIV/0!	Shared	Peak Found	Not Found	High	High	High	Peak Found	High	High	High	0.0002072	5.618e-06	4.62	39.68
	FALSE	High	[K].VKLEQQVDDLEGSLEQEKK.[V]		1.08932e-06	0.000558019	2	3	2	G3V8B0; G3V885	G3V8B0 [1025-1043]; G3V885 [1027-1045]		2	2215.15	0.197	0.569	0.428	1	1	1	36	103.8	#DIV/0!	#DIV/0!	#DIV/0!	Shared	High	Peak Found	Peak Found	Peak Found	Peak Found	Peak Found	Peak Found	Peak Found	High	0.0002072	4.252e-09	6	36.37
	FALSE	High	[R].VKVGNEYVTK.[G]		0.0117858	0.000558019	3	14	1	G3V8B0; G3V6D8; G3V885	G3V8B0 [404-413]; G3V6D8 [405-414]; G3V885 [405-414]		1	1136.63	6.602	1.265	1.131	1	1		264.1	50.6	#DIV/0!	#DIV/0!	#DIV/0!	Shared	High	Peak Found	Peak Found	Peak Found	Not Found	Peak Found	Peak Found	Peak Found	High	0.0002072	0.001589	3.35	20.2
	FALSE	High	[R].VIQYFASIAAIGDR.[S]		0.00905512	0.000558019	1	2	3	G3V885	G3V885 [191-204]		0	1523.82	0.171	0.604	0.582		1	1	29	102.5	#DIV/0!	#DIV/0!	#DIV/0!		High	Not Found	Peak Found	Peak Found	High	Peak Found	Peak Found	High	High	0.0002072	0.001106	3.57	47.81
	FALSE	High	[K].VQHELDEAEER.[A]		0.00119787	0.000558019	2	4	2	G3V8B0; G3V885	G3V8B0 [1899-1909]; G3V885 [1901-1911]		0	1354.62	5.961	0.29	3.748	1	1		216.8	10.6	#DIV/0!	#DIV/0!	#DIV/0!	Shared	High	Peak Found	Peak Found	Peak Found	Not Found	Peak Found	Peak Found	Peak Found	High	0.0002072	6.722e-05	3.16	19.24
	FALSE	High	[K].VQHELDEAEERADIAESQVNK.[L]		9.58947e-06	0.000558019	2	4	3	G3V8B0; G3V885	G3V8B0 [1899-1919]; G3V885 [1901-1921]		1	2410.15	0.801	0.627	0.373	1	1	1	114.4	89.5	#DIV/0!	#DIV/0!	#DIV/0!	Shared	High	Peak Found	High	High	Peak Found	Peak Found	Peak Found	Peak Found	High	0.0002072	8.575e-08	4.26	30.73
	FALSE	High	[R].VQLLHSQNTSLINQK.[K]		6.67351e-06	0.000558019	2	4	12	G3V8B0; G3V885	G3V8B0 [1713-1727]; G3V885 [1715-1729]		0	1722.95	0.205	0.541	0.579	1	1	1	35.3	93.1	#DIV/0!	#DIV/0!	#DIV/0!	Shared	High	High	High	High	High	High	High	High	High	0.0002072	5.216e-08	4.75	28.91
	FALSE	High	[R].VRELENELEAEQK.[R]		0.0028877	0.000558019	2	4	3	G3V8B0; G3V885	G3V8B0 [1819-1831]; G3V885 [1821-1833]		1	1586.8	0.757	0.531	1.021		1	1	91.5	64.2	#DIV/0!	#DIV/0!	#DIV/0!	Shared	High	Not Found	Peak Found	Peak Found	High	Peak Found	Peak Found	Peak Found	High	0.0002072	0.0002263	4.33	26.35
	FALSE	High	[R].VRELENELEAEQKR.[N]		0.000113211	0.000558019	2	4	12	G3V8B0; G3V885	G3V8B0 [1819-1832]; G3V885 [1821-1834]		2	1742.9	0.612	0.657	0.713	1	1	1	82.1	88.1	#DIV/0!	#DIV/0!	#DIV/0!	Shared	High	Peak Found	High	High	High	High	High	High	High	0.0002072	2.586e-06	5	24.76
	FALSE	High	[R].VVDSLQTSLDAETR.[S]		0.000625271	0.000558019	2	4	10	G3V8B0; G3V885	G3V8B0 [1593-1606]; G3V885 [1595-1608]		0	1533.78	0.27	0.69	0.769	1	1	1	39.6	101.1	#DIV/0!	#DIV/0!	#DIV/0!	Shared	High	High	High	High	High	High	High	Peak Found	High	0.0002072	2.738e-05	4.14	33.34
	FALSE	High	[K].YEESQSELESSQK.[E]		0.000496727	0.000558019	2	4	1	G3V8B0; G3V885	G3V8B0 [1460-1472]; G3V885 [1462-1474]		0	1543.68	100						400		#DIV/0!	#DIV/0!	#DIV/0!	Shared	High	Peak Found	Not Found	Not Found	Not Found	Not Found	Not Found	Not Found	High	0.0002072	1.997e-05	3.51	21.61
High	Master Protein	G3V8B0	Myosin-7 OS=Rattus norvegicus OX=10116 GN=Myh7 PE=1 SV=1	0	556.205	44	89	509	12	222.8	1907.16	89	cell organization and biogenesis;cellular component movement;metabolic process;regulation of biological process;response to stimulus	cytoplasm;cytoskeleton	catalytic activity;motor activity;nucleotide binding;protein binding;structural molecule activity	Pf00038, Pf00063, Pf01576, Pf02463, Pf02736, Pf04111, Pf04156, Pf05483, Pf05557, Pf05622, Pf06160, Pf07888, Pf09726, Pf12128, Pf13514, Pf13851	29557	ENSRNOG00000016983.5	Myh7			0	2.62868	3.3021	0.276154	53.1	1.3	80.1	62.9	71.2	59.2	12	460.2	High	High	High	High	High	Peak Found	High	High
	Checked	Confidence	Annotated Sequence	Modifications	Qvality PEP	Qvality q-value	# Protein Groups	# Proteins	# PSMs	Master Protein Accessions	Positions in Master Proteins	Modifications in Master Proteins	# Missed Cleavages	Theo. MH+ [Da]	Abundance Ratio: (controle CARD445) / (remplissage)	Abundance Ratio: (LPS) / (remplissage)	Abundance Ratio: (NButGT) / (remplissage)	Abundance Ratio Adj. P-Value: (controle CARD445) / (remplissage)	Abundance Ratio Adj. P-Value: (LPS) / (remplissage)	Abundance Ratio Adj. P-Value: (NButGT) / (remplissage)	Abundances (Grouped): controle CARD445	Abundances (Grouped): LPS	#DIV/0!	#DIV/0!	#DIV/0!	Quan Info	Found in Sample: [S69] F69: Sample, 1, controle CARD445	Found in Sample: [S80] F80: Sample, 2, controle CARD445	Found in Sample: [S65] F65: Sample, 5, LPS	Found in Sample: [S66] F66: Sample, 6, LPS	Found in Sample: [S61] F61: Sample, 1, NButGT	Found in Sample: [S62] F62: Sample, 2, NButGT	Found in Sample: [S63] F63: Sample, 3, remplissage	Found in Sample: [S64] F64: Sample, 4, remplissage	Confidence (by Search Engine): Sequest HT	Percolator q-Value (by Search Engine): Sequest HT	Percolator PEP (by Search Engine): Sequest HT	XCorr (by Search Engine): Sequest HT	Top Apex RT [min]
	FALSE	High	[K].AGLLGLLEEMR.[D]		0.104741	0.00534179	2	9	1	G3V8B0; G3V885	G3V8B0 [767-777]; G3V885 [769-779]		0	1201.66	0.01	0.43	1.707			1		54.9	#DIV/0!	#DIV/0!	#DIV/0!	Shared	Not Found	Not Found	Peak Found	Not Found	High	Peak Found	Peak Found	Peak Found	High	0.001884	0.03406	2.63	50.85
	FALSE	High	[K].AGLLGLLEEMR.[D]	1xOxidation [M10]	0.0402725	0.00110773	2	9	3	G3V8B0; G3V885	G3V8B0 [767-777]; G3V885 [769-779]		0	1217.66	0.01	0.705	1.112		1	1		100.2	#DIV/0!	#DIV/0!	#DIV/0!	Shared	Not Found	Not Found	High	Peak Found	High	Peak Found	Peak Found	High	High	0.0004046	0.008775	2.74	47.93
	FALSE	High	[K].AGLLGLLEEMRDER.[L]		0.0535985	0.00251029	2	4	1	G3V8B0; G3V885	G3V8B0 [767-780]; G3V885 [769-782]		1	1601.83	0.01	0.01	0.197						#DIV/0!	#DIV/0!	#DIV/0!	Shared	Not Found	Not Found	Not Found	Not Found	Peak Found	Peak Found	Not Found	High	High	0.0008988	0.0131	2.75	49.62
	FALSE	High	[K].AGLLGLLEEMRDER.[L]	1xOxidation [M10]	0.0430842	0.00164868	2	4	2	G3V8B0; G3V885	G3V8B0 [767-780]; G3V885 [769-782]		1	1617.83	0.164	0.803	0.735	1	1	1	24.3	118.9	#DIV/0!	#DIV/0!	#DIV/0!	Shared	High	Peak Found	Peak Found	Peak Found	Peak Found	Peak Found	Peak Found	High	High	0.0005995	0.009622	3.19	42.9
	FALSE	High	[K].ALQEAHQQALDDLQAEEDKVNTLTK.[AS]		9.48804e-07	0.000558019	1	3	6	G3V8B0	G3V8B0 [998-1022]		1	2808.4	0.01	0.2	0.08					62.4	#DIV/0!	#DIV/0!	#DIV/0!		Not Found	Not Found	High	High	High	Peak Found	Not Found	High	High	0.0002072	3.508e-09	7.66	39.54
	FALSE	High	[K].AITDAAMMAEELKK.[E]		0.00361339	0.000558019	3	15	1	G3V8B0; G3V6D8; G3V885	G3V8B0 [1758-1771]; G3V6D8 [1759-1772]; G3V885 [1760-1773]		1	1521.77	0.01	0.043	0.069					15.3	#DIV/0!	#DIV/0!	#DIV/0!	Shared	Not Found	Not Found	Not Found	Peak Found	Peak Found	Not Found	Not Found	High	High	0.0002072	0.0003099	3.57	35.93
	FALSE	High	[K].AITDAAMMAEELKK.[E]	2xOxidation [M7; M8]	0.00473382	0.000558019	3	15	6	G3V8B0; G3V6D8; G3V885	G3V8B0 [1758-1771]; G3V6D8 [1759-1772]; G3V885 [1760-1773]		1	1553.75	0.094	1.166	0.168	0.975833	1		15.4	192.1	#DIV/0!	#DIV/0!	#DIV/0!	Shared	High	Peak Found	High	High	High	Not Found	High	High	High	0.0002072	0.00045	3.52	26.97
	FALSE	High	[K].AITDAAMMAEELKKEQDTSAHLER.[M]	2xOxidation [M7; M8]	4.97191e-05	0.000558019	3	15	2	G3V8B0; G3V6D8; G3V885	G3V8B0 [1758-1781]; G3V6D8 [1759-1782]; G3V885 [1760-1783]		2	2720.29	2.334	0.01	0.01				280		#DIV/0!	#DIV/0!	#DIV/0!	Shared	High	Not Found	Not Found	Not Found	Not Found	Not Found	Not Found	Peak Found	High	0.0002072	8.305e-07	3.43	30.09
	FALSE	High	[R].ANDDLKENIAIVER.[R]		0.000202436	0.000558019	2	4	14	G3V8B0; G3V885	G3V8B0 [1663-1676]; G3V885 [1665-1678]		1	1599.83	0.192	0.82	1.021	1	1	1	25.3	108.1	#DIV/0!	#DIV/0!	#DIV/0!	Shared	High	Peak Found	High	High	High	High	High	High	High	0.0002072	5.801e-06	4.31	31.47
	FALSE	High	[R].ANDDLKENIAIVERR.[N]		0.00191976	0.000558019	2	4	2	G3V8B0; G3V885	G3V8B0 [1663-1677]; G3V885 [1665-1679]		2	1755.93	100						400		#DIV/0!	#DIV/0!	#DIV/0!	Shared	High	Peak Found	Not Found	Not Found	Not Found	Not Found	Not Found	Not Found	High	0.0002072	0.0001287	4.45	28.87
	FALSE	High	[R].AQLEFNQIK.[A]		0.139551	0.00766763	2	4	3	G3V8B0; G3V885	G3V8B0 [1561-1569]; G3V885 [1563-1571]		0	1090.59	0.277	0.603	0.834	1	1	1	40.8	88.9	#DIV/0!	#DIV/0!	#DIV/0!	Shared	High	Peak Found	High	High	Peak Found	Peak Found	Peak Found	Peak Found	High	0.002706	0.05134	2.55	31.62
	FALSE	High	[R].AQLEFNQIKAEIER.[K]		0.00337256	0.000558019	2	4	2	G3V8B0; G3V885	G3V8B0 [1561-1574]; G3V885 [1563-1576]		1	1688.9	1.752	1.536	0.01				163.4	143.3	#DIV/0!	#DIV/0!	#DIV/0!	Shared	High	Peak Found	Peak Found	Not Found	Not Found	Not Found	Not Found	Peak Found	High	0.0002072	0.0002815	3.56	39.09
	FALSE	High	[RK].DIDDLELTLAK.[VA]		0.0115851	0.000558019	3	15	9	G3V8B0; G3V6D8; G3V885	G3V8B0 [953-963]; G3V6D8 [954-964]; G3V885 [955-965]		0	1245.66	0.137	0.527	0.594	0.975833	1	1	24.4	93.3	#DIV/0!	#DIV/0!	#DIV/0!	Shared	High	Peak Found	High	High	High	Peak Found	High	High	High	0.0002072	0.001547	3.09	45.54
	FALSE	High	[R].DLEEATLQHEATAAALR.[K]		1.8179e-06	0.000558019	2	7	18	G3V8B0; G3V885	G3V8B0 [1177-1193]; G3V885 [1179-1195]		0	1838.92	0.212	0.587	0.551	1	1	1	36.1	99.9	#DIV/0!	#DIV/0!	#DIV/0!	Shared	High	High	High	High	High	High	High	High	High	0.0002072	8.642e-09	4.93	37.69
	FALSE	High	[R].DLEEATLQHEATAAALRK.[K]		5.3581e-05	0.000558019	2	7	1	G3V8B0; G3V885	G3V8B0 [1177-1194]; G3V885 [1179-1196]		1	1967.02	4.713	0.247	0.381		1		297.3	15.6	#DIV/0!	#DIV/0!	#DIV/0!	Shared	High	Not Found	Peak Found	Peak Found	Peak Found	Not Found	Peak Found	Peak Found	High	0.0002072	9.212e-07	4.44	33.39
	FALSE	High	[K].DQTPGKGTLEDQIIQANPALEAFGNAK.[T]		0.000636157	0.000558019	1	2	1	G3V8B0	G3V8B0 [208-234]		1	2826.43									#DIV/0!	#DIV/0!	#DIV/0!	No Quan Values	High	Not Found	Not Found	Not Found	Not Found	Not Found	Not Found	Not Found	High	0.0002072	2.813e-05	4.89
	FALSE	High	[K].DTQIQLDDAVR.[A]		0.010155	0.000558019	2	4	8	G3V8B0; G3V885	G3V8B0 [1652-1662]; G3V885 [1654-1664]		0	1273.64	0.24	0.828	1.102	1	1	1	30.2	104.5	#DIV/0!	#DIV/0!	#DIV/0!	Shared	High	High	High	High	High	High	Peak Found	High	High	0.0002072	0.00129	3.07	32.73
	FALSE	High	[K].DVFVPDDKEEFVK.[A]		0.0286906	0.000558019	1	2	1	G3V8B0	G3V8B0 [36-48]		1	1566.77	100	100	100				246.2	25.6	#DIV/0!	#DIV/0!	#DIV/0!		High	Not Found	Peak Found	Not Found	Peak Found	Peak Found	Not Found	Not Found	High	0.0002072	0.005455	2.46	35.44
	FALSE	High	[K].EALISQLTR.[G]		0.0448114	0.00216915	2	3	1	G3V8B0; G3V885	G3V8B0 [1295-1303]; G3V885 [1297-1305]		0	1030.59	0.119	0.559	0.546	0.975833	1	1	21.4	100.5	#DIV/0!	#DIV/0!	#DIV/0!	Shared	High	Peak Found	Peak Found	Peak Found	Peak Found	Peak Found	Peak Found	Peak Found	High	0.0007835	0.01021	2.43	34.67
	FALSE	High	[K].EDQVMQQNPPKFDK.[I]	1xOxidation [M5]	0.000210757	0.000558019	2	4	5	G3V8B0; G3V885	G3V8B0 [73-86]; G3V885 [73-86]		1	1719.8	0.265	1.087	0.84	1	1	1	33.2	136.2	#DIV/0!	#DIV/0!	#DIV/0!	Shared	High	Peak Found	High	Peak Found	Peak Found	Peak Found	High	High	High	0.0002072	6.123e-06	4.62	21.94
	FALSE	High	[R].ELEEISERLEEAGGATSVQIEMNK.[K]	1xOxidation [M22]	0.00232094	0.000558019	2	4	3	G3V8B0; G3V885	G3V8B0 [1142-1165]; G3V885 [1144-1167]		1	2678.28	0.586	0.856	0.605	1	1	1	76.9	112.3	#DIV/0!	#DIV/0!	#DIV/0!	Shared	High	Peak Found	High	Peak Found	High	Peak Found	Peak Found	Peak Found	High	0.0002072	0.0001677	3.83	42.08
	FALSE	High	[R].ELENELEAEQK.[R]		0.00599074	0.000558019	2	4	3	G3V8B0; G3V885	G3V8B0 [1821-1831]; G3V885 [1823-1833]		0	1331.63	0.205	0.527	0.808		1	1	32.3	83	#DIV/0!	#DIV/0!	#DIV/0!	Shared	Peak Found	Not Found	High	High	High	Peak Found	Peak Found	Peak Found	High	0.0002072	0.0006237	3.14	27.38
	FALSE	High	[R].ELENELEAEQKR.[N]		0.0025155	0.000558019	2	4	6	G3V8B0; G3V885	G3V8B0 [1821-1832]; G3V885 [1823-1834]		1	1487.73	0.579	0.582	0.871		1	1	76.3	76.8	#DIV/0!	#DIV/0!	#DIV/0!	Shared	High	Not Found	High	Peak Found	High	High	High	High	High	0.0002072	0.0001876	4.25	24.91
	FALSE	High	[K].ELTYQTEEDRK.[N]		0.0118535	0.000558019	1	10	1	G3V8B0	G3V8B0 [1849-1859]		1	1411.67	3.344	0.626	6.568				115.9	21.7	#DIV/0!	#DIV/0!	#DIV/0!		High	Not Found	Peak Found	Not Found	Not Found	Peak Found	Not Found	Peak Found	High	0.0002072	0.001601	2.69	20
	FALSE	High	[R].ENQSILITGESGAGK.[T]		5.29679e-05	0.000558019	3	14	7	G3V8B0; G3V6D8; G3V885	G3V8B0 [170-184]; G3V6D8 [171-185]; G3V885 [170-184]		0	1503.76	0.16	0.656	1.036	1	1	1	22.4	92	#DIV/0!	#DIV/0!	#DIV/0!	Shared	High	High	High	High	High	High	High	Peak Found	High	0.0002072	9.105e-07	4.45	29.36
	FALSE	High	[R].GKLTYTQQLEDLKR.[Q]		0.000951634	0.000558019	1	2	1	G3V8B0	G3V8B0 [1304-1317]		2	1692.93									#DIV/0!	#DIV/0!	#DIV/0!	No Quan Values	High	Not Found	Not Found	Not Found	Not Found	Not Found	Not Found	Not Found	High	0.0002072	4.919e-05	4.27
	FALSE	High	[K].GSSFQTVSALHR.[E]		0.00572177	0.000558019	2	4	10	G3V8B0; G3V885	G3V8B0 [641-652]; G3V885 [643-654]		0	1289.66	0.065	0.553	0.791	0.66324	1	1	10.8	91.9	#DIV/0!	#DIV/0!	#DIV/0!	Shared	High	High	High	High	High	Peak Found	High	High	High	0.0002072	0.0005843	3.06	26.15
	FALSE	High	[K].GTLEDQIIQANPALEAFGNAK.[T]		2.97925e-05	0.000558019	2	4	15	G3V8B0; G3V885	G3V8B0 [214-234]; G3V885 [215-235]		0	2200.12	0.029	0.584	0.623	1	1	1	5.2	104.5	#DIV/0!	#DIV/0!	#DIV/0!	Shared	High	Peak Found	High	High	High	High	High	High	High	0.0002072	4.112e-07	4.45	49.67
	FALSE	High	[K].HADSVAELGEQIDNLQR.[V]		1.11566e-07	0.000558019	2	10	14	G3V8B0; G3V885	G3V8B0 [1196-1212]; G3V885 [1198-1214]		0	1894.93	0.102	0.607	0.554	1	1	1	18.1	107.2	#DIV/0!	#DIV/0!	#DIV/0!	Shared	High	Peak Found	High	High	High	High	High	High	High	0.0002072	1.834e-10	5.76	38.15
	FALSE	High	[K].KALQEAHQQALDDLQAEEDKVNTLTK.[AS]		0.000274621	0.000558019	1	3	1	G3V8B0	G3V8B0 [997-1022]		2	2936.5									#DIV/0!	#DIV/0!	#DIV/0!	No Quan Values	Not Found	Not Found	Not Found	Not Found	Not Found	Not Found	Not Found	High	High	0.0002072	8.814e-06	5.52
	FALSE	High	[K].KAITDAAMMAEELKK.[E]	2xOxidation [M8; M9]	0.000292565	0.000558019	3	15	6	G3V8B0; G3V6D8; G3V885	G3V8B0 [1757-1771]; G3V6D8 [1758-1772]; G3V885 [1759-1773]		2	1681.85	0.378	1.903	0.582	1	1	1	39.2	197	#DIV/0!	#DIV/0!	#DIV/0!	Shared	High	Peak Found	High	High	High	Peak Found	High	High	High	0.0002072	9.624e-06	5.24	24.98
	FALSE	High	[K].KGSSFQTVSALHR.[E]		0.000284267	0.000558019	2	4	11	G3V8B0; G3V885	G3V8B0 [640-652]; G3V885 [642-654]		1	1417.75	0.347	0.555	0.77	1	1	1	52	83.1	#DIV/0!	#DIV/0!	#DIV/0!	Shared	High	High	High	High	High	High	High	High	High	0.0002072	9.212e-06	5.17	22.9
	FALSE	High	[R].KKHADSVAELGEQIDNLQR.[V]		0.00457342	0.000558019	2	10	7	G3V8B0; G3V885	G3V8B0 [1194-1212]; G3V885 [1196-1214]		2	2151.12	0.844	0.62	0.689		1	1	107.1	78.7	#DIV/0!	#DIV/0!	#DIV/0!	Shared	High	Not Found	High	Peak Found	High	Peak Found	Peak Found	High	High	0.0002072	0.0004289	4.68	32.94
	FALSE	High	[R].KLAEQELIETSER.[V]		0.000251912	0.000558019	2	4	13	G3V8B0; G3V885	G3V8B0 [1700-1712]; G3V885 [1702-1714]		1	1545.81	0.126	0.627	0.698	1	1	1	20.6	102.4	#DIV/0!	#DIV/0!	#DIV/0!	Shared	High	High	High	High	High	High	High	High	High	0.0002072	7.802e-06	4.75	28.31
	FALSE	High	[K].KMEGDLNEMEIQLSHANR.[M]	2xOxidation [M2; M9]	3.77197e-05	0.000558019	1	2	1	G3V8B0	G3V8B0 [1617-1634]		1	2146.99	1.446	0.01	4.747				80.4		#DIV/0!	#DIV/0!	#DIV/0!		High	Not Found	Not Found	Not Found	Not Found	Peak Found	Peak Found	Not Found	High	0.0002072	5.667e-07	3.95	24.71
	FALSE	High	[R].KVQHELDEAEER.[A]		0.000349694	0.000558019	2	4	4	G3V8B0; G3V885	G3V8B0 [1898-1909]; G3V885 [1900-1911]		1	1482.72	0.145	1.21	2.088		1		13.1	108.9	#DIV/0!	#DIV/0!	#DIV/0!	Shared	Peak Found	Not Found	High	Peak Found	Not Found	High	Peak Found	High	High	0.0002072	1.232e-05	3.89	17.88
	FALSE	High	[R].KVQHELDEAEERADIAESQVNK.[L]		0.000957124	0.000558019	2	4	4	G3V8B0; G3V885	G3V8B0 [1898-1919]; G3V885 [1900-1921]		2	2538.24	1.415	0.534	0.316		1	1	173.3	65.4	#DIV/0!	#DIV/0!	#DIV/0!	Shared	High	Not Found	High	Peak Found	Peak Found	Peak Found	Peak Found	High	High	0.0002072	4.929e-05	3.73	29.96
	FALSE	High	[K].LAEQELIETSER.[V]		0.00211693	0.000558019	2	4	13	G3V8B0; G3V885	G3V8B0 [1701-1712]; G3V885 [1703-1714]		0	1417.72	0.436	0.521	0.617	1	1	1	67.7	81	#DIV/0!	#DIV/0!	#DIV/0!	Shared	High	High	High	High	High	High	High	High	High	0.0002072	0.0001475	3.84	31.85
	FALSE	High	[K].LASADIETYLLEK.[S]		0.00109883	0.000558019	3	14	13	G3V8B0; G3V6D8; G3V885	G3V8B0 [258-270]; G3V6D8 [259-271]; G3V885 [259-271]		0	1465.78	0.105	0.57	0.839	1	1	1	16.8	90.7	#DIV/0!	#DIV/0!	#DIV/0!	Shared	High	High	High	High	High	High	High	High	High	0.0002072	5.969e-05	4.11	46.32
	FALSE	High	[R].LDEAEQLALK.[G]		0.0154219	0.000558019	3	14	7	G3V8B0; G3V6D8; G3V885	G3V8B0 [1797-1806]; G3V6D8 [1798-1807]; G3V885 [1799-1808]		0	1129.61	0.116	0.579	0.76	1	1	1	18.8	94.3	#DIV/0!	#DIV/0!	#DIV/0!	Shared	High	Peak Found	High	High	High	High	High	High	High	0.0002072	0.002303	3.66	30.21
	FALSE	High	[R].LDEAEQIALKGGK.[K]		0.00405355	0.000558019	2	4	1	G3V8B0; G3V885	G3V8B0 [1797-1809]; G3V885 [1799-1811]		1	1371.75	100						400		#DIV/0!	#DIV/0!	#DIV/0!	Shared	High	Not Found	Not Found	Not Found	Not Found	Not Found	Not Found	Not Found	High	0.0002072	0.0003636	3.52	26.39
	FALSE	High	[R].LEDEEEMNAELTAK.[K]		0.000406124	0.000558019	2	4	1	G3V8B0; G3V885	G3V8B0 [926-939]; G3V885 [928-941]		0	1621.73	0.01	0.049	0.161					16.2	#DIV/0!	#DIV/0!	#DIV/0!	Shared	Not Found	Not Found	Not Found	Peak Found	Peak Found	Not Found	Not Found	High	High	0.0002072	1.508e-05	4.41	31.46
	FALSE	High	[R].LEDEEEMNAELTAK.[K]	1xOxidation [M7]	0.000406124	0.000558019	2	4	4	G3V8B0; G3V885	G3V8B0 [926-939]; G3V885 [928-941]		0	1637.72	0.268	0.866	0.758	1	1	1	37	119.9	#DIV/0!	#DIV/0!	#DIV/0!	Shared	High	Peak Found	High	Peak Found	High	Peak Found	High	Peak Found	High	0.0002072	1.512e-05	3.33	25.28
	FALSE	High	[R].IEDEQALGSQLQK.[K]		0.000647233	0.000558019	1	2	1	G3V8B0	G3V8B0 [1094-1106]		0	1458.74	100	100	100				301	38.3	#DIV/0!	#DIV/0!	#DIV/0!		High	Not Found	Peak Found	Peak Found	Peak Found	Not Found	Not Found	Not Found	High	0.0002072	2.878e-05	4.27	28.66
	FALSE	High	[K].IEDMAMLTFLHEPAVLYNLK.[E]	2xOxidation [M4; M6]	0.000477118	0.000558019	2	4	3	G3V8B0; G3V885	G3V8B0 [87-106]; G3V885 [87-106]		0	2380.19	0.01	0.753	0.99		1	1		109.8	#DIV/0!	#DIV/0!	#DIV/0!	Shared	Not Found	Not Found	Peak Found	Peak Found	High	Peak Found	High	High	High	0.0002072	1.883e-05	3.89	48.3
	FALSE	High	[R].LEEAGGATSVQIEMNK.[K]		0.000650967	0.000558019	2	4	2	G3V8B0; G3V885	G3V8B0 [1150-1165]; G3V885 [1152-1167]		0	1676.82	0.01	0.01	0.788			1			#DIV/0!	#DIV/0!	#DIV/0!	Shared	Not Found	Not Found	Not Found	Not Found	High	Peak Found	Peak Found	High	High	0.0002072	2.894e-05	3.59	30.86
	FALSE	High	[R].LEEAGGATSVQIEMNK.[K]	1xOxidation [M14]	1.95739e-05	0.000558019	2	4	7	G3V8B0; G3V885	G3V8B0 [1150-1165]; G3V885 [1152-1167]		0	1692.81	0.341	0.751	0.599		1	1	50.7	111.6	#DIV/0!	#DIV/0!	#DIV/0!	Shared	High	Not Found	Peak Found	High	High	High	High	High	High	0.0002072	2.3e-07	4.35	26.39
	FALSE	High	[R].IEELEEEIEAER.[TA]		0.000544626	0.000558019	3	14	13	G3V8B0; G3V6D8; G3V885	G3V8B0 [1115-1126]; G3V6D8 [1116-1127]; G3V885 [1117-1128]		0	1488.71	0.288	0.562	0.661	1	1	1	45.8	89.6	#DIV/0!	#DIV/0!	#DIV/0!	Shared	High	High	High	High	High	High	High	High	High	0.0002072	2.276e-05	4.07	37.78
	FALSE	High	[K].LELDDVTSNMEQIIK.[A]	1xOxidation [M10]	0.000618117	0.000558019	2	3	5	G3V8B0; G3V885	G3V8B0 [1226-1240]; G3V885 [1228-1242]		0	1763.87	0.01	0.784	0.478		1	1		138.7	#DIV/0!	#DIV/0!	#DIV/0!	Shared	Not Found	Not Found	High	High	High	Peak Found	High	High	High	0.0002072	2.7e-05	3.51	39.46
	FALSE	High	[K].LELQSALEEAEASLEHEEGK.[I]		4.74822e-05	0.000558019	2	4	5	G3V8B0; G3V885	G3V8B0 [1538-1557]; G3V885 [1540-1559]		0	2212.06	0.01	0.612	0.679		1	1		106.8	#DIV/0!	#DIV/0!	#DIV/0!	Shared	Not Found	Not Found	High	High	Peak Found	High	High	High	High	0.0002072	7.781e-07	5.08	49.56
	FALSE	High	[K].LEQQVDDLEGSLEQEK.[K]		0.000751669	0.000558019	2	11	5	G3V8B0; G3V885	G3V8B0 [1027-1042]; G3V885 [1029-1044]		0	1859.89	0.137	0.532	0.474		1	1	25.6	99.2	#DIV/0!	#DIV/0!	#DIV/0!	Shared	Peak Found	Not Found	High	Peak Found	High	Peak Found	Peak Found	High	High	0.0002072	3.539e-05	3.69	37.14
	FALSE	High	[K].LEQQVDDLEGSLEQEKK.[VIL]		5.0006e-05	0.000558019	2	11	7	G3V8B0; G3V885	G3V8B0 [1027-1043]; G3V885 [1029-1045]		1	1987.98	0.292	0.695	0.478	1	1	1	47.4	112.8	#DIV/0!	#DIV/0!	#DIV/0!	Shared	High	Peak Found	High	High	High	Peak Found	High	High	High	0.0002072	8.368e-07	5.01	33.06
	FALSE	High	[K].LKNAYEESLEHLETFKR.[E]		0.00245831	0.000558019	2	4	2	G3V8B0; G3V885	G3V8B0 [1484-1500]; G3V885 [1486-1502]		2	2107.08	1.243	0.692	0.622	1	1	1	139.7	77.9	#DIV/0!	#DIV/0!	#DIV/0!	Shared	High	Peak Found	High	Peak Found	Peak Found	Peak Found	Peak Found	Peak Found	High	0.0002072	0.0001823	3.54	35.44
	FALSE	High	[K].LLGSLDIDHNQYK.[F]		0.000195566	0.000558019	2	4	16	G3V8B0; G3V885	G3V8B0 [745-757]; G3V885 [747-759]		0	1515.78	0.217	0.561	1.031	1	1	1	30.9	79.9	#DIV/0!	#DIV/0!	#DIV/0!	Shared	High	High	High	High	High	High	High	High	High	0.0002072	5.503e-06	4.55	33.06
	FALSE	High	[R].ILNPAAIPEGQFIDSR.[K]		0.000149225	0.000558019	2	3	23	G3V8B0; G3V885	G3V8B0 [724-739]; G3V885 [726-741]		0	1740.93	0.25	0.62	0.802	1	1	1	37.5	92.8	#DIV/0!	#DIV/0!	#DIV/0!	Shared	High	High	High	High	High	High	High	High	High	0.0002072	3.805e-06	3.74	44.18
	FALSE	High	[R].ILNPAAIPEGQFIDSRK.[G]		0.0747374	0.00338498	2	3	1	G3V8B0; G3V885	G3V8B0 [724-740]; G3V885 [726-742]		1	1869.02	100	100					279.2	120.8	#DIV/0!	#DIV/0!	#DIV/0!	Shared	High	Peak Found	Peak Found	Not Found	Not Found	Not Found	Not Found	Not Found	High	0.001206	0.02106	3.74	38.89
	FALSE	High	[K].LLSNLFANYAGADAPVDK.[G]		6.2228e-05	0.000558019	1	2	1	G3V8B0	G3V8B0 [616-633]		0	1878.96	0.964	0.381	0.384				141.3	55.8	#DIV/0!	#DIV/0!	#DIV/0!		High	Not Found	Peak Found	Not Found	Peak Found	Not Found	Not Found	Peak Found	High	0.0002072	1.131e-06	4.5	47.02
	FALSE	High	[R].LQDAEEAVEAVNAK.[C]		0.000250467	0.000558019	2	4	16	G3V8B0; G3V885	G3V8B0 [1397-1410]; G3V885 [1399-1412]		0	1486.74	0.288	0.587	0.571	1	1	1	47.1	96.1	#DIV/0!	#DIV/0!	#DIV/0!	Shared	High	High	High	High	High	High	High	High	High	0.0002072	7.783e-06	4.27	31.46
	FALSE	High	[R].LQDLVDKLQLK.[V]		0.00274208	0.000558019	2	4	11	G3V8B0; G3V885	G3V8B0 [1864-1874]; G3V885 [1866-1876]		1	1312.78	0.438	0.563	0.677	1	1	1	65.4	84.1	#DIV/0!	#DIV/0!	#DIV/0!	Shared	High	Peak Found	High	High	High	High	High	High	High	0.0002072	0.0002112	3.8	36.59
	FALSE	High	[R].LQNEIEDLMVDVER.[S]		0.00263391	0.000558019	2	4	1	G3V8B0; G3V885	G3V8B0 [1421-1434]; G3V885 [1423-1436]		0	1702.83	0.01	0.01	0.136						#DIV/0!	#DIV/0!	#DIV/0!	Shared	Not Found	Not Found	Not Found	Not Found	Peak Found	Not Found	Not Found	High	High	0.0002072	0.0002003	3.95	49.55
	FALSE	High	[R].LQNEIEDLMVDVER.[S]	1xOxidation [M9]	0.000824148	0.000558019	2	4	12	G3V8B0; G3V885	G3V8B0 [1421-1434]; G3V885 [1423-1436]		0	1718.83	0.661	0.772	0.594		1	1	87.3	102	#DIV/0!	#DIV/0!	#DIV/0!	Shared	High	Not Found	High	High	High	Peak Found	High	High	High	0.0002072	4.001e-05	3.93	41.94
	FALSE	High	[K].LYDNHLGK.[S]		0.113515	0.00534179	2	4	2	G3V8B0; G3V885	G3V8B0 [552-559]; G3V885 [553-560]		0	959.495	23.464	0.565	2.816	1	1		337.1	8.1	#DIV/0!	#DIV/0!	#DIV/0!	Shared	High	Peak Found	Peak Found	Peak Found	Not Found	Peak Found	Peak Found	Peak Found	High	0.001884	0.03807	2.17	19.37
	FALSE	High	[K].NALAHALQSAR.[H]		0.00177125	0.000558019	2	7	13	G3V8B0; G3V885	G3V8B0 [1327-1337]; G3V885 [1329-1339]		0	1151.63	0.308	0.901	0.913	1	1	1	39.5	115.4	#DIV/0!	#DIV/0!	#DIV/0!	Shared	High	High	High	High	High	High	High	High	High	0.0002072	0.0001159	3.74	25.97
	FALSE	High	[K].NAYEESLEHLETFK.[R]		0.0798268	0.00338498	2	4	1	G3V8B0; G3V885	G3V8B0 [1486-1499]; G3V885 [1488-1501]		0	1709.8	0.01	0.01	0.475			1			#DIV/0!	#DIV/0!	#DIV/0!	Shared	Not Found	Not Found	Not Found	Not Found	High	Peak Found	Peak Found	Peak Found	High	0.001206	0.02307	3.07	41.04
	FALSE	High	[K].NAYEESLEHLETFKR.[E]		0.000604054	0.000558019	2	4	14	G3V8B0; G3V885	G3V8B0 [1486-1500]; G3V885 [1488-1502]		1	1865.9	0.084	0.544	0.608	1	1	1	15	97.3	#DIV/0!	#DIV/0!	#DIV/0!	Shared	High	Peak Found	High	High	High	High	High	High	High	0.0002072	2.622e-05	4.44	36.76
	FALSE	High	[K].NDLQLQVQAEQDNLADAEER.[C]		1.56392e-05	0.000558019	2	4	9	G3V8B0; G3V885	G3V8B0 [885-904]; G3V885 [887-906]		0	2299.08	0.01	1.001	0.992		1	1		133.8	#DIV/0!	#DIV/0!	#DIV/0!	Shared	High	Not Found	High	Peak Found	High	High	High	High	High	0.0002072	1.688e-07	4.73	39.87
	FALSE	High	[K].NKDPLNETVVGLYQK.[S]		0.000115182	0.000558019	3	13	12	G3V8B0; G3V6D8; G3V885	G3V8B0 [597-611]; G3V6D8 [598-612]; G3V885 [598-612]		1	1717.91	0.162	0.603	0.848	1	1	1	24.7	92.4	#DIV/0!	#DIV/0!	#DIV/0!	Shared	High	High	High	High	High	High	High	High	High	0.0002072	2.654e-06	4.65	34.8
	FALSE	High	[K].NMEQTIKDLQHR.[L]	1xOxidation [M2]	0.00931844	0.000558019	2	3	1	G3V8B0; G3V885	G3V8B0 [1785-1796]; G3V885 [1787-1798]		1	1528.75	8.412	0.4	0.01				342.9	16.3	#DIV/0!	#DIV/0!	#DIV/0!	Shared	High	Peak Found	Peak Found	Not Found	Not Found	Not Found	Not Found	Peak Found	High	0.0002072	0.001144	3.38	20.7
	FALSE	High	[R].NNLLQAELEELR.[A]		0.00969993	0.000558019	1	2	1	G3V8B0	G3V8B0 [1678-1689]		0	1441.76	0.01	0.01	0.01						#DIV/0!	#DIV/0!	#DIV/0!		Not Found	Not Found	Not Found	Not Found	Not Found	Not Found	Not Found	High	High	0.0002072	0.001212	3.55	48.5
	FALSE	High	[R].QAEEAEEQANTNLSK.[F]		8.8983e-06	0.000558019	2	4	4	G3V8B0; G3V885	G3V8B0 [1881-1895]; G3V885 [1883-1897]		0	1661.76	100						400		#DIV/0!	#DIV/0!	#DIV/0!	Shared	High	High	Not Found	Not Found	Not Found	Not Found	Not Found	Not Found	High	0.0002072	7.754e-08	5.85	21.35
	FALSE	High	[K].QKYEESQSELESSQK.[E]		0.000184631	0.000558019	2	4	7	G3V8B0; G3V885	G3V8B0 [1458-1472]; G3V885 [1460-1474]		1	1799.83	0.446	0.078	0.298				97.9	17	#DIV/0!	#DIV/0!	#DIV/0!	Shared	High	High	Peak Found	Peak Found	Not Found	Peak Found	Not Found	High	High	0.0002072	5.093e-06	4	19.82
	FALSE	High	[K].QKYEESQSELESSQKEAR.[S]		5.2664e-05	0.000558019	2	4	1	G3V8B0; G3V885	G3V8B0 [1458-1475]; G3V885 [1460-1477]		2	2156.01	100						400		#DIV/0!	#DIV/0!	#DIV/0!	Shared	High	Not Found	Not Found	Not Found	Not Found	Not Found	Not Found	Not Found	High	0.0002072	8.978e-07	4.94	19.55
	FALSE	High	[R].QLDEKEALISQLTR.[G]		0.0376397	0.000558019	1	2	1	G3V8B0	G3V8B0 [1290-1303]		1	1643.9	4.642	0.01	0.01				329.1		#DIV/0!	#DIV/0!	#DIV/0!		High	Not Found	Not Found	Not Found	Not Found	Not Found	Not Found	Peak Found	High	0.0002072	0.008024	3.42	36.75
	FALSE	High	[R].RDLEEATLQHEATAAALR.[K]		0.0166109	0.000558019	2	7	2	G3V8B0; G3V885	G3V8B0 [1176-1193]; G3V885 [1178-1195]		1	1995.03	0.01	0.135	0.867					27	#DIV/0!	#DIV/0!	#DIV/0!	Shared	Not Found	Not Found	Peak Found	Peak Found	High	Peak Found	Not Found	High	High	0.0002072	0.002559	3.47	32.09
	FALSE	High	[K].SAETEKEMANMKEEFGR.[V]	2xOxidation [M8; M11]	0.000872954	0.000558019	2	4	8	G3V8B0; G3V885	G3V8B0 [842-858]; G3V885 [844-860]		2	2018.88	1.28	1.701	0.267	1	1	1	120.5	160.2	#DIV/0!	#DIV/0!	#DIV/0!	Shared	High	High	High	High	Peak Found	High	High	Peak Found	High	0.0002072	4.334e-05	4.81	18.44
	FALSE	High	[R].SEAPPHIFSISDNAYQYMLTDR.[E]	1xOxidation [M18]	0.00196444	0.000558019	2	4	6	G3V8B0; G3V885	G3V8B0 [148-169]; G3V885 [148-169]		0	2571.18	0.145	1.04	1.086		1	1	17.7	127.1	#DIV/0!	#DIV/0!	#DIV/0!	Shared	High	Not Found	High	High	High	Peak Found	High	High	High	0.0002072	0.0001335	3.76	43.06
	FALSE	High	[R].SEAPPHIFSISDNAYQYMLTDRENQSILITGESGAGK.[T]	1xOxidation [M18]	0.0253223	0.000558019	2	4	2	G3V8B0; G3V885	G3V8B0 [148-184]; G3V885 [148-184]		1	4055.93									#DIV/0!	#DIV/0!	#DIV/0!	No Quan Values	Not Found	Not Found	Not Found	High	Not Found	Not Found	Not Found	High	High	0.0002072	0.004598	3.73
	FALSE	High	[K].SEFKLELDDVTSNMEQIIK.[A]	1xOxidation [M14]	0.00196444	0.000558019	2	3	3	G3V8B0; G3V885	G3V8B0 [1222-1240]; G3V885 [1224-1242]		1	2255.11	0.01	0.902	0.753		1	1		135.9	#DIV/0!	#DIV/0!	#DIV/0!	Shared	Not Found	Not Found	Peak Found	High	High	Peak Found	Peak Found	High	High	0.0002072	0.0001328	4.2	43.06
	FALSE	High	[R].SNAAAAALDKK.[Q]		0.00237494	0.000558019	2	4	1	G3V8B0; G3V885	G3V8B0 [1435-1445]; G3V885 [1437-1447]		1	1059.58	9.989	0.416	0.01				350.3	14.6	#DIV/0!	#DIV/0!	#DIV/0!	Shared	High	Peak Found	Peak Found	Not Found	Not Found	Not Found	Not Found	Peak Found	High	0.0002072	0.0001729	3.27	17.18
	FALSE	High	[K].SPGVMDNPLVMHQLR.[C]	1xOxidation [M11]	0.000458283	0.000558019	1	2	3	G3V8B0	G3V8B0 [680-694]		0	1709.85	0.172	1.128	1.443	1	1	1	18.3	120.5	#DIV/0!	#DIV/0!	#DIV/0!		Peak Found	Peak Found	High	High	Peak Found	Peak Found	High	Peak Found	High	0.0002072	1.781e-05	3.63	29.74
	FALSE	High	[R].TKYETDAIQR.[T]		0.0310596	0.000558019	3	14	5	G3V8B0; G3V6D8; G3V885	G3V8B0 [1373-1382]; G3V6D8 [1374-1383]; G3V885 [1375-1384]		1	1224.62	5.369	1.092	0.279	1	1	1	277.5	56.4	#DIV/0!	#DIV/0!	#DIV/0!	Shared	High	High	High	Peak Found	Peak Found	Peak Found	Peak Found	Peak Found	High	0.0002072	0.006089	2.72	19.66
	FALSE	High	[R].TKYETDAIQRTEELEEAK.[K]		0.00850163	0.000558019	3	14	1	G3V8B0; G3V6D8; G3V885	G3V8B0 [1373-1390]; G3V6D8 [1374-1391]; G3V885 [1375-1392]		2	2154.06	100						400		#DIV/0!	#DIV/0!	#DIV/0!	Shared	High	Peak Found	Not Found	Not Found	Not Found	Not Found	Not Found	Not Found	High	0.0002072	0.001011	3.21	30.26
	FALSE	High	[K].TVTVKEDQVMQQNPPK.[F]	1xOxidation [M10]	0.00024903	0.000558019	2	4	3	G3V8B0; G3V885	G3V8B0 [68-83]; G3V885 [68-83]		1	1857.94	4.558	1.653	0.709		1	1	230.2	83.5	#DIV/0!	#DIV/0!	#DIV/0!	Shared	High	Not Found	Peak Found	Peak Found	Peak Found	Peak Found	High	Peak Found	High	0.0002072	7.706e-06	3.76	20.6
	FALSE	High	[K].TVTVKEDQVMQQNPPKFDK.[I]	1xOxidation [M10]	0.000756006	0.000558019	2	4	1	G3V8B0; G3V885	G3V8B0 [68-86]; G3V885 [68-86]		2	2248.13	100	100	100				165.1	166.1	#DIV/0!	#DIV/0!	#DIV/0!	Shared	High	Peak Found	Peak Found	Not Found	Peak Found	Not Found	Not Found	Not Found	High	0.0002072	3.556e-05	4.45	24.19
	FALSE	High	[K].VKEMTERLEDEEEMNAELTAK.[K]	2xOxidation [M4; M14]	0.000985056	0.000558019	2	4	5	G3V8B0; G3V885	G3V8B0 [919-939]; G3V885 [921-941]		2	2527.15	1.536	1.267	0.548	1	1		141.2	116.5	#DIV/0!	#DIV/0!	#DIV/0!	Shared	High	High	High	Peak Found	Peak Found	Not Found	Peak Found	Peak Found	High	0.0002072	5.147e-05	4.39	26.04
	FALSE	High	[K].VKLEQQVDDLEGSLEQEK.[K]		0.00019783	0.000558019	2	3	8	G3V8B0; G3V885	G3V8B0 [1025-1042]; G3V885 [1027-1044]		1	2087.05	0.107	0.547	0.442		1	1	20.5	104.4	#DIV/0!	#DIV/0!	#DIV/0!	Shared	Peak Found	Not Found	High	High	High	Peak Found	High	High	High	0.0002072	5.618e-06	4.62	39.68
	FALSE	High	[K].VKLEQQVDDLEGSLEQEKK.[V]		1.08932e-06	0.000558019	2	3	2	G3V8B0; G3V885	G3V8B0 [1025-1043]; G3V885 [1027-1045]		2	2215.15	0.197	0.569	0.428	1	1	1	36	103.8	#DIV/0!	#DIV/0!	#DIV/0!	Shared	High	Peak Found	Peak Found	Peak Found	Peak Found	Peak Found	Peak Found	Peak Found	High	0.0002072	4.252e-09	6	36.37
	FALSE	High	[R].VKVGNEYVTK.[G]		0.0117858	0.000558019	3	14	1	G3V8B0; G3V6D8; G3V885	G3V8B0 [404-413]; G3V6D8 [405-414]; G3V885 [405-414]		1	1136.63	6.602	1.265	1.131	1	1		264.1	50.6	#DIV/0!	#DIV/0!	#DIV/0!	Shared	High	Peak Found	Peak Found	Peak Found	Not Found	Peak Found	Peak Found	Peak Found	High	0.0002072	0.001589	3.35	20.2
	FALSE	High	[K].VQHELDEAEER.[A]		0.00119787	0.000558019	2	4	2	G3V8B0; G3V885	G3V8B0 [1899-1909]; G3V885 [1901-1911]		0	1354.62	5.961	0.29	3.748	1	1		216.8	10.6	#DIV/0!	#DIV/0!	#DIV/0!	Shared	High	Peak Found	Peak Found	Peak Found	Not Found	Peak Found	Peak Found	Peak Found	High	0.0002072	6.722e-05	3.16	19.24
	FALSE	High	[K].VQHELDEAEERADIAESQVNK.[L]		9.58947e-06	0.000558019	2	4	3	G3V8B0; G3V885	G3V8B0 [1899-1919]; G3V885 [1901-1921]		1	2410.15	0.801	0.627	0.373	1	1	1	114.4	89.5	#DIV/0!	#DIV/0!	#DIV/0!	Shared	High	Peak Found	High	High	Peak Found	Peak Found	Peak Found	Peak Found	High	0.0002072	8.575e-08	4.26	30.73
	FALSE	High	[R].VQLLHSQNTSLINQK.[K]		6.67351e-06	0.000558019	2	4	12	G3V8B0; G3V885	G3V8B0 [1713-1727]; G3V885 [1715-1729]		0	1722.95	0.205	0.541	0.579	1	1	1	35.3	93.1	#DIV/0!	#DIV/0!	#DIV/0!	Shared	High	High	High	High	High	High	High	High	High	0.0002072	5.216e-08	4.75	28.91
	FALSE	High	[R].VRELENELEAEQK.[R]		0.0028877	0.000558019	2	4	3	G3V8B0; G3V885	G3V8B0 [1819-1831]; G3V885 [1821-1833]		1	1586.8	0.757	0.531	1.021		1	1	91.5	64.2	#DIV/0!	#DIV/0!	#DIV/0!	Shared	High	Not Found	Peak Found	Peak Found	High	Peak Found	Peak Found	Peak Found	High	0.0002072	0.0002263	4.33	26.35
	FALSE	High	[R].VRELENELEAEQKR.[N]		0.000113211	0.000558019	2	4	12	G3V8B0; G3V885	G3V8B0 [1819-1832]; G3V885 [1821-1834]		2	1742.9	0.612	0.657	0.713	1	1	1	82.1	88.1	#DIV/0!	#DIV/0!	#DIV/0!	Shared	High	Peak Found	High	High	High	High	High	High	High	0.0002072	2.586e-06	5	24.76
	FALSE	High	[R].VVDSLQTSLDAETR.[S]		0.000625271	0.000558019	2	4	10	G3V8B0; G3V885	G3V8B0 [1593-1606]; G3V885 [1595-1608]		0	1533.78	0.27	0.69	0.769	1	1	1	39.6	101.1	#DIV/0!	#DIV/0!	#DIV/0!	Shared	High	High	High	High	High	High	High	Peak Found	High	0.0002072	2.738e-05	4.14	33.34
	FALSE	High	[K].YEESQSELESSQK.[E]		0.000496727	0.000558019	2	4	1	G3V8B0; G3V885	G3V8B0 [1460-1472]; G3V885 [1462-1474]		0	1543.68	100						400		#DIV/0!	#DIV/0!	#DIV/0!	Shared	High	Peak Found	Not Found	Not Found	Not Found	Not Found	Not Found	Not Found	High	0.0002072	1.997e-05	3.51	21.61
High	Master Protein	M0R9L0	Nascent polypeptide-associated complex subunit alpha OS=Rattus norvegicus OX=10116 GN=Naca PE=1 SV=1	0	447.179	50	81	351	81	220.1	1277.11	81	cellular component movement;regulation of biological process	cytoplasm;nucleus	protein binding	Pf01849	288770	ENSRNOG00000002632.8	Naca			0	0.697561	1.76632	0.26163	155.4	90.6	62.3	109.3	16.7	62.6	33.7	269.4	High	High	High	High	High	High	High	High
	Checked	Confidence	Annotated Sequence	Modifications	Qvality PEP	Qvality q-value	# Protein Groups	# Proteins	# PSMs	Master Protein Accessions	Positions in Master Proteins	Modifications in Master Proteins	# Missed Cleavages	Theo. MH+ [Da]	Abundance Ratio: (controle CARD445) / (remplissage)	Abundance Ratio: (LPS) / (remplissage)	Abundance Ratio: (NButGT) / (remplissage)	Abundance Ratio Adj. P-Value: (controle CARD445) / (remplissage)	Abundance Ratio Adj. P-Value: (LPS) / (remplissage)	Abundance Ratio Adj. P-Value: (NButGT) / (remplissage)	Abundances (Grouped): controle CARD445	Abundances (Grouped): LPS	#DIV/0!	#DIV/0!	#DIV/0!	Quan Info	Found in Sample: [S69] F69: Sample, 1, controle CARD445	Found in Sample: [S80] F80: Sample, 2, controle CARD445	Found in Sample: [S65] F65: Sample, 5, LPS	Found in Sample: [S66] F66: Sample, 6, LPS	Found in Sample: [S61] F61: Sample, 1, NButGT	Found in Sample: [S62] F62: Sample, 2, NButGT	Found in Sample: [S63] F63: Sample, 3, remplissage	Found in Sample: [S64] F64: Sample, 4, remplissage	Confidence (by Search Engine): Sequest HT	Percolator q-Value (by Search Engine): Sequest HT	Percolator PEP (by Search Engine): Sequest HT	XCorr (by Search Engine): Sequest HT	Top Apex RT [min]
	FALSE	High	[R].AMHPALDNPSTMSVAPATHVSPPASSGLIK.[S]	2xOxidation [M2; M12]	8.39338e-05	0.000558019	1	1	5	M0R9L0	M0R9L0 [411-440]		0	3016.49	0.295	0.258	0.01				75.9	66.6	#DIV/0!	#DIV/0!	#DIV/0!		High	High	Peak Found	High	Not Found	Not Found	Not Found	Peak Found	High	0.0002072	1.721e-06	3.96	31.8
	FALSE	High	[K].APAAPSPNEALVAPTEIPTSLK.[N]		6.78972e-06	0.000558019	1	1	10	M0R9L0	M0R9L0 [810-831]		0	2174.17	1.312	0.976	0.082	1	1	1	155.7	115.9	#DIV/0!	#DIV/0!	#DIV/0!		High	High	High	High	Peak Found	Peak Found	High	High	High	0.0002072	5.339e-08	4.56	43.17
	FALSE	High	[K].APAIETSNETSTTLSLK.[G]		0.000100325	0.000558019	1	1	3	M0R9L0	M0R9L0 [1652-1668]		0	1762.91	0.358	0.424	0.01				80.4	95.1	#DIV/0!	#DIV/0!	#DIV/0!		High	Not Found	Peak Found	High	Not Found	Not Found	Not Found	High	High	0.0002072	2.193e-06	4.42	32.88
	FALSE	High	[K].APSTIAPQENSAAPVAIPVSNK.[S]		0.000511224	0.000558019	1	1	5	M0R9L0	M0R9L0 [1576-1597]		0	2162.15	0.441	0.887	0.116	1	1	1	72.3	145.1	#DIV/0!	#DIV/0!	#DIV/0!		High	Peak Found	Peak Found	High	Peak Found	Peak Found	Peak Found	High	High	0.0002072	2.071e-05	3.6	34.12
	FALSE	High	[K].AQNTSAPIEFPASSSIK.[A]		0.00010688	0.000558019	1	1	5	M0R9L0	M0R9L0 [1544-1560]		0	1747.89	0.294	0.427	0.01				68.3	99.3	#DIV/0!	#DIV/0!	#DIV/0!		High	High	High	High	Not Found	Not Found	Not Found	High	High	0.0002072	2.4e-06	4.27	35.66
	FALSE	High	[R].ASTLPATTLPSIK.[E]		0.014565	0.000558019	1	1	1	M0R9L0	M0R9L0 [1702-1714]		0	1299.75	1.122	1.398	0.244	1	1		119.2	148.6	#DIV/0!	#DIV/0!	#DIV/0!		High	Peak Found	Peak Found	Peak Found	Not Found	Peak Found	Peak Found	Peak Found	High	0.0002072	0.002134	2.11	35.89
	FALSE	High	[K].ASTSQVPSQGTPNLK.[G]		0.000557305	0.000558019	1	1	6	M0R9L0	M0R9L0 [181-195]		0	1514.78	2.328	1.203	0.01	1	1		205.5	106.2	#DIV/0!	#DIV/0!	#DIV/0!		High	High	High	High	Not Found	Not Found	High	High	High	0.0002072	2.343e-05	3.2	23.46
	FALSE	High	[K].DAFTTLAESPPSPK.[K]		0.000828903	0.000558019	1	1	4	M0R9L0	M0R9L0 [1114-1127]		0	1460.73	1.76	0.915	0.138	1	1	1	184.7	96	#DIV/0!	#DIV/0!	#DIV/0!		High	High	Peak Found	High	Peak Found	Peak Found	Peak Found	High	High	0.0002072	4.051e-05	3.46	37.35
	FALSE	High	[K].DAPTTLAESPPSPK.[K]		0.00369743	0.000558019	1	1	3	M0R9L0	M0R9L0 [1443-1456]		0	1410.71	0.443	0.166	0.03				108.1	40.5	#DIV/0!	#DIV/0!	#DIV/0!		High	High	Peak Found	Peak Found	Peak Found	Not Found	Not Found	High	High	0.0002072	0.0003186	3.63	27.51
	FALSE	High	[K].DIELVMSQANVSR.[A]	1xOxidation [M6]	0.00297191	0.000558019	1	2	2	M0R9L0	M0R9L0 [2128-2140]		0	1477.73	0.01	1.396	0.975		1	1		165.7	#DIV/0!	#DIV/0!	#DIV/0!		Not Found	Not Found	High	Peak Found	Peak Found	Peak Found	Peak Found	High	High	0.0002072	0.0002362	3.55	31.98
	FALSE	High	[K].DTTVQTLAPVALK.[E]		0.00683631	0.000558019	1	1	3	M0R9L0	M0R9L0 [507-519]		0	1356.77	1.364	0.921	0.101	1	1	1	161.1	108.8	#DIV/0!	#DIV/0!	#DIV/0!		High	High	Peak Found	Peak Found	Peak Found	Peak Found	Peak Found	High	High	0.0002072	0.0007501	2.97	38.38
	FALSE	High	[K].EAPLLPHAAPTSPPK.[S]		0.00018893	0.000558019	1	1	6	M0R9L0	M0R9L0 [899-913]		0	1525.84	6.253	0.316	0.01	1	1		330.4	16.7	#DIV/0!	#DIV/0!	#DIV/0!		High	High	Peak Found	High	Not Found	Not Found	Peak Found	High	High	0.0002072	5.262e-06	3.48	28.35
	FALSE	High	[K].EAPLLPHAAPTSPPKSPATDPLNGALTSPSPK.[V]		0.0263495	0.000558019	1	1	1	M0R9L0	M0R9L0 [899-930]		1	3159.67	100						400		#DIV/0!	#DIV/0!	#DIV/0!		High	Peak Found	Not Found	Not Found	Not Found	Not Found	Not Found	Not Found	High	0.0002072	0.004865	3.59	37.3
	FALSE	High	[K].EASVLSPVPTSSTK.[D]		0.000295951	0.000558019	1	1	5	M0R9L0	M0R9L0 [1715-1728]		0	1402.74	1.167	1.308	0.321	1	1	1	123	137.8	#DIV/0!	#DIV/0!	#DIV/0!		High	High	Peak Found	Peak Found	Peak Found	Peak Found	High	High	High	0.0002072	9.797e-06	3.53	28.78
	FALSE	High	[K].EGPAALPPSPTK.[S]		0.0484694	0.00251029	1	1	6	M0R9L0	M0R9L0 [1523-1534]		0	1164.63	0.745	1.106	0.316	1	1		94.1	139.7	#DIV/0!	#DIV/0!	#DIV/0!		High	Peak Found	High	High	Not Found	Peak Found	Peak Found	High	High	0.0008988	0.01144	2.82	24.71
	FALSE	High	[K].EIPSNEVTAVPLEISLPLK.[E]		0.0197124	0.000558019	1	1	3	M0R9L0	M0R9L0 [1004-1022]		0	2049.15	0.035	0.218	0.01				11.1	69.6	#DIV/0!	#DIV/0!	#DIV/0!		Peak Found	Not Found	High	High	Not Found	Not Found	Not Found	High	High	0.0002072	0.003256	3.76	49.9
	FALSE	High	[K].EIPSNEVTAVPLEISLPLKETSK.[S]		0.00018893	0.000558019	1	1	1	M0R9L0	M0R9L0 [1004-1026]		1	2494.37	0.884	0.436	0.01				152.5	75.1	#DIV/0!	#DIV/0!	#DIV/0!		High	Peak Found	Peak Found	Peak Found	Not Found	Not Found	Not Found	Peak Found	High	0.0002072	5.253e-06	4.94	47.17
	FALSE	High	[K].EMLVTPPSK.[K]	1xOxidation [M2]	0.121658	0.00575804	1	1	3	M0R9L0	M0R9L0 [1388-1396]		0	1017.53	0.538	0.865	0.588	1	1	1	71.9	115.7	#DIV/0!	#DIV/0!	#DIV/0!		High	Peak Found	High	Peak Found	Peak Found	Peak Found	Peak Found	High	High	0.002034	0.04223	2.61	22.96
	FALSE	High	[K].EMLVTPPSKK.[V]	1xOxidation [M2]	0.0205147	0.000558019	1	1	2	M0R9L0	M0R9L0 [1388-1397]		1	1145.62	1.863	0.083	0.084				245.9	11	#DIV/0!	#DIV/0!	#DIV/0!		High	Peak Found	Peak Found	Peak Found	Not Found	Peak Found	Not Found	Peak Found	High	0.0002072	0.003442	2.98	19.11
	FALSE	High	[K].EPAALTEVPAAPAPESALAITVPIQK.[V]		7.65512e-05	0.000558019	1	1	3	M0R9L0	M0R9L0 [1757-1782]		0	2584.42	0.273	0.391	0.137				60.7	86.7	#DIV/0!	#DIV/0!	#DIV/0!		High	Not Found	High	Peak Found	Not Found	Peak Found	Not Found	High	High	0.0002072	1.512e-06	5.4	48.78
	FALSE	High	[K].ESPSSQSASSLEVLSEDTK.[K]		9.3175e-06	0.000558019	1	1	4	M0R9L0	M0R9L0 [520-538]		0	1980.92	0.268	0.342	0.01				66.6	84.9	#DIV/0!	#DIV/0!	#DIV/0!		High	High	Peak Found	High	Not Found	Not Found	Not Found	High	High	0.0002072	8.265e-08	5.35	35.03
	FALSE	High	[K].ESPSSQSASSLEVLSEDTKK.[T]		6.30034e-06	0.000558019	1	1	10	M0R9L0	M0R9L0 [520-539]		1	2109.02	1.553	1.04	0.125	1	1	1	167.1	111.9	#DIV/0!	#DIV/0!	#DIV/0!		High	High	High	High	Peak Found	Peak Found	Peak Found	High	High	0.0002072	4.79e-08	5.2	30.91
	FALSE	High	[K].ETLATSPEGVTAMPLEIPPSPAAPASK.[R]	1xOxidation [M13]	0.031236	0.000558019	1	1	2	M0R9L0	M0R9L0 [1202-1228]		0	2678.36	1.015	0.387	0.01				169	64.4	#DIV/0!	#DIV/0!	#DIV/0!		High	Peak Found	Peak Found	Peak Found	Not Found	Not Found	Not Found	Peak Found	High	0.0002072	0.006135	3.7	42.78
	FALSE	High	[K].ETLATSTLK.[V]		0.00565643	0.000558019	1	1	6	M0R9L0	M0R9L0 [841-849]		0	963.536	3.906	1.036	0.109	1	1	1	258.2	68.5	#DIV/0!	#DIV/0!	#DIV/0!		High	High	High	High	Peak Found	Peak Found	Peak Found	Peak Found	High	0.0002072	0.0005749	2.57	23.76
	FALSE	High	[K].ETLPEEVTAVPLEVSLPPK.[E]		0.00588843	0.000558019	1	1	4	M0R9L0	M0R9L0 [1049-1067]		0	2048.12	0.01	0.571	0.38		1	1		117	#DIV/0!	#DIV/0!	#DIV/0!		High	Not Found	Peak Found	High	Peak Found	Peak Found	Peak Found	High	High	0.0002072	0.0006065	3.57	49.31
	FALSE	High	[K].ETLPEEVTAVPLEVSLPPKEMPQNASPR.[E]	1xOxidation [M21]	0.0533003	0.00251029	1	1	2	M0R9L0	M0R9L0 [1049-1076]		1	3074.57	100						400		#DIV/0!	#DIV/0!	#DIV/0!		High	Not Found	Not Found	Not Found	Not Found	Not Found	Not Found	Not Found	High	0.0008988	0.01307	2.85	44.61
	FALSE	High	[K].ETPAPSPEGVTTALVQIPPSPR.[K]		8.11563e-06	0.000558019	1	1	9	M0R9L0	M0R9L0 [1326-1347]		0	2244.19	0.21	0.589	0.425	1	1	1	37.8	106	#DIV/0!	#DIV/0!	#DIV/0!		High	Peak Found	High	High	Peak Found	Peak Found	Peak Found	High	High	0.0002072	6.817e-08	4.62	43.83
	FALSE	High	[K].ETPPEGVTAVPLEILPSPK.[K]		0.000914071	0.000558019	1	1	11	M0R9L0	M0R9L0 [1406-1424]		0	1974.08	0.592	1.108	0.543	1	1	1	73	136.7	#DIV/0!	#DIV/0!	#DIV/0!		High	High	High	High	Peak Found	Peak Found	Peak Found	High	High	0.0002072	4.618e-05	3.2	48
	FALSE	High	[R].ETPPEGVTAVPLEIPPTPK.[K]		0.00638128	0.000558019	1	1	8	M0R9L0	M0R9L0 [1077-1095]		0	1972.06	0.513	0.226	0.01				118	51.9	#DIV/0!	#DIV/0!	#DIV/0!		High	High	High	Peak Found	Not Found	Not Found	Not Found	High	High	0.0002072	0.0006819	3.47	43.38
	FALSE	High	[K].ETPTNPSPEGVTAAPLEIPLTSK.[K]		0.000929984	0.000558019	1	1	6	M0R9L0	M0R9L0 [1356-1378]		0	2349.22	0.232	0.657	0.147	1	1	1	45.5	129.1	#DIV/0!	#DIV/0!	#DIV/0!		High	High	High	Peak Found	Peak Found	Peak Found	Peak Found	High	High	0.0002072	4.734e-05	4.35	43.87
	FALSE	High	[K].ETSAPSEGVTALPLK.[V]		0.000144993	0.000558019	1	1	7	M0R9L0	M0R9L0 [1296-1310]		0	1499.8	0.211	0.682	0.05	1	1	1	43.4	140.4	#DIV/0!	#DIV/0!	#DIV/0!		High	High	High	High	Peak Found	Peak Found	Peak Found	High	High	0.0002072	3.653e-06	4.15	33.75
	FALSE	High	[K].ETSAPSEGVTALPLKVPPSPR.[K]		0.00157878	0.000558019	1	1	4	M0R9L0	M0R9L0 [1296-1316]		1	2133.16	1.143	0.366	0.099	1	1		175.3	56.1	#DIV/0!	#DIV/0!	#DIV/0!		High	High	Peak Found	Peak Found	Peak Found	Not Found	Peak Found	Peak Found	High	0.0002072	9.838e-05	3.48	37.74
	FALSE	High	[K].ETSTPSPQKIPK.[M]		0.0174868	0.000558019	1	1	2	M0R9L0	M0R9L0 [1261-1272]		1	1312.71	100	100					393	7	#DIV/0!	#DIV/0!	#DIV/0!		High	High	Peak Found	Not Found	Not Found	Not Found	Not Found	Not Found	High	0.0002072	0.002741	2.22	19.53
	FALSE	High	[K].EVPAAPSVGITAVSEISPSPK.[K]		1.87096e-06	0.000558019	1	1	14	M0R9L0	M0R9L0 [1137-1157]		0	2036.09	0.378	0.475	0.741	1	1	1	58.3	73.2	#DIV/0!	#DIV/0!	#DIV/0!		High	High	High	High	Peak Found	Peak Found	High	High	High	0.0002072	8.99e-09	4.52	42.29
	FALSE	High	[K].EVPAAPSVGITAVSEISPSPKK.[T]		0.00100221	0.000558019	1	1	1	M0R9L0	M0R9L0 [1137-1158]		1	2164.19	0.201	0.253	0.311		1		45.5	57.3	#DIV/0!	#DIV/0!	#DIV/0!		High	Not Found	Peak Found	Peak Found	Peak Found	Not Found	Peak Found	Peak Found	High	0.0002072	5.245e-05	4.3	38.74
	FALSE	High	[K].EVSTSQFPK.[E]		0.0669329	0.00251029	1	1	5	M0R9L0	M0R9L0 [890-898]		0	1022.52	2.393	0.929	0.251	1	1		209.3	81.3	#DIV/0!	#DIV/0!	#DIV/0!		High	High	High	High	Not Found	Peak Found	Peak Found	High	High	0.0008988	0.01801	2.49	24.02
	FALSE	High	[K].GASIVPTETSVSSK.[K]		0.00703532	0.000558019	1	1	4	M0R9L0	M0R9L0 [730-743]		0	1362.71	1.625	1.297	0.01	1			165.7	132.3	#DIV/0!	#DIV/0!	#DIV/0!		High	High	Not Found	High	Not Found	Not Found	Peak Found	High	High	0.0002072	0.0007767	2.94	27.2
	FALSE	High	[K].GASIVPTETSVSSKK.[T]		0.0163287	0.000558019	1	1	2	M0R9L0	M0R9L0 [730-744]		1	1490.81	100		100				363.7		#DIV/0!	#DIV/0!	#DIV/0!		High	High	Not Found	Not Found	Peak Found	Not Found	Not Found	Not Found	High	0.0002072	0.002504	3.12	23.1
	FALSE	High	[K].GASNTLAESSASPK.[K]		0.000376854	0.000558019	1	1	2	M0R9L0	M0R9L0 [1238-1251]		0	1319.64	100	100					386.5	13.5	#DIV/0!	#DIV/0!	#DIV/0!		High	High	Peak Found	Peak Found	Not Found	Not Found	Not Found	Not Found	High	0.0002072	1.363e-05	4.27	20.63
	FALSE	High	[K].GLLSAVALAPQTVPVEK.[N]		0.000225823	0.000558019	1	1	5	M0R9L0	M0R9L0 [1807-1823]		0	1692.99	0.733	1.474	0.303	1	1	1	83.5	168	#DIV/0!	#DIV/0!	#DIV/0!		High	High	High	High	Peak Found	Peak Found	Peak Found	High	High	0.0002072	6.708e-06	4.42	45.82
	FALSE	High	[K].GPMESQEATPQAAFTSDK.[V]	1xOxidation [M3]	0.000474381	0.000558019	1	1	3	M0R9L0	M0R9L0 [1848-1865]		0	1910.84	1.148	1.649	0.01				121	173.7	#DIV/0!	#DIV/0!	#DIV/0!		High	Not Found	High	High	Not Found	Not Found	Not Found	Peak Found	High	0.0002072	1.876e-05	4.36	27.4
	FALSE	High	[K].GPMESQEATPQAAFTSDKVLPK.[A]	1xOxidation [M3]	3.04862e-05	0.000558019	1	1	1	M0R9L0	M0R9L0 [1848-1869]		1	2348.14	100		100				250.1		#DIV/0!	#DIV/0!	#DIV/0!		High	Peak Found	Not Found	Not Found	Not Found	Peak Found	Not Found	Not Found	High	0.0002072	4.236e-07	3.9	31.99
	FALSE	High	[K].GVLTSTVNSSSPK.[K]		0.00225516	0.000558019	1	1	7	M0R9L0	M0R9L0 [1682-1694]		0	1276.67	1.197	1.243	0.192	1	1	1	131.8	136.9	#DIV/0!	#DIV/0!	#DIV/0!		High	High	High	High	Peak Found	Peak Found	High	High	High	0.0002072	0.000161	3.79	24.6
	FALSE	High	[K].GVPISSALTQSLLSLNLR.[G]		0.000413195	0.000558019	1	1	3	M0R9L0	M0R9L0 [239-256]		0	1869.08	0.01	0.746	0.418					137.9	#DIV/0!	#DIV/0!	#DIV/0!		Not Found	Not Found	Not Found	High	Not Found	Peak Found	Peak Found	High	High	0.0002072	1.545e-05	3.79	51.13
	FALSE	High	[R].HELAADSGAAPSIDK.[G]		1.0454e-05	0.000558019	1	1	4	M0R9L0	M0R9L0 [334-348]		0	1481.72	0.165	0.907	0.036	1	1		31.4	172.1	#DIV/0!	#DIV/0!	#DIV/0!		Peak Found	Peak Found	High	High	Peak Found	Not Found	Peak Found	High	High	0.0002072	9.677e-08	5.09	22.81
	FALSE	High	[K].KAPAIETSNETSTTLSLK.[G]		6.45268e-07	0.000558019	1	1	7	M0R9L0	M0R9L0 [1651-1668]		1	1891	0.805	1.069	0.197	1	1	1	104.9	139.2	#DIV/0!	#DIV/0!	#DIV/0!		High	High	High	High	Peak Found	Peak Found	Peak Found	High	High	0.0002072	2.064e-09	4.43	28.87
	FALSE	High	[K].KAQNTSAPIEFPASSSIK.[A]		8.59632e-06	0.000558019	1	1	6	M0R9L0	M0R9L0 [1543-1560]		1	1875.98	1.207	1.236	0.376	1	1		126.4	129.5	#DIV/0!	#DIV/0!	#DIV/0!		High	Peak Found	Peak Found	High	Not Found	Peak Found	Peak Found	High	High	0.0002072	7.382e-08	4.43	30.84
	FALSE	High	[K].KEPAALTEVPAAPAPESALAITVPIQK.[V]		1.80589e-05	0.000558019	1	1	5	M0R9L0	M0R9L0 [1756-1782]		1	2712.52	0.397	0.524	0.01				82.7	109.1	#DIV/0!	#DIV/0!	#DIV/0!		High	High	High	High	Not Found	Not Found	Not Found	High	High	0.0002072	2.048e-07	5.22	44.83
	FALSE	High	[K].KTPAEILPSPQK.[T]		0.00208072	0.000558019	1	1	2	M0R9L0	M0R9L0 [744-755]		1	1308.75	3.07	1.214	0.01	1	1		232.4	91.9	#DIV/0!	#DIV/0!	#DIV/0!		High	High	Peak Found	Peak Found	Not Found	Not Found	Peak Found	Peak Found	High	0.0002072	0.0001441	4.04	25.16
	FALSE	High	[K].KTPATSALQTVPK.[E]		0.00221659	0.000558019	1	1	3	M0R9L0	M0R9L0 [1629-1641]		1	1341.77	2.058	1.189	0.01	1	1		193.8	112	#DIV/0!	#DIV/0!	#DIV/0!		High	Peak Found	Peak Found	High	Not Found	Not Found	Peak Found	High	High	0.0002072	0.0001577	3.71	23.31
	FALSE	High	[K].KVDVVSQMESSDSSQEGHPNASVSSQTK.[R]	1xOxidation [M8]	1.57432e-06	0.000558019	1	1	7	M0R9L0	M0R9L0 [661-688]		1	2964.35	1.562	1.212	0.377	1	1	1	150.5	116.8	#DIV/0!	#DIV/0!	#DIV/0!		High	High	High	High	Peak Found	High	Peak Found	High	High	0.0002072	7.054e-09	6.03	21.01
	FALSE	High	[K].LDPTVSDVIPATVVPR.[D]		0.000103253	0.000558019	1	1	4	M0R9L0	M0R9L0 [773-788]		0	1678.94	1.83	0.847	0.047	1	1		196.6	90.9	#DIV/0!	#DIV/0!	#DIV/0!		High	High	Peak Found	High	Peak Found	Not Found	Peak Found	Peak Found	High	0.0002072	2.284e-06	3.66	44.79
	FALSE	High	[K].IEAPKETLATSPEGVTAMPLEIPPSPAAPASK.[R]	1xOxidation [M18]	0.0548074	0.00251029	1	1	1	M0R9L0	M0R9L0 [1197-1228]		1	3216.67	100						400		#DIV/0!	#DIV/0!	#DIV/0!		High	Not Found	Not Found	Not Found	Not Found	Not Found	Not Found	Not Found	High	0.0008988	0.01356	4.04	40.63
	FALSE	High	[K].IEDLSQQAQLAAAEK.[F]		1.76479e-05	0.000558019	1	2	10	M0R9L0	M0R9L0 [2076-2090]		0	1614.83	0.886	1.469	1.22	1	1	1	77.5	128.5	#DIV/0!	#DIV/0!	#DIV/0!		High	High	High	High	High	High	High	High	High	0.0002072	1.993e-07	4.82	32.27
	FALSE	High	[K].NILFVITKPDVYK.[S]		0.00376173	0.000558019	1	2	3	M0R9L0	M0R9L0 [2049-2061]		0	1549.9	0.496	1.22	1.107		1	1	51.9	127.6	#DIV/0!	#DIV/0!	#DIV/0!		Peak Found	Not Found	High	High	Peak Found	High	Peak Found	Peak Found	High	0.0002072	0.0003274	3.73	42.53
	FALSE	High	[K].QIPVTPSPK.[D]		0.0338108	0.000558019	1	1	4	M0R9L0	M0R9L0 [1105-1113]		0	966.562	1.76	0.161	0.059				236.2	21.7	#DIV/0!	#DIV/0!	#DIV/0!		High	High	High	Peak Found	Not Found	Peak Found	Not Found	High	High	0.0002072	0.006875	2.62	22.99
	FALSE	High	[K].QPFLQSAPESVLESPSK.[L]		0.000136885	0.000558019	1	1	2	M0R9L0	M0R9L0 [1899-1915]		0	1843.94	0.01	1.033	1.135					130.4	#DIV/0!	#DIV/0!	#DIV/0!		High	Not Found	Not Found	Peak Found	Peak Found	Peak Found	Not Found	High	High	0.0002072	3.364e-06	4.16	39.34
	FALSE	High	[K].QVPVTPSPK.[D]		0.119097	0.00534179	1	1	1	M0R9L0	M0R9L0 [1434-1442]		0	952.546	5.727	0.01	1.273				286.3		#DIV/0!	#DIV/0!	#DIV/0!		High	Peak Found	Not Found	Not Found	Not Found	Peak Found	Peak Found	Not Found	High	0.001884	0.04085	1.98	21.89
	FALSE	High	[K].RASTLPATTLPSIK.[E]		0.115349	0.00534179	1	1	1	M0R9L0	M0R9L0 [1701-1714]		1	1455.85	100						400		#DIV/0!	#DIV/0!	#DIV/0!		High	Not Found	Not Found	Not Found	Not Found	Not Found	Not Found	Not Found	High	0.001884	0.03892	3.63	30.64
	FALSE	High	[K].RVPVTPSPK.[G]		0.0443112	0.00164868	1	1	2	M0R9L0	M0R9L0 [1229-1237]		1	980.589	19.52	0.23	0.01				376.3	4.4	#DIV/0!	#DIV/0!	#DIV/0!		High	High	Peak Found	Peak Found	Not Found	Not Found	Not Found	Peak Found	High	0.0005995	0.01007	2.53	17.38
	FALSE	High	[R].SAVSPLPSR.[H]		0.0548074	0.00251029	1	1	1	M0R9L0	M0R9L0 [325-333]		0	913.51	1.786	1.134	0.81	1	1	1	151	95.9	#DIV/0!	#DIV/0!	#DIV/0!		High	Peak Found	Peak Found	Peak Found	Peak Found	Peak Found	Peak Found	Peak Found	High	0.0008988	0.01353	2.62	23.65
	FALSE	High	[R].SAVSPLPSRHELAADSGAAPSIDK.[G]		3.665e-05	0.000558019	1	1	1	M0R9L0	M0R9L0 [325-348]		1	2376.22	100						400		#DIV/0!	#DIV/0!	#DIV/0!		Peak Found	High	Not Found	Not Found	Not Found	Not Found	Not Found	Not Found	High	0.0002072	5.461e-07	3.8	29.19
	FALSE	High	[R].SAVSPLPSRHELAADSGAAPSIDKGSSAVTK.[E]		0.00196444	0.000558019	1	1	1	M0R9L0	M0R9L0 [325-355]		2	3006.55	0.28	0.719	1.3	1	1	1	34	87.2	#DIV/0!	#DIV/0!	#DIV/0!		High	Peak Found	Peak Found	Peak Found	Peak Found	Peak Found	Peak Found	Peak Found	High	0.0002072	0.0001333	4.37	28.35
	FALSE	High	[K].SPAAPTTANASVALAAASLSPTPQVK.[I]		2.55501e-07	0.000558019	1	1	6	M0R9L0	M0R9L0 [1598-1623]		0	2421.3	0.856	1.172	0.01	1	1		113.1	154.8	#DIV/0!	#DIV/0!	#DIV/0!		High	High	Peak Found	High	Not Found	Not Found	Peak Found	High	High	0.0002072	5.735e-10	5.18	42.99
	FALSE	High	[K].SPASDTYIVFGEAK.[I]		0.000343709	0.000558019	1	2	7	M0R9L0	M0R9L0 [2062-2075]		0	1484.73	0.573	1.437	1.528	1	1	1	50.5	126.7	#DIV/0!	#DIV/0!	#DIV/0!		High	Peak Found	High	High	High	High	High	High	High	0.0002072	1.199e-05	4.17	38.55
	FALSE	High	[K].SPATDPLNGALTSPSPK.[V]		3.97594e-06	0.000558019	1	1	4	M0R9L0	M0R9L0 [914-930]		0	1652.85	0.633	0.267	0.01				133.3	56.3	#DIV/0!	#DIV/0!	#DIV/0!		High	Peak Found	High	Peak Found	Not Found	Not Found	Not Found	High	High	0.0002072	2.541e-08	5.28	33.98
	FALSE	High	[K].SSNAALQPSVTQVPPPQKPGLK.[E]		0.000155358	0.000558019	1	1	4	M0R9L0	M0R9L0 [381-402]		0	2244.23	1.794	0.983	0.183	1	1		181.2	99.3	#DIV/0!	#DIV/0!	#DIV/0!		High	High	Peak Found	Peak Found	Not Found	Peak Found	Peak Found	Peak Found	High	0.0002072	3.997e-06	4.4	29.17
	FALSE	High	[R].SSSAPLSLVALAPHSIQK.[S]		0.00104941	0.000558019	1	1	4	M0R9L0	M0R9L0 [127-144]		0	1806.01	0.681	0.733	0.01	1			112.8	121.5	#DIV/0!	#DIV/0!	#DIV/0!		High	High	Peak Found	Not Found	Not Found	Not Found	Peak Found	High	High	0.0002072	5.613e-05	3.74	40.9
	FALSE	High	[K].SVAPKPTLAASLTLAPSPVPPLPPK.[Q]		0.0445606	0.00216915	1	1	1	M0R9L0	M0R9L0 [1874-1898]		0	2449.44	0.01	0.844	0.01					183	#DIV/0!	#DIV/0!	#DIV/0!		Not Found	Not Found	Peak Found	High	Not Found	Not Found	Not Found	Peak Found	High	0.0005995	0.01012	3.03	43.67
	FALSE	High	[K].SVPAVTSLSSQK.[A]		0.0172883	0.000558019	1	1	4	M0R9L0	M0R9L0 [798-809]		0	1203.66	2.838	0.848	0.115	1	1	1	236.4	70.6	#DIV/0!	#DIV/0!	#DIV/0!		High	High	Peak Found	High	Peak Found	Peak Found	Peak Found	High	High	0.0002072	0.002703	2.74	26.99
	FALSE	High	[K].SVPFPAPPSAGVSFSSAK.[K]		7.02208e-05	0.000558019	1	1	11	M0R9L0	M0R9L0 [643-660]		0	1732.89	0.786	0.914	0.561	1	1	1	96.4	112.1	#DIV/0!	#DIV/0!	#DIV/0!		High	High	High	High	Peak Found	High	High	High	High	0.0002072	1.34e-06	3.52	41.36
	FALSE	High	[K].TAVPKEDSATSYPKR.[S]		0.0038714	0.000558019	1	1	1	M0R9L0	M0R9L0 [1162-1176]		2	1649.85	100						400		#DIV/0!	#DIV/0!	#DIV/0!		High	Peak Found	Not Found	Not Found	Not Found	Not Found	Not Found	Not Found	High	0.0002072	0.0003417	4.1	18.68
	FALSE	High	[K].TPAEILPSPQK.[T]		0.0032959	0.000558019	1	1	5	M0R9L0	M0R9L0 [745-755]		0	1180.66	1.551	1.034	0.01	1	1		173.1	115.3	#DIV/0!	#DIV/0!	#DIV/0!		High	High	High	High	Not Found	Not Found	Peak Found	High	High	0.0002072	0.0002722	3.48	28.57
	FALSE	High	[K].TPATSALQTVPK.[E]		0.000432659	0.000558019	1	1	6	M0R9L0	M0R9L0 [1630-1641]		0	1213.68	1.815	1.1	0.221	1	1	1	175.5	106.4	#DIV/0!	#DIV/0!	#DIV/0!		High	High	High	High	Peak Found	Peak Found	High	High	High	0.0002072	1.649e-05	3.87	27.52
	FALSE	High	[R].TSSKETPTNPSPEGVTAAPLEIPLTSK.[K]		0.017092	0.000558019	1	1	1	M0R9L0	M0R9L0 [1352-1378]		1	2752.43	100						400		#DIV/0!	#DIV/0!	#DIV/0!		High	Not Found	Not Found	Not Found	Not Found	Not Found	Not Found	Not Found	High	0.0002072	0.002668	3.27	39.02
	FALSE	High	[K].TTGGPAPVVRPAIATGAPTTLDYPPAGYVNPNPVSQPLK.[S]		6.8289e-06	0.000558019	1	1	4	M0R9L0	M0R9L0 [540-578]		0	3885.05	0.429	0.506	0.01				88.6	104.6	#DIV/0!	#DIV/0!	#DIV/0!		High	High	Not Found	High	Not Found	Not Found	Not Found	High	High	0.0002072	5.382e-08	4.45	44.22
	FALSE	High	[K].VAPATLVESPTSPK.[K]		0.000337827	0.000558019	1	1	6	M0R9L0	M0R9L0 [931-944]		0	1396.77	1.923	0.965	0.082	1	1	1	193.8	97.2	#DIV/0!	#DIV/0!	#DIV/0!		High	High	High	High	Peak Found	Peak Found	High	High	High	0.0002072	1.17e-05	3.49	29.4
	FALSE	High	[K].VASTAPVVTSPSPQK.[T]		0.000179395	0.000558019	1	1	11	M0R9L0	M0R9L0 [850-864]		0	1468.8	2.363	1.127	0.211	1	1		201.1	95.9	#DIV/0!	#DIV/0!	#DIV/0!		High	High	High	High	Not Found	High	High	High	High	0.0002072	4.909e-06	3.98	23.63
	FALSE	High	[K].VLVPAETLEVAVSPK.[E]		0.000392342	0.000558019	1	1	5	M0R9L0	M0R9L0 [1491-1505]		0	1551.9	0.67	0.928	0.127	1	1	1	98.3	136.2	#DIV/0!	#DIV/0!	#DIV/0!		High	High	Peak Found	High	Peak Found	Peak Found	High	High	High	0.0002072	1.441e-05	3.73	43.54
	FALSE	High	[K].VSQTGDPKETPPEGVTAVPLEILPSPK.[K]		0.00148198	0.000558019	1	1	1	M0R9L0	M0R9L0 [1398-1424]		1	2786.48	2.044	0.01	0.01				268.6		#DIV/0!	#DIV/0!	#DIV/0!		High	Not Found	Not Found	Not Found	Not Found	Not Found	Peak Found	Peak Found	High	0.0002072	9.015e-05	3.43	43.23
	FALSE	High	[R].VTTAPPEKPATPQK.[A]		0.00132855	0.000558019	1	1	6	M0R9L0	M0R9L0 [1469-1482]		0	1464.81	13.351	0.417	0.406	1	1		351.9	11	#DIV/0!	#DIV/0!	#DIV/0!		High	High	Peak Found	Peak Found	Not Found	Peak Found	Peak Found	High	High	0.0002072	7.76e-05	2.84	18.35
High	Master Protein	G3V6S0	Spectrin beta chain OS=Rattus norvegicus OX=10116 GN=Sptbn1 PE=1 SV=3	0	228.216	33	60	180	57	273.1	602.42	60	cell organization and biogenesis;metabolic process;regulation of biological process;transport	cytoplasm;cytoskeleton;membrane;nucleus	protein binding;RNA binding;structural molecule activity	Pf00169, Pf00307, Pf00435, Pf11971, Pf12128, Pf15410		ENSRNOG00000005434.7		RAF/MAP kinase cascade; Interleukin-20 family signaling; Interaction between L1 and Ankyrins; COPI-mediated anterograde transport; NCAM signaling for neurite out-growth		3	2.55337	0.709571	1.17364	94.7	12.1	145	127.7	30.5	196.6	74.6	118.9	High	High	High	High	High	High	High	High
	Checked	Confidence	Annotated Sequence	Modifications	Qvality PEP	Qvality q-value	# Protein Groups	# Proteins	# PSMs	Master Protein Accessions	Positions in Master Proteins	Modifications in Master Proteins	# Missed Cleavages	Theo. MH+ [Da]	Abundance Ratio: (controle CARD445) / (remplissage)	Abundance Ratio: (LPS) / (remplissage)	Abundance Ratio: (NButGT) / (remplissage)	Abundance Ratio Adj. P-Value: (controle CARD445) / (remplissage)	Abundance Ratio Adj. P-Value: (LPS) / (remplissage)	Abundance Ratio Adj. P-Value: (NButGT) / (remplissage)	Abundances (Grouped): controle CARD445	Abundances (Grouped): LPS	#DIV/0!	#DIV/0!	#DIV/0!	Quan Info	Found in Sample: [S69] F69: Sample, 1, controle CARD445	Found in Sample: [S80] F80: Sample, 2, controle CARD445	Found in Sample: [S65] F65: Sample, 5, LPS	Found in Sample: [S66] F66: Sample, 6, LPS	Found in Sample: [S61] F61: Sample, 1, NButGT	Found in Sample: [S62] F62: Sample, 2, NButGT	Found in Sample: [S63] F63: Sample, 3, remplissage	Found in Sample: [S64] F64: Sample, 4, remplissage	Confidence (by Search Engine): Sequest HT	Percolator q-Value (by Search Engine): Sequest HT	Percolator PEP (by Search Engine): Sequest HT	XCorr (by Search Engine): Sequest HT	Top Apex RT [min]
	FALSE	High	[K].AKDEQSAVSMLK.[K]	1xOxidation [M10]	0.00531015	0.000558019	1	3	2	G3V6S0	G3V6S0 [1614-1625]		1	1322.66	0.793	0.491	1.368				86.8	53.8	#DIV/0!	#DIV/0!	#DIV/0!		High	Not Found	High	Peak Found	Not Found	Peak Found	Not Found	Peak Found	High	0.0002072	0.0005268	3.18	20
	FALSE	High	[K].AKDEQSAVSMLKK.[H]	1xOxidation [M10]	0.159763	0.00904473	1	3	1	G3V6S0	G3V6S0 [1614-1626]		2	1450.76	100	100					289.6	110.4	#DIV/0!	#DIV/0!	#DIV/0!		High	Peak Found	Peak Found	Not Found	Not Found	Not Found	Not Found	Not Found	High	0.003194	0.06237	2.78	17.53
	FALSE	High	[R].AQTLPTSVVTITSESSPGK.[R]		0.000673832	0.000558019	1	3	7	G3V6S0	G3V6S0 [2318-2336]		0	1903	0.223	1.805	0.839		1	1	23.1	186.7	#DIV/0!	#DIV/0!	#DIV/0!		High	Not Found	High	High	Peak Found	High	High	High	High	0.0002072	3.036e-05	3.78	37.31
	FALSE	High	[R].AQTLPTSVVTITSESSPGKR.[E]		0.000140072	0.000558019	1	3	6	G3V6S0	G3V6S0 [2318-2337]		1	2059.1	1.297	1.351	0.625	1	1	1	121.4	126.5	#DIV/0!	#DIV/0!	#DIV/0!		High	High	High	High	Peak Found	Peak Found	High	High	High	0.0002072	3.471e-06	4.76	33.44
	FALSE	High	[R].DMGEMVTQGQTDAQYMFLR.[Q]	3xOxidation [M2; M5; M16]	0.0545027	0.00251029	1	3	1	G3V6S0	G3V6S0 [1123-1141]		0	2268.96									#DIV/0!	#DIV/0!	#DIV/0!	No Quan Values	High	Not Found	Not Found	Not Found	Not Found	Not Found	Not Found	Not Found	High	0.0008988	0.01341	2.4
	FALSE	High	[R].DQNTVETLQR.[M]		0.0218412	0.000558019	1	3	2	G3V6S0	G3V6S0 [1828-1837]		0	1203.6	100	100	100				236	58.3	#DIV/0!	#DIV/0!	#DIV/0!		High	High	Peak Found	Not Found	Peak Found	Peak Found	Not Found	Not Found	High	0.0002072	0.003734	3.25	24.9
	FALSE	High	[K].DVAEEISNYRPTIDTLHEQAGALPQAHAESPDVK.[G]		0.00784565	0.000558019	1	3	2	G3V6S0	G3V6S0 [788-821]		0	3701.8	0.01	2.622	2.93					160.1	#DIV/0!	#DIV/0!	#DIV/0!		Not Found	Not Found	High	Peak Found	Not Found	High	Not Found	Peak Found	High	0.0002072	0.000903	4.98	41.06
	FALSE	High	[R].DVEDEILWVGER.[M]		0.0290179	0.000558019	1	3	1	G3V6S0	G3V6S0 [1486-1497]		0	1459.71	0.338	0.879	1.641		1		35	91.2	#DIV/0!	#DIV/0!	#DIV/0!		High	Not Found	Peak Found	Peak Found	Not Found	Peak Found	Peak Found	Peak Found	High	0.0002072	0.005563	3.26	49.07
	FALSE	High	[R].DVSSVELLMNNHQGIK.[A]	1xOxidation [M9]	0.00136731	0.000558019	1	3	3	G3V6S0	G3V6S0 [1935-1950]		0	1799.9	1.433	1.424	1.635				104.4	103.7	#DIV/0!	#DIV/0!	#DIV/0!		High	Not Found	High	Peak Found	Peak Found	Not Found	Peak Found	Not Found	High	0.0002072	8.062e-05	3.86	31.36
	FALSE	High	[K].EAEKLESEHPDQAQAILSR.[L]		1.92389e-05	0.000558019	1	3	5	G3V6S0	G3V6S0 [1018-1036]		1	2151.07	1.205	1.772	0.353		1		111.4	163.7	#DIV/0!	#DIV/0!	#DIV/0!		High	Not Found	High	High	Peak Found	Not Found	High	High	High	0.0002072	2.235e-07	5.26	27.25
	FALSE	High	[K].EGMQLISEKPETEAVVK.[E]	1xOxidation [M3]	0.00221659	0.000558019	1	3	2	G3V6S0	G3V6S0 [1336-1352]		0	1903.97	1.02	1.618	0.401		1	1	101	160.3	#DIV/0!	#DIV/0!	#DIV/0!		High	Not Found	High	Peak Found	Peak Found	Peak Found	Peak Found	Peak Found	High	0.0002072	0.000157	2.55	28.03
	FALSE	High	[R].ELEAESYHDIKR.[I]		0.00736581	0.000558019	1	3	5	G3V6S0	G3V6S0 [487-498]		1	1489.73	0.208	1.268	1.096	1	1	1	23.3	142	#DIV/0!	#DIV/0!	#DIV/0!		Peak Found	Peak Found	High	High	High	High	High	Peak Found	High	0.0002072	0.000831	3.42	22.07
	FALSE	High	[R].EIGQSVDEVEK.[L]		0.0113878	0.000558019	1	3	5	G3V6S0	G3V6S0 [2037-2047]		0	1232.6	0.901	1.661	0.633	1	1	1	85.9	158.4	#DIV/0!	#DIV/0!	#DIV/0!		High	Peak Found	High	High	Peak Found	High	High	Peak Found	High	0.0002072	0.001516	2.94	24.46
	FALSE	High	[R].ENEVLEAWK.[S]		0.098176	0.00507034	1	3	1	G3V6S0	G3V6S0 [1879-1887]		0	1117.55	0.633	0.673	0.608	1	1	1	86.9	92.3	#DIV/0!	#DIV/0!	#DIV/0!		High	Peak Found	Peak Found	Peak Found	Peak Found	Peak Found	Peak Found	Peak Found	High	0.001796	0.031	2.49	35.75
	FALSE	High	[R].EQWANLEQLSAIR.[K]		0.00745083	0.000558019	1	3	1	G3V6S0	G3V6S0 [724-736]		0	1557.8	100	100	100				94.1	148.3	#DIV/0!	#DIV/0!	#DIV/0!		High	Peak Found	Peak Found	Not Found	Peak Found	Peak Found	Not Found	Not Found	High	0.0002072	0.0008407	2.87	46.25
	FALSE	High	[R].EVDDLEQWIAER.[E]		0.00215377	0.000558019	1	3	1	G3V6S0	G3V6S0 [1699-1710]		0	1502.71	0.877	0.95	2.326		1		68.1	73.7	#DIV/0!	#DIV/0!	#DIV/0!		High	Not Found	Peak Found	Peak Found	Not Found	Peak Found	Peak Found	Peak Found	High	0.0002072	0.0001517	3.62	48.17
	FALSE	High	[R].EVVAGSHELGQDYEHVTMLQER.[F]	1xOxidation [M18]	0.00623641	0.000558019	1	2	2	G3V6S0	G3V6S0 [1711-1732]		0	2543.18	0.72	1.448	0.562		1	1	77.2	155.3	#DIV/0!	#DIV/0!	#DIV/0!		High	Not Found	Peak Found	Peak Found	Peak Found	Peak Found	Peak Found	High	High	0.0002072	0.00066	4.27	33.11
	FALSE	High	[K].FANSLVGVQQQLQAFNTYR.[T]		0.0237874	0.000558019	1	3	1	G3V6S0	G3V6S0 [330-348]		0	2184.12	0.01	1.744	1.35		1	1		170.4	#DIV/0!	#DIV/0!	#DIV/0!		Not Found	Not Found	Peak Found	High	Peak Found	Peak Found	Peak Found	Peak Found	High	0.0002072	0.00421	3.63	49.12
	FALSE	High	[R].FESLEPEMNNQASR.[V]	1xOxidation [M8]	0.0880769	0.00376419	1	3	1	G3V6S0	G3V6S0 [891-904]		0	1667.73									#DIV/0!	#DIV/0!	#DIV/0!	No Quan Values	Not Found	Not Found	Not Found	High	Not Found	Not Found	Not Found	Not Found	High	0.00134	0.0266	2.45
	FALSE	High	[R].FQIQDISVETEDNK.[E]		0.00109883	0.000558019	2	5	3	F1MA36; G3V6S0	F1MA36 [160-173]; G3V6S0 [157-170]		0	1665.8	0.01	2.182	2.062					166.5	#DIV/0!	#DIV/0!	#DIV/0!	Shared	Not Found	Not Found	High	High	Peak Found	High	Peak Found	Not Found	High	0.0002072	5.957e-05	3.47	38.35
	FALSE	High	[R].FQIQDISVETEDNKEK.[K]		0.00139914	0.000558019	2	5	4	F1MA36; G3V6S0	F1MA36 [160-175]; G3V6S0 [157-172]		1	1922.93	0.742	1.218	0.797		1	1	79	129.7	#DIV/0!	#DIV/0!	#DIV/0!	Shared	Peak Found	Not Found	High	High	Peak Found	Peak Found	High	Peak Found	High	0.0002072	8.332e-05	3.79	34.16
	FALSE	High	[K].HLLGVEDLLQK.[H]		0.0524153	0.00251029	1	3	2	G3V6S0	G3V6S0 [559-569]		0	1264.73	0.424	1.439	1.104		1	1	42.8	145	#DIV/0!	#DIV/0!	#DIV/0!		High	Not Found	High	Peak Found	Peak Found	Peak Found	Peak Found	Peak Found	High	0.0008988	0.0127	3.28	40.76
	FALSE	High	[K].HQAFMAELASNK.[E]	1xOxidation [M5]	0.01314	0.000558019	1	3	3	G3V6S0	G3V6S0 [1316-1327]		0	1362.65	0.129	1.563	0.637		1	1	15.5	187.8	#DIV/0!	#DIV/0!	#DIV/0!		Peak Found	Not Found	High	High	Peak Found	Peak Found	Peak Found	Peak Found	High	0.0002072	0.001841	3.2	22.74
	FALSE	High	[K].HQILEQAVEDYAETVHQLSK.[T]		0.000202436	0.000558019	1	3	2	G3V6S0	G3V6S0 [1627-1646]		0	2338.17	0.01	0.759	0.911		1	1		113.8	#DIV/0!	#DIV/0!	#DIV/0!		Not Found	Not Found	High	Peak Found	Peak Found	Peak Found	High	Peak Found	High	0.0002072	5.769e-06	5.55	48.01
	FALSE	High	[K].KHEAIETDIAAYEER.[V]		0.000805398	0.000558019	1	3	2	G3V6S0	G3V6S0 [463-477]		1	1774.86									#DIV/0!	#DIV/0!	#DIV/0!	No Quan Values	Not Found	Not Found	Not Found	High	Not Found	High	Not Found	Not Found	High	0.0002072	3.906e-05	3.88
	FALSE	High	[R].LAGIEER.[Y]		0.160589	0.00904473	1	3	1	G3V6S0	G3V6S0 [824-830]		0	787.431	13.928	0.696	2.369		1	1	309.6	15.5	#DIV/0!	#DIV/0!	#DIV/0!		High	Not Found	Peak Found	Peak Found	Peak Found	Peak Found	Peak Found	Peak Found	High	0.003194	0.06299	2.33	22.78
	FALSE	High	[R].LEMNLGLQK.[I]	1xOxidation [M3]	0.108755	0.00534179	1	3	1	G3V6S0	G3V6S0 [524-532]		0	1061.57	0.01	1.287	0.851		1	1		164	#DIV/0!	#DIV/0!	#DIV/0!		Not Found	Not Found	Peak Found	High	Peak Found	Peak Found	Peak Found	Peak Found	High	0.001884	0.0358	2.46	26.24
	FALSE	High	[K].LLDPEDISVDHPDEK.[S]		0.00117062	0.000558019	1	3	11	G3V6S0	G3V6S0 [250-264]		0	1721.82	1	1.259	1.069		1	1	92.4	116.4	#DIV/0!	#DIV/0!	#DIV/0!		High	Not Found	High	High	Peak Found	High	High	High	High	0.0002072	6.496e-05	4.13	33.63
	FALSE	High	[K].LLEVLSGER.[L]		0.0349769	0.000558019	1	3	2	G3V6S0	G3V6S0 [91-99]		0	1015.58	0.906	1.382	1.041		1	1	83.7	127.7	#DIV/0!	#DIV/0!	#DIV/0!		High	Not Found	High	Peak Found	Peak Found	Peak Found	Peak Found	Peak Found	High	0.0002072	0.007224	2.55	34.62
	FALSE	High	[R].LILEVHQFSR.[D]		0.0293488	0.000558019	1	3	4	G3V6S0	G3V6S0 [2008-2017]		0	1241.7	0.195	1.034	0.845	1	1	1	25.4	134.5	#DIV/0!	#DIV/0!	#DIV/0!		High	Peak Found	High	High	Peak Found	Peak Found	Peak Found	Peak Found	High	0.0002072	0.00566	2.74	33.45
	FALSE	High	[K].LLTQHENIKNEIDNYEEDYQK.[M]		0.00206879	0.000558019	1	3	2	G3V6S0	G3V6S0 [1100-1120]		1	2636.25	0.322	1.125	0.01				52.6	183.9	#DIV/0!	#DIV/0!	#DIV/0!		High	Not Found	Peak Found	High	Not Found	Not Found	Not Found	Peak Found	High	0.0002072	0.0001428	3.73	35.12
	FALSE	High	[R].LQAAYAGDKADDIQK.[R]		0.105873	0.00534179	1	3	1	G3V6S0	G3V6S0 [1863-1877]		1	1606.81	0.951	1.261	0.01	1	1		118.4	157.1	#DIV/0!	#DIV/0!	#DIV/0!		Peak Found	Peak Found	High	Peak Found	Not Found	Not Found	Peak Found	Peak Found	High	0.001884	0.03445	2.79	23.44
	FALSE	High	[R].LQAAYAGDKADDIQKR.[E]		9.20283e-05	0.000558019	1	3	5	G3V6S0	G3V6S0 [1863-1878]		2	1762.91	5.789	2.876	0.827	1	1	1	220.7	109.6	#DIV/0!	#DIV/0!	#DIV/0!		High	High	High	Peak Found	Peak Found	Peak Found	Peak Found	Peak Found	High	0.0002072	1.945e-06	3.84	21.2
	FALSE	High	[R].LQALDTGWNELHK.[M]		0.0353742	0.000558019	1	3	1	G3V6S0	G3V6S0 [1144-1156]		0	1524.78	0.442	0.922	0.821		1	1	55.5	115.8	#DIV/0!	#DIV/0!	#DIV/0!		Peak Found	Not Found	High	Peak Found	Peak Found	Peak Found	Peak Found	Peak Found	High	0.0002072	0.007338	3.08	35.37
	FALSE	High	[R].LSDGNEYLFQAK.[D]		0.0018761	0.000558019	1	3	6	G3V6S0	G3V6S0 [2271-2282]		0	1384.67	0.321	1.442	0.826	1	1	1	35.7	160.7	#DIV/0!	#DIV/0!	#DIV/0!		High	Peak Found	High	High	Peak Found	Peak Found	High	High	High	0.0002072	0.0001255	4.07	34.87
	FALSE	High	[R].ITDLYTDLR.[D]		0.0711238	0.00298366	1	3	3	G3V6S0	G3V6S0 [75-83]		0	1109.58	0.01	1.329	0.861		1	1		166.7	#DIV/0!	#DIV/0!	#DIV/0!		Not Found	Not Found	High	High	Peak Found	Peak Found	High	Peak Found	High	0.001066	0.01956	2.76	35.8
	FALSE	High	[R].LTTLELLEVR.[R]		0.0402725	0.00110773	1	3	1	G3V6S0	G3V6S0 [2072-2081]		0	1186.7	0.224	1.203	0.836	1	1	1	27.5	147.5	#DIV/0!	#DIV/0!	#DIV/0!		Peak Found	Peak Found	Peak Found	High	Peak Found	Peak Found	Peak Found	Peak Found	High	0.0004046	0.008771	2.43	46.01
	FALSE	High	[R].LVDTGDKFR.[F]		0.0759802	0.00338498	1	3	5	G3V6S0	G3V6S0 [1900-1908]		1	1050.56	0.983	1.47	0.732	1	1	1	94	140.5	#DIV/0!	#DIV/0!	#DIV/0!		High	Peak Found	High	High	Peak Found	Peak Found	High	High	High	0.001206	0.02142	2.52	21.62
	FALSE	High	[R].LVSQDNFGFDLPAVEAATK.[K]		4.06496e-05	0.000558019	1	3	6	G3V6S0	G3V6S0 [444-462]		0	2022.02	0.5	1.252	1.145		1	1	51.4	128.5	#DIV/0!	#DIV/0!	#DIV/0!		High	Not Found	High	High	Peak Found	High	High	High	High	0.0002072	6.324e-07	4.59	49
	FALSE	High	[K].IVSSNDVGHDEYSTQSLVK.[K]		0.000133003	0.000558019	1	3	8	G3V6S0	G3V6S0 [766-784]		0	2078	0.757	1.743	0.895		1	1	68.9	158.6	#DIV/0!	#DIV/0!	#DIV/0!		High	Not Found	High	High	Peak Found	High	High	Peak Found	High	0.0002072	3.235e-06	4.62	29.18
	FALSE	High	[R].MAGTMETSEMVNGAAEQR.[T]	3xOxidation [M1; M5; M10]	0.000187846	0.000558019	1	3	1	G3V6S0	G3V6S0 [2133-2150]		0	1960.8									#DIV/0!	#DIV/0!	#DIV/0!	No Quan Values	High	Not Found	Not Found	Not Found	Not Found	Not Found	Not Found	Not Found	High	0.0002072	5.201e-06	3
	FALSE	High	[K].MLTAQDMSYDEAR.[N]	2xOxidation [M1; M7]	0.000417977	0.000558019	1	3	4	G3V6S0	G3V6S0 [1295-1307]		0	1562.65	1.438	2.424	2.843	1	1		74.6	125.8	#DIV/0!	#DIV/0!	#DIV/0!		High	Peak Found	Peak Found	High	Not Found	High	Peak Found	High	High	0.0002072	1.574e-05	3.48	24.02
	FALSE	High	[K].NEIDNYEEDYQK.[M]		0.0852418	0.00376419	1	3	1	G3V6S0	G3V6S0 [1109-1120]		0	1559.65	0.01	1.41	0.01		1			234	#DIV/0!	#DIV/0!	#DIV/0!		Not Found	Not Found	High	Peak Found	Not Found	Not Found	Peak Found	Peak Found	High	0.00134	0.0253	2.72	29.47
	FALSE	High	[K].QALQDTLALYK.[M]		0.00325823	0.000558019	1	3	2	G3V6S0	G3V6S0 [843-853]		0	1263.69	0.43	1.203	0.875	1	1	1	49.1	137.1	#DIV/0!	#DIV/0!	#DIV/0!		High	Peak Found	Peak Found	High	Peak Found	Peak Found	Peak Found	Peak Found	High	0.0002072	0.0002682	3.5	38.48
	FALSE	High	[R].QNLLSQSHAYQQFLR.[D]		0.00403032	0.000558019	1	3	1	G3V6S0	G3V6S0 [1162-1176]		0	1832.94	3.358	6.356	2.867				98.9	187.2	#DIV/0!	#DIV/0!	#DIV/0!		Peak Found	Not Found	Peak Found	High	Peak Found	Peak Found	Not Found	Peak Found	High	0.0002072	0.0003591	4.33	38.65
	FALSE	High	[K].SALPAQSAATLPAR.[T]		0.00895189	0.000558019	1	3	3	G3V6S0	G3V6S0 [2170-2183]		0	1353.75	0.742	1.51	0.509	1	1	1	78.9	160.6	#DIV/0!	#DIV/0!	#DIV/0!		High	Peak Found	High	Peak Found	Peak Found	Peak Found	High	Peak Found	High	0.0002072	0.001081	3.49	28.59
	FALSE	High	[R].SGHFEQAIK.[E]		0.0247532	0.000558019	1	3	1	G3V6S0	G3V6S0 [691-699]		0	1016.52	2.444	2.411	10.985		1		58.1	57.3	#DIV/0!	#DIV/0!	#DIV/0!		Peak Found	Not Found	Peak Found	Peak Found	Not Found	High	Peak Found	Peak Found	High	0.0002072	0.004461	3.02	19.19
	FALSE	High	[K].SIITYVVTYYHYFSK.[M]		0.00302361	0.000558019	1	3	1	G3V6S0	G3V6S0 [265-279]		0	1883.96	0.01	0.445	0.358					98.7	#DIV/0!	#DIV/0!	#DIV/0!		Not Found	Not Found	Peak Found	High	Peak Found	Peak Found	Not Found	Peak Found	High	0.0002072	0.0002417	3.24	51
	FALSE	High	[K].SNAHYNLQNAFNLAEQHLGLTK.[L]		0.00309394	0.000558019	1	3	3	G3V6S0	G3V6S0 [228-249]		0	2483.24	0.01	2.798	1.175		1	1		225.1	#DIV/0!	#DIV/0!	#DIV/0!		Not Found	Not Found	High	High	Peak Found	Peak Found	Peak Found	Peak Found	High	0.0002072	0.0002502	3.93	46.74
	FALSE	High	[R].SQNIITDSSSLNAEAIR.[Q]		2.6707e-05	0.000558019	1	3	8	G3V6S0	G3V6S0 [1541-1557]		0	1818.92	0.373	1.343	0.697	1	1	1	43.7	157.4	#DIV/0!	#DIV/0!	#DIV/0!		High	High	High	High	High	High	High	High	High	0.0002072	3.541e-07	4.64	36.72
	FALSE	High	[R].TLETPAAQMEGFLNR.[K]	1xOxidation [M9]	0.000355782	0.000558019	1	3	2	G3V6S0	G3V6S0 [2184-2198]		0	1693.82	0.552	1.558	0.01	1	1		71	200.4	#DIV/0!	#DIV/0!	#DIV/0!		High	High	Peak Found	Peak Found	Not Found	Not Found	Peak Found	Peak Found	High	0.0002072	1.259e-05	3.49	34.95
	FALSE	High	[R].TQILAASYELHK.[F]		0.0038714	0.000558019	1	3	3	G3V6S0	G3V6S0 [1791-1802]		0	1373.74	0.293	1.309	1.054	1	1	1	32.1	143.2	#DIV/0!	#DIV/0!	#DIV/0!		High	Peak Found	High	High	Peak Found	Peak Found	Peak Found	Peak Found	High	0.0002072	0.0003407	3.64	30.25
	FALSE	High	[R].TQTAIASEDMPNTLTEAEK.[L]	1xOxidation [M10]	2.2864e-05	0.000558019	1	3	5	G3V6S0	G3V6S0 [1081-1099]		0	2065.96	2.101	1.854	1.334		1		133.6	117.9	#DIV/0!	#DIV/0!	#DIV/0!		High	Not Found	Peak Found	High	Not Found	High	High	High	High	0.0002072	2.854e-07	4.14	28.89
	FALSE	High	[R].VAVVNQIAR.[Q]		0.0527087	0.00251029	1	3	5	G3V6S0	G3V6S0 [905-913]		0	969.584	0.411	1.433	0.61	1	1	1	47.6	166	#DIV/0!	#DIV/0!	#DIV/0!		High	Peak Found	High	High	Peak Found	Peak Found	High	High	High	0.0008988	0.01286	2.51	25.51
	FALSE	High	[KR].VHLENMGSHDIVDGNHR.[L]	1xOxidation [M6]	0.147039	0.0084166	2	6	2	F1MA36; G3V6S0	F1MA36 [131-147]; G3V6S0 [128-144]		0	1945.89	1.67	2.004	1.161		1	1	114.5	137.4	#DIV/0!	#DIV/0!	#DIV/0!	Shared	Peak Found	Not Found	High	High	Peak Found	Peak Found	Peak Found	Peak Found	High	0.002849	0.05545	2.35	20.35
	FALSE	High	[K].VLDNAIETEK.[M]		0.0179931	0.000558019	1	3	3	G3V6S0	G3V6S0 [293-302]		0	1131.59	1.064	1.485	0.895		1	1	95.8	133.7	#DIV/0!	#DIV/0!	#DIV/0!		High	Not Found	High	High	Peak Found	Peak Found	Peak Found	Peak Found	High	0.0002072	0.002846	2.86	24.97
	FALSE	High	[K].VIESTQDLGNDLAGVMALQR.[K]	1xOxidation [M16]	0.00112441	0.000558019	1	3	5	G3V6S0	G3V6S0 [977-996]		0	2146.08	0.975	1.494	0.404		1	1	100.7	154.3	#DIV/0!	#DIV/0!	#DIV/0!		High	Not Found	Peak Found	High	Peak Found	High	Peak Found	Peak Found	High	0.0002072	6.173e-05	3.94	43.6
	FALSE	High	[K].VLLLSQDYGK.[H]		0.0254666	0.000558019	1	3	1	G3V6S0	G3V6S0 [549-558]		0	1135.64	0.239	1.393	1.028	1	1	1	26.2	152.2	#DIV/0!	#DIV/0!	#DIV/0!		High	Peak Found	Peak Found	Peak Found	Peak Found	Peak Found	Peak Found	Peak Found	High	0.0002072	0.004646	2.47	35.15
	FALSE	High	[R].VQAVVAVAR.[E]		0.0250362	0.000558019	1	3	4	G3V6S0	G3V6S0 [478-486]		0	912.563	0.405	1.521	0.74	1	1	1	44.2	166	#DIV/0!	#DIV/0!	#DIV/0!		High	Peak Found	High	High	Peak Found	Peak Found	High	Peak Found	High	0.0002072	0.004542	2.82	23.97
	FALSE	High	[R].YKEVAELTR.[L]		0.107594	0.00534179	1	3	3	G3V6S0	G3V6S0 [831-839]		1	1108.6	0.853	1.516	0.851	1	1	1	80.9	143.7	#DIV/0!	#DIV/0!	#DIV/0!		High	Peak Found	High	Peak Found	Peak Found	Peak Found	High	Peak Found	High	0.001884	0.03517	2.32	22.71
High	Master Protein	P14046	Alpha-1-inhibitor 3 OS=Rattus norvegicus OX=10116 GN=A1i3 PE=1 SV=1	0	192.997	28	33	179	15	163.7	644.9	33	regulation of biological process	extracellular	enzyme regulator activity	Pf00207, Pf01835, Pf07677, Pf07678, Pf07703, Pf10569, Pf11974, Pf13249	297568		A1i3; LOC297568			18	1.22545	0.965116	0.560671	106.2	90.3	139.4	101.4	62.7	67.6	118.3	114.1	High	High	High	High	High	High	High	High
	Checked	Confidence	Annotated Sequence	Modifications	Qvality PEP	Qvality q-value	# Protein Groups	# Proteins	# PSMs	Master Protein Accessions	Positions in Master Proteins	Modifications in Master Proteins	# Missed Cleavages	Theo. MH+ [Da]	Abundance Ratio: (controle CARD445) / (remplissage)	Abundance Ratio: (LPS) / (remplissage)	Abundance Ratio: (NButGT) / (remplissage)	Abundance Ratio Adj. P-Value: (controle CARD445) / (remplissage)	Abundance Ratio Adj. P-Value: (LPS) / (remplissage)	Abundance Ratio Adj. P-Value: (NButGT) / (remplissage)	Abundances (Grouped): controle CARD445	Abundances (Grouped): LPS	#DIV/0!	#DIV/0!	#DIV/0!	Quan Info	Found in Sample: [S69] F69: Sample, 1, controle CARD445	Found in Sample: [S80] F80: Sample, 2, controle CARD445	Found in Sample: [S65] F65: Sample, 5, LPS	Found in Sample: [S66] F66: Sample, 6, LPS	Found in Sample: [S61] F61: Sample, 1, NButGT	Found in Sample: [S62] F62: Sample, 2, NButGT	Found in Sample: [S63] F63: Sample, 3, remplissage	Found in Sample: [S64] F64: Sample, 4, remplissage	Confidence (by Search Engine): Sequest HT	Percolator q-Value (by Search Engine): Sequest HT	Percolator PEP (by Search Engine): Sequest HT	XCorr (by Search Engine): Sequest HT	Top Apex RT [min]
	FALSE	High	[R].AHFSVMGDILSSAIK.[N]	1xOxidation [M6]	3.83765e-05	0.000558019	2	9	8	Q03626; P14046	Q03626 [959-973]; P14046 [949-963]		0	1591.81	0.597	1.086	0.758	1	1	1	69.4	126.3	#DIV/0!	#DIV/0!	#DIV/0!	Shared	High	High	High	High	High	Peak Found	Peak Found	High	High	0.0002072	5.818e-07	4.25	38.09
	FALSE	High	[K].ALMAYAFALAGNQEK.[R]	1xOxidation [M3]	7.31071e-05	0.000558019	1	3	6	P14046	P14046 [1151-1165]		0	1613.8	0.894	1.154	1.528	1	1	1	78.2	100.9	#DIV/0!	#DIV/0!	#DIV/0!		High	High	High	Peak Found	Peak Found	Peak Found	Peak Found	High	High	0.0002072	1.412e-06	4.29	40.61
	FALSE	High	[K].ALMAYAFALAGNQEKR.[N]	1xOxidation [M3]	0.00793618	0.000558019	1	3	1	P14046	P14046 [1151-1166]		1	1769.9									#DIV/0!	#DIV/0!	#DIV/0!	No Quan Values	High	Not Found	Not Found	Not Found	Not Found	Not Found	Not Found	Not Found	High	0.0002072	0.0009186	3.81
	FALSE	High	[K].EEHSFTVMEFVLPR.[F]	1xOxidation [M8]	0.00766766	0.000558019	2	10	1	Q03626; P14046	Q03626 [215-228]; P14046 [215-228]		0	1736.83	0.01	0.977	0.462		1	1		160.2	#DIV/0!	#DIV/0!	#DIV/0!	Shared	Not Found	Not Found	High	Peak Found	Peak Found	Peak Found	Peak Found	Peak Found	High	0.0002072	0.0008735	3.44	42.13
	FALSE	High	[K].ESVVFVQTDKPMYKPGQSVK.[F]		0.102509	0.00507034	1	7	1	P14046	P14046 [126-145]		0	2267.17									#DIV/0!	#DIV/0!	#DIV/0!	No Quan Values	Not Found	Not Found	Not Found	Not Found	High	Not Found	Not Found	Not Found	High	0.001796	0.03304	3.52
	FALSE	High	[K].ESVVFVQTDKPMYKPGQSVK.[F]	1xOxidation [M12]	0.000751669	0.000558019	1	7	7	P14046	P14046 [126-145]		0	2283.17	0.526	1.911	0.795	1	1		49.7	180.6	#DIV/0!	#DIV/0!	#DIV/0!		High	High	High	High	High	Not Found	High	High	High	0.0002072	3.531e-05	4.26	27.98
	FALSE	High	[R].ETGLMAFTNLK.[I]	1xOxidation [M5]	0.0162357	0.000558019	1	3	7	P14046	P14046 [661-671]		0	1240.62	2.881	1.43	0.516	0.841498	1	1	197.8	98.2	#DIV/0!	#DIV/0!	#DIV/0!		High	High	High	High	High	Peak Found	Peak Found	High	High	0.0002072	0.00248	3.4	37.96
	FALSE	High	[K].FSIDTNGISDYSLNIK.[V]		0.00057028	0.000558019	1	1	4	P14046	P14046 [405-420]		0	1786.89	0.174	0.881	0.445		1	1	27.8	141	#DIV/0!	#DIV/0!	#DIV/0!		High	Not Found	High	Peak Found	High	Peak Found	High	Peak Found	High	0.0002072	2.421e-05	4.21	46.87
	FALSE	High	[K].GDPIPNEQVLIK.[A]		0.0165163	0.000558019	1	3	4	P14046	P14046 [374-385]		0	1322.73	0.367	1.159	0.571	0.641241	1	1	47.4	149.7	#DIV/0!	#DIV/0!	#DIV/0!		High	High	High	Peak Found	Peak Found	Peak Found	Peak Found	High	High	0.0002072	0.002532	2.35	35.54
	FALSE	High	[R].GMYESLPVVAVK.[S]	1xOxidation [M2]	0.0108156	0.000558019	1	3	2	P14046	P14046 [701-712]		0	1308.69	1.657	1.224	0.274	1	1		159.5	117.8	#DIV/0!	#DIV/0!	#DIV/0!		High	High	Peak Found	Peak Found	Peak Found	Not Found	Peak Found	Peak Found	High	0.0002072	0.001406	3.04	35.55
	FALSE	High	[R].HAEAHHTAYAVYSLSK.[S]		0.00736581	0.000558019	1	6	7	P14046	P14046 [439-454]		0	1784.87	0.01	1.451	1.016		1	1		167.4	#DIV/0!	#DIV/0!	#DIV/0!		Not Found	High	High	High	High	High	High	High	High	0.0002072	0.0008282	3.88	24.45
	FALSE	High	[R].HGIPFFVK.[VI]		0.0538983	0.00251029	2	10	6	Q03626; P14046	Q03626 [359-366]; P14046 [359-366]		0	944.535	0.877	1.094	0.805	1	1		92.9	115.9	#DIV/0!	#DIV/0!	#DIV/0!	Shared	High	High	High	High	High	Not Found	High	Peak Found	High	0.0008988	0.01327	3.23	34.83
	FALSE	High	[R].HTSSWLVTPK.[S]		0.140284	0.00766763	2	9	1	Q03626; P14046	Q03626 [867-876]; P14046 [857-866]		0	1155.62	0.04	1.029	0.844		1	1	5.5	141.3	#DIV/0!	#DIV/0!	#DIV/0!	Shared	Not Found	Peak Found	High	Peak Found	Peak Found	Peak Found	Peak Found	Peak Found	High	0.002706	0.05153	2.94	27.9
	FALSE	High	[R].LPSSEEEESLDINIEGAK.[H]		9.82134e-07	0.000558019	2	9	12	Q03626; P14046	Q03626 [94-111]; P14046 [94-111]		0	1959.94	0.119	0.942	0.594	0.62229	1	1	17.9	141.9	#DIV/0!	#DIV/0!	#DIV/0!	Shared	High	Peak Found	High	High	High	High	High	High	High	0.0002072	3.692e-09	5.63	38.99
	FALSE	High	[R].LTAQPAPSPEDLALSMGTIK.[W]		0.00115723	0.000558019	2	7	2	Q03626; P14046	Q03626 [1230-1249]; P14046 [1220-1239]		0	2040.07									#DIV/0!	#DIV/0!	#DIV/0!	No Quan Values	High	Not Found	Not Found	Not Found	High	Not Found	Not Found	Not Found	High	0.0002072	6.402e-05	3.78
	FALSE	High	[R].LTAQPAPSPEDLALSMGTIK.[W]	1xOxidation [M16]	6.8289e-06	0.000558019	2	7	7	Q03626; P14046	Q03626 [1230-1249]; P14046 [1220-1239]		0	2056.06	0.396	0.968	0.624	1	1	1	53	129.6	#DIV/0!	#DIV/0!	#DIV/0!	Shared	High	High	High	High	Peak Found	High	Peak Found	High	High	0.0002072	5.384e-08	5.24	39.61
	FALSE	High	[R].LVDIKGDPIPNEQVLIK.[A]		3.21067e-05	0.000558019	1	3	6	P14046	P14046 [369-385]		1	1891.09	2.698	1.493	0.578	0.975833	1	1	187.1	103.5	#DIV/0!	#DIV/0!	#DIV/0!		High	High	Peak Found	High	High	Peak Found	Peak Found	Peak Found	High	0.0002072	4.54e-07	4.22	39.82
	FALSE	High	[K].MLIYTILPDGEVIADSVK.[F]	1xOxidation [M1]	0.000124129	0.000558019	1	6	9	P14046	P14046 [540-557]		0	1993.06	0.4	1.079	0.481	1	1		54.1	145.8	#DIV/0!	#DIV/0!	#DIV/0!		High	High	High	High	High	Not Found	High	High	High	0.0002072	2.931e-06	3.09	48.71
	FALSE	High	[K].MLSGFIPLKPTVK.[K]	1xOxidation [M1]	0.000251912	0.000558019	2	10	11	Q03626; P14046	Q03626 [1398-1410]; P14046 [1388-1400]		0	1446.84	0.545	1.177	0.458	1	1	1	68.5	148.1	#DIV/0!	#DIV/0!	#DIV/0!	Shared	High	High	High	High	Peak Found	Peak Found	High	High	High	0.0002072	7.828e-06	3.04	36
	FALSE	High	[K].NKESVVFVQTDKPMYKPGQSVK.[F]	1xOxidation [M14]	4.11201e-05	0.000558019	1	7	4	P14046	P14046 [124-145]		1	2525.31	18.097	0.571	2.676	0.777289			324	10.2	#DIV/0!	#DIV/0!	#DIV/0!		High	High	Peak Found	Not Found	Not Found	Peak Found	Peak Found	Peak Found	High	0.0002072	6.38e-07	5.29	25.21
	FALSE	High	[R].NKVHLSFSPSQSLPASQTHMR.[V]	1xOxidation [M20]	0.0589203	0.00251029	2	7	1	Q03626; P14046	Q03626 [566-586]; P14046 [566-586]		1	2368.18	100						400		#DIV/0!	#DIV/0!	#DIV/0!	Shared	Not Found	High	Not Found	Not Found	Not Found	Not Found	Not Found	Not Found	High	0.0008988	0.01496	3.64	26.04
	FALSE	High	[K].NLHPLNELFPLAYIEDPK.[M]		0.000259265	0.000558019	2	6	9	Q03626; P14046	Q03626 [154-171]; P14046 [154-171]		0	2123.12	0.017	0.848	0.758		1	1	2.5	129.3	#DIV/0!	#DIV/0!	#DIV/0!	Shared	Peak Found	Not Found	High	High	High	High	High	High	High	0.0002072	8.166e-06	5.13	50
	FALSE	High	[K].QLSFSLSAEPIQGPYK.[I]		9.86075e-05	0.000558019	2	10	4	Q03626; P14046	Q03626 [189-204]; P14046 [189-204]		0	1764.92	0.345	1.017	0.73	1	1	1	44.6	131.6	#DIV/0!	#DIV/0!	#DIV/0!	Shared	High	Peak Found	High	High	Peak Found	Peak Found	High	Peak Found	High	0.0002072	2.134e-06	4.71	44.92
	FALSE	High	[K].QQNSYGGFSSTQDTVVALDALSK.[Y]		1.0454e-05	0.000558019	1	3	9	P14046	P14046 [1244-1266]		0	2416.16	0.83	1.189	0.666		1		90.1	129.1	#DIV/0!	#DIV/0!	#DIV/0!		High	High	High	High	High	Not Found	High	Peak Found	High	0.0002072	9.636e-08	5.2	47.24
	FALSE	High	[K].QSGVKEEHSFTVMEFVLPR.[F]	1xOxidation [M13]	0.013065	0.000558019	2	10	1	Q03626; P14046	Q03626 [210-228]; P14046 [210-228]		1	2236.11	100	100					347.3	52.7	#DIV/0!	#DIV/0!	#DIV/0!	Shared	High	Peak Found	Peak Found	Not Found	Not Found	Not Found	Not Found	Not Found	High	0.0002072	0.001836	3.36	35.79
	FALSE	High	[K].SEGYLYTPQASSAEVEMSAYVVLAR.[L]	1xOxidation [M17]	9.26404e-06	0.000558019	2	7	6	Q03626; P14046	Q03626 [1205-1229]; P14046 [1195-1219]		0	2737.3	0.014	0.221	0.075		1	1	4.3	67.6	#DIV/0!	#DIV/0!	#DIV/0!	Shared	High	Not Found	High	High	Peak Found	Peak Found	High	High	High	0.0002072	8.155e-08	5.77	49.07
	FALSE	High	[K].SPLPQEPPR.[K]		0.124268	0.00662829	1	3	1	P14046	P14046 [713-721]		0	1020.55	0.717	1.403	0.18	1	1	1	86.9	170.1	#DIV/0!	#DIV/0!	#DIV/0!		Peak Found	Peak Found	High	Peak Found	Peak Found	Peak Found	Peak Found	Peak Found	High	0.002338	0.04334	2.41	23.54
	FALSE	High	[K].SQKTPSVTVQSSGSFSQK.[F]		0.00568901	0.000558019	1	5	1	P14046	P14046 [1275-1292]		1	1882.95									#DIV/0!	#DIV/0!	#DIV/0!	No Quan Values	High	Not Found	Not Found	Not Found	Not Found	Not Found	Not Found	Not Found	High	0.0002072	0.0005774	3.65
	FALSE	High	[R].SSGSLLNNAMK.[G]	1xOxidation [M10]	0.00540244	0.000558019	2	4	2	P06238; P14046	P06238 [1080-1090]; P14046 [1085-1095]		0	1137.56	55.822	4.414	4.965				337.3	26.7	#DIV/0!	#DIV/0!	#DIV/0!	Shared	High	High	Peak Found	Peak Found	Not Found	Peak Found	Peak Found	Not Found	High	0.0002072	0.000538	3.56	22.21
	FALSE	High	[K].TPSVTVQSSGSFSQK.[F]		8.78879e-05	0.000558019	1	5	8	P14046	P14046 [1278-1292]		0	1539.76	0.856	1.399	0.552	1	1	1	90	147	#DIV/0!	#DIV/0!	#DIV/0!		High	High	High	High	High	Peak Found	High	High	High	0.0002072	1.832e-06	4.52	26.46
	FALSE	High	[K].VHLSFSPSQSLPASQTHMR.[V]	1xOxidation [M18]	0.003451	0.000558019	2	7	9	Q03626; P14046	Q03626 [568-586]; P14046 [568-586]		0	2126.04	0.753	1.116	0.379	1	1	1	92.7	137.5	#DIV/0!	#DIV/0!	#DIV/0!	Shared	High	High	High	High	Peak Found	Peak Found	High	High	High	0.0002072	0.0002898	3.27	29.55
	FALSE	High	[K].VLIVEPEGIK.[K]		0.0175869	0.000558019	2	9	4	Q03626; P14046	Q03626 [915-924]; P14046 [905-914]		0	1096.66	0.351	0.993	0.651	0.62229	1	1	46.9	132.6	#DIV/0!	#DIV/0!	#DIV/0!	Shared	High	High	High	High	Peak Found	Peak Found	Peak Found	Peak Found	High	0.0002072	0.002765	2.79	35.08
	FALSE	High	[K].VLIVEPEGIKK.[E]		0.0200524	0.000558019	2	9	7	Q03626; P14046	Q03626 [915-925]; P14046 [905-915]		1	1224.76	1.732	1.157	0.823	0.975833	1	1	147	98.2	#DIV/0!	#DIV/0!	#DIV/0!	Shared	High	High	High	High	High	Peak Found	High	Peak Found	High	0.0002072	0.003319	3.03	28.7
	FALSE	High	[K].YGAATFSK.[S]		0.103619	0.00534179	2	10	2	Q03626; P14046	Q03626 [1277-1284]; P14046 [1267-1274]		0	844.42	100	4.334	0.01	0.975833			380.2	16.1	#DIV/0!	#DIV/0!	#DIV/0!	Shared	High	Peak Found	Peak Found	Not Found	Not Found	Not Found	Peak Found	Peak Found	High	0.001884	0.03356	2.43	22.42
	FALSE	High	[K].YMVLVPSQLYTETPEK.[I]	1xOxidation [M2]	0.000315288	0.000558019	2	8	9	Q03626; P14046	Q03626 [31-46]; P14046 [31-46]		0	1913.96	0.781	1.158	0.462	1	1		91.9	136.2	#DIV/0!	#DIV/0!	#DIV/0!	Shared	High	High	High	High	High	Not Found	High	High	High	0.0002072	1.069e-05	3.32	42.56
High	Master Protein	Q03626	Murinoglobulin-1 OS=Rattus norvegicus OX=10116 GN=Mug1 PE=2 SV=1	0	183.183	28	32	162	15	165.2	594.58	32	defense response;regulation of biological process;response to stimulus	extracellular	enzyme regulator activity	Pf00207, Pf01835, Pf07677, Pf07678, Pf07703, Pf10569, Pf11974, Pf13249	497794		Mug1			0	0.981225	1.20443	0.667642	100	102.4	122.3	76.3	57.1	102.6	115.2	124	High	High	High	High	High	High	High	High
	Checked	Confidence	Annotated Sequence	Modifications	Qvality PEP	Qvality q-value	# Protein Groups	# Proteins	# PSMs	Master Protein Accessions	Positions in Master Proteins	Modifications in Master Proteins	# Missed Cleavages	Theo. MH+ [Da]	Abundance Ratio: (controle CARD445) / (remplissage)	Abundance Ratio: (LPS) / (remplissage)	Abundance Ratio: (NButGT) / (remplissage)	Abundance Ratio Adj. P-Value: (controle CARD445) / (remplissage)	Abundance Ratio Adj. P-Value: (LPS) / (remplissage)	Abundance Ratio Adj. P-Value: (NButGT) / (remplissage)	Abundances (Grouped): controle CARD445	Abundances (Grouped): LPS	#DIV/0!	#DIV/0!	#DIV/0!	Quan Info	Found in Sample: [S69] F69: Sample, 1, controle CARD445	Found in Sample: [S80] F80: Sample, 2, controle CARD445	Found in Sample: [S65] F65: Sample, 5, LPS	Found in Sample: [S66] F66: Sample, 6, LPS	Found in Sample: [S61] F61: Sample, 1, NButGT	Found in Sample: [S62] F62: Sample, 2, NButGT	Found in Sample: [S63] F63: Sample, 3, remplissage	Found in Sample: [S64] F64: Sample, 4, remplissage	Confidence (by Search Engine): Sequest HT	Percolator q-Value (by Search Engine): Sequest HT	Percolator PEP (by Search Engine): Sequest HT	XCorr (by Search Engine): Sequest HT	Top Apex RT [min]
	FALSE	High	[R].AHFSVMGDILSSAIK.[N]	1xOxidation [M6]	3.83765e-05	0.000558019	2	9	8	Q03626; P14046	Q03626 [959-973]; P14046 [949-963]		0	1591.81	0.597	1.086	0.758	1	1	1	69.4	126.3	#DIV/0!	#DIV/0!	#DIV/0!	Shared	High	High	High	High	High	Peak Found	Peak Found	High	High	0.0002072	5.818e-07	4.25	38.09
	FALSE	High	[R].DMGLTAFTNLK.[I]	1xOxidation [M2]	0.0251789	0.000558019	1	4	6	Q03626	Q03626 [672-682]		0	1226.61	1.19	1.024	0.599	1	1	1	124.8	107.5	#DIV/0!	#DIV/0!	#DIV/0!		High	High	High	High	High	Peak Found	High	Peak Found	High	0.0002072	0.004564	3.13	39.94
	FALSE	High	[R].DTEELTYSVPYGR.[E]		0.000791616	0.000558019	1	6	9	Q03626	Q03626 [650-662]		0	1529.71	1.617	1.036	0.756	1	1	1	146.7	94	#DIV/0!	#DIV/0!	#DIV/0!		High	High	High	High	High	High	High	High	High	0.0002072	3.785e-05	3.48	37.01
	FALSE	High	[K].EEHSFTVMEFVLPR.[F]	1xOxidation [M8]	0.00766766	0.000558019	2	10	1	Q03626; P14046	Q03626 [215-228]; P14046 [215-228]		0	1736.83	0.01	0.977	0.462		1	1		160.2	#DIV/0!	#DIV/0!	#DIV/0!	Shared	Not Found	Not Found	High	Peak Found	Peak Found	Peak Found	Peak Found	Peak Found	High	0.0002072	0.0008735	3.44	42.13
	FALSE	High	[K].ESVVFVQTDKPVYKPGQSVK.[F]		9.21089e-06	0.000558019	1	2	8	Q03626	Q03626 [126-145]		0	2235.2	0.298	0.862	0.831	0.641241	1	1	39.8	115.2	#DIV/0!	#DIV/0!	#DIV/0!		High	High	High	High	High	High	High	High	High	0.0002072	8.109e-08	4.98	29.48
	FALSE	High	[K].FSIDTSSISGYSLNIK.[V]		0.000580209	0.000558019	1	5	4	Q03626	Q03626 [405-420]		0	1731.88	0.01	1.027	0.587		1	1		157.2	#DIV/0!	#DIV/0!	#DIV/0!		Not Found	Not Found	High	High	High	Peak Found	Peak Found	High	High	0.0002072	2.478e-05	4.23	47.34
	FALSE	High	[K].GDPIPNEQVFIK.[A]		0.144002	0.00766763	1	6	2	Q03626	Q03626 [374-385]		0	1356.72	0.241	0.928	0.507	0.350621	1	1	36.1	138.7	#DIV/0!	#DIV/0!	#DIV/0!		High	Peak Found	High	Peak Found	Peak Found	Peak Found	Peak Found	Peak Found	High	0.002706	0.05382	2.15	37.57
	FALSE	High	[R].GGEFEMMPLGVNK.[S]	2xOxidation [M6; M7]	0.00100799	0.000558019	1	2	3	Q03626	Q03626 [710-722]		0	1440.65	2.139	1.255	0.504	1	1	1	174.7	102.5	#DIV/0!	#DIV/0!	#DIV/0!		High	High	Peak Found	High	Peak Found	Peak Found	Peak Found	Peak Found	High	0.0002072	5.317e-05	3.57	29.08
	FALSE	High	[R].GGEFEMMPLGVNKSPLPK.[E]	2xOxidation [M6; M7]	0.0189411	0.000558019	1	2	1	Q03626	Q03626 [710-727]		1	1962.97	4.019	0.01	0.01				320.3		#DIV/0!	#DIV/0!	#DIV/0!		Not Found	High	Not Found	Not Found	Not Found	Not Found	Peak Found	Not Found	High	0.0002072	0.00306	2.58	31.4
	FALSE	High	[R].HAEEHHTAYAVYSLSK.[S]		1.51956e-05	0.000558019	1	4	5	Q03626	Q03626 [439-454]		0	1842.88	0.787	1.01	0.941	1	1	1	84.2	108.1	#DIV/0!	#DIV/0!	#DIV/0!		High	High	High	Peak Found	High	Peak Found	High	Peak Found	High	0.0002072	1.614e-07	4.37	24.48
	FALSE	High	[R].HGIPFFVK.[VI]		0.0538983	0.00251029	2	10	6	Q03626; P14046	Q03626 [359-366]; P14046 [359-366]		0	944.535	0.877	1.094	0.805	1	1		92.9	115.9	#DIV/0!	#DIV/0!	#DIV/0!	Shared	High	High	High	High	High	Not Found	High	Peak Found	High	0.0008988	0.01327	3.23	34.83
	FALSE	High	[R].HTSSWLVTPK.[S]		0.140284	0.00766763	2	9	1	Q03626; P14046	Q03626 [867-876]; P14046 [857-866]		0	1155.62	0.04	1.029	0.844		1	1	5.5	141.3	#DIV/0!	#DIV/0!	#DIV/0!	Shared	Not Found	Peak Found	High	Peak Found	Peak Found	Peak Found	Peak Found	Peak Found	High	0.002706	0.05153	2.94	27.9
	FALSE	High	[R].LPSSEEEESLDINIEGAK.[H]		9.82134e-07	0.000558019	2	9	12	Q03626; P14046	Q03626 [94-111]; P14046 [94-111]		0	1959.94	0.119	0.942	0.594	0.62229	1	1	17.9	141.9	#DIV/0!	#DIV/0!	#DIV/0!	Shared	High	Peak Found	High	High	High	High	High	High	High	0.0002072	3.692e-09	5.63	38.99
	FALSE	High	[R].LTAQPAPSPEDLALSMGTIK.[W]		0.00115723	0.000558019	2	7	2	Q03626; P14046	Q03626 [1230-1249]; P14046 [1220-1239]		0	2040.07									#DIV/0!	#DIV/0!	#DIV/0!	No Quan Values	High	Not Found	Not Found	Not Found	High	Not Found	Not Found	Not Found	High	0.0002072	6.402e-05	3.78
	FALSE	High	[R].LTAQPAPSPEDLALSMGTIK.[W]	1xOxidation [M16]	6.8289e-06	0.000558019	2	7	7	Q03626; P14046	Q03626 [1230-1249]; P14046 [1220-1239]		0	2056.06	0.396	0.968	0.624	1	1	1	53	129.6	#DIV/0!	#DIV/0!	#DIV/0!	Shared	High	High	High	High	Peak Found	High	Peak Found	High	High	0.0002072	5.384e-08	5.24	39.61
	FALSE	High	[R].LVDIKGDPIPNEQVFIK.[A]		8.10853e-05	0.000558019	1	6	6	Q03626	Q03626 [369-385]		1	1925.07	2.627	1.38	0.497	1	1	1	190.9	100.3	#DIV/0!	#DIV/0!	#DIV/0!		High	High	High	High	Peak Found	Peak Found	Peak Found	High	High	0.0002072	1.634e-06	4.37	41.24
	FALSE	High	[K].MLIYTILPDGEVIADSVTFQVEK.[C]	1xOxidation [M1]	0.0135213	0.000558019	1	4	1	Q03626	Q03626 [540-562]		0	2597.34	0.01	0.537	0.58		1			101.5	#DIV/0!	#DIV/0!	#DIV/0!		Not Found	Not Found	Peak Found	High	Not Found	Peak Found	Peak Found	Peak Found	High	0.0002072	0.001925	3.76	51.07
	FALSE	High	[K].MLSGFIPLKPTVK.[K]	1xOxidation [M1]	0.000251912	0.000558019	2	10	11	Q03626; P14046	Q03626 [1398-1410]; P14046 [1388-1400]		0	1446.84	0.545	1.177	0.458	1	1	1	68.5	148.1	#DIV/0!	#DIV/0!	#DIV/0!	Shared	High	High	High	High	Peak Found	Peak Found	High	High	High	0.0002072	7.828e-06	3.04	36
	FALSE	High	[K].NKESVVFVQTDKPVYKPGQSVK.[F]		1.20714e-05	0.000558019	1	2	3	Q03626	Q03626 [124-145]		1	2477.34	100		100				356.7		#DIV/0!	#DIV/0!	#DIV/0!		High	High	Not Found	Not Found	Peak Found	Not Found	Not Found	Not Found	High	0.0002072	1.183e-07	4.49	26.32
	FALSE	High	[R].NKVHLSFSPSQSLPASQTHMR.[V]	1xOxidation [M20]	0.0589203	0.00251029	2	7	1	Q03626; P14046	Q03626 [566-586]; P14046 [566-586]		1	2368.18	100						400		#DIV/0!	#DIV/0!	#DIV/0!	Shared	Not Found	High	Not Found	Not Found	Not Found	Not Found	Not Found	Not Found	High	0.0008988	0.01496	3.64	26.04
	FALSE	High	[K].NLHPLNELFPLAYIEDPK.[M]		0.000259265	0.000558019	2	6	9	Q03626; P14046	Q03626 [154-171]; P14046 [154-171]		0	2123.12	0.017	0.848	0.758		1	1	2.5	129.3	#DIV/0!	#DIV/0!	#DIV/0!	Shared	Peak Found	Not Found	High	High	High	High	High	High	High	0.0002072	8.166e-06	5.13	50
	FALSE	High	[K].QLSFSLSAEPIQGPYK.[I]		9.86075e-05	0.000558019	2	10	4	Q03626; P14046	Q03626 [189-204]; P14046 [189-204]		0	1764.92	0.345	1.017	0.73	1	1	1	44.6	131.6	#DIV/0!	#DIV/0!	#DIV/0!	Shared	High	Peak Found	High	High	Peak Found	Peak Found	High	Peak Found	High	0.0002072	2.134e-06	4.71	44.92
	FALSE	High	[K].QQNSHGGFSSTQDTVVALDALSK.[Y]		7.23338e-06	0.000558019	1	6	4	Q03626	Q03626 [1254-1276]		0	2390.16	0.167	0.234	0.749	0.945832	1	1	31	43.5	#DIV/0!	#DIV/0!	#DIV/0!		High	Peak Found	High	High	Peak Found	High	Peak Found	Peak Found	High	0.0002072	5.829e-08	5.07	39.43
	FALSE	High	[K].QSGVKEEHSFTVMEFVLPR.[F]	1xOxidation [M13]	0.013065	0.000558019	2	10	1	Q03626; P14046	Q03626 [210-228]; P14046 [210-228]		1	2236.11	100	100					347.3	52.7	#DIV/0!	#DIV/0!	#DIV/0!	Shared	High	Peak Found	Peak Found	Not Found	Not Found	Not Found	Not Found	Not Found	High	0.0002072	0.001836	3.36	35.79
	FALSE	High	[K].SEGYLYTPQASSAEVEMSAYVVLAR.[L]	1xOxidation [M17]	9.26404e-06	0.000558019	2	7	6	Q03626; P14046	Q03626 [1205-1229]; P14046 [1195-1219]		0	2737.3	0.014	0.221	0.075		1	1	4.3	67.6	#DIV/0!	#DIV/0!	#DIV/0!	Shared	High	Not Found	High	High	Peak Found	Peak Found	High	High	High	0.0002072	8.155e-08	5.77	49.07
	FALSE	High	[R].SSGSLFNNAMK.[G]	1xOxidation [M10]	0.0076238	0.000558019	1	6	1	Q03626	Q03626 [1095-1105]		0	1171.54	1.187	1.284	0.221	1	1	1	128.6	139.1	#DIV/0!	#DIV/0!	#DIV/0!		High	Peak Found	Peak Found	Peak Found	Peak Found	Peak Found	Peak Found	Peak Found	High	0.0002072	0.0008711	3.04	24.64
	FALSE	High	[K].TLMAYAFALAGNQEK.[R]	1xOxidation [M3]	0.00019783	0.000558019	1	4	3	Q03626	Q03626 [1161-1175]		0	1643.81	0.697	1.539	0.648	1	1		71.8	158.5	#DIV/0!	#DIV/0!	#DIV/0!		High	Peak Found	High	Peak Found	Peak Found	Not Found	Peak Found	Peak Found	High	0.0002072	5.621e-06	3.82	42.76
	FALSE	High	[K].TPLVTIQSSGSFSQK.[F]		4.66695e-05	0.000558019	1	4	6	Q03626	Q03626 [1288-1302]		0	1579.83	0.249	0.947	0.386	1	1	1	38.6	146.7	#DIV/0!	#DIV/0!	#DIV/0!		High	Peak Found	High	High	High	Peak Found	High	High	High	0.0002072	7.624e-07	4.93	34.19
	FALSE	High	[K].VHLSFSPSQSLPASQTHMR.[V]	1xOxidation [M18]	0.003451	0.000558019	2	7	9	Q03626; P14046	Q03626 [568-586]; P14046 [568-586]		0	2126.04	0.753	1.116	0.379	1	1	1	92.7	137.5	#DIV/0!	#DIV/0!	#DIV/0!	Shared	High	High	High	High	Peak Found	Peak Found	High	High	High	0.0002072	0.0002898	3.27	29.55
	FALSE	High	[K].VLIVEPEGIK.[K]		0.0175869	0.000558019	2	9	4	Q03626; P14046	Q03626 [915-924]; P14046 [905-914]		0	1096.66	0.351	0.993	0.651	0.62229	1	1	46.9	132.6	#DIV/0!	#DIV/0!	#DIV/0!	Shared	High	High	High	High	Peak Found	Peak Found	Peak Found	Peak Found	High	0.0002072	0.002765	2.79	35.08
	FALSE	High	[K].VLIVEPEGIKK.[E]		0.0200524	0.000558019	2	9	7	Q03626; P14046	Q03626 [915-925]; P14046 [905-915]		1	1224.76	1.732	1.157	0.823	0.975833	1	1	147	98.2	#DIV/0!	#DIV/0!	#DIV/0!	Shared	High	High	High	High	High	Peak Found	High	Peak Found	High	0.0002072	0.003319	3.03	28.7
	FALSE	High	[K].YGAATFSK.[S]		0.103619	0.00534179	2	10	2	Q03626; P14046	Q03626 [1277-1284]; P14046 [1267-1274]		0	844.42	100	4.334	0.01	0.975833			380.2	16.1	#DIV/0!	#DIV/0!	#DIV/0!	Shared	High	Peak Found	Peak Found	Not Found	Not Found	Not Found	Peak Found	Peak Found	High	0.001884	0.03356	2.43	22.42
	FALSE	High	[K].YMVLVPSQLYTETPEK.[I]	1xOxidation [M2]	0.000315288	0.000558019	2	8	9	Q03626; P14046	Q03626 [31-46]; P14046 [31-46]		0	1913.96	0.781	1.158	0.462	1	1		91.9	136.2	#DIV/0!	#DIV/0!	#DIV/0!	Shared	High	High	High	High	High	Not Found	High	High	High	0.0002072	1.069e-05	3.32	42.56
High	Master Protein	A0A096P6L8	Fibronectin OS=Rattus norvegicus OX=10116 GN=Fn1 PE=1 SV=2	0	172.908	24	34	121	34	272.3	443.16	34	cell differentiation;cell organization and biogenesis;cellular component movement;cellular homeostasis;defense response;metabolic process;regulation of biological process;response to stimulus	extracellular;membrane	enzyme regulator activity;metal ion binding;protein binding;structural molecule activity	Pf00039, Pf00040, Pf00041	25661	ENSRNOG00000014288.8	Fn1	Regulation of Insulin-like Growth Factor (IGF) transport and uptake by Insulin-like Growth Factor Binding Proteins (IGFBPs); Syndecan interactions; Degradation of the extracellular matrix; Molecules associated with elastic fibres; ECM proteoglycans; p130Cas linkage to MAPK signaling for integrins; Post-translational protein phosphorylation; MET activates PTK2 signaling; Platelet degranulation ; G…	ECM-receptor interaction; AGE-RAGE signaling pathway in diabetic complications; Focal adhesion; Amoebiasis; Regulation of actin cytoskeleton; Small cell lung cancer; PI3K-Akt signaling pathway; Bacterial invasion of epithelial cells; Pathways in cancer; Proteoglycans in cancer	0	1.51677	1.21929	0.727132	119.3	20.8	127.4	85.1	37.4	151	121.8	137.3	High	High	High	High	High	High	High	High
	Checked	Confidence	Annotated Sequence	Modifications	Qvality PEP	Qvality q-value	# Protein Groups	# Proteins	# PSMs	Master Protein Accessions	Positions in Master Proteins	Modifications in Master Proteins	# Missed Cleavages	Theo. MH+ [Da]	Abundance Ratio: (controle CARD445) / (remplissage)	Abundance Ratio: (LPS) / (remplissage)	Abundance Ratio: (NButGT) / (remplissage)	Abundance Ratio Adj. P-Value: (controle CARD445) / (remplissage)	Abundance Ratio Adj. P-Value: (LPS) / (remplissage)	Abundance Ratio Adj. P-Value: (NButGT) / (remplissage)	Abundances (Grouped): controle CARD445	Abundances (Grouped): LPS	#DIV/0!	#DIV/0!	#DIV/0!	Quan Info	Found in Sample: [S69] F69: Sample, 1, controle CARD445	Found in Sample: [S80] F80: Sample, 2, controle CARD445	Found in Sample: [S65] F65: Sample, 5, LPS	Found in Sample: [S66] F66: Sample, 6, LPS	Found in Sample: [S61] F61: Sample, 1, NButGT	Found in Sample: [S62] F62: Sample, 2, NButGT	Found in Sample: [S63] F63: Sample, 3, remplissage	Found in Sample: [S64] F64: Sample, 4, remplissage	Confidence (by Search Engine): Sequest HT	Percolator q-Value (by Search Engine): Sequest HT	Percolator PEP (by Search Engine): Sequest HT	XCorr (by Search Engine): Sequest HT	Top Apex RT [min]
	FALSE	High	[R].APITGYIIR.[H]		0.071517	0.00298366	1	3	5	A0A096P6L8	A0A096P6L8 [1473-1481]		0	1003.59	0.426	0.784	0.351	1	1	1	66.5	122.5	#DIV/0!	#DIV/0!	#DIV/0!		High	Peak Found	High	Peak Found	High	Peak Found	High	High	High	0.001066	0.0197	2.26	35.01
	FALSE	High	[K].ATGVFTTLQPLR.[S]		0.00271073	0.000558019	1	3	7	A0A096P6L8	A0A096P6L8 [1077-1088]		0	1303.74	0.389	0.847	0.496	1	1	1	56.9	124.1	#DIV/0!	#DIV/0!	#DIV/0!		High	High	High	High	High	Peak Found	High	High	High	0.0002072	0.0002077	3.35	40.46
	FALSE	High	[K].DLQFVEVTDVK.[V]		0.0191583	0.000558019	1	3	4	A0A096P6L8	A0A096P6L8 [911-921]		0	1292.67	0.219	0.381	0.401	1	1	1	43.9	76.2	#DIV/0!	#DIV/0!	#DIV/0!		High	Peak Found	High	Peak Found	Peak Found	Peak Found	High	High	High	0.0002072	0.003113	3.43	41.61
	FALSE	High	[K].DTLTSRPAQGVVTTLENVSPPR.[R]		0.000463588	0.000558019	1	3	1	A0A096P6L8	A0A096P6L8 [1887-1908]		0	2338.24	0.797	0.812	2.021		1		68.8	70.2	#DIV/0!	#DIV/0!	#DIV/0!		High	Not Found	Peak Found	Peak Found	Not Found	Peak Found	Peak Found	Peak Found	High	0.0002072	1.819e-05	4.52	41.43
	FALSE	High	[K].EATIPGHLNSYTIK.[G]		0.0226001	0.000558019	1	3	4	A0A096P6L8	A0A096P6L8 [656-669]		0	1543.81	0.365	0.959	1.338	1	1	1	39.8	104.8	#DIV/0!	#DIV/0!	#DIV/0!		High	Peak Found	Peak Found	High	Peak Found	High	Peak Found	Peak Found	High	0.0002072	0.003925	3.17	30.81
	FALSE	High	[R].EESPPLIGQQSTVSDVPR.[D]		1.20021e-05	0.000558019	1	3	13	A0A096P6L8	A0A096P6L8 [1525-1542]		0	1938.98	0.153	0.475	0.591	0.998408	1	1	27.5	85.7	#DIV/0!	#DIV/0!	#DIV/0!		High	High	High	High	High	High	High	High	High	0.0002072	1.167e-07	3.65	35.09
	FALSE	High	[R].FLTTTPNSLLVSWQAPR.[A]		9.25594e-05	0.000558019	1	3	1	A0A096P6L8	A0A096P6L8 [2001-2017]		0	1931.04	0.142	0.516	0.333		1		28.5	103.8	#DIV/0!	#DIV/0!	#DIV/0!		High	Not Found	Peak Found	Peak Found	Peak Found	Not Found	Peak Found	Peak Found	High	0.0002072	1.967e-06	3.84	50.07
	FALSE	High	[K].FTQVSPTTLTAQWTAPSVK.[L]		6.2228e-05	0.000558019	1	3	1	A0A096P6L8	A0A096P6L8 [1820-1838]		0	2063.08	100						400		#DIV/0!	#DIV/0!	#DIV/0!		High	Not Found	Not Found	Not Found	Not Found	Not Found	Not Found	Not Found	High	0.0002072	1.135e-06	4.49	44.99
	FALSE	High	[R].GDSPASSKPVSINYQTEIDKPSQMQVTDVQDNSISVR.[W]	1xOxidation [M24]	5.48766e-06	0.000558019	1	3	2	A0A096P6L8	A0A096P6L8 [1615-1651]		0	4036.94	0.886	0.888	0.297		1	1	115.4	115.7	#DIV/0!	#DIV/0!	#DIV/0!		High	Not Found	Peak Found	Peak Found	Peak Found	High	Peak Found	Peak Found	High	0.0002072	3.954e-08	6.04	34.96
	FALSE	High	[K].GLAFTDVDVDSIK.[I]		0.15894	0.00904473	1	2	1	A0A096P6L8	A0A096P6L8 [1727-1739]		0	1379.71	0.93	0.493	1.407				97.1	51.5	#DIV/0!	#DIV/0!	#DIV/0!		Not Found	High	Peak Found	Peak Found	Not Found	Peak Found	Not Found	Peak Found	High	0.003194	0.06198	3.07	43.29
	FALSE	High	[K].GLTPGVIYEGQLISIQQYGHQEVTR.[F]		1.45247e-06	0.000558019	1	3	6	A0A096P6L8	A0A096P6L8 [670-694]		0	2786.45	0.01	0.764	0.734		1	1		122.3	#DIV/0!	#DIV/0!	#DIV/0!		Not Found	Not Found	High	High	High	High	High	High	High	0.0002072	6.314e-09	6.04	46.29
	FALSE	High	[R].GVTYNIIVEALHNQR.[R]		0.00131335	0.000558019	1	3	6	A0A096P6L8	A0A096P6L8 [2255-2269]		0	1726.92	0.018	0.814	0.456		1	1	3.1	142.3	#DIV/0!	#DIV/0!	#DIV/0!		Peak Found	Not Found	High	High	High	High	High	Peak Found	High	0.0002072	7.639e-05	3.77	44.81
	FALSE	High	[R].HVLQSASAGSGSFTDVR.[T]		0.00024903	0.000558019	1	3	2	A0A096P6L8	A0A096P6L8 [274-290]		0	1718.85	1.364	0.151	1.886				124	13.7	#DIV/0!	#DIV/0!	#DIV/0!		High	Not Found	Not Found	Peak Found	Not Found	Peak Found	Peak Found	Peak Found	High	0.0002072	7.675e-06	4.61	28.24
	FALSE	High	[K].LGVRPSQGGEAPR.[E]		0.00036828	0.000558019	1	3	6	A0A096P6L8	A0A096P6L8 [1116-1128]		0	1323.71	1.931	2.02	6.357	1	1		68.3	71.5	#DIV/0!	#DIV/0!	#DIV/0!		High	Peak Found	High	High	Not Found	High	Peak Found	High	High	0.0002072	1.316e-05	3.85	19.02
	FALSE	High	[R].ITYGETGGNSPVQEFTVPGSK.[S]		1.30841e-05	0.000558019	1	3	4	A0A096P6L8	A0A096P6L8 [1570-1590]		0	2168.05	0.161	0.847	0.371	1	1	1	27.1	142.4	#DIV/0!	#DIV/0!	#DIV/0!		High	Peak Found	Peak Found	High	Peak Found	High	Peak Found	Peak Found	High	0.0002072	1.32e-07	4.47	40.23
	FALSE	High	[R].NLQPGSEYTVTLMAVK.[G]	1xOxidation [M13]	0.000505375	0.000558019	1	3	6	A0A096P6L8	A0A096P6L8 [1054-1069]		0	1766.9	1.094	0.823	0.447	1	1	1	130.1	97.9	#DIV/0!	#DIV/0!	#DIV/0!		High	High	High	High	Peak Found	Peak Found	High	High	High	0.0002072	2.051e-05	3.22	38.19
	FALSE	High	[R].NTFAEVTGLSPGVTYLFK.[V]		0.000294253	0.000558019	1	3	4	A0A096P6L8	A0A096P6L8 [958-975]		0	1944.01	0.29	1.012	0.358		1	1	43.6	152.2	#DIV/0!	#DIV/0!	#DIV/0!		Peak Found	Not Found	High	High	Peak Found	Peak Found	High	High	High	0.0002072	9.677e-06	4.69	50.08
	FALSE	High	[K].QSLILSTSQTTAPDAPPDPTVDQVDDTSIVVR.[W]		0.000203604	0.000558019	1	3	4	A0A096P6L8	A0A096P6L8 [798-829]		0	3366.69	0.317	0.712	0.01				62.5	140.4	#DIV/0!	#DIV/0!	#DIV/0!		Peak Found	Not Found	High	High	Not Found	Not Found	High	High	High	0.0002072	5.81e-06	4.2	46.45
	FALSE	High	[K].QYNVGPMASKYPLR.[N]	1xOxidation [M7]	0.0793905	0.00338498	1	3	1	A0A096P6L8	A0A096P6L8 [1040-1053]		1	1639.83	8.017	10.271	57.724				41.6	53.3	#DIV/0!	#DIV/0!	#DIV/0!		High	Not Found	Not Found	Peak Found	Not Found	Peak Found	Peak Found	Not Found	High	0.001206	0.02283	3.39	25.74
	FALSE	High	[R].RPGAAEPSPDGTTGHTYNQYTQR.[Y]		4.89109e-06	0.000558019	1	3	4	A0A096P6L8	A0A096P6L8 [2425-2447]		0	2504.15	0.541	0.984	0.836	1	1	1	64.4	117.1	#DIV/0!	#DIV/0!	#DIV/0!		High	Peak Found	High	Peak Found	Peak Found	High	High	Peak Found	High	0.0002072	3.39e-08	5.84	22.6
	FALSE	High	[K].SQTVSPDQTEMTIEGLQPTVEYVVSVYAQNR.[N]	1xOxidation [M11]	0.0190494	0.000558019	1	3	1	A0A096P6L8	A0A096P6L8 [1677-1707]		0	3485.67									#DIV/0!	#DIV/0!	#DIV/0!	No Quan Values	Not Found	Not Found	Not Found	High	Not Found	Not Found	Not Found	Not Found	High	0.0002072	0.003084	4.38
	FALSE	High	[R].SSPVVIDASTAIDAPSNLR.[F]		0.00013377	0.000558019	1	3	9	A0A096P6L8	A0A096P6L8 [1982-2000]		0	1913	0.962	0.893	0.786		1	1	105.7	98.1	#DIV/0!	#DIV/0!	#DIV/0!		High	Not Found	High	High	High	High	High	High	High	0.0002072	3.27e-06	4.66	40.79
	FALSE	High	[K].STATINNIKPGADYTITLYAVTGR.[G]		0.00015358	0.000558019	1	3	4	A0A096P6L8	A0A096P6L8 [1591-1614]		0	2540.34	0.095	0.791	0.444	0.62229	1	1	16.3	135.8	#DIV/0!	#DIV/0!	#DIV/0!		Peak Found	Peak Found	High	Peak Found	High	High	High	Peak Found	High	0.0002072	3.96e-06	5.61	44.67
	FALSE	High	[R].STTPDITGYR.[I]		0.0326828	0.000558019	1	3	3	A0A096P6L8	A0A096P6L8 [1197-1206]		0	1110.54	1.082	1.015	0.868	1	1	1	109.2	102.4	#DIV/0!	#DIV/0!	#DIV/0!		High	High	High	Peak Found	Peak Found	Peak Found	Peak Found	Peak Found	High	0.0002072	0.006575	2.24	27.2
	FALSE	High	[R].SYTITGLQPGTDYK.[I]		0.00089843	0.000558019	1	3	2	A0A096P6L8	A0A096P6L8 [1957-1970]		0	1543.76	2.048	3.725	7.838	1	1		56.1	102	#DIV/0!	#DIV/0!	#DIV/0!		High	Peak Found	Peak Found	High	Not Found	Peak Found	Peak Found	Peak Found	High	0.0002072	4.536e-05	3.33	35.37
	FALSE	High	[K].TETITGFQVDAIPANGQTPVQR.[T]		0.000219419	0.000558019	1	3	1	A0A096P6L8	A0A096P6L8 [1928-1949]		0	2343.19									#DIV/0!	#DIV/0!	#DIV/0!	No Quan Values	High	Not Found	Not Found	Not Found	Not Found	Not Found	Not Found	Not Found	High	0.0002072	6.477e-06	4.74
	FALSE	High	[K].TGLDSPTGFDSSDVTANSFTVHWVAPR.[A]		0.00389371	0.000558019	1	3	3	A0A096P6L8	A0A096P6L8 [1446-1472]		0	2864.35	0.145	0.815	0.689	0.62229	1	1	21.9	123.1	#DIV/0!	#DIV/0!	#DIV/0!		High	Peak Found	High	Peak Found	Peak Found	Peak Found	High	Peak Found	High	0.0002072	0.0003431	4.13	47.96
	FALSE	High	[R].TKTETITGFQVDAIPANGQTPVQR.[T]		0.000273045	0.000558019	1	3	1	A0A096P6L8	A0A096P6L8 [1926-1949]		1	2572.34	1.816	0.728	0.451	1	1	1	181.9	72.9	#DIV/0!	#DIV/0!	#DIV/0!		High	Peak Found	Peak Found	Peak Found	Peak Found	Peak Found	Peak Found	Peak Found	High	0.0002072	8.756e-06	5.67	36.8
	FALSE	High	[R].TVLVTWTPPR.[A]		0.0223443	0.000558019	1	3	1	A0A096P6L8	A0A096P6L8 [1011-1020]		0	1169.67	0.297	0.522	0.557				50	87.8	#DIV/0!	#DIV/0!	#DIV/0!		High	Peak Found	Peak Found	Peak Found	Peak Found	Peak Found	Peak Found	Not Found	High	0.0002072	0.003874	2.86	38.76
	FALSE	High	[R].VDVLPVNLPGEHGQR.[L]		0.0122678	0.000558019	1	3	4	A0A096P6L8	A0A096P6L8 [938-952]		0	1629.87	0.27	0.857	0.477	1	1	1	41.4	131.7	#DIV/0!	#DIV/0!	#DIV/0!		High	Peak Found	Peak Found	High	Peak Found	High	Peak Found	High	High	0.0002072	0.001675	3.46	35.75
	FALSE	High	[K].VFAVHQGR.[E]		0.129642	0.00694243	1	3	1	A0A096P6L8	A0A096P6L8 [976-983]		0	913.5	14.409	1.124	0.01				348.6	27.2	#DIV/0!	#DIV/0!	#DIV/0!		High	Peak Found	Peak Found	Not Found	Not Found	Not Found	Not Found	Peak Found	High	0.002448	0.04602	2.08	18.17
	FALSE	High	[K].VTIMWTPPNSAVTGYR.[V]	1xOxidation [M4]	0.0263495	0.000558019	1	3	2	A0A096P6L8	A0A096P6L8 [922-937]		0	1808.9	0.477	0.607	0.977				62.4	79.3	#DIV/0!	#DIV/0!	#DIV/0!		High	Not Found	Not Found	Peak Found	Peak Found	Not Found	High	Not Found	High	0.0002072	0.00485	3.35	41.31
	FALSE	High	[R].WLPSTSPVTGYR.[V]		0.0285284	0.000558019	1	3	1	A0A096P6L8	A0A096P6L8 [1652-1663]		0	1363.7	100	100	100				330.9	48.1	#DIV/0!	#DIV/0!	#DIV/0!		High	Not Found	Peak Found	Peak Found	Peak Found	Not Found	Not Found	Not Found	High	0.0002072	0.005407	2.81	36.28
	FALSE	High	[K].YIVNVYQISEEGK.[Q]		0.0013752	0.000558019	1	3	6	A0A096P6L8	A0A096P6L8 [785-797]		0	1541.78	0.113	0.84	0.5	1	1	1	18.4	136.9	#DIV/0!	#DIV/0!	#DIV/0!		High	Peak Found	High	High	Peak Found	High	High	High	High	0.0002072	8.16e-05	3.42	39.66
High	Master Protein	A0A0G2K3K2	Actin, cytoplasmic 1 OS=Rattus norvegicus OX=10116 GN=Actb PE=1 SV=1	0	116.225	51	16	139	6	42.1	473.75	16	cell organization and biogenesis;response to stimulus	cytoskeleton;cytosol;membrane;nucleus	DNA binding;nucleotide binding;protein binding	Pf00022	81822	ENSRNOG00000034254.4	Actb			0	1.61508	1.01229	16.818	13.5	11.7	8	32.7	12.9	680	13.3	27.9	High	High	High	High	High	High	High	High
	Checked	Confidence	Annotated Sequence	Modifications	Qvality PEP	Qvality q-value	# Protein Groups	# Proteins	# PSMs	Master Protein Accessions	Positions in Master Proteins	Modifications in Master Proteins	# Missed Cleavages	Theo. MH+ [Da]	Abundance Ratio: (controle CARD445) / (remplissage)	Abundance Ratio: (LPS) / (remplissage)	Abundance Ratio: (NButGT) / (remplissage)	Abundance Ratio Adj. P-Value: (controle CARD445) / (remplissage)	Abundance Ratio Adj. P-Value: (LPS) / (remplissage)	Abundance Ratio Adj. P-Value: (NButGT) / (remplissage)	Abundances (Grouped): controle CARD445	Abundances (Grouped): LPS	#DIV/0!	#DIV/0!	#DIV/0!	Quan Info	Found in Sample: [S69] F69: Sample, 1, controle CARD445	Found in Sample: [S80] F80: Sample, 2, controle CARD445	Found in Sample: [S65] F65: Sample, 5, LPS	Found in Sample: [S66] F66: Sample, 6, LPS	Found in Sample: [S61] F61: Sample, 1, NButGT	Found in Sample: [S62] F62: Sample, 2, NButGT	Found in Sample: [S63] F63: Sample, 3, remplissage	Found in Sample: [S64] F64: Sample, 4, remplissage	Confidence (by Search Engine): Sequest HT	Percolator q-Value (by Search Engine): Sequest HT	Percolator PEP (by Search Engine): Sequest HT	XCorr (by Search Engine): Sequest HT	Top Apex RT [min]
	FALSE	High	[K].AGFAGDDAPR.[A]		0.013065	0.000558019	3	8	3	A0A0G2K3K2; P68136; P68035	A0A0G2K3K2 [22-31]; P68136 [21-30]; P68035 [21-30]		0	976.448	100	0.442	15.98	0.804608	1		343.1	1.4	#DIV/0!	#DIV/0!	#DIV/0!	Shared	High	High	Peak Found	Peak Found	Not Found	High	Peak Found	Peak Found	High	0.0002072	0.001826	2.9	21.98
	FALSE	High	[R].AVFPSIVGRPR.[H]		0.0193781	0.000558019	3	8	9	A0A0G2K3K2; P68136; P68035	A0A0G2K3K2 [32-42]; P68136 [31-41]; P68035 [31-41]		0	1198.71	0.762	0.541	1.783	1	1	1	74.6	53	#DIV/0!	#DIV/0!	#DIV/0!	Shared	High	High	High	Peak Found	High	High	Peak Found	High	High	0.0002072	0.003161	2.49	31.79
	FALSE	High	[R].DLTDYLMK.[I]		0.0487414	0.00251029	3	9	1	A0A0G2K3K2; P68136; P68035	A0A0G2K3K2 [187-194]; P68136 [186-193]; P68035 [186-193]		0	998.486	0.01	0.01	7.143						#DIV/0!	#DIV/0!	#DIV/0!	Shared	Not Found	Not Found	Not Found	Not Found	Not Found	High	Not Found	Peak Found	High	0.0008988	0.01152	2.67	43.98
	FALSE	High	[R].DLTDYLMK.[I]	1xOxidation [M7]	0.121658	0.00575804	3	9	2	A0A0G2K3K2; P68136; P68035	A0A0G2K3K2 [187-194]; P68136 [186-193]; P68035 [186-193]		0	1014.48	3.164	0.01	0.01				303.9		#DIV/0!	#DIV/0!	#DIV/0!	Shared	High	Peak Found	Not Found	Not Found	Not Found	Not Found	Not Found	Peak Found	High	0.002034	0.0422	2.02	39.07
	FALSE	High	[K].DLYANTVLSGGTTMYPGIADR.[M]		0.000508291	0.000558019	1	3	2	A0A0G2K3K2	A0A0G2K3K2 [295-315]		0	2215.07	0.125	0.536	3.636	1	1	1	9.4	40.5	#DIV/0!	#DIV/0!	#DIV/0!		Peak Found	Peak Found	Peak Found	Peak Found	Peak Found	High	Peak Found	Peak Found	High	0.0002072	2.059e-05	4.21	48.34
	FALSE	High	[K].DLYANTVLSGGTTMYPGIADR.[M]	1xOxidation [M14]	8.8983e-06	0.000558019	1	3	15	A0A0G2K3K2	A0A0G2K3K2 [295-315]		0	2231.06	0.481	0.93	6.082	1	1	1	22.7	43.8	#DIV/0!	#DIV/0!	#DIV/0!		High	High	Peak Found	High	High	High	High	High	High	0.0002072	7.718e-08	4.19	44.96
	FALSE	High	[K].EITALAPSTMK.[I]		0.0254666	0.000558019	3	8	3	A0A0G2K3K2; P68136; P68035	A0A0G2K3K2 [319-329]; P68136 [318-328]; P68035 [318-328]		0	1161.62	0.035	0.022	0.804				7.6	4.8	#DIV/0!	#DIV/0!	#DIV/0!	Shared	Peak Found	Peak Found	Not Found	Peak Found	Peak Found	High	Not Found	High	High	0.0002072	0.004617	2.99	30.77
	FALSE	High	[K].EITALAPSTMK.[I]	1xOxidation [M10]	0.0114532	0.000558019	3	8	13	A0A0G2K3K2; P68136; P68035	A0A0G2K3K2 [319-329]; P68136 [318-328]; P68035 [318-328]		0	1177.61	1.36	0.825	2.622	1	1	1	93.7	56.8	#DIV/0!	#DIV/0!	#DIV/0!	Shared	High	High	High	High	Peak Found	High	High	High	High	0.0002072	0.001532	2.58	26.12
	FALSE	High	[R].GYSFTTTAER.[E]		0.0361822	0.000558019	1	3	8	A0A0G2K3K2	A0A0G2K3K2 [200-209]		0	1132.53	1.544	1.054	6.138	1	1	1	63.4	43.3	#DIV/0!	#DIV/0!	#DIV/0!		High	High	High	High	Peak Found	High	High	High	High	0.0002072	0.007563	2.76	27.35
	FALSE	High	[R].HQGVMVGMGQK.[D]	2xOxidation [M5; M8]	0.0150733	0.000558019	3	9	3	A0A0G2K3K2; P68136; P68035	A0A0G2K3K2 [43-53]; P68136 [42-52]; P68035 [42-52]		0	1203.56	0.01	0.033	2.84					3.4	#DIV/0!	#DIV/0!	#DIV/0!	Shared	Not Found	Not Found	Not Found	Peak Found	Not Found	High	Not Found	High	High	0.0002072	0.002242	2.65	15.99
	FALSE	High	[R].HQGVMVGMGQKDSYVGDEAQSK.[R]	2xOxidation [M5; M8]	0.0166109	0.000558019	3	8	1	A0A0G2K3K2; P68136; P68035	A0A0G2K3K2 [43-64]; P68136 [42-63]; P68035 [42-63]		1	2383.07	100		100				156.2		#DIV/0!	#DIV/0!	#DIV/0!	Shared	High	Not Found	Not Found	Not Found	Not Found	Peak Found	Not Found	Not Found	High	0.0002072	0.002562	4.07	20.97
	FALSE	High	[R].KDLYANTVLSGGTTMYPGIADR.[M]		3.48002e-05	0.000558019	1	3	1	A0A0G2K3K2	A0A0G2K3K2 [294-315]		1	2343.16									#DIV/0!	#DIV/0!	#DIV/0!	No Quan Values	Not Found	Not Found	Not Found	Not Found	Not Found	High	Not Found	Not Found	High	0.0002072	5.091e-07	3.92
	FALSE	High	[R].KDLYANTVLSGGTTMYPGIADR.[M]	1xOxidation [M15]	0.000228437	0.000558019	1	3	3	A0A0G2K3K2	A0A0G2K3K2 [294-315]		1	2359.16		100	100					83.1	#DIV/0!	#DIV/0!	#DIV/0!		Not Found	Not Found	Not Found	High	Peak Found	High	Not Found	Not Found	High	0.0002072	6.843e-06	4.44	38
	FALSE	High	[K].IIAPPER.[K]		0.159763	0.00904473	3	9	2	A0A0G2K3K2; P68136; P68035	A0A0G2K3K2 [332-338]; P68136 [331-337]; P68035 [331-337]		0	795.472	31.226	0.097	0.01	0.812428			386.4	1.2	#DIV/0!	#DIV/0!	#DIV/0!	Shared	High	High	Peak Found	Not Found	Not Found	Not Found	Peak Found	Peak Found	High	0.003194	0.06234	2.08	22.35
	FALSE	High	[K].IWHHTFYNELR.[V]		0.137372	0.00734355	3	5	2	A0A0G2K3K2; P68136; P68035	A0A0G2K3K2 [88-98]; P68136 [87-97]; P68035 [87-97]		0	1515.75	0.01	0.128	9.863		1			4.6	#DIV/0!	#DIV/0!	#DIV/0!	Shared	Not Found	Not Found	Peak Found	Peak Found	Not Found	High	Peak Found	Peak Found	High	0.002586	0.05007	3.06	32.06
	FALSE	High	[R].MQKEITALAPSTMK.[I]	2xOxidation [M1; M13]	0.170799	0.00941967	3	8	1	A0A0G2K3K2; P68136; P68035	A0A0G2K3K2 [316-329]; P68136 [315-328]; P68035 [315-328]		1	1580.8									#DIV/0!	#DIV/0!	#DIV/0!	No Quan Values	High	Not Found	Not Found	Not Found	Not Found	Not Found	Not Found	Not Found	High	0.003331	0.06899	2.13
	FALSE	High	[K].QEYDESGPSIVHR.[K]		0.00132855	0.000558019	1	3	13	A0A0G2K3K2	A0A0G2K3K2 [363-375]		0	1516.7	0.159	0.694	4.401	1	1	1	10.2	44.4	#DIV/0!	#DIV/0!	#DIV/0!		High	High	High	High	High	High	High	High	High	0.0002072	7.776e-05	3.97	24.45
	FALSE	High	[KR].SYELPDGQVITIGNER.[F]		0.000194444	0.000558019	3	9	17	A0A0G2K3K2; P68136; P68035	A0A0G2K3K2 [242-257]; P68136 [241-256]; P68035 [241-256]		0	1790.89	0.338	0.51	2.085	1	1	1	34.4	51.8	#DIV/0!	#DIV/0!	#DIV/0!	Shared	High	High	High	High	High	High	High	High	High	0.0002072	5.479e-06	3.54	44.33
	FALSE	High	[R].TTGIVMDSGDGVTHTVPIYEGYALPHAILR.[L]		3.70742e-05	0.000558019	1	3	4	A0A0G2K3K2	A0A0G2K3K2 [151-180]		0	3183.61	0.01	0.161	100					0.6	#DIV/0!	#DIV/0!	#DIV/0!		Not Found	Not Found	Not Found	Peak Found	Not Found	High	Not Found	Peak Found	High	0.0002072	5.554e-07	4.03	46.44
	FALSE	High	[R].TTGIVMDSGDGVTHTVPIYEGYALPHAILR.[L]	1xOxidation [M6]	2.86164e-05	0.000558019	1	3	12	A0A0G2K3K2	A0A0G2K3K2 [151-180]		0	3199.61	0.01	0.944	6.723					43.6	#DIV/0!	#DIV/0!	#DIV/0!		Not Found	Not Found	High	High	High	High	Not Found	Peak Found	High	0.0002072	3.882e-07	5.12	44.44
	FALSE	High	[R].VAPEEHPVLLTEAPLNPK.[A]		1.64705e-05	0.000558019	1	3	24	A0A0G2K3K2	A0A0G2K3K2 [99-116]		0	1954.06	0.484	0.705	3.329	1	1	1	35.1	51.1	#DIV/0!	#DIV/0!	#DIV/0!		High	High	High	High	High	High	High	High	High	0.0002072	1.811e-07	4.93	35.35
High	Master Protein	P11507	Sarcoplasmic/endoplasmic reticulum calcium ATPase 2 OS=Rattus norvegicus OX=10116 GN=Atp2a2 PE=1 SV=1	0	116.21	26	24	110	24	114.7	398.63	24	cell organization and biogenesis;cellular homeostasis;regulation of biological process;response to stimulus;transport	endoplasmic reticulum;membrane	catalytic activity;metal ion binding;nucleotide binding;protein binding;transporter activity	Pf00122, Pf00689, Pf00690, Pf00702, Pf08282, Pf12710, Pf13246	29693	ENSRNOG00000001285.8	Atp2a2	Ion homeostasis; Ion transport by P-type ATPases; Reduction of cytosolic Ca++ levels	Pancreatic secretion; Calcium signaling pathway; Adrenergic signaling in cardiomyocytes; Alzheimer's disease; cAMP signaling pathway; Arrhythmogenic right ventricular cardiomyopathy (ARVC); Dilated cardiomyopathy; Cardiac muscle contraction; cGMP-PKG signaling pathway; Hypertrophic cardiomyopathy (HCM); Thyroid hormone signaling pathway	0	1.60015	1.14588	0.795181	70.4	65.4	134.6	82.7	70.6	127.4	91.8	157.2	High	High	High	High	High	High	High	High
	Checked	Confidence	Annotated Sequence	Modifications	Qvality PEP	Qvality q-value	# Protein Groups	# Proteins	# PSMs	Master Protein Accessions	Positions in Master Proteins	Modifications in Master Proteins	# Missed Cleavages	Theo. MH+ [Da]	Abundance Ratio: (controle CARD445) / (remplissage)	Abundance Ratio: (LPS) / (remplissage)	Abundance Ratio: (NButGT) / (remplissage)	Abundance Ratio Adj. P-Value: (controle CARD445) / (remplissage)	Abundance Ratio Adj. P-Value: (LPS) / (remplissage)	Abundance Ratio Adj. P-Value: (NButGT) / (remplissage)	Abundances (Grouped): controle CARD445	Abundances (Grouped): LPS	#DIV/0!	#DIV/0!	#DIV/0!	Quan Info	Found in Sample: [S69] F69: Sample, 1, controle CARD445	Found in Sample: [S80] F80: Sample, 2, controle CARD445	Found in Sample: [S65] F65: Sample, 5, LPS	Found in Sample: [S66] F66: Sample, 6, LPS	Found in Sample: [S61] F61: Sample, 1, NButGT	Found in Sample: [S62] F62: Sample, 2, NButGT	Found in Sample: [S63] F63: Sample, 3, remplissage	Found in Sample: [S64] F64: Sample, 4, remplissage	Confidence (by Search Engine): Sequest HT	Percolator q-Value (by Search Engine): Sequest HT	Percolator PEP (by Search Engine): Sequest HT	XCorr (by Search Engine): Sequest HT	Top Apex RT [min]
	FALSE	High	[K].AFTGREFDELSPSAQR.[D]		0.0125519	0.000558019	1	1	1	P11507	P11507 [651-666]		1	1810.87									#DIV/0!	#DIV/0!	#DIV/0!	No Quan Values	Not Found	High	Not Found	Not Found	Not Found	Not Found	Not Found	Not Found	High	0.0002072	0.001732	3.38
	FALSE	High	[K].AKDIVPGDIVEIAVGDKVPADIR.[L]		0.00151647	0.000558019	1	1	4	P11507	P11507 [142-164]		2	2390.33	0.205	1.797	1.508		1	1	18.2	159.4	#DIV/0!	#DIV/0!	#DIV/0!		Peak Found	Not Found	High	High	High	High	Peak Found	Peak Found	High	0.0002072	9.358e-05	4.88	45.76
	FALSE	High	[K].AMGVVVATGVNTEIGK.[I]	1xOxidation [M2]	0.000115847	0.000558019	1	1	7	P11507	P11507 [219-234]		0	1561.83	0.981	0.861	0.637	1	1	1	112.8	98.9	#DIV/0!	#DIV/0!	#DIV/0!		High	High	Peak Found	High	High	High	High	High	High	0.0002072	2.68e-06	4.66	31.51
	FALSE	High	[K].DIVPGDIVEIAVGDK.[V]		0.00107384	0.000558019	1	1	5	P11507	P11507 [144-158]		0	1539.83	0.079	0.825	0.923		1	1	11.2	116.8	#DIV/0!	#DIV/0!	#DIV/0!		High	Not Found	High	Peak Found	High	High	Peak Found	High	High	0.0002072	5.771e-05	3.77	50.04
	FALSE	High	[R].EEMHLEDSANFIK.[Y]	1xOxidation [M3]	0.01199	0.000558019	1	1	5	P11507	P11507 [573-585]		0	1578.71	0.435	1.006	0.952	1	1	1	51.2	118.6	#DIV/0!	#DIV/0!	#DIV/0!		High	High	Peak Found	High	Peak Found	High	High	Peak Found	High	0.0002072	0.00163	3.6	29.37
	FALSE	High	[R].EFDELSPSAQR.[D]		0.00297191	0.000558019	1	1	7	P11507	P11507 [656-666]		0	1278.6	0.641	0.872	0.861	1	1	1	75.9	103.4	#DIV/0!	#DIV/0!	#DIV/0!		High	High	High	High	High	High	Peak Found	High	High	0.0002072	0.0002361	3.02	29.29
	FALSE	High	[K].EFTLEFSR.[D]		0.0772425	0.00338498	1	6	5	P11507	P11507 [482-489]		0	1028.5	0.462	0.739	0.833	1	1	1	61	97.4	#DIV/0!	#DIV/0!	#DIV/0!		High	High	High	High	High	Peak Found	Peak Found	Peak Found	High	0.001206	0.02206	2.27	39.85
	FALSE	High	[K].GAPEGVIDR.[C]		0.0274176	0.000558019	1	2	2	P11507	P11507 [515-523]		0	913.474	100	100	100				347.3	30.9	#DIV/0!	#DIV/0!	#DIV/0!		High	High	Peak Found	Not Found	Peak Found	Peak Found	Not Found	Not Found	High	0.0002072	0.005131	2.49	22.5
	FALSE	High	[K].KSEIGIAMGSGTAVAK.[T]	1xOxidation [M8]	8.4566e-07	0.000558019	1	1	9	P11507	P11507 [712-727]		1	1535.81	1.089	1.063	0.599	1	1	1	116.1	113.4	#DIV/0!	#DIV/0!	#DIV/0!		High	High	High	High	High	Peak Found	Peak Found	High	High	0.0002072	3.002e-09	5.55	22.56
	FALSE	High	[R].IGIFGQDEDVTSK.[A]		0.00057028	0.000558019	1	1	8	P11507	P11507 [638-650]		0	1408.7	0.51	0.868	0.873	1	1	1	62.8	106.8	#DIV/0!	#DIV/0!	#DIV/0!		High	High	High	High	Peak Found	Peak Found	High	High	High	0.0002072	2.424e-05	3.87	37.01
	FALSE	High	[K].IRDEMVATEQER.[T]	1xOxidation [M5]	0.00546485	0.000558019	1	1	4	P11507	P11507 [235-246]		1	1492.71	19.584	0.235	0.865				361.3	4.3	#DIV/0!	#DIV/0!	#DIV/0!		High	High	Peak Found	Peak Found	Peak Found	Peak Found	Not Found	Peak Found	High	0.0002072	0.00055	3.02	18.2
	FALSE	High	[K].ISLPVILMDETLK.[F]	1xOxidation [M8]	0.0349769	0.000558019	1	1	1	P11507	P11507 [972-984]		0	1487.84	0.182	0.941	0.667	0.975833	1	1	26.1	134.9	#DIV/0!	#DIV/0!	#DIV/0!		High	Peak Found	Peak Found	Peak Found	Peak Found	Peak Found	Peak Found	Peak Found	High	0.0002072	0.007206	2.11	48.64
	FALSE	High	[K].MNVFDTELK.[G]	1xOxidation [M1]	0.0473957	0.00216915	1	1	3	P11507	P11507 [452-460]		0	1112.53	0.71	0.931	0.709	1	1	1	84.8	111.1	#DIV/0!	#DIV/0!	#DIV/0!		High	High	High	Peak Found	Peak Found	Peak Found	Peak Found	Peak Found	High	0.0007835	0.01108	2.93	33.15
	FALSE	High	[R].NAENAIEALK.[E]		0.0458283	0.00216915	1	2	4	P11507	P11507 [111-120]		0	1072.56	0.322	0.947	1.188	0.998408	1	1	37.3	109.6	#DIV/0!	#DIV/0!	#DIV/0!		Peak Found	Peak Found	High	High	Peak Found	Peak Found	High	High	High	0.0007835	0.0105	2.71	30.31
	FALSE	High	[R].NAENAIEALKEYEPEMGK.[V]	1xOxidation [M16]	0.00163421	0.000558019	1	2	1	P11507	P11507 [111-128]		1	2051.96	0.507	1.386	0.419	1		1	61.3	167.4	#DIV/0!	#DIV/0!	#DIV/0!		Peak Found	Peak Found	High	Not Found	Peak Found	Peak Found	Peak Found	Peak Found	High	0.0002072	0.0001036	4.35	39.14
	FALSE	High	[K].NMLFSGTNIAAGK.[A]	1xOxidation [M2]	0.00212914	0.000558019	1	2	8	P11507	P11507 [206-218]		0	1339.67	0.834	0.893	0.754	1	1	1	95.8	102.6	#DIV/0!	#DIV/0!	#DIV/0!		High	High	High	High	High	High	High	High	High	0.0002072	0.0001485	3.4	32.56
	FALSE	High	[R].RIGIFGQDEDVTSK.[A]		0.0407284	0.00110773	1	1	2	P11507	P11507 [637-650]		1	1564.8	0.434	0.702	0.554	1	1	1	64.5	104.4	#DIV/0!	#DIV/0!	#DIV/0!		High	Peak Found	High	Peak Found	Peak Found	Peak Found	Peak Found	Peak Found	High	0.0004046	0.008906	3.78	31.87
	FALSE	High	[K].SEIGIAMGSGTAVAK.[T]	1xOxidation [M7]	0.000361977	0.000558019	1	1	7	P11507	P11507 [713-727]		0	1407.71	0.856	1.074	0.621	1	1	1	96.4	121	#DIV/0!	#DIV/0!	#DIV/0!		High	High	High	High	Peak Found	High	High	High	High	0.0002072	1.289e-05	3.82	26.43
	FALSE	High	[K].TASEMVLADDNFSTIVAAVEEGR.[A]		6.8623e-05	0.000558019	1	2	1	P11507	P11507 [728-750]		0	2425.16									#DIV/0!	#DIV/0!	#DIV/0!	No Quan Values	Not Found	Not Found	Not Found	Not Found	Not Found	Not Found	Not Found	High	High	0.0002072	1.3e-06	5.51
	FALSE	High	[K].TASEMVLADDNFSTIVAAVEEGR.[A]	1xOxidation [M5]	2.19805e-06	0.000558019	1	2	10	P11507	P11507 [728-750]		0	2441.15	0.062	0.869	0.515		1	1	10.1	142.1	#DIV/0!	#DIV/0!	#DIV/0!		High	Not Found	High	High	High	Peak Found	High	High	High	0.0002072	1.121e-08	4.91	50.82
	FALSE	High	[K].TVEEVLGHFGVNESTGLSLEQVK.[K]		0.000502476	0.000558019	1	1	2	P11507	P11507 [8-30]		0	2472.26	0.01	0.757	0.165		1	1		157.5	#DIV/0!	#DIV/0!	#DIV/0!		Not Found	Not Found	High	High	Peak Found	Peak Found	Peak Found	Peak Found	High	0.0002072	2.025e-05	3.81	47.62
	FALSE	High	[K].TVEEVLGHFGVNESTGLSLEQVKK.[L]		0.000593717	0.000558019	1	1	1	P11507	P11507 [8-31]		1	2600.36	100	100	100				99.7	204.3	#DIV/0!	#DIV/0!	#DIV/0!		Peak Found	Peak Found	High	Peak Found	Peak Found	Not Found	Not Found	Not Found	High	0.0002072	2.557e-05	5.19	43.55
	FALSE	High	[R].VDQSILTGESVSVIK.[H]		0.000240579	0.000558019	1	2	8	P11507	P11507 [175-189]		0	1574.86	0.47	0.834	0.867	1	1	1	59.3	105.2	#DIV/0!	#DIV/0!	#DIV/0!		High	High	High	High	Peak Found	High	High	High	High	0.0002072	7.322e-06	4.35	39.76
	FALSE	High	[R].VGSTKVPMTPGVK.[Q]	1xOxidation [M8]	0.00173096	0.000558019	1	1	4	P11507	P11507 [529-541]		1	1316.72	47.198	0.889	0.01				384.6	7.2	#DIV/0!	#DIV/0!	#DIV/0!		High	High	Peak Found	Peak Found	Not Found	Not Found	Peak Found	Not Found	High	0.0002072	0.000112	3.78	20.58
	FALSE	High	[R].WGSNELPAEEGK.[T]		0.00664291	0.000558019	1	1	1	P11507	P11507 [36-47]		0	1316.61	0.174	0.739	1.068	1	1	1	23.4	99.2	#DIV/0!	#DIV/0!	#DIV/0!		Peak Found	Peak Found	High	Peak Found	Peak Found	Peak Found	Peak Found	Peak Found	High	0.0002072	0.0007208	3.06	28.82
High	Master Protein	G3V6P7	Myosin, heavy polypeptide 9, non-muscle OS=Rattus norvegicus OX=10116 GN=Myh9 PE=1 SV=1	0	108.565	19	26	66	23	226.3	234.2	26	cell differentiation;cell organization and biogenesis;cellular component movement;cellular homeostasis;metabolic process;regulation of biological process;response to stimulus;transport	cytoplasm;cytoskeleton;cytosol;endosome;membrane;mitochondrion;nucleus	catalytic activity;motor activity;nucleotide binding;protein binding;RNA binding;transporter activity	Pf00063, Pf01496, Pf01576, Pf01765, Pf02736, Pf03962, Pf04111, Pf04156, Pf05266, Pf05911, Pf06637, Pf07888, Pf09726, Pf09731, Pf11068, Pf11559, Pf12128, Pf13094, Pf13166	100911597; 25745	ENSRNOG00000004860.6; ENSRNOG00000049236.2	LOC100911597; Myh9; Myh9l1	RHO GTPases activate PAKs	Tight junction; Regulation of actin cytoskeleton	3	4.49711	1.76093	1.22555	25.5	9.1	82.9	72.7	45.1	290.7	125.7	148.3	High	Peak Found	High	High	High	High	High	High
	Checked	Confidence	Annotated Sequence	Modifications	Qvality PEP	Qvality q-value	# Protein Groups	# Proteins	# PSMs	Master Protein Accessions	Positions in Master Proteins	Modifications in Master Proteins	# Missed Cleavages	Theo. MH+ [Da]	Abundance Ratio: (controle CARD445) / (remplissage)	Abundance Ratio: (LPS) / (remplissage)	Abundance Ratio: (NButGT) / (remplissage)	Abundance Ratio Adj. P-Value: (controle CARD445) / (remplissage)	Abundance Ratio Adj. P-Value: (LPS) / (remplissage)	Abundance Ratio Adj. P-Value: (NButGT) / (remplissage)	Abundances (Grouped): controle CARD445	Abundances (Grouped): LPS	#DIV/0!	#DIV/0!	#DIV/0!	Quan Info	Found in Sample: [S69] F69: Sample, 1, controle CARD445	Found in Sample: [S80] F80: Sample, 2, controle CARD445	Found in Sample: [S65] F65: Sample, 5, LPS	Found in Sample: [S66] F66: Sample, 6, LPS	Found in Sample: [S61] F61: Sample, 1, NButGT	Found in Sample: [S62] F62: Sample, 2, NButGT	Found in Sample: [S63] F63: Sample, 3, remplissage	Found in Sample: [S64] F64: Sample, 4, remplissage	Confidence (by Search Engine): Sequest HT	Percolator q-Value (by Search Engine): Sequest HT	Percolator PEP (by Search Engine): Sequest HT	XCorr (by Search Engine): Sequest HT	Top Apex RT [min]
	FALSE	High	[R].AGVLAHLEEER.[D]		0.00736581	0.000558019	1	3	3	G3V6P7	G3V6P7 [765-775]		0	1223.64	0.304	0.825	2.305		1	1	27.5	74.4	#DIV/0!	#DIV/0!	#DIV/0!		Not Found	Peak Found	High	Peak Found	Peak Found	High	Peak Found	Peak Found	High	0.0002072	0.0008281	3.74	29.51
	FALSE	High	[K].ALELDSNLYR.[I]		0.0155992	0.000558019	1	2	4	G3V6P7	G3V6P7 [746-755]		0	1193.62	0.42	0.82	2.007	1	1	1	39.5	77.2	#DIV/0!	#DIV/0!	#DIV/0!		High	Peak Found	Peak Found	Peak Found	High	High	High	Peak Found	High	0.0002072	0.002342	3.07	36.36
	FALSE	High	[K].ANLQIDQINTDLNLER.[S]		0.000241967	0.000558019	1	2	1	G3V6P7	G3V6P7 [1755-1770]		0	1869.97	0.01	0.772	1.724		1	1		88.3	#DIV/0!	#DIV/0!	#DIV/0!		Not Found	Not Found	Peak Found	Peak Found	Peak Found	High	Peak Found	Peak Found	High	0.0002072	7.388e-06	4.24	43.63
	FALSE	High	[K].ASIAALEAK.[I]		0.168195	0.00904473	1	2	1	G3V6P7	G3V6P7 [1807-1815]		0	873.504	0.297	0.991	0.588	1	1	1	41.3	137.9	#DIV/0!	#DIV/0!	#DIV/0!		High	Peak Found	Peak Found	Peak Found	Peak Found	Peak Found	Peak Found	Peak Found	High	0.003194	0.06731	2.24	26.25
	FALSE	High	[K].DFSALESQLQDTQELLQEENR.[Q]		0.00507166	0.000558019	1	2	2	G3V6P7	G3V6P7 [1302-1322]		0	2493.17		100	100					36.9	#DIV/0!	#DIV/0!	#DIV/0!		Not Found	Not Found	Peak Found	High	Not Found	High	Not Found	Not Found	High	0.0002072	0.0004928	5.33	51.1
	FALSE	High	[R].ELEDATETADAMNR.[E]	1xOxidation [M12]	0.000322629	0.000558019	1	2	1	G3V6P7	G3V6P7 [1899-1912]		0	1581.67	100	100	100				102.2	65.5	#DIV/0!	#DIV/0!	#DIV/0!		High	Peak Found	Peak Found	Not Found	Not Found	Peak Found	Not Found	Not Found	High	0.0002072	1.102e-05	3.87	23.37
	FALSE	High	[R].ELETQISELQEDLESER.[A]		0.0105102	0.000558019	1	2	2	G3V6P7	G3V6P7 [1108-1124]		0	2047.97									#DIV/0!	#DIV/0!	#DIV/0!	No Quan Values	Not Found	Not Found	High	Not Found	High	Not Found	Not Found	Not Found	High	0.0002072	0.001357	2.86
	FALSE	High	[K].EQADFALEALAK.[A]		0.00221659	0.000558019	2	6	7	G3V6P7; A0A0G2K6S9	G3V6P7 [408-419]; A0A0G2K6S9 [422-433]		0	1305.67	0.342	0.774	2.423	1	1	1	30.1	68.2	#DIV/0!	#DIV/0!	#DIV/0!	Shared	High	High	High	High	Peak Found	High	Peak Found	High	High	0.0002072	0.0001577	3.7	41.05
	FALSE	High	[K].HSQAVEELAEQLEQTKR.[V]		0.0132154	0.000558019	1	2	1	G3V6P7	G3V6P7 [1194-1210]		1	1996.01	0.334	0.528	1.227		1	1	43.2	68.4	#DIV/0!	#DIV/0!	#DIV/0!		Peak Found	Not Found	Peak Found	Peak Found	Peak Found	High	Peak Found	Peak Found	High	0.0002072	0.001865	4.76	35.82
	FALSE	High	[K].KANLQIDQINTDLNLER.[S]		0.00441844	0.000558019	1	2	2	G3V6P7	G3V6P7 [1754-1770]		1	1998.06	0.01	0.939	9.52		1			32.8	#DIV/0!	#DIV/0!	#DIV/0!		Not Found	Not Found	Peak Found	Peak Found	Not Found	High	Peak Found	Peak Found	High	0.0002072	0.0004101	3.51	38.45
	FALSE	High	[K].KEEELQAALAR.[VL]		0.00998191	0.000558019	2	4	6	G3V6P7; A0A0G2K6S9	G3V6P7 [1081-1091]; A0A0G2K6S9 [1095-1105]		1	1257.68	0.416	0.817	1.741	1	1	1	41.9	82.2	#DIV/0!	#DIV/0!	#DIV/0!	Shared	High	Peak Found	High	High	High	High	High	Peak Found	High	0.0002072	0.001265	3.22	25.48
	FALSE	High	[K].KVEAQLQELQVK.[F]		0.00320252	0.000558019	1	2	1	G3V6P7	G3V6P7 [1249-1260]		1	1412.81									#DIV/0!	#DIV/0!	#DIV/0!	No Quan Values	Not Found	Not Found	Not Found	Not Found	Not Found	High	Not Found	Not Found	High	0.0002072	0.0002615	3.46
	FALSE	High	[R].IAQLEEELEEEQGNTELINDR.[L]		4.21144e-06	0.000558019	1	1	7	G3V6P7	G3V6P7 [1731-1751]		0	2472.17	0.437	1.057	2.532	1	1	1	34.8	84.1	#DIV/0!	#DIV/0!	#DIV/0!		High	Peak Found	High	Peak Found	High	High	Peak Found	High	High	0.0002072	2.757e-08	5.29	44.28
	FALSE	High	[K].IAQLEEQLDNETK.[E]		0.000583557	0.000558019	1	2	5	G3V6P7	G3V6P7 [1816-1828]		0	1530.76	0.367	0.797	1.642	1	1	1	38.6	83.8	#DIV/0!	#DIV/0!	#DIV/0!		Peak Found	Peak Found	High	High	High	High	High	Peak Found	High	0.0002072	2.485e-05	3.7	31.82
	FALSE	High	[K].LDPHLVLDQLR.[C]		0.0688078	0.00298366	1	4	3	G3V6P7	G3V6P7 [683-693]		0	1318.75	0.128	0.954	2.958		1	1	10.2	75.7	#DIV/0!	#DIV/0!	#DIV/0!		Peak Found	Not Found	High	Peak Found	High	High	Peak Found	Peak Found	High	0.001066	0.01869	2.57	41.53
	FALSE	High	[R].IIGLDQVAGMSETALPGAFK.[T]	1xOxidation [M10]	0.000505375	0.000558019	1	2	4	G3V6P7	G3V6P7 [618-637]		0	2034.06	0.561	0.976	1.555		1	1	54.8	95.4	#DIV/0!	#DIV/0!	#DIV/0!		High	Not Found	High	Peak Found	Peak Found	High	High	Peak Found	High	0.0002072	2.044e-05	3.89	47.88
	FALSE	High	[R].LQQELDDLLVDLDHQR.[Q]		0.000177342	0.000558019	1	2	2	G3V6P7	G3V6P7 [1418-1433]		0	1949.99	0.01	1.039	3.494		1	1		75.1	#DIV/0!	#DIV/0!	#DIV/0!		Not Found	Not Found	High	Peak Found	Peak Found	High	Peak Found	Peak Found	High	0.0002072	4.828e-06	4.56	48.92
	FALSE	High	[K].LQVELDSVTGLLNQSDSK.[S]		0.0673039	0.00251029	1	2	1	G3V6P7	G3V6P7 [1278-1295]		0	1946.01	0.01	0.596	2.146			1		63.7	#DIV/0!	#DIV/0!	#DIV/0!		Not Found	Not Found	Not Found	Peak Found	Peak Found	High	Peak Found	Peak Found	High	0.0008988	0.01804	3.81	48.27
	FALSE	High	[K].MQQNIQELEEQLEEEESAR.[Q]	1xOxidation [M1]	0.000435156	0.000558019	1	2	4	G3V6P7	G3V6P7 [941-959]		0	2349.05	0.027	0.403	0.172	0.128841	1	1	6.6	100.7	#DIV/0!	#DIV/0!	#DIV/0!		Peak Found	Peak Found	High	High	Peak Found	High	Peak Found	Peak Found	High	0.0002072	1.657e-05	4.44	44.93
	FALSE	High	[R].NTNPNFVR.[C]		0.0615969	0.00251029	1	3	1	G3V6P7	G3V6P7 [663-670]		0	961.485	4.201	0.01	0.01				323.1		#DIV/0!	#DIV/0!	#DIV/0!		High	Peak Found	Not Found	Not Found	Not Found	Not Found	Not Found	Peak Found	High	0.0008988	0.01602	2.36	21.85
	FALSE	High	[R].QAQQERDELADEIANSSGK.[G]		0.00585472	0.000558019	1	2	2	G3V6P7	G3V6P7 [1698-1716]		1	2088.98	0.543	0.866	1.69	1	1	1	52.9	84.5	#DIV/0!	#DIV/0!	#DIV/0!		Peak Found	Peak Found	Peak Found	Peak Found	Peak Found	High	Peak Found	Peak Found	High	0.0002072	0.0006046	3.26	29.57
	FALSE	High	[RK].QLLQANPILEAFGNAK.[T]		0.000203604	0.000558019	2	6	5	G3V6P7; A0A0G2K6S9	G3V6P7 [210-225]; A0A0G2K6S9 [224-239]		0	1726.95	100	100	100				81.2	93.2	#DIV/0!	#DIV/0!	#DIV/0!	Shared	High	Not Found	High	High	High	High	Not Found	Not Found	High	0.0002072	5.848e-06	4.23	49.69
	FALSE	High	[K].SMEAEMIQLQEELAAAER.[A]	2xOxidation [M2; M6]	9.20283e-05	0.000558019	1	2	1	G3V6P7	G3V6P7 [1677-1694]		0	2080.95	100	100	100				42.1	106.5	#DIV/0!	#DIV/0!	#DIV/0!		High	Not Found	Peak Found	Peak Found	Not Found	Peak Found	Not Found	Not Found	High	0.0002072	1.944e-06	3.57	41.65
	FALSE	High	[K].TDLLLEPYNK.[Y]		0.049015	0.00251029	1	2	2	G3V6P7	G3V6P7 [290-299]		0	1205.64	0.235	0.734	1.458		1	1	27.4	85.6	#DIV/0!	#DIV/0!	#DIV/0!		Peak Found	Not Found	High	Peak Found	High	Peak Found	Peak Found	Peak Found	High	0.0008988	0.01159	2.85	37.36
	FALSE	High	[R].TEMEDLMSSKDDVGK.[S]	2xOxidation [M3; M7]	0.00623641	0.000558019	1	2	1	G3V6P7	G3V6P7 [1504-1518]		1	1716.73	100	100	100				245.3	37	#DIV/0!	#DIV/0!	#DIV/0!		High	Peak Found	Peak Found	Not Found	Not Found	Peak Found	Not Found	Not Found	High	0.0002072	0.0006579	2.55	19.71
	FALSE	High	[K].VSHLLGINVTDFTR.[G]		0.0852418	0.00376419	1	2	3	G3V6P7	G3V6P7 [374-387]		0	1571.85	0.271	0.822	1.291	1	1	1	32.1	97.1	#DIV/0!	#DIV/0!	#DIV/0!		Peak Found	Peak Found	High	Peak Found	Peak Found	High	High	Peak Found	High	0.00134	0.02539	2.95	42.09
High	Master Protein	Q63041	Alpha-1-macroglobulin OS=Rattus norvegicus OX=10116 GN=A1m PE=1 SV=1	0	106.174	19	23	73	23	167	261.61	23	regulation of biological process	extracellular	enzyme regulator activity;protein binding	Pf00207, Pf01835, Pf07677, Pf07678, Pf07703, Pf10569, Pf11974, Pf13249	252922	ENSRNOG00000006709.6	Pzp			0	0.587893	1.01396	0.925416	54	238.4	91.9	80	56.2	105.1	71.2	103.1	High	High	High	High	High	Peak Found	High	High
	Checked	Confidence	Annotated Sequence	Modifications	Qvality PEP	Qvality q-value	# Protein Groups	# Proteins	# PSMs	Master Protein Accessions	Positions in Master Proteins	Modifications in Master Proteins	# Missed Cleavages	Theo. MH+ [Da]	Abundance Ratio: (controle CARD445) / (remplissage)	Abundance Ratio: (LPS) / (remplissage)	Abundance Ratio: (NButGT) / (remplissage)	Abundance Ratio Adj. P-Value: (controle CARD445) / (remplissage)	Abundance Ratio Adj. P-Value: (LPS) / (remplissage)	Abundance Ratio Adj. P-Value: (NButGT) / (remplissage)	Abundances (Grouped): controle CARD445	Abundances (Grouped): LPS	#DIV/0!	#DIV/0!	#DIV/0!	Quan Info	Found in Sample: [S69] F69: Sample, 1, controle CARD445	Found in Sample: [S80] F80: Sample, 2, controle CARD445	Found in Sample: [S65] F65: Sample, 5, LPS	Found in Sample: [S66] F66: Sample, 6, LPS	Found in Sample: [S61] F61: Sample, 1, NButGT	Found in Sample: [S62] F62: Sample, 2, NButGT	Found in Sample: [S63] F63: Sample, 3, remplissage	Found in Sample: [S64] F64: Sample, 4, remplissage	Confidence (by Search Engine): Sequest HT	Percolator q-Value (by Search Engine): Sequest HT	Percolator PEP (by Search Engine): Sequest HT	XCorr (by Search Engine): Sequest HT	Top Apex RT [min]
	FALSE	High	[K].AEDITHNGIVYTPK.[Q]		0.00266438	0.000558019	1	1	1	Q63041	Q63041 [645-658]		0	1557.79	100						400		#DIV/0!	#DIV/0!	#DIV/0!		Not Found	High	Not Found	Not Found	Not Found	Not Found	Not Found	Not Found	High	0.0002072	0.0002028	5.03	28
	FALSE	High	[K].AEQGAYLGPLPYK.[G]		0.00638128	0.000558019	1	1	6	Q63041	Q63041 [625-637]		0	1406.73	0.554	0.435	0.301				96.8	76	#DIV/0!	#DIV/0!	#DIV/0!		High	High	High	High	High	Peak Found	High	Peak Found	High	0.0002072	0.0006795	3.1	36.34
	FALSE	High	[K].AESPVFVQTDKPIYKPGQTVK.[F]		1.51217e-06	0.000558019	1	1	13	Q63041	Q63041 [123-143]		0	2332.25	2.094	1.147	0.844	1	1	1	164.7	90.2	#DIV/0!	#DIV/0!	#DIV/0!		High	High	High	High	High	Peak Found	High	High	High	0.0002072	6.681e-09	5.09	30.14
	FALSE	High	[K].ALLAYAFALAGNR.[A]		0.0319514	0.000558019	1	1	3	Q63041	Q63041 [1162-1174]		0	1350.75	0.01	1.051	1.438		1	1		120.5	#DIV/0!	#DIV/0!	#DIV/0!		High	Not Found	High	Peak Found	Peak Found	Peak Found	Peak Found	Peak Found	High	0.0002072	0.00638	3.32	49.5
	FALSE	High	[K].AISYLISGYQR.[Q]		0.00793618	0.000558019	1	1	3	Q63041	Q63041 [1018-1028]		0	1270.68	2.115	1.054	0.551	1	1		179.3	89.3	#DIV/0!	#DIV/0!	#DIV/0!		High	High	High	Peak Found	Peak Found	Not Found	Peak Found	Peak Found	High	0.0002072	0.0009183	2.96	37.53
	FALSE	High	[K].ANTFYRPGLPFFGQVLLVDEK.[G]		0.109927	0.00534179	1	1	1	Q63041	Q63041 [354-374]		0	2411.28	0.01	2.317	0.01		1			279.4	#DIV/0!	#DIV/0!	#DIV/0!		Not Found	Not Found	Peak Found	High	Not Found	Not Found	Peak Found	Peak Found	High	0.001884	0.03632	4.49	50.15
	FALSE	High	[K].DTVVKPVIVEPEGIEK.[E]		0.000333962	0.000558019	1	1	5	Q63041	Q63041 [911-926]		0	1751.98	1.304	0.995	0.268	1	1	1	146.3	111.6	#DIV/0!	#DIV/0!	#DIV/0!		High	High	Peak Found	High	Peak Found	Peak Found	Peak Found	Peak Found	High	0.0002072	1.154e-05	3.83	34.61
	FALSE	High	[R].GSIFNSGSHVLPLEQGK.[V]		1.48499e-05	0.000558019	1	1	8	Q63041	Q63041 [502-518]		0	1769.92	1.644	1.134	0.622	1	1	1	149.5	103.1	#DIV/0!	#DIV/0!	#DIV/0!		High	High	High	High	Peak Found	Peak Found	High	High	High	0.0002072	1.573e-07	5.15	36.7
	FALSE	High	[K].GVVSFPIR.[V]		0.166478	0.00904473	1	1	1	Q63041	Q63041 [521-528]		0	874.515	1.067	1.18	0.59	1	1	1	111.3	123	#DIV/0!	#DIV/0!	#DIV/0!		Peak Found	High	Peak Found	Peak Found	Peak Found	Peak Found	Peak Found	Peak Found	High	0.003194	0.06629	2.29	35.58
	FALSE	High	[K].KIEHSFEVK.[E]		0.0116516	0.000558019	1	1	3	Q63041	Q63041 [212-220]		1	1116.6	2.105	1.071	0.837	1	1	1	167.9	85.5	#DIV/0!	#DIV/0!	#DIV/0!		Peak Found	High	Peak Found	Peak Found	Peak Found	Peak Found	Peak Found	Peak Found	High	0.0002072	0.001566	3.69	19.62
	FALSE	High	[R].KTVSWAVTPK.[S]		0.015334	0.000558019	1	1	1	Q63041	Q63041 [868-877]		1	1116.64	100						400		#DIV/0!	#DIV/0!	#DIV/0!		Peak Found	High	Not Found	Not Found	Not Found	Not Found	Not Found	Not Found	High	0.0002072	0.002297	3.46	24.08
	FALSE	High	[R].LADLPGNYITK.[V]		0.0110031	0.000558019	1	1	2	Q63041	Q63041 [1328-1338]		0	1204.66	0.762	1.047	0.988	1	1	1	80.3	110.3	#DIV/0!	#DIV/0!	#DIV/0!		High	Peak Found	High	Peak Found	Peak Found	Peak Found	Peak Found	Peak Found	High	0.0002072	0.001439	2.78	34.94
	FALSE	High	[R].IHFLLNEDALK.[D]		0.135937	0.00734355	1	1	1	Q63041	Q63041 [477-487]		0	1312.73	0.229	0.941	0.959	1	1	1	29.2	120.3	#DIV/0!	#DIV/0!	#DIV/0!		Peak Found	Peak Found	Peak Found	Peak Found	High	Peak Found	Peak Found	Peak Found	High	0.002448	0.04924	3.24	39.06
	FALSE	High	[K].LSPQSIYNLLPQK.[A]		0.00189781	0.000558019	1	1	3	Q63041	Q63041 [612-624]		0	1500.84	1.374	1.038	0.652	1	1	1	135.2	102.1	#DIV/0!	#DIV/0!	#DIV/0!		High	Peak Found	High	High	Peak Found	Peak Found	Peak Found	Peak Found	High	0.0002072	0.0001276	3.25	47.39
	FALSE	High	[K].QDLNDNDAYSVFQSIGLK.[I]		1.08212e-05	0.000558019	1	1	6	Q63041	Q63041 [659-676]		0	2026.97	1.399	0.743	0.816	1	1	1	141.4	75.1	#DIV/0!	#DIV/0!	#DIV/0!		High	High	High	Peak Found	Peak Found	Peak Found	Peak Found	Peak Found	High	0.0002072	1.011e-07	4.7	49.65
	FALSE	High	[R].QKGYDMKIEVEAK.[I]	1xOxidation [M6]	0.00728177	0.000558019	1	1	1	Q63041	Q63041 [312-324]		2	1554.78	9.943	0.326	0.01				352.9	11.6	#DIV/0!	#DIV/0!	#DIV/0!		Not Found	High	Peak Found	Not Found	Not Found	Not Found	Not Found	Peak Found	High	0.0002072	0.0008133	3.11	19.83
	FALSE	High	[R].QLNYQHSDGSYSTFGDR.[G]		8.44181e-05	0.000558019	1	1	3	Q63041	Q63041 [1029-1045]		0	1974.86	100	100	100				294.7	64.1	#DIV/0!	#DIV/0!	#DIV/0!		High	High	Peak Found	Peak Found	Peak Found	Not Found	Not Found	Not Found	High	0.0002072	1.73e-06	4.7	28.17
	FALSE	High	[K].RSEVLESLNK.[D]		0.00484386	0.000558019	1	1	1	Q63041	Q63041 [1177-1186]		1	1174.64	2.156	1.097	2.842	1			121.6	61.8	#DIV/0!	#DIV/0!	#DIV/0!		Peak Found	High	Peak Found	Not Found	Not Found	Peak Found	Peak Found	Peak Found	High	0.0002072	0.0004646	3.67	23
	FALSE	High	[R].SEVLESLNK.[D]		0.113515	0.00534179	1	1	2	Q63041	Q63041 [1178-1186]		0	1018.54	0.313	0.704	0.911	0.975833	1	1	42.8	96.2	#DIV/0!	#DIV/0!	#DIV/0!		High	High	Peak Found	Peak Found	Peak Found	Peak Found	Peak Found	Peak Found	High	0.001884	0.03819	2.76	27.37
	FALSE	High	[K].TVSWAVTPK.[S]		0.15894	0.00904473	1	1	1	Q63041	Q63041 [869-877]		0	988.546	5.354	1.052	11.835	1	1	1	111.3	21.9	#DIV/0!	#DIV/0!	#DIV/0!		Peak Found	High	Peak Found	Peak Found	Peak Found	Peak Found	Peak Found	Peak Found	High	0.003194	0.06189	2.16	30.32
	FALSE	High	[K].VAEVPALVQK.[D]		0.0231204	0.000558019	1	1	4	Q63041	Q63041 [901-910]		0	1053.63	3.502	1.041	0.361	1	1	1	237.3	70.6	#DIV/0!	#DIV/0!	#DIV/0!		High	High	High	High	Peak Found	Peak Found	Peak Found	Peak Found	High	0.0002072	0.004041	2.53	29.7
	FALSE	High	[K].VPDTITEWK.[A]		0.0768195	0.00338498	1	1	1	Q63041	Q63041 [772-780]		0	1088.56	1.521	0.434	9.918	1	1	1	47.3	13.5	#DIV/0!	#DIV/0!	#DIV/0!		Peak Found	High	Peak Found	Peak Found	Peak Found	Peak Found	Peak Found	Peak Found	High	0.001206	0.02176	2.85	32.78
	FALSE	High	[R].YVVLVPSELYAGVPEK.[V]		0.000544626	0.000558019	1	1	3	Q63041	Q63041 [31-46]		0	1762.96	0.78	0.881	0.472	1	1	1	99.6	112.4	#DIV/0!	#DIV/0!	#DIV/0!		High	High	High	Peak Found	Peak Found	Peak Found	Peak Found	Peak Found	High	0.0002072	2.274e-05	3.13	48.11
High	Master Protein	P68035	Actin, alpha cardiac muscle 1 OS=Rattus norvegicus OX=10116 GN=Actc1 PE=2 SV=1	0	105.581	55	18	105	2	42	332.36	18	cell organization and biogenesis;cellular component movement;regulation of biological process;response to stimulus	cytoplasm;cytoskeleton;membrane	catalytic activity;nucleotide binding;protein binding	Pf00022	29275	ENSRNOG00000008536.4	Actc1	Striated Muscle Contraction	Adrenergic signaling in cardiomyocytes; Dilated cardiomyopathy; Cardiac muscle contraction; Hypertrophic cardiomyopathy (HCM)	19	0.477912	3.41176	2.03448	81.4	43.1	27	32.5	22.9	390.1	30	173	High	High	Peak Found	Peak Found	High	Peak Found	High	High
	Checked	Confidence	Annotated Sequence	Modifications	Qvality PEP	Qvality q-value	# Protein Groups	# Proteins	# PSMs	Master Protein Accessions	Positions in Master Proteins	Modifications in Master Proteins	# Missed Cleavages	Theo. MH+ [Da]	Abundance Ratio: (controle CARD445) / (remplissage)	Abundance Ratio: (LPS) / (remplissage)	Abundance Ratio: (NButGT) / (remplissage)	Abundance Ratio Adj. P-Value: (controle CARD445) / (remplissage)	Abundance Ratio Adj. P-Value: (LPS) / (remplissage)	Abundance Ratio Adj. P-Value: (NButGT) / (remplissage)	Abundances (Grouped): controle CARD445	Abundances (Grouped): LPS	#DIV/0!	#DIV/0!	#DIV/0!	Quan Info	Found in Sample: [S69] F69: Sample, 1, controle CARD445	Found in Sample: [S80] F80: Sample, 2, controle CARD445	Found in Sample: [S65] F65: Sample, 5, LPS	Found in Sample: [S66] F66: Sample, 6, LPS	Found in Sample: [S61] F61: Sample, 1, NButGT	Found in Sample: [S62] F62: Sample, 2, NButGT	Found in Sample: [S63] F63: Sample, 3, remplissage	Found in Sample: [S64] F64: Sample, 4, remplissage	Confidence (by Search Engine): Sequest HT	Percolator q-Value (by Search Engine): Sequest HT	Percolator PEP (by Search Engine): Sequest HT	XCorr (by Search Engine): Sequest HT	Top Apex RT [min]
	FALSE	High	[K].AGFAGDDAPR.[A]		0.013065	0.000558019	3	8	3	A0A0G2K3K2; P68136; P68035	A0A0G2K3K2 [22-31]; P68136 [21-30]; P68035 [21-30]		0	976.448	100	0.442	15.98	0.804608	1		343.1	1.4	#DIV/0!	#DIV/0!	#DIV/0!	Shared	High	High	Peak Found	Peak Found	Not Found	High	Peak Found	Peak Found	High	0.0002072	0.001826	2.9	21.98
	FALSE	High	[R].AVFPSIVGRPR.[H]		0.0193781	0.000558019	3	8	9	A0A0G2K3K2; P68136; P68035	A0A0G2K3K2 [32-42]; P68136 [31-41]; P68035 [31-41]		0	1198.71	0.762	0.541	1.783	1	1	1	74.6	53	#DIV/0!	#DIV/0!	#DIV/0!	Shared	High	High	High	Peak Found	High	High	Peak Found	High	High	0.0002072	0.003161	2.49	31.79
	FALSE	High	[R].DLTDYLMK.[I]		0.0487414	0.00251029	3	9	1	A0A0G2K3K2; P68136; P68035	A0A0G2K3K2 [187-194]; P68136 [186-193]; P68035 [186-193]		0	998.486	0.01	0.01	7.143						#DIV/0!	#DIV/0!	#DIV/0!	Shared	Not Found	Not Found	Not Found	Not Found	Not Found	High	Not Found	Peak Found	High	0.0008988	0.01152	2.67	43.98
	FALSE	High	[R].DLTDYLMK.[I]	1xOxidation [M7]	0.121658	0.00575804	3	9	2	A0A0G2K3K2; P68136; P68035	A0A0G2K3K2 [187-194]; P68136 [186-193]; P68035 [186-193]		0	1014.48	3.164	0.01	0.01				303.9		#DIV/0!	#DIV/0!	#DIV/0!	Shared	High	Peak Found	Not Found	Not Found	Not Found	Not Found	Not Found	Peak Found	High	0.002034	0.0422	2.02	39.07
	FALSE	High	[K].DLYANNVLSGGTTMYPGIADR.[M]	1xOxidation [M14]	4.91932e-06	0.000558019	1	4	7	P68035	P68035 [294-314]		0	2244.06	0.743	0.471	0.377	1	1	1	114.7	72.8	#DIV/0!	#DIV/0!	#DIV/0!		High	High	Peak Found	Peak Found	High	Peak Found	High	High	High	0.0002072	3.426e-08	4.54	44.05
	FALSE	High	[K].EITALAPSTMK.[I]		0.0254666	0.000558019	3	8	3	A0A0G2K3K2; P68136; P68035	A0A0G2K3K2 [319-329]; P68136 [318-328]; P68035 [318-328]		0	1161.62	0.035	0.022	0.804				7.6	4.8	#DIV/0!	#DIV/0!	#DIV/0!	Shared	Peak Found	Peak Found	Not Found	Peak Found	Peak Found	High	Not Found	High	High	0.0002072	0.004617	2.99	30.77
	FALSE	High	[K].EITALAPSTMK.[I]	1xOxidation [M10]	0.0114532	0.000558019	3	8	13	A0A0G2K3K2; P68136; P68035	A0A0G2K3K2 [319-329]; P68136 [318-328]; P68035 [318-328]		0	1177.61	1.36	0.825	2.622	1	1	1	93.7	56.8	#DIV/0!	#DIV/0!	#DIV/0!	Shared	High	High	High	High	Peak Found	High	High	High	High	0.0002072	0.001532	2.58	26.12
	FALSE	High	[R].GYSFVTTAER.[E]		0.0811494	0.00338498	2	5	5	P68136; P68035	P68136 [199-208]; P68035 [199-208]		0	1130.55	0.601	0.349	0.353	1	1	1	104.4	60.6	#DIV/0!	#DIV/0!	#DIV/0!	Shared	High	High	High	Peak Found	Peak Found	Peak Found	Peak Found	High	High	0.001206	0.02365	2.45	30.39
	FALSE	High	[R].HQGVMVGMGQK.[D]	2xOxidation [M5; M8]	0.0150733	0.000558019	3	9	3	A0A0G2K3K2; P68136; P68035	A0A0G2K3K2 [43-53]; P68136 [42-52]; P68035 [42-52]		0	1203.56	0.01	0.033	2.84					3.4	#DIV/0!	#DIV/0!	#DIV/0!	Shared	Not Found	Not Found	Not Found	Peak Found	Not Found	High	Not Found	High	High	0.0002072	0.002242	2.65	15.99
	FALSE	High	[R].HQGVMVGMGQKDSYVGDEAQSK.[R]	2xOxidation [M5; M8]	0.0166109	0.000558019	3	8	1	A0A0G2K3K2; P68136; P68035	A0A0G2K3K2 [43-64]; P68136 [42-63]; P68035 [42-63]		1	2383.07	100		100				156.2		#DIV/0!	#DIV/0!	#DIV/0!	Shared	High	Not Found	Not Found	Not Found	Not Found	Peak Found	Not Found	Not Found	High	0.0002072	0.002562	4.07	20.97
	FALSE	High	[R].KDLYANNVLSGGTTMYPGIADR.[M]	1xOxidation [M15]	0.00130582	0.000558019	1	4	1	P68035	P68035 [293-314]		1	2372.16	0.296	0.404	0.109	1	1		65.5	89.3	#DIV/0!	#DIV/0!	#DIV/0!		High	Peak Found	Peak Found	Peak Found	Peak Found	Not Found	Peak Found	Peak Found	High	0.0002072	7.602e-05	4.29	37.15
	FALSE	High	[K].IIAPPER.[K]		0.159763	0.00904473	3	9	2	A0A0G2K3K2; P68136; P68035	A0A0G2K3K2 [332-338]; P68136 [331-337]; P68035 [331-337]		0	795.472	31.226	0.097	0.01	0.812428			386.4	1.2	#DIV/0!	#DIV/0!	#DIV/0!	Shared	High	High	Peak Found	Not Found	Not Found	Not Found	Peak Found	Peak Found	High	0.003194	0.06234	2.08	22.35
	FALSE	High	[K].IWHHTFYNELR.[V]		0.137372	0.00734355	3	5	2	A0A0G2K3K2; P68136; P68035	A0A0G2K3K2 [88-98]; P68136 [87-97]; P68035 [87-97]		0	1515.75	0.01	0.128	9.863		1			4.6	#DIV/0!	#DIV/0!	#DIV/0!	Shared	Not Found	Not Found	Peak Found	Peak Found	Not Found	High	Peak Found	Peak Found	High	0.002586	0.05007	3.06	32.06
	FALSE	High	[R].MQKEITALAPSTMK.[I]	2xOxidation [M1; M13]	0.170799	0.00941967	3	8	1	A0A0G2K3K2; P68136; P68035	A0A0G2K3K2 [316-329]; P68136 [315-328]; P68035 [315-328]		1	1580.8									#DIV/0!	#DIV/0!	#DIV/0!	No Quan Values	High	Not Found	Not Found	Not Found	Not Found	Not Found	Not Found	Not Found	High	0.003331	0.06899	2.13
	FALSE	High	[K].QEYDEAGPSIVHR.[K]		0.000647233	0.000558019	2	4	13	P68136; P68035	P68136 [362-374]; P68035 [362-374]		0	1500.71	0.518	0.272	0.263	1	1	1	100.9	52.9	#DIV/0!	#DIV/0!	#DIV/0!	Shared	High	Peak Found	High	High	High	High	High	High	High	0.0002072	2.887e-05	4.01	25.33
	FALSE	High	[K].QEYDEAGPSIVHRK.[C]		0.00104941	0.000558019	2	4	1	P68136; P68035	P68136 [362-375]; P68035 [362-375]		1	1628.8	3.857	2.398	2.624		1		156.2	97.1	#DIV/0!	#DIV/0!	#DIV/0!	Shared	High	Not Found	Peak Found	Peak Found	Not Found	Peak Found	Peak Found	Peak Found	High	0.0002072	5.603e-05	3.54	20.62
	FALSE	High	[KR].SYELPDGQVITIGNER.[F]		0.000194444	0.000558019	3	9	17	A0A0G2K3K2; P68136; P68035	A0A0G2K3K2 [242-257]; P68136 [241-256]; P68035 [241-256]		0	1790.89	0.338	0.51	2.085	1	1	1	34.4	51.8	#DIV/0!	#DIV/0!	#DIV/0!	Shared	High	High	High	High	High	High	High	High	High	0.0002072	5.479e-06	3.54	44.33
	FALSE	High	[R].TTGIVLDSGDGVTHNVPIYEGYALPHAIMR.[L]		1.66611e-05	0.000558019	2	5	2	P68136; P68035	P68136 [150-179]; P68035 [150-179]		0	3196.61	0.01	0.01	0.083						#DIV/0!	#DIV/0!	#DIV/0!	Shared	Not Found	Not Found	Not Found	Not Found	Peak Found	Not Found	Peak Found	High	High	0.0002072	1.832e-07	5.74	46.7
	FALSE	High	[R].TTGIVLDSGDGVTHNVPIYEGYALPHAIMR.[L]	1xOxidation [M29]	0.000166465	0.000558019	2	5	3	P68136; P68035	P68136 [150-179]; P68035 [150-179]		0	3212.6	0.165	0.153	0.438	1	1	1	37.5	34.8	#DIV/0!	#DIV/0!	#DIV/0!	Shared	High	Peak Found	Peak Found	Peak Found	Peak Found	Peak Found	Peak Found	High	High	0.0002072	4.422e-06	4.48	43.62
	FALSE	High	[R].VAPEEHPTLLTEAPLNPK.[A]		2.18544e-06	0.000558019	2	5	13	P68136; P68035	P68136 [98-115]; P68035 [98-115]		0	1956.04	0.403	0.282	0.294	1	1	1	81.5	56.9	#DIV/0!	#DIV/0!	#DIV/0!	Shared	High	High	High	High	High	High	Peak Found	High	High	0.0002072	1.112e-08	4.5	34.26
	FALSE	High	[K].YPIEHGIITNWDDMEK.[I]		0.0149019	0.000558019	2	5	2	P68136; P68035	P68136 [71-86]; P68035 [71-86]		0	1960.91	0.01	0.01	7.319						#DIV/0!	#DIV/0!	#DIV/0!	Shared	Not Found	Not Found	Not Found	Not Found	Peak Found	High	Not Found	Peak Found	High	0.0002072	0.002194	3.98	39.07
	FALSE	High	[K].YPIEHGIITNWDDMEK.[I]	1xOxidation [M14]	0.0380666	0.000558019	2	5	1	P68136; P68035	P68136 [71-86]; P68035 [71-86]		0	1976.91		100	100					9.7	#DIV/0!	#DIV/0!	#DIV/0!	Shared	Not Found	Not Found	Not Found	Peak Found	Not Found	High	Not Found	Not Found	High	0.0002072	0.008118	3.53	36.14
High	Master Protein	P68136	Actin, alpha skeletal muscle OS=Rattus norvegicus OX=10116 GN=Acta1 PE=1 SV=1	0	93.567	55	17	98	1	42	303.66	17	cell organization and biogenesis;regulation of biological process;response to stimulus	cytoplasm;cytoskeleton	nucleotide binding	Pf00022	29437	ENSRNOG00000017786.6	Acta1	Striated Muscle Contraction		0	#DIV/0!	#DIV/0!	#DIV/0!	800								High	Not Found	Not Found	Not Found	Not Found	Not Found	Not Found	Not Found
	Checked	Confidence	Annotated Sequence	Modifications	Qvality PEP	Qvality q-value	# Protein Groups	# Proteins	# PSMs	Master Protein Accessions	Positions in Master Proteins	Modifications in Master Proteins	# Missed Cleavages	Theo. MH+ [Da]	Abundance Ratio: (controle CARD445) / (remplissage)	Abundance Ratio: (LPS) / (remplissage)	Abundance Ratio: (NButGT) / (remplissage)	Abundance Ratio Adj. P-Value: (controle CARD445) / (remplissage)	Abundance Ratio Adj. P-Value: (LPS) / (remplissage)	Abundance Ratio Adj. P-Value: (NButGT) / (remplissage)	Abundances (Grouped): controle CARD445	Abundances (Grouped): LPS	#DIV/0!	#DIV/0!	#DIV/0!	Quan Info	Found in Sample: [S69] F69: Sample, 1, controle CARD445	Found in Sample: [S80] F80: Sample, 2, controle CARD445	Found in Sample: [S65] F65: Sample, 5, LPS	Found in Sample: [S66] F66: Sample, 6, LPS	Found in Sample: [S61] F61: Sample, 1, NButGT	Found in Sample: [S62] F62: Sample, 2, NButGT	Found in Sample: [S63] F63: Sample, 3, remplissage	Found in Sample: [S64] F64: Sample, 4, remplissage	Confidence (by Search Engine): Sequest HT	Percolator q-Value (by Search Engine): Sequest HT	Percolator PEP (by Search Engine): Sequest HT	XCorr (by Search Engine): Sequest HT	Top Apex RT [min]
	FALSE	High	[K].AGFAGDDAPR.[A]		0.013065	0.000558019	3	8	3	A0A0G2K3K2; P68136; P68035	A0A0G2K3K2 [22-31]; P68136 [21-30]; P68035 [21-30]		0	976.448	100	0.442	15.98	0.804608	1		343.1	1.4	#DIV/0!	#DIV/0!	#DIV/0!	Shared	High	High	Peak Found	Peak Found	Not Found	High	Peak Found	Peak Found	High	0.0002072	0.001826	2.9	21.98
	FALSE	High	[R].AVFPSIVGRPR.[H]		0.0193781	0.000558019	3	8	9	A0A0G2K3K2; P68136; P68035	A0A0G2K3K2 [32-42]; P68136 [31-41]; P68035 [31-41]		0	1198.71	0.762	0.541	1.783	1	1	1	74.6	53	#DIV/0!	#DIV/0!	#DIV/0!	Shared	High	High	High	Peak Found	High	High	Peak Found	High	High	0.0002072	0.003161	2.49	31.79
	FALSE	High	[R].DLTDYLMK.[I]		0.0487414	0.00251029	3	9	1	A0A0G2K3K2; P68136; P68035	A0A0G2K3K2 [187-194]; P68136 [186-193]; P68035 [186-193]		0	998.486	0.01	0.01	7.143						#DIV/0!	#DIV/0!	#DIV/0!	Shared	Not Found	Not Found	Not Found	Not Found	Not Found	High	Not Found	Peak Found	High	0.0008988	0.01152	2.67	43.98
	FALSE	High	[R].DLTDYLMK.[I]	1xOxidation [M7]	0.121658	0.00575804	3	9	2	A0A0G2K3K2; P68136; P68035	A0A0G2K3K2 [187-194]; P68136 [186-193]; P68035 [186-193]		0	1014.48	3.164	0.01	0.01				303.9		#DIV/0!	#DIV/0!	#DIV/0!	Shared	High	Peak Found	Not Found	Not Found	Not Found	Not Found	Not Found	Peak Found	High	0.002034	0.0422	2.02	39.07
	FALSE	High	[K].DLYANNVMSGGTTMYPGIADR.[M]	2xOxidation [M8; M14]	0.00250108	0.000558019	1	1	1	P68136	P68136 [294-314]		0	2278.01	100						400		#DIV/0!	#DIV/0!	#DIV/0!		High	Not Found	Not Found	Not Found	Not Found	Not Found	Not Found	Not Found	High	0.0002072	0.0001864	3.54	37.76
	FALSE	High	[K].EITALAPSTMK.[I]		0.0254666	0.000558019	3	8	3	A0A0G2K3K2; P68136; P68035	A0A0G2K3K2 [319-329]; P68136 [318-328]; P68035 [318-328]		0	1161.62	0.035	0.022	0.804				7.6	4.8	#DIV/0!	#DIV/0!	#DIV/0!	Shared	Peak Found	Peak Found	Not Found	Peak Found	Peak Found	High	Not Found	High	High	0.0002072	0.004617	2.99	30.77
	FALSE	High	[K].EITALAPSTMK.[I]	1xOxidation [M10]	0.0114532	0.000558019	3	8	13	A0A0G2K3K2; P68136; P68035	A0A0G2K3K2 [319-329]; P68136 [318-328]; P68035 [318-328]		0	1177.61	1.36	0.825	2.622	1	1	1	93.7	56.8	#DIV/0!	#DIV/0!	#DIV/0!	Shared	High	High	High	High	Peak Found	High	High	High	High	0.0002072	0.001532	2.58	26.12
	FALSE	High	[R].GYSFVTTAER.[E]		0.0811494	0.00338498	2	5	5	P68136; P68035	P68136 [199-208]; P68035 [199-208]		0	1130.55	0.601	0.349	0.353	1	1	1	104.4	60.6	#DIV/0!	#DIV/0!	#DIV/0!	Shared	High	High	High	Peak Found	Peak Found	Peak Found	Peak Found	High	High	0.001206	0.02365	2.45	30.39
	FALSE	High	[R].HQGVMVGMGQK.[D]	2xOxidation [M5; M8]	0.0150733	0.000558019	3	9	3	A0A0G2K3K2; P68136; P68035	A0A0G2K3K2 [43-53]; P68136 [42-52]; P68035 [42-52]		0	1203.56	0.01	0.033	2.84					3.4	#DIV/0!	#DIV/0!	#DIV/0!	Shared	Not Found	Not Found	Not Found	Peak Found	Not Found	High	Not Found	High	High	0.0002072	0.002242	2.65	15.99
	FALSE	High	[R].HQGVMVGMGQKDSYVGDEAQSK.[R]	2xOxidation [M5; M8]	0.0166109	0.000558019	3	8	1	A0A0G2K3K2; P68136; P68035	A0A0G2K3K2 [43-64]; P68136 [42-63]; P68035 [42-63]		1	2383.07	100		100				156.2		#DIV/0!	#DIV/0!	#DIV/0!	Shared	High	Not Found	Not Found	Not Found	Not Found	Peak Found	Not Found	Not Found	High	0.0002072	0.002562	4.07	20.97
	FALSE	High	[K].IIAPPER.[K]		0.159763	0.00904473	3	9	2	A0A0G2K3K2; P68136; P68035	A0A0G2K3K2 [332-338]; P68136 [331-337]; P68035 [331-337]		0	795.472	31.226	0.097	0.01	0.812428			386.4	1.2	#DIV/0!	#DIV/0!	#DIV/0!	Shared	High	High	Peak Found	Not Found	Not Found	Not Found	Peak Found	Peak Found	High	0.003194	0.06234	2.08	22.35
	FALSE	High	[K].IWHHTFYNELR.[V]		0.137372	0.00734355	3	5	2	A0A0G2K3K2; P68136; P68035	A0A0G2K3K2 [88-98]; P68136 [87-97]; P68035 [87-97]		0	1515.75	0.01	0.128	9.863		1			4.6	#DIV/0!	#DIV/0!	#DIV/0!	Shared	Not Found	Not Found	Peak Found	Peak Found	Not Found	High	Peak Found	Peak Found	High	0.002586	0.05007	3.06	32.06
	FALSE	High	[R].MQKEITALAPSTMK.[I]	2xOxidation [M1; M13]	0.170799	0.00941967	3	8	1	A0A0G2K3K2; P68136; P68035	A0A0G2K3K2 [316-329]; P68136 [315-328]; P68035 [315-328]		1	1580.8									#DIV/0!	#DIV/0!	#DIV/0!	No Quan Values	High	Not Found	Not Found	Not Found	Not Found	Not Found	Not Found	Not Found	High	0.003331	0.06899	2.13
	FALSE	High	[K].QEYDEAGPSIVHR.[K]		0.000647233	0.000558019	2	4	13	P68136; P68035	P68136 [362-374]; P68035 [362-374]		0	1500.71	0.518	0.272	0.263	1	1	1	100.9	52.9	#DIV/0!	#DIV/0!	#DIV/0!	Shared	High	Peak Found	High	High	High	High	High	High	High	0.0002072	2.887e-05	4.01	25.33
	FALSE	High	[K].QEYDEAGPSIVHRK.[C]		0.00104941	0.000558019	2	4	1	P68136; P68035	P68136 [362-375]; P68035 [362-375]		1	1628.8	3.857	2.398	2.624		1		156.2	97.1	#DIV/0!	#DIV/0!	#DIV/0!	Shared	High	Not Found	Peak Found	Peak Found	Not Found	Peak Found	Peak Found	Peak Found	High	0.0002072	5.603e-05	3.54	20.62
	FALSE	High	[KR].SYELPDGQVITIGNER.[F]		0.000194444	0.000558019	3	9	17	A0A0G2K3K2; P68136; P68035	A0A0G2K3K2 [242-257]; P68136 [241-256]; P68035 [241-256]		0	1790.89	0.338	0.51	2.085	1	1	1	34.4	51.8	#DIV/0!	#DIV/0!	#DIV/0!	Shared	High	High	High	High	High	High	High	High	High	0.0002072	5.479e-06	3.54	44.33
	FALSE	High	[R].TTGIVLDSGDGVTHNVPIYEGYALPHAIMR.[L]		1.66611e-05	0.000558019	2	5	2	P68136; P68035	P68136 [150-179]; P68035 [150-179]		0	3196.61	0.01	0.01	0.083						#DIV/0!	#DIV/0!	#DIV/0!	Shared	Not Found	Not Found	Not Found	Not Found	Peak Found	Not Found	Peak Found	High	High	0.0002072	1.832e-07	5.74	46.7
	FALSE	High	[R].TTGIVLDSGDGVTHNVPIYEGYALPHAIMR.[L]	1xOxidation [M29]	0.000166465	0.000558019	2	5	3	P68136; P68035	P68136 [150-179]; P68035 [150-179]		0	3212.6	0.165	0.153	0.438	1	1	1	37.5	34.8	#DIV/0!	#DIV/0!	#DIV/0!	Shared	High	Peak Found	Peak Found	Peak Found	Peak Found	Peak Found	Peak Found	High	High	0.0002072	4.422e-06	4.48	43.62
	FALSE	High	[R].VAPEEHPTLLTEAPLNPK.[A]		2.18544e-06	0.000558019	2	5	13	P68136; P68035	P68136 [98-115]; P68035 [98-115]		0	1956.04	0.403	0.282	0.294	1	1	1	81.5	56.9	#DIV/0!	#DIV/0!	#DIV/0!	Shared	High	High	High	High	High	High	Peak Found	High	High	0.0002072	1.112e-08	4.5	34.26
	FALSE	High	[K].YPIEHGIITNWDDMEK.[I]		0.0149019	0.000558019	2	5	2	P68136; P68035	P68136 [71-86]; P68035 [71-86]		0	1960.91	0.01	0.01	7.319						#DIV/0!	#DIV/0!	#DIV/0!	Shared	Not Found	Not Found	Not Found	Not Found	Peak Found	High	Not Found	Peak Found	High	0.0002072	0.002194	3.98	39.07
	FALSE	High	[K].YPIEHGIITNWDDMEK.[I]	1xOxidation [M14]	0.0380666	0.000558019	2	5	1	P68136; P68035	P68136 [71-86]; P68035 [71-86]		0	1976.91		100	100					9.7	#DIV/0!	#DIV/0!	#DIV/0!	Shared	Not Found	Not Found	Not Found	Peak Found	Not Found	High	Not Found	Not Found	High	0.0002072	0.008118	3.53	36.14
High	Master Protein	A0A0G2K5P5	Myomesin 1 OS=Rattus norvegicus OX=10116 GN=Myom1 PE=1 SV=1	0	90.043	20	25	92	25	187.5	300.18	25	regulation of biological process;response to stimulus		protein binding	Pf00041, Pf00047, Pf07679, Pf13895, Pf13927		ENSRNOG00000057701.1				0	1.91652	1.24711	0.630791	70.3	47.1	146.5	78.5	83.8	93.2	117.9	162.7	High	High	High	High	High	High	High	High
	Checked	Confidence	Annotated Sequence	Modifications	Qvality PEP	Qvality q-value	# Protein Groups	# Proteins	# PSMs	Master Protein Accessions	Positions in Master Proteins	Modifications in Master Proteins	# Missed Cleavages	Theo. MH+ [Da]	Abundance Ratio: (controle CARD445) / (remplissage)	Abundance Ratio: (LPS) / (remplissage)	Abundance Ratio: (NButGT) / (remplissage)	Abundance Ratio Adj. P-Value: (controle CARD445) / (remplissage)	Abundance Ratio Adj. P-Value: (LPS) / (remplissage)	Abundance Ratio Adj. P-Value: (NButGT) / (remplissage)	Abundances (Grouped): controle CARD445	Abundances (Grouped): LPS	#DIV/0!	#DIV/0!	#DIV/0!	Quan Info	Found in Sample: [S69] F69: Sample, 1, controle CARD445	Found in Sample: [S80] F80: Sample, 2, controle CARD445	Found in Sample: [S65] F65: Sample, 5, LPS	Found in Sample: [S66] F66: Sample, 6, LPS	Found in Sample: [S61] F61: Sample, 1, NButGT	Found in Sample: [S62] F62: Sample, 2, NButGT	Found in Sample: [S63] F63: Sample, 3, remplissage	Found in Sample: [S64] F64: Sample, 4, remplissage	Confidence (by Search Engine): Sequest HT	Percolator q-Value (by Search Engine): Sequest HT	Percolator PEP (by Search Engine): Sequest HT	XCorr (by Search Engine): Sequest HT	Top Apex RT [min]
	FALSE	High	[R].AINQAGVGKPSDLAGPVVAETRPGTK.[E]		8.10853e-05	0.000558019	1	1	7	A0A0G2K5P5	A0A0G2K5P5 [1120-1145]		0	2533.37	1.274	0.928	0.687	1	1	1	131	95.4	#DIV/0!	#DIV/0!	#DIV/0!		High	High	High	High	High	Peak Found	Peak Found	Peak Found	High	0.0002072	1.631e-06	5.04	30.44
	FALSE	High	[K].ATGHSTLVLIGDVYK.[K]		0.0585936	0.00251029	1	1	1	A0A0G2K5P5	A0A0G2K5P5 [1328-1342]		0	1573.86	0.01	1.075	0.604		1	1		160.5	#DIV/0!	#DIV/0!	#DIV/0!		Not Found	Not Found	High	Peak Found	Peak Found	Peak Found	Peak Found	Peak Found	High	0.0008988	0.0149	2.56	37.1
	FALSE	High	[R].AVNAAGLSEYSQDSEAIEVK.[A]		4.5911e-06	0.000558019	1	1	7	A0A0G2K5P5	A0A0G2K5P5 [815-834]		0	2081	0.517	0.856	0.679	1	1	1	67.8	112.2	#DIV/0!	#DIV/0!	#DIV/0!		High	High	High	High	High	Peak Found	High	High	High	0.0002072	3.095e-08	5.27	37.28
	FALSE	High	[K].DAGFYEVILKDDR.[G]		0.0450636	0.00216915	1	1	3	A0A0G2K5P5	A0A0G2K5P5 [1425-1437]		1	1540.76	0.581	1.144	0.821	1		1	65.5	129	#DIV/0!	#DIV/0!	#DIV/0!		High	Peak Found	High	Not Found	Peak Found	Peak Found	High	Peak Found	High	0.0007835	0.0103	2.97	42.75
	FALSE	High	[K].EGISYVFR.[V]		0.0538983	0.00251029	1	1	7	A0A0G2K5P5	A0A0G2K5P5 [1110-1117]		0	970.499	0.534	0.842	0.675	1	1		70	110.4	#DIV/0!	#DIV/0!	#DIV/0!		High	High	High	High	High	Not Found	Peak Found	High	High	0.0008988	0.01323	2.26	35.87
	FALSE	High	[R].FALFDLVEGK.[S]		0.0719122	0.00298366	1	1	2	A0A0G2K5P5	A0A0G2K5P5 [700-709]		0	1138.61	0.248	0.701	0.522		1	1	40.1	113.5	#DIV/0!	#DIV/0!	#DIV/0!		High	Not Found	Peak Found	High	Peak Found	Peak Found	Peak Found	Peak Found	High	0.001066	0.01985	2.42	50.37
	FALSE	High	[R].FPVTGLIEGR.[S]		0.00707581	0.000558019	1	1	5	A0A0G2K5P5	A0A0G2K5P5 [572-581]		0	1088.61	0.39	0.716	0.686	0.998408	1	1	55.8	102.6	#DIV/0!	#DIV/0!	#DIV/0!		High	High	High	Peak Found	High	Peak Found	High	Peak Found	High	0.0002072	0.0007822	2.95	39.04
	FALSE	High	[R].GGVSMPLSFAVTPYGYASK.[F]	1xOxidation [M5]	0.00045304	0.000558019	1	1	4	A0A0G2K5P5	A0A0G2K5P5 [387-405]		0	1947.95	0.447	1.642	0.653				47.8	175.5	#DIV/0!	#DIV/0!	#DIV/0!		High	High	High	Not Found	High	Not Found	Not Found	Peak Found	High	0.0002072	1.756e-05	3.79	44.81
	FALSE	High	[R].GLNEAAIPNK.[Y]		0.0473957	0.00216915	1	1	3	A0A0G2K5P5	A0A0G2K5P5 [1092-1101]		0	1026.56	0.615	0.94	0.543		1	1	79.4	121.3	#DIV/0!	#DIV/0!	#DIV/0!		Peak Found	Not Found	High	Peak Found	High	Peak Found	High	Peak Found	High	0.0007835	0.01103	2.75	24.21
	FALSE	High	[K].IALSATDLK.[I]		0.060917	0.00251029	1	1	4	A0A0G2K5P5	A0A0G2K5P5 [1462-1470]		0	931.546	0.165	0.474	0.415	0.641241	1	1	32.2	92.3	#DIV/0!	#DIV/0!	#DIV/0!		Peak Found	High	High	Peak Found	High	Peak Found	High	Peak Found	High	0.0008988	0.01578	2.98	30.5
	FALSE	High	[K].LQDEDEGTYTFQIQDGK.[A]		6.9019e-05	0.000558019	1	1	5	A0A0G2K5P5	A0A0G2K5P5 [1311-1327]		0	1986.89	0.486	0.76	0.584	1	1		68.7	107.4	#DIV/0!	#DIV/0!	#DIV/0!		High	High	Peak Found	High	High	Not Found	Peak Found	High	High	0.0002072	1.307e-06	4.46	36.24
	FALSE	High	[R].MGEYYEQYSAYVFVR.[D]	1xOxidation [M1]	0.0239231	0.000558019	1	1	1	A0A0G2K5P5	A0A0G2K5P5 [489-503]		0	1920.85									#DIV/0!	#DIV/0!	#DIV/0!	No Quan Values	Not Found	Not Found	High	Not Found	Not Found	Not Found	Not Found	Not Found	High	0.0002072	0.004234	3.38
	FALSE	High	[K].NQVPINVHANPEK.[Y]		0.00850163	0.000558019	1	1	5	A0A0G2K5P5	A0A0G2K5P5 [317-329]		0	1459.77	0.589	0.999	0.493	1	1	1	76.5	129.7	#DIV/0!	#DIV/0!	#DIV/0!		High	High	Peak Found	High	High	High	Peak Found	Peak Found	High	0.0002072	0.001009	3.56	22.79
	FALSE	High	[K].QATSTFQQEETFER.[K]		0.000496727	0.000558019	1	1	4	A0A0G2K5P5	A0A0G2K5P5 [229-242]		0	1701.77	0.56	0.77	0.779	1	1	1	72.1	99	#DIV/0!	#DIV/0!	#DIV/0!		High	High	High	High	Peak Found	Peak Found	Peak Found	Peak Found	High	0.0002072	2.003e-05	3.65	30.06
	FALSE	High	[K].SELAVEILEK.[G]		0.0589203	0.00251029	1	1	3	A0A0G2K5P5	A0A0G2K5P5 [1251-1260]		0	1130.63	0.144	0.797	0.66	0.634966	1	1	22.2	122.5	#DIV/0!	#DIV/0!	#DIV/0!		Peak Found	Peak Found	High	Peak Found	High	Peak Found	High	Peak Found	High	0.0008988	0.01499	2.75	39.46
	FALSE	High	[K].SVDLSGQAFDEAFAEFQR.[L]		8.89052e-05	0.000558019	1	1	1	A0A0G2K5P5	A0A0G2K5P5 [1546-1563]		0	2016.93	0.01	1.434	3.682					93.8	#DIV/0!	#DIV/0!	#DIV/0!		Not Found	Not Found	High	Not Found	Not Found	Peak Found	Peak Found	Not Found	High	0.0002072	1.863e-06	4.74	50.12
	FALSE	High	[K].TAFFTISGVSTADSGK.[Y]		0.000488226	0.000558019	1	1	4	A0A0G2K5P5	A0A0G2K5P5 [1631-1646]		0	1588.79	0.66	0.775	1.73	1	1		63.4	74.5	#DIV/0!	#DIV/0!	#DIV/0!		High	High	High	Peak Found	High	Not Found	Peak Found	Peak Found	High	0.0002072	1.955e-05	3.68	41.61
	FALSE	High	[K].TGGAEITGYYVNYR.[E]		0.138095	0.00734355	1	1	2	A0A0G2K5P5	A0A0G2K5P5 [963-976]		0	1563.74	0.401	1.059	0.823	0.62229		1	48.8	129	#DIV/0!	#DIV/0!	#DIV/0!		Peak Found	Peak Found	High	Not Found	Peak Found	Peak Found	High	Peak Found	High	0.002586	0.05054	2.94	35.85
	FALSE	High	[K].TGIGLPSR.[V]		0.148579	0.0084166	1	1	2	A0A0G2K5P5	A0A0G2K5P5 [593-600]		0	800.462									#DIV/0!	#DIV/0!	#DIV/0!	No Quan Values	High	High	Not Found	Not Found	Not Found	Not Found	Not Found	Not Found	High	0.002966	0.05636	2.28
	FALSE	High	[K].TLEETQAYHGK.[L]		0.0168979	0.000558019	1	1	2	A0A0G2K5P5	A0A0G2K5P5 [261-271]		0	1276.62	100						400		#DIV/0!	#DIV/0!	#DIV/0!		High	High	Not Found	Not Found	Not Found	Not Found	Not Found	Not Found	High	0.0002072	0.002627	2.46	18.43
	FALSE	High	[R].TLLESEEAIMASK.[Q]	1xOxidation [M10]	0.00382716	0.000558019	1	1	1	A0A0G2K5P5	A0A0G2K5P5 [180-192]		0	1437.71	0.946	1.015	0.554	1	1		107.6	115.5	#DIV/0!	#DIV/0!	#DIV/0!		High	Peak Found	Peak Found	Peak Found	Peak Found	Not Found	Peak Found	Peak Found	High	0.0002072	0.0003342	3	32.91
	FALSE	High	[R].TPVTGYFVDLK.[E]		0.00162484	0.000558019	1	1	8	A0A0G2K5P5	A0A0G2K5P5 [1071-1081]		0	1239.66	0.71	0.952	0.754	1	1	1	83.1	111.5	#DIV/0!	#DIV/0!	#DIV/0!		High	High	High	High	High	High	High	High	High	0.0002072	0.0001023	3.55	41.36
	FALSE	High	[R].VLGGLPDVVTIQEGK.[A]		0.000343709	0.000558019	1	1	7	A0A0G2K5P5	A0A0G2K5P5 [1577-1591]		0	1524.86	0.333	0.875	0.616	1	1	1	47.2	123.9	#DIV/0!	#DIV/0!	#DIV/0!		High	High	High	High	High	Peak Found	Peak Found	Peak Found	High	0.0002072	1.201e-05	3.86	43.41
	FALSE	High	[K].VNYIFNEK.[E]		0.169059	0.00904473	1	1	1	A0A0G2K5P5	A0A0G2K5P5 [1278-1285]		0	1026.53	0.412	0.918	0.821	0.657917	1	1	52.3	116.5	#DIV/0!	#DIV/0!	#DIV/0!		Peak Found	Peak Found	High	Peak Found	Peak Found	Peak Found	Peak Found	Peak Found	High	0.003194	0.06781	2.19	31.49
	FALSE	High	[R].VSEPVAALDPAEK.[A]		0.0024302	0.000558019	1	1	3	A0A0G2K5P5	A0A0G2K5P5 [601-613]		0	1325.69	1.05	0.782	0.704	1	1	1	118.8	88.5	#DIV/0!	#DIV/0!	#DIV/0!		High	High	High	Peak Found	Peak Found	Peak Found	Peak Found	Peak Found	High	0.0002072	0.0001783	3.35	31.34
High	Master Protein	D3ZHA0	Filamin-C OS=Rattus norvegicus OX=10116 GN=Flnc PE=1 SV=1	0	88.733	14	26	52	24	290.8	182.51	26		cytoplasm;cytoskeleton;cytosol;membrane	protein binding	Pf00307, Pf00630	362332	ENSRNOG00000007281.7	Flnc	Cell-extracellular matrix interactions	MAPK signaling pathway; Focal adhesion; Proteoglycans in cancer; Salmonella infection	2	6.37975	0.386905	37.0359	5.4	2.5	10.2	40.2	1.8	720.4	7.7	11.8	High	High	High	High	Peak Found	Peak Found	High	High
	Checked	Confidence	Annotated Sequence	Modifications	Qvality PEP	Qvality q-value	# Protein Groups	# Proteins	# PSMs	Master Protein Accessions	Positions in Master Proteins	Modifications in Master Proteins	# Missed Cleavages	Theo. MH+ [Da]	Abundance Ratio: (controle CARD445) / (remplissage)	Abundance Ratio: (LPS) / (remplissage)	Abundance Ratio: (NButGT) / (remplissage)	Abundance Ratio Adj. P-Value: (controle CARD445) / (remplissage)	Abundance Ratio Adj. P-Value: (LPS) / (remplissage)	Abundance Ratio Adj. P-Value: (NButGT) / (remplissage)	Abundances (Grouped): controle CARD445	Abundances (Grouped): LPS	#DIV/0!	#DIV/0!	#DIV/0!	Quan Info	Found in Sample: [S69] F69: Sample, 1, controle CARD445	Found in Sample: [S80] F80: Sample, 2, controle CARD445	Found in Sample: [S65] F65: Sample, 5, LPS	Found in Sample: [S66] F66: Sample, 6, LPS	Found in Sample: [S61] F61: Sample, 1, NButGT	Found in Sample: [S62] F62: Sample, 2, NButGT	Found in Sample: [S63] F63: Sample, 3, remplissage	Found in Sample: [S64] F64: Sample, 4, remplissage	Confidence (by Search Engine): Sequest HT	Percolator q-Value (by Search Engine): Sequest HT	Percolator PEP (by Search Engine): Sequest HT	XCorr (by Search Engine): Sequest HT	Top Apex RT [min]
	FALSE	High	[R].AFGPGLEGGLVNK.[A]		0.0661967	0.00251029	1	2	4	D3ZHA0	D3ZHA0 [1356-1368]		0	1258.68	0.573	1.284	0.906	1	1	1	60.9	136.5	#DIV/0!	#DIV/0!	#DIV/0!		High	Peak Found	High	High	Peak Found	Peak Found	Peak Found	High	High	0.0008988	0.01764	3.19	35.91
	FALSE	High	[R].APLQVAVLGPTGVAEPVEVR.[D]		0.0222175	0.000558019	1	2	2	D3ZHA0	D3ZHA0 [1476-1495]		0	2002.13		100						400	#DIV/0!	#DIV/0!	#DIV/0!		High	Not Found	Peak Found	High	Not Found	Not Found	Not Found	Not Found	High	0.0002072	0.003844	3.43	45.3
	FALSE	High	[K].DAGEGGLSLAVEGPSK.[A]		0.000318937	0.000558019	1	2	1	D3ZHA0	D3ZHA0 [1887-1902]		0	1486.74	0.01	1.076	0.614		1	1		160	#DIV/0!	#DIV/0!	#DIV/0!		Not Found	Not Found	High	Peak Found	Peak Found	Peak Found	Peak Found	Peak Found	High	0.0002072	1.079e-05	3.82	35.06
	FALSE	High	[R].DAGEGLLTVQILDPEGKPK.[K]		0.00449526	0.000558019	1	2	3	D3ZHA0	D3ZHA0 [1569-1587]		0	1980.06	1.074	1.963	0.01		1		106.4	194.5	#DIV/0!	#DIV/0!	#DIV/0!		High	Not Found	High	High	Not Found	Not Found	Peak Found	Peak Found	High	0.0002072	0.0004182	3.92	45.33
	FALSE	High	[R].EAGAGGLSIAVEGPSK.[A]		0.000231081	0.000558019	2	4	6	D3ZHA0; A0A0G2JXT8	D3ZHA0 [2342-2357]; A0A0G2JXT8 [2220-2235]		0	1442.75	0.484	1.12	1.631		1	1	45.7	105.8	#DIV/0!	#DIV/0!	#DIV/0!	Shared	High	Not Found	High	High	High	High	Peak Found	Peak Found	High	0.0002072	6.967e-06	4.74	32.52
	FALSE	High	[K].FNDEHIPDSPFVVPVASLSDDAR.[R]		0.0428428	0.00164868	1	2	1	D3ZHA0	D3ZHA0 [2388-2410]		0	2527.21									#DIV/0!	#DIV/0!	#DIV/0!	No Quan Values	High	Not Found	Not Found	Not Found	Not Found	Not Found	Not Found	Not Found	High	0.0005995	0.009601	3.41
	FALSE	High	[R].GAGTGGLGLAIEGPSEAK.[M]		0.000149225	0.000558019	1	2	4	D3ZHA0	D3ZHA0 [1378-1395]		0	1584.82	0.533	1.43	0.922	1	1	1	54.9	147.2	#DIV/0!	#DIV/0!	#DIV/0!		High	Peak Found	High	High	Peak Found	Peak Found	Peak Found	Peak Found	High	0.0002072	3.786e-06	5.13	35.82
	FALSE	High	[K].GGLVGTPAPFSIDTK.[G]		0.0215939	0.000558019	1	2	1	D3ZHA0	D3ZHA0 [1075-1089]		0	1459.78	1.141	1.664	0.374	1	1		109.2	159.2	#DIV/0!	#DIV/0!	#DIV/0!		High	Peak Found	Peak Found	Peak Found	Peak Found	Not Found	Peak Found	Peak Found	High	0.0002072	0.003669	2.88	41.15
	FALSE	High	[K].LEPGSGAEAQAVR.[Y]		0.00552798	0.000558019	1	2	1	D3ZHA0	D3ZHA0 [1016-1028]		0	1284.65	0.01	2.442	5.28					112	#DIV/0!	#DIV/0!	#DIV/0!		Not Found	Not Found	High	Peak Found	Not Found	Peak Found	Not Found	Peak Found	High	0.0002072	0.0005586	3.17	21.99
	FALSE	High	[R].LGSFGSITR.[Q]		0.099243	0.00507034	1	2	1	D3ZHA0	D3ZHA0 [2232-2240]		0	937.51	100	100	100				153.3	104.8	#DIV/0!	#DIV/0!	#DIV/0!		High	Peak Found	Peak Found	Peak Found	Not Found	Peak Found	Not Found	Not Found	High	0.001796	0.03136	2	29.99
	FALSE	High	[R].LIALLEVLSQK.[RK]		0.0661967	0.00251029	3	5	3	D3ZHA0; C0JPT7; A0A0G2JXT8	D3ZHA0 [71-81]; C0JPT7 [77-87]; A0A0G2JXT8 [50-60]		0	1226.77	0.01	1.316	8.694		1			47.8	#DIV/0!	#DIV/0!	#DIV/0!	Shared	Not Found	Not Found	High	High	Not Found	High	Peak Found	Peak Found	High	0.0008988	0.01764	2.7	50.63
	FALSE	High	[K].ILVGPSEIGDASK.[V]		0.00109883	0.000558019	1	2	4	D3ZHA0	D3ZHA0 [2032-2044]		0	1285.7	1.001	1.277	0.769	1	1	1	98.9	126.2	#DIV/0!	#DIV/0!	#DIV/0!		High	High	High	High	Peak Found	Peak Found	Peak Found	Peak Found	High	0.0002072	5.954e-05	3.68	32.79
	FALSE	High	[K].ITEGDLSQLTASIR.[A]		0.000689519	0.000558019	1	2	1	D3ZHA0	D3ZHA0 [1970-1983]		0	1503.8	1.005	1.376	0.467				104.4	143.1	#DIV/0!	#DIV/0!	#DIV/0!		High	Not Found	Peak Found	Peak Found	Peak Found	Not Found	Not Found	Peak Found	High	0.0002072	3.133e-05	4	43.86
	FALSE	High	[R].SLTATGGNHVTAR.[V]		0.00127611	0.000558019	1	2	2	D3ZHA0	D3ZHA0 [1280-1292]		0	1284.67	100						400		#DIV/0!	#DIV/0!	#DIV/0!		High	High	Not Found	Not Found	Not Found	Not Found	Not Found	Not Found	High	0.0002072	7.321e-05	2.78	17.73
	FALSE	High	[R].SPFEVNVGMALGDANK.[V]	1xOxidation [M9]	0.119097	0.00534179	1	2	1	D3ZHA0	D3ZHA0 [363-378]		0	1664.79	100	100	100				66.9	142.7	#DIV/0!	#DIV/0!	#DIV/0!		High	Peak Found	Peak Found	Peak Found	Not Found	Peak Found	Not Found	Not Found	High	0.001884	0.0408	2.81	41.09
	FALSE	High	[R].SPFEVQVSPEAGAQK.[V]		4.30573e-05	0.000558019	1	2	3	D3ZHA0	D3ZHA0 [560-574]		0	1573.79	0.447	0.804	0.537	1	1	1	64.1	115.4	#DIV/0!	#DIV/0!	#DIV/0!		High	High	Peak Found	High	Peak Found	Peak Found	Peak Found	Peak Found	High	0.0002072	6.831e-07	4.44	32.93
	FALSE	High	[K].SPFVVNVAPPLDLSK.[V]		0.00699506	0.000558019	1	2	1	D3ZHA0	D3ZHA0 [955-969]		0	1582.88	0.422	1.27	1.476	1	1		40.5	121.9	#DIV/0!	#DIV/0!	#DIV/0!		High	Peak Found	Peak Found	Peak Found	Not Found	Peak Found	Peak Found	Peak Found	High	0.0002072	0.0007694	3.96	47.62
	FALSE	High	[K].TDTYVTDNGDGTYR.[V]		0.00675828	0.000558019	1	2	1	D3ZHA0	D3ZHA0 [1301-1314]		0	1577.67	100	100					282.3	117.7	#DIV/0!	#DIV/0!	#DIV/0!		Peak Found	Not Found	High	Peak Found	Not Found	Not Found	Not Found	Not Found	High	0.0002072	0.000736	2.71	25.76
	FALSE	High	[K].TEAAEIVEGEDSAYSVR.[F]		5.84112e-05	0.000558019	1	2	1	D3ZHA0	D3ZHA0 [2262-2278]		0	1825.85	0.654	0.211	0.201	1	1		126.7	40.8	#DIV/0!	#DIV/0!	#DIV/0!		High	Peak Found	Peak Found	Peak Found	Peak Found	Not Found	Peak Found	Peak Found	High	0.0002072	1.035e-06	4.36	35.79
	FALSE	High	[R].TSQLNVGTSTDVSLK.[I]		0.00282205	0.000558019	1	2	3	D3ZHA0	D3ZHA0 [1955-1969]		0	1549.81	0.655	1.102	1.625				59.8	100.6	#DIV/0!	#DIV/0!	#DIV/0!		Peak Found	Not Found	High	High	Not Found	Peak Found	Not Found	High	High	0.0002072	0.0002202	3.35	31.21
	FALSE	High	[K].VAVGEEQAFLVNTR.[G]		0.000149225	0.000558019	1	2	1	D3ZHA0	D3ZHA0 [979-992]		0	1532.81	1.11	1.207	0.903		1	1	105.2	114.4	#DIV/0!	#DIV/0!	#DIV/0!		High	Not Found	Peak Found	Peak Found	Peak Found	Peak Found	Peak Found	Peak Found	High	0.0002072	3.806e-06	3.9	37.13
	FALSE	High	[R].VHVQPAVDTSGIK.[V]		0.00202174	0.000558019	1	2	1	D3ZHA0	D3ZHA0 [1243-1255]		0	1350.74	0.752	0.714	0.448				103.3	98	#DIV/0!	#DIV/0!	#DIV/0!		High	Peak Found	Peak Found	Peak Found	Peak Found	Peak Found	Not Found	Peak Found	High	0.0002072	0.0001385	2.75	24.24
	FALSE	High	[K].VNQPASFAVQLNGAR.[G]		0.0833996	0.00376419	1	2	1	D3ZHA0	D3ZHA0 [2424-2438]		0	1571.83	100		100				157.7		#DIV/0!	#DIV/0!	#DIV/0!		High	Not Found	Not Found	Not Found	Not Found	Peak Found	Not Found	Not Found	High	0.00134	0.02456	3.32	35.83
	FALSE	High	[K].VSGPGVEPHGVLR.[E]		0.102509	0.00507034	1	2	2	D3ZHA0	D3ZHA0 [1256-1268]		0	1303.71	1.063	1.403	0.438		1		108.9	143.8	#DIV/0!	#DIV/0!	#DIV/0!		Peak Found	Not Found	High	Peak Found	Peak Found	Not Found	High	Peak Found	High	0.001796	0.03302	2.87	24.61
	FALSE	High	[K].VTVLFAGQNIER.[S]		0.0433269	0.00164868	1	2	1	D3ZHA0	D3ZHA0 [351-362]		0	1346.74	0.734	1.549	0.329	1	1		81.3	171.5	#DIV/0!	#DIV/0!	#DIV/0!		Peak Found	Peak Found	High	Peak Found	Peak Found	Not Found	Peak Found	Peak Found	High	0.0005995	0.009748	3.08	37.67
	FALSE	High	[K].YGGDEIPYSPFR.[I]		0.0166109	0.000558019	1	2	2	D3ZHA0	D3ZHA0 [1617-1628]		0	1400.65	0.22	1.996	2.954	1	1	1	14.2	129.4	#DIV/0!	#DIV/0!	#DIV/0!		High	Peak Found	High	Peak Found	Peak Found	Peak Found	Peak Found	Peak Found	High	0.0002072	0.002559	3.51	40.39
High	Master Protein	F1MAA7	Laminin subunit gamma 1 OS=Rattus norvegicus OX=10116 GN=Lamc1 PE=1 SV=1	0	88.634	18	22	70	22	177.3	262.77	22	cell organization and biogenesis;cellular component movement;regulation of biological process	cytoskeleton	catalytic activity;motor activity;protein binding;structural molecule activity	Pf00052, Pf00053, Pf00055, Pf01576, Pf05130, Pf05483, Pf05557, Pf06160, Pf08317, Pf09969, Pf13514	117036	ENSRNOG00000002680.7	Lamc1	MET activates PTK2 signaling; Laminin interactions; Post-translational protein phosphorylation; Regulation of Insulin-like Growth Factor (IGF) transport and uptake by Insulin-like Growth Factor Binding Proteins (IGFBPs)	ECM-receptor interaction; Prion diseases; Focal adhesion; Amoebiasis; Small cell lung cancer; PI3K-Akt signaling pathway; Toxoplasmosis; Pathways in cancer	0	2.10627	1.15012	0.594391	93	21.8	164.2	77.6	48.4	116.9	93.9	184.2	High	High	High	High	High	High	High	High
	Checked	Confidence	Annotated Sequence	Modifications	Qvality PEP	Qvality q-value	# Protein Groups	# Proteins	# PSMs	Master Protein Accessions	Positions in Master Proteins	Modifications in Master Proteins	# Missed Cleavages	Theo. MH+ [Da]	Abundance Ratio: (controle CARD445) / (remplissage)	Abundance Ratio: (LPS) / (remplissage)	Abundance Ratio: (NButGT) / (remplissage)	Abundance Ratio Adj. P-Value: (controle CARD445) / (remplissage)	Abundance Ratio Adj. P-Value: (LPS) / (remplissage)	Abundance Ratio Adj. P-Value: (NButGT) / (remplissage)	Abundances (Grouped): controle CARD445	Abundances (Grouped): LPS	#DIV/0!	#DIV/0!	#DIV/0!	Quan Info	Found in Sample: [S69] F69: Sample, 1, controle CARD445	Found in Sample: [S80] F80: Sample, 2, controle CARD445	Found in Sample: [S65] F65: Sample, 5, LPS	Found in Sample: [S66] F66: Sample, 6, LPS	Found in Sample: [S61] F61: Sample, 1, NButGT	Found in Sample: [S62] F62: Sample, 2, NButGT	Found in Sample: [S63] F63: Sample, 3, remplissage	Found in Sample: [S64] F64: Sample, 4, remplissage	Confidence (by Search Engine): Sequest HT	Percolator q-Value (by Search Engine): Sequest HT	Percolator PEP (by Search Engine): Sequest HT	XCorr (by Search Engine): Sequest HT	Top Apex RT [min]
	FALSE	High	[K].AFDITYVR.[L]		0.115349	0.00534179	1	1	3	F1MAA7	F1MAA7 [140-147]		0	984.515	0.261	0.969	0.898	1	1	1	33.4	123.9	#DIV/0!	#DIV/0!	#DIV/0!		High	Peak Found	Peak Found	High	Peak Found	Peak Found	Peak Found	High	High	0.001884	0.03897	2.44	35.99
	FALSE	High	[K].AVEIYASVAQLTPVDSEALESEANK.[I]		0.000191117	0.000558019	1	1	3	F1MAA7	F1MAA7 [1262-1286]		0	2634.31	0.01	0.594	0.311					124.7	#DIV/0!	#DIV/0!	#DIV/0!		Not Found	Not Found	High	High	Not Found	Peak Found	Not Found	High	High	0.0002072	5.357e-06	4.99	48.33
	FALSE	High	[K].EAADLDRLIDQK.[L]		0.00695503	0.000558019	1	1	1	F1MAA7	F1MAA7 [1290-1301]		1	1386.72	100		100				156.7		#DIV/0!	#DIV/0!	#DIV/0!		High	Not Found	Not Found	Not Found	Not Found	Peak Found	Not Found	Not Found	High	0.0002072	0.0007672	4.11	32.99
	FALSE	High	[R].EAQEVKDVDQNLMDR.[L]	1xOxidation [M13]	0.0117185	0.000558019	1	1	2	F1MAA7	F1MAA7 [1086-1100]		1	1805.83	3.948	1.878	0.364	1	1		219.6	104.5	#DIV/0!	#DIV/0!	#DIV/0!		High	Peak Found	Peak Found	Peak Found	Peak Found	Not Found	Peak Found	Peak Found	High	0.0002072	0.001579	3.04	25.86
	FALSE	High	[R].EAQLALGNAAADATEAK.[N]		4.72511e-06	0.000558019	1	2	6	F1MAA7	F1MAA7 [1405-1421]		0	1643.82	0.709	0.957	0.331	1	1	1	94.6	127.7	#DIV/0!	#DIV/0!	#DIV/0!		High	High	High	High	Peak Found	Peak Found	High	High	High	0.0002072	3.225e-08	4.83	32.31
	FALSE	High	[K].EGFFGNPLAPNPADK.[C]		0.0129163	0.000558019	1	1	1	F1MAA7	F1MAA7 [864-878]		0	1573.76	0.515	0.491	0.548	1	1		80.7	76.9	#DIV/0!	#DIV/0!	#DIV/0!		High	Peak Found	Peak Found	Peak Found	Peak Found	Not Found	Peak Found	Peak Found	High	0.0002072	0.001798	2.86	44.28
	FALSE	High	[K].GKAEQQTADQLLAR.[A]		0.000311681	0.000558019	1	1	5	F1MAA7	F1MAA7 [1326-1339]		1	1528.81	0.994	1.114	0.094	1	1	1	124.1	139.2	#DIV/0!	#DIV/0!	#DIV/0!		High	High	High	Peak Found	Peak Found	Peak Found	Peak Found	Peak Found	High	0.0002072	1.045e-05	4.25	25.12
	FALSE	High	[R].KQEAAILDYDRDIAEIIK.[D]		0.00884982	0.000558019	1	1	1	F1MAA7	F1MAA7 [1565-1582]		2	2104.13	0.093	0.822	0.871		1	1	13.3	118	#DIV/0!	#DIV/0!	#DIV/0!		Peak Found	Not Found	High	Peak Found	Peak Found	Peak Found	Peak Found	Peak Found	High	0.0002072	0.001072	5.17	44.49
	FALSE	High	[R].KVSNLENEAR.[K]		0.0301923	0.000558019	1	1	1	F1MAA7	F1MAA7 [1555-1564]		1	1159.61	100	100					340.1	59.9	#DIV/0!	#DIV/0!	#DIV/0!		High	Peak Found	Not Found	Peak Found	Not Found	Not Found	Not Found	Not Found	High	0.0002072	0.005885	2.68	17.68
	FALSE	High	[K].LNEIEGSLNK.[A]		0.050124	0.00251029	1	1	2	F1MAA7	F1MAA7 [1533-1542]		0	1116.59	0.067	0.736	0.707	0.744538	1	1	10.6	117.3	#DIV/0!	#DIV/0!	#DIV/0!		Peak Found	Peak Found	High	Peak Found	Peak Found	Peak Found	High	Peak Found	High	0.0008988	0.01193	2.77	26.07
	FALSE	High	[R].LNTFGDEVFNDPK.[V]		0.000440192	0.000558019	1	1	7	F1MAA7	F1MAA7 [254-266]		0	1495.71	0.342	1.008	0.961	1	1	1	41.4	121.8	#DIV/0!	#DIV/0!	#DIV/0!		High	High	High	Peak Found	High	High	High	High	High	0.0002072	1.692e-05	3.98	38.05
	FALSE	High	[K].LQELESLIANLGTGDETVTDQAFEDR.[L]		0.000105657	0.000558019	1	1	3	F1MAA7	F1MAA7 [1047-1072]		0	2864.38	0.01	0.367	0.669		1			72.1	#DIV/0!	#DIV/0!	#DIV/0!		Not Found	Not Found	Peak Found	High	Not Found	Peak Found	High	High	High	0.0002072	2.357e-06	5.49	50.97
	FALSE	High	[R].LSAEDLVLEGAGLR.[V]		0.000445287	0.000558019	1	1	7	F1MAA7	F1MAA7 [588-601]		0	1442.78	0.424	0.96	0.965		1	1	50.7	114.7	#DIV/0!	#DIV/0!	#DIV/0!		High	Not Found	High	High	High	High	High	High	High	0.0002072	1.723e-05	4.39	48.73
	FALSE	High	[R].NTIEETGILAER.[A]		0.0643899	0.00251029	1	1	3	F1MAA7	F1MAA7 [1120-1131]		0	1345.7	0.452	0.785	0.328	1	1	1	70.5	122.4	#DIV/0!	#DIV/0!	#DIV/0!		Peak Found	Peak Found	High	Peak Found	Peak Found	Peak Found	High	High	High	0.0008988	0.01696	3.19	33.45
	FALSE	High	[R].NTLQEANDILNNLK.[D]		0.00177125	0.000558019	1	1	3	F1MAA7	F1MAA7 [1356-1369]		0	1599.83	0.1	0.815	1.081		1		13.4	108.9	#DIV/0!	#DIV/0!	#DIV/0!		Peak Found	Not Found	High	High	Not Found	Peak Found	Peak Found	High	High	0.0002072	0.0001154	4.41	47.17
	FALSE	High	[R].NTLQEANDILNNLKDFDR.[R]		0.00675828	0.000558019	1	1	1	F1MAA7	F1MAA7 [1356-1373]		1	2133.06	0.01	0.955	0.01		1			195.4	#DIV/0!	#DIV/0!	#DIV/0!		Not Found	Not Found	High	Peak Found	Not Found	Not Found	Peak Found	Peak Found	High	0.0002072	0.0007339	4.65	49.61
	FALSE	High	[R].QLEEAENELK.[R]		0.0109402	0.000558019	1	2	1	F1MAA7	F1MAA7 [1465-1474]		0	1202.59	0.124	0.036	0.427	1	1	1	31.3	9.1	#DIV/0!	#DIV/0!	#DIV/0!		High	Peak Found	Peak Found	Peak Found	Peak Found	Peak Found	Peak Found	Peak Found	High	0.0002072	0.001431	3.21	26.19
	FALSE	High	[R].QLEEAENELKR.[K]		0.00664291	0.000558019	1	2	3	F1MAA7	F1MAA7 [1465-1475]		1	1358.69	0.578	1.154	0.182	1	1	1	79.4	158.4	#DIV/0!	#DIV/0!	#DIV/0!		High	Peak Found	High	High	Peak Found	Peak Found	Peak Found	Peak Found	High	0.0002072	0.0007181	3.78	23.28
	FALSE	High	[R].SRVESTEQLIEIASR.[E]		3.56105e-05	0.000558019	1	1	9	F1MAA7	F1MAA7 [1134-1148]		1	1717.91	0.464	0.783	0.201	1	1		75.8	127.9	#DIV/0!	#DIV/0!	#DIV/0!		High	High	High	Peak Found	Peak Found	Not Found	High	High	High	0.0002072	5.267e-07	4.77	36.8
	FALSE	High	[R].TFSEVTDLDNEVNGMLR.[Q]	1xOxidation [M15]	0.0535985	0.00251029	1	2	1	F1MAA7	F1MAA7 [1448-1464]		0	1955.9	0.501	0.551	1.767				52.5	57.7	#DIV/0!	#DIV/0!	#DIV/0!		High	Peak Found	Peak Found	Peak Found	Not Found	Peak Found	Not Found	Peak Found	High	0.0008988	0.01309	2.48	42.7
	FALSE	High	[R].VSVPLIAQGNSYPSETTVK.[Y]		0.000128489	0.000558019	1	1	6	F1MAA7	F1MAA7 [602-620]		0	1990.05	0.481	1.046	1.118	1	1	1	52.8	114.8	#DIV/0!	#DIV/0!	#DIV/0!		High	High	High	Peak Found	Peak Found	High	High	High	High	0.0002072	3.09e-06	4.16	38.85
	FALSE	High	[R].YFVAPAK.[F]		0.131017	0.00694243	1	1	1	F1MAA7	F1MAA7 [556-562]		0	795.44	0.621	0.675	1.425				66.8	72.5	#DIV/0!	#DIV/0!	#DIV/0!		Peak Found	Not Found	Peak Found	Peak Found	Not Found	Peak Found	Not Found	High	High	0.002448	0.04676	2.36	24.2
High	Master Protein	Q6IFW6	Keratin, type I cytoskeletal 10 OS=Rattus norvegicus OX=10116 GN=Krt10 PE=3 SV=1	0	86.611	19	14	213	10	56.5	685.24	14	cell differentiation;cell organization and biogenesis;metabolic process;response to stimulus	cytoplasm;cytoskeleton;membrane;nucleus	protein binding;structural molecule activity	Pf00038	450225	ENSRNOG00000030170.5	Krt10	Formation of the cornified envelope	Staphylococcus aureus infection	2	2.55848	1.24662	2.01705	31	29.7	31.9	123.4	47.6	342.9	75.4	118.2	High	High	High	High	High	High	High	High
	Checked	Confidence	Annotated Sequence	Modifications	Qvality PEP	Qvality q-value	# Protein Groups	# Proteins	# PSMs	Master Protein Accessions	Positions in Master Proteins	Modifications in Master Proteins	# Missed Cleavages	Theo. MH+ [Da]	Abundance Ratio: (controle CARD445) / (remplissage)	Abundance Ratio: (LPS) / (remplissage)	Abundance Ratio: (NButGT) / (remplissage)	Abundance Ratio Adj. P-Value: (controle CARD445) / (remplissage)	Abundance Ratio Adj. P-Value: (LPS) / (remplissage)	Abundance Ratio Adj. P-Value: (NButGT) / (remplissage)	Abundances (Grouped): controle CARD445	Abundances (Grouped): LPS	#DIV/0!	#DIV/0!	#DIV/0!	Quan Info	Found in Sample: [S69] F69: Sample, 1, controle CARD445	Found in Sample: [S80] F80: Sample, 2, controle CARD445	Found in Sample: [S65] F65: Sample, 5, LPS	Found in Sample: [S66] F66: Sample, 6, LPS	Found in Sample: [S61] F61: Sample, 1, NButGT	Found in Sample: [S62] F62: Sample, 2, NButGT	Found in Sample: [S63] F63: Sample, 3, remplissage	Found in Sample: [S64] F64: Sample, 4, remplissage	Confidence (by Search Engine): Sequest HT	Percolator q-Value (by Search Engine): Sequest HT	Percolator PEP (by Search Engine): Sequest HT	XCorr (by Search Engine): Sequest HT	Top Apex RT [min]
	FALSE	High	[K].ADLEMQIESLTEELAYLK.[K]		2.2088e-05	0.000558019	1	2	6	Q6IFW6	Q6IFW6 [266-283]		0	2096.05	0.016	4.108	1.384	1		1	1	252.5	#DIV/0!	#DIV/0!	#DIV/0!		Peak Found	Peak Found	Not Found	High	Peak Found	High	Peak Found	High	High	0.0002072	2.715e-07	5.51	52.84
	FALSE	High	[K].ADLEMQIESLTEELAYLK.[K]	1xOxidation [M5]	0.000239199	0.000558019	1	2	14	Q6IFW6	Q6IFW6 [266-283]		0	2112.04	0.01	0.464	1.217		1	1		69.2	#DIV/0!	#DIV/0!	#DIV/0!		Not Found	Not Found	High	High	High	High	High	High	High	0.0002072	7.257e-06	4.36	52.89
	FALSE	High	[K].ADLEMQIESLTEELAYLKK.[N]		8.73836e-05	0.000558019	1	2	6	Q6IFW6	Q6IFW6 [266-284]		1	2224.14	0.01	0.216	1.467		1	1		32.2	#DIV/0!	#DIV/0!	#DIV/0!		Not Found	Not Found	Peak Found	High	High	High	High	High	High	0.0002072	1.81e-06	4.99	51.14
	FALSE	High	[K].ADLEMQIESLTEELAYLKK.[N]	1xOxidation [M5]	6.78378e-05	0.000558019	1	2	4	Q6IFW6	Q6IFW6 [266-284]		1	2240.14	0.01	0.23	0.371		1	1		57.4	#DIV/0!	#DIV/0!	#DIV/0!		Not Found	Not Found	High	High	Peak Found	Peak Found	High	High	High	0.0002072	1.273e-06	5.48	51.3
	FALSE	High	[K].DAEAWFNEK.[S]		0.0965954	0.00507034	1	2	8	Q6IFW6	Q6IFW6 [334-342]		0	1109.49	0.505	0.531	0.863	1	1	1	69.7	73.3	#DIV/0!	#DIV/0!	#DIV/0!		High	High	High	High	High	Peak Found	High	Peak Found	High	0.001796	0.03018	2.62	36.65
	FALSE	High	[R].KDAEAWFNEK.[S]		0.00421993	0.000558019	1	2	4	Q6IFW6	Q6IFW6 [333-342]		1	1237.58	0.453	0.591	1.042	1	1	1	58.7	76.6	#DIV/0!	#DIV/0!	#DIV/0!		High	High	Peak Found	Peak Found	Peak Found	High	Peak Found	High	High	0.0002072	0.0003846	3.32	28.48
	FALSE	High	[KR].LAADDFR.[TLMSV]		0.0924953	0.00420898	9	20	10	Q6IFV4; Q6IFX1; Q6IFU7; Q6IFV5; Q6IFV3; Q6IFU8; Q6IFV1; Q6IFW6; Q63279	Q6IFV4 [177-183]; Q6IFX1 [201-207]; Q6IFU7 [174-180]; Q6IFV5 [168-174]; Q6IFV3 [175-181]; Q6IFU8 [164-170]; Q6IFV1 [202-208]; Q6IFW6 [228-234]; Q63279 [163-169]		0	807.4	0.671	0.751	0.678	1	1	1	86.6	96.9	#DIV/0!	#DIV/0!	#DIV/0!	Shared	High	High	High	High	High	Peak Found	Peak Found	Peak Found	High	0.001497	0.02833	2.17	26.08
	FALSE	High	[R].LENEIQTYR.[S]		0.0181996	0.000558019	1	2	24	Q6IFW6	Q6IFW6 [441-449]		0	1165.58	0.199	0.73	1.569	1	1	1	22.7	83.4	#DIV/0!	#DIV/0!	#DIV/0!		High	High	High	High	High	High	High	High	High	0.0002072	0.002896	3.15	26.16
	FALSE	High	[R].LKYENEVALR.[Q]		0.00821406	0.000558019	1	2	15	Q6IFW6	Q6IFW6 [235-244]		1	1234.68	0.424	0.755	1.439	1	1	1	46.9	83.5	#DIV/0!	#DIV/0!	#DIV/0!		High	High	High	High	High	High	High	High	High	0.0002072	0.0009671	3.59	26.34
	FALSE	High	[K].QSLEASLAETEGR.[Y]		0.000216908	0.000558019	1	2	34	Q6IFW6	Q6IFW6 [386-398]		0	1390.68	0.154	0.588	1.252	1	1	1	20.6	78.6	#DIV/0!	#DIV/0!	#DIV/0!		High	High	High	High	High	High	High	High	High	0.0002072	6.369e-06	4.25	32.66
	FALSE	High	[R].QSVEADINGLR.[R]		0.00484386	0.000558019	2	3	10	Q6IFV4; Q6IFW6	Q6IFV4 [194-204]; Q6IFW6 [245-255]		0	1201.62	0.176	0.594	1.332	1	1	1	22.7	76.6	#DIV/0!	#DIV/0!	#DIV/0!	Shared	High	High	High	High	High	High	High	High	High	0.0002072	0.0004622	3.54	31.94
	FALSE	High	[R].QSVEADINGLRR.[V]		0.00122575	0.000558019	2	3	22	Q6IFV4; Q6IFW6	Q6IFV4 [194-205]; Q6IFW6 [245-256]		1	1357.72	0.862	0.697	1.587	1	1	1	83.1	67.2	#DIV/0!	#DIV/0!	#DIV/0!	Shared	High	High	High	High	High	High	High	High	High	0.0002072	6.959e-05	3.59	28.55
	FALSE	High	[K].TRLENEIQTYR.[S]		0.0074082	0.000558019	1	2	1	Q6IFW6	Q6IFW6 [439-449]		1	1422.73	0.716	0.779	0.265				103.8	112.9	#DIV/0!	#DIV/0!	#DIV/0!		Not Found	High	Peak Found	Peak Found	Peak Found	Not Found	Peak Found	Not Found	High	0.0002072	0.0008372	3.89	26.46
	FALSE	High	[R].VLDELTLSK.[A]		0.0438164	0.00164868	1	2	6	Q6IFW6	Q6IFW6 [257-265]		0	1017.58	0.75	1.23	15.847				15.9	26.1	#DIV/0!	#DIV/0!	#DIV/0!		Peak Found	High	Not Found	High	High	High	High	Not Found	High	0.0005995	0.009852	2.19	33.44
	FALSE	High	[K].VTMQNLNDR.[L]	1xOxidation [M3]	0.0256117	0.000558019	4	8	42	Q6IFU9; Q6IFV3; Q6IFV1; Q6IFW6	Q6IFU9 [108-116]; Q6IFV3 [96-104]; Q6IFV1 [124-132]; Q6IFW6 [147-155]		0	1106.53	1.324	1.293	0.881	1	1	1	117.7	115	#DIV/0!	#DIV/0!	#DIV/0!	Shared	High	High	High	High	Peak Found	High	High	High	High	0.0002072	0.004683	2.35	19.12
	FALSE	High	[K].YENEVALR.[Q]		0.0654683	0.00251029	1	2	7	Q6IFW6	Q6IFW6 [237-244]		0	993.5	0.289	0.936	0.725	1	1	1	39.2	127	#DIV/0!	#DIV/0!	#DIV/0!		High	High	High	High	Peak Found	High	Peak Found	High	High	0.0008988	0.01746	2.1	24.8
High	Master Protein	Q6IFV1	Keratin, type I cytoskeletal 14 OS=Rattus norvegicus OX=10116 GN=Krt14 PE=2 SV=1	0	82.593	29	16	153	4	52.7	458.06	16	cell differentiation;cell organization and biogenesis;response to stimulus	cytoplasm;cytoskeleton;nucleus	protein binding;structural molecule activity	Pf00038, Pf06160, Pf13514	287701	ENSRNOG00000003899.7	Krt14	Formation of the cornified envelope; Type I hemidesmosome assembly		6	1.69702	1.66439	2.73388	35.1	25.3	34.5	68	42.7	423.7	65.4	105.2	High	Peak Found	High	High	High	High	High	Peak Found
	Checked	Confidence	Annotated Sequence	Modifications	Qvality PEP	Qvality q-value	# Protein Groups	# Proteins	# PSMs	Master Protein Accessions	Positions in Master Proteins	Modifications in Master Proteins	# Missed Cleavages	Theo. MH+ [Da]	Abundance Ratio: (controle CARD445) / (remplissage)	Abundance Ratio: (LPS) / (remplissage)	Abundance Ratio: (NButGT) / (remplissage)	Abundance Ratio Adj. P-Value: (controle CARD445) / (remplissage)	Abundance Ratio Adj. P-Value: (LPS) / (remplissage)	Abundance Ratio Adj. P-Value: (NButGT) / (remplissage)	Abundances (Grouped): controle CARD445	Abundances (Grouped): LPS	#DIV/0!	#DIV/0!	#DIV/0!	Quan Info	Found in Sample: [S69] F69: Sample, 1, controle CARD445	Found in Sample: [S80] F80: Sample, 2, controle CARD445	Found in Sample: [S65] F65: Sample, 5, LPS	Found in Sample: [S66] F66: Sample, 6, LPS	Found in Sample: [S61] F61: Sample, 1, NButGT	Found in Sample: [S62] F62: Sample, 2, NButGT	Found in Sample: [S63] F63: Sample, 3, remplissage	Found in Sample: [S64] F64: Sample, 4, remplissage	Confidence (by Search Engine): Sequest HT	Percolator q-Value (by Search Engine): Sequest HT	Percolator PEP (by Search Engine): Sequest HT	XCorr (by Search Engine): Sequest HT	Top Apex RT [min]
	FALSE	High	[R].ADLEMQIESLKEELAYLK.[K]		0.0010374	0.000558019	1	2	1	Q6IFV1	Q6IFV1 [240-257]		1	2123.09	0.01	0.972	2.482					87.3	#DIV/0!	#DIV/0!	#DIV/0!		Not Found	Not Found	Not Found	High	Peak Found	Peak Found	Not Found	Peak Found	High	0.0002072	5.532e-05	4.74	50.6
	FALSE	High	[R].ADLEMQIESLKEELAYLK.[K]	1xOxidation [M5]	0.0211075	0.000558019	1	2	2	Q6IFV1	Q6IFV1 [240-257]		1	2139.09	0.01	0.364	1.799		1	1		46	#DIV/0!	#DIV/0!	#DIV/0!		Not Found	Not Found	Peak Found	High	Peak Found	Peak Found	High	Peak Found	High	0.0002072	0.003581	2.59	50.72
	FALSE	High	[R].ADLEMQIESLKEELAYLKK.[N]		0.045572	0.00216915	1	2	1	Q6IFV1	Q6IFV1 [240-258]		2	2251.19		100	100					87.2	#DIV/0!	#DIV/0!	#DIV/0!		Not Found	Not Found	Not Found	Peak Found	Peak Found	High	Not Found	Not Found	High	0.0007835	0.01046	3.36	49.12
	FALSE	High	[R].ADLEMQIESLKEELAYLKK.[N]	1xOxidation [M5]	0.00835661	0.000558019	1	2	3	Q6IFV1	Q6IFV1 [240-258]		2	2267.18	0.01	0.546	2.79					50.4	#DIV/0!	#DIV/0!	#DIV/0!		Not Found	Not Found	High	High	Peak Found	High	Peak Found	Not Found	High	0.0002072	0.0009829	3.44	49.16
	FALSE	High	[KR].DYSPYFK.[T]		0.134514	0.00694243	2	3	2	Q6IFU7; Q6IFV1	Q6IFU7 [140-146]; Q6IFV1 [168-174]		0	919.42	0.01	0.579	2.8		1	1		52.9	#DIV/0!	#DIV/0!	#DIV/0!	Shared	Not Found	Not Found	High	Peak Found	Peak Found	High	Peak Found	Peak Found	High	0.002448	0.04872	2.31	32.36
	FALSE	High	[R].EVATNSELVQSGK.[S]		0.000721998	0.000558019	2	3	8	Q6IFU8; Q6IFV1	Q6IFU8 [285-297]; Q6IFV1 [323-335]		0	1361.69	5.317	0.859	1.307	1	1	1	250.7	40.5	#DIV/0!	#DIV/0!	#DIV/0!	Shared	High	High	High	High	Peak Found	High	High	High	High	0.0002072	3.342e-05	3.88	22.75
	FALSE	High	[R].GQVGGDVNVEMDAAPGVDLSR.[I]		2.55055e-05	0.000558019	2	2	8	Q6IFU7; Q6IFV1	Q6IFU7 [241-261]; Q6IFV1 [269-289]		0	2085.99	0.01	2.142	9.434					68.1	#DIV/0!	#DIV/0!	#DIV/0!	Shared	Not Found	Not Found	Not Found	High	High	High	High	High	High	0.0002072	3.299e-07	4.8	39.23
	FALSE	High	[R].GQVGGDVNVEMDAAPGVDLSR.[I]	1xOxidation [M11]	2.452e-06	0.000558019	2	2	26	Q6IFU7; Q6IFV1	Q6IFU7 [241-261]; Q6IFV1 [269-289]		0	2101.98	0.302	0.569	1.101	1	1	1	40.6	76.6	#DIV/0!	#DIV/0!	#DIV/0!	Shared	High	High	High	High	High	High	High	High	High	0.0002072	1.308e-08	4.33	34.84
	FALSE	High	[KR].LAADDFR.[TLMSV]		0.0924953	0.00420898	9	20	10	Q6IFV4; Q6IFX1; Q6IFU7; Q6IFV5; Q6IFV3; Q6IFU8; Q6IFV1; Q6IFW6; Q63279	Q6IFV4 [177-183]; Q6IFX1 [201-207]; Q6IFU7 [174-180]; Q6IFV5 [168-174]; Q6IFV3 [175-181]; Q6IFU8 [164-170]; Q6IFV1 [202-208]; Q6IFW6 [228-234]; Q63279 [163-169]		0	807.4	0.671	0.751	0.678	1	1	1	86.6	96.9	#DIV/0!	#DIV/0!	#DIV/0!	Shared	High	High	High	High	High	Peak Found	Peak Found	Peak Found	High	0.001497	0.02833	2.17	26.08
	FALSE	High	[R].LEQEIATYR.[RS]		0.0184085	0.000558019	6	14	8	Q6IFV4; Q6IFU9; Q6IFU7; Q6IFU8; Q6IFV1; Q63279	Q6IFV4 [390-398]; Q6IFU9 [399-407]; Q6IFU7 [387-395]; Q6IFU8 [377-385]; Q6IFV1 [415-423]; Q63279 [376-384]		0	1122.58	0.107	0.527	4.191	1	1	1	7.3	36.2	#DIV/0!	#DIV/0!	#DIV/0!	Shared	High	High	Peak Found	High	High	High	High	Peak Found	High	0.0002072	0.002957	2.72	26.63
	FALSE	High	[R].ILNEMRDQYEK.[M]		0.00789078	0.000558019	2	2	1	Q6IFU7; Q6IFV1	Q6IFU7 [262-272]; Q6IFV1 [290-300]		1	1438.7	100		100				154.7		#DIV/0!	#DIV/0!	#DIV/0!	Shared	High	Peak Found	Not Found	Not Found	Not Found	Peak Found	Not Found	Not Found	High	0.0002072	0.0009096	3.19	24.76
	FALSE	High	[R].ILNEMRDQYEK.[M]	1xOxidation [M5]	0.0121978	0.000558019	2	2	2	Q6IFU7; Q6IFV1	Q6IFU7 [262-272]; Q6IFV1 [290-300]		1	1454.69	2.339	0.829	0.352	1	1	1	207	73.3	#DIV/0!	#DIV/0!	#DIV/0!	Shared	High	High	Peak Found	Peak Found	Peak Found	Peak Found	Peak Found	Peak Found	High	0.0002072	0.001673	3.12	20.3
	FALSE	High	[R].RVLDELTLAR.[AT]		0.0411893	0.00110773	5	9	2	Q6IFU7; Q6IFV3; Q6IFU8; Q6IFV1; Q63279	Q6IFU7 [202-211]; Q6IFV3 [203-212]; Q6IFU8 [192-201]; Q6IFV1 [230-239]; Q63279 [191-200]		1	1185.69	0.118	0.394	3.102	1	1	1	10.2	34.1	#DIV/0!	#DIV/0!	#DIV/0!	Shared	Peak Found	Peak Found	Peak Found	Peak Found	Peak Found	High	Peak Found	Peak Found	High	0.0004046	0.009076	3.63	33.13
	FALSE	High	[K].TEELNREVATNSELVQSGK.[S]		5.77429e-05	0.000558019	2	3	2	Q6IFU8; Q6IFV1	Q6IFU8 [279-297]; Q6IFV1 [317-335]		1	2104.05	100						400		#DIV/0!	#DIV/0!	#DIV/0!	Shared	High	High	Not Found	Not Found	Not Found	Not Found	Not Found	Not Found	High	0.0002072	1.024e-06	5.68	28.46
	FALSE	High	[R].TMQNLEIELQSQLSMK.[A]	2xOxidation [M2; M15]	0.0341952	0.000558019	1	1	4	Q6IFV1	Q6IFV1 [344-359]		0	1924.94	0.071	0.6	1.076	0.67873	1	1	10.3	87.4	#DIV/0!	#DIV/0!	#DIV/0!		High	Peak Found	High	Peak Found	High	Peak Found	High	Peak Found	High	0.0002072	0.007013	3	41.68
	FALSE	High	[K].TRLEQEIATYR.[RS]		0.00864915	0.000558019	5	11	13	Q6IFV4; Q6IFU9; Q6IFU7; Q6IFU8; Q6IFV1	Q6IFV4 [388-398]; Q6IFU9 [397-407]; Q6IFU7 [385-395]; Q6IFU8 [375-385]; Q6IFV1 [413-423]		1	1379.73	0.061	0.537	4.46	0.975833	1	1	4	35.5	#DIV/0!	#DIV/0!	#DIV/0!	Shared	Peak Found	High	High	High	High	High	High	High	High	0.0002072	0.001038	3.92	30.26
	FALSE	High	[K].TRLEQEIATYRR.[L]		0.017092	0.000558019	4	10	2	Q6IFU9; Q6IFU7; Q6IFU8; Q6IFV1	Q6IFU9 [397-408]; Q6IFU7 [385-396]; Q6IFU8 [375-386]; Q6IFV1 [413-424]		2	1535.83	100		100				325.8		#DIV/0!	#DIV/0!	#DIV/0!	Shared	High	High	Not Found	Not Found	Peak Found	Peak Found	Not Found	Not Found	High	0.0002072	0.002663	3.75	26.05
	FALSE	High	[R].VLDELTLAR.[AT]		0.014565	0.000558019	5	9	14	Q6IFU7; Q6IFV3; Q6IFU8; Q6IFV1; Q63279	Q6IFU7 [203-211]; Q6IFV3 [204-212]; Q6IFU8 [193-201]; Q6IFV1 [231-239]; Q63279 [192-200]		0	1029.59	0.277	0.473	2.768	1	1	1	24.5	41.9	#DIV/0!	#DIV/0!	#DIV/0!	Shared	High	High	High	High	High	High	High	High	High	0.0002072	0.002126	3.16	36.04
	FALSE	High	[K].VTMQNLNDR.[L]	1xOxidation [M3]	0.0256117	0.000558019	4	8	42	Q6IFU9; Q6IFV3; Q6IFV1; Q6IFW6	Q6IFU9 [108-116]; Q6IFV3 [96-104]; Q6IFV1 [124-132]; Q6IFW6 [147-155]		0	1106.53	1.324	1.293	0.881	1	1	1	117.7	115	#DIV/0!	#DIV/0!	#DIV/0!	Shared	High	High	High	High	Peak Found	High	High	High	High	0.0002072	0.004683	2.35	19.12
	FALSE	High	[K].VVSTHEQVLR.[T]		0.0264995	0.000558019	1	2	2	Q6IFV1	Q6IFV1 [473-482]		0	1167.65	0.11	0.469	1.576	1	1	1	13.9	59.4	#DIV/0!	#DIV/0!	#DIV/0!		Peak Found	Peak Found	Peak Found	Peak Found	Peak Found	High	Peak Found	Peak Found	High	0.0002072	0.004895	2.43	19.65
High	Master Protein	Q6P6Q2	Keratin, type II cytoskeletal 5 OS=Rattus norvegicus OX=10116 GN=Krt5 PE=1 SV=1	0	81.745	28	17	155	12	61.8	478.8	17	metabolic process	cytoplasm;membrane;mitochondrion;nucleus	catalytic activity;motor activity;protein binding;structural molecule activity	Pf00038, Pf01576, Pf03961, Pf04111, Pf05957, Pf09728, Pf12128	369017		Krt5			5	4.46512	1.33008	1.99559	21.6	12.8	61.6	92	44.9	362.8	93.2	111.1	High	High	High	High	High	High	High	High
	Checked	Confidence	Annotated Sequence	Modifications	Qvality PEP	Qvality q-value	# Protein Groups	# Proteins	# PSMs	Master Protein Accessions	Positions in Master Proteins	Modifications in Master Proteins	# Missed Cleavages	Theo. MH+ [Da]	Abundance Ratio: (controle CARD445) / (remplissage)	Abundance Ratio: (LPS) / (remplissage)	Abundance Ratio: (NButGT) / (remplissage)	Abundance Ratio Adj. P-Value: (controle CARD445) / (remplissage)	Abundance Ratio Adj. P-Value: (LPS) / (remplissage)	Abundance Ratio Adj. P-Value: (NButGT) / (remplissage)	Abundances (Grouped): controle CARD445	Abundances (Grouped): LPS	#DIV/0!	#DIV/0!	#DIV/0!	Quan Info	Found in Sample: [S69] F69: Sample, 1, controle CARD445	Found in Sample: [S80] F80: Sample, 2, controle CARD445	Found in Sample: [S65] F65: Sample, 5, LPS	Found in Sample: [S66] F66: Sample, 6, LPS	Found in Sample: [S61] F61: Sample, 1, NButGT	Found in Sample: [S62] F62: Sample, 2, NButGT	Found in Sample: [S63] F63: Sample, 3, remplissage	Found in Sample: [S64] F64: Sample, 4, remplissage	Confidence (by Search Engine): Sequest HT	Percolator q-Value (by Search Engine): Sequest HT	Percolator PEP (by Search Engine): Sequest HT	XCorr (by Search Engine): Sequest HT	Top Apex RT [min]
	FALSE	High	[K].DVDAAYMNKVELEAK.[V]		0.00572177	0.000558019	1	4	2	Q6P6Q2	Q6P6Q2 [274-288]		1	1695.83	0.373	0.556	7.939				15.1	22.6	#DIV/0!	#DIV/0!	#DIV/0!		Peak Found	Not Found	Peak Found	Peak Found	High	High	Not Found	Peak Found	High	0.0002072	0.0005854	4.86	34.31
	FALSE	High	[K].DVDAAYMNKVELEAK.[V]	1xOxidation [M7]	0.00660489	0.000558019	1	4	3	Q6P6Q2	Q6P6Q2 [274-288]		1	1711.82	1.433	0.854	0.893	1	1	1	137.1	81.7	#DIV/0!	#DIV/0!	#DIV/0!		High	High	Peak Found	Peak Found	Peak Found	Peak Found	Peak Found	Peak Found	High	0.0002072	0.0007099	3.2	28.89
	FALSE	High	[R].EYQELMNTK.[L]	1xOxidation [M6]	0.0619396	0.00251029	1	3	3	Q6P6Q2	Q6P6Q2 [448-456]		0	1171.53	0.01	0.682	5.537		1	1		37.8	#DIV/0!	#DIV/0!	#DIV/0!		Not Found	Not Found	Peak Found	Peak Found	Peak Found	High	Peak Found	Peak Found	High	0.0008988	0.01609	2.64	22.36
	FALSE	High	[K].FASFIDKVR.[F]		0.0880769	0.00376419	12	24	2	A0A0G2JXH6; A0A0G2JZQ9; A0A0G2K7N1; A0A0G2JW69; Q6IFZ5; Q6IG05; Q6P6Q2; A0A0G2K6P7; Q6IMF3; Q6IG12; Q4FZU2; Q10758	A0A0G2JXH6 [142-150]; A0A0G2JZQ9 [178-186]; A0A0G2K7N1 [145-153]; A0A0G2JW69 [107-115]; Q6IFZ5 [170-178]; Q6IG05 [151-159]; Q6P6Q2 [175-183]; A0A0G2K6P7 [157-165]; Q6IMF3 [190-198]; Q6IG12 [96-104]; Q4FZU2 [163-171]; Q10758 [102-110]		1	1082.6	43.543	0.01	0.01	0.12635			391		#DIV/0!	#DIV/0!	#DIV/0!	Shared	High	High	Not Found	Not Found	Not Found	Not Found	Peak Found	Peak Found	High	0.00134	0.02643	2.52	31.12
	FALSE	High	[K].LALDVEIATYR.[KT]		0.0041004	0.000558019	6	11	15	Q6IFZ5; Q6IG05; Q6P6Q2; A0A0G2K6P7; A0A0G2JWX4; Q4FZU2	Q6IFZ5 [454-464]; Q6IG05 [433-443]; Q6P6Q2 [457-467]; A0A0G2K6P7 [437-447]; A0A0G2JWX4 [490-500]; Q4FZU2 [445-455]		0	1263.69	0.01	0.347	1.268	0.62229	1	1	0.6	53	#DIV/0!	#DIV/0!	#DIV/0!	Shared	Peak Found	Peak Found	High	High	High	High	High	High	High	0.0002072	0.0003676	3.63	42.8
	FALSE	High	[K].LALDVEIATYRK.[L]		0.045572	0.00216915	5	10	2	Q6IFZ5; Q6IG05; Q6P6Q2; A0A0G2K6P7; A0A0G2JWX4	Q6IFZ5 [454-465]; Q6IG05 [433-444]; Q6P6Q2 [457-468]; A0A0G2K6P7 [437-448]; A0A0G2JWX4 [490-501]		1	1391.79	0.01	0.227	0.724		1	1		46.5	#DIV/0!	#DIV/0!	#DIV/0!	Shared	Not Found	Not Found	Peak Found	Peak Found	Peak Found	High	High	Peak Found	High	0.0007835	0.01041	3.81	36.44
	FALSE	High	[R].LRSEIDNVK.[K]		0.123611	0.00662829	1	3	2	Q6P6Q2	Q6P6Q2 [392-400]		1	1073.59	0.465	1.345	0.049	1	1	1	65.1	188.2	#DIV/0!	#DIV/0!	#DIV/0!		Peak Found	Peak Found	High	High	Peak Found	Peak Found	Peak Found	Peak Found	High	0.002338	0.04305	2.45	19.6
	FALSE	High	[R].LRSEIDNVKK.[Q]		0.0599107	0.00251029	1	3	2	Q6P6Q2	Q6P6Q2 [392-401]		2	1201.69	1.855	1.481	0.888	1	1	1	142	113.4	#DIV/0!	#DIV/0!	#DIV/0!		High	High	Peak Found	Peak Found	Peak Found	Peak Found	Peak Found	Peak Found	High	0.0008988	0.01541	2.76	16.97
	FALSE	High	[K].MFFDAELSQMQTHVSDTSVVLSMDNNR.[S]	1xOxidation [M1]	0.00174095	0.000558019	1	3	1	Q6P6Q2	Q6P6Q2 [301-327]		0	3118.39	0.01	0.752	2.27					74.8	#DIV/0!	#DIV/0!	#DIV/0!		Not Found	Not Found	Peak Found	Peak Found	Peak Found	High	Peak Found	Not Found	High	0.0002072	0.0001126	4.54	48.86
	FALSE	High	[K].MFFDAELSQMQTHVSDTSVVLSMDNNR.[S]	2xOxidation [M1; M10]	0.00821406	0.000558019	1	3	1	Q6P6Q2	Q6P6Q2 [301-327]		0	3134.39									#DIV/0!	#DIV/0!	#DIV/0!	No Quan Values	Not Found	Not Found	Not Found	Not Found	Not Found	High	Not Found	Not Found	High	0.0002072	0.0009633	4.52
	FALSE	High	[K].MFFDAELSQMQTHVSDTSVVLSMDNNR.[S]	3xOxidation [M1; M10; M23]	0.000422815	0.000558019	1	3	4	Q6P6Q2	Q6P6Q2 [301-327]		0	3150.38	0.245	0.455	0.593		1	1	42.8	79.4	#DIV/0!	#DIV/0!	#DIV/0!		High	Not Found	Peak Found	High	High	High	Peak Found	Peak Found	High	0.0002072	1.594e-05	4.07	41.09
	FALSE	High	[K].NKYEDEINKR.[T]		0.0102134	0.000558019	4	6	37	A0A0G2JZQ9; A0A0G2JW69; Q6P6Q2; Q10758	A0A0G2JZQ9 [255-264]; A0A0G2JW69 [185-194]; Q6P6Q2 [252-261]; Q10758 [177-186]		2	1308.65	0.592	1.872	0.797	1	1	1	55.6	175.7	#DIV/0!	#DIV/0!	#DIV/0!	Shared	High	High	High	High	High	High	High	High	High	0.0002072	0.001306	2.96	18.93
	FALSE	High	[R].SLDLDSIIAEVK.[A]		0.00126879	0.000558019	4	9	34	A0A0G2JW69; Q6IG05; Q6P6Q2; Q4FZU2	A0A0G2JW69 [261-272]; Q6IG05 [304-315]; Q6P6Q2 [328-339]; Q4FZU2 [316-327]		0	1302.72	0.107	0.798	1.11	0.877968	1	1	14.1	105.9	#DIV/0!	#DIV/0!	#DIV/0!	Shared	High	High	High	High	High	High	High	High	High	0.0002072	7.305e-05	3.29	49.93
	FALSE	High	[R].SRTEAESWYQTK.[Y]		0.0151597	0.000558019	1	3	5	Q6P6Q2	Q6P6Q2 [349-360]		1	1485.7	0.435	0.585	2.034	1	1	1	42.9	57.7	#DIV/0!	#DIV/0!	#DIV/0!		High	Peak Found	Peak Found	High	Peak Found	High	High	Peak Found	High	0.0002072	0.002254	3.29	24.51
	FALSE	High	[R].TEAESWYQTK.[Y]		0.0223443	0.000558019	1	3	6	Q6P6Q2	Q6P6Q2 [351-360]		0	1242.56	0.44	0.476	1.521	1	1	1	51.2	55.4	#DIV/0!	#DIV/0!	#DIV/0!		High	High	Peak Found	High	Peak Found	High	High	High	High	0.0002072	0.003859	3.22	27.8
	FALSE	High	[R].TTAENEFVMLK.[K]	1xOxidation [M9]	0.0165163	0.000558019	1	3	10	Q6P6Q2	Q6P6Q2 [262-272]		0	1298.63	0.146	0.593	1.467	1	1	1	18.2	74	#DIV/0!	#DIV/0!	#DIV/0!		High	High	High	High	High	High	High	High	High	0.0002072	0.00254	2.7	32.84
	FALSE	High	[R].TTAENEFVMLKK.[D]		0.0418902	0.00110773	1	3	1	Q6P6Q2	Q6P6Q2 [262-273]		1	1410.73			100						#DIV/0!	#DIV/0!	#DIV/0!		Not Found	Not Found	Not Found	Not Found	Not Found	High	Not Found	Not Found	High	0.0004046	0.009294	3.13	30.34
	FALSE	High	[R].TTAENEFVMLKK.[D]	1xOxidation [M9]	0.0301923	0.000558019	1	3	5	Q6P6Q2	Q6P6Q2 [262-273]		1	1426.72	1.119	0.798	1.654	1	1	1	97.9	69.8	#DIV/0!	#DIV/0!	#DIV/0!		High	High	High	High	Peak Found	High	Peak Found	Peak Found	High	0.0002072	0.005853	3.28	27.48
	FALSE	High	[K].VDALMDEINFMK.[M]	1xOxidation [M]	0.0102134	0.000558019	1	3	2	Q6P6Q2	Q6P6Q2 [289-300]		0	1441.67	0.01	0.596	5.576		1	1		33.2	#DIV/0!	#DIV/0!	#DIV/0!		Not Found	Not Found	Peak Found	Peak Found	Peak Found	High	Peak Found	Peak Found	High	0.0002072	0.001301	3.43	43.09
	FALSE	High	[K].VDALMDEINFMK.[M]	2xOxidation [M5; M11]	0.000862967	0.000558019	1	3	11	Q6P6Q2	Q6P6Q2 [289-300]		0	1457.67	0.25	0.61	0.889	1	1	1	36.4	88.8	#DIV/0!	#DIV/0!	#DIV/0!		High	High	High	High	High	High	High	High	High	0.0002072	4.269e-05	3.26	37.47
	FALSE	High	[K].WTLLQEQGTK.[T]		0.0128426	0.000558019	1	2	5	Q6P6Q2	Q6P6Q2 [196-205]		0	1203.64	0.411	0.497	4.236		1	1	26.8	32.4	#DIV/0!	#DIV/0!	#DIV/0!		High	Not Found	Peak Found	Peak Found	High	High	High	Peak Found	High	0.0002072	0.001794	3.12	35.14
	FALSE	High	[K].YEELQQTAGR.[H]		0.0117858	0.000558019	1	3	2	Q6P6Q2	Q6P6Q2 [361-370]		0	1194.57	23.831	0.312	2.777				341.4	4.5	#DIV/0!	#DIV/0!	#DIV/0!		High	High	Peak Found	Peak Found	Peak Found	Peak Found	Not Found	Peak Found	High	0.0002072	0.001586	2.75	22.24
High	Master Protein	C0JPT7	Filamin A OS=Rattus norvegicus OX=10116 GN=Flna PE=1 SV=1	0	81.642	15	25	47	24	280.3	165.3	25	cell organization and biogenesis;cellular component movement;metabolic process;regulation of biological process;response to stimulus;transport	cytoplasm;cytoskeleton;cytosol;membrane;nucleus	protein binding;RNA binding;signal transducer activity	Pf00307, Pf00630	293860	ENSRNOG00000054890.1	Flna	Cell-extracellular matrix interactions; RHO GTPases activate PAKs; Platelet degranulation ; GP1b-IX-V activation signalling	MAPK signaling pathway; Focal adhesion; Proteoglycans in cancer; Salmonella infection	0	1.73319	1.0468	2.19941	83.2	10.5	99.6	62.8	15.4	358.5	89.7	80.3	High	High	High	High	Peak Found	High	High	High
	Checked	Confidence	Annotated Sequence	Modifications	Qvality PEP	Qvality q-value	# Protein Groups	# Proteins	# PSMs	Master Protein Accessions	Positions in Master Proteins	Modifications in Master Proteins	# Missed Cleavages	Theo. MH+ [Da]	Abundance Ratio: (controle CARD445) / (remplissage)	Abundance Ratio: (LPS) / (remplissage)	Abundance Ratio: (NButGT) / (remplissage)	Abundance Ratio Adj. P-Value: (controle CARD445) / (remplissage)	Abundance Ratio Adj. P-Value: (LPS) / (remplissage)	Abundance Ratio Adj. P-Value: (NButGT) / (remplissage)	Abundances (Grouped): controle CARD445	Abundances (Grouped): LPS	#DIV/0!	#DIV/0!	#DIV/0!	Quan Info	Found in Sample: [S69] F69: Sample, 1, controle CARD445	Found in Sample: [S80] F80: Sample, 2, controle CARD445	Found in Sample: [S65] F65: Sample, 5, LPS	Found in Sample: [S66] F66: Sample, 6, LPS	Found in Sample: [S61] F61: Sample, 1, NButGT	Found in Sample: [S62] F62: Sample, 2, NButGT	Found in Sample: [S63] F63: Sample, 3, remplissage	Found in Sample: [S64] F64: Sample, 4, remplissage	Confidence (by Search Engine): Sequest HT	Percolator q-Value (by Search Engine): Sequest HT	Percolator PEP (by Search Engine): Sequest HT	XCorr (by Search Engine): Sequest HT	Top Apex RT [min]
	FALSE	High	[K].AFGPGLQGGNAGSPAR.[F]		0.00134392	0.000558019	1	1	5	C0JPT7	C0JPT7 [1072-1087]		0	1456.73	2.288	1.293	1.337		1		154.7	87.4	#DIV/0!	#DIV/0!	#DIV/0!		High	Not Found	Peak Found	High	Not Found	High	High	High	High	0.0002072	7.902e-05	3.79	27.59
	FALSE	High	[R].ANLPQSFQVDTSK.[A]		0.00602524	0.000558019	1	1	3	C0JPT7	C0JPT7 [1465-1477]		0	1434.72	0.629	0.716	1.439				66.5	75.7	#DIV/0!	#DIV/0!	#DIV/0!		High	Peak Found	High	Peak Found	Peak Found	Peak Found	Not Found	Peak Found	High	0.0002072	0.0006269	3.02	32.26
	FALSE	High	[K].DAGEGGLSLAIEGPSK.[A]		0.00501373	0.000558019	1	1	6	C0JPT7	C0JPT7 [1884-1899]		0	1500.75	0.455	0.813	4.041		1		28.9	51.5	#DIV/0!	#DIV/0!	#DIV/0!		High	Not Found	High	High	Not Found	High	Peak Found	High	High	0.0002072	0.0004878	3.73	38.65
	FALSE	High	[K].DAGEGLLAVQITDPEGKPK.[K]		0.00378342	0.000558019	1	1	2	C0JPT7	C0JPT7 [1574-1592]		0	1938.02	0.706	0.46	3.052		1		54.1	35.3	#DIV/0!	#DIV/0!	#DIV/0!		High	Not Found	Peak Found	Peak Found	Not Found	High	Peak Found	Peak Found	High	0.0002072	0.0003302	4.17	39.15
	FALSE	High	[R].EAGAGGLAIAVEGPSK.[A]		0.00020012	0.000558019	1	1	3	C0JPT7	C0JPT7 [2257-2272]		0	1426.75		100	100					55.7	#DIV/0!	#DIV/0!	#DIV/0!		Not Found	Not Found	High	High	Not Found	High	Not Found	Not Found	High	0.0002072	5.699e-06	4.22	33.42
	FALSE	High	[R].EATTEFSVDAR.[A]		0.0184085	0.000558019	1	1	1	C0JPT7	C0JPT7 [1273-1283]		0	1225.57	100	100	100				77.4	56.9	#DIV/0!	#DIV/0!	#DIV/0!		High	Not Found	Peak Found	Peak Found	Not Found	Peak Found	Not Found	Not Found	High	0.0002072	0.002956	3.15	28.04
	FALSE	High	[R].EGSYSISVLYGEEEVPR.[S]		0.000182518	0.000558019	1	1	4	C0JPT7	C0JPT7 [1516-1532]		0	1913.91	0.059	0.613	0.536	1	1	1	10.7	111	#DIV/0!	#DIV/0!	#DIV/0!		High	Peak Found	High	High	Peak Found	Peak Found	Peak Found	High	High	0.0002072	5e-06	4.4	43.48
	FALSE	High	[K].ETGEHLVHVK.[K]		0.115966	0.00534179	1	1	2	C0JPT7	C0JPT7 [2007-2016]		0	1148.61	0.253	1.903	10.925	1	1		7.2	54.1	#DIV/0!	#DIV/0!	#DIV/0!		Peak Found	Peak Found	Peak Found	Peak Found	Not Found	High	Peak Found	Peak Found	High	0.001884	0.03943	2.82	17.83
	FALSE	High	[K].FNEEHIPDSPFVVPVASPSGDAR.[R]		0.116586	0.00534179	1	1	1	C0JPT7	C0JPT7 [2303-2325]		0	2467.19	100	100	100				39.5	55.6	#DIV/0!	#DIV/0!	#DIV/0!		Peak Found	Not Found	High	Peak Found	Not Found	Peak Found	Not Found	Not Found	High	0.001884	0.03967	3.58	43.51
	FALSE	High	[R].GAGTGGLGLAVEGPSEAK.[M]		0.000266832	0.000558019	1	1	2	C0JPT7	C0JPT7 [1382-1399]		0	1570.81	0.773	1.229	4.777	1	1		39.7	63.2	#DIV/0!	#DIV/0!	#DIV/0!		High	High	Peak Found	Peak Found	Not Found	Peak Found	Peak Found	Peak Found	High	0.0002072	8.499e-06	4.86	32.79
	FALSE	High	[K].GLVEPVDVVDNADGTQTVNYVPSR.[E]		1.41818e-05	0.000558019	1	1	1	C0JPT7	C0JPT7 [1492-1515]		0	2544.26	100						400		#DIV/0!	#DIV/0!	#DIV/0!		High	Not Found	Not Found	Not Found	Not Found	Not Found	Not Found	Not Found	High	0.0002072	1.471e-07	4.98	44.62
	FALSE	High	[K].GTVEPQLEAR.[G]		0.0557313	0.00251029	1	1	1	C0JPT7	C0JPT7 [428-437]		0	1099.57	0.01	0.01	2.98			1			#DIV/0!	#DIV/0!	#DIV/0!		Not Found	Not Found	Not Found	Not Found	Peak Found	High	Peak Found	Peak Found	High	0.0008988	0.01383	2.5	23.86
	FALSE	High	[R].IANLQTDLSDGLR.[L]		0.00222937	0.000558019	1	1	1	C0JPT7	C0JPT7 [64-76]		0	1415.75	100	100	100				73.9	46.1	#DIV/0!	#DIV/0!	#DIV/0!		High	Peak Found	Peak Found	Peak Found	Peak Found	Peak Found	Not Found	Not Found	High	0.0002072	0.0001585	3.57	38.85
	FALSE	High	[R].LIALLEVLSQK.[RK]		0.0661967	0.00251029	3	5	3	D3ZHA0; C0JPT7; A0A0G2JXT8	D3ZHA0 [71-81]; C0JPT7 [77-87]; A0A0G2JXT8 [50-60]		0	1226.77	0.01	1.316	8.694		1			47.8	#DIV/0!	#DIV/0!	#DIV/0!	Shared	Not Found	Not Found	High	High	Not Found	High	Peak Found	Peak Found	High	0.0008988	0.01764	2.7	50.63
	FALSE	High	[R].LSPFMADIR.[E]	1xOxidation [M5]	0.0579456	0.00251029	1	1	1	C0JPT7	C0JPT7 [656-664]		0	1065.54	0.568	0.694	0.554	1		1	80.7	98.5	#DIV/0!	#DIV/0!	#DIV/0!		High	Peak Found	Not Found	Peak Found	Peak Found	Peak Found	Peak Found	Peak Found	High	0.0008988	0.01467	2.19	34.43
	FALSE	High	[R].SAGQGEVLVYVEDPAGHQEEAK.[V]		0.00630843	0.000558019	1	1	1	C0JPT7	C0JPT7 [310-331]		0	2313.1	100	100	100				118.2	118.3	#DIV/0!	#DIV/0!	#DIV/0!		High	Not Found	Peak Found	Peak Found	Peak Found	Peak Found	Not Found	Not Found	High	0.0002072	0.0006683	3.49	34.6
	FALSE	High	[R].SGQSAAGASPAGGIDTR.[D]		0.00501373	0.000558019	1	1	1	C0JPT7	C0JPT7 [8-24]		0	1502.72	100						400		#DIV/0!	#DIV/0!	#DIV/0!		High	Not Found	Not Found	Not Found	Not Found	Not Found	Not Found	Not Found	High	0.0002072	0.0004848	3.01	22
	FALSE	High	[K].SPFEVYVDK.[S]		0.150916	0.0084166	1	1	1	C0JPT7	C0JPT7 [368-376]		0	1083.54	0.544	1.158	1.773				48.6	103.5	#DIV/0!	#DIV/0!	#DIV/0!		High	Peak Found	Peak Found	Peak Found	Peak Found	Peak Found	Peak Found	Not Found	High	0.002966	0.05756	2.68	34.66
	FALSE	High	[K].TGVAINKPAEFTVDAK.[H]		0.00609483	0.000558019	1	1	1	C0JPT7	C0JPT7 [685-700]		0	1660.89	1.601	1.822	0.956	1	1		119	135.5	#DIV/0!	#DIV/0!	#DIV/0!		High	Peak Found	Peak Found	Peak Found	Peak Found	Not Found	Peak Found	Peak Found	High	0.0002072	0.0006393	2.88	30.37
	FALSE	High	[K].VAQPSITDNKDGTVTVR.[Y]		0.0370082	0.000558019	1	1	1	C0JPT7	C0JPT7 [1807-1823]		1	1800.95	2.851	1.56	0.01		1		210.8	115.3	#DIV/0!	#DIV/0!	#DIV/0!		High	Not Found	Peak Found	Peak Found	Not Found	Not Found	Peak Found	Peak Found	High	0.0002072	0.007792	3.43	26.35
	FALSE	High	[K].VNQPASFAVSLNGAK.[G]		0.0074937	0.000558019	1	1	1	C0JPT7	C0JPT7 [2339-2353]		0	1502.8	0.147	0.595	0.01				33.8	136.6	#DIV/0!	#DIV/0!	#DIV/0!		High	Peak Found	Peak Found	Not Found	Not Found	Not Found	Not Found	Peak Found	High	0.0002072	0.00085	3.73	34.81
	FALSE	High	[R].VSGQGLHEGHTFEPAEFIIDTR.[D]		0.0347798	0.000558019	1	1	1	C0JPT7	C0JPT7 [2044-2065]		0	2440.19	0.037	0.173	0.201				10.5	49	#DIV/0!	#DIV/0!	#DIV/0!		High	Not Found	Peak Found	Peak Found	Not Found	Peak Found	Peak Found	Not Found	High	0.0002072	0.007184	4.09	39.64
	FALSE	High	[K].VTAQGPGLEPSGNIANK.[T]		6.29483e-05	0.000558019	1	1	2	C0JPT7	C0JPT7 [384-400]		0	1652.86	100		100				63.6		#DIV/0!	#DIV/0!	#DIV/0!		High	Not Found	Not Found	Not Found	Not Found	High	Not Found	Not Found	High	0.0002072	1.153e-06	4.08	27.27
	FALSE	High	[R].VTYTPMAPGSYLISIK.[Y]	1xOxidation [M6]	0.161419	0.00904473	1	1	1	C0JPT7	C0JPT7 [2477-2492]		0	1756.92									#DIV/0!	#DIV/0!	#DIV/0!	No Quan Values	High	Not Found	Not Found	Not Found	Not Found	Not Found	Not Found	Not Found	High	0.003194	0.06357	2.62
	FALSE	High	[K].YTPVQQGPVGVSVTYGGDHIPK.[S]		0.00143171	0.000558019	1	1	1	C0JPT7	C0JPT7 [937-958]		0	2299.17	0.449	0.868	0.693		1	1	59.7	115.4	#DIV/0!	#DIV/0!	#DIV/0!		Peak Found	Not Found	Peak Found	High	Peak Found	Peak Found	Peak Found	Peak Found	High	0.0002072	8.607e-05	3.59	35.22
High	Master Protein	P56741	Myosin-binding protein C, cardiac-type OS=Rattus norvegicus OX=10116 GN=Mybpc3 PE=1 SV=2	0	78.691	25	23	53	23	140.7	176.59	23	cell organization and biogenesis;regulation of biological process		metal ion binding;protein binding;structural molecule activity	Pf00041, Pf00047, Pf07679, Pf13895, Pf13927	295929	ENSRNOG00000012307.6	Mybpc3	Striated Muscle Contraction	Dilated cardiomyopathy; Hypertrophic cardiomyopathy (HCM)	0	0.455112	1.71739	0.888889	70.5	202.4	72.9	51.3	88.6	101	47.3	166	High	High	High	High	High	High	High	High
	Checked	Confidence	Annotated Sequence	Modifications	Qvality PEP	Qvality q-value	# Protein Groups	# Proteins	# PSMs	Master Protein Accessions	Positions in Master Proteins	Modifications in Master Proteins	# Missed Cleavages	Theo. MH+ [Da]	Abundance Ratio: (controle CARD445) / (remplissage)	Abundance Ratio: (LPS) / (remplissage)	Abundance Ratio: (NButGT) / (remplissage)	Abundance Ratio Adj. P-Value: (controle CARD445) / (remplissage)	Abundance Ratio Adj. P-Value: (LPS) / (remplissage)	Abundance Ratio Adj. P-Value: (NButGT) / (remplissage)	Abundances (Grouped): controle CARD445	Abundances (Grouped): LPS	#DIV/0!	#DIV/0!	#DIV/0!	Quan Info	Found in Sample: [S69] F69: Sample, 1, controle CARD445	Found in Sample: [S80] F80: Sample, 2, controle CARD445	Found in Sample: [S65] F65: Sample, 5, LPS	Found in Sample: [S66] F66: Sample, 6, LPS	Found in Sample: [S61] F61: Sample, 1, NButGT	Found in Sample: [S62] F62: Sample, 2, NButGT	Found in Sample: [S63] F63: Sample, 3, remplissage	Found in Sample: [S64] F64: Sample, 4, remplissage	Confidence (by Search Engine): Sequest HT	Percolator q-Value (by Search Engine): Sequest HT	Percolator PEP (by Search Engine): Sequest HT	XCorr (by Search Engine): Sequest HT	Top Apex RT [min]
	FALSE	High	[K].AESAVAPTSMEAPETPK.[E]	1xOxidation [M10]	0.046086	0.00216915	1	1	2	P56741	P56741 [103-119]		0	1731.81	1.815	1.098	0.737		1	1	156.1	94.5	#DIV/0!	#DIV/0!	#DIV/0!		Not Found	High	Peak Found	High	Peak Found	Peak Found	Peak Found	Peak Found	High	0.0007835	0.01065	2.93	23.54
	FALSE	High	[R].DGSDIAANDKYGLAAEGKR.[H]		8.63837e-05	0.000558019	1	1	1	P56741	P56741 [45-63]		2	1950.95	100						400		#DIV/0!	#DIV/0!	#DIV/0!		Peak Found	High	Not Found	Not Found	Not Found	Not Found	Not Found	Not Found	High	0.0002072	1.781e-06	5.2	25.42
	FALSE	High	[K].DGVELTREETFK.[Y]		0.0232523	0.000558019	1	1	1	P56741	P56741 [489-500]		1	1423.71	0.924	1.136	0.01		1		120.8	148.5	#DIV/0!	#DIV/0!	#DIV/0!		Not Found	High	Peak Found	Peak Found	Not Found	Not Found	Peak Found	Peak Found	High	0.0002072	0.004086	3.36	28.11
	FALSE	High	[R].DVGPDDQGSYAVIAGSSK.[V]		3.46005e-05	0.000558019	1	1	8	P56741	P56741 [70-87]		0	1765.82	2.533	0.956	1.337	1	1	1	173.9	65.6	#DIV/0!	#DIV/0!	#DIV/0!		High	High	High	High	High	Peak Found	High	High	High	0.0002072	5.037e-07	4.58	33.21
	FALSE	High	[K].EGQPLAGEEVSIR.[N]		0.000502476	0.000558019	1	1	4	P56741	P56741 [1010-1022]		0	1384.71	1.235	0.598	0.972	1	1	1	129.8	62.9	#DIV/0!	#DIV/0!	#DIV/0!		High	High	High	Peak Found	Peak Found	Peak Found	Peak Found	High	High	0.0002072	2.03e-05	3.71	30.97
	FALSE	High	[K].KLEPAYQVNK.[G]		0.016706	0.000558019	1	1	2	P56741	P56741 [369-378]		1	1189.66	1.496	0.56	0.571	1	1	1	165	61.8	#DIV/0!	#DIV/0!	#DIV/0!		Peak Found	High	Peak Found	Peak Found	Peak Found	Peak Found	Peak Found	High	High	0.0002072	0.002569	3.3	20.95
	FALSE	High	[K].KLEVYQSIADLAVGAK.[D]		0.00691523	0.000558019	1	1	1	P56741	P56741 [544-559]		1	1704.95	0.01	0.482	0.68		1	1		89.2	#DIV/0!	#DIV/0!	#DIV/0!		Not Found	Not Found	Peak Found	Peak Found	Peak Found	Peak Found	Peak Found	High	High	0.0002072	0.0007613	3.7	43.75
	FALSE	High	[R].LTVELADPDAEVK.[W]		0.0833996	0.00376419	1	1	2	P56741	P56741 [384-396]		0	1399.73	0.356	0.245	0.293				75.2	51.8	#DIV/0!	#DIV/0!	#DIV/0!		High	High	Peak Found	Peak Found	Peak Found	Peak Found	Not Found	Peak Found	High	0.00134	0.02458	3.39	36.38
	FALSE	High	[K].NGLDLGEDAR.[F]		0.0185138	0.000558019	1	1	2	P56741	P56741 [1217-1226]		0	1059.51	1.868	0.48	0.872	1	1	1	177.1	45.5	#DIV/0!	#DIV/0!	#DIV/0!		High	High	Peak Found	Peak Found	Peak Found	Peak Found	Peak Found	Peak Found	High	0.0002072	0.00298	3.15	27.67
	FALSE	High	[K].NPVGEDQVNLTVK.[V]		0.00115723	0.000558019	1	1	6	P56741	P56741 [755-767]		0	1412.74	0.91	0.558	1.053	1	1	1	103.4	63.4	#DIV/0!	#DIV/0!	#DIV/0!		High	High	Peak Found	High	High	High	Peak Found	High	High	0.0002072	6.407e-05	3.89	30.12
	FALSE	High	[R].NSPTDTILFIR.[A]		0.0065295	0.000558019	1	1	4	P56741	P56741 [1023-1033]		0	1276.69	1.091	0.583	0.787	1	1	1	126.1	67.4	#DIV/0!	#DIV/0!	#DIV/0!		High	High	Peak Found	High	High	Peak Found	Peak Found	Peak Found	High	0.0002072	0.0006998	3.49	43.34
	FALSE	High	[R].SLEDQLVMVGQR.[V]	1xOxidation [M8]	0.0308842	0.000558019	1	1	2	P56741	P56741 [459-470]		0	1390.7	0.522	0.476	0.666				78.4	71.5	#DIV/0!	#DIV/0!	#DIV/0!		High	High	Peak Found	Peak Found	Peak Found	Peak Found	Not Found	Peak Found	High	0.0002072	0.00604	3.27	37.67
	FALSE	High	[R].SVEVTAGSAAVFEAETER.[S]		0.0833996	0.00376419	1	1	1	P56741	P56741 [18-35]		0	1852.89	0.497	0.695	5.292				26.6	37.1	#DIV/0!	#DIV/0!	#DIV/0!		Peak Found	Not Found	Peak Found	Not Found	High	Peak Found	Not Found	Peak Found	High	0.00134	0.02444	2.95	38.91
	FALSE	High	[R].SVFTVEGAEKEDEGVYTVTVK.[N]		0.00148198	0.000558019	1	1	3	P56741	P56741 [734-754]		1	2287.13	0.184	0.525	0.814	0.67873	1	1	29.1	83.2	#DIV/0!	#DIV/0!	#DIV/0!		High	Peak Found	Peak Found	Peak Found	Peak Found	Peak Found	High	High	High	0.0002072	9.024e-05	5.3	38.52
	FALSE	High	[R].THSGTYQVTVR.[I]		0.0125519	0.000558019	1	1	1	P56741	P56741 [1038-1048]		0	1248.63	3.672	1.087	2.421	1	1		179.6	53.2	#DIV/0!	#DIV/0!	#DIV/0!		Peak Found	High	Peak Found	Peak Found	Not Found	Peak Found	Peak Found	Peak Found	High	0.0002072	0.001734	3.27	19.99
	FALSE	High	[R].TSDSHEDAGTLDFSSLLK.[K]		0.000611045	0.000558019	1	1	1	P56741	P56741 [287-304]		0	1922.9	1.186	0.331	0.823		1	1	142.1	39.6	#DIV/0!	#DIV/0!	#DIV/0!		Not Found	High	Peak Found	Peak Found	Peak Found	Peak Found	Peak Found	Peak Found	High	0.0002072	2.666e-05	4.21	44.17
	FALSE	High	[R].TSGGQALAELIVQEK.[K]		7.48093e-05	0.000558019	1	1	1	P56741	P56741 [529-543]		0	1543.83	3.634	1.025	1.836				193.9	54.7	#DIV/0!	#DIV/0!	#DIV/0!		Peak Found	High	Peak Found	Not Found	Peak Found	Not Found	Peak Found	Not Found	High	0.0002072	1.458e-06	4.16	43.26
	FALSE	High	[R].VAGASLLKPPVVK.[W]		0.0232523	0.000558019	1	1	1	P56741	P56741 [182-194]		0	1278.81	0.413	0.148	0.32				87.8	31.4	#DIV/0!	#DIV/0!	#DIV/0!		Not Found	High	Peak Found	Peak Found	Peak Found	Not Found	Not Found	Peak Found	High	0.0002072	0.004084	2.77	31.31
	FALSE	High	[R].VFSHNMVGSSDR.[A]	1xOxidation [M6]	0.00199862	0.000558019	1	1	2	P56741	P56741 [1139-1150]		0	1351.61	100		100				351.9		#DIV/0!	#DIV/0!	#DIV/0!		High	High	Not Found	Not Found	Not Found	Peak Found	Not Found	Not Found	High	0.0002072	0.0001363	2.23	17.52
	FALSE	High	[K].VGQHLQLHDSYDR.[A]		0.000320778	0.000558019	1	1	3	P56741	P56741 [207-219]		0	1567.76	6.985	0.239	2.376	1	1	1	263.6	9	#DIV/0!	#DIV/0!	#DIV/0!		Peak Found	High	Peak Found	Peak Found	Peak Found	Peak Found	Peak Found	High	High	0.0002072	1.091e-05	3.34	21.61
	FALSE	High	[K].VIDVPDAPAAPK.[I]		0.0602443	0.00251029	1	1	2	P56741	P56741 [768-779]		0	1192.66	1.224	0.503	0.63	1	1	1	145.8	59.9	#DIV/0!	#DIV/0!	#DIV/0!		High	High	Peak Found	Peak Found	Peak Found	Peak Found	Peak Found	Peak Found	High	0.0008988	0.01544	2.91	30.57
	FALSE	High	[K].VTEPAPPEKAESAVAPTSMEAPETPK.[E]	1xOxidation [M19]	0.00369743	0.000558019	1	1	1	P56741	P56741 [94-119]		1	2680.3	100						400		#DIV/0!	#DIV/0!	#DIV/0!		High	Peak Found	Not Found	Not Found	Not Found	Not Found	Not Found	Not Found	High	0.0002072	0.0003201	3.54	27.8
	FALSE	High	[R].YIFESIGAK.[R]		0.0727089	0.00338498	1	1	2	P56741	P56741 [410-418]		0	1027.55	11.984	9.169	11.823				141.1	107.9	#DIV/0!	#DIV/0!	#DIV/0!		High	High	Peak Found	Peak Found	Peak Found	Peak Found	Not Found	Peak Found	High	0.001206	0.0202	2.14	36.02
High	Master Protein	F1LP05	ATP synthase subunit alpha OS=Rattus norvegicus OX=10116 GN=Atp5f1a PE=1 SV=1	0	78.652	32	13	86	5	59.8	303.56	13	metabolic process;transport	membrane;mitochondrion	catalytic activity;nucleotide binding;transporter activity	Pf00006, Pf00306, Pf02663, Pf02874, Pf05943		ENSRNOG00000017032.5				9	1.41089	2.40469	0.805914	47.2	46.5	71.7	60.5	62.3	193.9	71.9	246	High	High	High	High	High	High	High	High
	Checked	Confidence	Annotated Sequence	Modifications	Qvality PEP	Qvality q-value	# Protein Groups	# Proteins	# PSMs	Master Protein Accessions	Positions in Master Proteins	Modifications in Master Proteins	# Missed Cleavages	Theo. MH+ [Da]	Abundance Ratio: (controle CARD445) / (remplissage)	Abundance Ratio: (LPS) / (remplissage)	Abundance Ratio: (NButGT) / (remplissage)	Abundance Ratio Adj. P-Value: (controle CARD445) / (remplissage)	Abundance Ratio Adj. P-Value: (LPS) / (remplissage)	Abundance Ratio Adj. P-Value: (NButGT) / (remplissage)	Abundances (Grouped): controle CARD445	Abundances (Grouped): LPS	#DIV/0!	#DIV/0!	#DIV/0!	Quan Info	Found in Sample: [S69] F69: Sample, 1, controle CARD445	Found in Sample: [S80] F80: Sample, 2, controle CARD445	Found in Sample: [S65] F65: Sample, 5, LPS	Found in Sample: [S66] F66: Sample, 6, LPS	Found in Sample: [S61] F61: Sample, 1, NButGT	Found in Sample: [S62] F62: Sample, 2, NButGT	Found in Sample: [S63] F63: Sample, 3, remplissage	Found in Sample: [S64] F64: Sample, 4, remplissage	Confidence (by Search Engine): Sequest HT	Percolator q-Value (by Search Engine): Sequest HT	Percolator PEP (by Search Engine): Sequest HT	XCorr (by Search Engine): Sequest HT	Top Apex RT [min]
	FALSE	High	[K].AVDSLVPIGR.[GF]		0.0128426	0.000558019	2	3	4	F1LP05; A0A0G2K099	F1LP05 [195-204]; A0A0G2K099 [220-229]		0	1026.59	0.584	0.429	0.727	1	1	1	85.2	62.6	#DIV/0!	#DIV/0!	#DIV/0!	Shared	High	High	Peak Found	High	Peak Found	Peak Found	Peak Found	High	High	0.0002072	0.00179	2.69	34.71
	FALSE	High	[R].EAYPGDVFYLHSR.[L]		0.00132855	0.000558019	1	2	17	F1LP05	F1LP05 [335-347]		0	1553.74	0.241	0.529	1.09	0.998408	1	1	33.7	74	#DIV/0!	#DIV/0!	#DIV/0!		Peak Found	Peak Found	High	High	High	High	High	High	High	0.0002072	7.774e-05	3.59	36.85
	FALSE	High	[R].EVAAFAQFGSDLDAATQQLLSR.[G]		1.66611e-05	0.000558019	2	3	6	F1LP05; A0A0G2K099	F1LP05 [442-463]; A0A0G2K099 [397-418]		0	2338.17	0.01	0.59	0.369		1	1		120.4	#DIV/0!	#DIV/0!	#DIV/0!	Shared	Not Found	Not Found	High	High	Peak Found	High	Peak Found	High	High	0.0002072	1.839e-07	5.15	52.14
	FALSE	High	[K].GMSLNLEPDNVGVVVFGNDK.[L]	1xOxidation [M2]	0.000862967	0.000558019	2	3	4	F1LP05; A0A0G2K099	F1LP05 [104-123]; A0A0G2K099 [129-148]		0	2120.03	0.234	0.778	0.925		1	1	31.9	105.9	#DIV/0!	#DIV/0!	#DIV/0!	Shared	Peak Found	Not Found	High	Peak Found	Peak Found	High	Peak Found	High	High	0.0002072	4.269e-05	4.04	47.35
	FALSE	High	[K].HALIIYDDLSK.[Q]		0.0011309	0.000558019	1	2	9	F1LP05	F1LP05 [306-316]		0	1287.69	0.161	0.367	0.494	0.945832	1	1	31.8	72.6	#DIV/0!	#DIV/0!	#DIV/0!		High	High	High	High	High	High	High	High	High	0.0002072	6.242e-05	3.84	34.41
	FALSE	High	[R].ILGADTSVDLEETGR.[V]		0.000110635	0.000558019	2	3	8	F1LP05; A0A0G2K099	F1LP05 [59-73]; A0A0G2K099 [84-98]		0	1575.79	0.171	0.392	0.782	1	1	1	29.2	66.9	#DIV/0!	#DIV/0!	#DIV/0!	Shared	High	High	High	High	High	High	High	High	High	0.0002072	2.52e-06	4.21	35.74
	FALSE	High	[R].NVQAEEMVEFSSGLK.[G]		0.00208072	0.000558019	2	3	1	F1LP05; A0A0G2K099	F1LP05 [89-103]; A0A0G2K099 [114-128]		0	1667.79									#DIV/0!	#DIV/0!	#DIV/0!	No Quan Values	Not Found	Not Found	Not Found	Not Found	Not Found	Not Found	Not Found	High	High	0.0002072	0.0001446	3.78
	FALSE	High	[R].NVQAEEMVEFSSGLK.[G]	1xOxidation [M7]	0.00675828	0.000558019	2	3	3	F1LP05; A0A0G2K099	F1LP05 [89-103]; A0A0G2K099 [114-128]		0	1683.79	0.671	0.699	1.078		1	1	77.8	81.1	#DIV/0!	#DIV/0!	#DIV/0!	Shared	High	Not Found	High	Peak Found	Peak Found	Peak Found	Peak Found	High	High	0.0002072	0.0007376	3.04	34.02
	FALSE	High	[R].TGAIVDVPVGDELLGR.[V]		8.68822e-05	0.000558019	1	2	2	F1LP05	F1LP05 [134-149]		0	1610.87	0.592	0.783	0.831	1	1	1	73.8	97.7	#DIV/0!	#DIV/0!	#DIV/0!		High	High	Peak Found	Peak Found	Peak Found	Peak Found	Peak Found	Peak Found	High	0.0002072	1.804e-06	3.91	46.25
	FALSE	High	[K].TGTAEMSSILEER.[I]		0.00552798	0.000558019	2	3	1	F1LP05; A0A0G2K099	F1LP05 [46-58]; A0A0G2K099 [71-83]		0	1423.67	0.01	0.028	0.431					7.6	#DIV/0!	#DIV/0!	#DIV/0!	Shared	Not Found	Not Found	Not Found	Peak Found	Not Found	Peak Found	Not Found	High	High	0.0002072	0.0005561	3.56	36.02
	FALSE	High	[K].TGTAEMSSILEER.[I]	1xOxidation [M6]	0.00125428	0.000558019	2	3	5	F1LP05; A0A0G2K099	F1LP05 [46-58]; A0A0G2K099 [71-83]		0	1439.67	0.683	1.285	0.797	1	1	1	72.5	136.5	#DIV/0!	#DIV/0!	#DIV/0!	Shared	High	High	Peak Found	Peak Found	Peak Found	High	High	High	High	0.0002072	7.153e-05	3.56	27.3
	FALSE	High	[K].TSIAIDTIINQK.[R]		0.00732367	0.000558019	1	2	8	F1LP05	F1LP05 [219-230]		0	1316.74	0.207	0.424	0.72	1	1	1	35.2	72.1	#DIV/0!	#DIV/0!	#DIV/0!		High	High	High	High	High	High	High	High	High	0.0002072	0.0008244	3.68	39
	FALSE	High	[R].VLSIGDGIAR.[V]		0.0389345	0.00110773	2	3	6	F1LP05; A0A0G2K099	F1LP05 [74-83]; A0A0G2K099 [99-108]		0	1000.58	0.788	0.414	0.939	1	1	1	100.4	52.7	#DIV/0!	#DIV/0!	#DIV/0!	Shared	High	High	High	High	Peak Found	Peak Found	High	High	High	0.0004046	0.008366	2.72	32.84
	FALSE	High	[R].VVDALGNAIDGK.[G]		0.0022944	0.000558019	2	3	8	F1LP05; A0A0G2K099	F1LP05 [150-161]; A0A0G2K099 [175-186]		0	1171.63	0.271	0.432	0.799	1	1	1	43.2	69.1	#DIV/0!	#DIV/0!	#DIV/0!	Shared	High	High	High	High	High	High	High	High	High	0.0002072	0.0001655	3.42	31.51
	FALSE	High	[R].VVDALGNAIDGKGPVGSK.[I]		0.000387853	0.000558019	1	2	4	F1LP05	F1LP05 [150-167]		1	1696.92	4.32	0.437	0.01	0.841498	1		300.1	30.4	#DIV/0!	#DIV/0!	#DIV/0!		High	High	Peak Found	Peak Found	Not Found	Not Found	Peak Found	Peak Found	High	0.0002072	1.414e-05	4.4	30.73
High	Master Protein	G3V7M0	CCR4-NOT transcription complex, subunit 1 OS=Rattus norvegicus OX=10116 GN=Cnot1 PE=1 SV=1	0	76.358	13	26	75	26	266.7	225.33	26	cell differentiation;metabolic process;regulation of biological process	cytosol;membrane	catalytic activity;protein binding;RNA binding;structural molecule activity	Pf04054, Pf12842	291841	ENSRNOG00000012271.5	Cnot1	TP53 regulates transcription of additional cell cycle genes whose exact role in the p53 pathway remain uncertain; Deadenylation of mRNA	RNA degradation	0	1.76637	1.53607	0.589693	85.9	27.1	124.8	74.8	40.6	140.2	95.4	211.2	High	High	High	High	High	High	High	High
	Checked	Confidence	Annotated Sequence	Modifications	Qvality PEP	Qvality q-value	# Protein Groups	# Proteins	# PSMs	Master Protein Accessions	Positions in Master Proteins	Modifications in Master Proteins	# Missed Cleavages	Theo. MH+ [Da]	Abundance Ratio: (controle CARD445) / (remplissage)	Abundance Ratio: (LPS) / (remplissage)	Abundance Ratio: (NButGT) / (remplissage)	Abundance Ratio Adj. P-Value: (controle CARD445) / (remplissage)	Abundance Ratio Adj. P-Value: (LPS) / (remplissage)	Abundance Ratio Adj. P-Value: (NButGT) / (remplissage)	Abundances (Grouped): controle CARD445	Abundances (Grouped): LPS	#DIV/0!	#DIV/0!	#DIV/0!	Quan Info	Found in Sample: [S69] F69: Sample, 1, controle CARD445	Found in Sample: [S80] F80: Sample, 2, controle CARD445	Found in Sample: [S65] F65: Sample, 5, LPS	Found in Sample: [S66] F66: Sample, 6, LPS	Found in Sample: [S61] F61: Sample, 1, NButGT	Found in Sample: [S62] F62: Sample, 2, NButGT	Found in Sample: [S63] F63: Sample, 3, remplissage	Found in Sample: [S64] F64: Sample, 4, remplissage	Confidence (by Search Engine): Sequest HT	Percolator q-Value (by Search Engine): Sequest HT	Percolator PEP (by Search Engine): Sequest HT	XCorr (by Search Engine): Sequest HT	Top Apex RT [min]
	FALSE	High	[R].AQAEQQHNPAANPTMIR.[A]	1xOxidation [M15]	0.00649212	0.000558019	1	1	2	G3V7M0	G3V7M0 [1913-1929]		0	1892.9	0.674	1.063	0.501	1	1	1	83.2	131.4	#DIV/0!	#DIV/0!	#DIV/0!		High	Peak Found	Peak Found	Peak Found	Peak Found	Peak Found	Peak Found	High	High	0.0002072	0.0006962	3.12	20.51
	FALSE	High	[R].ASQQEIQHIVNR.[H]		0.0175869	0.000558019	1	1	1	G3V7M0	G3V7M0 [27-38]		0	1422.74	0.01	0.912	0.538		1	1		148.9	#DIV/0!	#DIV/0!	#DIV/0!		Not Found	Not Found	High	Peak Found	Peak Found	Peak Found	Peak Found	Peak Found	High	0.0002072	0.002759	2.28	24.08
	FALSE	High	[K].AVEGLLDATSGADADLLLR.[Y]		1.3939e-05	0.000558019	1	1	4	G3V7M0	G3V7M0 [1665-1683]		0	1900	0.01	0.683	0.763		1	1		111.7	#DIV/0!	#DIV/0!	#DIV/0!		High	Not Found	High	Peak Found	High	Peak Found	Peak Found	High	High	0.0002072	1.434e-07	4.99	49.49
	FALSE	High	[R].AVQELVHPVVDR.[S]		0.00484386	0.000558019	1	1	4	G3V7M0	G3V7M0 [1400-1411]		0	1361.75	0.879	0.893	0.716		1	1	100.9	102.4	#DIV/0!	#DIV/0!	#DIV/0!		Peak Found	Not Found	High	High	Peak Found	Peak Found	High	High	High	0.0002072	0.0004626	3.4	27.81
	FALSE	High	[R].DAIAALGLLQK.[A]		0.0141544	0.000558019	1	1	5	G3V7M0	G3V7M0 [1654-1664]		0	1112.67	0.327	0.801	0.8	1	1	1	44.7	109.5	#DIV/0!	#DIV/0!	#DIV/0!		High	Peak Found	High	High	High	Peak Found	Peak Found	High	High	0.0002072	0.002054	3.42	46.45
	FALSE	High	[K].DFALDSEESR.[M]		0.0585936	0.00251029	1	1	1	G3V7M0	G3V7M0 [1427-1436]		0	1168.51	0.814	0.868	0.709	1	1	1	96	102.4	#DIV/0!	#DIV/0!	#DIV/0!		High	Peak Found	Peak Found	Peak Found	Peak Found	Peak Found	Peak Found	Peak Found	High	0.0008988	0.01484	2.56	30.71
	FALSE	High	[K].EIDDEANSYFQR.[I]		0.00141533	0.000558019	1	1	5	G3V7M0	G3V7M0 [843-854]		0	1486.64	0.447	0.834	0.579	1	1	1	62.5	116.7	#DIV/0!	#DIV/0!	#DIV/0!		High	Peak Found	High	High	Peak Found	High	Peak Found	High	High	0.0002072	8.446e-05	3.75	33.54
	FALSE	High	[K].EVTYELDHPGFQIR.[D]		0.00214142	0.000558019	1	1	3	G3V7M0	G3V7M0 [356-369]		0	1703.84	3.125	1.518	1.042	0.841498	1		187	90.8	#DIV/0!	#DIV/0!	#DIV/0!		High	Peak Found	High	Peak Found	Not Found	Peak Found	Peak Found	Peak Found	High	0.0002072	0.0001508	3.27	36.98
	FALSE	High	[K].GQQELLYVVPFVAK.[V]		0.000401477	0.000558019	1	1	1	G3V7M0	G3V7M0 [1228-1241]		0	1590.89	0.404	0.909	0.754		1	1	52.6	118.5	#DIV/0!	#DIV/0!	#DIV/0!		High	Not Found	Peak Found	Peak Found	Peak Found	Peak Found	Peak Found	Peak Found	High	0.0002072	1.493e-05	3.67	49.04
	FALSE	High	[R].KDFALDSEESR.[M]		0.0308842	0.000558019	1	1	1	G3V7M0	G3V7M0 [1426-1436]		1	1296.61	0.019	0.211	0.095		1	1	5.9	63.6	#DIV/0!	#DIV/0!	#DIV/0!		Not Found	Peak Found	Peak Found	Peak Found	Peak Found	Peak Found	Peak Found	High	High	0.0002072	0.006052	3.28	24.17
	FALSE	High	[R].LAEVGQYEQVK.[Q]		0.0191583	0.000558019	1	1	3	G3V7M0	G3V7M0 [460-470]		0	1263.66	0.494	0.92	0.907	1	1	1	59.5	110.8	#DIV/0!	#DIV/0!	#DIV/0!		High	Peak Found	High	Peak Found	Peak Found	Peak Found	Peak Found	High	High	0.0002072	0.003116	2.84	27.44
	FALSE	High	[K].IAFIFNNLSQSNMTQK.[V]	1xOxidation [M13]	0.0199384	0.000558019	1	1	1	G3V7M0	G3V7M0 [1099-1114]		0	1871.93									#DIV/0!	#DIV/0!	#DIV/0!	No Quan Values	High	Not Found	Not Found	Not Found	Not Found	Not Found	Not Found	Not Found	High	0.0002072	0.003302	3.5
	FALSE	High	[R].ILDVAQDLK.[A]		0.0443112	0.00164868	1	1	5	G3V7M0	G3V7M0 [560-568]		0	1014.58	0.325	0.696	0.786	1	1	1	46.3	99.2	#DIV/0!	#DIV/0!	#DIV/0!		High	Peak Found	High	High	Peak Found	Peak Found	High	High	High	0.0005995	0.01002	2.52	34.41
	FALSE	High	[R].ILPDSGGVAK.[T]		0.0301923	0.000558019	1	1	1	G3V7M0	G3V7M0 [239-248]		0	956.541	1.206	0.337	0.26				172.2	48.1	#DIV/0!	#DIV/0!	#DIV/0!		High	Peak Found	Peak Found	Peak Found	Peak Found	Peak Found	Not Found	Peak Found	High	0.0002072	0.005851	2.37	22.92
	FALSE	High	[R].IVEPPENIQEK.[I]		0.00758018	0.000558019	1	1	4	G3V7M0	G3V7M0 [1088-1098]		0	1295.68	0.737	0.896	0.563	1	1	1	92.3	112.1	#DIV/0!	#DIV/0!	#DIV/0!		High	High	Peak Found	Peak Found	Peak Found	Peak Found	High	High	High	0.0002072	0.0008624	3.43	26.28
	FALSE	High	[K].MQGSITTPGSIALAQAQAQAQVPAK.[A]	1xOxidation [M1]	2.78048e-05	0.000558019	1	1	3	G3V7M0	G3V7M0 [1005-1029]		0	2483.29	1.106	0.811	1.342		1		103.9	76.1	#DIV/0!	#DIV/0!	#DIV/0!		High	High	Peak Found	Peak Found	Not Found	Peak Found	Peak Found	High	High	0.0002072	3.737e-07	5.02	39.81
	FALSE	High	[K].NKPILHTDLDVK.[S]		0.142505	0.00766763	1	1	1	G3V7M0	G3V7M0 [1207-1218]		0	1392.78	100						400		#DIV/0!	#DIV/0!	#DIV/0!		High	Peak Found	Not Found	Not Found	Not Found	Not Found	Not Found	Not Found	High	0.002706	0.05311	2.42	23.71
	FALSE	High	[K].NLDEQLSAPK.[K]		0.0310596	0.000558019	1	1	2	G3V7M0	G3V7M0 [1311-1320]		0	1114.57	0.634	0.89	0.43	1	1	1	85.8	120.6	#DIV/0!	#DIV/0!	#DIV/0!		High	Peak Found	High	Peak Found	Peak Found	Peak Found	Peak Found	Peak Found	High	0.0002072	0.006128	2.69	26.47
	FALSE	High	[R].NLILSAFPR.[N]		0.0776676	0.00338498	1	1	3	G3V7M0	G3V7M0 [2130-2138]		0	1030.6	0.33	0.884	0.813	1	1	1	43.6	116.8	#DIV/0!	#DIV/0!	#DIV/0!		High	Peak Found	High	Peak Found	Peak Found	Peak Found	High	Peak Found	High	0.001206	0.02213	2.01	42.7
	FALSE	High	[K].QLAVYEEFAR.[N]		0.0633286	0.00251029	1	1	1	G3V7M0	G3V7M0 [1568-1577]		0	1225.62	2.259	0.455	0.664			1	206.4	41.6	#DIV/0!	#DIV/0!	#DIV/0!		High	Not Found	Peak Found	Not Found	Peak Found	Peak Found	Peak Found	Peak Found	High	0.0008988	0.01658	3.01	38.25
	FALSE	High	[K].SLDLIESLLR.[L]		0.0430842	0.00164868	1	1	6	G3V7M0	G3V7M0 [450-459]		0	1158.67	0.01	0.655	0.852		1	1		104.5	#DIV/0!	#DIV/0!	#DIV/0!		Not Found	Not Found	High	High	High	High	High	High	High	0.0005995	0.009688	2.8	51.05
	FALSE	High	[R].SLLEVVVLSR.[N]		0.0266504	0.000558019	1	1	6	G3V7M0	G3V7M0 [1641-1650]		0	1114.68	0.114	0.645	0.327	1	1	1	21.9	123.7	#DIV/0!	#DIV/0!	#DIV/0!		High	Peak Found	High	High	Peak Found	High	High	High	High	0.0002072	0.004954	2.55	46.82
	FALSE	High	[R].SPVTFLSDLR.[S]		0.0160512	0.000558019	1	1	6	G3V7M0	G3V7M0 [2188-2197]		0	1134.62	0.152	0.742	0.54	1	1	1	25	122	#DIV/0!	#DIV/0!	#DIV/0!		High	Peak Found	Peak Found	High	High	High	High	High	High	0.0002072	0.002447	2.78	44.39
	FALSE	High	[K].VDMLSEINIAPR.[I]	1xOxidation [M3]	0.0676769	0.00251029	1	1	2	G3V7M0	G3V7M0 [2152-2163]		0	1373.71	0.265	0.71	0.338	1	1	1	45.9	122.8	#DIV/0!	#DIV/0!	#DIV/0!		High	Peak Found	Peak Found	High	Peak Found	Peak Found	Peak Found	Peak Found	High	0.0008988	0.01817	2.45	36.46
	FALSE	High	[R].YLFLNAIANQLR.[Y]		0.105873	0.00534179	1	1	1	G3V7M0	G3V7M0 [2264-2275]		0	1435.81	0.01	0.477	0.454					98.9	#DIV/0!	#DIV/0!	#DIV/0!		Not Found	Not Found	High	Peak Found	Peak Found	Peak Found	Peak Found	Not Found	High	0.001884	0.0346	2.99	50.1
	FALSE	High	[K].YNVEAVELLIR.[N]		0.0183037	0.000558019	1	1	3	G3V7M0	G3V7M0 [1723-1733]		0	1318.74	0.01	0.45	0.476					93.5	#DIV/0!	#DIV/0!	#DIV/0!		Not Found	Not Found	High	High	Peak Found	Peak Found	Not Found	High	High	0.0002072	0.002933	3.12	48.33
High	Master Protein	Q9ER34	Aconitate hydratase, mitochondrial OS=Rattus norvegicus OX=10116 GN=Aco2 PE=1 SV=2	0	76.3	26	17	77	17	85.4	268.07	17	metabolic process;response to stimulus	mitochondrion	catalytic activity;metal ion binding;protein binding	Pf00330, Pf00694	79250	ENSRNOG00000024128.6	Aco2	Citric acid cycle (TCA cycle)	2-Oxocarboxylic acid metabolism; Citrate cycle (TCA cycle); Biosynthesis of amino acids; Metabolic pathways; Glyoxylate and dicarboxylate metabolism; Carbon metabolism	0	1.07766	1.67654	0.515828	75.1	91	104.1	74.9	65.9	88.9	81.5	218.6	High	High	High	High	High	High	High	High
	Checked	Confidence	Annotated Sequence	Modifications	Qvality PEP	Qvality q-value	# Protein Groups	# Proteins	# PSMs	Master Protein Accessions	Positions in Master Proteins	Modifications in Master Proteins	# Missed Cleavages	Theo. MH+ [Da]	Abundance Ratio: (controle CARD445) / (remplissage)	Abundance Ratio: (LPS) / (remplissage)	Abundance Ratio: (NButGT) / (remplissage)	Abundance Ratio Adj. P-Value: (controle CARD445) / (remplissage)	Abundance Ratio Adj. P-Value: (LPS) / (remplissage)	Abundance Ratio Adj. P-Value: (NButGT) / (remplissage)	Abundances (Grouped): controle CARD445	Abundances (Grouped): LPS	#DIV/0!	#DIV/0!	#DIV/0!	Quan Info	Found in Sample: [S69] F69: Sample, 1, controle CARD445	Found in Sample: [S80] F80: Sample, 2, controle CARD445	Found in Sample: [S65] F65: Sample, 5, LPS	Found in Sample: [S66] F66: Sample, 6, LPS	Found in Sample: [S61] F61: Sample, 1, NButGT	Found in Sample: [S62] F62: Sample, 2, NButGT	Found in Sample: [S63] F63: Sample, 3, remplissage	Found in Sample: [S64] F64: Sample, 4, remplissage	Confidence (by Search Engine): Sequest HT	Percolator q-Value (by Search Engine): Sequest HT	Percolator PEP (by Search Engine): Sequest HT	XCorr (by Search Engine): Sequest HT	Top Apex RT [min]
	FALSE	High	[R].AKDINQEVYNFLATAGAK.[Y]		0.00446951	0.000558019	1	1	6	Q9ER34	Q9ER34 [143-160]		1	1953.01	0.408	0.606	0.679	1	1	1	60.6	90	#DIV/0!	#DIV/0!	#DIV/0!		Peak Found	Peak Found	High	High	High	High	High	High	High	0.0002072	0.0004166	4.59	47.41
	FALSE	High	[K].DINQEVYNFLATAGAK.[Y]		0.000709643	0.000558019	1	1	7	Q9ER34	Q9ER34 [145-160]		0	1753.88	0.01	0.423	0.356		1	1		95.1	#DIV/0!	#DIV/0!	#DIV/0!		Not Found	High	High	High	High	Peak Found	Peak Found	High	High	0.0002072	3.267e-05	3.82	51.35
	FALSE	High	[K].EGWPLDIR.[V]		0.0585936	0.00251029	1	1	1	Q9ER34	Q9ER34 [371-378]		0	985.51	0.522	0.32	0.144	1			105.2	64.5	#DIV/0!	#DIV/0!	#DIV/0!		High	Peak Found	Not Found	Peak Found	Peak Found	Not Found	Peak Found	Peak Found	High	0.0008988	0.01488	2.44	42
	FALSE	High	[K].FKLEAPDADELPR.[S]		0.00434293	0.000558019	1	1	4	Q9ER34	Q9ER34 [522-534]		1	1500.77	0.418	0.614	0.503	1	1	1	65.9	96.9	#DIV/0!	#DIV/0!	#DIV/0!		High	High	High	Peak Found	Peak Found	Peak Found	Peak Found	High	High	0.0002072	0.0003996	4.5	36.25
	FALSE	High	[K].FNPETDFLTGK.[D]		0.0323151	0.000558019	1	1	8	Q9ER34	Q9ER34 [507-517]		0	1268.62	0.661	0.699	0.54	1	1	1	91.2	96.4	#DIV/0!	#DIV/0!	#DIV/0!		High	High	High	High	High	High	High	High	High	0.0002072	0.00647	3	40.35
	FALSE	High	[K].LEAPDADELPR.[S]		0.13171	0.00694243	1	1	2	Q9ER34	Q9ER34 [524-534]		0	1225.61	0.28	0.458	0.71	0.62229	1	1	45.7	74.9	#DIV/0!	#DIV/0!	#DIV/0!		Peak Found	Peak Found	Peak Found	Peak Found	High	Peak Found	High	Peak Found	High	0.002448	0.04732	2.33	31.93
	FALSE	High	[R].LNRPLTLSEK.[I]		0.0143994	0.000558019	1	1	5	Q9ER34	Q9ER34 [59-68]		0	1170.68	0.572	0.657	0.681	1	1	1	78.7	90.3	#DIV/0!	#DIV/0!	#DIV/0!		High	High	Peak Found	Peak Found	Peak Found	Peak Found	High	High	High	0.0002072	0.002097	3.13	23.49
	FALSE	High	[K].IVYGHLDDPANQEIER.[G]		3.56105e-05	0.000558019	1	1	6	Q9ER34	Q9ER34 [69-84]		0	1868.91	0.622	0.628	0.671	1	1	1	85.2	86	#DIV/0!	#DIV/0!	#DIV/0!		High	High	Peak Found	High	Peak Found	High	Peak Found	Peak Found	High	0.0002072	5.238e-07	4.09	30.85
	FALSE	High	[R].NAVTQEFGPVPDTAR.[Y]		9.47145e-05	0.000558019	1	1	10	Q9ER34	Q9ER34 [634-648]		0	1601.79	0.809	0.581	0.687	1	1	1	105.2	75.5	#DIV/0!	#DIV/0!	#DIV/0!		High	High	High	High	High	High	High	High	High	0.0002072	2.027e-06	4.19	34.27
	FALSE	High	[K].QGLLPLTFADPSDYNK.[I]		0.000257777	0.000558019	1	1	2	Q9ER34	Q9ER34 [702-717]		0	1778.9	0.816	0.557	0.48	1	1		114.5	78	#DIV/0!	#DIV/0!	#DIV/0!		High	High	Peak Found	Peak Found	Peak Found	Not Found	Peak Found	Peak Found	High	0.0002072	8.069e-06	3.46	49.2
	FALSE	High	[R].SDFDPGQDTYQHPPK.[D]		0.00158788	0.000558019	1	1	4	Q9ER34	Q9ER34 [535-549]		0	1731.76	0.33	0.708	0.519	1	1	1	51.5	110.8	#DIV/0!	#DIV/0!	#DIV/0!		High	Peak Found	High	Peak Found	Peak Found	Peak Found	Peak Found	High	High	0.0002072	9.945e-05	3.74	25.64
	FALSE	High	[R].SDFDPGQDTYQHPPKDSSGQR.[V]		0.00100799	0.000558019	1	1	2	Q9ER34	Q9ER34 [535-555]		1	2362.03									#DIV/0!	#DIV/0!	#DIV/0!	No Quan Values	High	High	Not Found	Not Found	Not Found	Not Found	Not Found	Not Found	High	0.0002072	5.29e-05	3.25
	FALSE	High	[K].SQFTITPGSEQIR.[A]		0.00431805	0.000558019	1	1	5	Q9ER34	Q9ER34 [412-424]		0	1463.75	100	100					231.1	168.9	#DIV/0!	#DIV/0!	#DIV/0!		High	High	High	High	Not Found	Not Found	Not Found	High	High	0.0002072	0.0003948	3.43	33.35
	FALSE	High	[K].VAGILTVK.[G]		0.115966	0.00534179	1	1	1	Q9ER34	Q9ER34 [251-258]		0	800.524	0.156	0.509	0.502	0.975833	1	1	28.8	94	#DIV/0!	#DIV/0!	#DIV/0!		Peak Found	Peak Found	Peak Found	High	Peak Found	Peak Found	Peak Found	Peak Found	High	0.001884	0.03926	2.04	29.12
	FALSE	High	[R].VAMQDATAQMAMLQFISSGLPK.[V]	3xOxidation [M3; M10; M12]	0.0250362	0.000558019	1	1	2	Q9ER34	Q9ER34 [96-117]		0	2386.15	1.929	0.01	0.813				206.2		#DIV/0!	#DIV/0!	#DIV/0!		High	High	Not Found	Not Found	Peak Found	Not Found	Not Found	Peak Found	High	0.0002072	0.004515	3.85	44.42
	FALSE	High	[K].VAMSHFEPSEYIR.[Y]	1xOxidation [M3]	0.00459977	0.000558019	1	1	5	Q9ER34	Q9ER34 [32-44]		0	1581.74	0.939	0.877	0.629	1	1	1	109	101.9	#DIV/0!	#DIV/0!	#DIV/0!		High	High	High	High	High	Peak Found	Peak Found	Peak Found	High	0.0002072	0.0004314	3.51	30.76
	FALSE	High	[R].WVVIGDENYGEGSSR.[E]		0.00162484	0.000558019	1	1	7	Q9ER34	Q9ER34 [657-671]		0	1667.77	0.405	0.498	0.608	1	1	1	64.5	79.3	#DIV/0!	#DIV/0!	#DIV/0!		High	High	High	High	High	Peak Found	High	High	High	0.0002072	0.0001025	3.64	38.25
High	Master Protein	P10719	ATP synthase subunit beta, mitochondrial OS=Rattus norvegicus OX=10116 GN=Atp5f1b PE=1 SV=2	0	75.462	52	17	61	17	56.3	206.56	17	cell differentiation;cellular homeostasis;metabolic process;regulation of biological process;transport	cell surface;membrane;mitochondrion;nucleus	catalytic activity;metal ion binding;nucleotide binding;protein binding;receptor activity;transporter activity	Pf00006, Pf00306, Pf02874	171374		Atp5b		Alzheimer's disease; Oxidative phosphorylation; Metabolic pathways; Parkinson's disease; Huntington's disease	0	0.612833	2.37799	0.878358	85.7	98.2	51	61.7	63.3	172.1	60.4	207.6	High	High	High	High	High	High	High	High
	Checked	Confidence	Annotated Sequence	Modifications	Qvality PEP	Qvality q-value	# Protein Groups	# Proteins	# PSMs	Master Protein Accessions	Positions in Master Proteins	Modifications in Master Proteins	# Missed Cleavages	Theo. MH+ [Da]	Abundance Ratio: (controle CARD445) / (remplissage)	Abundance Ratio: (LPS) / (remplissage)	Abundance Ratio: (NButGT) / (remplissage)	Abundance Ratio Adj. P-Value: (controle CARD445) / (remplissage)	Abundance Ratio Adj. P-Value: (LPS) / (remplissage)	Abundance Ratio Adj. P-Value: (NButGT) / (remplissage)	Abundances (Grouped): controle CARD445	Abundances (Grouped): LPS	#DIV/0!	#DIV/0!	#DIV/0!	Quan Info	Found in Sample: [S69] F69: Sample, 1, controle CARD445	Found in Sample: [S80] F80: Sample, 2, controle CARD445	Found in Sample: [S65] F65: Sample, 5, LPS	Found in Sample: [S66] F66: Sample, 6, LPS	Found in Sample: [S61] F61: Sample, 1, NButGT	Found in Sample: [S62] F62: Sample, 2, NButGT	Found in Sample: [S63] F63: Sample, 3, remplissage	Found in Sample: [S64] F64: Sample, 4, remplissage	Confidence (by Search Engine): Sequest HT	Percolator q-Value (by Search Engine): Sequest HT	Percolator PEP (by Search Engine): Sequest HT	XCorr (by Search Engine): Sequest HT	Top Apex RT [min]
	FALSE	High	[K].AHGGYSVFAGVGER.[T]		0.0157785	0.000558019	1	2	2	P10719	P10719 [226-239]		0	1406.68	0.317	0.171	0.686	1		1	58.2	31.5	#DIV/0!	#DIV/0!	#DIV/0!		Peak Found	Peak Found	Peak Found	Not Found	Peak Found	High	Peak Found	High	High	0.0002072	0.002383	3.61	29.88
	FALSE	High	[R].AIAELGIYPAVDPLDSTSR.[I]		0.000263779	0.000558019	1	2	5	P10719	P10719 [388-406]		0	1988.03	0.178	0.267	0.904	1	1	1	30.4	45.4	#DIV/0!	#DIV/0!	#DIV/0!		High	Peak Found	High	Peak Found	High	Peak Found	High	High	High	0.0002072	8.342e-06	3.72	48.88
	FALSE	High	[R].DQEGQDVLLFIDNIFR.[F]		0.000155358	0.000558019	1	2	2	P10719	P10719 [295-310]		0	1921.97	0.01	0.01	0.27						#DIV/0!	#DIV/0!	#DIV/0!		Not Found	Not Found	Not Found	High	Peak Found	Peak Found	Not Found	High	High	0.0002072	4e-06	4.05	53.11
	FALSE	High	[R].FLSQPFQVAEVFTGHMGK.[L]		0.031236	0.000558019	1	2	1	P10719	P10719 [463-480]		0	2023.01	0.01	0.045	0.067					16.3	#DIV/0!	#DIV/0!	#DIV/0!		Not Found	Not Found	Peak Found	Not Found	Peak Found	Not Found	Peak Found	High	High	0.0002072	0.006179	3.61	48.45
	FALSE	High	[R].FLSQPFQVAEVFTGHMGK.[L]	1xOxidation [M16]	0.0072401	0.000558019	1	2	2	P10719	P10719 [463-480]		0	2039.01	0.886	0.876	1.043	1			93.1	92.1	#DIV/0!	#DIV/0!	#DIV/0!		High	High	Not Found	Peak Found	Not Found	Peak Found	Peak Found	Peak Found	High	0.0002072	0.0008115	3.27	46.48
	FALSE	High	[R].FTQAGSEVSALLGR.[I]		0.000914071	0.000558019	1	2	9	P10719	P10719 [311-324]		0	1435.75	0.141	0.419	1.315	0.975833	1	1	19.7	58.3	#DIV/0!	#DIV/0!	#DIV/0!		High	Peak Found	High	High	High	High	High	High	High	0.0002072	4.618e-05	3.76	41.35
	FALSE	High	[K].KGSITSVQAIYVPADDLTDPAPATTFAHLDATTVLSR.[A]		0.00369743	0.000558019	1	2	1	P10719	P10719 [351-387]		1	3842.98	0.01	0.01	0.01						#DIV/0!	#DIV/0!	#DIV/0!		Not Found	Not Found	Not Found	Not Found	Not Found	Not Found	Not Found	High	High	0.0002072	0.0003187	4.06	48.8
	FALSE	High	[K].IGLFGGAGVGK.[T]		0.00699506	0.000558019	1	2	9	P10719	P10719 [202-212]		0	975.562	0.181	0.425	1.244	0.998408	1	1	25.4	59.7	#DIV/0!	#DIV/0!	#DIV/0!		High	Peak Found	High	High	High	High	High	High	High	0.0002072	0.0007703	3.02	36.39
	FALSE	High	[R].IMNVIGEPIDER.[G]	1xOxidation [M2]	0.00353127	0.000558019	1	2	2	P10719	P10719 [144-155]		0	1401.7	0.635	0.074	0.523				113.7	13.3	#DIV/0!	#DIV/0!	#DIV/0!		High	Peak Found	Peak Found	Not Found	Not Found	Peak Found	Not Found	High	High	0.0002072	0.0003003	3.43	32.9
	FALSE	High	[R].IPSAVGYQPTLATDMGTMQER.[I]	2xOxidation [M15; M18]	0.000194444	0.000558019	1	2	3	P10719	P10719 [325-345]		0	2298.07	1.143	0.394	0.945				131.3	45.3	#DIV/0!	#DIV/0!	#DIV/0!		High	High	Peak Found	Peak Found	Peak Found	Peak Found	Not Found	Peak Found	High	0.0002072	5.484e-06	4.26	34.57
	FALSE	High	[R].LVLEVAQHLGESTVR.[T]		0.000973787	0.000558019	1	2	3	P10719	P10719 [95-109]		0	1650.92	2.692	1.055	1.147	0.998408	1	1	182.7	71.6	#DIV/0!	#DIV/0!	#DIV/0!		Peak Found	Peak Found	Peak Found	Peak Found	Peak Found	High	Peak Found	High	High	0.0002072	5.068e-05	4.12	37.37
	FALSE	High	[K].SLQDIIAILGMDELSEEDKLTVSR.[A]		0.000625271	0.000558019	1	2	1	P10719	P10719 [433-456]		1	2675.38	0.01	0.228	0.069		1			70.4	#DIV/0!	#DIV/0!	#DIV/0!		Not Found	Not Found	Peak Found	Peak Found	Peak Found	Not Found	Peak Found	High	High	0.0002072	2.736e-05	4.69	52.45
	FALSE	High	[R].TIAMDGTEGLVR.[G]	1xOxidation [M4]	0.00900336	0.000558019	1	2	7	P10719	P10719 [110-121]		0	1278.64	0.455	0.406	0.385	1	1	1	81.1	72.3	#DIV/0!	#DIV/0!	#DIV/0!		High	High	High	High	Peak Found	Peak Found	Peak Found	High	High	0.0002072	0.001094	2.82	28.12
	FALSE	High	[K].TVLIMELINNVAK.[A]		0.00363422	0.000558019	1	2	1	P10719	P10719 [213-225]		0	1457.84	0.01	0.01	0.181						#DIV/0!	#DIV/0!	#DIV/0!		Not Found	Not Found	Not Found	Not Found	Peak Found	Peak Found	Not Found	High	High	0.0002072	0.0003126	3.06	51.4
	FALSE	High	[R].VALTGLTVAEYFR.[D]		0.00298904	0.000558019	1	2	6	P10719	P10719 [282-294]		0	1439.79	0.043	0.3	0.648		1	1	8.6	60.2	#DIV/0!	#DIV/0!	#DIV/0!		Peak Found	Not Found	High	High	High	High	High	High	High	0.0002072	0.0002374	3.81	49.03
	FALSE	High	[K].VALVYGQMNEPPGAR.[A]	1xOxidation [M8]	0.000636157	0.000558019	1	2	4	P10719	P10719 [265-279]		0	1617.81	0.511	0.514	0.823	1	1	1	71.7	72.2	#DIV/0!	#DIV/0!	#DIV/0!		High	High	Peak Found	Peak Found	Peak Found	High	Peak Found	High	High	0.0002072	2.815e-05	2.97	30.21
	FALSE	High	[K].VLDSGAPIK.[I]		0.0763988	0.00338498	1	2	1	P10719	P10719 [125-133]		0	899.52	0.01	0.492	4.213		1			34.5	#DIV/0!	#DIV/0!	#DIV/0!		Not Found	Not Found	Peak Found	Peak Found	Not Found	Peak Found	Peak Found	High	High	0.001206	0.02162	2.54	23.62
	FALSE	High	[K].VLDSGAPIKIPVGPETLGR.[I]		0.00139111	0.000558019	1	2	2	P10719	P10719 [125-143]		1	1919.1	0.408	0.081	0.256				93.6	18.5	#DIV/0!	#DIV/0!	#DIV/0!		High	Peak Found	Peak Found	Peak Found	Peak Found	High	Not Found	Peak Found	High	0.0002072	8.308e-05	3.43	41.07
High	Master Protein	F1M8Z8	Sorbin and SH3 domain-containing protein 1 OS=Rattus norvegicus OX=10116 GN=Sorbs1 PE=1 SV=1	0	74.29	27	19	40	3	104.2	144.32	19	cell organization and biogenesis;regulation of biological process;response to stimulus		protein binding	Pf00018, Pf02208, Pf07267, Pf07653, Pf14604		ENSRNOG00000015658.8		Smooth Muscle Contraction		16	0.694973	1.05644	0.840768	68.1	194.5	95.2	87.3	50	112.1	62.2	130.6	Peak Found	High	High	Peak Found	Peak Found	Peak Found	Peak Found	Peak Found
	Checked	Confidence	Annotated Sequence	Modifications	Qvality PEP	Qvality q-value	# Protein Groups	# Proteins	# PSMs	Master Protein Accessions	Positions in Master Proteins	Modifications in Master Proteins	# Missed Cleavages	Theo. MH+ [Da]	Abundance Ratio: (controle CARD445) / (remplissage)	Abundance Ratio: (LPS) / (remplissage)	Abundance Ratio: (NButGT) / (remplissage)	Abundance Ratio Adj. P-Value: (controle CARD445) / (remplissage)	Abundance Ratio Adj. P-Value: (LPS) / (remplissage)	Abundance Ratio Adj. P-Value: (NButGT) / (remplissage)	Abundances (Grouped): controle CARD445	Abundances (Grouped): LPS	#DIV/0!	#DIV/0!	#DIV/0!	Quan Info	Found in Sample: [S69] F69: Sample, 1, controle CARD445	Found in Sample: [S80] F80: Sample, 2, controle CARD445	Found in Sample: [S65] F65: Sample, 5, LPS	Found in Sample: [S66] F66: Sample, 6, LPS	Found in Sample: [S61] F61: Sample, 1, NButGT	Found in Sample: [S62] F62: Sample, 2, NButGT	Found in Sample: [S63] F63: Sample, 3, remplissage	Found in Sample: [S64] F64: Sample, 4, remplissage	Confidence (by Search Engine): Sequest HT	Percolator q-Value (by Search Engine): Sequest HT	Percolator PEP (by Search Engine): Sequest HT	XCorr (by Search Engine): Sequest HT	Top Apex RT [min]
	FALSE	High	[R].DISPEEIDLKNEPWYK.[F]		0.0338108	0.000558019	2	3	1	F1M820; F1M8Z8	F1M820 [343-358]; F1M8Z8 [514-529]		1	1975.96	0.453	0.37	0.666				72.8	59.5	#DIV/0!	#DIV/0!	#DIV/0!	Shared	Peak Found	High	Peak Found	Peak Found	Not Found	Peak Found	Peak Found	Not Found	High	0.0002072	0.006871	3.2	42.87
	FALSE	High	[R].DTPEENPYFPTYK.[F]		0.0065295	0.000558019	1	1	2	F1M8Z8	F1M8Z8 [368-380]		0	1600.72	0.843	1.089	0.748	1	1	1	91.6	118.4	#DIV/0!	#DIV/0!	#DIV/0!		Peak Found	High	High	Peak Found	Peak Found	Peak Found	Peak Found	Peak Found	High	0.0002072	0.0007001	2.92	38.54
	FALSE	High	[R].ESDGTPGGLASLENER.[Q]		0.00016456	0.000558019	2	5	4	F1M820; F1M8Z8	F1M820 [431-446]; F1M8Z8 [624-639]		0	1631.75	1.405	1.012	0.701	1	1	1	136.4	98.3	#DIV/0!	#DIV/0!	#DIV/0!	Shared	High	High	Peak Found	Peak Found	Peak Found	High	Peak Found	Peak Found	High	0.0002072	4.345e-06	3.93	33.45
	FALSE	High	[R].ETPSSSPVSPQESPK.[H]		0.000593717	0.000558019	2	5	1	F1M820; F1M8Z8	F1M820 [50-64]; F1M8Z8 [50-64]		0	1556.74	100	100					377.4	22.6	#DIV/0!	#DIV/0!	#DIV/0!	Shared	Peak Found	High	Peak Found	Not Found	Not Found	Not Found	Not Found	Not Found	High	0.0002072	2.556e-05	3.13	21.73
	FALSE	High	[R].ETPSSSPVSPQESPKHENK.[S]		0.00159704	0.000558019	2	5	1	F1M820; F1M8Z8	F1M820 [50-68]; F1M8Z8 [50-68]		1	2064.98	100						400		#DIV/0!	#DIV/0!	#DIV/0!	Shared	Peak Found	High	Not Found	Not Found	Not Found	Not Found	Not Found	Not Found	High	0.0002072	0.0001003	3.08	16.86
	FALSE	High	[K].FFSELEFGRPPPK.[K]		0.0811494	0.00338498	1	2	1	F1M8Z8	F1M8Z8 [530-542]		0	1550.8	100						400		#DIV/0!	#DIV/0!	#DIV/0!		Not Found	High	Not Found	Not Found	Not Found	Not Found	Not Found	Not Found	High	0.001206	0.02363	3.06	37.33
	FALSE	High	[R].HFIPADYLESTEEFIR.[R]		0.0824925	0.00376419	2	5	1	F1M820; F1M8Z8	F1M820 [972-987]; F1M8Z8 [676-691]		0	1966.95	0.31	0.795	0.486		1		47.8	122.7	#DIV/0!	#DIV/0!	#DIV/0!	Shared	Peak Found	Not Found	Peak Found	High	Not Found	Peak Found	Peak Found	Peak Found	High	0.001206	0.02411	3.56	48.4
	FALSE	High	[R].KLAPVQVLEYGEAIAK.[F]		5.48286e-05	0.000558019	2	5	3	F1M820; F1M8Z8	F1M820 [1116-1131]; F1M8Z8 [764-779]		1	1728.99	1.742	1.37	1.572	1	1	1	122.6	96.4	#DIV/0!	#DIV/0!	#DIV/0!	Shared	High	High	High	Peak Found	Peak Found	Peak Found	Peak Found	Peak Found	High	0.0002072	9.526e-07	4.48	43.29
	FALSE	High	[R].LSSLSDPASER.[R]		0.0136769	0.000558019	1	3	1	F1M8Z8	F1M8Z8 [284-294]		0	1161.57	2.398	1.082	0.586	1	1	1	189.4	85.4	#DIV/0!	#DIV/0!	#DIV/0!		Peak Found	High	Peak Found	Peak Found	Peak Found	Peak Found	Peak Found	Peak Found	High	0.0002072	0.001951	2.7	24.36
	FALSE	High	[K].LSSSADANGNAQPSPLAAK.[G]		0.000290886	0.000558019	2	5	1	F1M820; F1M8Z8	F1M820 [83-101]; F1M8Z8 [74-92]		0	1798.89	100						400		#DIV/0!	#DIV/0!	#DIV/0!	Shared	Not Found	High	Not Found	Not Found	Not Found	Not Found	Not Found	Not Found	High	0.0002072	9.569e-06	3.5	24.91
	FALSE	High	[R].QGIFPITYVDVLK.[R]		0.000658501	0.000558019	2	5	4	F1M820; F1M8Z8	F1M820 [1171-1183]; F1M8Z8 [819-831]		0	1492.84	0.392	0.998	0.925	1	1	1	47.3	120.4	#DIV/0!	#DIV/0!	#DIV/0!	Shared	High	High	High	Peak Found	Peak Found	High	Peak Found	Peak Found	High	0.0002072	2.951e-05	3.81	50.18
	FALSE	High	[R].QVDENWYEGR.[I]		0.0147325	0.000558019	2	5	1	F1M820; F1M8Z8	F1M820 [1155-1164]; F1M8Z8 [803-812]		0	1295.57	100	100	100				168.9	78.3	#DIV/0!	#DIV/0!	#DIV/0!	Shared	Peak Found	High	Peak Found	Peak Found	Peak Found	Peak Found	Not Found	Not Found	High	0.0002072	0.002169	2.86	31.17
	FALSE	High	[R].RVGEQDPVPTPAELTSPIR.[A]		0.00174095	0.000558019	2	5	4	F1M820; F1M8Z8	F1M820 [170-188]; F1M8Z8 [295-313]		1	2062.09	1.494	1.311	0.672	1	1	1	133.5	117.1	#DIV/0!	#DIV/0!	#DIV/0!	Shared	Peak Found	High	High	High	Peak Found	Peak Found	Peak Found	High	High	0.0002072	0.0001126	4.63	37.17
	FALSE	High	[R].SAQDLSSVSMDEVGIPLR.[N]	1xOxidation [M10]	0.000244768	0.000558019	2	5	2	F1M820; F1M8Z8	F1M820 [204-221]; F1M8Z8 [329-346]		0	1919.94	2.721	0.01	0.01	1			292.5		#DIV/0!	#DIV/0!	#DIV/0!	Shared	High	High	Not Found	Not Found	Not Found	Not Found	Peak Found	Peak Found	High	0.0002072	7.497e-06	3.09	42.16
	FALSE	High	[R].SKSEMNYIDGEK.[V]	1xOxidation [M5]	0.00850163	0.000558019	2	5	1	F1M820; F1M8Z8	F1M820 [268-279]; F1M8Z8 [439-450]		1	1416.63	100	100					376.1	23.9	#DIV/0!	#DIV/0!	#DIV/0!	Shared	Peak Found	High	Not Found	Peak Found	Not Found	Not Found	Not Found	Not Found	High	0.0002072	0.001014	3.09	18.8
	FALSE	High	[K].SVLEGGDIPLQGLSGLK.[R]		0.000394606	0.000558019	2	5	6	F1M820; F1M8Z8	F1M820 [451-467]; F1M8Z8 [644-660]		0	1682.93	0.32	1.036	0.764	0.998408	1	1	41	132.8	#DIV/0!	#DIV/0!	#DIV/0!	Shared	High	Peak Found	High	High	High	Peak Found	Peak Found	High	High	0.0002072	1.451e-05	4.1	47.3
	FALSE	High	[K].TPVDYIDLPYSSSPSR.[S]		7.39533e-05	0.000558019	2	5	1	F1M820; F1M8Z8	F1M820 [1189-1204]; F1M8Z8 [837-852]		0	1796.87	2.795	1.846	2.123	1	1	1	144	95.1	#DIV/0!	#DIV/0!	#DIV/0!	Shared	Peak Found	High	Peak Found	Peak Found	Peak Found	Peak Found	Peak Found	Peak Found	High	0.0002072	1.443e-06	4.02	42.31
	FALSE	High	[R].TYIELLPPAEK.[A]		0.0203982	0.000558019	2	5	4	F1M820; F1M8Z8	F1M820 [1101-1111]; F1M8Z8 [749-759]		0	1273.7	1.545	0.946	1.129	1	1	1	133.8	81.9	#DIV/0!	#DIV/0!	#DIV/0!	Shared	High	High	Peak Found	High	Peak Found	Peak Found	Peak Found	Peak Found	High	0.0002072	0.00341	2.46	39.65
	FALSE	High	[R].VGEQDPVPTPAELTSPIR.[A]		0.000107497	0.000558019	2	5	1	F1M820; F1M8Z8	F1M820 [171-188]; F1M8Z8 [296-313]		0	1905.99	3.094	0.01	1.166	1			235.3		#DIV/0!	#DIV/0!	#DIV/0!	Shared	Peak Found	High	Not Found	Not Found	Peak Found	Not Found	Peak Found	Peak Found	High	0.0002072	2.417e-06	4.16	42.22
High	Master Protein	D4A7X7	Myopalladin OS=Rattus norvegicus OX=10116 GN=Mypn PE=1 SV=1	0	73.523	22	20	53	20	142.8	174.88	20	cell organization and biogenesis;regulation of biological process	nucleus	protein binding	Pf00047, Pf07679, Pf13895, Pf13927	309760	ENSRNOG00000000383.7	Mypn			0	0.867833	2.06467	0.652071	42.6	123.1	80.4	63.4	63.5	130.1	85.1	211.8	High	High	High	High	High	Peak Found	High	High
	Checked	Confidence	Annotated Sequence	Modifications	Qvality PEP	Qvality q-value	# Protein Groups	# Proteins	# PSMs	Master Protein Accessions	Positions in Master Proteins	Modifications in Master Proteins	# Missed Cleavages	Theo. MH+ [Da]	Abundance Ratio: (controle CARD445) / (remplissage)	Abundance Ratio: (LPS) / (remplissage)	Abundance Ratio: (NButGT) / (remplissage)	Abundance Ratio Adj. P-Value: (controle CARD445) / (remplissage)	Abundance Ratio Adj. P-Value: (LPS) / (remplissage)	Abundance Ratio Adj. P-Value: (NButGT) / (remplissage)	Abundances (Grouped): controle CARD445	Abundances (Grouped): LPS	#DIV/0!	#DIV/0!	#DIV/0!	Quan Info	Found in Sample: [S69] F69: Sample, 1, controle CARD445	Found in Sample: [S80] F80: Sample, 2, controle CARD445	Found in Sample: [S65] F65: Sample, 5, LPS	Found in Sample: [S66] F66: Sample, 6, LPS	Found in Sample: [S61] F61: Sample, 1, NButGT	Found in Sample: [S62] F62: Sample, 2, NButGT	Found in Sample: [S63] F63: Sample, 3, remplissage	Found in Sample: [S64] F64: Sample, 4, remplissage	Confidence (by Search Engine): Sequest HT	Percolator q-Value (by Search Engine): Sequest HT	Percolator PEP (by Search Engine): Sequest HT	XCorr (by Search Engine): Sequest HT	Top Apex RT [min]
	FALSE	High	[K].AADFIEELSSLFK.[A]		0.00325823	0.000558019	1	2	1	D4A7X7	D4A7X7 [147-159]		0	1469.75	0.01	0.475	0.803					83.4	#DIV/0!	#DIV/0!	#DIV/0!		Not Found	Not Found	Peak Found	High	Not Found	Peak Found	Not Found	Peak Found	High	0.0002072	0.0002691	3.44	52.92
	FALSE	High	[R].DNELNHAIEQR.[E]		0.0228588	0.000558019	1	2	1	D4A7X7	D4A7X7 [214-224]		0	1338.64	0.729	0.791	0.615		1	1	93	100.9	#DIV/0!	#DIV/0!	#DIV/0!		Not Found	Peak Found	Peak Found	Peak Found	Peak Found	Peak Found	Peak Found	High	High	0.0002072	0.003996	3.01	25.1
	FALSE	High	[K].DNETIPFTR.[E]		0.144002	0.00766763	1	2	1	D4A7X7	D4A7X7 [1186-1194]		0	1092.53	100	100	100				325.4	23.3	#DIV/0!	#DIV/0!	#DIV/0!		Peak Found	High	Not Found	Peak Found	Not Found	Peak Found	Not Found	Not Found	High	0.002706	0.05388	2.26	33.55
	FALSE	High	[R].EGTLIEDSPDFR.[I]		0.00287114	0.000558019	1	2	8	D4A7X7	D4A7X7 [458-469]		0	1378.65	1.199	0.831	0.866	1	1	1	123.1	85.4	#DIV/0!	#DIV/0!	#DIV/0!		High	High	High	High	High	Peak Found	High	High	High	0.0002072	0.0002244	3.4	35.68
	FALSE	High	[K].ESLLMTHPSTQGR.[S]	1xOxidation [M5]	0.0118535	0.000558019	1	2	2	D4A7X7	D4A7X7 [739-751]		0	1472.72	1.948	0.916	0.243	1	1	1	189.7	89.2	#DIV/0!	#DIV/0!	#DIV/0!		Peak Found	High	Peak Found	High	Peak Found	Peak Found	Peak Found	Peak Found	High	0.0002072	0.001603	2.42	22.87
	FALSE	High	[K].ESPFNTSILNSAPPTVTISSK.[Q]		0.00161552	0.000558019	1	2	5	D4A7X7	D4A7X7 [666-686]		0	2190.13	1.2	0.388	2.133	1			101.7	32.9	#DIV/0!	#DIV/0!	#DIV/0!		High	High	Not Found	High	Not Found	Peak Found	Peak Found	High	High	0.0002072	0.0001016	3.77	45.9
	FALSE	High	[R].ESYLAETR.[H]		0.0824925	0.00376419	1	2	2	D4A7X7	D4A7X7 [18-25]		0	968.468	3.246	0.723	0.01	1			261.3	58.2	#DIV/0!	#DIV/0!	#DIV/0!		High	High	Peak Found	Not Found	Not Found	Not Found	Peak Found	Peak Found	High	0.00134	0.02418	2.2	23.83
	FALSE	High	[R].GNEDISDNETLHSDNSTTNPAATEQQPSPPNPQPPPEEQPPKPK.[L]		0.00126152	0.000558019	1	2	1	D4A7X7	D4A7X7 [513-556]		0	4730.17	100						400		#DIV/0!	#DIV/0!	#DIV/0!		Not Found	High	Not Found	Not Found	Not Found	Not Found	Not Found	Not Found	High	0.0002072	7.258e-05	3.09	29.82
	FALSE	High	[K].LDSTQLQQLHNQVLLEQLQLHNTSPSSPK.[E]		0.0282066	0.000558019	1	2	1	D4A7X7	D4A7X7 [637-665]		0	3296.72	0.01	1.07	0.01		1			206.7	#DIV/0!	#DIV/0!	#DIV/0!		Not Found	Not Found	Peak Found	High	Not Found	Not Found	Peak Found	Peak Found	High	0.0002072	0.00535	3.36	42.63
	FALSE	High	[K].LEGVLVNHNEPR.[S]		0.00139914	0.000558019	1	2	4	D4A7X7	D4A7X7 [557-568]		0	1376.73	1.986	0.853	0.267	1	1	1	193.5	83.1	#DIV/0!	#DIV/0!	#DIV/0!		High	High	Peak Found	Peak Found	Peak Found	Peak Found	Peak Found	Peak Found	High	0.0002072	8.372e-05	3.98	24.17
	FALSE	High	[K].LQNSGVPEGHPVR.[L]		0.00931844	0.000558019	1	2	2	D4A7X7	D4A7X7 [1156-1168]		0	1389.72	0.692	0.365	0.778				97.7	51.5	#DIV/0!	#DIV/0!	#DIV/0!		Peak Found	High	High	Peak Found	Not Found	Peak Found	Not Found	Peak Found	High	0.0002072	0.001143	3.48	19.42
	FALSE	High	[K].LQNSGVPEGHPVRLEGR.[V]		0.123611	0.00662829	1	2	1	D4A7X7	D4A7X7 [1156-1172]		1	1844.97	100		100				132.5		#DIV/0!	#DIV/0!	#DIV/0!		Peak Found	High	Not Found	Not Found	Not Found	Peak Found	Not Found	Not Found	High	0.002338	0.04309	3.35	23.3
	FALSE	High	[R].ISEPSSPVKEPPPVLAKPK.[L]		0.00403032	0.000558019	1	2	1	D4A7X7	D4A7X7 [618-636]		1	2000.14	0.151	0.46	0.824		1	1	24.8	75.6	#DIV/0!	#DIV/0!	#DIV/0!		Not Found	High	Peak Found	Peak Found	Peak Found	Peak Found	Peak Found	Peak Found	High	0.0002072	0.0003602	3.82	27.41
	FALSE	High	[R].LSSDQKPSFEPAFLQDSSR.[G]		4.16325e-06	0.000558019	1	2	4	D4A7X7	D4A7X7 [98-116]		0	2139.04	0.862	0.902	0.387	1	1	1	109.5	114.5	#DIV/0!	#DIV/0!	#DIV/0!		High	High	High	High	Peak Found	Peak Found	Peak Found	Peak Found	High	0.0002072	2.701e-08	5.27	38.14
	FALSE	High	[K].NSVILDLGK.[K]		0.0612561	0.00251029	1	2	2	D4A7X7	D4A7X7 [859-867]		0	958.557	0.913	0.784	0.574	1	1	1	111.7	95.9	#DIV/0!	#DIV/0!	#DIV/0!		High	High	Peak Found	Peak Found	Peak Found	Peak Found	Peak Found	Peak Found	High	0.0008988	0.01579	2.45	34.79
	FALSE	High	[K].NSVILDLGKK.[V]		0.0824925	0.00376419	1	2	1	D4A7X7	D4A7X7 [859-868]		1	1086.65	7.219	1.293	0.01				303.6	54.4	#DIV/0!	#DIV/0!	#DIV/0!		Not Found	High	Peak Found	Not Found	Not Found	Not Found	Peak Found	Peak Found	High	0.00134	0.02424	3.05	28.41
	FALSE	High	[K].SPAPQTFNLARPK.[H]		0.00323955	0.000558019	1	2	2	D4A7X7	D4A7X7 [690-702]		0	1426.78	1.562	0.311	0.772	1	1	1	171.4	34.2	#DIV/0!	#DIV/0!	#DIV/0!		Peak Found	High	Peak Found	Peak Found	Peak Found	Peak Found	Peak Found	Peak Found	High	0.0002072	0.0002655	4.06	26.65
	FALSE	High	[K].TPQAVSDDYIR.[E]		0.0120589	0.000558019	1	2	6	D4A7X7	D4A7X7 [845-855]		0	1264.62	0.369	0.342	0.666	1	1	1	62.1	57.6	#DIV/0!	#DIV/0!	#DIV/0!		High	High	High	Peak Found	High	Peak Found	High	High	High	0.0002072	0.001642	3.49	28.03
	FALSE	High	[K].VVQENSPTFSDLTER.[R]		0.00015358	0.000558019	1	2	7	D4A7X7	D4A7X7 [184-198]		0	1721.83	0.495	0.859	0.397	1	1	1	72	124.9	#DIV/0!	#DIV/0!	#DIV/0!		High	High	High	High	High	Peak Found	High	High	High	0.0002072	3.952e-06	3.75	34.58
	FALSE	High	[K].YGTVSSIAQLAVR.[G]		0.00191976	0.000558019	1	2	1	D4A7X7	D4A7X7 [500-512]		0	1364.75	0.604	0.769	0.48	1	1	1	84.7	107.8	#DIV/0!	#DIV/0!	#DIV/0!		Peak Found	High	Peak Found	Peak Found	Peak Found	Peak Found	Peak Found	Peak Found	High	0.0002072	0.0001291	3.67	39.84
High	Master Protein	G3V6D8	Myosin-3 OS=Rattus norvegicus OX=10116 GN=Myh3 PE=1 SV=1	0	71.849	8	15	80	2	223.6	282.99	15	cell organization and biogenesis;metabolic process;regulation of biological process;transport	cytoskeleton;Golgi	catalytic activity;motor activity;nucleotide binding;protein binding;structural molecule activity;transporter activity	Pf00038, Pf00063, Pf00261, Pf01496, Pf01576, Pf02463, Pf02736, Pf04111, Pf05557, Pf05622, Pf05667, Pf05701, Pf06160, Pf07888, Pf08317, Pf09726, Pf10174, Pf12128, Pf12718, Pf13514, Pf15070		ENSRNOG00000046276.2				0	0.220386	94.2125	0.00530715	32.3	4	4.3	3.7	2		7.1	746.6	High	High	High	High	High	High	High	High
	Checked	Confidence	Annotated Sequence	Modifications	Qvality PEP	Qvality q-value	# Protein Groups	# Proteins	# PSMs	Master Protein Accessions	Positions in Master Proteins	Modifications in Master Proteins	# Missed Cleavages	Theo. MH+ [Da]	Abundance Ratio: (controle CARD445) / (remplissage)	Abundance Ratio: (LPS) / (remplissage)	Abundance Ratio: (NButGT) / (remplissage)	Abundance Ratio Adj. P-Value: (controle CARD445) / (remplissage)	Abundance Ratio Adj. P-Value: (LPS) / (remplissage)	Abundance Ratio Adj. P-Value: (NButGT) / (remplissage)	Abundances (Grouped): controle CARD445	Abundances (Grouped): LPS	#DIV/0!	#DIV/0!	#DIV/0!	Quan Info	Found in Sample: [S69] F69: Sample, 1, controle CARD445	Found in Sample: [S80] F80: Sample, 2, controle CARD445	Found in Sample: [S65] F65: Sample, 5, LPS	Found in Sample: [S66] F66: Sample, 6, LPS	Found in Sample: [S61] F61: Sample, 1, NButGT	Found in Sample: [S62] F62: Sample, 2, NButGT	Found in Sample: [S63] F63: Sample, 3, remplissage	Found in Sample: [S64] F64: Sample, 4, remplissage	Confidence (by Search Engine): Sequest HT	Percolator q-Value (by Search Engine): Sequest HT	Percolator PEP (by Search Engine): Sequest HT	XCorr (by Search Engine): Sequest HT	Top Apex RT [min]
	FALSE	High	[K].AITDAAMMAEELKK.[E]		0.00361339	0.000558019	3	15	1	G3V8B0; G3V6D8; G3V885	G3V8B0 [1758-1771]; G3V6D8 [1759-1772]; G3V885 [1760-1773]		1	1521.77	0.01	0.043	0.069					15.3	#DIV/0!	#DIV/0!	#DIV/0!	Shared	Not Found	Not Found	Not Found	Peak Found	Peak Found	Not Found	Not Found	High	High	0.0002072	0.0003099	3.57	35.93
	FALSE	High	[K].AITDAAMMAEELKK.[E]	2xOxidation [M7; M8]	0.00473382	0.000558019	3	15	6	G3V8B0; G3V6D8; G3V885	G3V8B0 [1758-1771]; G3V6D8 [1759-1772]; G3V885 [1760-1773]		1	1553.75	0.094	1.166	0.168	0.975833	1		15.4	192.1	#DIV/0!	#DIV/0!	#DIV/0!	Shared	High	Peak Found	High	High	High	Not Found	High	High	High	0.0002072	0.00045	3.52	26.97
	FALSE	High	[K].AITDAAMMAEELKKEQDTSAHLER.[M]	2xOxidation [M7; M8]	4.97191e-05	0.000558019	3	15	2	G3V8B0; G3V6D8; G3V885	G3V8B0 [1758-1781]; G3V6D8 [1759-1782]; G3V885 [1760-1783]		2	2720.29	2.334	0.01	0.01				280		#DIV/0!	#DIV/0!	#DIV/0!	Shared	High	Not Found	Not Found	Not Found	Not Found	Not Found	Not Found	Peak Found	High	0.0002072	8.305e-07	3.43	30.09
	FALSE	High	[RK].DIDDLELTLAK.[VA]		0.0115851	0.000558019	3	15	9	G3V8B0; G3V6D8; G3V885	G3V8B0 [953-963]; G3V6D8 [954-964]; G3V885 [955-965]		0	1245.66	0.137	0.527	0.594	0.975833	1	1	24.4	93.3	#DIV/0!	#DIV/0!	#DIV/0!	Shared	High	Peak Found	High	High	High	Peak Found	High	High	High	0.0002072	0.001547	3.09	45.54
	FALSE	High	[R].ENQSILITGESGAGK.[T]		5.29679e-05	0.000558019	3	14	7	G3V8B0; G3V6D8; G3V885	G3V8B0 [170-184]; G3V6D8 [171-185]; G3V885 [170-184]		0	1503.76	0.16	0.656	1.036	1	1	1	22.4	92	#DIV/0!	#DIV/0!	#DIV/0!	Shared	High	High	High	High	High	High	High	Peak Found	High	0.0002072	9.105e-07	4.45	29.36
	FALSE	High	[K].KAITDAAMMAEELKK.[E]	2xOxidation [M8; M9]	0.000292565	0.000558019	3	15	6	G3V8B0; G3V6D8; G3V885	G3V8B0 [1757-1771]; G3V6D8 [1758-1772]; G3V885 [1759-1773]		2	1681.85	0.378	1.903	0.582	1	1	1	39.2	197	#DIV/0!	#DIV/0!	#DIV/0!	Shared	High	Peak Found	High	High	High	Peak Found	High	High	High	0.0002072	9.624e-06	5.24	24.98
	FALSE	High	[K].LASADIETYLLEK.[S]		0.00109883	0.000558019	3	14	13	G3V8B0; G3V6D8; G3V885	G3V8B0 [258-270]; G3V6D8 [259-271]; G3V885 [259-271]		0	1465.78	0.105	0.57	0.839	1	1	1	16.8	90.7	#DIV/0!	#DIV/0!	#DIV/0!	Shared	High	High	High	High	High	High	High	High	High	0.0002072	5.969e-05	4.11	46.32
	FALSE	High	[R].LDEAEQLALK.[G]		0.0154219	0.000558019	3	14	7	G3V8B0; G3V6D8; G3V885	G3V8B0 [1797-1806]; G3V6D8 [1798-1807]; G3V885 [1799-1808]		0	1129.61	0.116	0.579	0.76	1	1	1	18.8	94.3	#DIV/0!	#DIV/0!	#DIV/0!	Shared	High	Peak Found	High	High	High	High	High	High	High	0.0002072	0.002303	3.66	30.21
	FALSE	High	[R].LDEAEQLALKGGKK.[Q]		0.0910001	0.00376419	1	10	1	G3V6D8	G3V6D8 [1798-1811]		2	1499.84	100		100				374.4		#DIV/0!	#DIV/0!	#DIV/0!		High	Not Found	Not Found	Not Found	Peak Found	Not Found	Not Found	Not Found	High	0.00134	0.0277	3.91	22.85
	FALSE	High	[R].IEELEEEIEAER.[TA]		0.000544626	0.000558019	3	14	13	G3V8B0; G3V6D8; G3V885	G3V8B0 [1115-1126]; G3V6D8 [1116-1127]; G3V885 [1117-1128]		0	1488.71	0.288	0.562	0.661	1	1	1	45.8	89.6	#DIV/0!	#DIV/0!	#DIV/0!	Shared	High	High	High	High	High	High	High	High	High	0.0002072	2.276e-05	4.07	37.78
	FALSE	High	[K].NALAHALQSSR.[H]		0.00534074	0.000558019	1	4	2	G3V6D8	G3V6D8 [1328-1338]		0	1167.62	0.043	0.054	0.01	1	1		15.5	19.9	#DIV/0!	#DIV/0!	#DIV/0!		Peak Found	Peak Found	Peak Found	Peak Found	Not Found	Not Found	Peak Found	High	High	0.0002072	0.000531	3.26	23.84
	FALSE	High	[K].NKDPLNETVVGLYQK.[S]		0.000115182	0.000558019	3	13	12	G3V8B0; G3V6D8; G3V885	G3V8B0 [597-611]; G3V6D8 [598-612]; G3V885 [598-612]		1	1717.91	0.162	0.603	0.848	1	1	1	24.7	92.4	#DIV/0!	#DIV/0!	#DIV/0!	Shared	High	High	High	High	High	High	High	High	High	0.0002072	2.654e-06	4.65	34.8
	FALSE	High	[R].TKYETDAIQR.[T]		0.0310596	0.000558019	3	14	5	G3V8B0; G3V6D8; G3V885	G3V8B0 [1373-1382]; G3V6D8 [1374-1383]; G3V885 [1375-1384]		1	1224.62	5.369	1.092	0.279	1	1	1	277.5	56.4	#DIV/0!	#DIV/0!	#DIV/0!	Shared	High	High	High	Peak Found	Peak Found	Peak Found	Peak Found	Peak Found	High	0.0002072	0.006089	2.72	19.66
	FALSE	High	[R].TKYETDAIQRTEELEEAK.[K]		0.00850163	0.000558019	3	14	1	G3V8B0; G3V6D8; G3V885	G3V8B0 [1373-1390]; G3V6D8 [1374-1391]; G3V885 [1375-1392]		2	2154.06	100						400		#DIV/0!	#DIV/0!	#DIV/0!	Shared	High	Peak Found	Not Found	Not Found	Not Found	Not Found	Not Found	Not Found	High	0.0002072	0.001011	3.21	30.26
	FALSE	High	[R].TTHPHFVR.[C]		0.0857083	0.00376419	2	4	2	G3V6D8; G3V885	G3V6D8 [665-672]; G3V885 [666-673]		0	994.522	0.01	0.097	0.516					24	#DIV/0!	#DIV/0!	#DIV/0!	Shared	Not Found	Not Found	Peak Found	Peak Found	Not Found	High	Not Found	High	High	0.00134	0.0255	2.22	16.78
	FALSE	High	[R].VKVGNEYVTK.[G]		0.0117858	0.000558019	3	14	1	G3V8B0; G3V6D8; G3V885	G3V8B0 [404-413]; G3V6D8 [405-414]; G3V885 [405-414]		1	1136.63	6.602	1.265	1.131	1	1		264.1	50.6	#DIV/0!	#DIV/0!	#DIV/0!	Shared	High	Peak Found	Peak Found	Peak Found	Not Found	Peak Found	Peak Found	Peak Found	High	0.0002072	0.001589	3.35	20.2
High	Master Protein	F1M820	Sorbin and SH3 domain-containing protein 1 OS=Rattus norvegicus OX=10116 GN=Sorbs1 PE=1 SV=1	0	70.186	18	17	42	1	143.3	152.66	17	cell organization and biogenesis;regulation of biological process;response to stimulus		protein binding	Pf00018, Pf02208, Pf07653, Pf14604		ENSRNOG00000015658.8		Smooth Muscle Contraction		0	0.395187	1.12032	1.0871	94.5	250.4	81.2	55.1	45.9	120.1	58.6	94.1	Peak Found	High	High	High	Peak Found	Peak Found	High	High
	Checked	Confidence	Annotated Sequence	Modifications	Qvality PEP	Qvality q-value	# Protein Groups	# Proteins	# PSMs	Master Protein Accessions	Positions in Master Proteins	Modifications in Master Proteins	# Missed Cleavages	Theo. MH+ [Da]	Abundance Ratio: (controle CARD445) / (remplissage)	Abundance Ratio: (LPS) / (remplissage)	Abundance Ratio: (NButGT) / (remplissage)	Abundance Ratio Adj. P-Value: (controle CARD445) / (remplissage)	Abundance Ratio Adj. P-Value: (LPS) / (remplissage)	Abundance Ratio Adj. P-Value: (NButGT) / (remplissage)	Abundances (Grouped): controle CARD445	Abundances (Grouped): LPS	#DIV/0!	#DIV/0!	#DIV/0!	Quan Info	Found in Sample: [S69] F69: Sample, 1, controle CARD445	Found in Sample: [S80] F80: Sample, 2, controle CARD445	Found in Sample: [S65] F65: Sample, 5, LPS	Found in Sample: [S66] F66: Sample, 6, LPS	Found in Sample: [S61] F61: Sample, 1, NButGT	Found in Sample: [S62] F62: Sample, 2, NButGT	Found in Sample: [S63] F63: Sample, 3, remplissage	Found in Sample: [S64] F64: Sample, 4, remplissage	Confidence (by Search Engine): Sequest HT	Percolator q-Value (by Search Engine): Sequest HT	Percolator PEP (by Search Engine): Sequest HT	XCorr (by Search Engine): Sequest HT	Top Apex RT [min]
	FALSE	High	[R].DISPEEIDLKNEPWYK.[F]		0.0338108	0.000558019	2	3	1	F1M820; F1M8Z8	F1M820 [343-358]; F1M8Z8 [514-529]		1	1975.96	0.453	0.37	0.666				72.8	59.5	#DIV/0!	#DIV/0!	#DIV/0!	Shared	Peak Found	High	Peak Found	Peak Found	Not Found	Peak Found	Peak Found	Not Found	High	0.0002072	0.006871	3.2	42.87
	FALSE	High	[R].ESDGTPGGLASLENER.[Q]		0.00016456	0.000558019	2	5	4	F1M820; F1M8Z8	F1M820 [431-446]; F1M8Z8 [624-639]		0	1631.75	1.405	1.012	0.701	1	1	1	136.4	98.3	#DIV/0!	#DIV/0!	#DIV/0!	Shared	High	High	Peak Found	Peak Found	Peak Found	High	Peak Found	Peak Found	High	0.0002072	4.345e-06	3.93	33.45
	FALSE	High	[R].ETPSSSPVSPQESPK.[H]		0.000593717	0.000558019	2	5	1	F1M820; F1M8Z8	F1M820 [50-64]; F1M8Z8 [50-64]		0	1556.74	100	100					377.4	22.6	#DIV/0!	#DIV/0!	#DIV/0!	Shared	Peak Found	High	Peak Found	Not Found	Not Found	Not Found	Not Found	Not Found	High	0.0002072	2.556e-05	3.13	21.73
	FALSE	High	[R].ETPSSSPVSPQESPKHENK.[S]		0.00159704	0.000558019	2	5	1	F1M820; F1M8Z8	F1M820 [50-68]; F1M8Z8 [50-68]		1	2064.98	100						400		#DIV/0!	#DIV/0!	#DIV/0!	Shared	Peak Found	High	Not Found	Not Found	Not Found	Not Found	Not Found	Not Found	High	0.0002072	0.0001003	3.08	16.86
	FALSE	High	[R].FGDLLNIDDTAK.[R]		0.00441844	0.000558019	1	2	6	F1M820	F1M820 [1033-1044]		0	1321.66	2.071	0.901	0.999	1	1	1	166.7	72.5	#DIV/0!	#DIV/0!	#DIV/0!		Peak Found	High	High	High	Peak Found	Peak Found	High	High	High	0.0002072	0.0004101	3.73	41.94
	FALSE	High	[R].HFIPADYLESTEEFIR.[R]		0.0824925	0.00376419	2	5	1	F1M820; F1M8Z8	F1M820 [972-987]; F1M8Z8 [676-691]		0	1966.95	0.31	0.795	0.486		1		47.8	122.7	#DIV/0!	#DIV/0!	#DIV/0!	Shared	Peak Found	Not Found	Peak Found	High	Not Found	Peak Found	Peak Found	Peak Found	High	0.001206	0.02411	3.56	48.4
	FALSE	High	[R].KLAPVQVLEYGEAIAK.[F]		5.48286e-05	0.000558019	2	5	3	F1M820; F1M8Z8	F1M820 [1116-1131]; F1M8Z8 [764-779]		1	1728.99	1.742	1.37	1.572	1	1	1	122.6	96.4	#DIV/0!	#DIV/0!	#DIV/0!	Shared	High	High	High	Peak Found	Peak Found	Peak Found	Peak Found	Peak Found	High	0.0002072	9.526e-07	4.48	43.29
	FALSE	High	[K].LSSSADANGNAQPSPLAAK.[G]		0.000290886	0.000558019	2	5	1	F1M820; F1M8Z8	F1M820 [83-101]; F1M8Z8 [74-92]		0	1798.89	100						400		#DIV/0!	#DIV/0!	#DIV/0!	Shared	Not Found	High	Not Found	Not Found	Not Found	Not Found	Not Found	Not Found	High	0.0002072	9.569e-06	3.5	24.91
	FALSE	High	[R].QGIFPITYVDVLK.[R]		0.000658501	0.000558019	2	5	4	F1M820; F1M8Z8	F1M820 [1171-1183]; F1M8Z8 [819-831]		0	1492.84	0.392	0.998	0.925	1	1	1	47.3	120.4	#DIV/0!	#DIV/0!	#DIV/0!	Shared	High	High	High	Peak Found	Peak Found	High	Peak Found	Peak Found	High	0.0002072	2.951e-05	3.81	50.18
	FALSE	High	[R].QVDENWYEGR.[I]		0.0147325	0.000558019	2	5	1	F1M820; F1M8Z8	F1M820 [1155-1164]; F1M8Z8 [803-812]		0	1295.57	100	100	100				168.9	78.3	#DIV/0!	#DIV/0!	#DIV/0!	Shared	Peak Found	High	Peak Found	Peak Found	Peak Found	Peak Found	Not Found	Not Found	High	0.0002072	0.002169	2.86	31.17
	FALSE	High	[R].RVGEQDPVPTPAELTSPIR.[A]		0.00174095	0.000558019	2	5	4	F1M820; F1M8Z8	F1M820 [170-188]; F1M8Z8 [295-313]		1	2062.09	1.494	1.311	0.672	1	1	1	133.5	117.1	#DIV/0!	#DIV/0!	#DIV/0!	Shared	Peak Found	High	High	High	Peak Found	Peak Found	Peak Found	High	High	0.0002072	0.0001126	4.63	37.17
	FALSE	High	[R].SAQDLSSVSMDEVGIPLR.[N]	1xOxidation [M10]	0.000244768	0.000558019	2	5	2	F1M820; F1M8Z8	F1M820 [204-221]; F1M8Z8 [329-346]		0	1919.94	2.721	0.01	0.01	1			292.5		#DIV/0!	#DIV/0!	#DIV/0!	Shared	High	High	Not Found	Not Found	Not Found	Not Found	Peak Found	Peak Found	High	0.0002072	7.497e-06	3.09	42.16
	FALSE	High	[R].SKSEMNYIDGEK.[V]	1xOxidation [M5]	0.00850163	0.000558019	2	5	1	F1M820; F1M8Z8	F1M820 [268-279]; F1M8Z8 [439-450]		1	1416.63	100	100					376.1	23.9	#DIV/0!	#DIV/0!	#DIV/0!	Shared	Peak Found	High	Not Found	Peak Found	Not Found	Not Found	Not Found	Not Found	High	0.0002072	0.001014	3.09	18.8
	FALSE	High	[K].SVLEGGDIPLQGLSGLK.[R]		0.000394606	0.000558019	2	5	6	F1M820; F1M8Z8	F1M820 [451-467]; F1M8Z8 [644-660]		0	1682.93	0.32	1.036	0.764	0.998408	1	1	41	132.8	#DIV/0!	#DIV/0!	#DIV/0!	Shared	High	Peak Found	High	High	High	Peak Found	Peak Found	High	High	0.0002072	1.451e-05	4.1	47.3
	FALSE	High	[K].TPVDYIDLPYSSSPSR.[S]		7.39533e-05	0.000558019	2	5	1	F1M820; F1M8Z8	F1M820 [1189-1204]; F1M8Z8 [837-852]		0	1796.87	2.795	1.846	2.123	1	1	1	144	95.1	#DIV/0!	#DIV/0!	#DIV/0!	Shared	Peak Found	High	Peak Found	Peak Found	Peak Found	Peak Found	Peak Found	Peak Found	High	0.0002072	1.443e-06	4.02	42.31
	FALSE	High	[R].TYIELLPPAEK.[A]		0.0203982	0.000558019	2	5	4	F1M820; F1M8Z8	F1M820 [1101-1111]; F1M8Z8 [749-759]		0	1273.7	1.545	0.946	1.129	1	1	1	133.8	81.9	#DIV/0!	#DIV/0!	#DIV/0!	Shared	High	High	Peak Found	High	Peak Found	Peak Found	Peak Found	Peak Found	High	0.0002072	0.00341	2.46	39.65
	FALSE	High	[R].VGEQDPVPTPAELTSPIR.[A]		0.000107497	0.000558019	2	5	1	F1M820; F1M8Z8	F1M820 [171-188]; F1M8Z8 [296-313]		0	1905.99	3.094	0.01	1.166	1			235.3		#DIV/0!	#DIV/0!	#DIV/0!	Shared	Peak Found	High	Not Found	Not Found	Peak Found	Not Found	Peak Found	Peak Found	High	0.0002072	2.417e-06	4.16	42.22
High	Master Protein	Q6IFU8	Keratin, type I cytoskeletal 17 OS=Rattus norvegicus OX=10116 GN=Krt17 PE=1 SV=1	0	69.807	33	18	102	3	48.1	306.49	18	cell organization and biogenesis;regulation of biological process;response to stimulus	cytoplasm;cytoskeleton	protein binding;receptor activity;signal transducer activity;structural molecule activity	Pf00038, Pf07888	287702	ENSRNOG00000026371.7	Krt17	Formation of the cornified envelope		16	1.5082	1.3587	2.69846	43.9	35.4	43.4	76.2	21	417.5	52.4	110.1	Peak Found	High	Peak Found	High	High	High	High	High
	Checked	Confidence	Annotated Sequence	Modifications	Qvality PEP	Qvality q-value	# Protein Groups	# Proteins	# PSMs	Master Protein Accessions	Positions in Master Proteins	Modifications in Master Proteins	# Missed Cleavages	Theo. MH+ [Da]	Abundance Ratio: (controle CARD445) / (remplissage)	Abundance Ratio: (LPS) / (remplissage)	Abundance Ratio: (NButGT) / (remplissage)	Abundance Ratio Adj. P-Value: (controle CARD445) / (remplissage)	Abundance Ratio Adj. P-Value: (LPS) / (remplissage)	Abundance Ratio Adj. P-Value: (NButGT) / (remplissage)	Abundances (Grouped): controle CARD445	Abundances (Grouped): LPS	#DIV/0!	#DIV/0!	#DIV/0!	Quan Info	Found in Sample: [S69] F69: Sample, 1, controle CARD445	Found in Sample: [S80] F80: Sample, 2, controle CARD445	Found in Sample: [S65] F65: Sample, 5, LPS	Found in Sample: [S66] F66: Sample, 6, LPS	Found in Sample: [S61] F61: Sample, 1, NButGT	Found in Sample: [S62] F62: Sample, 2, NButGT	Found in Sample: [S63] F63: Sample, 3, remplissage	Found in Sample: [S64] F64: Sample, 4, remplissage	Confidence (by Search Engine): Sequest HT	Percolator q-Value (by Search Engine): Sequest HT	Percolator PEP (by Search Engine): Sequest HT	XCorr (by Search Engine): Sequest HT	Top Apex RT [min]
	FALSE	High	[R].ALEEANTELEVK.[I]		0.0118535	0.000558019	2	3	5	Q6IFV3; Q6IFU8	Q6IFV3 [114-125]; Q6IFU8 [104-115]		0	1345.68	0.2	0.363	1.768	1	1	1	24	43.6	#DIV/0!	#DIV/0!	#DIV/0!	Shared	High	Peak Found	Peak Found	High	High	High	High	Peak Found	High	0.0002072	0.0016	3.16	29.22
	FALSE	High	[K].DAEDWFFSK.[T]		0.104179	0.00534179	1	2	2	Q6IFU8	Q6IFU8 [270-278]		0	1144.49	0.109	0.281	1.23			1	16.6	42.9	#DIV/0!	#DIV/0!	#DIV/0!		Peak Found	Not Found	Not Found	Peak Found	Peak Found	High	High	Peak Found	High	0.001884	0.03357	2.51	47.61
	FALSE	High	[R].EVATNSELVQSGK.[S]		0.000721998	0.000558019	2	3	8	Q6IFU8; Q6IFV1	Q6IFU8 [285-297]; Q6IFV1 [323-335]		0	1361.69	5.317	0.859	1.307	1	1	1	250.7	40.5	#DIV/0!	#DIV/0!	#DIV/0!	Shared	High	High	High	High	Peak Found	High	High	High	High	0.0002072	3.342e-05	3.88	22.75
	FALSE	High	[R].GQVGGEINVEMDAAPGVDLSR.[I]		0.000919345	0.000558019	1	2	2	Q6IFU8	Q6IFU8 [231-251]		0	2114.02			100						#DIV/0!	#DIV/0!	#DIV/0!		Not Found	Not Found	Not Found	Not Found	High	High	Not Found	Not Found	High	0.0002072	4.676e-05	4.28	41.87
	FALSE	High	[R].GQVGGEINVEMDAAPGVDLSR.[I]	1xOxidation [M11]	9.47145e-05	0.000558019	1	2	9	Q6IFU8	Q6IFU8 [231-251]		0	2130.01	0.01	0.389	0.765		1	1		72.2	#DIV/0!	#DIV/0!	#DIV/0!		Not Found	High	Peak Found	High	High	High	High	High	High	0.0002072	2.032e-06	3.86	37.36
	FALSE	High	[KR].LAADDFR.[TLMSV]		0.0924953	0.00420898	9	20	10	Q6IFV4; Q6IFX1; Q6IFU7; Q6IFV5; Q6IFV3; Q6IFU8; Q6IFV1; Q6IFW6; Q63279	Q6IFV4 [177-183]; Q6IFX1 [201-207]; Q6IFU7 [174-180]; Q6IFV5 [168-174]; Q6IFV3 [175-181]; Q6IFU8 [164-170]; Q6IFV1 [202-208]; Q6IFW6 [228-234]; Q63279 [163-169]		0	807.4	0.671	0.751	0.678	1	1	1	86.6	96.9	#DIV/0!	#DIV/0!	#DIV/0!	Shared	High	High	High	High	High	Peak Found	Peak Found	Peak Found	High	0.001497	0.02833	2.17	26.08
	FALSE	High	[R].LASYLDK.[V]		0.11291	0.00534179	3	5	5	Q6IFV3; Q6IFU8; Q63279	Q6IFV3 [105-111]; Q6IFU8 [95-101]; Q63279 [94-100]		0	809.44	0.357	1.076	0.647	1	1	1	46.3	139.8	#DIV/0!	#DIV/0!	#DIV/0!	Shared	High	High	Peak Found	Peak Found	Peak Found	Peak Found	Peak Found	Peak Found	High	0.001884	0.03786	2.42	24.48
	FALSE	High	[R].LASYLDKVR.[A]		0.0807062	0.00338498	3	4	8	Q6IFV3; Q6IFU8; Q63279	Q6IFV3 [105-113]; Q6IFU8 [95-103]; Q63279 [94-102]		1	1064.61	5.236	0.523	0.924	0.844477	1	1	272.6	27.2	#DIV/0!	#DIV/0!	#DIV/0!	Shared	High	High	High	High	High	Peak Found	Peak Found	High	High	0.001206	0.02342	2.84	26.33
	FALSE	High	[R].LEQEIATYR.[RS]		0.0184085	0.000558019	6	14	8	Q6IFV4; Q6IFU9; Q6IFU7; Q6IFU8; Q6IFV1; Q63279	Q6IFV4 [390-398]; Q6IFU9 [399-407]; Q6IFU7 [387-395]; Q6IFU8 [377-385]; Q6IFV1 [415-423]; Q63279 [376-384]		0	1122.58	0.107	0.527	4.191	1	1	1	7.3	36.2	#DIV/0!	#DIV/0!	#DIV/0!	Shared	High	High	Peak Found	High	High	High	High	Peak Found	High	0.0002072	0.002957	2.72	26.63
	FALSE	High	[R].MSVEADINGLR.[R]	1xOxidation [M1]	0.0140737	0.000558019	3	4	5	Q6IFU7; Q6IFU8; Q63279	Q6IFU7 [191-201]; Q6IFU8 [181-191]; Q63279 [180-190]		0	1220.59	0.211	0.336	2.438	1	1	1	21.2	33.7	#DIV/0!	#DIV/0!	#DIV/0!	Shared	Peak Found	Peak Found	Peak Found	High	High	High	High	High	High	0.0002072	0.002037	3.04	31.91
	FALSE	High	[K].NHEEEMNALR.[G]		0.0177888	0.000558019	2	3	1	Q6IFU7; Q6IFU8	Q6IFU7 [231-240]; Q6IFU8 [221-230]		0	1242.55	0.262	1.622	2.582			1	19.2	118.7	#DIV/0!	#DIV/0!	#DIV/0!	Shared	Peak Found	Not Found	Not Found	Peak Found	Peak Found	High	Peak Found	Peak Found	High	0.0002072	0.002807	2.88	20.88
	FALSE	High	[K].NHEEEMNALR.[G]	1xOxidation [M6]	0.0271082	0.000558019	2	3	1	Q6IFU7; Q6IFU8	Q6IFU7 [231-240]; Q6IFU8 [221-230]		0	1258.55	0.01	0.767	3.004					64.3	#DIV/0!	#DIV/0!	#DIV/0!	Shared	Not Found	Not Found	Peak Found	Peak Found	Peak Found	High	Peak Found	Not Found	High	0.0002072	0.005055	2	16.9
	FALSE	High	[R].RVLDELTLAR.[AT]		0.0411893	0.00110773	5	9	2	Q6IFU7; Q6IFV3; Q6IFU8; Q6IFV1; Q63279	Q6IFU7 [202-211]; Q6IFV3 [203-212]; Q6IFU8 [192-201]; Q6IFV1 [230-239]; Q63279 [191-200]		1	1185.69	0.118	0.394	3.102	1	1	1	10.2	34.1	#DIV/0!	#DIV/0!	#DIV/0!	Shared	Peak Found	Peak Found	Peak Found	Peak Found	Peak Found	High	Peak Found	Peak Found	High	0.0004046	0.009076	3.63	33.13
	FALSE	High	[K].TEELNREVATNSELVQSGK.[S]		5.77429e-05	0.000558019	2	3	2	Q6IFU8; Q6IFV1	Q6IFU8 [279-297]; Q6IFV1 [317-335]		1	2104.05	100						400		#DIV/0!	#DIV/0!	#DIV/0!	Shared	High	High	Not Found	Not Found	Not Found	Not Found	Not Found	Not Found	High	0.0002072	1.024e-06	5.68	28.46
	FALSE	High	[R].TKFETEQALR.[M]		0.0428428	0.00164868	2	3	3	Q6IFU8; Q63279	Q6IFU8 [171-180]; Q63279 [170-179]		1	1222.64	0.01	0.401	33.265		1			4.6	#DIV/0!	#DIV/0!	#DIV/0!	Shared	Not Found	Not Found	High	Peak Found	Not Found	High	Peak Found	Peak Found	High	0.0005995	0.009596	3.04	22.54
	FALSE	High	[R].TIVEEVQDGK.[V]		0.0829449	0.00376419	2	2	1	Q6IFU7; Q6IFU8	Q6IFU7 [430-439]; Q6IFU8 [411-420]		0	1117.57	0.01	0.01	1.15			1			#DIV/0!	#DIV/0!	#DIV/0!	Shared	Not Found	Not Found	Not Found	Not Found	Peak Found	High	Peak Found	Peak Found	High	0.00134	0.02439	2.4	25.89
	FALSE	High	[R].TIVEEVQDGKVISSR.[E]		0.154082	0.0084166	1	1	1	Q6IFU8	Q6IFU8 [411-425]		1	1659.89	0.01	0.317	3.372					27	#DIV/0!	#DIV/0!	#DIV/0!		Not Found	Not Found	Peak Found	High	Not Found	Peak Found	Not Found	Peak Found	High	0.002966	0.05924	3.03	32.24
	FALSE	High	[K].TRLEQEIATYR.[RS]		0.00864915	0.000558019	5	11	13	Q6IFV4; Q6IFU9; Q6IFU7; Q6IFU8; Q6IFV1	Q6IFV4 [388-398]; Q6IFU9 [397-407]; Q6IFU7 [385-395]; Q6IFU8 [375-385]; Q6IFV1 [413-423]		1	1379.73	0.061	0.537	4.46	0.975833	1	1	4	35.5	#DIV/0!	#DIV/0!	#DIV/0!	Shared	Peak Found	High	High	High	High	High	High	High	High	0.0002072	0.001038	3.92	30.26
	FALSE	High	[K].TRLEQEIATYRR.[L]		0.017092	0.000558019	4	10	2	Q6IFU9; Q6IFU7; Q6IFU8; Q6IFV1	Q6IFU9 [397-408]; Q6IFU7 [385-396]; Q6IFU8 [375-386]; Q6IFV1 [413-424]		2	1535.83	100		100				325.8		#DIV/0!	#DIV/0!	#DIV/0!	Shared	High	High	Not Found	Not Found	Peak Found	Peak Found	Not Found	Not Found	High	0.0002072	0.002663	3.75	26.05
	FALSE	High	[R].VLDELTLAR.[AT]		0.014565	0.000558019	5	9	14	Q6IFU7; Q6IFV3; Q6IFU8; Q6IFV1; Q63279	Q6IFU7 [203-211]; Q6IFV3 [204-212]; Q6IFU8 [193-201]; Q6IFV1 [231-239]; Q63279 [192-200]		0	1029.59	0.277	0.473	2.768	1	1	1	24.5	41.9	#DIV/0!	#DIV/0!	#DIV/0!	Shared	High	High	High	High	High	High	High	High	High	0.0002072	0.002126	3.16	36.04
High	Master Protein	Q5BJZ3	Nicotinamide nucleotide transhydrogenase OS=Rattus norvegicus OX=10116 GN=Nnt PE=1 SV=1	0	67.913	23	20	57	20	113.8	181.53	20	metabolic process;transport	membrane;mitochondrion	catalytic activity;nucleotide binding	Pf01262, Pf02233, Pf05222, Pf12769	310378	ENSRNOG00000026842.5	Nnt	Citric acid cycle (TCA cycle)	Nicotinate and nicotinamide metabolism; Metabolic pathways	0	1.02622	1.12334	0.741907	78.2	120.1	100.5	103	56.5	113.1	65.2	163.4	High	High	High	High	High	High	High	High
	Checked	Confidence	Annotated Sequence	Modifications	Qvality PEP	Qvality q-value	# Protein Groups	# Proteins	# PSMs	Master Protein Accessions	Positions in Master Proteins	Modifications in Master Proteins	# Missed Cleavages	Theo. MH+ [Da]	Abundance Ratio: (controle CARD445) / (remplissage)	Abundance Ratio: (LPS) / (remplissage)	Abundance Ratio: (NButGT) / (remplissage)	Abundance Ratio Adj. P-Value: (controle CARD445) / (remplissage)	Abundance Ratio Adj. P-Value: (LPS) / (remplissage)	Abundance Ratio Adj. P-Value: (NButGT) / (remplissage)	Abundances (Grouped): controle CARD445	Abundances (Grouped): LPS	#DIV/0!	#DIV/0!	#DIV/0!	Quan Info	Found in Sample: [S69] F69: Sample, 1, controle CARD445	Found in Sample: [S80] F80: Sample, 2, controle CARD445	Found in Sample: [S65] F65: Sample, 5, LPS	Found in Sample: [S66] F66: Sample, 6, LPS	Found in Sample: [S61] F61: Sample, 1, NButGT	Found in Sample: [S62] F62: Sample, 2, NButGT	Found in Sample: [S63] F63: Sample, 3, remplissage	Found in Sample: [S64] F64: Sample, 4, remplissage	Confidence (by Search Engine): Sequest HT	Percolator q-Value (by Search Engine): Sequest HT	Percolator PEP (by Search Engine): Sequest HT	XCorr (by Search Engine): Sequest HT	Top Apex RT [min]
	FALSE	High	[K].AQYPIADLVK.[M]		0.0453171	0.00216915	1	1	2	Q5BJZ3	Q5BJZ3 [940-949]		0	1117.63	1.228	1.025	0.907	1	1	1	118.1	98.5	#DIV/0!	#DIV/0!	#DIV/0!		High	High	Peak Found	Peak Found	Peak Found	Peak Found	Peak Found	Peak Found	High	0.0007835	0.01034	2.33	38.28
	FALSE	High	[K].AVVLAANHFGR.[F]		0.0421264	0.00110773	1	1	2	Q5BJZ3	Q5BJZ3 [203-213]		0	1154.64	0.774	1.619	0.422				81.1	169.8	#DIV/0!	#DIV/0!	#DIV/0!		High	High	Not Found	Peak Found	Peak Found	Peak Found	Peak Found	Not Found	High	0.0004046	0.009391	2.78	26.49
	FALSE	High	[K].DGNVIFPAPTPK.[N]		0.00540244	0.000558019	1	1	5	Q5BJZ3	Q5BJZ3 [431-442]		0	1255.67	0.78	1.093	1.051	1	1	1	79.5	111.4	#DIV/0!	#DIV/0!	#DIV/0!		Peak Found	High	High	High	High	Peak Found	Peak Found	Peak Found	High	0.0002072	0.0005413	3.81	35.7
	FALSE	High	[K].EGSVVVDLAAEAGGNFETTKPGELYVHK.[G]		0.000417977	0.000558019	1	1	2	Q5BJZ3	Q5BJZ3 [339-366]		0	2917.46	0.01	0.554	0.343					116.7	#DIV/0!	#DIV/0!	#DIV/0!		Not Found	Not Found	High	High	Peak Found	Not Found	Not Found	Peak Found	High	0.0002072	1.568e-05	5.3	44.42
	FALSE	High	[K].EIFQNEKR.[V]		0.0929988	0.00420898	1	1	2	Q5BJZ3	Q5BJZ3 [64-71]		1	1063.55	100						400		#DIV/0!	#DIV/0!	#DIV/0!		High	High	Not Found	Not Found	Not Found	Not Found	Not Found	Not Found	High	0.001497	0.02855	2.29	18.63
	FALSE	High	[K].EVLASDLVVK.[V]		0.171674	0.00941967	1	1	1	Q5BJZ3	Q5BJZ3 [118-127]		0	1072.62	0.773	0.782	0.651	1	1	1	96.4	97.6	#DIV/0!	#DIV/0!	#DIV/0!		Peak Found	Peak Found	Peak Found	Peak Found	Peak Found	Peak Found	Peak Found	High	High	0.003331	0.06954	2.66	34.38
	FALSE	High	[R].FFTGQITAAGK.[V]		0.0185138	0.000558019	1	1	5	Q5BJZ3	Q5BJZ3 [214-224]		0	1140.6	0.916	0.939	0.807	1	1	1	100	102.6	#DIV/0!	#DIV/0!	#DIV/0!		High	High	High	High	High	Peak Found	Peak Found	Peak Found	High	0.0002072	0.002979	2.44	31.92
	FALSE	High	[R].FGIHPVAGR.[M]		0.0487414	0.00251029	1	1	1	Q5BJZ3	Q5BJZ3 [960-968]		0	953.532	1.022	0.967	0.937	1	1	1	104.1	98.5	#DIV/0!	#DIV/0!	#DIV/0!		Peak Found	High	Peak Found	Peak Found	Peak Found	Peak Found	Peak Found	Peak Found	High	0.0008988	0.01153	2.44	24.17
	FALSE	High	[K].GITHIGYTDLPSR.[M]		0.00240241	0.000558019	1	1	5	Q5BJZ3	Q5BJZ3 [367-379]		0	1429.74	0.714	1.088	1.008	1	1	1	75	114.2	#DIV/0!	#DIV/0!	#DIV/0!		High	High	High	Peak Found	Peak Found	Peak Found	Peak Found	Peak Found	High	0.0002072	0.0001766	3.39	30.44
	FALSE	High	[R].KTTVLAMDQVPR.[V]	1xOxidation [M7]	0.00775614	0.000558019	1	1	3	Q5BJZ3	Q5BJZ3 [171-182]		1	1374.74	3.78	1.113	0.69	0.998408	1	1	229.7	67.6	#DIV/0!	#DIV/0!	#DIV/0!		High	High	Peak Found	High	Peak Found	Peak Found	Peak Found	Peak Found	High	0.0002072	0.0008914	3.09	22.77
	FALSE	High	[K].ILIVGGGVAGLASAGAAK.[S]		5.32736e-05	0.000558019	1	1	1	Q5BJZ3	Q5BJZ3 [230-247]		0	1524.91	0.694	0.903	0.669	1	1	1	85	110.6	#DIV/0!	#DIV/0!	#DIV/0!		High	Peak Found	Peak Found	Peak Found	Peak Found	Peak Found	Peak Found	Peak Found	High	0.0002072	9.118e-07	3.78	41.9
	FALSE	High	[R].MATQASTLYSNNITK.[L]	1xOxidation [M1]	5.67546e-05	0.000558019	1	1	5	Q5BJZ3	Q5BJZ3 [380-394]		0	1658.81	1.306	1.216	0.88	1	1	1	118.7	110.5	#DIV/0!	#DIV/0!	#DIV/0!		High	High	High	High	Peak Found	High	Peak Found	Peak Found	High	0.0002072	1.002e-06	4.62	27.79
	FALSE	High	[K].QGFNVVVESGAGEASKFPDDLYR.[A]		0.0013752	0.000558019	1	1	2	Q5BJZ3	Q5BJZ3 [85-107]		1	2485.2	0.701	0.242	0.01	1			144.2	49.8	#DIV/0!	#DIV/0!	#DIV/0!		High	High	Not Found	Peak Found	Not Found	Not Found	Peak Found	Peak Found	High	0.0002072	8.173e-05	4.76	44
	FALSE	High	[K].SAPLLLPGR.[H]		0.145514	0.00766763	1	1	1	Q5BJZ3	Q5BJZ3 [769-777]		0	923.567	1.062	0.86	0.836		1	1	113	91.5	#DIV/0!	#DIV/0!	#DIV/0!		Not Found	Peak Found	Peak Found	High	Peak Found	Peak Found	Peak Found	Peak Found	High	0.002706	0.05462	1.93	33.13
	FALSE	High	[K].SLGAEPLEVDLK.[E]		0.00194197	0.000558019	1	1	6	Q5BJZ3	Q5BJZ3 [268-279]		0	1270.69	0.386	0.905	0.857	1	1	1	49	115	#DIV/0!	#DIV/0!	#DIV/0!		High	High	High	Peak Found	High	Peak Found	High	High	High	0.0002072	0.0001315	3.29	38.54
	FALSE	High	[K].SLGAEPLEVDLKESGEGQGGYAK.[E]		0.000263779	0.000558019	1	1	2	Q5BJZ3	Q5BJZ3 [268-290]		1	2334.15	2.178	1.023	0.502				185.2	87	#DIV/0!	#DIV/0!	#DIV/0!		High	High	Peak Found	Peak Found	Peak Found	Not Found	Not Found	Peak Found	High	0.0002072	8.334e-06	4.51	36.59
	FALSE	High	[K].TTVLAMDQVPR.[V]	1xOxidation [M6]	0.0285284	0.000558019	1	1	5	Q5BJZ3	Q5BJZ3 [172-182]		0	1246.65	1.614	1.408	0.566	1	1		140.7	122.7	#DIV/0!	#DIV/0!	#DIV/0!		High	Peak Found	High	High	High	Not Found	High	Peak Found	High	0.0002072	0.00543	2.19	26.91
	FALSE	High	[K].TVAELEAEK.[A]		0.0484694	0.00251029	1	1	1	Q5BJZ3	Q5BJZ3 [454-462]		0	989.515	0.907	0.764	0.78				105.1	88.6	#DIV/0!	#DIV/0!	#DIV/0!		Peak Found	High	Peak Found	Not Found	Not Found	Peak Found	Not Found	Peak Found	High	0.0008988	0.01144	2.62	23.21
	FALSE	High	[R].VALSPAGVQALVK.[Q]		0.00391616	0.000558019	1	1	3	Q5BJZ3	Q5BJZ3 [72-84]		0	1252.76	0.946	0.957	0.48	1	1	1	111.8	113.2	#DIV/0!	#DIV/0!	#DIV/0!		High	High	Peak Found	High	Peak Found	Peak Found	Peak Found	Peak Found	High	0.0002072	0.0003463	3.07	39.91
	FALSE	High	[R].VTIAQGYDALSSMANISGYK.[A]	1xOxidation [M13]	0.00327701	0.000558019	1	1	3	Q5BJZ3	Q5BJZ3 [183-202]		0	2105.02	0.353	0.957	0.357	1	1		52.9	143.5	#DIV/0!	#DIV/0!	#DIV/0!		Peak Found	High	High	Peak Found	Peak Found	Not Found	Peak Found	High	High	0.0002072	0.0002707	4.03	43.47
High	Master Protein	Q6IFU7	Keratin, type I cytoskeletal 42 OS=Rattus norvegicus OX=10116 GN=Krt42 PE=3 SV=1	0	63.379	26	14	106	2	50.2	328.69	14		cytoplasm	structural molecule activity	Pf00038, Pf04156, Pf12128, Pf13166, Pf13514	450231	ENSRNOG00000034087.2	Krt42			0	0.775715	1.60618	2.54066	75.5	53.8	23.3	77	75.4	333.9	96.5	64.6	High	High	High	High	High	High	High	High
	Checked	Confidence	Annotated Sequence	Modifications	Qvality PEP	Qvality q-value	# Protein Groups	# Proteins	# PSMs	Master Protein Accessions	Positions in Master Proteins	Modifications in Master Proteins	# Missed Cleavages	Theo. MH+ [Da]	Abundance Ratio: (controle CARD445) / (remplissage)	Abundance Ratio: (LPS) / (remplissage)	Abundance Ratio: (NButGT) / (remplissage)	Abundance Ratio Adj. P-Value: (controle CARD445) / (remplissage)	Abundance Ratio Adj. P-Value: (LPS) / (remplissage)	Abundance Ratio Adj. P-Value: (NButGT) / (remplissage)	Abundances (Grouped): controle CARD445	Abundances (Grouped): LPS	#DIV/0!	#DIV/0!	#DIV/0!	Quan Info	Found in Sample: [S69] F69: Sample, 1, controle CARD445	Found in Sample: [S80] F80: Sample, 2, controle CARD445	Found in Sample: [S65] F65: Sample, 5, LPS	Found in Sample: [S66] F66: Sample, 6, LPS	Found in Sample: [S61] F61: Sample, 1, NButGT	Found in Sample: [S62] F62: Sample, 2, NButGT	Found in Sample: [S63] F63: Sample, 3, remplissage	Found in Sample: [S64] F64: Sample, 4, remplissage	Confidence (by Search Engine): Sequest HT	Percolator q-Value (by Search Engine): Sequest HT	Percolator PEP (by Search Engine): Sequest HT	XCorr (by Search Engine): Sequest HT	Top Apex RT [min]
	FALSE	High	[K].DAEEWFFTK.[T]		0.0629786	0.00251029	1	1	7	Q6IFU7	Q6IFU7 [280-288]		0	1172.53	0.222	0.394	2.025	1	1	1	24.4	43.3	#DIV/0!	#DIV/0!	#DIV/0!		High	Peak Found	High	High	High	High	High	High	High	0.0008988	0.01652	2.89	46.63
	FALSE	High	[KR].DYSPYFK.[T]		0.134514	0.00694243	2	3	2	Q6IFU7; Q6IFV1	Q6IFU7 [140-146]; Q6IFV1 [168-174]		0	919.42	0.01	0.579	2.8		1	1		52.9	#DIV/0!	#DIV/0!	#DIV/0!	Shared	Not Found	Not Found	High	Peak Found	Peak Found	High	Peak Found	Peak Found	High	0.002448	0.04872	2.31	32.36
	FALSE	High	[R].GQVGGDVNVEMDAAPGVDLSR.[I]		2.55055e-05	0.000558019	2	2	8	Q6IFU7; Q6IFV1	Q6IFU7 [241-261]; Q6IFV1 [269-289]		0	2085.99	0.01	2.142	9.434					68.1	#DIV/0!	#DIV/0!	#DIV/0!	Shared	Not Found	Not Found	Not Found	High	High	High	High	High	High	0.0002072	3.299e-07	4.8	39.23
	FALSE	High	[R].GQVGGDVNVEMDAAPGVDLSR.[I]	1xOxidation [M11]	2.452e-06	0.000558019	2	2	26	Q6IFU7; Q6IFV1	Q6IFU7 [241-261]; Q6IFV1 [269-289]		0	2101.98	0.302	0.569	1.101	1	1	1	40.6	76.6	#DIV/0!	#DIV/0!	#DIV/0!	Shared	High	High	High	High	High	High	High	High	High	0.0002072	1.308e-08	4.33	34.84
	FALSE	High	[KR].LAADDFR.[TLMSV]		0.0924953	0.00420898	9	20	10	Q6IFV4; Q6IFX1; Q6IFU7; Q6IFV5; Q6IFV3; Q6IFU8; Q6IFV1; Q6IFW6; Q63279	Q6IFV4 [177-183]; Q6IFX1 [201-207]; Q6IFU7 [174-180]; Q6IFV5 [168-174]; Q6IFV3 [175-181]; Q6IFU8 [164-170]; Q6IFV1 [202-208]; Q6IFW6 [228-234]; Q63279 [163-169]		0	807.4	0.671	0.751	0.678	1	1	1	86.6	96.9	#DIV/0!	#DIV/0!	#DIV/0!	Shared	High	High	High	High	High	Peak Found	Peak Found	Peak Found	High	0.001497	0.02833	2.17	26.08
	FALSE	High	[R].LEQEIATYR.[RS]		0.0184085	0.000558019	6	14	8	Q6IFV4; Q6IFU9; Q6IFU7; Q6IFU8; Q6IFV1; Q63279	Q6IFV4 [390-398]; Q6IFU9 [399-407]; Q6IFU7 [387-395]; Q6IFU8 [377-385]; Q6IFV1 [415-423]; Q63279 [376-384]		0	1122.58	0.107	0.527	4.191	1	1	1	7.3	36.2	#DIV/0!	#DIV/0!	#DIV/0!	Shared	High	High	Peak Found	High	High	High	High	Peak Found	High	0.0002072	0.002957	2.72	26.63
	FALSE	High	[R].ILNEMRDQYEK.[M]		0.00789078	0.000558019	2	2	1	Q6IFU7; Q6IFV1	Q6IFU7 [262-272]; Q6IFV1 [290-300]		1	1438.7	100		100				154.7		#DIV/0!	#DIV/0!	#DIV/0!	Shared	High	Peak Found	Not Found	Not Found	Not Found	Peak Found	Not Found	Not Found	High	0.0002072	0.0009096	3.19	24.76
	FALSE	High	[R].ILNEMRDQYEK.[M]	1xOxidation [M5]	0.0121978	0.000558019	2	2	2	Q6IFU7; Q6IFV1	Q6IFU7 [262-272]; Q6IFV1 [290-300]		1	1454.69	2.339	0.829	0.352	1	1	1	207	73.3	#DIV/0!	#DIV/0!	#DIV/0!	Shared	High	High	Peak Found	Peak Found	Peak Found	Peak Found	Peak Found	Peak Found	High	0.0002072	0.001673	3.12	20.3
	FALSE	High	[R].MSVEADINGLR.[R]	1xOxidation [M1]	0.0140737	0.000558019	3	4	5	Q6IFU7; Q6IFU8; Q63279	Q6IFU7 [191-201]; Q6IFU8 [181-191]; Q63279 [180-190]		0	1220.59	0.211	0.336	2.438	1	1	1	21.2	33.7	#DIV/0!	#DIV/0!	#DIV/0!	Shared	Peak Found	Peak Found	Peak Found	High	High	High	High	High	High	0.0002072	0.002037	3.04	31.91
	FALSE	High	[K].NHEEEMNALR.[G]		0.0177888	0.000558019	2	3	1	Q6IFU7; Q6IFU8	Q6IFU7 [231-240]; Q6IFU8 [221-230]		0	1242.55	0.262	1.622	2.582			1	19.2	118.7	#DIV/0!	#DIV/0!	#DIV/0!	Shared	Peak Found	Not Found	Not Found	Peak Found	Peak Found	High	Peak Found	Peak Found	High	0.0002072	0.002807	2.88	20.88
	FALSE	High	[K].NHEEEMNALR.[G]	1xOxidation [M6]	0.0271082	0.000558019	2	3	1	Q6IFU7; Q6IFU8	Q6IFU7 [231-240]; Q6IFU8 [221-230]		0	1258.55	0.01	0.767	3.004					64.3	#DIV/0!	#DIV/0!	#DIV/0!	Shared	Not Found	Not Found	Peak Found	Peak Found	Peak Found	High	Peak Found	Not Found	High	0.0002072	0.005055	2	16.9
	FALSE	High	[R].RVLDELTLAR.[AT]		0.0411893	0.00110773	5	9	2	Q6IFU7; Q6IFV3; Q6IFU8; Q6IFV1; Q63279	Q6IFU7 [202-211]; Q6IFV3 [203-212]; Q6IFU8 [192-201]; Q6IFV1 [230-239]; Q63279 [191-200]		1	1185.69	0.118	0.394	3.102	1	1	1	10.2	34.1	#DIV/0!	#DIV/0!	#DIV/0!	Shared	Peak Found	Peak Found	Peak Found	Peak Found	Peak Found	High	Peak Found	Peak Found	High	0.0004046	0.009076	3.63	33.13
	FALSE	High	[R].TKYETELNLR.[M]		0.0582687	0.00251029	1	1	3	Q6IFU7	Q6IFU7 [181-190]		1	1266.67	1.164	0.606	2.006	1	1	1	97.4	50.8	#DIV/0!	#DIV/0!	#DIV/0!		High	High	Peak Found	Peak Found	Peak Found	Peak Found	Peak Found	Peak Found	High	0.0008988	0.01474	2.22	26.47
	FALSE	High	[R].TIVEEVQDGK.[V]		0.0829449	0.00376419	2	2	1	Q6IFU7; Q6IFU8	Q6IFU7 [430-439]; Q6IFU8 [411-420]		0	1117.57	0.01	0.01	1.15			1			#DIV/0!	#DIV/0!	#DIV/0!	Shared	Not Found	Not Found	Not Found	Not Found	Peak Found	High	Peak Found	Peak Found	High	0.00134	0.02439	2.4	25.89
	FALSE	High	[K].TRLEQEIATYR.[RS]		0.00864915	0.000558019	5	11	13	Q6IFV4; Q6IFU9; Q6IFU7; Q6IFU8; Q6IFV1	Q6IFV4 [388-398]; Q6IFU9 [397-407]; Q6IFU7 [385-395]; Q6IFU8 [375-385]; Q6IFV1 [413-423]		1	1379.73	0.061	0.537	4.46	0.975833	1	1	4	35.5	#DIV/0!	#DIV/0!	#DIV/0!	Shared	Peak Found	High	High	High	High	High	High	High	High	0.0002072	0.001038	3.92	30.26
	FALSE	High	[K].TRLEQEIATYRR.[L]		0.017092	0.000558019	4	10	2	Q6IFU9; Q6IFU7; Q6IFU8; Q6IFV1	Q6IFU9 [397-408]; Q6IFU7 [385-396]; Q6IFU8 [375-386]; Q6IFV1 [413-424]		2	1535.83	100		100				325.8		#DIV/0!	#DIV/0!	#DIV/0!	Shared	High	High	Not Found	Not Found	Peak Found	Peak Found	Not Found	Not Found	High	0.0002072	0.002663	3.75	26.05
	FALSE	High	[R].VLDELTLAR.[AT]		0.014565	0.000558019	5	9	14	Q6IFU7; Q6IFV3; Q6IFU8; Q6IFV1; Q63279	Q6IFU7 [203-211]; Q6IFV3 [204-212]; Q6IFU8 [193-201]; Q6IFV1 [231-239]; Q63279 [192-200]		0	1029.59	0.277	0.473	2.768	1	1	1	24.5	41.9	#DIV/0!	#DIV/0!	#DIV/0!	Shared	High	High	High	High	High	High	High	High	High	0.0002072	0.002126	3.16	36.04
High	Master Protein	P63018	Heat shock cognate 71 kDa protein OS=Rattus norvegicus OX=10116 GN=Hspa8 PE=1 SV=1	0	62.913	28	15	62	11	70.8	214.86	15	cell organization and biogenesis;cellular component movement;metabolic process;regulation of biological process;response to stimulus;transport	cell surface;cytoplasm;cytosol;endosome;membrane;nucleus;spliceosomal complex;vacuole	catalytic activity;nucleotide binding;protein binding;RNA binding	Pf00012, Pf02463, Pf06723	24468		Hspa8		MAPK signaling pathway; Antigen processing and presentation; Measles; Longevity regulating pathway - multiple species; Legionellosis; Epstein-Barr virus infection; Influenza A; Estrogen signaling pathway; Protein processing in endoplasmic reticulum; Toxoplasmosis; Spliceosome; Endocytosis	4	1.06769	1.98463	1.89642	44.2	53.3	43.8	60.3	57	334.8	66.5	140.1	High	High	High	High	High	High	High	High
	Checked	Confidence	Annotated Sequence	Modifications	Qvality PEP	Qvality q-value	# Protein Groups	# Proteins	# PSMs	Master Protein Accessions	Positions in Master Proteins	Modifications in Master Proteins	# Missed Cleavages	Theo. MH+ [Da]	Abundance Ratio: (controle CARD445) / (remplissage)	Abundance Ratio: (LPS) / (remplissage)	Abundance Ratio: (NButGT) / (remplissage)	Abundance Ratio Adj. P-Value: (controle CARD445) / (remplissage)	Abundance Ratio Adj. P-Value: (LPS) / (remplissage)	Abundance Ratio Adj. P-Value: (NButGT) / (remplissage)	Abundances (Grouped): controle CARD445	Abundances (Grouped): LPS	#DIV/0!	#DIV/0!	#DIV/0!	Quan Info	Found in Sample: [S69] F69: Sample, 1, controle CARD445	Found in Sample: [S80] F80: Sample, 2, controle CARD445	Found in Sample: [S65] F65: Sample, 5, LPS	Found in Sample: [S66] F66: Sample, 6, LPS	Found in Sample: [S61] F61: Sample, 1, NButGT	Found in Sample: [S62] F62: Sample, 2, NButGT	Found in Sample: [S63] F63: Sample, 3, remplissage	Found in Sample: [S64] F64: Sample, 4, remplissage	Confidence (by Search Engine): Sequest HT	Percolator q-Value (by Search Engine): Sequest HT	Percolator PEP (by Search Engine): Sequest HT	XCorr (by Search Engine): Sequest HT	Top Apex RT [min]
	FALSE	High	[K].DAGTIAGLNVLR.[I]		0.00975569	0.000558019	1	6	3	P63018	P63018 [160-171]		0	1199.67	0.795	0.484	1.485	1	1	1	84.5	51.4	#DIV/0!	#DIV/0!	#DIV/0!		High	High	Peak Found	Peak Found	Peak Found	High	Peak Found	Peak Found	High	0.0002072	0.001226	3.22	41.79
	FALSE	High	[R].FEELNADLFR.[G]		0.0124803	0.000558019	1	8	3	P63018	P63018 [302-311]		0	1253.62	0.852	0.523	2.053	1	1	1	77	47.3	#DIV/0!	#DIV/0!	#DIV/0!		High	High	Peak Found	Peak Found	Peak Found	High	Peak Found	Peak Found	High	0.0002072	0.001714	3.03	43.87
	FALSE	High	[K].FELTGIPPAPR.[G]		0.00595644	0.000558019	1	5	3	P63018	P63018 [459-469]		0	1197.66	0.01	0.499	0.588		1	1		95.7	#DIV/0!	#DIV/0!	#DIV/0!		Not Found	Not Found	Peak Found	High	Peak Found	High	Peak Found	High	High	0.0002072	0.0006199	3.51	38.8
	FALSE	High	[R].IINEPTAAAIAYGLDK.[GKR]		8.58881e-05	0.000558019	2	8	16	P63018; P06761	P63018 [172-187]; P06761 [198-213]		0	1659.9	0.113	0.432	1.84	0.812428	1	1	13.4	51.1	#DIV/0!	#DIV/0!	#DIV/0!	Shared	High	High	High	High	High	High	High	High	High	0.0002072	1.768e-06	4.64	42.97
	FALSE	High	[R].IINEPTAAAIAYGLDKK.[VG]		6.62942e-05	0.000558019	1	6	5	P63018	P63018 [172-188]		1	1787.99	0.195	0.562	1.742	0.998408	1	1	22.3	64.2	#DIV/0!	#DIV/0!	#DIV/0!		High	High	Peak Found	High	Peak Found	High	Peak Found	Peak Found	High	0.0002072	1.234e-06	5.47	38.26
	FALSE	High	[R].MVNHFIAEFK.[R]	1xOxidation [M1]	0.0592486	0.00251029	1	4	1	P63018	P63018 [237-246]		0	1251.62	0.875	0.59	0.723	1	1	1	109.8	74	#DIV/0!	#DIV/0!	#DIV/0!		High	Peak Found	Peak Found	Peak Found	Peak Found	Peak Found	Peak Found	Peak Found	High	0.0008988	0.01513	3.38	29.71
	FALSE	High	[K].NQVAMNPTNTVFDAK.[CR]	1xOxidation [M5]	0.000289217	0.000558019	1	5	6	P63018	P63018 [57-71]		0	1665.79	2.075	0.82	2.5	1	1	1	129.8	51.3	#DIV/0!	#DIV/0!	#DIV/0!		High	High	Peak Found	High	Peak Found	High	High	High	High	0.0002072	9.466e-06	3.85	29.72
	FALSE	High	[K].NQVAMNPTNTVFDAKR.[L]	1xOxidation [M5]	0.0179931	0.000558019	1	4	1	P63018	P63018 [57-72]		1	1821.89	100						400		#DIV/0!	#DIV/0!	#DIV/0!		High	Peak Found	Not Found	Not Found	Not Found	Not Found	Not Found	Not Found	High	0.0002072	0.002854	3.99	26.23
	FALSE	High	[K].NSLESYAFNMK.[A]	1xOxidation [M10]	0.00543355	0.000558019	1	6	3	P63018	P63018 [540-550]		0	1319.59	2.09	0.536	1.199				173.3	44.4	#DIV/0!	#DIV/0!	#DIV/0!		High	High	Peak Found	Peak Found	Peak Found	High	Not Found	Peak Found	High	0.0002072	0.0005448	3.39	32.87
	FALSE	High	[K].QTQTFTTYSDNQPGVLIQVYEGER.[A]		0.0224718	0.000558019	2	7	1	P63018; P0DMW0	P63018 [424-447]; P0DMW0 [424-447]		0	2774.33	0.01	0.797	13.312					21.1	#DIV/0!	#DIV/0!	#DIV/0!	Shared	Not Found	Not Found	Peak Found	Not Found	Not Found	High	Peak Found	Peak Found	High	0.0002072	0.003879	3.87	47.55
	FALSE	High	[K].SQIHDIVLVGGSTR.[I]		0.0404999	0.00110773	1	6	1	P63018	P63018 [329-342]		0	1481.81	1.393	0.417	9.785	1			44.2	13.2	#DIV/0!	#DIV/0!	#DIV/0!		Peak Found	Peak Found	Peak Found	Not Found	Not Found	High	Peak Found	Peak Found	High	0.0004046	0.008832	3.53	30.35
	FALSE	High	[K].STAGDTHLGGEDFDNR.[M]		0.00452117	0.000558019	1	7	7	P63018	P63018 [221-236]		0	1691.73	0.107	0.456	0.631	0.998408	1	1	19.4	83.2	#DIV/0!	#DIV/0!	#DIV/0!		Peak Found	Peak Found	High	High	High	High	High	High	High	0.0002072	0.0004205	3.63	24.75
	FALSE	High	[R].TTPSYVAFTDTER.[L]		0.00147348	0.000558019	2	8	4	P63018; P0DMW0	P63018 [37-49]; P0DMW0 [37-49]		0	1487.7	1.197	0.628	3.549	1	1	1	75.1	39.4	#DIV/0!	#DIV/0!	#DIV/0!	Shared	High	High	Peak Found	Peak Found	Peak Found	High	Peak Found	Peak Found	High	0.0002072	8.959e-05	3.24	34.15
	FALSE	High	[K].TVTNAVVTVPAYFNDSQR.[Q]		0.000202436	0.000558019	1	4	3	P63018	P63018 [138-155]		0	1982	1.433	0.01	15.712				31.6		#DIV/0!	#DIV/0!	#DIV/0!		High	High	Not Found	Not Found	Not Found	High	Not Found	Peak Found	High	0.0002072	5.803e-06	4.48	41.77
	FALSE	High	[KR].VEIIANDQGNR.[TI]		0.034389	0.000558019	3	9	5	P63018; P0DMW0; P06761	P63018 [26-36]; P0DMW0 [26-36]; P06761 [50-60]		0	1228.63	3.214	0.867	29.757	1	1		36.9	10	#DIV/0!	#DIV/0!	#DIV/0!	Shared	High	High	High	Peak Found	Not Found	High	Peak Found	High	High	0.0002072	0.00706	2.89	23.83
High	Master Protein	A0A0G2K099	Uncharacterized protein OS=Rattus norvegicus OX=10116 PE=1 SV=1	0	59.735	30	10	49	2	54.3	176.53	10	metabolic process;regulation of biological process;transport	membrane;mitochondrion	catalytic activity;nucleotide binding;protein binding;RNA binding;transporter activity	Pf00006, Pf00306, Pf02874		ENSRNOG00000054846.1		Formation of ATP by chemiosmotic coupling; Cristae formation		0	#DIV/0!	#DIV/0!	0.557632						286.4		513.6	Not Found	Not Found	Not Found	Not Found	Not Found	High	Not Found	High
	Checked	Confidence	Annotated Sequence	Modifications	Qvality PEP	Qvality q-value	# Protein Groups	# Proteins	# PSMs	Master Protein Accessions	Positions in Master Proteins	Modifications in Master Proteins	# Missed Cleavages	Theo. MH+ [Da]	Abundance Ratio: (controle CARD445) / (remplissage)	Abundance Ratio: (LPS) / (remplissage)	Abundance Ratio: (NButGT) / (remplissage)	Abundance Ratio Adj. P-Value: (controle CARD445) / (remplissage)	Abundance Ratio Adj. P-Value: (LPS) / (remplissage)	Abundance Ratio Adj. P-Value: (NButGT) / (remplissage)	Abundances (Grouped): controle CARD445	Abundances (Grouped): LPS	#DIV/0!	#DIV/0!	#DIV/0!	Quan Info	Found in Sample: [S69] F69: Sample, 1, controle CARD445	Found in Sample: [S80] F80: Sample, 2, controle CARD445	Found in Sample: [S65] F65: Sample, 5, LPS	Found in Sample: [S66] F66: Sample, 6, LPS	Found in Sample: [S61] F61: Sample, 1, NButGT	Found in Sample: [S62] F62: Sample, 2, NButGT	Found in Sample: [S63] F63: Sample, 3, remplissage	Found in Sample: [S64] F64: Sample, 4, remplissage	Confidence (by Search Engine): Sequest HT	Percolator q-Value (by Search Engine): Sequest HT	Percolator PEP (by Search Engine): Sequest HT	XCorr (by Search Engine): Sequest HT	Top Apex RT [min]
	FALSE	High	[K].AVDSLVPIGR.[GF]		0.0128426	0.000558019	2	3	4	F1LP05; A0A0G2K099	F1LP05 [195-204]; A0A0G2K099 [220-229]		0	1026.59	0.584	0.429	0.727	1	1	1	85.2	62.6	#DIV/0!	#DIV/0!	#DIV/0!	Shared	High	High	Peak Found	High	Peak Found	Peak Found	Peak Found	High	High	0.0002072	0.00179	2.69	34.71
	FALSE	High	[R].EVAAFAQFGSDLDAATQQLLSR.[G]		1.66611e-05	0.000558019	2	3	6	F1LP05; A0A0G2K099	F1LP05 [442-463]; A0A0G2K099 [397-418]		0	2338.17	0.01	0.59	0.369		1	1		120.4	#DIV/0!	#DIV/0!	#DIV/0!	Shared	Not Found	Not Found	High	High	Peak Found	High	Peak Found	High	High	0.0002072	1.839e-07	5.15	52.14
	FALSE	High	[K].FENAFLSHVVSQHQALLGTIR.[A]		0.000535306	0.000558019	1	1	1	A0A0G2K099	A0A0G2K099 [462-482]		0	2367.26									#DIV/0!	#DIV/0!	#DIV/0!	No Quan Values	Not Found	Not Found	Not Found	Not Found	Not Found	High	Not Found	Not Found	High	0.0002072	2.206e-05	4.75
	FALSE	High	[K].GMSLNLEPDNVGVVVFGNDK.[L]	1xOxidation [M2]	0.000862967	0.000558019	2	3	4	F1LP05; A0A0G2K099	F1LP05 [104-123]; A0A0G2K099 [129-148]		0	2120.03	0.234	0.778	0.925		1	1	31.9	105.9	#DIV/0!	#DIV/0!	#DIV/0!	Shared	Peak Found	Not Found	High	Peak Found	Peak Found	High	Peak Found	High	High	0.0002072	4.269e-05	4.04	47.35
	FALSE	High	[R].ILGADTSVDLEETGR.[V]		0.000110635	0.000558019	2	3	8	F1LP05; A0A0G2K099	F1LP05 [59-73]; A0A0G2K099 [84-98]		0	1575.79	0.171	0.392	0.782	1	1	1	29.2	66.9	#DIV/0!	#DIV/0!	#DIV/0!	Shared	High	High	High	High	High	High	High	High	High	0.0002072	2.52e-06	4.21	35.74
	FALSE	High	[R].NVQAEEMVEFSSGLK.[G]		0.00208072	0.000558019	2	3	1	F1LP05; A0A0G2K099	F1LP05 [89-103]; A0A0G2K099 [114-128]		0	1667.79									#DIV/0!	#DIV/0!	#DIV/0!	No Quan Values	Not Found	Not Found	Not Found	Not Found	Not Found	Not Found	Not Found	High	High	0.0002072	0.0001446	3.78
	FALSE	High	[R].NVQAEEMVEFSSGLK.[G]	1xOxidation [M7]	0.00675828	0.000558019	2	3	3	F1LP05; A0A0G2K099	F1LP05 [89-103]; A0A0G2K099 [114-128]		0	1683.79	0.671	0.699	1.078		1	1	77.8	81.1	#DIV/0!	#DIV/0!	#DIV/0!	Shared	High	Not Found	High	Peak Found	Peak Found	Peak Found	Peak Found	High	High	0.0002072	0.0007376	3.04	34.02
	FALSE	High	[R].TGAIVDVPVGEELLGR.[V]		3.94967e-05	0.000558019	1	1	2	A0A0G2K099	A0A0G2K099 [159-174]		0	1624.89	0.01	0.01	0.558						#DIV/0!	#DIV/0!	#DIV/0!		Not Found	Not Found	Not Found	Not Found	Not Found	High	Not Found	High	High	0.0002072	6.048e-07	4.18	46.79
	FALSE	High	[K].TGTAEMSSILEER.[I]		0.00552798	0.000558019	2	3	1	F1LP05; A0A0G2K099	F1LP05 [46-58]; A0A0G2K099 [71-83]		0	1423.67	0.01	0.028	0.431					7.6	#DIV/0!	#DIV/0!	#DIV/0!	Shared	Not Found	Not Found	Not Found	Peak Found	Not Found	Peak Found	Not Found	High	High	0.0002072	0.0005561	3.56	36.02
	FALSE	High	[K].TGTAEMSSILEER.[I]	1xOxidation [M6]	0.00125428	0.000558019	2	3	5	F1LP05; A0A0G2K099	F1LP05 [46-58]; A0A0G2K099 [71-83]		0	1439.67	0.683	1.285	0.797	1	1	1	72.5	136.5	#DIV/0!	#DIV/0!	#DIV/0!	Shared	High	High	Peak Found	Peak Found	Peak Found	High	High	High	High	0.0002072	7.153e-05	3.56	27.3
	FALSE	High	[R].VLSIGDGIAR.[V]		0.0389345	0.00110773	2	3	6	F1LP05; A0A0G2K099	F1LP05 [74-83]; A0A0G2K099 [99-108]		0	1000.58	0.788	0.414	0.939	1	1	1	100.4	52.7	#DIV/0!	#DIV/0!	#DIV/0!	Shared	High	High	High	High	Peak Found	Peak Found	High	High	High	0.0004046	0.008366	2.72	32.84
	FALSE	High	[R].VVDALGNAIDGK.[G]		0.0022944	0.000558019	2	3	8	F1LP05; A0A0G2K099	F1LP05 [150-161]; A0A0G2K099 [175-186]		0	1171.63	0.271	0.432	0.799	1	1	1	43.2	69.1	#DIV/0!	#DIV/0!	#DIV/0!	Shared	High	High	High	High	High	High	High	High	High	0.0002072	0.0001655	3.42	31.51
High	Master Protein	F1LMV6	Desmoplakin OS=Rattus norvegicus OX=10116 GN=Dsp PE=1 SV=1	0	58.159	9	18	39	18	332.2	140.11	18	cell differentiation;cell organization and biogenesis;metabolic process;regulation of biological process;response to stimulus	cytoskeleton;membrane;nucleus	catalytic activity;motor activity;protein binding;RNA binding;structural molecule activity	Pf00681, Pf01576, Pf02463, Pf04111, Pf04156, Pf05483, Pf05557, Pf05622, Pf06637, Pf06705, Pf07888, Pf10174, Pf12128, Pf13166	306871	ENSRNOG00000013928.6	Dsp	Formation of the cornified envelope; Neutrophil degranulation	Arrhythmogenic right ventricular cardiomyopathy (ARVC)	0	5.60669	1.52985	2.1322	17.2	6.7	35.6	98.4	56.6	380.5	81.9	123.1	High	High	High	High	High	High	High	High
	Checked	Confidence	Annotated Sequence	Modifications	Qvality PEP	Qvality q-value	# Protein Groups	# Proteins	# PSMs	Master Protein Accessions	Positions in Master Proteins	Modifications in Master Proteins	# Missed Cleavages	Theo. MH+ [Da]	Abundance Ratio: (controle CARD445) / (remplissage)	Abundance Ratio: (LPS) / (remplissage)	Abundance Ratio: (NButGT) / (remplissage)	Abundance Ratio Adj. P-Value: (controle CARD445) / (remplissage)	Abundance Ratio Adj. P-Value: (LPS) / (remplissage)	Abundance Ratio Adj. P-Value: (NButGT) / (remplissage)	Abundances (Grouped): controle CARD445	Abundances (Grouped): LPS	#DIV/0!	#DIV/0!	#DIV/0!	Quan Info	Found in Sample: [S69] F69: Sample, 1, controle CARD445	Found in Sample: [S80] F80: Sample, 2, controle CARD445	Found in Sample: [S65] F65: Sample, 5, LPS	Found in Sample: [S66] F66: Sample, 6, LPS	Found in Sample: [S61] F61: Sample, 1, NButGT	Found in Sample: [S62] F62: Sample, 2, NButGT	Found in Sample: [S63] F63: Sample, 3, remplissage	Found in Sample: [S64] F64: Sample, 4, remplissage	Confidence (by Search Engine): Sequest HT	Percolator q-Value (by Search Engine): Sequest HT	Percolator PEP (by Search Engine): Sequest HT	XCorr (by Search Engine): Sequest HT	Top Apex RT [min]
	FALSE	High	[R].ALLQAILQTEDMLK.[V]		0.0034709	0.000558019	1	1	1	F1LMV6	F1LMV6 [779-792]		0	1586.88		100	100					34.9	#DIV/0!	#DIV/0!	#DIV/0!		Not Found	Not Found	Not Found	Peak Found	Not Found	High	Not Found	Not Found	High	0.0002072	0.0002917	3.36	51.33
	FALSE	High	[K].AITGFDDPFSGK.[T]		0.116586	0.00534179	1	1	1	F1LMV6	F1LMV6 [2099-2110]		0	1254.6	0.503	1.491	3.818			1	29.5	87.5	#DIV/0!	#DIV/0!	#DIV/0!		Peak Found	Not Found	Not Found	High	Peak Found	Peak Found	Peak Found	Peak Found	High	0.001884	0.03969	2.93	41.23
	FALSE	High	[K].ENAAYFQFFEEAQSTEAYLK.[G]		0.000440192	0.000558019	1	1	1	F1LMV6	F1LMV6 [381-400]		0	2386.09	0.01	0.917	5.081					52.4	#DIV/0!	#DIV/0!	#DIV/0!		Not Found	Not Found	Not Found	Peak Found	Not Found	High	Peak Found	Not Found	High	0.0002072	1.695e-05	4.93	51.23
	FALSE	High	[K].GFFDPNTEENLTYLQLK.[E]		0.000339777	0.000558019	1	1	3	F1LMV6	F1LMV6 [2421-2437]		0	2028.99	0.01	1.627	1.981			1		141.2	#DIV/0!	#DIV/0!	#DIV/0!		Not Found	Not Found	Not Found	High	Peak Found	High	Peak Found	Peak Found	High	0.0002072	1.179e-05	4.25	49.63
	FALSE	High	[R].GYFNEELSEILSDPSDDTK.[G]		0.000244768	0.000558019	1	1	2	F1LMV6	F1LMV6 [2402-2420]		0	2158.97	0.01	1.739	1.882					150.5	#DIV/0!	#DIV/0!	#DIV/0!		Not Found	Not Found	Not Found	High	Peak Found	Peak Found	High	Not Found	High	0.0002072	7.538e-06	3.81	50.12
	FALSE	High	[K].IEVLEEELR.[L]		0.0665638	0.00251029	1	1	4	F1LMV6	F1LMV6 [1041-1049]		0	1129.61	0.101	0.464	0.75	0.975833	1	1	17.4	80.2	#DIV/0!	#DIV/0!	#DIV/0!		High	Peak Found	High	Peak Found	Peak Found	High	High	Peak Found	High	0.0008988	0.01782	2.82	36.66
	FALSE	High	[K].IGLVRPGTALELLEAQAATGFIVDPVSNLR.[L]		0.000505375	0.000558019	1	1	1	F1LMV6	F1LMV6 [2287-2316]		0	3120.74									#DIV/0!	#DIV/0!	#DIV/0!	No Quan Values	Not Found	Not Found	Not Found	Not Found	Not Found	Not Found	High	Not Found	High	0.0002072	2.05e-05	6.16
	FALSE	High	[R].LLEAASVSSK.[G]		0.13171	0.00694243	1	1	1	F1LMV6	F1LMV6 [2809-2818]		0	1004.56	0.01	0.131	0.322		1	1		36.1	#DIV/0!	#DIV/0!	#DIV/0!		Not Found	Not Found	Peak Found	Peak Found	Peak Found	High	Peak Found	Peak Found	High	0.002448	0.04723	2.52	24.18
	FALSE	High	[R].LLEAQLASGGVVDPVNSVFLPK.[D]		0.00489984	0.000558019	1	1	1	F1LMV6	F1LMV6 [2131-2152]		0	2253.25			100						#DIV/0!	#DIV/0!	#DIV/0!		Not Found	Not Found	Not Found	Not Found	Not Found	High	Not Found	Not Found	High	0.0002072	0.0004709	4.99	49.59
	FALSE	High	[R].LLEAQIATGGIIDPK.[E]		0.000268372	0.000558019	1	1	5	F1LMV6	F1LMV6 [2374-2388]		0	1538.88	0.124	0.901	1.787		1	1	13	94.6	#DIV/0!	#DIV/0!	#DIV/0!		Peak Found	Not Found	Peak Found	High	High	High	High	High	High	0.0002072	8.534e-06	4.45	41.33
	FALSE	High	[R].LNDSILQATEQR.[R]		0.0163287	0.000558019	1	1	1	F1LMV6	F1LMV6 [1263-1274]		0	1387.72									#DIV/0!	#DIV/0!	#DIV/0!	No Quan Values	High	Not Found	Not Found	Not Found	Not Found	Not Found	Not Found	Not Found	High	0.0002072	0.002503	3.83
	FALSE	High	[R].LQSLTENLTK.[E]		0.0515445	0.00251029	1	1	1	F1LMV6	F1LMV6 [1713-1722]		0	1146.64	0.307	0.783	2.693		1	1	25.7	65.5	#DIV/0!	#DIV/0!	#DIV/0!		Peak Found	Not Found	Peak Found	High	Peak Found	Peak Found	Peak Found	Peak Found	High	0.0008988	0.01244	3.04	29.38
	FALSE	High	[K].ITNLTQQLEQASIVK.[K]		0.000410824	0.000558019	1	1	6	F1LMV6	F1LMV6 [1619-1633]		0	1685.94	0.395	1.144	3.054		1	1	28.2	81.8	#DIV/0!	#DIV/0!	#DIV/0!		High	Not Found	High	Peak Found	High	High	High	High	High	0.0002072	1.542e-05	3.92	42.23
	FALSE	High	[R].LTYEIEDEKR.[R]		0.0759802	0.00338498	1	1	3	F1LMV6	F1LMV6 [1121-1130]		1	1295.65	0.218	0.842	2.699		1	1	18.3	70.8	#DIV/0!	#DIV/0!	#DIV/0!		Peak Found	Not Found	Peak Found	Peak Found	High	High	Peak Found	Peak Found	High	0.001206	0.02144	2.92	24.8
	FALSE	High	[R].QLQNIIQATSR.[E]		0.0044439	0.000558019	1	1	3	F1LMV6	F1LMV6 [278-288]		0	1271.71	0.683	0.687	2.314	1	1	1	58.3	58.6	#DIV/0!	#DIV/0!	#DIV/0!		High	High	Peak Found	Peak Found	Peak Found	Peak Found	High	Peak Found	High	0.0002072	0.000413	3.3	31.48
	FALSE	High	[R].RQDSLESMKFGDSNTVMR.[F]	2xOxidation [M8; M17]	0.16309	0.00904473	1	1	1	F1LMV6	F1LMV6 [915-932]		2	2132.97	100						400		#DIV/0!	#DIV/0!	#DIV/0!		High	Peak Found	Not Found	Not Found	Not Found	Not Found	Not Found	Not Found	High	0.003194	0.0644	2.96	23.25
	FALSE	High	[K].SAIYQLEEEYENLLK.[A]		0.00263391	0.000558019	1	1	2	F1LMV6	F1LMV6 [253-267]		0	1841.92	0.01	0.995	2.135					96.4	#DIV/0!	#DIV/0!	#DIV/0!		Not Found	Not Found	Not Found	Peak Found	High	High	Not Found	Peak Found	High	0.0002072	0.0001992	3.82	50.93
	FALSE	High	[R].VVIVDPETNK.[E]		0.0651069	0.00251029	1	1	2	F1LMV6	F1LMV6 [2473-2482]		0	1113.62	0.236	0.945	3.458		1	1	16.7	67	#DIV/0!	#DIV/0!	#DIV/0!		Not Found	Peak Found	Peak Found	High	Peak Found	High	Peak Found	Peak Found	High	0.0008988	0.01722	2.67	26.37
High	Master Protein	Q10728	Protein phosphatase 1 regulatory subunit 12A OS=Rattus norvegicus OX=10116 GN=Ppp1r12a PE=1 SV=2	0	56.311	16	16	21	14	115.2	69.24	16	cell organization and biogenesis;metabolic process;regulation of biological process;response to stimulus	chromosome;cytoplasm;cytoskeleton;cytosol	catalytic activity;enzyme regulator activity;protein binding	Pf00023, Pf03961, Pf12796, Pf13606, Pf13637, Pf13857	116670		Ppp1r12a		Oxytocin signaling pathway; Focal adhesion; cAMP signaling pathway; Regulation of actin cytoskeleton; Platelet activation; Proteoglycans in cancer; Vascular smooth muscle contraction; cGMP-PKG signaling pathway	2	0.101423	1.61523	2.20223	40.4	451.6	35.5	14.4	37.9	139.6	22.5	58.1	Peak Found	High	High	Peak Found	Peak Found	Peak Found	Peak Found	Peak Found
	Checked	Confidence	Annotated Sequence	Modifications	Qvality PEP	Qvality q-value	# Protein Groups	# Proteins	# PSMs	Master Protein Accessions	Positions in Master Proteins	Modifications in Master Proteins	# Missed Cleavages	Theo. MH+ [Da]	Abundance Ratio: (controle CARD445) / (remplissage)	Abundance Ratio: (LPS) / (remplissage)	Abundance Ratio: (NButGT) / (remplissage)	Abundance Ratio Adj. P-Value: (controle CARD445) / (remplissage)	Abundance Ratio Adj. P-Value: (LPS) / (remplissage)	Abundance Ratio Adj. P-Value: (NButGT) / (remplissage)	Abundances (Grouped): controle CARD445	Abundances (Grouped): LPS	#DIV/0!	#DIV/0!	#DIV/0!	Quan Info	Found in Sample: [S69] F69: Sample, 1, controle CARD445	Found in Sample: [S80] F80: Sample, 2, controle CARD445	Found in Sample: [S65] F65: Sample, 5, LPS	Found in Sample: [S66] F66: Sample, 6, LPS	Found in Sample: [S61] F61: Sample, 1, NButGT	Found in Sample: [S62] F62: Sample, 2, NButGT	Found in Sample: [S63] F63: Sample, 3, remplissage	Found in Sample: [S64] F64: Sample, 4, remplissage	Confidence (by Search Engine): Sequest HT	Percolator q-Value (by Search Engine): Sequest HT	Percolator PEP (by Search Engine): Sequest HT	XCorr (by Search Engine): Sequest HT	Top Apex RT [min]
	FALSE	High	[R].KTGSYGALAEITASK.[E]		0.105873	0.00534179	1	5	1	Q10728	Q10728 [442-456]		1	1496.8	0.687	0.487	3.494				48.5	34.4	#DIV/0!	#DIV/0!	#DIV/0!		Peak Found	High	Peak Found	Peak Found	Not Found	Peak Found	Not Found	Peak Found	High	0.001884	0.03448	2.93	29.43
	FALSE	High	[R].LAYVAPTIPR.[R]		0.140284	0.00766763	1	5	2	Q10728	Q10728 [494-503]		0	1100.65	6.521	4.085	6.925				140.8	88.2	#DIV/0!	#DIV/0!	#DIV/0!		Peak Found	High	High	Not Found	Not Found	Peak Found	Not Found	Peak Found	High	0.002706	0.05179	2.11	34.57
	FALSE	High	[R].LKDENGALIR.[V]		0.0307098	0.000558019	1	5	2	Q10728	Q10728 [1016-1025]		1	1128.64	100	100	100				342.3	39.4	#DIV/0!	#DIV/0!	#DIV/0!		Peak Found	High	Peak Found	Not Found	Peak Found	Peak Found	Not Found	Not Found	High	0.0002072	0.006011	2.76	21.24
	FALSE	High	[K].LYEQILAENEK.[L]		0.0044439	0.000558019	1	5	1	Q10728	Q10728 [937-947]		0	1349.69	1.755	0.01	4.936			1	91.3		#DIV/0!	#DIV/0!	#DIV/0!		Not Found	High	Not Found	Not Found	Peak Found	Peak Found	Peak Found	Peak Found	High	0.0002072	0.0004108	3.45	33.46
	FALSE	High	[K].NKETLIIEPEK.[N]		0.00789078	0.000558019	1	5	1	Q10728	Q10728 [319-329]		1	1313.73	100	100					387.9	12.1	#DIV/0!	#DIV/0!	#DIV/0!		Not Found	High	Peak Found	Not Found	Not Found	Not Found	Not Found	Not Found	High	0.0002072	0.0009104	3.39	25.73
	FALSE	High	[K].NKETLIIEPEKNASR.[I]		0.000147517	0.000558019	1	5	1	Q10728	Q10728 [319-333]		2	1741.94	1.023	0.361	0.634	1			135.6	47.8	#DIV/0!	#DIV/0!	#DIV/0!		Peak Found	High	Peak Found	Not Found	Not Found	Peak Found	Peak Found	Peak Found	High	0.0002072	3.734e-06	3.36	23.7
	FALSE	High	[R].RSTQGVTLTDLQEAEK.[T]		0.000181471	0.000558019	2	6	1	Q10728; D3ZIC4	Q10728 [695-710]; D3ZIC4 [642-657]		1	1775.91	100						400		#DIV/0!	#DIV/0!	#DIV/0!	Shared	Not Found	High	Not Found	Not Found	Not Found	Not Found	Not Found	Not Found	High	0.0002072	4.96e-06	4.37	29.57
	FALSE	High	[R].SASYSYLEER.[K]		0.0277306	0.000558019	1	5	1	Q10728	Q10728 [910-919]		0	1204.55	100	100	100				316.7	20.7	#DIV/0!	#DIV/0!	#DIV/0!		Peak Found	High	Peak Found	Peak Found	Peak Found	Peak Found	Not Found	Not Found	High	0.0002072	0.005216	2.96	29.8
	FALSE	High	[K].SFLSSTSTTAK.[T]		0.0295156	0.000558019	1	4	1	Q10728	Q10728 [585-595]		0	1129.57	100	100	100				339.8	32.8	#DIV/0!	#DIV/0!	#DIV/0!		Peak Found	High	Peak Found	Peak Found	Peak Found	Peak Found	Not Found	Not Found	High	0.0002072	0.005675	2.65	25.38
	FALSE	High	[K].SGGTALHVAAAK.[G]		9.04533e-05	0.000558019	1	5	1	Q10728	Q10728 [198-209]		0	1082.6	100	100					389.6	10.4	#DIV/0!	#DIV/0!	#DIV/0!		Peak Found	High	Peak Found	Not Found	Not Found	Not Found	Not Found	Not Found	High	0.0002072	1.9e-06	4.5	18.4
	FALSE	High	[K].SPLIESTANMENNQPQK.[T]	1xOxidation [M10]	0.000209547	0.000558019	1	5	1	Q10728	Q10728 [299-315]		0	1916.9	1.532	0.01	0.256				219.8		#DIV/0!	#DIV/0!	#DIV/0!		Not Found	High	Not Found	Not Found	Peak Found	Not Found	Peak Found	Peak Found	High	0.0002072	6.057e-06	3.54	26.12
	FALSE	High	[R].STQGVTLTDLQEAEK.[T]		0.000586924	0.000558019	2	6	3	Q10728; D3ZIC4	Q10728 [696-710]; D3ZIC4 [643-657]		0	1619.81	1.916	1.062	0.668	1	1	1	165	91.4	#DIV/0!	#DIV/0!	#DIV/0!	Shared	High	High	High	Peak Found	Peak Found	Peak Found	Peak Found	Peak Found	High	0.0002072	2.514e-05	4.12	34.58
	FALSE	High	[R].SYLTPVRDEESESQR.[K]		0.0154219	0.000558019	1	5	1	Q10728	Q10728 [669-683]		1	1795.85									#DIV/0!	#DIV/0!	#DIV/0!	No Quan Values	Not Found	High	Not Found	Not Found	Not Found	Not Found	Not Found	Not Found	High	0.0002072	0.002315	3.45
	FALSE	High	[R].SYLTPVRDEESESQRK.[A]		0.142505	0.00766763	1	5	1	Q10728	Q10728 [669-684]		2	1923.94	100		100				370.1		#DIV/0!	#DIV/0!	#DIV/0!		Peak Found	High	Not Found	Not Found	Peak Found	Not Found	Not Found	Not Found	High	0.002706	0.05305	3.48	21.4
	FALSE	High	[K].TGSYGALAEITASK.[E]		0.000614571	0.000558019	1	5	1	Q10728	Q10728 [443-456]		0	1368.7	1.556	0.01	1.711				145.9		#DIV/0!	#DIV/0!	#DIV/0!		Peak Found	High	Not Found	Not Found	Peak Found	Peak Found	Peak Found	Not Found	High	0.0002072	2.688e-05	4.07	35.43
	FALSE	High	[R].YDSSSTSSSDRYDSLLGR.[S]		0.0124091	0.000558019	1	3	2	Q10728	Q10728 [892-909]		1	1995.89	5.079	0.339	0.186				307.6	20.5	#DIV/0!	#DIV/0!	#DIV/0!		Not Found	High	Peak Found	Peak Found	Peak Found	Not Found	Not Found	Peak Found	High	0.0002072	0.001708	3.66	31.34
High	Master Protein	Q6IMF3	Keratin, type II cytoskeletal 1 OS=Rattus norvegicus OX=10116 GN=Krt1 PE=2 SV=1	0	54.653	17	13	161	11	64.8	535.29	13	defense response;metabolic process;regulation of biological process;response to stimulus	cytoskeleton;membrane;nucleus	structural molecule activity	Pf00038, Pf13166, Pf13514	300250		Krt1			1	1.36783	1.08519	2.09197	68.6	46.4	36.8	120.5	75.3	281.8	71.3	99.4	High	High	High	High	High	High	High	High
	Checked	Confidence	Annotated Sequence	Modifications	Qvality PEP	Qvality q-value	# Protein Groups	# Proteins	# PSMs	Master Protein Accessions	Positions in Master Proteins	Modifications in Master Proteins	# Missed Cleavages	Theo. MH+ [Da]	Abundance Ratio: (controle CARD445) / (remplissage)	Abundance Ratio: (LPS) / (remplissage)	Abundance Ratio: (NButGT) / (remplissage)	Abundance Ratio Adj. P-Value: (controle CARD445) / (remplissage)	Abundance Ratio Adj. P-Value: (LPS) / (remplissage)	Abundance Ratio Adj. P-Value: (NButGT) / (remplissage)	Abundances (Grouped): controle CARD445	Abundances (Grouped): LPS	#DIV/0!	#DIV/0!	#DIV/0!	Quan Info	Found in Sample: [S69] F69: Sample, 1, controle CARD445	Found in Sample: [S80] F80: Sample, 2, controle CARD445	Found in Sample: [S65] F65: Sample, 5, LPS	Found in Sample: [S66] F66: Sample, 6, LPS	Found in Sample: [S61] F61: Sample, 1, NButGT	Found in Sample: [S62] F62: Sample, 2, NButGT	Found in Sample: [S63] F63: Sample, 3, remplissage	Found in Sample: [S64] F64: Sample, 4, remplissage	Confidence (by Search Engine): Sequest HT	Percolator q-Value (by Search Engine): Sequest HT	Percolator PEP (by Search Engine): Sequest HT	XCorr (by Search Engine): Sequest HT	Top Apex RT [min]
	FALSE	High	[R].DYQELMNTK.[L]		0.0861772	0.00376419	1	2	4	Q6IMF3	Q6IMF3 [463-471]		0	1141.52	0.189	0.697	7.569	1	1	1	8	29.5	#DIV/0!	#DIV/0!	#DIV/0!		High	Peak Found	Peak Found	Peak Found	Peak Found	High	High	Peak Found	High	0.00134	0.02564	1.98	31.08
	FALSE	High	[R].DYQELMNTK.[L]	1xOxidation [M6]	0.0763988	0.00338498	1	2	3	Q6IMF3	Q6IMF3 [463-471]		0	1157.51	4.711	0.761	0.01	1	1		291.1	47.1	#DIV/0!	#DIV/0!	#DIV/0!		High	High	Peak Found	High	Not Found	Not Found	Peak Found	Peak Found	High	0.001206	0.02167	2.17	24.09
	FALSE	High	[K].FASFIDKVR.[F]		0.0880769	0.00376419	12	24	2	A0A0G2JXH6; A0A0G2JZQ9; A0A0G2K7N1; A0A0G2JW69; Q6IFZ5; Q6IG05; Q6P6Q2; A0A0G2K6P7; Q6IMF3; Q6IG12; Q4FZU2; Q10758	A0A0G2JXH6 [142-150]; A0A0G2JZQ9 [178-186]; A0A0G2K7N1 [145-153]; A0A0G2JW69 [107-115]; Q6IFZ5 [170-178]; Q6IG05 [151-159]; Q6P6Q2 [175-183]; A0A0G2K6P7 [157-165]; Q6IMF3 [190-198]; Q6IG12 [96-104]; Q4FZU2 [163-171]; Q10758 [102-110]		1	1082.6	43.543	0.01	0.01	0.12635			391		#DIV/0!	#DIV/0!	#DIV/0!	Shared	High	High	Not Found	Not Found	Not Found	Not Found	Peak Found	Peak Found	High	0.00134	0.02643	2.52	31.12
	FALSE	High	[R].FLEQQNQVLQTK.[W]		0.000709643	0.000558019	3	7	69	A0A0G2JXH6; A0A0G2JZQ9; Q6IMF3	A0A0G2JXH6 [151-162]; A0A0G2JZQ9 [187-198]; Q6IMF3 [199-210]		0	1475.79	0.652	0.789	2.059	1	1	1	58	70.1	#DIV/0!	#DIV/0!	#DIV/0!	Shared	High	High	High	High	High	High	High	High	High	0.0002072	3.263e-05	3.92	30.08
	FALSE	High	[R].FLEQQNQVLQTKWELLQQVDTSTR.[T]		0.000345693	0.000558019	1	3	6	Q6IMF3	Q6IMF3 [199-222]		1	2932.52	0.01	0.487	0.498		1	1		98.2	#DIV/0!	#DIV/0!	#DIV/0!		Not Found	Not Found	High	High	High	High	High	High	High	0.0002072	1.214e-05	4.98	47.62
	FALSE	High	[K].LLEGEEIR.[IM]		0.152492	0.0084166	1	4	1	Q6IMF3	Q6IMF3 [484-491]		0	958.52	0.321	0.046	0.238				80	11.5	#DIV/0!	#DIV/0!	#DIV/0!		Peak Found	High	Not Found	Peak Found	Peak Found	Peak Found	Peak Found	Not Found	High	0.002966	0.05853	2.23	27.64
	FALSE	High	[R].LLRDYQELMNTK.[L]		0.0336202	0.000558019	1	2	5	Q6IMF3	Q6IMF3 [460-471]		1	1523.79	0.454	1.414	3.28	1		1	29.5	92	#DIV/0!	#DIV/0!	#DIV/0!		High	Peak Found	Not Found	Peak Found	High	High	High	Peak Found	High	0.0002072	0.006808	3.72	34.23
	FALSE	High	[R].LLRDYQELMNTK.[L]	1xOxidation [M9]	0.0353742	0.000558019	1	2	5	Q6IMF3	Q6IMF3 [460-471]		1	1539.78	2.955	0.617	0.857	1	1	1	217.7	45.5	#DIV/0!	#DIV/0!	#DIV/0!		High	High	Peak Found	Peak Found	Peak Found	Peak Found	High	High	High	0.0002072	0.00734	3.98	27.57
	FALSE	High	[R].MDSELKNMQDLVEEYR.[T]	2xOxidation [M1; M8]	0.0208684	0.000558019	1	3	1	Q6IMF3	Q6IMF3 [251-266]		1	2031.9	0.708	0.01	0.01				165.8		#DIV/0!	#DIV/0!	#DIV/0!		Not Found	High	Not Found	Not Found	Not Found	Not Found	Peak Found	Not Found	High	0.0002072	0.00352	2.65	31.91
	FALSE	High	[R].NFSSGSAGLVSFQR.[R]		0.0895273	0.00376419	1	3	1	Q6IMF3	Q6IMF3 [21-34]		0	1456.72	0.231	0.01	0.01				75		#DIV/0!	#DIV/0!	#DIV/0!		Not Found	Peak Found	Not Found	Not Found	Not Found	Not Found	High	Peak Found	High	0.00134	0.02723	3.43	36.73
	FALSE	High	[K].NMQDLVEEYR.[T]	1xOxidation [M2]	0.0755638	0.00338498	1	3	1	Q6IMF3	Q6IMF3 [257-266]		0	1312.58	0.01	0.088	0.051					31	#DIV/0!	#DIV/0!	#DIV/0!		Not Found	Not Found	Peak Found	Peak Found	Peak Found	Not Found	High	Not Found	High	0.001206	0.02125	2.88	29.64
	FALSE	High	[R].SKAEAETFYQSK.[Y]		0.00305857	0.000558019	1	2	1	Q6IMF3	Q6IMF3 [364-375]		1	1388.67	0.23	0.088	0.072				66.2	25.3	#DIV/0!	#DIV/0!	#DIV/0!		Peak Found	High	Not Found	Peak Found	Peak Found	Not Found	Peak Found	Not Found	High	0.0002072	0.0002459	3.53	21.23
	FALSE	High	[R].TNAENEFVTIK.[K]		0.00555982	0.000558019	1	2	24	Q6IMF3	Q6IMF3 [277-287]		0	1265.64	0.163	0.752	1.468	1	1	1	19.3	88.9	#DIV/0!	#DIV/0!	#DIV/0!		High	High	High	High	High	High	High	High	High	0.0002072	0.0005634	3.55	31.45
	FALSE	High	[R].TNAENEFVTIKK.[D]		0.00275789	0.000558019	1	2	31	Q6IMF3	Q6IMF3 [277-288]		1	1393.73	1.755	0.942	1.601	1	1	1	132.5	71.1	#DIV/0!	#DIV/0!	#DIV/0!		High	High	High	High	High	High	High	High	High	0.0002072	0.0002123	3.72	25.89
	FALSE	High	[K].WELLQQVDTSTR.[T]		0.00143996	0.000558019	1	3	7	Q6IMF3	Q6IMF3 [211-222]		0	1475.75	0.301	0.759	1.576		1	1	33.2	83.4	#DIV/0!	#DIV/0!	#DIV/0!		High	Not Found	Peak Found	High	High	High	High	Peak Found	High	0.0002072	8.694e-05	2.64	41.93
High	Master Protein	A0A0G2JWS2	Nebulette OS=Rattus norvegicus OX=10116 GN=Nebl PE=1 SV=1	0	53.581	18	14	23	14	108.9	76.39	14	cell organization and biogenesis		protein binding	Pf00018, Pf00880, Pf07653, Pf14604		ENSRNOG00000049452.3				0	0.407651	1.09944	0.95414	98.2	252.1	83.7	59.1	33.1	116.7	51.4	105.6	High	High	High	High	Peak Found	Peak Found	High	Peak Found
	Checked	Confidence	Annotated Sequence	Modifications	Qvality PEP	Qvality q-value	# Protein Groups	# Proteins	# PSMs	Master Protein Accessions	Positions in Master Proteins	Modifications in Master Proteins	# Missed Cleavages	Theo. MH+ [Da]	Abundance Ratio: (controle CARD445) / (remplissage)	Abundance Ratio: (LPS) / (remplissage)	Abundance Ratio: (NButGT) / (remplissage)	Abundance Ratio Adj. P-Value: (controle CARD445) / (remplissage)	Abundance Ratio Adj. P-Value: (LPS) / (remplissage)	Abundance Ratio Adj. P-Value: (NButGT) / (remplissage)	Abundances (Grouped): controle CARD445	Abundances (Grouped): LPS	#DIV/0!	#DIV/0!	#DIV/0!	Quan Info	Found in Sample: [S69] F69: Sample, 1, controle CARD445	Found in Sample: [S80] F80: Sample, 2, controle CARD445	Found in Sample: [S65] F65: Sample, 5, LPS	Found in Sample: [S66] F66: Sample, 6, LPS	Found in Sample: [S61] F61: Sample, 1, NButGT	Found in Sample: [S62] F62: Sample, 2, NButGT	Found in Sample: [S63] F63: Sample, 3, remplissage	Found in Sample: [S64] F64: Sample, 4, remplissage	Confidence (by Search Engine): Sequest HT	Percolator q-Value (by Search Engine): Sequest HT	Percolator PEP (by Search Engine): Sequest HT	XCorr (by Search Engine): Sequest HT	Top Apex RT [min]
	FALSE	High	[R].AMYDYSAQDEDEVSFR.[D]	1xOxidation [M2]	0.000134542	0.000558019	1	2	1	A0A0G2JWS2	A0A0G2JWS2 [899-914]		0	1941.78									#DIV/0!	#DIV/0!	#DIV/0!	No Quan Values	Not Found	High	Not Found	Not Found	Not Found	Not Found	Not Found	Not Found	High	0.0002072	3.298e-06	3.66
	FALSE	High	[K].ATPVTMTPEIER.[V]	1xOxidation [M6]	0.0125519	0.000558019	1	2	4	A0A0G2JWS2	A0A0G2JWS2 [633-644]		0	1360.68	1.96	1.084	0.578	1	1		169.6	93.8	#DIV/0!	#DIV/0!	#DIV/0!		High	High	High	High	Peak Found	Not Found	Peak Found	Peak Found	High	0.0002072	0.001727	2.85	26.19
	FALSE	High	[K].DMPATIDSVFAR.[E]	1xOxidation [M2]	0.0703437	0.00298366	1	2	1	A0A0G2JWS2	A0A0G2JWS2 [104-115]		0	1338.64	0.631	0.01	5.765	1			34.1		#DIV/0!	#DIV/0!	#DIV/0!		Peak Found	High	Not Found	Not Found	Not Found	Peak Found	Peak Found	Peak Found	High	0.001066	0.0192	2.52	39.84
	FALSE	High	[R].EVSQLQSEVAYK.[Q]		0.000979405	0.000558019	1	2	1	A0A0G2JWS2	A0A0G2JWS2 [116-127]		0	1380.7	2.15	1.065	0.756	1	1	1	173	85.7	#DIV/0!	#DIV/0!	#DIV/0!		Peak Found	High	Peak Found	Peak Found	Peak Found	Peak Found	Peak Found	Peak Found	High	0.0002072	5.11e-05	3.71	29.05
	FALSE	High	[R].GFTPVVDDPVTER.[V]		0.0025155	0.000558019	1	2	2	A0A0G2JWS2	A0A0G2JWS2 [734-746]		0	1431.71	1.815	0.921	0.669	1	1	1	164.8	83.6	#DIV/0!	#DIV/0!	#DIV/0!		Peak Found	High	High	Peak Found	Peak Found	Peak Found	Peak Found	Peak Found	High	0.0002072	0.0001874	2.94	35.6
	FALSE	High	[K].GMELSSEVLDIQR.[A]	1xOxidation [M2]	0.00261881	0.000558019	1	2	2	A0A0G2JWS2	A0A0G2JWS2 [424-436]		0	1492.73	3.087	1.263	0.97				195.4	79.9	#DIV/0!	#DIV/0!	#DIV/0!		High	High	Peak Found	Peak Found	Peak Found	Peak Found	Peak Found	Not Found	High	0.0002072	0.0001988	3.22	37.85
	FALSE	High	[K].GMQIDADTLEIQR.[V]	1xOxidation [M2]	0.00159704	0.000558019	1	2	1	A0A0G2JWS2	A0A0G2JWS2 [461-473]		0	1505.73	1.512	0.86	0.495				156.4	89	#DIV/0!	#DIV/0!	#DIV/0!		Peak Found	High	Peak Found	Peak Found	Peak Found	Not Found	Not Found	Peak Found	High	0.0002072	9.996e-05	3.41	33.1
	FALSE	High	[K].GMQVSTDTLDVQR.[A]	1xOxidation [M2]	0.0041004	0.000558019	1	2	3	A0A0G2JWS2	A0A0G2JWS2 [498-510]		0	1465.7	7.342	1.03	0.822		1	1	288.1	40.4	#DIV/0!	#DIV/0!	#DIV/0!		Not Found	High	High	Peak Found	Peak Found	Peak Found	High	Peak Found	High	0.0002072	0.0003699	3.66	26.68
	FALSE	High	[R].KNTQVVSDAAYK.[G]		0.00121872	0.000558019	1	2	1	A0A0G2JWS2	A0A0G2JWS2 [749-760]		1	1323.69	2.805	1.963	6.474	1	1		91.7	64.1	#DIV/0!	#DIV/0!	#DIV/0!		Peak Found	High	Peak Found	Peak Found	Not Found	Peak Found	Peak Found	Peak Found	High	0.0002072	6.921e-05	3.92	19.02
	FALSE	High	[R].IKTTQQNISNVSYKEEVR.[A]		0.000279402	0.000558019	1	2	1	A0A0G2JWS2	A0A0G2JWS2 [583-600]		2	2137.12									#DIV/0!	#DIV/0!	#DIV/0!	No Quan Values	Not Found	High	Not Found	Not Found	Not Found	Not Found	Not Found	Not Found	High	0.0002072	9.044e-06	3.57
	FALSE	High	[K].MLSNYSTVAVTPEIQR.[I]	1xOxidation [M1]	0.0120589	0.000558019	1	2	1	A0A0G2JWS2	A0A0G2JWS2 [567-582]		0	1824.92	0.402	0.01	0.69				76.8		#DIV/0!	#DIV/0!	#DIV/0!		Peak Found	High	Not Found	Not Found	Peak Found	Peak Found	Peak Found	Not Found	High	0.0002072	0.001645	3.27	34.62
	FALSE	High	[R].NQEQLSAVYYK.[G]		0.00478853	0.000558019	1	1	1	A0A0G2JWS2	A0A0G2JWS2 [648-658]		0	1342.66	1.673	0.907	0.667	1	1	1	157.6	85.4	#DIV/0!	#DIV/0!	#DIV/0!		Peak Found	High	Peak Found	Peak Found	Peak Found	Peak Found	Peak Found	Peak Found	High	0.0002072	0.0004557	3.33	29.59
	FALSE	High	[K].TMLDFVETPSYQSSK.[E]	1xOxidation [M2]	0.000957124	0.000558019	1	2	2	A0A0G2JWS2	A0A0G2JWS2 [350-364]		0	1748.8	1.403	1.029	0.01				163.5	119.9	#DIV/0!	#DIV/0!	#DIV/0!		High	High	Peak Found	Peak Found	Not Found	Not Found	Not Found	Peak Found	High	0.0002072	4.947e-05	3.67	36.72
	FALSE	High	[K].TTQQNISNVSYKEEVR.[A]		0.000396884	0.000558019	1	2	2	A0A0G2JWS2	A0A0G2JWS2 [585-600]		1	1895.95	2.101	1.234	0.359	1	1		179	105.1	#DIV/0!	#DIV/0!	#DIV/0!		Peak Found	High	High	Peak Found	Peak Found	Not Found	Peak Found	Peak Found	High	0.0002072	1.47e-05	3.71	24.6
High	Master Protein	F1M951	Tyrosine-protein phosphatase non-receptor type 23 OS=Rattus norvegicus OX=10116 GN=Ptpn23 PE=1 SV=1	0	52.608	14	15	43	15	182.1	137.33	15	cell organization and biogenesis;metabolic process;regulation of biological process;transport	cytoplasm;cytosol;endosome;nucleus	catalytic activity;protein binding	Pf00102, Pf03097, Pf05667, Pf13949	117552	ENSRNOG00000020862.6	Ptpn23			0	1.7053	1.17859	0.668677	103.9	28.1	134.5	90.6	52.1	125.3	88	177.3	High	Peak Found	High	High	High	High	High	High
	Checked	Confidence	Annotated Sequence	Modifications	Qvality PEP	Qvality q-value	# Protein Groups	# Proteins	# PSMs	Master Protein Accessions	Positions in Master Proteins	Modifications in Master Proteins	# Missed Cleavages	Theo. MH+ [Da]	Abundance Ratio: (controle CARD445) / (remplissage)	Abundance Ratio: (LPS) / (remplissage)	Abundance Ratio: (NButGT) / (remplissage)	Abundance Ratio Adj. P-Value: (controle CARD445) / (remplissage)	Abundance Ratio Adj. P-Value: (LPS) / (remplissage)	Abundance Ratio Adj. P-Value: (NButGT) / (remplissage)	Abundances (Grouped): controle CARD445	Abundances (Grouped): LPS	#DIV/0!	#DIV/0!	#DIV/0!	Quan Info	Found in Sample: [S69] F69: Sample, 1, controle CARD445	Found in Sample: [S80] F80: Sample, 2, controle CARD445	Found in Sample: [S65] F65: Sample, 5, LPS	Found in Sample: [S66] F66: Sample, 6, LPS	Found in Sample: [S61] F61: Sample, 1, NButGT	Found in Sample: [S62] F62: Sample, 2, NButGT	Found in Sample: [S63] F63: Sample, 3, remplissage	Found in Sample: [S64] F64: Sample, 4, remplissage	Confidence (by Search Engine): Sequest HT	Percolator q-Value (by Search Engine): Sequest HT	Percolator PEP (by Search Engine): Sequest HT	XCorr (by Search Engine): Sequest HT	Top Apex RT [min]
	FALSE	High	[R].AALPTPALTPEDK.[A]		0.0264995	0.000558019	1	2	3	F1M951	F1M951 [540-552]		0	1323.72	0.521	0.936	0.74	1	1	1	65.2	117.1	#DIV/0!	#DIV/0!	#DIV/0!		High	Peak Found	Peak Found	Peak Found	Peak Found	Peak Found	High	High	High	0.0002072	0.004886	2.69	32.8
	FALSE	High	[R].ALENPDTASLLGR.[I]		0.00424425	0.000558019	1	2	3	F1M951	F1M951 [220-232]		0	1356.71	0.306	0.743	0.928	1	1	1	41.2	99.9	#DIV/0!	#DIV/0!	#DIV/0!		High	Peak Found	High	Peak Found	Peak Found	Peak Found	High	Peak Found	High	0.0002072	0.0003878	3.61	35.56
	FALSE	High	[R].ALTEANVQYAAVR.[R]		0.00280587	0.000558019	1	2	6	F1M951	F1M951 [631-643]		0	1405.74	0.572	0.956	0.887	1	1	1	67	111.9	#DIV/0!	#DIV/0!	#DIV/0!		Peak Found	Peak Found	High	High	High	High	High	High	High	0.0002072	0.0002189	3.99	30.76
	FALSE	High	[K].ASFTNSELHR.[A]		0.0103904	0.000558019	1	2	3	F1M951	F1M951 [510-519]		0	1161.56	0.445	1.041	0.419	1	1	1	61.3	143.4	#DIV/0!	#DIV/0!	#DIV/0!		High	Peak Found	High	High	Peak Found	Peak Found	Peak Found	Peak Found	High	0.0002072	0.001334	2.92	21.77
	FALSE	High	[R].GAAAADLLSSSPESQHGGTQPPGGGQPLLQPTK.[V]		0.00683631	0.000558019	1	2	1	F1M951	F1M951 [1143-1175]		0	3154.58									#DIV/0!	#DIV/0!	#DIV/0!	No Quan Values	High	Not Found	Not Found	Not Found	Not Found	Not Found	Not Found	Not Found	High	0.0002072	0.0007454	4.39
	FALSE	High	[R].GQPMVHGALSVALSSVR.[T]	1xOxidation [M4]	0.0168979	0.000558019	1	2	1	F1M951	F1M951 [1338-1354]		0	1724.91	0.01	0.892	0.917		1	1		127	#DIV/0!	#DIV/0!	#DIV/0!		Not Found	Not Found	High	Peak Found	Peak Found	Peak Found	Peak Found	Peak Found	High	0.0002072	0.002624	3.9	35.94
	FALSE	High	[R].LIEQDPYEHPER.[L]		0.00552798	0.000558019	1	2	3	F1M951	F1M951 [1189-1200]		0	1525.73	0.649	0.972	0.701	1	1	1	78.1	117	#DIV/0!	#DIV/0!	#DIV/0!		High	Peak Found	Peak Found	Peak Found	High	Peak Found	Peak Found	Peak Found	High	0.0002072	0.000557	2.76	24.33
	FALSE	High	[R].LLSGPLDQVR.[A]		0.0557313	0.00251029	1	2	1	F1M951	F1M951 [530-539]		0	1097.63	0.653	0.784	0.464	1	1	1	90	108.1	#DIV/0!	#DIV/0!	#DIV/0!		High	Peak Found	Peak Found	Peak Found	Peak Found	Peak Found	Peak Found	Peak Found	High	0.0008988	0.01388	1.85	34.12
	FALSE	High	[K].LQETLGQAGAGPGPSVTK.[A]		0.000853094	0.000558019	1	2	5	F1M951	F1M951 [473-490]		0	1710.9	0.404	0.89	0.477		1	1	58.3	128.5	#DIV/0!	#DIV/0!	#DIV/0!		High	Not Found	High	High	Peak Found	Peak Found	High	High	High	0.0002072	4.199e-05	4.18	28.51
	FALSE	High	[K].LQQELESFR.[G]		0.0423639	0.00110773	1	2	1	F1M951	F1M951 [1204-1212]		0	1149.59	0.317	0.913	0.01	1	1		56.9	163.8	#DIV/0!	#DIV/0!	#DIV/0!		High	Peak Found	Peak Found	Peak Found	Not Found	Not Found	Peak Found	Peak Found	High	0.0004046	0.009426	2.5	30.83
	FALSE	High	[K].LVPMAAHEASSLYSEEK.[A]	1xOxidation [M4]	0.0168979	0.000558019	1	2	2	F1M951	F1M951 [360-376]		0	1877.89	0.486	0.535	1.073	1	1	1	62.8	69.2	#DIV/0!	#DIV/0!	#DIV/0!		High	Peak Found	High	Peak Found	Peak Found	Peak Found	Peak Found	Peak Found	High	0.0002072	0.002623	2.3	29.14
	FALSE	High	[K].NYGENPEAYNEELK.[K]		0.00341156	0.000558019	1	1	5	F1M951	F1M951 [33-46]		0	1669.73	0.938	1.08	0.994		1	1	93.5	107.6	#DIV/0!	#DIV/0!	#DIV/0!		High	Not Found	High	High	Peak Found	High	Peak Found	High	High	0.0002072	0.0002862	2.69	30.06
	FALSE	High	[R].REEGEAAEAGDQPEELR.[S]		0.000383416	0.000558019	1	2	7	F1M951	F1M951 [733-749]		1	1885.85	0.637	1.011	0.369	1	1	1	84.5	134	#DIV/0!	#DIV/0!	#DIV/0!		High	Peak Found	High	High	Peak Found	High	High	High	High	0.0002072	1.396e-05	4.47	22.41
	FALSE	High	[K].SQEGKDFYADLESK.[V]		0.0495665	0.00251029	1	2	1	F1M951	F1M951 [674-687]		1	1616.74	0.907	1.438	0.631	1			91.2	144.7	#DIV/0!	#DIV/0!	#DIV/0!		High	Peak Found	Peak Found	Not Found	Peak Found	Not Found	Peak Found	Peak Found	High	0.0008988	0.01178	2.58	30.51
	FALSE	High	[K].VYLEQNLAAQDNVLR.[A]		0.00206879	0.000558019	1	2	1	F1M951	F1M951 [616-630]		0	1745.92	0.536	0.967	0.773		1	1	65.5	118.1	#DIV/0!	#DIV/0!	#DIV/0!		High	Not Found	Peak Found	Peak Found	Peak Found	Peak Found	Peak Found	Peak Found	High	0.0002072	0.0001437	3.59	38.96
High	Master Protein	A0A096MJ01	LIM domain-binding 3 OS=Rattus norvegicus OX=10116 GN=Ldb3 PE=1 SV=1	0	52.393	31	15	49	5	76.8	160.18	15	cell organization and biogenesis	cytoskeleton	metal ion binding;protein binding	Pf00412, Pf00595	498587	ENSRNOG00000059166.1	Ldb3			10	0.831097	1.58686	0.418596	63.3	152.8	104	75.6	37.7	81.6	74.9	210.1	High	High	High	High	Peak Found	Peak Found	High	High
	Checked	Confidence	Annotated Sequence	Modifications	Qvality PEP	Qvality q-value	# Protein Groups	# Proteins	# PSMs	Master Protein Accessions	Positions in Master Proteins	Modifications in Master Proteins	# Missed Cleavages	Theo. MH+ [Da]	Abundance Ratio: (controle CARD445) / (remplissage)	Abundance Ratio: (LPS) / (remplissage)	Abundance Ratio: (NButGT) / (remplissage)	Abundance Ratio Adj. P-Value: (controle CARD445) / (remplissage)	Abundance Ratio Adj. P-Value: (LPS) / (remplissage)	Abundance Ratio Adj. P-Value: (NButGT) / (remplissage)	Abundances (Grouped): controle CARD445	Abundances (Grouped): LPS	#DIV/0!	#DIV/0!	#DIV/0!	Quan Info	Found in Sample: [S69] F69: Sample, 1, controle CARD445	Found in Sample: [S80] F80: Sample, 2, controle CARD445	Found in Sample: [S65] F65: Sample, 5, LPS	Found in Sample: [S66] F66: Sample, 6, LPS	Found in Sample: [S61] F61: Sample, 1, NButGT	Found in Sample: [S62] F62: Sample, 2, NButGT	Found in Sample: [S63] F63: Sample, 3, remplissage	Found in Sample: [S64] F64: Sample, 4, remplissage	Confidence (by Search Engine): Sequest HT	Percolator q-Value (by Search Engine): Sequest HT	Percolator PEP (by Search Engine): Sequest HT	XCorr (by Search Engine): Sequest HT	Top Apex RT [min]
	FALSE	High	[K].AAQSQLSQGDLVVAIDGVNTDTMTHLEAQNK.[I]	1xOxidation [M23]	0.0755638	0.00338498	2	4	1	A0A096MKD4; A0A096MJ01	A0A096MKD4 [38-68]; A0A096MJ01 [38-68]		0	3270.59	0.01	0.615	0.01					152.3	#DIV/0!	#DIV/0!	#DIV/0!	Shared	Not Found	Not Found	Peak Found	High	Not Found	Not Found	Not Found	Peak Found	High	0.001206	0.0214	3.98	42.79
	FALSE	High	[K].ASGAGLLGGSLPVK.[D]		0.000143333	0.000558019	1	1	3	A0A096MJ01	A0A096MJ01 [222-235]		0	1226.71	0.33	0.595	0.32	1	1	1	58.7	106.1	#DIV/0!	#DIV/0!	#DIV/0!		High	High	Peak Found	High	Peak Found	Peak Found	Peak Found	Peak Found	High	0.0002072	3.593e-06	3.7	37.2
	FALSE	High	[K].DFNMPLTISR.[I]	1xOxidation [M4]	0.0200524	0.000558019	2	4	4	A0A096MKD4; A0A096MJ01	A0A096MKD4 [22-31]; A0A096MJ01 [22-31]		0	1209.59	0.375	0.624	0.531	1	1	1	59.4	98.6	#DIV/0!	#DIV/0!	#DIV/0!	Shared	Peak Found	High	High	High	Peak Found	Peak Found	High	Peak Found	High	0.0002072	0.003311	2.91	35.3
	FALSE	High	[K].DLAVDSASPVYQAVIK.[T]		0.000560521	0.000558019	2	4	6	A0A096MKD4; A0A096MJ01	A0A096MKD4 [189-204]; A0A096MJ01 [236-251]		0	1675.89	0.297	0.508	0.514	1	1	1	51.2	87.6	#DIV/0!	#DIV/0!	#DIV/0!	Shared	High	High	High	High	Peak Found	Peak Found	Peak Found	High	High	0.0002072	2.356e-05	4.27	43.59
	FALSE	High	[K].DPSLDTNSSLATPSPSPEAR.[A]		8.89052e-05	0.000558019	1	1	3	A0A096MJ01	A0A096MJ01 [108-127]		0	2041.97	0.682	0.351	0.01				134.2	69	#DIV/0!	#DIV/0!	#DIV/0!		Peak Found	High	High	Peak Found	Not Found	Not Found	Not Found	High	High	0.0002072	1.86e-06	4.68	32.86
	FALSE	High	[R].EMAQMYQMSLR.[G]	3xOxidation [M2; M5; M8]	0.00691523	0.000558019	1	1	2	A0A096MJ01	A0A096MJ01 [209-219]		0	1435.6	1.95	0.818	0.01				207	86.9	#DIV/0!	#DIV/0!	#DIV/0!		High	High	Peak Found	Not Found	Not Found	Not Found	Not Found	Peak Found	High	0.0002072	0.0007614	2.67	23
	FALSE	High	[R].GAPAYNPTGPQVTPLAR.[G]		0.000235105	0.000558019	2	3	6	A0A096MKD4; A0A096MJ01	A0A096MKD4 [469-485]; A0A096MJ01 [516-532]		0	1709.9	1.383	0.643	0.563	1	1	1	154.1	71.6	#DIV/0!	#DIV/0!	#DIV/0!	Shared	Peak Found	High	High	High	High	Peak Found	Peak Found	High	High	0.0002072	7.125e-06	4.02	32.88
	FALSE	High	[R].GPFLVAMGR.[S]	1xOxidation [M7]	0.122306	0.00575804	2	3	2	A0A096MKD4; A0A096MJ01	A0A096MKD4 [512-520]; A0A096MJ01 [559-567]		0	963.508	1.191	0.836	0.589	1	1	1	131.7	92.5	#DIV/0!	#DIV/0!	#DIV/0!	Shared	High	High	Peak Found	Peak Found	Peak Found	Peak Found	Peak Found	Peak Found	High	0.002034	0.04234	2.11	30.17
	FALSE	High	[R].ILAQMTGTEYMQDPDEEALRR.[S]	2xOxidation [M5; M11]	0.0171899	0.000558019	2	4	2	A0A096MKD4; A0A096MJ01	A0A096MKD4 [230-250]; A0A096MJ01 [277-297]		1	2499.15	1.123	0.817	0.172	1	1		144.4	105	#DIV/0!	#DIV/0!	#DIV/0!	Shared	Peak Found	High	Peak Found	Peak Found	Peak Found	Not Found	Peak Found	High	High	0.0002072	0.002688	2.83	29.86
	FALSE	High	[K].IMGEVMHALR.[Q]	2xOxidation [M2; M6]	0.0347798	0.000558019	2	3	3	A0A096MKD4; A0A096MJ01	A0A096MKD4 [569-578]; A0A096MJ01 [616-625]		0	1188.59	0.674	0.851	0.465	1	1	1	90.1	113.8	#DIV/0!	#DIV/0!	#DIV/0!	Shared	Peak Found	High	High	High	Peak Found	Peak Found	Peak Found	Peak Found	High	0.0002072	0.007166	2.12	20.24
	FALSE	High	[R].LQGGKDFNMPLTISR.[I]	1xOxidation [M9]	0.0277306	0.000558019	2	4	1	A0A096MKD4; A0A096MJ01	A0A096MKD4 [17-31]; A0A096MJ01 [17-31]		1	1692.87	100						400		#DIV/0!	#DIV/0!	#DIV/0!	Shared	Not Found	High	Not Found	Not Found	Not Found	Not Found	Not Found	Not Found	High	0.0002072	0.00521	3.01	29.73
	FALSE	High	[R].LYNNPIGLYSAETLR.[E]		0.000313479	0.000558019	1	1	5	A0A096MJ01	A0A096MJ01 [194-208]		0	1723.9	0.338	0.681	0.346	0.975833	1	1	57.2	115.1	#DIV/0!	#DIV/0!	#DIV/0!		High	High	High	High	Peak Found	Peak Found	High	Peak Found	High	0.0002072	1.055e-05	4.02	44.29
	FALSE	High	[K].RPIPISTTAPPIQSPLPVIPHQK.[VD]		0.00391616	0.000558019	2	4	5	A0A096MKD4; A0A096MJ01	A0A096MKD4 [85-107]; A0A096MJ01 [85-107]		0	2487.44	0.069	1.048	0.204		1		12	180.6	#DIV/0!	#DIV/0!	#DIV/0!	Shared	Not Found	Peak Found	High	High	Peak Found	Not Found	Peak Found	High	High	0.0002072	0.0003451	3.97	38.39
	FALSE	High	[K].SASYNLSLTLQK.[S]		0.0133675	0.000558019	2	4	4	A0A096MKD4; A0A096MJ01	A0A096MKD4 [71-82]; A0A096MJ01 [71-82]		0	1324.71	0.259	1.159	0.809		1	1	32.2	143.6	#DIV/0!	#DIV/0!	#DIV/0!	Shared	High	Not Found	High	High	Peak Found	Peak Found	Peak Found	High	High	0.0002072	0.001891	3.12	36.63
	FALSE	High	[K].VLPGPSQPR.[L]		0.0554217	0.00251029	1	1	2	A0A096MJ01	A0A096MJ01 [185-193]		0	950.542	21.3	0.3	0.01				377	5.3	#DIV/0!	#DIV/0!	#DIV/0!		High	High	Peak Found	Not Found	Not Found	Not Found	Not Found	Peak Found	High	0.0008988	0.01377	2.12	21.98
High	Master Protein	Q9Z2Q1	Protein transport protein Sec31A OS=Rattus norvegicus OX=10116 GN=Sec31a PE=1 SV=2	0	52.111	11	10	18	10	135.2	63.71	10	cell organization and biogenesis;response to stimulus;transport	cytoplasm;cytosol;endoplasmic reticulum;endosome;membrane	protein binding	Pf12931	93646		Sec31a	MHC class II antigen presentation; COPII (Coat Protein 2) Mediated Vesicle Transport; Antigen Presentation: Folding, assembly and peptide loading of class I MHC	Protein processing in endoplasmic reticulum	0	0.182852	0.874605	1.24096	84.2	434.8	50.5	44.4	21.7	81.3	19.6	63.4	High	High	High	Peak Found	Peak Found	Peak Found	Peak Found	Peak Found
	Checked	Confidence	Annotated Sequence	Modifications	Qvality PEP	Qvality q-value	# Protein Groups	# Proteins	# PSMs	Master Protein Accessions	Positions in Master Proteins	Modifications in Master Proteins	# Missed Cleavages	Theo. MH+ [Da]	Abundance Ratio: (controle CARD445) / (remplissage)	Abundance Ratio: (LPS) / (remplissage)	Abundance Ratio: (NButGT) / (remplissage)	Abundance Ratio Adj. P-Value: (controle CARD445) / (remplissage)	Abundance Ratio Adj. P-Value: (LPS) / (remplissage)	Abundance Ratio Adj. P-Value: (NButGT) / (remplissage)	Abundances (Grouped): controle CARD445	Abundances (Grouped): LPS	#DIV/0!	#DIV/0!	#DIV/0!	Quan Info	Found in Sample: [S69] F69: Sample, 1, controle CARD445	Found in Sample: [S80] F80: Sample, 2, controle CARD445	Found in Sample: [S65] F65: Sample, 5, LPS	Found in Sample: [S66] F66: Sample, 6, LPS	Found in Sample: [S61] F61: Sample, 1, NButGT	Found in Sample: [S62] F62: Sample, 2, NButGT	Found in Sample: [S63] F63: Sample, 3, remplissage	Found in Sample: [S64] F64: Sample, 4, remplissage	Confidence (by Search Engine): Sequest HT	Percolator q-Value (by Search Engine): Sequest HT	Percolator PEP (by Search Engine): Sequest HT	XCorr (by Search Engine): Sequest HT	Top Apex RT [min]
	FALSE	High	[K].AQDGSNPLSLQDLIEK.[V]		0.000229755	0.000558019	1	3	1	Q9Z2Q1	Q9Z2Q1 [708-723]		0	1727.88	1.5	0.983	2.715				96.8	63.4	#DIV/0!	#DIV/0!	#DIV/0!		Peak Found	High	Peak Found	Peak Found	Not Found	Peak Found	Not Found	Peak Found	High	0.0002072	6.869e-06	3.85	46.74
	FALSE	High	[K].KIDASQTDFEK.[N]		0.103619	0.00534179	1	3	1	Q9Z2Q1	Q9Z2Q1 [460-470]		1	1281.63	5.585	0.378	0.617				294.7	19.9	#DIV/0!	#DIV/0!	#DIV/0!		Not Found	High	Peak Found	Not Found	Peak Found	Not Found	Peak Found	Not Found	High	0.001884	0.03348	2.89	22.64
	FALSE	High	[R].LESEGDSLLR.[T]		0.0438164	0.00164868	1	3	1	Q9Z2Q1	Q9Z2Q1 [676-685]		0	1118.57	100	100					360.4	39.6	#DIV/0!	#DIV/0!	#DIV/0!		Peak Found	High	Peak Found	Peak Found	Not Found	Not Found	Not Found	Not Found	High	0.0005995	0.009924	2.33	29.08
	FALSE	High	[K].IIAGDKEVVIAQK.[D]		0.000370405	0.000558019	1	3	1	Q9Z2Q1	Q9Z2Q1 [106-118]		1	1383.82	2.556	0.711	0.751	1	1	1	203.7	56.7	#DIV/0!	#DIV/0!	#DIV/0!		Peak Found	High	Peak Found	Peak Found	Peak Found	Peak Found	Peak Found	Peak Found	High	0.0002072	1.327e-05	4.04	25.34
	FALSE	High	[K].LVTFENVTGQPQQGAEQPR.[R]		1.24954e-05	0.000558019	1	3	4	Q9Z2Q1	Q9Z2Q1 [404-422]		0	2099.05	4.376	0.494	2.625				206.1	23.2	#DIV/0!	#DIV/0!	#DIV/0!		High	High	Not Found	Peak Found	Not Found	Peak Found	Not Found	Peak Found	High	0.0002072	1.233e-07	4.81	35.36
	FALSE	High	[R].QVQHILASASPSGR.[A]		0.00109883	0.000558019	1	3	2	Q9Z2Q1	Q9Z2Q1 [179-192]		0	1450.78	2.677	0.204	0.364	1	1	1	252.3	19.2	#DIV/0!	#DIV/0!	#DIV/0!		Peak Found	High	Peak Found	Peak Found	Peak Found	Peak Found	Peak Found	Peak Found	High	0.0002072	5.955e-05	4.23	23.58
	FALSE	High	[R].VAQSDGEESPAEEGQLLGER.[I]		1.22923e-06	0.000558019	1	3	3	Q9Z2Q1	Q9Z2Q1 [523-542]		0	2100.97	2.187	0.357	0.01				246.8	40.3	#DIV/0!	#DIV/0!	#DIV/0!		High	High	Peak Found	Not Found	Not Found	Not Found	Not Found	Peak Found	High	0.0002072	5.049e-09	5.09	32.26
	FALSE	High	[R].VDGSDVALKDSDR.[V]		5.42012e-05	0.000558019	1	3	1	Q9Z2Q1	Q9Z2Q1 [510-522]		1	1376.67	100	100	100				295.8	41.1	#DIV/0!	#DIV/0!	#DIV/0!		Peak Found	High	Peak Found	Not Found	Peak Found	Not Found	Not Found	Not Found	High	0.0002072	9.384e-07	4.4	21.1
	FALSE	High	[R].VYSIMGGSIDGLR.[Q]	1xOxidation [M5]	0.0126964	0.000558019	1	3	3	Q9Z2Q1	Q9Z2Q1 [330-342]		0	1383.69	2.554	1.264	1.086	1	1	1	173	85.6	#DIV/0!	#DIV/0!	#DIV/0!		High	High	High	Peak Found	Peak Found	Peak Found	Peak Found	Peak Found	High	0.0002072	0.001764	2.71	36.27
	FALSE	High	[K].YLELLGYR.[R]		0.0755638	0.00338498	1	3	1	Q9Z2Q1	Q9Z2Q1 [488-495]		0	1026.56	1.039	1.05	1.127				98.6	99.6	#DIV/0!	#DIV/0!	#DIV/0!		Peak Found	High	Peak Found	Not Found	Peak Found	Peak Found	Not Found	Peak Found	High	0.001206	0.02134	2.18	42.51
High	Master Protein	D3ZZT9	Collagen type XIV alpha 1 chain OS=Rattus norvegicus OX=10116 GN=Col14a1 PE=1 SV=3	0	52.011	14	16	35	16	192.4	115.8	16	cell organization and biogenesis;regulation of biological process	extracellular	protein binding;RNA binding	Pf00041, Pf00092, Pf01391, Pf13519		ENSRNOG00000026415.6		Collagen chain trimerization; Assembly of collagen fibrils and other multimeric structures		0	1.76797	1.32346	0.488147	105.4	22.6	182.9	43.4	42.6	103.6	84.4	215.1	High	High	High	High	High	Peak Found	High	High
	Checked	Confidence	Annotated Sequence	Modifications	Qvality PEP	Qvality q-value	# Protein Groups	# Proteins	# PSMs	Master Protein Accessions	Positions in Master Proteins	Modifications in Master Proteins	# Missed Cleavages	Theo. MH+ [Da]	Abundance Ratio: (controle CARD445) / (remplissage)	Abundance Ratio: (LPS) / (remplissage)	Abundance Ratio: (NButGT) / (remplissage)	Abundance Ratio Adj. P-Value: (controle CARD445) / (remplissage)	Abundance Ratio Adj. P-Value: (LPS) / (remplissage)	Abundance Ratio Adj. P-Value: (NButGT) / (remplissage)	Abundances (Grouped): controle CARD445	Abundances (Grouped): LPS	#DIV/0!	#DIV/0!	#DIV/0!	Quan Info	Found in Sample: [S69] F69: Sample, 1, controle CARD445	Found in Sample: [S80] F80: Sample, 2, controle CARD445	Found in Sample: [S65] F65: Sample, 5, LPS	Found in Sample: [S66] F66: Sample, 6, LPS	Found in Sample: [S61] F61: Sample, 1, NButGT	Found in Sample: [S62] F62: Sample, 2, NButGT	Found in Sample: [S63] F63: Sample, 3, remplissage	Found in Sample: [S64] F64: Sample, 4, remplissage	Confidence (by Search Engine): Sequest HT	Percolator q-Value (by Search Engine): Sequest HT	Percolator PEP (by Search Engine): Sequest HT	XCorr (by Search Engine): Sequest HT	Top Apex RT [min]
	FALSE	High	[R].EAGVELFAIGVK.[N]		0.00257403	0.000558019	1	1	5	D3ZZT9	D3ZZT9 [285-296]		0	1232.69	0.494	0.561	0.332	1	1	1	82.8	94	#DIV/0!	#DIV/0!	#DIV/0!		High	High	Peak Found	Peak Found	High	Peak Found	High	High	High	0.0002072	0.0001942	3.62	45.32
	FALSE	High	[K].ETLLDAIR.[H]		0.128959	0.00694243	1	1	2	D3ZZT9	D3ZZT9 [1092-1099]		0	930.525	0.312	0.75	0.417	1	1	1	50.4	121	#DIV/0!	#DIV/0!	#DIV/0!		High	Peak Found	Peak Found	Peak Found	Peak Found	Peak Found	Peak Found	High	High	0.002448	0.04579	2.19	40.43
	FALSE	High	[R].GGKPEEVVADGR.[V]		0.00407691	0.000558019	1	1	1	D3ZZT9	D3ZZT9 [393-404]		0	1213.62	2.192	0.01	0.941	1		1	212.1		#DIV/0!	#DIV/0!	#DIV/0!		High	Peak Found	Not Found	Not Found	Peak Found	Peak Found	Peak Found	Peak Found	High	0.0002072	0.0003645	2.95	19.51
	FALSE	High	[K].IGADGTQVAMVQFTDDPR.[T]	1xOxidation [M10]	0.00668115	0.000558019	1	1	1	D3ZZT9	D3ZZT9 [1063-1080]		0	1936.91	0.568	1.016	0.4				76.2	136.2	#DIV/0!	#DIV/0!	#DIV/0!		High	Not Found	Peak Found	Not Found	Peak Found	Not Found	Peak Found	Peak Found	High	0.0002072	0.0007217	3.2	35.57
	FALSE	High	[K].IGILITDGK.[S]		0.0676769	0.00251029	1	1	2	D3ZZT9	D3ZZT9 [263-271]		0	929.567	0.219	0.579	0.553	0.998408	1	1	37.2	98.6	#DIV/0!	#DIV/0!	#DIV/0!		High	Peak Found	High	Peak Found	Peak Found	Peak Found	Peak Found	Peak Found	High	0.0008988	0.01828	2.32	34.79
	FALSE	High	[K].LQEIEGPSVSIMQK.[T]	1xOxidation [M12]	0.00108626	0.000558019	1	1	2	D3ZZT9	D3ZZT9 [989-1002]		0	1574.81	0.691	0.698	1.505	1	1		71	71.7	#DIV/0!	#DIV/0!	#DIV/0!		High	High	Peak Found	Peak Found	Not Found	Peak Found	Peak Found	Peak Found	High	0.0002072	5.871e-05	3.1	32.07
	FALSE	High	[R].ITWDPPSAPVK.[G]		0.0129904	0.000558019	1	1	1	D3ZZT9	D3ZZT9 [845-855]		0	1210.65	100	100	100				95.3	81.3	#DIV/0!	#DIV/0!	#DIV/0!		High	Peak Found	Peak Found	Not Found	Not Found	Peak Found	Not Found	Not Found	High	0.0002072	0.001825	2.66	34.82
	FALSE	High	[R].IVLESLQDTQAQESTVGGGVNR.[H]		0.000361977	0.000558019	1	1	4	D3ZZT9	D3ZZT9 [948-969]		0	2301.17	100	100	100				97.4	221	#DIV/0!	#DIV/0!	#DIV/0!		High	Not Found	High	Not Found	High	Not Found	Not Found	High	High	0.0002072	1.292e-05	3.51	36.94
	FALSE	High	[R].NFLENLVTAFNVGSEK.[T]		0.00048264	0.000558019	1	1	2	D3ZZT9	D3ZZT9 [180-195]		0	1781.91									#DIV/0!	#DIV/0!	#DIV/0!	No Quan Values	Not Found	Not Found	High	Not Found	Not Found	Not Found	Not Found	High	High	0.0002072	1.916e-05	4.7
	FALSE	High	[K].NLMSSTEYQIAVFAVSAHTASEGLR.[G]	1xOxidation [M3]	0.00292109	0.000558019	1	1	1	D3ZZT9	D3ZZT9 [412-436]		0	2698.31	0.01	1.218	2.334					107.1	#DIV/0!	#DIV/0!	#DIV/0!		Not Found	Not Found	High	Peak Found	Not Found	Peak Found	Peak Found	Not Found	High	0.0002072	0.0002297	5.41	50.55
	FALSE	High	[R].NLVVDDEAATSLR.[V]		0.00378342	0.000558019	1	1	3	D3ZZT9	D3ZZT9 [741-753]		0	1402.72	0.245	0.433	0.354	1	1	1	48.2	85.2	#DIV/0!	#DIV/0!	#DIV/0!		High	Peak Found	High	Peak Found	Peak Found	Peak Found	Peak Found	High	High	0.0002072	0.0003294	3.02	33.88
	FALSE	High	[K].TLPTSGPQNLR.[V]		0.0554217	0.00251029	1	1	1	D3ZZT9	D3ZZT9 [824-834]		0	1183.64	0.76	0.801	0.508	1	1	1	99.1	104.4	#DIV/0!	#DIV/0!	#DIV/0!		Peak Found	Peak Found	High	Peak Found	Peak Found	Peak Found	Peak Found	Peak Found	High	0.0008988	0.01381	2.38	25.8
	FALSE	High	[K].VIVVITDGR.[S]		0.0468676	0.00216915	1	1	1	D3ZZT9	D3ZZT9 [1135-1143]		0	971.588	0.383	0.672	0.577	1	1	1	58.2	102.1	#DIV/0!	#DIV/0!	#DIV/0!		High	Peak Found	Peak Found	Peak Found	Peak Found	Peak Found	Peak Found	Peak Found	High	0.0007835	0.01091	2.41	30.83
	FALSE	High	[K].VTVTPIYTVGEGVSVSAPGK.[T]		0.00937201	0.000558019	1	1	5	D3ZZT9	D3ZZT9 [804-823]		0	1961.06	0.14	0.551	0.408		1	1	26.6	105	#DIV/0!	#DIV/0!	#DIV/0!		High	Not Found	High	High	Peak Found	Peak Found	Peak Found	High	High	0.0002072	0.001155	3.44	41.15
	FALSE	High	[R].VTYLTAQGDPKEEVVMVPGVQNSLLLK.[N]	1xOxidation [M16]	0.0125519	0.000558019	1	1	1	D3ZZT9	D3ZZT9 [768-794]		1	2944.57	0.613	1.63	0.01				75.6	201	#DIV/0!	#DIV/0!	#DIV/0!		High	Not Found	Peak Found	Not Found	Not Found	Not Found	Not Found	Peak Found	High	0.0002072	0.001736	3.94	45.94
	FALSE	High	[R].YTAILNQIPSQSSSIR.[T]		0.00492807	0.000558019	1	1	3	D3ZZT9	D3ZZT9 [1633-1648]		0	1777.94	0.67	0.37	0.01				131.4	72.5	#DIV/0!	#DIV/0!	#DIV/0!		High	Not Found	High	Peak Found	Not Found	Not Found	Not Found	High	High	0.0002072	0.0004733	3.43	37.63
High	Master Protein	D3ZN95	Host cell factor C1 OS=Rattus norvegicus OX=10116 GN=Hcfc1 PE=1 SV=1	0	50.737	11	13	22	13	209	71.82	13	cell organization and biogenesis;metabolic process;regulation of biological process;response to stimulus	cytoplasm;membrane;nucleus	catalytic activity;protein binding	Pf01344, Pf13415, Pf13418, Pf13854, Pf13964	363519	ENSRNOG00000051948.1	Hcfc1	UCH proteinases; HATs acetylate histones	Herpes simplex infection	0	0.196171	1.70494	0.810774	65.1	378.9	38	49.1	9.3	111.1	18	130.5	High	High	High	Peak Found	Peak Found	Peak Found	Peak Found	High
	Checked	Confidence	Annotated Sequence	Modifications	Qvality PEP	Qvality q-value	# Protein Groups	# Proteins	# PSMs	Master Protein Accessions	Positions in Master Proteins	Modifications in Master Proteins	# Missed Cleavages	Theo. MH+ [Da]	Abundance Ratio: (controle CARD445) / (remplissage)	Abundance Ratio: (LPS) / (remplissage)	Abundance Ratio: (NButGT) / (remplissage)	Abundance Ratio Adj. P-Value: (controle CARD445) / (remplissage)	Abundance Ratio Adj. P-Value: (LPS) / (remplissage)	Abundance Ratio Adj. P-Value: (NButGT) / (remplissage)	Abundances (Grouped): controle CARD445	Abundances (Grouped): LPS	#DIV/0!	#DIV/0!	#DIV/0!	Quan Info	Found in Sample: [S69] F69: Sample, 1, controle CARD445	Found in Sample: [S80] F80: Sample, 2, controle CARD445	Found in Sample: [S65] F65: Sample, 5, LPS	Found in Sample: [S66] F66: Sample, 6, LPS	Found in Sample: [S61] F61: Sample, 1, NButGT	Found in Sample: [S62] F62: Sample, 2, NButGT	Found in Sample: [S63] F63: Sample, 3, remplissage	Found in Sample: [S64] F64: Sample, 4, remplissage	Confidence (by Search Engine): Sequest HT	Percolator q-Value (by Search Engine): Sequest HT	Percolator PEP (by Search Engine): Sequest HT	XCorr (by Search Engine): Sequest HT	Top Apex RT [min]
	FALSE	High	[R].AVTTVTQSTPVPGPSVPPPEELQVSPGPR.[Q]		0.00263391	0.000558019	1	1	1	D3ZN95	D3ZN95 [1492-1520]		0	2924.54	100						400		#DIV/0!	#DIV/0!	#DIV/0!		Not Found	High	Not Found	Not Found	Not Found	Not Found	Not Found	Not Found	High	0.0002072	0.0002002	3.68	41.88
[truncated: 2,718 more rows]
