# Supplementary material for: An O-GlcNAcylomic Approach Reveals ACLY as a Potential Target in Sepsis in the Young Rat
Source: Int J Mol Sci. 2021 Aug 26;22(17):9236. doi: 10.3390/ijms22179236 (PMC8430499; doi:10.3390/ijms22179236)
Supplement: Supplementary file 1 [file ijms-22-09236-s001.zip › ijms-1329913-Supplementary files-final/Supplementary files/Table S6/Table S6_Lane_D_full_180_120_kDa.xlsx]

## Sheet: Proteins
Protein FDR Confidence: Combined	Master	Accession	Description	Exp. q-value: Combined	Sum PEP Score	Coverage [%]	# Peptides	# PSMs	# Unique Peptides	MW [kDa]	Score Sequest HT: Sequest HT	# Peptides (by Search Engine): Sequest HT	Biological Process	Cellular Component	Molecular Function	Pfam IDs	Entrez Gene ID	Ensembl Gene ID	Gene Symbol	Reactome Pathways	KEGG Pathways	# Razor Peptides	Abundance Ratio: (LPS) / (controle CARD445)	Abundance Ratio: (remplissage) / (LPS)	Abundance Ratio: (NButGT) / (remplissage)	Abundances (by Bio. Rep.): controle CARD445,1	Abundances (by Bio. Rep.): controle CARD445,2	Abundances (by Bio. Rep.): LPS,5	Abundances (by Bio. Rep.): LPS,6	Abundances (by Bio. Rep.): NButGT,1	Abundances (by Bio. Rep.): NButGT,2	Abundances (by Bio. Rep.): remplissage,3	Abundances (by Bio. Rep.): remplissage,4	Found in Sample: [S70] F70: Sample, 1, controle CARD445	Found in Sample: [S80] F80: Sample, 2, controle CARD445	Found in Sample: [S58] F58: Sample, 5, LPS	Found in Sample: [S59] F59: Sample, 6, LPS	Found in Sample: [S54] F54: Sample, 1, NButGT	Found in Sample: [S55] F55: Sample, 2, NButGT	Found in Sample: [S56] F56: Sample, 3, remplissage	Found in Sample: [S57] F57: Sample, 4, remplissage	Modifications
High	Master Protein	P12785	Fatty acid synthase OS=Rattus norvegicus OX=10116 GN=Fasn PE=1 SV=3	0	291.179	34	55	137	55	272.5	478.28	55	cell differentiation;metabolic process;response to stimulus	cytoplasm;cytosol;Golgi;membrane;mitochondrion	catalytic activity;nucleotide binding;protein binding;RNA binding	Pf00106, Pf00107, Pf00109, Pf00698, Pf00975, Pf02801, Pf08241, Pf08242, Pf08659, Pf12847, Pf13489, Pf13602, Pf13847, Pf14765	50671	ENSRNOG00000045636.2	Fasn	Vitamin B5 (pantothenate) metabolism; ChREBP activates metabolic gene expression; Fatty acyl-CoA biosynthesis	Fatty acid metabolism; Fatty acid biosynthesis; Metabolic pathways; AMPK signaling pathway; Insulin signaling pathway	0	17.3333	23.9936	0.0244456	0.8	1	23.4	7.8	5.4	12.9	731.6	17	Peak Found	Peak Found	Peak Found	Peak Found	Peak Found	Peak Found	High	Peak Found
	Checked	Confidence	Annotated Sequence	Modifications	Qvality PEP	Qvality q-value	# Protein Groups	# Proteins	# PSMs	Master Protein Accessions	Positions in Master Proteins	Modifications in Master Proteins	# Missed Cleavages	Theo. MH+ [Da]	Abundance Ratio: (controle CARD445) / (remplissage)	Abundance Ratio: (LPS) / (remplissage)	Abundance Ratio: (NButGT) / (remplissage)	Abundance Ratio Adj. P-Value: (controle CARD445) / (remplissage)	Abundance Ratio Adj. P-Value: (LPS) / (remplissage)	Abundance Ratio Adj. P-Value: (NButGT) / (remplissage)	Abundances (Grouped): controle CARD445	Abundances (Grouped): LPS	#DIV/0!	#DIV/0!	#DIV/0!	Quan Info	Found in Sample: [S70] F70: Sample, 1, controle CARD445	Found in Sample: [S80] F80: Sample, 2, controle CARD445	Found in Sample: [S58] F58: Sample, 5, LPS	Found in Sample: [S59] F59: Sample, 6, LPS	Found in Sample: [S54] F54: Sample, 1, NButGT	Found in Sample: [S55] F55: Sample, 2, NButGT	Found in Sample: [S56] F56: Sample, 3, remplissage	Found in Sample: [S57] F57: Sample, 4, remplissage	Confidence (by Search Engine): Sequest HT	Percolator q-Value (by Search Engine): Sequest HT	Percolator PEP (by Search Engine): Sequest HT	XCorr (by Search Engine): Sequest HT	Top Apex RT [min]
	FALSE	High	[R].AEAVVAVLLTK.[K]		0.0209068	0.00066018	1	1	2	P12785	P12785 [225-235]		0	1113.69	0.01	0.01	0.01						#DIV/0!	#DIV/0!	#DIV/0!		Not Found	Not Found	Not Found	Not Found	Not Found	Not Found	High	Not Found	High	0.0002409	0.002967	3.13	41.26
	FALSE	High	[K].AVAHILGIR.[D]		0.143997	0.00786279	1	1	1	P12785	P12785 [2125-2133]		0	949.594	0.01	0.01	0.01						#DIV/0!	#DIV/0!	#DIV/0!		Not Found	Not Found	Not Found	Not Found	Not Found	Not Found	High	Not Found	High	0.002994	0.04891	2.66	27.96
	FALSE	High	[R].DAMLENQTPELFQDVNKPK.[Y]		0.0714713	0.00397823	1	1	1	P12785	P12785 [1971-1989]		0	2217.09									#DIV/0!	#DIV/0!	#DIV/0!	No Quan Values	Not Found	Not Found	Not Found	Not Found	Not Found	Not Found	High	Not Found	High	0.001406	0.01751	3.36
	FALSE	High	[R].DAMLENQTPELFQDVNKPK.[Y]	1xOxidation [M3]	0.00078082	0.00066018	1	1	5	P12785	P12785 [1971-1989]		0	2233.08	0.016	0.035	0.127			1	5.3	11.9	#DIV/0!	#DIV/0!	#DIV/0!		Peak Found	Not Found	Not Found	Peak Found	Peak Found	Peak Found	High	Peak Found	High	0.0002409	2.789e-05	4.69	36.68
	FALSE	High	[K].DGGFLLMHTVLK.[G]		0.0230162	0.00066018	1	1	1	P12785	P12785 [1333-1344]		0	1330.72	0.01	0.01	0.01						#DIV/0!	#DIV/0!	#DIV/0!		Not Found	Not Found	Not Found	Not Found	Not Found	Not Found	High	Not Found	High	0.0002409	0.003416	3.01	43.96
	FALSE	High	[K].DGGFLLMHTVLK.[G]	1xOxidation [M7]	0.0355135	0.00066018	1	1	2	P12785	P12785 [1333-1344]		0	1346.71	0.01	2.25	0.655		1	1		230.5	#DIV/0!	#DIV/0!	#DIV/0!		Not Found	Not Found	Peak Found	Peak Found	Peak Found	Peak Found	High	Peak Found	High	0.0002409	0.006327	3.1	40
	FALSE	High	[R].DHKDNLEFFLTNLGK.[V]		0.000337311	0.00066018	1	1	2	P12785	P12785 [788-802]		1	1790.91	0.01	0.01	0.01						#DIV/0!	#DIV/0!	#DIV/0!		Not Found	Not Found	Not Found	Not Found	Not Found	Not Found	High	Not Found	High	0.0002409	8.479e-06	4.31	46.19
	FALSE	High	[R].DLSFAAVSFYYK.[L]		0.0271102	0.00066018	1	1	1	P12785	P12785 [2409-2420]		0	1410.69	0.01	0.01	0.01						#DIV/0!	#DIV/0!	#DIV/0!		Not Found	Not Found	Not Found	Not Found	Not Found	Not Found	High	Not Found	High	0.0002409	0.004313	3.56	49.55
	FALSE	High	[K].DNLEFFLTNLGK.[V]		0.0661872	0.00354001	1	1	1	P12785	P12785 [791-802]		0	1410.73	0.01	0.044	0.026					16.5	#DIV/0!	#DIV/0!	#DIV/0!		Not Found	Not Found	Peak Found	Peak Found	Not Found	Peak Found	High	Not Found	High	0.001232	0.01564	2.69	50.16
	FALSE	High	[R].DTSFEQHVLLHTGGK.[G]		0.00381638	0.00066018	1	1	4	P12785	P12785 [1719-1733]		0	1668.83	0.01	0.01	0.01						#DIV/0!	#DIV/0!	#DIV/0!		Not Found	Not Found	Not Found	Not Found	Not Found	Not Found	High	Not Found	High	0.0002409	0.0002656	4.02	29.44
	FALSE	High	[R].EAVLAAYWR.[G]		0.104406	0.00585266	1	1	1	P12785	P12785 [598-606]		0	1078.57	0.01	0.025	0.028					9.6	#DIV/0!	#DIV/0!	#DIV/0!		Not Found	Not Found	Peak Found	Peak Found	Peak Found	Not Found	High	Not Found	High	0.002197	0.03038	2.76	38.99
	FALSE	High	[R].EEEPEAMLPGAQPTLISAISK.[T]	1xOxidation [M7]	0.00102114	0.00066018	1	1	6	P12785	P12785 [1852-1872]		0	2227.12	0.01	0.119	0.22		1	1		35.6	#DIV/0!	#DIV/0!	#DIV/0!		Not Found	Not Found	Peak Found	Peak Found	Peak Found	Peak Found	High	Peak Found	High	0.0002409	4.074e-05	3.21	44.14
	FALSE	High	[K].EQGVTFPSGEAQEQLIR.[S]		9.17517e-05	0.00066018	1	1	3	P12785	P12785 [258-274]		0	1888.94	0.01	0.158	0.194		1	1		46.8	#DIV/0!	#DIV/0!	#DIV/0!		Not Found	Not Found	Peak Found	Peak Found	Peak Found	Peak Found	High	Peak Found	High	0.0002409	1.34e-06	3.26	38.49
	FALSE	High	[K].FDASFFGVHPK.[Q]		0.0226292	0.00066018	1	1	1	P12785	P12785 [60-70]		0	1251.62	0.01	0.01	0.018					3.4	#DIV/0!	#DIV/0!	#DIV/0!		Not Found	Not Found	Not Found	Peak Found	Not Found	Peak Found	High	Not Found	High	0.0002409	0.00334	3.21	38.05
	FALSE	High	[R].FPQLDDTSFANSR.[D]		0.0014058	0.00066018	1	1	2	P12785	P12785 [1706-1718]		0	1497.7	0.01	0.08	0.04		1			28.6	#DIV/0!	#DIV/0!	#DIV/0!		Not Found	Not Found	Peak Found	Peak Found	Peak Found	Not Found	High	Peak Found	High	0.0002409	6.436e-05	4.18	38.65
	FALSE	High	[R].GLESIINIIHSSLAEPR.[V]		0.00164945	0.00066018	1	1	3	P12785	P12785 [2483-2499]		0	1849.02	0.01	0.01	0.01					1.9	#DIV/0!	#DIV/0!	#DIV/0!		Not Found	Not Found	Peak Found	Not Found	Not Found	Not Found	High	Not Found	High	0.0002409	8.094e-05	3.09	50.41
	FALSE	High	[R].GNAGQSNYGFANSTMER.[I]		0.000304364	0.00066018	1	1	1	P12785	P12785 [2021-2037]		0	1803.77	0.01	0.01	0.01						#DIV/0!	#DIV/0!	#DIV/0!		Not Found	Not Found	Not Found	Not Found	Not Found	Not Found	High	Not Found	High	0.0002409	7.365e-06	4.03	29.19
	FALSE	High	[R].GNAGQSNYGFANSTMER.[I]	1xOxidation [M15]	0.000246398	0.00066018	1	1	2	P12785	P12785 [2021-2037]		0	1819.77	0.01	0.01	0.01						#DIV/0!	#DIV/0!	#DIV/0!		Not Found	Not Found	Not Found	Not Found	Not Found	Not Found	High	Not Found	High	0.0002409	5.444e-06	3.62	25.46
	FALSE	High	[R].GTNTGVWVGVSGSEASEALSR.[D]		6.0906e-06	0.00066018	1	1	2	P12785	P12785 [102-122]		0	2064	0.01	0.031	0.01					11.9	#DIV/0!	#DIV/0!	#DIV/0!		Not Found	Not Found	Peak Found	Not Found	Not Found	Not Found	High	Not Found	High	0.0002409	2.874e-08	4.98	39.64
	FALSE	High	[K].GVDLVLNSLAEEK.[L]		0.0081911	0.00066018	1	1	4	P12785	P12785 [1734-1746]		0	1386.75	0.01	0.01	0.01				1.2		#DIV/0!	#DIV/0!	#DIV/0!		Not Found	Peak Found	Not Found	Not Found	Not Found	Not Found	High	Not Found	High	0.0002409	0.0007826	3.68	42.88
	FALSE	High	[R].GYDYGPHFQGVYEATLEGEQGK.[L]		0.000508835	0.00066018	1	1	3	P12785	P12785 [999-1020]		0	2445.1	0.01	0.01	0.01						#DIV/0!	#DIV/0!	#DIV/0!		Not Found	Not Found	Not Found	Not Found	Not Found	Not Found	High	Not Found	High	0.0002409	1.522e-05	4.69	40.22
	FALSE	High	[R].HFQLEQDKPEEQTAHAFVNVLTR.[G]		3.01323e-05	0.00066018	1	1	3	P12785	P12785 [1509-1531]		0	2737.37	0.01	0.01	0.069						#DIV/0!	#DIV/0!	#DIV/0!		Not Found	Not Found	Not Found	Not Found	Not Found	Peak Found	High	Peak Found	High	0.0002409	2.775e-07	4.27	39.38
	FALSE	High	[K].LFDHPEVPIPAESESVSR.[L]		8.47023e-05	0.00066018	1	1	3	P12785	P12785 [968-985]		0	2009	0.01	0.01	0.01					1.1	#DIV/0!	#DIV/0!	#DIV/0!		Not Found	Not Found	Peak Found	Peak Found	Not Found	Peak Found	High	Not Found	High	0.0002409	1.197e-06	4.17	37.15
	FALSE	High	[K].LGPVGGVFNLAMVLR.[D]		0.000349068	0.00066018	1	1	1	P12785	P12785 [1956-1970]		0	1542.88	0.01	0.087	0.039					30.7	#DIV/0!	#DIV/0!	#DIV/0!		Not Found	Not Found	Peak Found	Peak Found	Peak Found	Not Found	High	Not Found	High	0.0002409	8.897e-06	3.46	51.49
	FALSE	High	[R].LLEASHAFEVSDSGNLIVSGK.[V]		0.00033539	0.00066018	1	1	5	P12785	P12785 [937-957]		0	2173.11	0.01	0.01	0.188						#DIV/0!	#DIV/0!	#DIV/0!		Not Found	Not Found	Not Found	Not Found	Not Found	Peak Found	High	Peak Found	High	0.0002409	8.405e-06	4.61	39.38
	FALSE	High	[R].LLLEVSYEAIVDGGINPASLR.[G]		0.00155793	0.00066018	1	1	1	P12785	P12785 [81-101]		0	2229.21	0.01	0.643	0.168					141.9	#DIV/0!	#DIV/0!	#DIV/0!		Not Found	Not Found	Peak Found	Not Found	Peak Found	Peak Found	High	Not Found	High	0.0002409	7.407e-05	3.4	51.68
	FALSE	High	[R].LLLPEDPLISGLLNSQALK.[A]		0.0429563	0.00129659	1	1	1	P12785	P12785 [1202-1220]		0	2034.18	0.01	0.01	0.01						#DIV/0!	#DIV/0!	#DIV/0!		Not Found	Not Found	Not Found	Not Found	Not Found	Not Found	High	Not Found	High	0.0004647	0.008376	3.6	51.78
	FALSE	High	[R].LNSVQSSERPLFLVHPIEGSITVFHSLAAK.[L]		0.000302631	0.00066018	1	1	3	P12785	P12785 [2228-2257]		0	3276.77	0.01	0.069	0.01					25.7	#DIV/0!	#DIV/0!	#DIV/0!		Not Found	Not Found	Not Found	Peak Found	Not Found	Not Found	High	Peak Found	High	0.0002409	7.296e-06	4.18	47.72
	FALSE	High	[R].LQVVDRPLPVR.[G]		0.119246	0.00655833	1	1	1	P12785	P12785 [374-384]		0	1291.78	0.01	0.01	0.01						#DIV/0!	#DIV/0!	#DIV/0!		Not Found	Not Found	Not Found	Not Found	Not Found	Not Found	High	Not Found	High	0.002401	0.03692	2.02	28.58
	FALSE	High	[K].LSPDAIPGK.[W]		0.0953087	0.00433429	1	1	1	P12785	P12785 [1577-1585]		0	897.504	0.052	0.037	0.031	0.869247			18.7	13.1	#DIV/0!	#DIV/0!	#DIV/0!		Peak Found	Peak Found	Not Found	Peak Found	Not Found	Peak Found	High	Peak Found	High	0.001684	0.02664	2.51	24.76
	FALSE	High	[K].MTVPGLEDLPQHGLPR.[L]		0.000523571	0.00066018	1	1	3	P12785	P12785 [1160-1175]		0	1759.92	0.01	0.01	0.028				3.1		#DIV/0!	#DIV/0!	#DIV/0!		Peak Found	Peak Found	Not Found	Not Found	Peak Found	Peak Found	High	Not Found	High	0.0002409	1.583e-05	3.59	40.57
	FALSE	High	[K].MTVPGLEDLPQHGLPR.[L]	1xOxidation [M1]	0.00107498	0.00066018	1	1	6	P12785	P12785 [1160-1175]		0	1775.91	0.203	0.01	0.302				53.9		#DIV/0!	#DIV/0!	#DIV/0!		Not Found	Peak Found	Not Found	Not Found	Not Found	Peak Found	High	Peak Found	High	0.0002409	4.385e-05	3.92	36.71
	FALSE	High	[K].NVTFHGILLDALFEGANDSWR.[E]		0.0182507	0.00066018	1	1	1	P12785	P12785 [1782-1802]		0	2375.18	0.01	0.7	1.832					79.3	#DIV/0!	#DIV/0!	#DIV/0!		Not Found	Not Found	Peak Found	Not Found	Not Found	Peak Found	High	Peak Found	High	0.0002409	0.002441	4.27	50.66
	FALSE	High	[K].QAQLNLSILLVNPEGPTLTR.[L]		0.00040263	0.00066018	1	1	3	P12785	P12785 [2208-2227]		0	2177.23	0.01	0.477	0.383			1		102.5	#DIV/0!	#DIV/0!	#DIV/0!		Not Found	Not Found	Peak Found	Not Found	Peak Found	Peak Found	High	Peak Found	High	0.0002409	1.094e-05	4.65	50.06
	FALSE	High	[R].QHSQDLAFVSMLNDIAATPTAAMPFR.[G]		0.00135847	0.00066018	1	1	1	P12785	P12785 [443-468]		0	2832.38	0.01	0.243	0.183					68.2	#DIV/0!	#DIV/0!	#DIV/0!		Not Found	Not Found	Peak Found	Not Found	Not Found	Peak Found	High	Not Found	High	0.0002409	6.131e-05	5.09	50.79
	FALSE	High	[R].QQEQLVPTLEK.[F]		0.0215065	0.00066018	1	1	1	P12785	P12785 [1107-1117]		0	1312.71	0.01	0.177	0.01		1			60.2	#DIV/0!	#DIV/0!	#DIV/0!		Not Found	Not Found	Peak Found	Peak Found	Not Found	Not Found	High	Peak Found	High	0.0002409	0.003087	3.36	31.12
	FALSE	High	[R].QSPLLIGSTK.[S]		0.0691593	0.00397823	1	1	1	P12785	P12785 [317-326]		0	1043.61	0.01	0.104	0.121		1	1		34.1	#DIV/0!	#DIV/0!	#DIV/0!		Not Found	Not Found	Peak Found	Peak Found	Peak Found	Peak Found	High	Peak Found	High	0.001406	0.01662	2.46	29.47
	FALSE	High	[R].RQGIHVLVSTSNVSSLEGAR.[A]		0.000771954	0.00066018	1	1	1	P12785	P12785 [1928-1947]		1	2110.14	0.01	0.01	0.01						#DIV/0!	#DIV/0!	#DIV/0!		Not Found	Not Found	Not Found	Not Found	Not Found	Not Found	High	Not Found	High	0.0002409	2.736e-05	4.48	31.61
	FALSE	High	[R].RQQEQLVPTLEK.[F]		0.158823	0.008639	1	1	2	P12785	P12785 [1106-1117]		1	1468.81	0.01	0.01	0.01						#DIV/0!	#DIV/0!	#DIV/0!		Not Found	Not Found	Not Found	Not Found	Not Found	Not Found	High	Not Found	High	0.003253	0.05692	3.38	27.15
	FALSE	High	[R].SDEALKPLGVK.[V]		0.00833222	0.00066018	1	1	2	P12785	P12785 [523-533]		0	1156.66	0.01	0.01	0.01						#DIV/0!	#DIV/0!	#DIV/0!		Not Found	Not Found	Not Found	Not Found	Peak Found	Peak Found	High	Not Found	High	0.0002409	0.0008039	3.54	24.62
	FALSE	High	[R].SLSLSLEETPVVFENVTFHQATILPR.[T]		0.000371696	0.00066018	1	1	1	P12785	P12785 [902-927]		0	2927.55	0.01	0.011	0.028					4.3	#DIV/0!	#DIV/0!	#DIV/0!		Not Found	Not Found	Peak Found	Peak Found	Peak Found	Not Found	High	Not Found	High	0.0002409	9.764e-06	4.02	49.81
	FALSE	High	[R].SLYQPGGVAPESLEYIEAHGTGTK.[V]		0.000361234	0.00066018	1	1	2	P12785	P12785 [275-298]		0	2504.23	0.01	0.08	0.091		1			27.3	#DIV/0!	#DIV/0!	#DIV/0!		Not Found	Not Found	Peak Found	Peak Found	Not Found	Peak Found	High	Peak Found	High	0.0002409	9.364e-06	4.93	40.66
	FALSE	High	[K].SNMGHPEPASGLAALTK.[V]		0.00445171	0.00066018	1	1	2	P12785	P12785 [327-343]		0	1680.84	0.01	0.01	0.01						#DIV/0!	#DIV/0!	#DIV/0!		Not Found	Not Found	Not Found	Not Found	Not Found	Not Found	High	Not Found	High	0.0002409	0.0003299	3.5	30.09
	FALSE	High	[K].SNMGHPEPASGLAALTK.[V]	1xOxidation [M3]	0.00161222	0.00066018	1	1	4	P12785	P12785 [327-343]		0	1696.83	0.01	0.01	0.01						#DIV/0!	#DIV/0!	#DIV/0!		Not Found	Not Found	Not Found	Not Found	Not Found	Not Found	High	Not Found	High	0.0002409	7.776e-05	3.72	28.01
	FALSE	High	[K].SYIITGGLGGFGLELAR.[W]		0.000224884	0.00066018	1	1	1	P12785	P12785 [1880-1896]		0	1723.94	0.01	0.014	0.016					5.3	#DIV/0!	#DIV/0!	#DIV/0!		Not Found	Not Found	Peak Found	Not Found	Peak Found	Not Found	High	Not Found	High	0.0002409	4.789e-06	4.02	49.63
	FALSE	High	[R].TGGLAFHSYFMEGIAPTLLQALK.[K]	1xOxidation [M11]	0.0120605	0.00066018	1	1	1	P12785	P12785 [677-699]		0	2481.28	0.01	0.01	0.143						#DIV/0!	#DIV/0!	#DIV/0!		Not Found	Not Found	Not Found	Not Found	Peak Found	Not Found	High	Peak Found	High	0.0002409	0.001354	4.05	49.21
	FALSE	High	[K].TGGTYGEDLGADYNLSQVCDGK.[V]		0.0144645	0.00066018	1	1	1	P12785	P12785 [2444-2465]		0	2262.98									#DIV/0!	#DIV/0!	#DIV/0!	No Quan Values	Not Found	Not Found	Not Found	Not Found	Not Found	Not Found	High	Not Found	High	0.0002409	0.001761	2.63
	FALSE	High	[R].TGTVPLEVR.[L]		0.0907956	0.00433429	1	1	2	P12785	P12785 [928-936]		0	971.552	0.01	0.074	0.052		1	1		26.2	#DIV/0!	#DIV/0!	#DIV/0!		Not Found	Not Found	Peak Found	Peak Found	Peak Found	Peak Found	High	Peak Found	High	0.001684	0.02469	2.6	26.45
	FALSE	High	[R].TMEAVQGLLEQGR.[Q]		0.00272562	0.00066018	1	1	1	P12785	P12785 [430-442]		0	1431.73	0.072	0.183	0.01	0.818204			23.1	58.2	#DIV/0!	#DIV/0!	#DIV/0!		Peak Found	Peak Found	Peak Found	Not Found	Not Found	Not Found	High	Peak Found	High	0.0002409	0.0001644	3.54	39.31
	FALSE	High	[R].TMEAVQGLLEQGR.[Q]	1xOxidation [M2]	0.00223213	0.00066018	1	1	5	P12785	P12785 [430-442]		0	1447.72	0.012	0.16	0.309		1		3.2	43.3	#DIV/0!	#DIV/0!	#DIV/0!		Not Found	Peak Found	Peak Found	Peak Found	Not Found	Peak Found	High	Peak Found	High	0.0002409	0.0001241	3.37	33.12
	FALSE	High	[R].VAAAVDLITR.[S]		0.0283607	0.00066018	1	1	1	P12785	P12785 [2391-2400]		0	1028.61	0.01	0.01	0.01						#DIV/0!	#DIV/0!	#DIV/0!		Not Found	Not Found	Not Found	Not Found	Not Found	Not Found	High	Not Found	High	0.0002409	0.004603	2.6	33.07
	FALSE	High	[R].VFTTVGSAEK.[R]		0.068781	0.00397823	1	1	2	P12785	P12785 [1689-1698]		0	1038.55	0.01	0.822	0.509					141	#DIV/0!	#DIV/0!	#DIV/0!		Not Found	Not Found	Not Found	Peak Found	Not Found	Peak Found	High	Peak Found	High	0.001232	0.01646	2.4	22.48
	FALSE	High	[K].VGDPQELNGITR.[S]		0.0138222	0.00066018	1	1	1	P12785	P12785 [299-310]		0	1298.67	0.01	0.01	0.01						#DIV/0!	#DIV/0!	#DIV/0!		Not Found	Not Found	Not Found	Not Found	Not Found	Not Found	High	Not Found	High	0.0002409	0.001653	2.38	28.38
	FALSE	High	[K].VHLTGIDINPNALFPPVEFPVPR.[G]		0.000969999	0.00066018	1	1	1	P12785	P12785 [803-825]		0	2542.38	0.01	0.01	0.01						#DIV/0!	#DIV/0!	#DIV/0!		Not Found	Not Found	Not Found	Not Found	Not Found	Not Found	High	Not Found	High	0.0002409	3.808e-05	4.94	50.29
	FALSE	High	[K].VLEALLPLK.[S]		0.138129	0.00786279	1	1	3	P12785	P12785 [2377-2385]		0	995.65	0.01	0.01	0.01					0.8	#DIV/0!	#DIV/0!	#DIV/0!		Not Found	Not Found	Peak Found	Not Found	Peak Found	Peak Found	High	Not Found	High	0.002994	0.04607	2.13	43.35
	FALSE	High	[K].VLESDLVMNVYR.[D]		0.00902351	0.00066018	1	1	1	P12785	P12785 [1489-1500]		0	1437.74	0.01	0.408	0.151		1	1		104.7	#DIV/0!	#DIV/0!	#DIV/0!		Not Found	Not Found	Peak Found	Peak Found	Peak Found	Peak Found	High	Peak Found	High	0.0002409	0.0009004	3.34	42.73
	FALSE	High	[K].VLESDLVMNVYR.[D]	1xOxidation [M8]	0.010582	0.00066018	1	1	6	P12785	P12785 [1489-1500]		0	1453.74	0.01	0.03	0.035			1		11.2	#DIV/0!	#DIV/0!	#DIV/0!		Not Found	Not Found	Peak Found	Not Found	Peak Found	Peak Found	High	Peak Found	High	0.0002409	0.001128	3.23	38.71
	FALSE	High	[K].VSVHIIEGDHR.[T]		0.105528	0.00623454	1	1	2	P12785	P12785 [2466-2476]		0	1261.66	0.024	0.025	0.039	0.869247	1	1	8.8	9.1	#DIV/0!	#DIV/0!	#DIV/0!		Peak Found	Peak Found	Peak Found	Peak Found	Peak Found	Peak Found	High	Peak Found	High	0.002197	0.0308	3.23	22.04
	FALSE	High	[R].VTAIYIDPATHLQK.[V]		0.00221942	0.00066018	1	1	2	P12785	P12785 [1053-1066]		0	1569.86	0.01	0.106	0.091		1	1		35.5	#DIV/0!	#DIV/0!	#DIV/0!		Not Found	Not Found	Peak Found	Peak Found	Peak Found	Peak Found	High	Peak Found	High	0.0002409	0.0001226	3.08	32.17
	FALSE	High	[K].VYMLEGDTQVADVTTSR.[C]		0.000357132	0.00066018	1	1	1	P12785	P12785 [1067-1083]		0	1884.9	0.01	0.01	0.01						#DIV/0!	#DIV/0!	#DIV/0!		Not Found	Not Found	Not Found	Not Found	Not Found	Not Found	High	Not Found	High	0.0002409	9.242e-06	3.47	37.91
	FALSE	High	[K].VYMLEGDTQVADVTTSR.[C]	1xOxidation [M3]	0.000102266	0.00066018	1	1	7	P12785	P12785 [1067-1083]		0	1900.9	0.026	0.041	0.01		1		9.6	15.3	#DIV/0!	#DIV/0!	#DIV/0!		Peak Found	Not Found	Peak Found	Peak Found	Not Found	Not Found	High	Peak Found	High	0.0002409	1.559e-06	4.44	34.34
	FALSE	High	[K].YHGNVILLR.[A]		0.123733	0.00655833	1	1	1	P12785	P12785 [2433-2441]		0	1084.63	0.01	0.01	0.01						#DIV/0!	#DIV/0!	#DIV/0!		Not Found	Not Found	Not Found	Not Found	Not Found	Not Found	High	Not Found	High	0.002401	0.03917	2.45	28.33
	FALSE	High	[K].YNGTLNLDR.[A]		0.13041	0.00655833	1	1	1	P12785	P12785 [1990-1998]		0	1065.53	0.057	0.063	0.063				19.2	21.3	#DIV/0!	#DIV/0!	#DIV/0!		Peak Found	Peak Found	Peak Found	Peak Found	Peak Found	Peak Found	High	Not Found	High	0.002401	0.04219	2.4	25.74
High	Master Protein	M0R9L0	Nascent polypeptide-associated complex subunit alpha OS=Rattus norvegicus OX=10116 GN=Naca PE=1 SV=1	0	260.352	39	56	185	56	220.1	640.55	56	cellular component movement;regulation of biological process	cytoplasm;nucleus	protein binding	Pf01849	288770	ENSRNOG00000002632.8	Naca			0	0.723354	0.47114	1.91036	81.4	213.2	138.8	74.3	127.8	64	41.6	58.8	High	High	High	High	High	High	High	High
	Checked	Confidence	Annotated Sequence	Modifications	Qvality PEP	Qvality q-value	# Protein Groups	# Proteins	# PSMs	Master Protein Accessions	Positions in Master Proteins	Modifications in Master Proteins	# Missed Cleavages	Theo. MH+ [Da]	Abundance Ratio: (controle CARD445) / (remplissage)	Abundance Ratio: (LPS) / (remplissage)	Abundance Ratio: (NButGT) / (remplissage)	Abundance Ratio Adj. P-Value: (controle CARD445) / (remplissage)	Abundance Ratio Adj. P-Value: (LPS) / (remplissage)	Abundance Ratio Adj. P-Value: (NButGT) / (remplissage)	Abundances (Grouped): controle CARD445	Abundances (Grouped): LPS	#DIV/0!	#DIV/0!	#DIV/0!	Quan Info	Found in Sample: [S70] F70: Sample, 1, controle CARD445	Found in Sample: [S80] F80: Sample, 2, controle CARD445	Found in Sample: [S58] F58: Sample, 5, LPS	Found in Sample: [S59] F59: Sample, 6, LPS	Found in Sample: [S54] F54: Sample, 1, NButGT	Found in Sample: [S55] F55: Sample, 2, NButGT	Found in Sample: [S56] F56: Sample, 3, remplissage	Found in Sample: [S57] F57: Sample, 4, remplissage	Confidence (by Search Engine): Sequest HT	Percolator q-Value (by Search Engine): Sequest HT	Percolator PEP (by Search Engine): Sequest HT	XCorr (by Search Engine): Sequest HT	Top Apex RT [min]
	FALSE	High	[R].AMHPALDNPSTMSVAPATHVSPPASSGLIK.[S]	2xOxidation [M2; M12]	0.00135074	0.00066018	1	1	5	M0R9L0	M0R9L0 [411-440]		0	3016.49	0.518	1.462	0.891	1			53.5	151.1	#DIV/0!	#DIV/0!	#DIV/0!		High	High	High	Not Found	High	Not Found	Peak Found	Peak Found	High	0.0002409	6.081e-05	4.64	31.46
	FALSE	High	[K].APAAPSPNEALVAPTEIPTSLK.[N]		3.81336e-06	0.00066018	1	1	7	M0R9L0	M0R9L0 [810-831]		0	2174.17	100	100	100				105.4	93.9	#DIV/0!	#DIV/0!	#DIV/0!		High	High	High	High	High	Not Found	Not Found	Not Found	High	0.0002409	1.473e-08	4.7	42.76
	FALSE	High	[K].AQNTSAPIEFPASSSIK.[A]		0.00452852	0.00066018	1	1	1	M0R9L0	M0R9L0 [1544-1560]		0	1747.89	100	100	100				198.7	131.2	#DIV/0!	#DIV/0!	#DIV/0!		Peak Found	High	Peak Found	Not Found	Peak Found	Not Found	Not Found	Not Found	High	0.0002409	0.0003376	2.39	34.98
	FALSE	High	[K].ASTSQVPSQGTPNLK.[G]		0.000567142	0.00066018	1	1	4	M0R9L0	M0R9L0 [181-195]		0	1514.78	12.733	6.908	4.423	0.440216	1	1	203.2	110.2	#DIV/0!	#DIV/0!	#DIV/0!		High	High	Peak Found	High	High	Peak Found	Peak Found	Peak Found	High	0.0002409	1.779e-05	2.95	23.44
	FALSE	High	[K].DAFTTLAESPPSPK.[K]		0.00108113	0.00066018	1	1	3	M0R9L0	M0R9L0 [1114-1127]		0	1460.73	9.509	4.227	6.871				176	78.3	#DIV/0!	#DIV/0!	#DIV/0!		High	High	Peak Found	Peak Found	High	Not Found	Peak Found	Not Found	High	0.0002409	4.446e-05	3.92	37.17
	FALSE	High	[K].DAPTTLAESPPSPK.[K]		0.00126853	0.00066018	1	1	4	M0R9L0	M0R9L0 [1443-1456]		0	1410.71	100	100	100				171.7	95.6	#DIV/0!	#DIV/0!	#DIV/0!		High	High	High	Not Found	High	Not Found	Not Found	Not Found	High	0.0002409	5.56e-05	3.8	27.45
	FALSE	High	[K].DTTVQTLAPVALK.[E]		0.00743524	0.00066018	1	1	2	M0R9L0	M0R9L0 [507-519]		0	1356.77	8.277	6.423	4.926				160.5	124.6	#DIV/0!	#DIV/0!	#DIV/0!		High	High	Peak Found	Peak Found	Peak Found	Peak Found	Peak Found	Not Found	High	0.0002409	0.0006854	3.03	38.01
	FALSE	High	[K].EAPLLPHAAPTSPPK.[S]		0.00159391	0.00066018	1	1	4	M0R9L0	M0R9L0 [899-913]		0	1525.84	23.87	1.897	3.517				315.3	25.1	#DIV/0!	#DIV/0!	#DIV/0!		Not Found	High	High	Peak Found	High	Peak Found	Peak Found	Not Found	High	0.0002409	7.705e-05	3.26	27.19
	FALSE	High	[K].EASVLSPVPTSSTK.[D]		0.00033539	0.00066018	1	1	5	M0R9L0	M0R9L0 [1715-1728]		0	1402.74	4.556	3.712	6.455				115.9	94.4	#DIV/0!	#DIV/0!	#DIV/0!		High	High	High	High	High	Peak Found	Peak Found	Not Found	High	0.0002409	8.439e-06	3.53	28.38
	FALSE	High	[K].EIPSNEVTAVPLEISLPLK.[E]		0.0301732	0.00066018	1	1	1	M0R9L0	M0R9L0 [1004-1022]		0	2049.15		100	100					173.1	#DIV/0!	#DIV/0!	#DIV/0!		Not Found	Not Found	High	Peak Found	Peak Found	Not Found	Not Found	Not Found	High	0.0002409	0.005011	4.21	49.61
	FALSE	High	[K].EIPSNEVTAVPLEISLPLKETSK.[S]		0.00016711	0.00066018	1	1	1	M0R9L0	M0R9L0 [1004-1026]		1	2494.37	100		100				303.5		#DIV/0!	#DIV/0!	#DIV/0!		High	Peak Found	Not Found	Not Found	Peak Found	Not Found	Not Found	Not Found	High	0.0002409	3.136e-06	4.32	46.8
	FALSE	High	[K].EPAALTEVPAAPAPESALAITVPIQK.[V]		0.0126933	0.00066018	1	1	1	M0R9L0	M0R9L0 [1757-1782]		0	2584.42									#DIV/0!	#DIV/0!	#DIV/0!	No Quan Values	High	Not Found	Not Found	Not Found	Not Found	Not Found	Not Found	Not Found	High	0.0002409	0.001466	3.96
	FALSE	High	[K].ESPSSQSASSLEVLSEDTK.[K]		8.81565e-05	0.00066018	1	1	4	M0R9L0	M0R9L0 [520-538]		0	1980.92	100	100	100				73.4	128.5	#DIV/0!	#DIV/0!	#DIV/0!		High	High	High	High	Peak Found	Not Found	Not Found	Not Found	High	0.0002409	1.272e-06	4.24	34.8
	FALSE	High	[K].ESPSSQSASSLEVLSEDTKK.[T]		1.09046e-05	0.00066018	1	1	9	M0R9L0	M0R9L0 [520-539]		1	2109.02	8.338	8.474	6.632				136.4	138.7	#DIV/0!	#DIV/0!	#DIV/0!		High	High	High	High	High	High	Peak Found	Not Found	High	0.0002409	6.562e-08	5.73	30.5
	FALSE	High	[K].ETLATSTLK.[V]		0.0434385	0.00129659	1	1	5	M0R9L0	M0R9L0 [841-849]		0	963.536	37.432	7.579	9.918	0.25559	1	1	267.7	54.2	#DIV/0!	#DIV/0!	#DIV/0!		Peak Found	High	Peak Found	High	High	Peak Found	Peak Found	Peak Found	High	0.0004647	0.008454	2.72	23.51
	FALSE	High	[K].ETLPEEVTAVPLEVSLPPK.[E]		0.0767343	0.00397823	1	1	2	M0R9L0	M0R9L0 [1049-1067]		0	2048.12									#DIV/0!	#DIV/0!	#DIV/0!	No Quan Values	Not Found	Not Found	High	Not Found	Not Found	Not Found	Not Found	Not Found	High	0.00158	0.01941	3.18
	FALSE	High	[K].ETPPEGVTAVPLEILPSPK.[K]		0.00432657	0.00066018	1	1	4	M0R9L0	M0R9L0 [1406-1424]		0	1974.08	100	100	100				119.9	140.1	#DIV/0!	#DIV/0!	#DIV/0!		High	High	Peak Found	Peak Found	High	Not Found	Not Found	Not Found	High	0.0002409	0.0003156	3.17	47.57
	FALSE	High	[R].ETPPEGVTAVPLEIPPTPK.[K]		0.0353148	0.00066018	1	1	5	M0R9L0	M0R9L0 [1077-1095]		0	1972.06	2.789	2.178	3.164				122.2	95.4	#DIV/0!	#DIV/0!	#DIV/0!		High	High	Peak Found	Peak Found	High	Not Found	Peak Found	Not Found	High	0.0002409	0.006322	3.13	41.47
	FALSE	High	[K].ETPTNPSPEGVTAAPLEIPLTSK.[K]		0.00107498	0.00066018	1	1	2	M0R9L0	M0R9L0 [1356-1378]		0	2349.22									#DIV/0!	#DIV/0!	#DIV/0!	No Quan Values	High	High	Not Found	Not Found	Not Found	Not Found	Not Found	Not Found	High	0.0002409	4.406e-05	2.55
	FALSE	High	[K].ETSAPSEGVTALPLK.[V]		0.000207606	0.00066018	1	1	5	M0R9L0	M0R9L0 [1296-1310]		0	1499.8	0.933	3.927	5.26	1	1		33.6	141.3	#DIV/0!	#DIV/0!	#DIV/0!		High	High	High	High	High	Not Found	Peak Found	Peak Found	High	0.0002409	4.254e-06	4.15	33.35
	FALSE	High	[K].ETSAPSEGVTALPLKVPPSPR.[K]		0.00253074	0.00066018	1	1	2	M0R9L0	M0R9L0 [1296-1316]		1	2133.16	100						400		#DIV/0!	#DIV/0!	#DIV/0!		High	High	Not Found	Not Found	Not Found	Not Found	Not Found	Not Found	High	0.0002409	0.0001479	3.52	35.53
	FALSE	High	[K].ETSTPSPQKIPK.[M]		0.120513	0.00655833	1	1	1	M0R9L0	M0R9L0 [1261-1272]		1	1312.71	6.886	1.611	0.01				290	67.9	#DIV/0!	#DIV/0!	#DIV/0!		Peak Found	High	Peak Found	Peak Found	Not Found	Not Found	Not Found	Peak Found	High	0.002401	0.0376	2.84	19.22
	FALSE	High	[K].EVPAAPSVGITAVSEISPSPK.[K]		1.5207e-06	0.00066018	1	1	7	M0R9L0	M0R9L0 [1137-1157]		0	2036.09	0.571	1.252	1.369	1	1	1	54.5	119.5	#DIV/0!	#DIV/0!	#DIV/0!		High	High	High	High	High	Peak Found	Peak Found	Peak Found	High	0.0002409	4.02e-09	4.52	41.8
	FALSE	High	[K].EVSTSQFPK.[E]		0.0759014	0.00397823	1	1	3	M0R9L0	M0R9L0 [890-898]		0	1022.52	19.056	5.803	6.855	0.25559	1	1	233	71	#DIV/0!	#DIV/0!	#DIV/0!		High	High	Peak Found	Peak Found	High	Peak Found	Peak Found	Peak Found	High	0.00158	0.01901	2.42	23.71
	FALSE	High	[K].GASIVPTETSVSSK.[K]		0.00966132	0.00066018	1	1	5	M0R9L0	M0R9L0 [730-743]		0	1362.71	100	100	100				141.6	174.5	#DIV/0!	#DIV/0!	#DIV/0!		High	High	High	High	High	Peak Found	Not Found	Not Found	High	0.0002409	0.0009942	2.74	26.88
	FALSE	High	[K].GASIVPTETSVSSKK.[T]		0.0269578	0.00066018	1	1	1	M0R9L0	M0R9L0 [730-744]		1	1490.81	100						400		#DIV/0!	#DIV/0!	#DIV/0!		Peak Found	High	Not Found	Not Found	Not Found	Not Found	Not Found	Not Found	High	0.0002409	0.004289	3.12	22.81
	FALSE	High	[K].GASNTLAESSASPK.[K]		0.140304	0.00786279	1	1	1	M0R9L0	M0R9L0 [1238-1251]		0	1319.64									#DIV/0!	#DIV/0!	#DIV/0!	No Quan Values	Not Found	High	Not Found	Not Found	Not Found	Not Found	Not Found	Not Found	High	0.002994	0.04707	2.89
	FALSE	High	[K].GLLSAVALAPQTVPVEK.[N]		0.000300908	0.00066018	1	1	2	M0R9L0	M0R9L0 [1807-1823]		0	1692.99	100	100	100				106.8	136.7	#DIV/0!	#DIV/0!	#DIV/0!		High	High	Peak Found	Peak Found	Peak Found	Peak Found	Not Found	Not Found	High	0.0002409	7.216e-06	4.42	45.41
	FALSE	High	[K].GVLTSTVNSSSPK.[K]		0.00356389	0.00066018	1	1	4	M0R9L0	M0R9L0 [1682-1694]		0	1276.67	1.779	1.375	1.196	1	1	1	133	102.8	#DIV/0!	#DIV/0!	#DIV/0!		High	High	High	Peak Found	High	Peak Found	Peak Found	Peak Found	High	0.0002409	0.0002405	3.54	24.33
	FALSE	High	[K].GVPISSALTQSLLSLNLR.[G]		0.0947971	0.00433429	1	1	1	M0R9L0	M0R9L0 [239-256]		0	1869.08									#DIV/0!	#DIV/0!	#DIV/0!	No Quan Values	Not Found	Not Found	High	Not Found	Not Found	Not Found	Not Found	Not Found	High	0.001684	0.02635	2.9
	FALSE	High	[R].HELAADSGAAPSIDK.[G]		1.54698e-06	0.00066018	1	1	4	M0R9L0	M0R9L0 [334-348]		0	1481.72	0.01	4.289	3.34		1	1		198.8	#DIV/0!	#DIV/0!	#DIV/0!		Not Found	Not Found	High	High	High	High	Peak Found	Peak Found	High	0.0002409	4.131e-09	4.92	22.42
	FALSE	High	[K].KAPAIETSNETSTTLSLK.[G]		0.00399456	0.00066018	1	1	2	M0R9L0	M0R9L0 [1651-1668]		1	1891	100	100	100				113	104.6	#DIV/0!	#DIV/0!	#DIV/0!		High	High	Peak Found	Peak Found	Peak Found	Not Found	Not Found	Not Found	High	0.0002409	0.0002829	3.46	28.42
	FALSE	High	[K].KEPAALTEVPAAPAPESALAITVPIQK.[V]		0.000517626	0.00066018	1	1	2	M0R9L0	M0R9L0 [1756-1782]		1	2712.52									#DIV/0!	#DIV/0!	#DIV/0!	No Quan Values	Not Found	High	Not Found	Not Found	High	Not Found	Not Found	Not Found	High	0.0002409	1.556e-05	4.78
	FALSE	High	[K].KTPAEILPSPQK.[T]		0.00264895	0.00066018	1	1	2	M0R9L0	M0R9L0 [744-755]		1	1308.75	100	100	100				195.6	114	#DIV/0!	#DIV/0!	#DIV/0!		High	High	Peak Found	Peak Found	Peak Found	Peak Found	Not Found	Not Found	High	0.0002409	0.0001579	4.04	24.77
	FALSE	High	[K].KVDVVSQMESSDSSQEGHPNASVSSQTK.[R]	1xOxidation [M8]	3.19471e-06	0.00066018	1	1	4	M0R9L0	M0R9L0 [661-688]		1	2964.35	7.679	6.547	5.508	0.382261	1	1	148.1	126.3	#DIV/0!	#DIV/0!	#DIV/0!		High	High	High	Peak Found	High	Peak Found	Peak Found	Peak Found	High	0.0002409	1.149e-08	5.89	20.59
	FALSE	High	[K].LDPTVSDVIPATVVPR.[D]		3.72211e-05	0.00066018	1	1	2	M0R9L0	M0R9L0 [773-788]		0	1678.94	15.971	1.232	0.01	0.378921	1		350.9	27.1	#DIV/0!	#DIV/0!	#DIV/0!		High	High	Peak Found	Peak Found	Not Found	Not Found	Peak Found	Peak Found	High	0.0002409	3.741e-07	3.69	45.19
	FALSE	High	[K].IEDLSQQAQLAAAEK.[F]		4.78525e-05	0.00066018	1	2	5	M0R9L0	M0R9L0 [2076-2090]		0	1614.83	0.659	0.631	1.162	1	1	1	76.3	73.1	#DIV/0!	#DIV/0!	#DIV/0!		High	High	High	Peak Found	High	High	Peak Found	Peak Found	High	0.0002409	5.314e-07	4.11	31.91
	FALSE	High	[K].QIPVTPSPK.[D]		0.0579855	0.0018391	1	1	2	M0R9L0	M0R9L0 [1105-1113]		0	966.562	100	100	100				323.7	57.1	#DIV/0!	#DIV/0!	#DIV/0!		High	High	Not Found	Peak Found	Peak Found	Peak Found	Not Found	Not Found	High	0.0006461	0.0129	3.05	22.73
	FALSE	High	[K].RVPVTPSPK.[G]		0.0823618	0.00433429	1	1	1	M0R9L0	M0R9L0 [1229-1237]		1	980.589	1.726	1.256	2.313	1	1	1	109.7	79.8	#DIV/0!	#DIV/0!	#DIV/0!		Peak Found	High	Peak Found	Peak Found	Peak Found	Peak Found	Peak Found	Peak Found	High	0.001684	0.02145	2.06	17.21
	FALSE	High	[R].SAVSPLPSR.[H]		0.117368	0.00655833	1	1	4	M0R9L0	M0R9L0 [325-333]		0	913.51	3.714	1.89	3.608	0.775644	1	1	145.5	74	#DIV/0!	#DIV/0!	#DIV/0!		High	High	Peak Found	High	High	Peak Found	Peak Found	Peak Found	High	0.002401	0.03611	2.27	23.34
	FALSE	High	[R].SAVSPLPSRHELAADSGAAPSIDK.[G]		1.96354e-05	0.00066018	1	1	1	M0R9L0	M0R9L0 [325-348]		1	2376.22	100						400		#DIV/0!	#DIV/0!	#DIV/0!		Not Found	High	Not Found	Not Found	Not Found	Not Found	Not Found	Not Found	High	0.0002409	1.514e-07	3.8	28.83
	FALSE	High	[K].SPAAPTTANASVALAAASLSPTPQVK.[I]		0.000745958	0.00066018	1	1	2	M0R9L0	M0R9L0 [1598-1623]		0	2421.3	100	100	100				178.1	127.2	#DIV/0!	#DIV/0!	#DIV/0!		High	High	Peak Found	Not Found	Peak Found	Not Found	Not Found	Not Found	High	0.0002409	2.614e-05	3.76	42.57
	FALSE	High	[K].SPASDTYIVFGEAK.[I]		0.00147149	0.00066018	1	2	5	M0R9L0	M0R9L0 [2062-2075]		0	1484.73	0.703	0.791	1.495	1		1	70.5	79.3	#DIV/0!	#DIV/0!	#DIV/0!		High	Peak Found	Not Found	High	Peak Found	High	High	High	High	0.0002409	6.854e-05	3.55	38.07
	FALSE	High	[K].SPATDPLNGALTSPSPK.[V]		0.00241779	0.00066018	1	1	2	M0R9L0	M0R9L0 [914-930]		0	1652.85	0.196	0.125	0.242	1	1		50.1	32.1	#DIV/0!	#DIV/0!	#DIV/0!		Peak Found	Peak Found	High	Peak Found	High	Not Found	Peak Found	Peak Found	High	0.0002409	0.0001385	3.3	34.06
	FALSE	High	[K].SSNAALQPSVTQVPPPQKPGLK.[E]		4.19631e-05	0.00066018	1	1	4	M0R9L0	M0R9L0 [381-402]		0	2244.23	8.723	6.082	9.757				136.5	95.2	#DIV/0!	#DIV/0!	#DIV/0!		High	High	Peak Found	Peak Found	High	Not Found	Peak Found	Not Found	High	0.0002409	4.443e-07	4.61	28.8
	FALSE	High	[R].SSSAPLSLVALAPHSIQK.[S]		0.0143012	0.00066018	1	1	2	M0R9L0	M0R9L0 [127-144]		0	1806.01	4.95	1.766	0.999				227.2	81.1	#DIV/0!	#DIV/0!	#DIV/0!		High	High	Peak Found	Peak Found	Peak Found	Not Found	Peak Found	Not Found	High	0.0002409	0.001735	3.91	39.75
	FALSE	High	[K].SVPAVTSLSSQK.[A]		0.0143826	0.00066018	1	1	5	M0R9L0	M0R9L0 [798-809]		0	1203.66	5.915	2.757	1.763	0.772909	1	1	206.9	96.4	#DIV/0!	#DIV/0!	#DIV/0!		High	High	High	High	High	Peak Found	Peak Found	Peak Found	High	0.0002409	0.001742	3.19	26.63
	FALSE	High	[K].SVPFPAPPSAGVSFSSAK.[K]		0.000143234	0.00066018	1	1	7	M0R9L0	M0R9L0 [643-660]		0	1732.89	2.717	2.407	2.798				121.8	107.9	#DIV/0!	#DIV/0!	#DIV/0!		High	High	High	High	High	High	High	Not Found	High	0.0002409	2.517e-06	3.59	40.77
	FALSE	High	[K].TAVPKEDSATSYPKR.[S]		0.0132835	0.00066018	1	1	1	M0R9L0	M0R9L0 [1162-1176]		2	1649.85	100						400		#DIV/0!	#DIV/0!	#DIV/0!		High	Peak Found	Not Found	Not Found	Not Found	Not Found	Not Found	Not Found	High	0.0002409	0.001564	3.82	18.39
	FALSE	High	[K].TPAEILPSPQK.[T]		0.00432657	0.00066018	1	1	3	M0R9L0	M0R9L0 [745-755]		0	1180.66	100	100	100				133.7	123.1	#DIV/0!	#DIV/0!	#DIV/0!		High	High	High	Peak Found	Peak Found	Not Found	Not Found	Not Found	High	0.0002409	0.0003166	3.27	28.23
	FALSE	High	[K].TPATSALQTVPK.[E]		0.00178667	0.00066018	1	1	3	M0R9L0	M0R9L0 [1630-1641]		0	1213.68	5.088	2.968	2.604				174.5	101.8	#DIV/0!	#DIV/0!	#DIV/0!		High	High	Peak Found	High	Peak Found	Peak Found	Not Found	Peak Found	High	0.0002409	8.993e-05	4.09	27.15
	FALSE	High	[K].TTGGPAPVVRPAIATGAPTTLDYPPAGYVNPNPVSQPLK.[S]		0.00143827	0.00066018	1	1	2	M0R9L0	M0R9L0 [540-578]		0	3885.05	100						400		#DIV/0!	#DIV/0!	#DIV/0!		High	High	Not Found	Not Found	Not Found	Not Found	Not Found	Not Found	High	0.0002409	6.643e-05	3.65	43.9
	FALSE	High	[K].VAPATLVESPTSPK.[K]		0.000729115	0.00066018	1	1	5	M0R9L0	M0R9L0 [931-944]		0	1396.77	11.102	8.466	4.825				174.9	133.4	#DIV/0!	#DIV/0!	#DIV/0!		High	High	High	High	Peak Found	High	Peak Found	Not Found	High	0.0002409	2.542e-05	3.49	29.06
	FALSE	High	[K].VASTAPVVTSPSPQK.[T]		0.000341185	0.00066018	1	1	9	M0R9L0	M0R9L0 [850-864]		0	1468.8	23.04	11.89	8.331	0.307018	1	1	208.2	107.5	#DIV/0!	#DIV/0!	#DIV/0!		High	High	High	Peak Found	High	High	High	Peak Found	High	0.0002409	8.612e-06	3.98	23.62
	FALSE	High	[K].VLVPAETLEVAVSPK.[E]		0.00101533	0.00066018	1	1	3	M0R9L0	M0R9L0 [1491-1505]		0	1551.9	100	100	100				145.2	135.2	#DIV/0!	#DIV/0!	#DIV/0!		High	High	Peak Found	Peak Found	High	Peak Found	Not Found	Not Found	High	0.0002409	4.05e-05	3.68	43.1
	FALSE	High	[R].VTTAPPEKPATPQK.[A]		0.00212036	0.00066018	1	1	2	M0R9L0	M0R9L0 [1469-1482]		0	1464.81	100	100	100				346.5	37.1	#DIV/0!	#DIV/0!	#DIV/0!		High	High	Not Found	Peak Found	Not Found	Peak Found	Not Found	Not Found	High	0.0002409	0.0001154	2.92	17.96
High	Master Protein	G3V885	Myosin-6 OS=Rattus norvegicus OX=10116 GN=Myh6 PE=1 SV=2	0	203.874	32	49	190	49	223.2	650.3	49	cell organization and biogenesis;cellular component movement;metabolic process;regulation of biological process;response to stimulus	cytoplasm;cytoskeleton;mitochondrion	catalytic activity;motor activity;nucleotide binding;protein binding;structural molecule activity	Pf00038, Pf00063, Pf00769, Pf01576, Pf02736, Pf04111, Pf05266, Pf05483, Pf05557, Pf05911, Pf06160, Pf07888, Pf09726, Pf12128, Pf13514	29556	ENSRNOG00000025757.2	Myh6			0	1.97856	0.758699	3.03083	34.1	54.5	72.2	103.1	142.6	260.5	66.1	66.9	High	High	High	High	High	High	High	High
	Checked	Confidence	Annotated Sequence	Modifications	Qvality PEP	Qvality q-value	# Protein Groups	# Proteins	# PSMs	Master Protein Accessions	Positions in Master Proteins	Modifications in Master Proteins	# Missed Cleavages	Theo. MH+ [Da]	Abundance Ratio: (controle CARD445) / (remplissage)	Abundance Ratio: (LPS) / (remplissage)	Abundance Ratio: (NButGT) / (remplissage)	Abundance Ratio Adj. P-Value: (controle CARD445) / (remplissage)	Abundance Ratio Adj. P-Value: (LPS) / (remplissage)	Abundance Ratio Adj. P-Value: (NButGT) / (remplissage)	Abundances (Grouped): controle CARD445	Abundances (Grouped): LPS	#DIV/0!	#DIV/0!	#DIV/0!	Quan Info	Found in Sample: [S70] F70: Sample, 1, controle CARD445	Found in Sample: [S80] F80: Sample, 2, controle CARD445	Found in Sample: [S58] F58: Sample, 5, LPS	Found in Sample: [S59] F59: Sample, 6, LPS	Found in Sample: [S54] F54: Sample, 1, NButGT	Found in Sample: [S55] F55: Sample, 2, NButGT	Found in Sample: [S56] F56: Sample, 3, remplissage	Found in Sample: [S57] F57: Sample, 4, remplissage	Confidence (by Search Engine): Sequest HT	Percolator q-Value (by Search Engine): Sequest HT	Percolator PEP (by Search Engine): Sequest HT	XCorr (by Search Engine): Sequest HT	Top Apex RT [min]
	FALSE	High	[K].ALQEAHQQALDDLQAEEDKVNTLIK.[S]		0.132476	0.00703386	1	1	2	G3V885	G3V885 [1000-1024]		1	2820.44	0.01	2.612	1.041					224.5	#DIV/0!	#DIV/0!	#DIV/0!		Not Found	Not Found	Peak Found	High	Peak Found	Peak Found	High	Not Found	High	0.002559	0.04345	3.84	43.19
	FALSE	High	[R].ANDDLKENIAIVER.[R]		0.0017364	0.00066018	1	4	8	G3V885	G3V885 [1665-1678]		1	1599.83	0.408	1.289	2.673	0.378921	1	1	30.4	96	#DIV/0!	#DIV/0!	#DIV/0!		Peak Found	Peak Found	High	High	High	Peak Found	High	Peak Found	High	0.0002409	8.662e-05	3.26	31.07
	FALSE	High	[RK].DIDDLELTLAK.[VA]		0.0491013	0.0018391	1	15	6	G3V885	G3V885 [955-965]		0	1245.66	0.461	1.359	2.163	0.311424	1	1	37	109.1	#DIV/0!	#DIV/0!	#DIV/0!		High	Peak Found	High	High	High	High	High	Peak Found	High	0.0006461	0.01014	2.53	45.25
	FALSE	High	[R].DLEEATLQHEATAAALR.[K]		2.39793e-05	0.00066018	1	7	14	G3V885	G3V885 [1179-1195]		0	1838.92	0.702	1.527	2.794	1	1	1	46.6	101.4	#DIV/0!	#DIV/0!	#DIV/0!		High	High	High	High	High	High	High	High	High	0.0002409	2.009e-07	4.66	37.2
	FALSE	High	[K].DTQIQLDDAVR.[A]		0.0158392	0.00066018	1	4	3	G3V885	G3V885 [1654-1664]		0	1273.64	0.505	1.308	1.999	0.821763	1	1	42	108.7	#DIV/0!	#DIV/0!	#DIV/0!		High	High	Peak Found	Peak Found	High	Peak Found	Peak Found	Peak Found	High	0.0002409	0.001996	3.19	32.6
	FALSE	High	[K].EFDISQQNSK.[I]		0.0551691	0.0018391	1	2	1	G3V885	G3V885 [1086-1095]		0	1195.56	1.807	0.01	0.802	0.953372		1	200.3		#DIV/0!	#DIV/0!	#DIV/0!		High	Peak Found	Not Found	Not Found	Peak Found	Peak Found	Peak Found	Peak Found	High	0.0006461	0.01194	2.26	25.13
	FALSE	High	[R].ELENELEAEQKR.[N]		0.0108256	0.00066018	1	4	3	G3V885	G3V885 [1823-1834]		1	1487.73	0.589	0.303	0.202	1	1	1	112.6	57.8	#DIV/0!	#DIV/0!	#DIV/0!		Peak Found	Peak Found	Peak Found	High	High	Peak Found	High	Peak Found	High	0.0002409	0.001161	3.39	24.96
	FALSE	High	[K].ELTYQTEEDKK.[N]		0.0519056	0.0018391	1	2	2	G3V885	G3V885 [1851-1861]		1	1383.66	2.487	0.01	0.01				285.3		#DIV/0!	#DIV/0!	#DIV/0!		High	High	Not Found	Not Found	Not Found	Not Found	Not Found	Peak Found	High	0.0006461	0.01102	2.31	19.33
	FALSE	High	[R].ENQSILITGESGAGK.[T]		0.000438634	0.00066018	1	14	8	G3V885	G3V885 [170-184]		0	1503.76	0.294	1.506	2.032	0.373813	1	1	24.3	124.7	#DIV/0!	#DIV/0!	#DIV/0!		High	High	High	High	High	High	High	High	High	0.0002409	1.237e-05	3.86	29.01
	FALSE	High	[R].GKLSYTQQMEDLKR.[Q]	1xOxidation [M9]	0.0499268	0.0018391	1	2	2	G3V885	G3V885 [1306-1319]		2	1712.86	25.181	2.547	0.01	0.25559			350.6	35.5	#DIV/0!	#DIV/0!	#DIV/0!		High	High	Peak Found	Not Found	Not Found	Not Found	Peak Found	Peak Found	High	0.0006461	0.0104	3.03	19.32
	FALSE	High	[K].GQSVQQVYYSIGALAK.[S]		0.00107498	0.00066018	1	2	4	G3V885	G3V885 [415-430]		0	1711.9	0.617	1.641	2.172	0.477867	1	1	45.5	120.9	#DIV/0!	#DIV/0!	#DIV/0!		High	High	Peak Found	Peak Found	High	Peak Found	Peak Found	High	High	0.0002409	4.385e-05	3.77	44.08
	FALSE	High	[K].GSSFQTVSALHR.[E]		0.0116561	0.00066018	1	4	5	G3V885	G3V885 [643-654]		0	1289.66	0.835	1.636	2.293		1	1	57.9	113.6	#DIV/0!	#DIV/0!	#DIV/0!		Not Found	High	Peak Found	Peak Found	High	High	High	High	High	0.0002409	0.001298	2.86	25.77
	FALSE	High	[K].GTLEDQIIQANPALEAFGNAK.[T]		0.000153393	0.00066018	1	4	3	G3V885	G3V885 [215-235]		0	2200.12	0.01	2.585	3.938		1	1		137.4	#DIV/0!	#DIV/0!	#DIV/0!		Not Found	Not Found	High	Peak Found	High	Peak Found	Peak Found	Peak Found	High	0.0002409	2.775e-06	4.42	49.36
	FALSE	High	[K].HADSVAELGEQIDNLQR.[V]		0.00291879	0.00066018	1	10	4	G3V885	G3V885 [1198-1214]		0	1894.93	0.397	0.423	3.628	1	1		29.2	31.1	#DIV/0!	#DIV/0!	#DIV/0!		High	Peak Found	High	Peak Found	High	Not Found	Peak Found	Peak Found	High	0.0002409	0.0001812	3.6	37.34
	FALSE	High	[K].KGSSFQTVSALHR.[E]		0.0410791	0.00066018	1	4	4	G3V885	G3V885 [642-654]		1	1417.75	0.585	0.488	5.175	1	1	1	32.3	26.9	#DIV/0!	#DIV/0!	#DIV/0!		High	High	High	Peak Found	High	Peak Found	Peak Found	Peak Found	High	0.0002409	0.007822	2.79	20.33
	FALSE	High	[R].KLAEQELIETSER.[V]		0.000635748	0.00066018	1	4	5	G3V885	G3V885 [1702-1714]		1	1545.81	1.092	3.121	4.025		1		47.3	135.1	#DIV/0!	#DIV/0!	#DIV/0!		High	High	High	High	High	Not Found	Peak Found	Peak Found	High	0.0002409	2.09e-05	3.98	27.85
	FALSE	High	[R].KVQHELDEAEER.[A]		0.0133592	0.00066018	1	4	2	G3V885	G3V885 [1900-1911]		1	1482.72	0.01	7.019	4.372			1		226.6	#DIV/0!	#DIV/0!	#DIV/0!		Not Found	Not Found	Not Found	Peak Found	High	High	Peak Found	Peak Found	High	0.0002409	0.001575	2.19	17.41
	FALSE	High	[K].LAEQELIETSER.[V]		0.00269469	0.00066018	1	4	7	G3V885	G3V885 [1703-1714]		0	1417.72	1.117	1.025	1.679	1	1	1	92.7	85.1	#DIV/0!	#DIV/0!	#DIV/0!		High	High	High	High	High	High	High	Peak Found	High	0.0002409	0.000162	3.98	31.48
	FALSE	High	[K].LASADIETYLLEK.[S]		0.00126853	0.00066018	1	14	7	G3V885	G3V885 [259-271]		0	1465.78	0.297	1.127	1.779	0.25559	1	1	28.3	107.2	#DIV/0!	#DIV/0!	#DIV/0!		High	High	Peak Found	High	High	High	High	Peak Found	High	0.0002409	5.575e-05	3.86	45.9
	FALSE	High	[R].LDEAEQLALK.[G]		0.0680302	0.00354001	1	14	3	G3V885	G3V885 [1799-1808]		0	1129.61	0.01	0.86	2.074		1	1		87.4	#DIV/0!	#DIV/0!	#DIV/0!		Not Found	Not Found	Peak Found	High	High	Peak Found	Peak Found	Peak Found	High	0.001232	0.01628	2.83	29.84
	FALSE	High	[R].LEDEEEMNAELTAK.[K]	1xOxidation [M7]	0.0301732	0.00066018	1	4	1	G3V885	G3V885 [928-941]		0	1637.72	0.59	2.406	2.668	0.940129	1	1	35.4	144.4	#DIV/0!	#DIV/0!	#DIV/0!		Peak Found	Peak Found	Peak Found	High	Peak Found	Peak Found	Peak Found	Peak Found	High	0.0002409	0.005022	2.96	25.1
	FALSE	High	[K].IEDEQALALQLQK.[K]		0.000745958	0.00066018	1	2	3	G3V885	G3V885 [1096-1108]		0	1498.81	0.302	1.58	2.032	0.462298	1	1	24.6	128.6	#DIV/0!	#DIV/0!	#DIV/0!		High	Peak Found	High	High	Peak Found	Peak Found	Peak Found	Peak Found	High	0.0002409	2.618e-05	3.86	36.83
	FALSE	High	[R].LEEAGGATSVQIEMNK.[K]	1xOxidation [M14]	0.00338553	0.00066018	1	4	5	G3V885	G3V885 [1152-1167]		0	1692.81	0.01	1.782	1.615		1	1		162.1	#DIV/0!	#DIV/0!	#DIV/0!		Not Found	Not Found	High	High	High	High	Peak Found	High	High	0.0002409	0.0002236	3.06	26.11
	FALSE	High	[R].IEELEEEIEAER.[TA]		0.00184892	0.00066018	1	14	8	G3V885	G3V885 [1117-1128]		0	1488.71	0.555	1.092	2.781	0.725454	1	1	40.9	80.5	#DIV/0!	#DIV/0!	#DIV/0!		High	High	High	High	High	High	Peak Found	High	High	0.0002409	9.489e-05	4.01	37.05
	FALSE	High	[K].LELDDVTSNMEQIIK.[A]	1xOxidation [M10]	0.0654634	0.00354001	1	3	1	G3V885	G3V885 [1228-1242]		0	1763.87	0.01	1.722	2.161		1			141.1	#DIV/0!	#DIV/0!	#DIV/0!		Not Found	Not Found	Peak Found	Peak Found	High	Not Found	Peak Found	Peak Found	High	0.001232	0.01541	3.46	39.07
	FALSE	High	[K].LEQQVDDLEGSLEQEKK.[VIL]		0.00174634	0.00066018	1	11	1	G3V885	G3V885 [1029-1045]		1	1987.98	0.385	0.826	1.21	0.949071	1	1	45.1	96.5	#DIV/0!	#DIV/0!	#DIV/0!		Peak Found	Peak Found	Peak Found	Peak Found	High	Peak Found	Peak Found	Peak Found	High	0.0002409	8.759e-05	4.19	32.66
	FALSE	High	[K].LLGSLDIDHNQYK.[F]		0.00189162	0.00066018	1	4	8	G3V885	G3V885 [747-759]		0	1515.78	0.443	1.231	2.294	0.818204	1	1	35.7	99.1	#DIV/0!	#DIV/0!	#DIV/0!		Peak Found	High	High	High	High	High	Peak Found	Peak Found	High	0.0002409	9.765e-05	3.98	32.61
	FALSE	High	[R].ILNPAAIPEGQFIDSR.[K]		0.000212402	0.00066018	1	3	8	G3V885	G3V885 [726-741]		0	1740.93	0.684	1.303	1.884	0.772401	1	1	56.2	107	#DIV/0!	#DIV/0!	#DIV/0!		High	High	High	High	High	High	Peak Found	High	High	0.0002409	4.422e-06	4.02	43.84
	FALSE	High	[K].LMATLFSTYASADTGDSGK.[G]	1xOxidation [M2]	1.98609e-05	0.00066018	1	2	3	G3V885	G3V885 [617-635]		0	1951.9	0.545	1.533	1.521	0.715028	1	1	47.4	133.3	#DIV/0!	#DIV/0!	#DIV/0!		High	High	Peak Found	High	Peak Found	Peak Found	Peak Found	Peak Found	High	0.0002409	1.539e-07	4.88	40.46
	FALSE	High	[R].LQDAEEAVEAVNAK.[C]		0.00111881	0.00066018	1	4	7	G3V885	G3V885 [1399-1412]		0	1486.74	1.042	1.596	2.239	1	1	1	70.9	108.6	#DIV/0!	#DIV/0!	#DIV/0!		High	High	High	High	High	Peak Found	High	High	High	0.0002409	4.636e-05	3.87	31.11
	FALSE	High	[R].LQDLVDKLQLK.[V]		0.077154	0.00397823	1	4	4	G3V885	G3V885 [1866-1876]		1	1312.78	1.408	1.267	2.706	1	1	1	88.3	79.4	#DIV/0!	#DIV/0!	#DIV/0!		High	Peak Found	Peak Found	High	Peak Found	Peak Found	High	Peak Found	High	0.00158	0.01955	3.33	36.1
	FALSE	High	[K].LQTENGELAR.[Q]		0.0410791	0.00066018	1	2	2	G3V885	G3V885 [1282-1291]		0	1130.58	100	100					367.4	32.6	#DIV/0!	#DIV/0!	#DIV/0!		High	High	Not Found	Peak Found	Not Found	Not Found	Not Found	Not Found	High	0.0002409	0.007807	2.77	20.88
	FALSE	High	[K].LSYTQQMEDLKR.[Q]	1xOxidation [M7]	0.0349208	0.00066018	1	2	3	G3V885	G3V885 [1308-1319]		1	1527.75	0.288	1.814	1.708	0.507126	1	1	24	150.8	#DIV/0!	#DIV/0!	#DIV/0!		Peak Found	Peak Found	High	Peak Found	High	Peak Found	Peak Found	High	High	0.0002409	0.006192	2.81	22.79
	FALSE	High	[K].NALAHALQSAR.[H]		0.00507551	0.00066018	1	7	4	G3V885	G3V885 [1329-1339]		0	1151.63	0.985	1.594	1.851	1	1	1	72.6	117.4	#DIV/0!	#DIV/0!	#DIV/0!		High	High	Peak Found	Peak Found	High	Peak Found	Peak Found	Peak Found	High	0.0002409	0.0003964	3.28	25.52
	FALSE	High	[K].NDLQLQVQAEQDNLADAEER.[C]		0.000386854	0.00066018	1	4	4	G3V885	G3V885 [887-906]		0	2299.08	0.01	2.774	3.052					162.6	#DIV/0!	#DIV/0!	#DIV/0!		Not Found	Not Found	High	High	High	Peak Found	Not Found	Peak Found	High	0.0002409	1.028e-05	5.02	39.23
	FALSE	High	[K].NKDPLNETVVGLYQK.[S]		0.00360478	0.00066018	1	13	5	G3V885	G3V885 [598-612]		1	1717.91	0.01	1.69	1.96					145.4	#DIV/0!	#DIV/0!	#DIV/0!		Not Found	High	High	Peak Found	High	Peak Found	High	Not Found	High	0.0002409	0.000245	3.7	34.44
	FALSE	High	[K].NLTEEMAGLDEIIAK.[L]	1xOxidation [M6]	0.0014058	0.00066018	1	2	4	G3V885	G3V885 [979-993]		0	1662.83	0.807	2.004	1.608	1	1	1	59.5	147.9	#DIV/0!	#DIV/0!	#DIV/0!		High	Peak Found	High	High	High	Peak Found	Peak Found	Peak Found	High	0.0002409	6.427e-05	3.44	41.93
	FALSE	High	[R].NTLLQAELEELR.[A]		0.00240403	0.00066018	1	2	6	G3V885	G3V885 [1680-1691]		0	1428.77	0.266	1	1.874		1	1	25.7	96.6	#DIV/0!	#DIV/0!	#DIV/0!		High	High	High	High	Peak Found	High	High	Peak Found	High	0.0002409	0.0001372	3.44	47.42
	FALSE	High	[R].QAEEAEEQANTNLSK.[F]		5.45686e-05	0.00066018	1	4	2	G3V885	G3V885 [1883-1897]		0	1661.76	100						400		#DIV/0!	#DIV/0!	#DIV/0!		High	High	Not Found	Not Found	Not Found	Not Found	Not Found	Not Found	High	0.0002409	6.447e-07	4.42	21.09
	FALSE	High	[K].QKYEESQSELESSQK.[E]		0.000676957	0.00066018	1	4	6	G3V885	G3V885 [1460-1474]		1	1799.83	100	100	100				166.9	155.4	#DIV/0!	#DIV/0!	#DIV/0!		High	High	Not Found	High	Not Found	Peak Found	Not Found	Not Found	High	0.0002409	2.29e-05	3.07	19.43
	FALSE	High	[R].QLEEKEALISQLTR.[G]		0.0153962	0.00066018	1	1	1	G3V885	G3V885 [1292-1305]		1	1657.91	1.682	0.85	2.462				112.3	56.7	#DIV/0!	#DIV/0!	#DIV/0!		Peak Found	High	Peak Found	Peak Found	Peak Found	Peak Found	Peak Found	Not Found	High	0.0002409	0.001917	4.72	33.97
	FALSE	High	[K].SAETEKEMANMKEEFGR.[V]	2xOxidation [M8; M11]	0.00427751	0.00066018	1	4	3	G3V885	G3V885 [844-860]		2	2018.88	2.854	4.775	3.286	0.619301		1	95.8	160.3	#DIV/0!	#DIV/0!	#DIV/0!		High	High	Not Found	Peak Found	High	Peak Found	Peak Found	Peak Found	High	0.0002409	0.0003121	4.18	18.01
	FALSE	High	[R].TKYETDAIQR.[T]		0.0548644	0.0018391	1	14	2	G3V885	G3V885 [1375-1384]		1	1224.62	34.763	8.967	30.61				184.6	47.6	#DIV/0!	#DIV/0!	#DIV/0!		High	High	Peak Found	Peak Found	Not Found	Peak Found	Not Found	Peak Found	High	0.0006461	0.01185	2.35	19.55
	FALSE	High	[R].TLEDQANEYR.[V]		0.0231466	0.00066018	1	2	4	G3V885	G3V885 [1253-1262]		0	1238.56	5.539	4.105	6.113	0.868934	1	1	132.2	98	#DIV/0!	#DIV/0!	#DIV/0!		High	High	Peak Found	Peak Found	High	Peak Found	High	Peak Found	High	0.0002409	0.003453	2.57	25.51
	FALSE	High	[K].VKEMTERLEDEEEMNAELTAK.[K]	2xOxidation [M4; M14]	0.00847577	0.00066018	1	4	1	G3V885	G3V885 [921-941]		2	2527.15	100	100	100				210	131.5	#DIV/0!	#DIV/0!	#DIV/0!		Peak Found	High	Peak Found	Peak Found	Peak Found	Not Found	Not Found	Not Found	High	0.0002409	0.0008238	3.4	25.65
	FALSE	High	[K].VKLEQQVDDLEGSLEQEK.[K]		0.00513372	0.00066018	1	3	1	G3V885	G3V885 [1027-1044]		1	2087.05	0.01	2.673	3.431		1	1		150.5	#DIV/0!	#DIV/0!	#DIV/0!		Not Found	Not Found	Peak Found	Peak Found	High	Peak Found	Peak Found	Peak Found	High	0.0002409	0.0004035	3.76	39.15
	FALSE	High	[R].VQLLHSQNTSLINQK.[K]		0.00568843	0.00066018	1	4	5	G3V885	G3V885 [1715-1729]		0	1722.95	0.976	1.838	2.912	1	1	1	58	109.3	#DIV/0!	#DIV/0!	#DIV/0!		Peak Found	High	Peak Found	High	High	High	Peak Found	Peak Found	High	0.0002409	0.0004668	3.32	28.44
	FALSE	High	[R].VRELENELEAEQKR.[N]		0.0247699	0.00066018	1	4	1	G3V885	G3V885 [1821-1834]		2	1742.9	2.186	1.392	1.968				133.6	85.1	#DIV/0!	#DIV/0!	#DIV/0!		High	Peak Found	Not Found	Peak Found	Peak Found	Peak Found	Peak Found	Not Found	High	0.0002409	0.003793	3.95	24.31
	FALSE	High	[R].VVDSLQTSLDAETR.[S]		0.000211193	0.00066018	1	4	4	G3V885	G3V885 [1595-1608]		0	1533.78	0.62	1.009	1.585				58.9	95.8	#DIV/0!	#DIV/0!	#DIV/0!		High	High	Peak Found	High	High	Peak Found	Peak Found	Not Found	High	0.0002409	4.374e-06	3.94	32.98
High	Master Protein	P14046	Alpha-1-inhibitor 3 OS=Rattus norvegicus OX=10116 GN=A1i3 PE=1 SV=1	0	146.455	24	27	160	11	163.7	560.17	27	regulation of biological process	extracellular	enzyme regulator activity	Pf00207, Pf01835, Pf07677, Pf07678, Pf07703, Pf10569, Pf11974, Pf13249	297568		A1i3; LOC297568			17	1.30029	0.819304	1.14363	69.2	105.3	109.9	117	119.1	93.5	123.3	62.6	High	High	High	High	High	High	High	High
	Checked	Confidence	Annotated Sequence	Modifications	Qvality PEP	Qvality q-value	# Protein Groups	# Proteins	# PSMs	Master Protein Accessions	Positions in Master Proteins	Modifications in Master Proteins	# Missed Cleavages	Theo. MH+ [Da]	Abundance Ratio: (controle CARD445) / (remplissage)	Abundance Ratio: (LPS) / (remplissage)	Abundance Ratio: (NButGT) / (remplissage)	Abundance Ratio Adj. P-Value: (controle CARD445) / (remplissage)	Abundance Ratio Adj. P-Value: (LPS) / (remplissage)	Abundance Ratio Adj. P-Value: (NButGT) / (remplissage)	Abundances (Grouped): controle CARD445	Abundances (Grouped): LPS	#DIV/0!	#DIV/0!	#DIV/0!	Quan Info	Found in Sample: [S70] F70: Sample, 1, controle CARD445	Found in Sample: [S80] F80: Sample, 2, controle CARD445	Found in Sample: [S58] F58: Sample, 5, LPS	Found in Sample: [S59] F59: Sample, 6, LPS	Found in Sample: [S54] F54: Sample, 1, NButGT	Found in Sample: [S55] F55: Sample, 2, NButGT	Found in Sample: [S56] F56: Sample, 3, remplissage	Found in Sample: [S57] F57: Sample, 4, remplissage	Confidence (by Search Engine): Sequest HT	Percolator q-Value (by Search Engine): Sequest HT	Percolator PEP (by Search Engine): Sequest HT	XCorr (by Search Engine): Sequest HT	Top Apex RT [min]
	FALSE	High	[R].AHFSVMGDILSSAIK.[N]		0.034531	0.00066018	2	9	3	Q03626; P14046	Q03626 [959-973]; P14046 [949-963]		0	1575.82			100						#DIV/0!	#DIV/0!	#DIV/0!	Shared	Not Found	Not Found	Not Found	Not Found	High	High	Not Found	Not Found	High	0.0002409	0.006094	2.72	45.97
	FALSE	High	[R].AHFSVMGDILSSAIK.[N]	1xOxidation [M6]	0.000156937	0.00066018	2	9	9	Q03626; P14046	Q03626 [959-973]; P14046 [949-963]		0	1591.81	0.427	1.781	1.459	0.921213	1	1	36.6	152.7	#DIV/0!	#DIV/0!	#DIV/0!	Shared	High	High	High	High	High	High	Peak Found	Peak Found	High	0.0002409	2.88e-06	4.17	37.45
	FALSE	High	[K].ALMAYAFALAGNQEK.[R]	1xOxidation [M3]	0.000159648	0.00066018	1	3	2	P14046	P14046 [1151-1165]		0	1613.8	2.461	0.942	1.477	0.973641	1	1	167.4	64.1	#DIV/0!	#DIV/0!	#DIV/0!		High	High	Peak Found	Peak Found	Peak Found	Peak Found	Peak Found	Peak Found	High	0.0002409	2.951e-06	4.29	40.14
	FALSE	High	[K].EEHSFTVMEFVLPR.[F]		0.0138222	0.00066018	3	10	1	Q03626; G3V9J1; P14046	Q03626 [215-228]; G3V9J1 [53-66]; P14046 [215-228]		0	1720.84	100	100	100				20.1	97.7	#DIV/0!	#DIV/0!	#DIV/0!	Shared	Peak Found	Peak Found	Peak Found	Peak Found	High	Peak Found	Not Found	Not Found	High	0.0002409	0.001646	3.42	47.91
	FALSE	High	[K].ESVVFVQTDKPMYKPGQSVK.[F]	1xOxidation [M12]	0.001205	0.00066018	1	7	7	P14046	P14046 [126-145]		0	2283.17	0.411	1.68	1.242	0.485337	1	1	37.9	155.1	#DIV/0!	#DIV/0!	#DIV/0!		Peak Found	High	High	High	High	High	High	High	High	0.0002409	5.176e-05	4.64	27.54
	FALSE	High	[R].ETGLMAFTNLK.[I]	1xOxidation [M5]	0.0211447	0.00066018	1	3	8	P14046	P14046 [661-671]		0	1240.62	3.208	1.599	1.102	0.477867	1	1	185.7	92.6	#DIV/0!	#DIV/0!	#DIV/0!		High	High	High	High	High	High	High	High	High	0.0002409	0.003013	3.3	37.47
	FALSE	High	[K].FSIDTNGISDYSLNIK.[V]		0.00119132	0.00066018	1	1	5	P14046	P14046 [405-420]		0	1786.89	0.01	1.813	1.905		1	1		153.7	#DIV/0!	#DIV/0!	#DIV/0!		Not Found	Not Found	Peak Found	High	High	High	High	Peak Found	High	0.0002409	5.078e-05	3.83	46.51
	FALSE	High	[K].GDPIPNEQVLIK.[A]		0.0263564	0.00066018	1	3	3	P14046	P14046 [374-385]		0	1322.73	0.422	1.61	1.318	0.940129	1	1	38.8	148.1	#DIV/0!	#DIV/0!	#DIV/0!		High	High	Peak Found	Peak Found	High	Peak Found	Peak Found	Peak Found	High	0.0002409	0.004137	1.97	35.12
	FALSE	High	[R].GMYESLPVVAVK.[S]	1xOxidation [M2]	0.0143012	0.00066018	1	3	5	P14046	P14046 [701-712]		0	1308.69	2.818	3.22	2.383	0.973641	1	1	119.6	136.7	#DIV/0!	#DIV/0!	#DIV/0!		High	High	High	High	Peak Found	High	Peak Found	Peak Found	High	0.0002409	0.001735	2.65	35.12
	FALSE	High	[R].HAEAHHTAYAVYSLSK.[S]		0.000798857	0.00066018	2	6	7	G3V9J1; P14046	G3V9J1 [277-292]; P14046 [439-454]		0	1784.87	1.186	1.633	1.863	1	1	1	83.5	114.9	#DIV/0!	#DIV/0!	#DIV/0!	Shared	Peak Found	High	High	High	High	High	High	Peak Found	High	0.0002409	2.883e-05	4.06	23.5
	FALSE	High	[R].HGIPFFVK.[VI]		0.0444186	0.00129659	3	10	3	Q03626; G3V9J1; P14046	Q03626 [359-366]; G3V9J1 [197-204]; P14046 [359-366]		0	944.535	0.42	0.458	0.553	0.558235	1	1	69.1	75.4	#DIV/0!	#DIV/0!	#DIV/0!	Shared	High	High	Peak Found	High	Peak Found	Peak Found	Peak Found	Peak Found	High	0.0004647	0.008759	3.18	34.03
	FALSE	High	[R].LPSSEEEESLDINIEGAK.[H]		1.82369e-07	0.00066018	2	9	15	Q03626; P14046	Q03626 [94-111]; P14046 [94-111]		0	1959.94	0.149	1.454	1.305	0.251275	1	1	15.2	148.8	#DIV/0!	#DIV/0!	#DIV/0!	Shared	High	Peak Found	High	High	High	High	High	High	High	0.000240906	1.98768e-10	6.06	38.7
	FALSE	High	[R].LTAQPAPSPEDLALSMGTIK.[W]	1xOxidation [M16]	0.000117959	0.00066018	2	7	2	Q03626; P14046	Q03626 [1230-1249]; P14046 [1220-1239]		0	2056.06	1.121	1.118	1.34				97.9	97.7	#DIV/0!	#DIV/0!	#DIV/0!	Shared	High	High	Peak Found	Peak Found	Peak Found	Peak Found	Peak Found	Not Found	High	0.0002409	1.923e-06	4.34	39.19
	FALSE	High	[R].LVDIKGDPIPNEQVLIK.[A]		0.00271011	0.00066018	1	3	11	P14046	P14046 [369-385]		1	1891.09	4.087	2.135	2.419	0.605219	1	1	169.6	88.6	#DIV/0!	#DIV/0!	#DIV/0!		High	High	High	High	High	High	High	Peak Found	High	0.0002409	0.0001636	3.64	39.31
	FALSE	High	[K].MLIYTILPDGEVIADSVK.[F]	1xOxidation [M1]	0.000451338	0.00066018	2	6	7	G3V9J1; P14046	G3V9J1 [378-395]; P14046 [540-557]		0	1993.06	0.52	1.295	1.036	0.899958	1	1	54	134.5	#DIV/0!	#DIV/0!	#DIV/0!	Shared	High	High	High	High	High	High	High	Peak Found	High	0.0002409	1.283e-05	4.21	48.4
	FALSE	High	[K].MLSGFIPLKPTVK.[K]	1xOxidation [M1]	0.0148809	0.00066018	3	10	5	Q03626; G3V9J1; P14046	Q03626 [1398-1410]; G3V9J1 [783-795]; P14046 [1388-1400]		0	1446.84	1.765	1.974	1.977	1	1	1	105.1	117.5	#DIV/0!	#DIV/0!	#DIV/0!	Shared	High	High	Peak Found	Peak Found	High	Peak Found	Peak Found	Peak Found	High	0.0002409	0.001828	3.01	35.46
	FALSE	High	[K].NKESVVFVQTDKPMYKPGQSVK.[F]	1xOxidation [M14]	3.74343e-05	0.00066018	1	7	4	P14046	P14046 [124-145]		1	2525.31	15.509	1.707	2.176				304.2	33.5	#DIV/0!	#DIV/0!	#DIV/0!		High	High	Peak Found	Peak Found	Peak Found	Peak Found	Peak Found	Not Found	High	0.0002409	3.756e-07	5.29	24.58
	FALSE	High	[R].NKVHLSFSPSQSLPASQTHMR.[V]	1xOxidation [M20]	0.0616159	0.00300854	2	7	1	Q03626; P14046	Q03626 [566-586]; P14046 [566-586]		1	2368.18	100						400		#DIV/0!	#DIV/0!	#DIV/0!	Shared	Peak Found	High	Not Found	Not Found	Not Found	Not Found	Not Found	Not Found	High	0.001045	0.01411	3.64	25.69
	FALSE	High	[K].NLHPLNELFPLAYIEDPK.[M]		0.000389069	0.00066018	2	6	8	Q03626; P14046	Q03626 [154-171]; P14046 [154-171]		0	2123.12	0.01	2.212	0.973		1	1		211.4	#DIV/0!	#DIV/0!	#DIV/0!	Shared	Not Found	Not Found	High	High	High	High	High	High	High	0.0002409	1.04e-05	3.73	49.73
	FALSE	High	[K].QLSFSLSAEPIQGPYK.[I]		0.000146543	0.00066018	3	10	9	Q03626; G3V9J1; P14046	Q03626 [189-204]; G3V9J1 [27-42]; P14046 [189-204]		0	1764.92	0.369	1.458	1.55	0.949071	1	1	33.7	133.2	#DIV/0!	#DIV/0!	#DIV/0!	Shared	High	Peak Found	High	High	High	High	High	High	High	0.0002409	2.601e-06	4.52	44.47
	FALSE	High	[K].QQNSYGGFSSTQDTVVALDALSK.[Y]		6.04757e-05	0.00066018	1	3	6	P14046	P14046 [1244-1266]		0	2416.16									#DIV/0!	#DIV/0!	#DIV/0!	No Quan Values	High	High	Not Found	High	High	High	Not Found	Not Found	High	0.0002409	7.412e-07	4.42
	FALSE	High	[K].SPLPQEPPR.[K]		0.160459	0.008639	1	3	1	P14046	P14046 [713-721]		0	1020.55	0.01	2.079	1.552					179.5	#DIV/0!	#DIV/0!	#DIV/0!		Not Found	Not Found	Peak Found	Peak Found	Peak Found	Peak Found	High	Not Found	High	0.003253	0.05784	1.95	23.26
	FALSE	High	[R].SSGSLLNNAMK.[G]	1xOxidation [M10]	0.0129851	0.00066018	2	4	2	P06238; P14046	P06238 [1080-1090]; P14046 [1085-1095]		0	1137.56	18.962	1.519	2.423	0.390273	1	1	317.3	25.4	#DIV/0!	#DIV/0!	#DIV/0!	Shared	High	High	Peak Found	Peak Found	Peak Found	Peak Found	Peak Found	Peak Found	High	0.0002409	0.001509	3.06	22.09
	FALSE	High	[K].TPSVTVQSSGSFSQK.[F]		0.000108896	0.00066018	1	5	6	P14046	P14046 [1278-1292]		0	1539.76	3.215	4.829	3.828	0.787022	1	1	99.9	150.1	#DIV/0!	#DIV/0!	#DIV/0!		High	High	High	High	High	Peak Found	High	Peak Found	High	0.0002409	1.715e-06	4.59	25.82
	FALSE	High	[K].VHLSFSPSQSLPASQTHMR.[V]	1xOxidation [M18]	0.000900613	0.00066018	2	7	10	Q03626; P14046	Q03626 [568-586]; P14046 [568-586]		0	2126.04	0.98	1.884	1.12	1	1	1	78.6	151.2	#DIV/0!	#DIV/0!	#DIV/0!	Shared	High	High	High	High	High	High	High	Peak Found	High	0.0002409	3.416e-05	3.49	28.99
	FALSE	High	[K].VLIVEPEGIK.[K]		0.0200949	0.00066018	2	9	6	Q03626; P14046	Q03626 [915-924]; P14046 [905-914]		0	1096.66	0.34	1.297	1.494	0.428155	1	1	33	125.5	#DIV/0!	#DIV/0!	#DIV/0!	Shared	High	High	Peak Found	High	Peak Found	High	High	High	High	0.0002409	0.002806	2.5	34.65
	FALSE	High	[K].VLIVEPEGIKK.[E]		0.028521	0.00066018	2	9	7	Q03626; P14046	Q03626 [915-925]; P14046 [905-915]		1	1224.76	2.084	1.559	1.632	0.699529	1	1	132.9	99.4	#DIV/0!	#DIV/0!	#DIV/0!	Shared	High	High	High	High	High	Peak Found	High	Peak Found	High	0.0002409	0.004626	2.82	28.27
	FALSE	High	[K].YMVLVPSQLYTETPEK.[I]	1xOxidation [M2]	0.000276207	0.00066018	2	8	7	Q03626; P14046	Q03626 [31-46]; P14046 [31-46]		0	1913.96	1.141	1.476	1.224	1	1	1	94.3	122	#DIV/0!	#DIV/0!	#DIV/0!	Shared	High	High	High	High	High	High	Peak Found	Peak Found	High	0.0002409	6.389e-06	3.61	42.09
High	Master Protein	Q03626	Murinoglobulin-1 OS=Rattus norvegicus OX=10116 GN=Mug1 PE=2 SV=1	0	133.414	22	25	144	12	165.2	505.36	25	defense response;regulation of biological process;response to stimulus	extracellular	enzyme regulator activity	Pf00207, Pf01835, Pf07677, Pf07678, Pf07703, Pf10569, Pf11974, Pf13249	497794		Mug1			0	0.843368	0.814279	1.22011	103.9	133.6	99.6	100.7	104.6	94.4	111.4	51.7	High	High	High	High	High	High	High	High
	Checked	Confidence	Annotated Sequence	Modifications	Qvality PEP	Qvality q-value	# Protein Groups	# Proteins	# PSMs	Master Protein Accessions	Positions in Master Proteins	Modifications in Master Proteins	# Missed Cleavages	Theo. MH+ [Da]	Abundance Ratio: (controle CARD445) / (remplissage)	Abundance Ratio: (LPS) / (remplissage)	Abundance Ratio: (NButGT) / (remplissage)	Abundance Ratio Adj. P-Value: (controle CARD445) / (remplissage)	Abundance Ratio Adj. P-Value: (LPS) / (remplissage)	Abundance Ratio Adj. P-Value: (NButGT) / (remplissage)	Abundances (Grouped): controle CARD445	Abundances (Grouped): LPS	#DIV/0!	#DIV/0!	#DIV/0!	Quan Info	Found in Sample: [S70] F70: Sample, 1, controle CARD445	Found in Sample: [S80] F80: Sample, 2, controle CARD445	Found in Sample: [S58] F58: Sample, 5, LPS	Found in Sample: [S59] F59: Sample, 6, LPS	Found in Sample: [S54] F54: Sample, 1, NButGT	Found in Sample: [S55] F55: Sample, 2, NButGT	Found in Sample: [S56] F56: Sample, 3, remplissage	Found in Sample: [S57] F57: Sample, 4, remplissage	Confidence (by Search Engine): Sequest HT	Percolator q-Value (by Search Engine): Sequest HT	Percolator PEP (by Search Engine): Sequest HT	XCorr (by Search Engine): Sequest HT	Top Apex RT [min]
	FALSE	High	[R].AHFSVMGDILSSAIK.[N]		0.034531	0.00066018	2	9	3	Q03626; P14046	Q03626 [959-973]; P14046 [949-963]		0	1575.82			100						#DIV/0!	#DIV/0!	#DIV/0!	Shared	Not Found	Not Found	Not Found	Not Found	High	High	Not Found	Not Found	High	0.0002409	0.006094	2.72	45.97
	FALSE	High	[R].AHFSVMGDILSSAIK.[N]	1xOxidation [M6]	0.000156937	0.00066018	2	9	9	Q03626; P14046	Q03626 [959-973]; P14046 [949-963]		0	1591.81	0.427	1.781	1.459	0.921213	1	1	36.6	152.7	#DIV/0!	#DIV/0!	#DIV/0!	Shared	High	High	High	High	High	High	Peak Found	Peak Found	High	0.0002409	2.88e-06	4.17	37.45
	FALSE	High	[R].DMGLTAFTNLK.[I]	1xOxidation [M2]	0.0192051	0.00066018	1	4	6	Q03626	Q03626 [672-682]		0	1226.61	2.146	1.268	1.007	0.398102	1	1	158.4	93.5	#DIV/0!	#DIV/0!	#DIV/0!		High	High	Peak Found	High	High	High	High	Peak Found	High	0.0002409	0.002637	3.13	39.54
	FALSE	High	[R].DTEELTYSVPYGR.[E]		0.00122581	0.00066018	1	6	10	Q03626	Q03626 [650-662]		0	1529.71	1.758	1.114	1.624	0.725454	1	1	128	81.1	#DIV/0!	#DIV/0!	#DIV/0!		High	High	High	High	High	High	High	High	High	0.0002409	5.305e-05	3.92	36.64
	FALSE	High	[K].EEHSFTVMEFVLPR.[F]		0.0138222	0.00066018	3	10	1	Q03626; G3V9J1; P14046	Q03626 [215-228]; G3V9J1 [53-66]; P14046 [215-228]		0	1720.84	100	100	100				20.1	97.7	#DIV/0!	#DIV/0!	#DIV/0!	Shared	Peak Found	Peak Found	Peak Found	Peak Found	High	Peak Found	Not Found	Not Found	High	0.0002409	0.001646	3.42	47.91
	FALSE	High	[K].ESVVFVQTDKPVYKPGQSVK.[F]		1.29422e-05	0.00066018	1	2	10	Q03626	Q03626 [126-145]		0	2235.2	0.213	0.978	1.067	0.25559	1	1	26.1	120.1	#DIV/0!	#DIV/0!	#DIV/0!		High	High	High	High	High	High	High	High	High	0.0002409	8.345e-08	4.98	29.01
	FALSE	High	[K].FSIDTSSISGYSLNIK.[V]		0.00164945	0.00066018	1	5	6	Q03626	Q03626 [405-420]		0	1731.88	0.01	1.581	1.235		1	1		165.7	#DIV/0!	#DIV/0!	#DIV/0!		Not Found	Not Found	High	High	High	High	High	High	High	0.0002409	8.046e-05	4.05	46.91
	FALSE	High	[K].GDPIPNEQVFIK.[A]		0.0280429	0.00066018	1	6	1	Q03626	Q03626 [374-385]		0	1356.72	0.318	1.299	1.222	0.649059	1	1	33.1	135.4	#DIV/0!	#DIV/0!	#DIV/0!		High	Peak Found	Peak Found	Peak Found	Peak Found	Peak Found	Peak Found	Peak Found	High	0.0002409	0.004533	1.89	37.11
	FALSE	High	[R].GGEFEMMPLGVNK.[S]	2xOxidation [M6; M7]	0.00134305	0.00066018	1	2	3	Q03626	Q03626 [710-722]		0	1440.65	2.797	2.4	1.484	0.826602	1	1	145.7	125	#DIV/0!	#DIV/0!	#DIV/0!		High	High	Peak Found	High	Peak Found	Peak Found	Peak Found	Peak Found	High	0.0002409	6.007e-05	3.57	28.88
	FALSE	High	[R].GGEFEMMPLGVNKSPLPK.[E]	2xOxidation [M6; M7]	0.0347253	0.00066018	1	2	2	Q03626	Q03626 [710-727]		1	1962.97	100						400		#DIV/0!	#DIV/0!	#DIV/0!		High	High	Not Found	Not Found	Not Found	Not Found	Not Found	Not Found	High	0.0002409	0.006174	2.58	31.45
	FALSE	High	[R].HAEEHHTAYAVYSLSK.[S]		2.02041e-05	0.00066018	1	4	7	Q03626	Q03626 [439-454]		0	1842.88	0.988	1.363	1.538	1	1	1	80.8	111.5	#DIV/0!	#DIV/0!	#DIV/0!		High	High	High	High	High	High	High	Peak Found	High	0.0002409	1.568e-07	4.37	24.18
	FALSE	High	[R].HGIPFFVK.[VI]		0.0444186	0.00129659	3	10	3	Q03626; G3V9J1; P14046	Q03626 [359-366]; G3V9J1 [197-204]; P14046 [359-366]		0	944.535	0.42	0.458	0.553	0.558235	1	1	69.1	75.4	#DIV/0!	#DIV/0!	#DIV/0!	Shared	High	High	Peak Found	High	Peak Found	Peak Found	Peak Found	Peak Found	High	0.0004647	0.008759	3.18	34.03
	FALSE	High	[R].LPSSEEEESLDINIEGAK.[H]		1.82369e-07	0.00066018	2	9	15	Q03626; P14046	Q03626 [94-111]; P14046 [94-111]		0	1959.94	0.149	1.454	1.305	0.251275	1	1	15.2	148.8	#DIV/0!	#DIV/0!	#DIV/0!	Shared	High	Peak Found	High	High	High	High	High	High	High	0.000240906	1.98768e-10	6.06	38.7
	FALSE	High	[R].LTAQPAPSPEDLALSMGTIK.[W]	1xOxidation [M16]	0.000117959	0.00066018	2	7	2	Q03626; P14046	Q03626 [1230-1249]; P14046 [1220-1239]		0	2056.06	1.121	1.118	1.34				97.9	97.7	#DIV/0!	#DIV/0!	#DIV/0!	Shared	High	High	Peak Found	Peak Found	Peak Found	Peak Found	Peak Found	Not Found	High	0.0002409	1.923e-06	4.34	39.19
	FALSE	High	[R].LVDIKGDPIPNEQVFIK.[A]		0.010522	0.00066018	1	6	7	Q03626	Q03626 [369-385]		1	1925.07	4.47	1.913	1.959	0.378921	1	1	191.4	81.9	#DIV/0!	#DIV/0!	#DIV/0!		High	High	High	Peak Found	High	High	Peak Found	Peak Found	High	0.0002409	0.001117	3.83	40.72
	FALSE	High	[K].MLSGFIPLKPTVK.[K]	1xOxidation [M1]	0.0148809	0.00066018	3	10	5	Q03626; G3V9J1; P14046	Q03626 [1398-1410]; G3V9J1 [783-795]; P14046 [1388-1400]		0	1446.84	1.765	1.974	1.977	1	1	1	105.1	117.5	#DIV/0!	#DIV/0!	#DIV/0!	Shared	High	High	Peak Found	Peak Found	High	Peak Found	Peak Found	Peak Found	High	0.0002409	0.001828	3.01	35.46
	FALSE	High	[K].NKESVVFVQTDKPVYKPGQSVK.[F]		7.55609e-05	0.00066018	1	2	4	Q03626	Q03626 [124-145]		1	2477.34	5.933	0.972	0.873	0.525545	1	1	270.4	44.3	#DIV/0!	#DIV/0!	#DIV/0!		High	High	Peak Found	Peak Found	Peak Found	Peak Found	Peak Found	Peak Found	High	0.0002409	1.02e-06	5.07	26.25
	FALSE	High	[R].NKVHLSFSPSQSLPASQTHMR.[V]	1xOxidation [M20]	0.0616159	0.00300854	2	7	1	Q03626; P14046	Q03626 [566-586]; P14046 [566-586]		1	2368.18	100						400		#DIV/0!	#DIV/0!	#DIV/0!	Shared	Peak Found	High	Not Found	Not Found	Not Found	Not Found	Not Found	Not Found	High	0.001045	0.01411	3.64	25.69
	FALSE	High	[K].NLHPLNELFPLAYIEDPK.[M]		0.000389069	0.00066018	2	6	8	Q03626; P14046	Q03626 [154-171]; P14046 [154-171]		0	2123.12	0.01	2.212	0.973		1	1		211.4	#DIV/0!	#DIV/0!	#DIV/0!	Shared	Not Found	Not Found	High	High	High	High	High	High	High	0.0002409	1.04e-05	3.73	49.73
	FALSE	High	[K].QLSFSLSAEPIQGPYK.[I]		0.000146543	0.00066018	3	10	9	Q03626; G3V9J1; P14046	Q03626 [189-204]; G3V9J1 [27-42]; P14046 [189-204]		0	1764.92	0.369	1.458	1.55	0.949071	1	1	33.7	133.2	#DIV/0!	#DIV/0!	#DIV/0!	Shared	High	Peak Found	High	High	High	High	High	High	High	0.0002409	2.601e-06	4.52	44.47
	FALSE	High	[K].QQNSHGGFSSTQDTVVALDALSK.[Y]		0.00735102	0.00066018	1	6	1	Q03626	Q03626 [1254-1276]		0	2390.16	0.903	0.492	0.01				150.8	82.2	#DIV/0!	#DIV/0!	#DIV/0!		High	Peak Found	Peak Found	Peak Found	Not Found	Not Found	Peak Found	Not Found	High	0.0002409	0.0006725	3.91	37.87
	FALSE	High	[K].TPLVTIQSSGSFSQK.[F]		0.00823787	0.00066018	1	4	1	Q03626	Q03626 [1288-1302]		0	1579.83	0.583	1.649	1.713				47.2	133.4	#DIV/0!	#DIV/0!	#DIV/0!		High	Peak Found	Peak Found	Peak Found	Peak Found	Not Found	Peak Found	Not Found	High	0.0002409	0.0007901	2.7	33.79
	FALSE	High	[K].VHLSFSPSQSLPASQTHMR.[V]	1xOxidation [M18]	0.000900613	0.00066018	2	7	10	Q03626; P14046	Q03626 [568-586]; P14046 [568-586]		0	2126.04	0.98	1.884	1.12	1	1	1	78.6	151.2	#DIV/0!	#DIV/0!	#DIV/0!	Shared	High	High	High	High	High	High	High	Peak Found	High	0.0002409	3.416e-05	3.49	28.99
	FALSE	High	[K].VLIVEPEGIK.[K]		0.0200949	0.00066018	2	9	6	Q03626; P14046	Q03626 [915-924]; P14046 [905-914]		0	1096.66	0.34	1.297	1.494	0.428155	1	1	33	125.5	#DIV/0!	#DIV/0!	#DIV/0!	Shared	High	High	Peak Found	High	Peak Found	High	High	High	High	0.0002409	0.002806	2.5	34.65
	FALSE	High	[K].VLIVEPEGIKK.[E]		0.028521	0.00066018	2	9	7	Q03626; P14046	Q03626 [915-925]; P14046 [905-915]		1	1224.76	2.084	1.559	1.632	0.699529	1	1	132.9	99.4	#DIV/0!	#DIV/0!	#DIV/0!	Shared	High	High	High	High	High	Peak Found	High	Peak Found	High	0.0002409	0.004626	2.82	28.27
	FALSE	High	[K].YMVLVPSQLYTETPEK.[I]	1xOxidation [M2]	0.000276207	0.00066018	2	8	7	Q03626; P14046	Q03626 [31-46]; P14046 [31-46]		0	1913.96	1.141	1.476	1.224	1	1	1	94.3	122	#DIV/0!	#DIV/0!	#DIV/0!	Shared	High	High	High	High	High	High	Peak Found	Peak Found	High	0.0002409	6.389e-06	3.61	42.09
High	Master Protein	Q63041	Alpha-1-macroglobulin OS=Rattus norvegicus OX=10116 GN=A1m PE=1 SV=1	0	130.458	21	25	156	25	167	546.73	25	regulation of biological process	extracellular	enzyme regulator activity;protein binding	Pf00207, Pf01835, Pf07677, Pf07678, Pf07703, Pf10569, Pf11974, Pf13249	252922	ENSRNOG00000006709.6	Pzp			0	1.37613	0.74918	1.7015	53.9	101.1	102.8	110.5	133.5	138.4	95.1	64.7	High	High	High	High	High	High	High	High
	Checked	Confidence	Annotated Sequence	Modifications	Qvality PEP	Qvality q-value	# Protein Groups	# Proteins	# PSMs	Master Protein Accessions	Positions in Master Proteins	Modifications in Master Proteins	# Missed Cleavages	Theo. MH+ [Da]	Abundance Ratio: (controle CARD445) / (remplissage)	Abundance Ratio: (LPS) / (remplissage)	Abundance Ratio: (NButGT) / (remplissage)	Abundance Ratio Adj. P-Value: (controle CARD445) / (remplissage)	Abundance Ratio Adj. P-Value: (LPS) / (remplissage)	Abundance Ratio Adj. P-Value: (NButGT) / (remplissage)	Abundances (Grouped): controle CARD445	Abundances (Grouped): LPS	#DIV/0!	#DIV/0!	#DIV/0!	Quan Info	Found in Sample: [S70] F70: Sample, 1, controle CARD445	Found in Sample: [S80] F80: Sample, 2, controle CARD445	Found in Sample: [S58] F58: Sample, 5, LPS	Found in Sample: [S59] F59: Sample, 6, LPS	Found in Sample: [S54] F54: Sample, 1, NButGT	Found in Sample: [S55] F55: Sample, 2, NButGT	Found in Sample: [S56] F56: Sample, 3, remplissage	Found in Sample: [S57] F57: Sample, 4, remplissage	Confidence (by Search Engine): Sequest HT	Percolator q-Value (by Search Engine): Sequest HT	Percolator PEP (by Search Engine): Sequest HT	XCorr (by Search Engine): Sequest HT	Top Apex RT [min]
	FALSE	High	[K].AEDITHNGIVYTPK.[Q]		0.00146312	0.00066018	1	1	6	Q63041	Q63041 [645-658]		0	1557.79	2.288	1.994	2.33				120.2	104.8	#DIV/0!	#DIV/0!	#DIV/0!		High	High	High	Peak Found	High	High	Not Found	High	High	0.0002409	6.814e-05	5.03	27.57
	FALSE	High	[K].AEQGAYLGPLPYK.[G]		0.00267936	0.00066018	1	1	9	Q63041	Q63041 [625-637]		0	1406.73	1.039	1.752	1.925	1	1	1	72.7	122.6	#DIV/0!	#DIV/0!	#DIV/0!		High	High	High	High	High	High	High	High	High	0.0002409	0.0001606	3.23	36.01
	FALSE	High	[K].AESPVFVQTDKPIYKPGQTVK.[F]		8.48192e-06	0.00066018	1	1	21	Q63041	Q63041 [123-143]		0	2332.25	1.007	1.235	1.896	1	1	1	78.4	96.1	#DIV/0!	#DIV/0!	#DIV/0!		High	High	High	High	High	High	High	High	High	0.0002409	4.6e-08	5.09	29.65
	FALSE	High	[K].AFAQAQSYIYIEK.[T]		0.0166686	0.00066018	1	1	2	Q63041	Q63041 [1063-1075]		0	1531.78	0.272	1.46	1.427	0.64662	1	1	26.2	140.4	#DIV/0!	#DIV/0!	#DIV/0!		Peak Found	Peak Found	High	Peak Found	Peak Found	High	Peak Found	Peak Found	High	0.0002409	0.002158	2.95	37.93
	FALSE	High	[K].ALLAYAFALAGNR.[A]		0.00575364	0.00066018	1	1	4	Q63041	Q63041 [1162-1174]		0	1350.75	0.01	0.635	0.717		1	1		108	#DIV/0!	#DIV/0!	#DIV/0!		High	Not Found	High	Peak Found	Peak Found	Peak Found	High	High	High	0.0002409	0.0004761	3.17	49.38
	FALSE	High	[K].AISYLISGYQR.[Q]		0.00743524	0.00066018	1	1	5	Q63041	Q63041 [1018-1028]		0	1270.68	1.552	1.327	1.676	0.951857	1	1	111.8	95.6	#DIV/0!	#DIV/0!	#DIV/0!		High	High	High	High	High	Peak Found	Peak Found	Peak Found	High	0.0002409	0.0006844	2.99	37.06
	FALSE	High	[K].ANTFYRPGLPFFGQVLLVDEK.[G]		0.000349068	0.00066018	1	1	6	Q63041	Q63041 [354-374]		0	2411.28	0.01	1.636	1.008		1	1		179.5	#DIV/0!	#DIV/0!	#DIV/0!		Not Found	Not Found	Peak Found	High	High	High	High	High	High	0.0002409	8.896e-06	5.33	49.83
	FALSE	High	[K].DTVVKPVIVEPEGIEK.[E]		0.000438634	0.00066018	1	1	16	Q63041	Q63041 [911-926]		0	1751.98	1.232	2.455	2.535	1	1	1	68.3	136	#DIV/0!	#DIV/0!	#DIV/0!		High	High	High	High	High	High	High	High	High	0.0002409	1.23e-05	3.09	34.2
	FALSE	High	[R].GSIFNSGSHVLPLEQGK.[V]		1.01824e-05	0.00066018	1	1	13	Q63041	Q63041 [502-518]		0	1769.92	0.805	1.238	1.696	1	1	1	67.9	104.5	#DIV/0!	#DIV/0!	#DIV/0!		High	High	High	High	High	High	High	High	High	0.0002409	5.939e-08	5.18	36.15
	FALSE	High	[K].GVVSFPIRVEPGMAPVAK.[L]	1xOxidation [M13]	0.00375163	0.00066018	1	1	2	Q63041	Q63041 [521-538]		1	1870.03	100	100					385.1	14.9	#DIV/0!	#DIV/0!	#DIV/0!		High	Peak Found	Peak Found	Not Found	Not Found	Not Found	Not Found	Not Found	High	0.0002409	0.0002588	3.47	37.43
	FALSE	High	[K].GYDMKIEVEAK.[I]	1xOxidation [M4]	0.0742612	0.00397823	1	1	1	Q63041	Q63041 [314-324]		1	1298.63	4.775	1.905	1.571	0.808483	1	1	206.5	82.4	#DIV/0!	#DIV/0!	#DIV/0!		Peak Found	Peak Found	Peak Found	Peak Found	Peak Found	High	Peak Found	Peak Found	High	0.00158	0.01848	2.83	22.73
	FALSE	High	[K].KIEHSFEVK.[E]		0.0081911	0.00066018	1	1	8	Q63041	Q63041 [212-220]		1	1116.6	0.763	1.197	2.021	1	1	1	61.2	96.1	#DIV/0!	#DIV/0!	#DIV/0!		High	High	High	High	Peak Found	Peak Found	Peak Found	Peak Found	High	0.0002409	0.0007804	3.69	18.87
	FALSE	High	[R].KTVSWAVTPK.[S]		0.018775	0.00066018	1	1	1	Q63041	Q63041 [868-877]		1	1116.64	100	100	100				293	57	#DIV/0!	#DIV/0!	#DIV/0!		Peak Found	High	Peak Found	Not Found	Peak Found	Not Found	Not Found	Not Found	High	0.0002409	0.00255	3.46	24.23
	FALSE	High	[R].LADLPGNYITK.[V]		0.113694	0.00623454	1	1	1	Q63041	Q63041 [1328-1338]		0	1204.66	100	100	100				114.7	129.3	#DIV/0!	#DIV/0!	#DIV/0!		High	Peak Found	Peak Found	Peak Found	Peak Found	Peak Found	Not Found	Not Found	High	0.002307	0.03456	2.47	34.53
	FALSE	High	[K].IEHSFEVK.[E]		0.0485582	0.0018391	1	1	4	Q63041	Q63041 [213-220]		0	988.51	1.188	1.302	2.098	1	1	1	85.1	93.2	#DIV/0!	#DIV/0!	#DIV/0!		High	Peak Found	Peak Found	High	Peak Found	High	High	Peak Found	High	0.0006461	0.009961	2.71	20.97
	FALSE	High	[R].IHFLLNEDALK.[D]		0.00465949	0.00066018	1	1	8	Q63041	Q63041 [477-487]		0	1312.73	0.039	0.928	1.994	0.213162	1	1	3.9	93.7	#DIV/0!	#DIV/0!	#DIV/0!		Peak Found	Peak Found	High	High	High	High	High	Peak Found	High	0.0002409	0.0003504	3.62	38.64
	FALSE	High	[K].LIVYTILPNEELIADVQK.[F]		0.000526569	0.00066018	1	1	1	Q63041	Q63041 [539-556]		0	2071.17	0.01	0.964	1.903		1	1		99.7	#DIV/0!	#DIV/0!	#DIV/0!		Not Found	Not Found	Peak Found	Peak Found	High	Peak Found	Peak Found	Peak Found	High	0.0002409	1.598e-05	3.33	49.92
	FALSE	High	[K].LSPQSIYNLLPQK.[A]		0.00346367	0.00066018	1	1	10	Q63041	Q63041 [612-624]		0	1500.84	0.992	1.411	1.795	1	1	1	76.3	108.6	#DIV/0!	#DIV/0!	#DIV/0!		High	Peak Found	High	High	High	High	High	Peak Found	High	0.0002409	0.0002307	3.87	46.58
	FALSE	High	[K].QDLNDNDAYSVFQSIGLK.[I]		1.55369e-05	0.00066018	1	1	10	Q63041	Q63041 [659-676]		0	2026.97	0.908	1.411	1.778	1	1	1	71.2	110.7	#DIV/0!	#DIV/0!	#DIV/0!		High	High	High	High	High	Peak Found	High	Peak Found	High	0.0002409	1.087e-07	4.7	49.35
	FALSE	High	[R].QKGYDMKIEVEAK.[I]	1xOxidation [M6]	0.00522227	0.00066018	1	1	1	Q63041	Q63041 [312-324]		2	1554.78	17.836	14.293	3.141				196.7	157.6	#DIV/0!	#DIV/0!	#DIV/0!		Peak Found	High	Not Found	Peak Found	Peak Found	Peak Found	Not Found	Peak Found	High	0.0002409	0.0004137	3.11	19.46
	FALSE	High	[R].QLNYQHSDGSYSTFGDR.[G]		8.18495e-05	0.00066018	1	1	7	Q63041	Q63041 [1029-1045]		0	1974.86	1.971	1.585	1.954	0.592717	1	1	121.1	97.4	#DIV/0!	#DIV/0!	#DIV/0!		High	High	High	High	Peak Found	Peak Found	Peak Found	Peak Found	High	0.0002409	1.139e-06	4.7	27.77
	FALSE	High	[K].RSEVLESLNK.[D]		0.00418103	0.00066018	1	1	3	Q63041	Q63041 [1177-1186]		1	1174.64	0.826	1.6	2.236	1	1	1	58.4	113	#DIV/0!	#DIV/0!	#DIV/0!		High	High	Peak Found	Peak Found	Peak Found	High	Peak Found	Peak Found	High	0.0002409	0.0003016	3.67	23.21
	FALSE	High	[R].SEVLESLNK.[D]		0.116749	0.00655833	1	1	3	Q63041	Q63041 [1178-1186]		0	1018.54	0.32	1.018	0.934	0.25559	1	1	39.1	124.4	#DIV/0!	#DIV/0!	#DIV/0!		High	High	Peak Found	Peak Found	High	Peak Found	Peak Found	Peak Found	High	0.002307	0.03592	2.76	27.05
	FALSE	High	[K].VAEVPALVQK.[D]		0.0231466	0.00066018	1	1	7	Q63041	Q63041 [901-910]		0	1053.63	3.367	2.519	2.386	0.698879	1	1	145.3	108.7	#DIV/0!	#DIV/0!	#DIV/0!		High	High	High	High	High	High	High	Peak Found	High	0.0002409	0.003431	2.87	29.34
	FALSE	High	[R].YVVLVPSELYAGVPEK.[V]		0.000404935	0.00066018	1	1	7	Q63041	Q63041 [31-46]		0	1762.96	0.786	1.395	1.782	1	1	1	63.3	112.4	#DIV/0!	#DIV/0!	#DIV/0!		High	High	High	High	Peak Found	High	High	High	High	0.0002409	1.103e-05	3.43	47.71
High	Master Protein	P16638	ATP-citrate synthase OS=Rattus norvegicus OX=10116 GN=Acly PE=1 SV=1	0	117.863	33	25	55	25	120.6	183.64	25	metabolic process	cytoplasm;cytosol;membrane;mitochondrion	catalytic activity;metal ion binding;nucleotide binding	Pf00285, Pf00549, Pf02629	24159		Acly		Citrate cycle (TCA cycle); Metabolic pathways	0	3.03797	30.6917	0.0428998	2.3	5.6	9.5	14.5	14.1	17.5	718.6	18	Peak Found	Peak Found	Peak Found	Peak Found	Peak Found	Peak Found	High	Peak Found
	Checked	Confidence	Annotated Sequence	Modifications	Qvality PEP	Qvality q-value	# Protein Groups	# Proteins	# PSMs	Master Protein Accessions	Positions in Master Proteins	Modifications in Master Proteins	# Missed Cleavages	Theo. MH+ [Da]	Abundance Ratio: (controle CARD445) / (remplissage)	Abundance Ratio: (LPS) / (remplissage)	Abundance Ratio: (NButGT) / (remplissage)	Abundance Ratio Adj. P-Value: (controle CARD445) / (remplissage)	Abundance Ratio Adj. P-Value: (LPS) / (remplissage)	Abundance Ratio Adj. P-Value: (NButGT) / (remplissage)	Abundances (Grouped): controle CARD445	Abundances (Grouped): LPS	#DIV/0!	#DIV/0!	#DIV/0!	Quan Info	Found in Sample: [S70] F70: Sample, 1, controle CARD445	Found in Sample: [S80] F80: Sample, 2, controle CARD445	Found in Sample: [S58] F58: Sample, 5, LPS	Found in Sample: [S59] F59: Sample, 6, LPS	Found in Sample: [S54] F54: Sample, 1, NButGT	Found in Sample: [S55] F55: Sample, 2, NButGT	Found in Sample: [S56] F56: Sample, 3, remplissage	Found in Sample: [S57] F57: Sample, 4, remplissage	Confidence (by Search Engine): Sequest HT	Percolator q-Value (by Search Engine): Sequest HT	Percolator PEP (by Search Engine): Sequest HT	XCorr (by Search Engine): Sequest HT	Top Apex RT [min]
	FALSE	High	[K].AFDSGIIPMEFVNK.[M]	1xOxidation [M9]	0.0139801	0.00066018	1	4	1	P16638	P16638 [948-961]		0	1583.78									#DIV/0!	#DIV/0!	#DIV/0!	No Quan Values	Not Found	Not Found	Not Found	Not Found	Not Found	Not Found	High	Not Found	High	0.0002409	0.001682	3.39
	FALSE	High	[K].AKPAMPQDSVPSPR.[S]		0.165453	0.00953287	1	3	1	P16638	P16638 [469-482]		0	1480.76	1.682	0.01	1.031	1			181.2		#DIV/0!	#DIV/0!	#DIV/0!		Peak Found	Peak Found	Not Found	Not Found	Not Found	Peak Found	High	Peak Found	High	0.003548	0.06021	2.8	23.17
	FALSE	High	[K].AKPAMPQDSVPSPR.[S]	1xOxidation [M5]	0.0337641	0.00066018	1	3	2	P16638	P16638 [469-482]		0	1496.75	0.01	0.525	0.224		1			120.1	#DIV/0!	#DIV/0!	#DIV/0!		Not Found	Not Found	Peak Found	Peak Found	Not Found	Peak Found	High	Peak Found	High	0.0002409	0.005896	3.43	19.34
	FALSE	High	[R].DEPSVAAMVYPFTGDHK.[Q]	1xOxidation [M8]	0.00504666	0.00066018	1	4	1	P16638	P16638 [521-537]		0	1879.85	0.01	0.01	0.311						#DIV/0!	#DIV/0!	#DIV/0!		Not Found	Not Found	Not Found	Not Found	Peak Found	Not Found	High	Peak Found	High	0.0002409	0.0003952	3.67	35.92
	FALSE	High	[K].DGVYILDLAAK.[V]		0.0184587	0.00066018	1	4	4	P16638	P16638 [210-220]		0	1177.65	0.01	0.01	0.01					1.4	#DIV/0!	#DIV/0!	#DIV/0!		Not Found	Not Found	Not Found	Peak Found	Not Found	Peak Found	High	Not Found	High	0.0002409	0.002484	2.8	45.88
	FALSE	High	[K].DLVSSLTSGLLTIGDR.[F]		0.000910956	0.00066018	1	4	2	P16638	P16638 [918-933]		0	1646.9	0.01	0.01	0.01						#DIV/0!	#DIV/0!	#DIV/0!		Not Found	Not Found	Not Found	Not Found	Not Found	Not Found	High	Not Found	High	0.0002409	3.485e-05	3.44	52.51
	FALSE	High	[R].EAYPEEAYIADLDAK.[S]		0.00155793	0.00066018	1	4	2	P16638	P16638 [245-259]		0	1697.79	0.074	0.061	0.054				24.9	20.6	#DIV/0!	#DIV/0!	#DIV/0!		Not Found	Peak Found	Not Found	Peak Found	Peak Found	Not Found	High	Peak Found	High	0.0002409	7.449e-05	3.85	42.9
	FALSE	High	[R].EEADEYVDIGALNGVFVLGR.[S]		4.95204e-05	0.00066018	1	4	2	P16638	P16638 [1045-1064]		0	2166.07	0.01	0.01	0.01						#DIV/0!	#DIV/0!	#DIV/0!		Not Found	Not Found	Not Found	Not Found	Not Found	Not Found	High	Peak Found	High	0.0002409	5.604e-07	4.17	50.95
	FALSE	High	[R].EGDYVLFHHEGGVDVGDVDTK.[A]		0.0013278	0.00066018	1	4	4	P16638	P16638 [128-148]		0	2288.05	0.018	0.098	0.069	0.592717	1	1	6.2	33.2	#DIV/0!	#DIV/0!	#DIV/0!		Peak Found	Peak Found	Peak Found	Peak Found	Peak Found	Peak Found	High	Peak Found	High	0.0002409	5.944e-05	4.55	34.76
	FALSE	High	[R].FGGALDAAAK.[M]		0.0564042	0.0018391	1	4	1	P16638	P16638 [934-943]		0	920.484	0.01	0.057	0.053		1			20.4	#DIV/0!	#DIV/0!	#DIV/0!		Not Found	Not Found	Peak Found	Peak Found	Peak Found	Not Found	High	Peak Found	High	0.0006461	0.01236	2.84	25.35
	FALSE	High	[R].HLLVHAPEDK.[K]		0.0384121	0.00066018	1	4	3	P16638	P16638 [168-177]		0	1158.63	0.01	0.01	0.01				0.5	1.3	#DIV/0!	#DIV/0!	#DIV/0!		Peak Found	Not Found	Peak Found	Peak Found	Peak Found	Peak Found	High	Not Found	High	0.0002409	0.00711	3.07	20.5
	FALSE	High	[K].KHPEVDVLINFASLR.[S]		0.00118454	0.00066018	1	4	1	P16638	P16638 [561-575]		1	1737.96	0.01	0.01	0.01						#DIV/0!	#DIV/0!	#DIV/0!		Not Found	Not Found	Not Found	Not Found	Not Found	Not Found	High	Not Found	High	0.0002409	5.05e-05	3.8	43.44
	FALSE	High	[K].LGLVGVNLSLDGVK.[S]		0.00867101	0.00066018	1	4	2	P16638	P16638 [69-82]		0	1383.82	0.01	0.01	0.01						#DIV/0!	#DIV/0!	#DIV/0!		Not Found	Not Found	Not Found	Not Found	Not Found	Not Found	High	Not Found	High	0.0002409	0.000847	3.4	47.52
	FALSE	High	[K].IGNTGGMLDNILASK.[L]		0.000113986	0.00066018	1	4	1	P16638	P16638 [635-649]		0	1503.78	0.01	0.01	0.01						#DIV/0!	#DIV/0!	#DIV/0!		Not Found	Not Found	Not Found	Not Found	Not Found	Not Found	High	Peak Found	High	0.0002409	1.826e-06	4.67	43.46
	FALSE	High	[K].IGNTGGMLDNILASK.[L]	1xOxidation [M7]	0.0013278	0.00066018	1	4	4	P16638	P16638 [635-649]		0	1519.78	0.102	0.613	0.01	0.973641	1		23.8	142.9	#DIV/0!	#DIV/0!	#DIV/0!		Peak Found	Peak Found	Peak Found	Peak Found	Not Found	Not Found	High	Peak Found	High	0.0002409	5.908e-05	4.35	35.55
	FALSE	High	[K].ILIIGGSIANFTNVAATFK.[G]		4.86793e-05	0.00066018	1	4	1	P16638	P16638 [337-355]		0	1950.11	0.01	0.01	0.01						#DIV/0!	#DIV/0!	#DIV/0!		Not Found	Not Found	Not Found	Not Found	Not Found	Not Found	High	Not Found	High	0.0002409	5.454e-07	4.41	50.7
	FALSE	High	[K].LLVGVDEK.[L]		0.100567	0.00585266	1	4	1	P16638	P16638 [152-159]		0	872.509	0.01	0.01	0.01						#DIV/0!	#DIV/0!	#DIV/0!		Not Found	Not Found	Not Found	Not Found	Not Found	Not Found	High	Not Found	High	0.002197	0.02877	2.59	27.24
	FALSE	High	[K].MIVVLGEIGGTEEYK.[I]		0.00078082	0.00066018	1	4	1	P16638	P16638 [711-725]		0	1637.85	0.01	0.202	0.169					58.9	#DIV/0!	#DIV/0!	#DIV/0!		Not Found	Not Found	Not Found	Peak Found	Peak Found	Not Found	High	Peak Found	High	0.0002409	2.782e-05	3.72	43.97
	FALSE	High	[K].MIVVLGEIGGTEEYK.[I]	1xOxidation [M1]	0.000554335	0.00066018	1	4	2	P16638	P16638 [711-725]		0	1653.84	0.01	0.01	0.183						#DIV/0!	#DIV/0!	#DIV/0!		Not Found	Not Found	Not Found	Not Found	Peak Found	Peak Found	High	Not Found	High	0.0002409	1.712e-05	3.69	41.61
	FALSE	High	[K].QHFPATPLLDYALEVEK.[I]		0.0305147	0.00066018	1	4	1	P16638	P16638 [995-1011]		0	1971.02	0.011	0.011	0.01				4.2	4.4	#DIV/0!	#DIV/0!	#DIV/0!		Peak Found	Peak Found	Not Found	Peak Found	Not Found	Not Found	High	Not Found	High	0.0002409	0.005108	2.55	47.15
	FALSE	High	[R].SAYDSTMETMNYAQIR.[T]	1xOxidation [M10]	0.0230162	0.00066018	1	4	1	P16638	P16638 [576-591]		0	1896.81	0.01	0.01	0.01						#DIV/0!	#DIV/0!	#DIV/0!		Not Found	Not Found	Not Found	Not Found	Not Found	Not Found	High	Not Found	High	0.0002409	0.003419	2.5	33.14
	FALSE	High	[R].SAYDSTMETMNYAQIR.[T]	2xOxidation [M7; M10]	0.0182507	0.00066018	1	4	1	P16638	P16638 [576-591]		0	1912.81	0.01	0.01	0.01						#DIV/0!	#DIV/0!	#DIV/0!		Not Found	Not Found	Not Found	Not Found	Not Found	Not Found	High	Not Found	High	0.0002409	0.002452	2.26	29.38
	FALSE	High	[R].SFDELGEIIQSVYEDLVAK.[G]		0.000548041	0.00066018	1	4	2	P16638	P16638 [788-806]		0	2155.08	0.01	0.01	0.124						#DIV/0!	#DIV/0!	#DIV/0!		Not Found	Not Found	Not Found	Not Found	Peak Found	Not Found	High	Not Found	High	0.0002409	1.685e-05	4	53.39
	FALSE	High	[R].SGGMSNELNNIISR.[T]		0.00124699	0.00066018	1	4	1	P16638	P16638 [662-675]		0	1491.72	0.01	0.01	0.01						#DIV/0!	#DIV/0!	#DIV/0!		Not Found	Not Found	Not Found	Not Found	Not Found	Not Found	High	Not Found	High	0.0002409	5.425e-05	3.7	38.09
	FALSE	High	[R].SGGMSNELNNIISR.[T]	1xOxidation [M4]	0.00559199	0.00066018	1	4	4	P16638	P16638 [662-675]		0	1507.72	0.06	0.315	0.624	0.64662	1	1	12.1	63	#DIV/0!	#DIV/0!	#DIV/0!		Peak Found	Peak Found	Peak Found	Peak Found	Peak Found	Peak Found	High	Peak Found	High	0.0002409	0.0004547	3.46	32.82
	FALSE	High	[R].SMGFIGHYLDQK.[R]	1xOxidation [M2]	0.0718637	0.00397823	1	4	1	P16638	P16638 [1065-1076]		0	1411.67	0.01	0.395	0.234					97	#DIV/0!	#DIV/0!	#DIV/0!		Not Found	Not Found	Peak Found	Not Found	Peak Found	Peak Found	High	Not Found	High	0.001406	0.01761	2.94	32.44
	FALSE	High	[R].TIAIIAEGIPEALTR.[K]		0.0819155	0.00433429	1	4	2	P16638	P16638 [592-606]		0	1567.91	0.01	0.01	0.033						#DIV/0!	#DIV/0!	#DIV/0!		Not Found	Not Found	Not Found	Not Found	Not Found	Peak Found	High	Not Found	High	0.001684	0.0213	3.38	48.52
	FALSE	High	[R].TTDGVYEGVAIGGDR.[Y]		0.00348349	0.00066018	1	4	2	P16638	P16638 [676-690]		0	1509.72	0.01	0.062	0.05		1			22.4	#DIV/0!	#DIV/0!	#DIV/0!		Not Found	Not Found	Peak Found	Peak Found	Peak Found	Not Found	High	Peak Found	High	0.0002409	0.0002327	3.79	31.43
	FALSE	High	[K].WGDIEFPPPFGR.[E]		0.08417	0.00433429	1	4	2	P16638	P16638 [233-244]		0	1417.69	0.01	0.157	0.346			1		41.8	#DIV/0!	#DIV/0!	#DIV/0!		Not Found	Not Found	Peak Found	Not Found	Peak Found	Peak Found	High	Peak Found	High	0.001684	0.02217	3.35	49.37
	FALSE	High	[R].YPGSTFMDHVLR.[Y]		0.0154838	0.00066018	1	4	2	P16638	P16638 [691-702]		0	1422.68	0.035	0.029	0.192				11	9.2	#DIV/0!	#DIV/0!	#DIV/0!		Peak Found	Not Found	Peak Found	Not Found	Peak Found	Peak Found	High	Not Found	High	0.0002409	0.001938	2.7	39.33
High	Master Protein	P56741	Myosin-binding protein C, cardiac-type OS=Rattus norvegicus OX=10116 GN=Mybpc3 PE=1 SV=2	0	111.276	32	30	116	30	140.7	382.36	30	cell organization and biogenesis;regulation of biological process		metal ion binding;protein binding;structural molecule activity	Pf00041, Pf00047, Pf07679, Pf13895, Pf13927	295929	ENSRNOG00000012307.6	Mybpc3	Striated Muscle Contraction	Dilated cardiomyopathy; Hypertrophic cardiomyopathy (HCM)	0	1.6641	0.798665	2.14019	45.9	71.1	88.2	106.5	164.1	168.7	82	73.5	High	High	High	High	High	High	High	High
	Checked	Confidence	Annotated Sequence	Modifications	Qvality PEP	Qvality q-value	# Protein Groups	# Proteins	# PSMs	Master Protein Accessions	Positions in Master Proteins	Modifications in Master Proteins	# Missed Cleavages	Theo. MH+ [Da]	Abundance Ratio: (controle CARD445) / (remplissage)	Abundance Ratio: (LPS) / (remplissage)	Abundance Ratio: (NButGT) / (remplissage)	Abundance Ratio Adj. P-Value: (controle CARD445) / (remplissage)	Abundance Ratio Adj. P-Value: (LPS) / (remplissage)	Abundance Ratio Adj. P-Value: (NButGT) / (remplissage)	Abundances (Grouped): controle CARD445	Abundances (Grouped): LPS	#DIV/0!	#DIV/0!	#DIV/0!	Quan Info	Found in Sample: [S70] F70: Sample, 1, controle CARD445	Found in Sample: [S80] F80: Sample, 2, controle CARD445	Found in Sample: [S58] F58: Sample, 5, LPS	Found in Sample: [S59] F59: Sample, 6, LPS	Found in Sample: [S54] F54: Sample, 1, NButGT	Found in Sample: [S55] F55: Sample, 2, NButGT	Found in Sample: [S56] F56: Sample, 3, remplissage	Found in Sample: [S57] F57: Sample, 4, remplissage	Confidence (by Search Engine): Sequest HT	Percolator q-Value (by Search Engine): Sequest HT	Percolator PEP (by Search Engine): Sequest HT	XCorr (by Search Engine): Sequest HT	Top Apex RT [min]
	FALSE	High	[K].AESAVAPTSMEAPETPK.[E]	1xOxidation [M10]	0.00381638	0.00066018	1	1	3	P56741	P56741 [103-119]		0	1731.81	0.609	2.24	3.069	0.921213	1	1	35.2	129.5	#DIV/0!	#DIV/0!	#DIV/0!		Peak Found	High	Peak Found	High	Peak Found	High	Peak Found	Peak Found	High	0.0002409	0.0002658	2.73	23.46
	FALSE	High	[R].AHNVAGPGGPIITK.[E]		0.0109494	0.00066018	1	1	1	P56741	P56741 [946-959]		0	1331.74	0.01	1.477	3		1	0.99169		107.9	#DIV/0!	#DIV/0!	#DIV/0!		Not Found	Not Found	Peak Found	Peak Found	High	Peak Found	Peak Found	Peak Found	High	0.0002409	0.001183	3.02	22.42
	FALSE	High	[K].ALDFSEAPSFTQPLTNR.[S]		0.115518	0.00623454	1	1	1	P56741	P56741 [1174-1190]		0	1893.93	0.863	1.312	2.423		1	1	61.6	93.8	#DIV/0!	#DIV/0!	#DIV/0!		Not Found	Peak Found	Peak Found	Peak Found	High	Peak Found	Peak Found	Peak Found	High	0.002307	0.03521	2.92	45.36
	FALSE	High	[K].ATLVLQIVDKPSPPLDIR.[V]		0.00356389	0.00066018	1	1	2	P56741	P56741 [1056-1073]		0	1975.16	0.01	1.064	1.785		1	1		110.6	#DIV/0!	#DIV/0!	#DIV/0!		Not Found	Not Found	High	Peak Found	High	Peak Found	Peak Found	Peak Found	High	0.0002409	0.0002398	2.82	44.24
	FALSE	High	[R].DGSDIAANDKYGLAAEGKR.[H]		9.28055e-05	0.00066018	1	1	2	P56741	P56741 [45-63]		2	1950.95	100	100					376.3	23.7	#DIV/0!	#DIV/0!	#DIV/0!		High	High	Not Found	Peak Found	Not Found	Not Found	Not Found	Not Found	High	0.0002409	1.361e-06	5.02	25.14
	FALSE	High	[K].DGVELTREETFK.[Y]		0.0146297	0.00066018	1	1	2	P56741	P56741 [489-500]		1	1423.71	100	100	100				120.3	136.2	#DIV/0!	#DIV/0!	#DIV/0!		High	High	Peak Found	Peak Found	Peak Found	Peak Found	Not Found	Not Found	High	0.0002409	0.001786	3.38	28.6
	FALSE	High	[R].DVGPDDQGSYAVIAGSSK.[V]		5.30326e-05	0.00066018	1	1	10	P56741	P56741 [70-87]		0	1765.82	0.783	0.989	2.248	1	1	1	62.4	78.8	#DIV/0!	#DIV/0!	#DIV/0!		High	High	High	High	High	High	High	High	High	0.0002409	6.187e-07	4.58	32.58
	FALSE	High	[K].EGQPLAGEEVSIR.[N]		0.000535666	0.00066018	1	1	5	P56741	P56741 [1010-1022]		0	1384.71	0.8	1.119	2.242	1	1	1	62	86.7	#DIV/0!	#DIV/0!	#DIV/0!		High	High	Peak Found	High	Peak Found	High	Peak Found	High	High	0.0002409	1.642e-05	3.91	30.62
	FALSE	High	[K].EPVTVQEILQRPR.[L]		0.019645	0.00066018	1	1	2	P56741	P56741 [960-972]		0	1564.88	0.24	1.166	2.171	0.373813	1	1	21	101.9	#DIV/0!	#DIV/0!	#DIV/0!		Peak Found	Peak Found	High	High	Peak Found	Peak Found	Peak Found	Peak Found	High	0.0002409	0.002714	2.56	35.35
	FALSE	High	[K].KLEPAYQVNK.[G]		0.0194238	0.00066018	1	1	2	P56741	P56741 [369-378]		1	1189.66	1.213	1.351	2.824	1	1	1	76	84.6	#DIV/0!	#DIV/0!	#DIV/0!		Peak Found	High	High	Peak Found	Peak Found	Peak Found	Peak Found	Peak Found	High	0.0002409	0.002684	3.15	20.49
	FALSE	High	[K].KLEVYQSIADLAVGAK.[D]		0.000253534	0.00066018	1	1	10	P56741	P56741 [544-559]		1	1704.95	0.192	1.173	2.058	0.373813	1	1	17.4	106.1	#DIV/0!	#DIV/0!	#DIV/0!		High	Peak Found	High	High	High	High	High	High	High	0.0002409	5.66e-06	5.17	42.94
	FALSE	High	[R].IAFQHGVTDLR.[G]		0.112493	0.00623454	1	1	5	P56741	P56741 [337-347]		0	1256.67	0.381	1.115	2.254	0.307018	1	1	32.1	93.9	#DIV/0!	#DIV/0!	#DIV/0!		High	High	Peak Found	High	High	High	Peak Found	Peak Found	High	0.002307	0.03407	2.95	28.94
	FALSE	High	[R].LTVELADPDAEVK.[W]		0.00130526	0.00066018	1	1	5	P56741	P56741 [384-396]		0	1399.73	0.106	1.156	1.177	0.221851	1	1	12.4	134.5	#DIV/0!	#DIV/0!	#DIV/0!		High	High	Peak Found	High	High	High	Peak Found	Peak Found	High	0.0002409	5.761e-05	3.56	35.45
	FALSE	High	[R].MIEGVAYEMR.[V]	2xOxidation [M1; M9]	0.0491013	0.0018391	1	1	1	P56741	P56741 [836-845]		0	1230.55	1.217	1.478	1.507	1	1	1	93.6	113.6	#DIV/0!	#DIV/0!	#DIV/0!		High	Peak Found	Peak Found	Peak Found	Peak Found	Peak Found	Peak Found	Peak Found	High	0.0006461	0.01012	2.31	25.37
	FALSE	High	[K].NGLDLGEDAR.[F]		0.0173433	0.00066018	1	1	2	P56741	P56741 [1217-1226]		0	1059.51	2.155	1.287	2.353	0.414146	1	1	126.9	75.8	#DIV/0!	#DIV/0!	#DIV/0!		High	High	Peak Found	Peak Found	Peak Found	Peak Found	Peak Found	Peak Found	High	0.0002409	0.002277	3.15	27.49
	FALSE	High	[K].NPVGEDQVNLTVK.[V]		0.00244555	0.00066018	1	1	7	P56741	P56741 [755-767]		0	1412.74	0.674	1.091	2.271	0.814761	1	1	53.5	86.7	#DIV/0!	#DIV/0!	#DIV/0!		High	High	High	High	Peak Found	High	High	High	High	0.0002409	0.0001411	3.89	29.84
	FALSE	High	[R].NSPTDTILFIR.[A]		0.010403	0.00066018	1	1	8	P56741	P56741 [1023-1033]		0	1276.69	1.218	1.102	1.86	1	1	1	94.1	85.1	#DIV/0!	#DIV/0!	#DIV/0!		High	High	High	High	High	High	High	High	High	0.0002409	0.001097	3.3	42.87
	FALSE	High	[K].QGVLTLEIR.[K]		0.0365233	0.00066018	1	1	5	P56741	P56741 [1233-1241]		0	1028.61	0.394	1.063	1.874	0.562811	1	1	36.4	98.2	#DIV/0!	#DIV/0!	#DIV/0!		High	Peak Found	High	High	High	Peak Found	High	Peak Found	High	0.0002409	0.006594	2.69	37.58
	FALSE	High	[R].SLEDQLVMVGQR.[V]	1xOxidation [M8]	0.0167634	0.00066018	1	1	5	P56741	P56741 [459-470]		0	1390.7	0.446	1.231	1.922	0.944035	1	1	38.8	107.1	#DIV/0!	#DIV/0!	#DIV/0!		High	High	High	High	High	Peak Found	Peak Found	Peak Found	High	0.0002409	0.002166	2.66	36.64
	FALSE	High	[R].SVEVTAGSAAVFEAETER.[S]		0.025479	0.00066018	1	1	2	P56741	P56741 [18-35]		0	1852.89	0.688	1.743	3.226			1	41.4	104.7	#DIV/0!	#DIV/0!	#DIV/0!		Peak Found	Not Found	High	Peak Found	High	Peak Found	Peak Found	Peak Found	High	0.0002409	0.003944	4.02	38.42
	FALSE	High	[R].SVFTVEGAEKEDEGVYTVTVK.[N]		0.00188085	0.00066018	1	1	5	P56741	P56741 [734-754]		1	2287.13	0.172	1.275	1.681	0.352997	1	1	16.7	123.6	#DIV/0!	#DIV/0!	#DIV/0!		High	Peak Found	High	High	High	High	Peak Found	Peak Found	High	0.0002409	9.683e-05	5.05	37.98
	FALSE	High	[R].THSGTYQVTVR.[I]		0.0212646	0.00066018	1	1	4	P56741	P56741 [1038-1048]		0	1248.63	1.625	0.706	3.605	1	1	1	93.7	40.7	#DIV/0!	#DIV/0!	#DIV/0!		High	High	Peak Found	High	High	Peak Found	Peak Found	Peak Found	High	0.0002409	0.003052	3.27	19.55
	FALSE	High	[R].TSDSHEDAGTLDFSSLLK.[K]		0.000895486	0.00066018	1	1	4	P56741	P56741 [287-304]		0	1922.9	0.788	0.597	3.004	1	1	1	58.5	44.3	#DIV/0!	#DIV/0!	#DIV/0!		High	High	Peak Found	High	High	Peak Found	Peak Found	Peak Found	High	0.0002409	3.387e-05	4.21	43.72
	FALSE	High	[R].TSGGQALAELIVQEK.[K]		6.93583e-05	0.00066018	1	1	2	P56741	P56741 [529-543]		0	1543.83	100						400		#DIV/0!	#DIV/0!	#DIV/0!		High	High	Not Found	Not Found	Not Found	Not Found	Not Found	Not Found	High	0.0002409	9.043e-07	4.16	42.39
	FALSE	High	[R].VAGASLLKPPVVK.[W]		0.0156605	0.00066018	1	1	4	P56741	P56741 [182-194]		0	1278.81	0.405	1.394	2.997	0.378921	1	1	27.9	96.2	#DIV/0!	#DIV/0!	#DIV/0!		Peak Found	High	High	High	High	Peak Found	Peak Found	Peak Found	High	0.0002409	0.001964	3.81	30.91
	FALSE	High	[R].VFSHNMVGSSDR.[A]	1xOxidation [M6]	0.00370908	0.00066018	1	1	1	P56741	P56741 [1139-1150]		0	1351.61	3.421	0.01	2.035	0.81127		1	212		#DIV/0!	#DIV/0!	#DIV/0!		Peak Found	High	Not Found	Not Found	Peak Found	Peak Found	Peak Found	Peak Found	High	0.0002409	0.0002536	2.23	17.51
	FALSE	High	[K].VGQHLQLHDSYDR.[A]		0.000483347	0.00066018	1	1	8	P56741	P56741 [207-219]		0	1567.76	0.713	1.272	2.363	0.826602	1	1	53.4	95.1	#DIV/0!	#DIV/0!	#DIV/0!		High	High	Peak Found	High	High	High	Peak Found	Peak Found	High	0.0002409	1.416e-05	3.34	22.56
	FALSE	High	[K].VIDVPDAPAAPK.[I]		0.0320992	0.00066018	1	1	3	P56741	P56741 [768-779]		0	1192.66	0.94	1.064	2.017	1	1	1	74.9	84.7	#DIV/0!	#DIV/0!	#DIV/0!		High	High	Peak Found	Peak Found	High	Peak Found	Peak Found	Peak Found	High	0.0002409	0.005507	3.02	30.21
	FALSE	High	[K].VTEPAPPEKAESAVAPTSMEAPETPK.[E]	1xOxidation [M19]	0.000464409	0.00066018	1	1	3	P56741	P56741 [94-119]		1	2680.3	100	100	100				104.8	155	#DIV/0!	#DIV/0!	#DIV/0!		High	Peak Found	Peak Found	High	High	Peak Found	Not Found	Not Found	High	0.0002409	1.341e-05	4.01	27.15
	FALSE	High	[R].YIFESIGAK.[R]		0.0718637	0.00397823	1	1	2	P56741	P56741 [410-418]		0	1027.55	2.136	3.917	7.563	1	1	1	58.5	107.2	#DIV/0!	#DIV/0!	#DIV/0!		High	High	Peak Found	Peak Found	Peak Found	Peak Found	Peak Found	Peak Found	High	0.001406	0.01758	1.93	35.59
High	Master Protein	Q10728	Protein phosphatase 1 regulatory subunit 12A OS=Rattus norvegicus OX=10116 GN=Ppp1r12a PE=1 SV=2	0	91.992	23	22	78	20	115.2	265.83	22	cell organization and biogenesis;metabolic process;regulation of biological process;response to stimulus	chromosome;cytoplasm;cytoskeleton;cytosol	catalytic activity;enzyme regulator activity;protein binding	Pf00023, Pf03961, Pf12796, Pf13606, Pf13637, Pf13857	116670		Ppp1r12a		Oxytocin signaling pathway; Focal adhesion; cAMP signaling pathway; Regulation of actin cytoskeleton; Platelet activation; Proteoglycans in cancer; Vascular smooth muscle contraction; cGMP-PKG signaling pathway	2	1.10073	0.534851	2.52305	65.3	126.3	77.6	133.3	101.2	183.4	40.8	72	High	High	High	High	High	High	High	High
	Checked	Confidence	Annotated Sequence	Modifications	Qvality PEP	Qvality q-value	# Protein Groups	# Proteins	# PSMs	Master Protein Accessions	Positions in Master Proteins	Modifications in Master Proteins	# Missed Cleavages	Theo. MH+ [Da]	Abundance Ratio: (controle CARD445) / (remplissage)	Abundance Ratio: (LPS) / (remplissage)	Abundance Ratio: (NButGT) / (remplissage)	Abundance Ratio Adj. P-Value: (controle CARD445) / (remplissage)	Abundance Ratio Adj. P-Value: (LPS) / (remplissage)	Abundance Ratio Adj. P-Value: (NButGT) / (remplissage)	Abundances (Grouped): controle CARD445	Abundances (Grouped): LPS	#DIV/0!	#DIV/0!	#DIV/0!	Quan Info	Found in Sample: [S70] F70: Sample, 1, controle CARD445	Found in Sample: [S80] F80: Sample, 2, controle CARD445	Found in Sample: [S58] F58: Sample, 5, LPS	Found in Sample: [S59] F59: Sample, 6, LPS	Found in Sample: [S54] F54: Sample, 1, NButGT	Found in Sample: [S55] F55: Sample, 2, NButGT	Found in Sample: [S56] F56: Sample, 3, remplissage	Found in Sample: [S57] F57: Sample, 4, remplissage	Confidence (by Search Engine): Sequest HT	Percolator q-Value (by Search Engine): Sequest HT	Percolator PEP (by Search Engine): Sequest HT	XCorr (by Search Engine): Sequest HT	Top Apex RT [min]
	FALSE	High	[K].AQLHDTNMELTDLK.[L]	1xOxidation [M8]	0.0272635	0.00066018	1	5	5	Q10728	Q10728 [950-963]		0	1644.79	0.383	1.002	1.873	0.944943	1	1	35.9	94.1	#DIV/0!	#DIV/0!	#DIV/0!		Peak Found	Peak Found	High	Peak Found	High	High	Peak Found	High	High	0.0002409	0.004335	4.04	26.11
	FALSE	High	[R].KTGSYGALAEITASK.[E]		0.000284207	0.00066018	1	5	3	Q10728	Q10728 [442-456]		1	1496.8	1.862	3.083	2.399	0.871997	1	1	89.3	147.8	#DIV/0!	#DIV/0!	#DIV/0!		High	High	Peak Found	High	Peak Found	Peak Found	Peak Found	Peak Found	High	0.0002409	6.66e-06	3.86	29.65
	FALSE	High	[R].LAYVAPTIPR.[R]		0.0277286	0.00066018	1	5	6	Q10728	Q10728 [494-503]		0	1100.65	1.483	1.755	2.393	1	1	1	89.5	105.9	#DIV/0!	#DIV/0!	#DIV/0!		High	High	Peak Found	High	High	High	Peak Found	Peak Found	High	0.0002409	0.004463	2.29	34.2
	FALSE	High	[R].LGSTSDIEEKENR.[E]		0.00364614	0.00066018	1	5	2	Q10728	Q10728 [505-517]		1	1477.71	100	100	100				221.1	28.4	#DIV/0!	#DIV/0!	#DIV/0!		High	Peak Found	Peak Found	High	Not Found	Peak Found	Not Found	Not Found	High	0.0002409	0.0002477	3.73	19.33
	FALSE	High	[R].LKDENGALIR.[V]		0.049375	0.0018391	1	5	3	Q10728	Q10728 [1016-1025]		1	1128.64	2.141	1.801	2.071	0.772401	1	1	122.1	102.7	#DIV/0!	#DIV/0!	#DIV/0!		High	High	Peak Found	Peak Found	Peak Found	High	Peak Found	Peak Found	High	0.0006461	0.01021	2.76	20.96
	FALSE	High	[K].LYEQILAENEK.[L]		0.00519258	0.00066018	1	5	8	Q10728	Q10728 [937-947]		0	1349.69	0.302	1.058	1.538				31	108.6	#DIV/0!	#DIV/0!	#DIV/0!		High	High	High	High	High	High	Not Found	High	High	0.0002409	0.000411	3.45	33.34
	FALSE	High	[K].NKETLIIEPEK.[N]		0.004633	0.00066018	1	5	2	Q10728	Q10728 [319-329]		1	1313.73	4.305	2.802	2.992	0.564899	1	1	155.2	101	#DIV/0!	#DIV/0!	#DIV/0!		High	High	Peak Found	Peak Found	Peak Found	Peak Found	Peak Found	Peak Found	High	0.0002409	0.0003482	3.74	25.46
	FALSE	High	[K].NKETLIIEPEKNASR.[I]		0.000560702	0.00066018	1	5	2	Q10728	Q10728 [319-333]		2	1741.94	15.561	4.533	5.823				231.2	67.4	#DIV/0!	#DIV/0!	#DIV/0!		High	High	Not Found	Peak Found	Not Found	Peak Found	Peak Found	Not Found	High	0.0002409	1.743e-05	3.36	23.07
	FALSE	High	[R].QGVDIEAAR.[K]		0.0250512	0.00066018	1	5	2	Q10728	Q10728 [162-170]		0	958.495	20.277	2.475	10.566				236.3	28.8	#DIV/0!	#DIV/0!	#DIV/0!		Peak Found	Peak Found	Peak Found	High	Not Found	High	Peak Found	Not Found	High	0.0002409	0.003849	3.13	23.32
	FALSE	High	[R].RLGSTSDIEEKENR.[E]		0.048021	0.0018391	1	5	2	Q10728	Q10728 [504-517]		2	1633.81	5.034	6.433	3.8	0.670477		1	123.8	158.2	#DIV/0!	#DIV/0!	#DIV/0!		Peak Found	Peak Found	Not Found	High	Peak Found	High	Peak Found	Peak Found	High	0.0006461	0.009805	3.88	18.08
	FALSE	High	[R].RSTQGVTLTDLQEAEK.[T]		0.00016711	0.00066018	2	6	2	Q10728; D3ZIC4	Q10728 [695-710]; D3ZIC4 [642-657]		1	1775.91	1.416	2.289	1.809				87	140.6	#DIV/0!	#DIV/0!	#DIV/0!	Shared	Not Found	High	Peak Found	High	Peak Found	Not Found	Not Found	Peak Found	High	0.0002409	3.141e-06	4.37	29.63
	FALSE	High	[R].SASYSYLEER.[K]		0.0491013	0.0018391	1	5	1	Q10728	Q10728 [910-919]		0	1204.55	1.403	1.658	2.229	1	1	1	89.2	105.4	#DIV/0!	#DIV/0!	#DIV/0!		Peak Found	High	Peak Found	Peak Found	Peak Found	Peak Found	Peak Found	Peak Found	High	0.0006461	0.01012	2.96	28.46
	FALSE	High	[K].SFLSSTSTTAK.[T]		0.0269578	0.00066018	1	4	3	Q10728	Q10728 [585-595]		0	1129.57	3.848	2.498	2.792	0.558235	1	1	151.8	98.5	#DIV/0!	#DIV/0!	#DIV/0!		High	High	Peak Found	High	Peak Found	Peak Found	Peak Found	Peak Found	High	0.0002409	0.004266	2.65	25.2
	FALSE	High	[K].SGGTALHVAAAK.[G]		7.0155e-05	0.00066018	1	5	3	Q10728	Q10728 [198-209]		0	1082.6	100	100	100				308.9	33.8	#DIV/0!	#DIV/0!	#DIV/0!		High	High	Not Found	Peak Found	Not Found	High	Not Found	Not Found	High	0.0002409	9.138e-07	4.99	17.5
	FALSE	High	[K].SPLIESTANMENNQPQK.[T]	1xOxidation [M10]	0.000214842	0.00066018	1	5	3	Q10728	Q10728 [299-315]		0	1916.9	2.478	2.975	2.795	0.604197	1	1	107.2	128.7	#DIV/0!	#DIV/0!	#DIV/0!		High	High	Peak Found	Peak Found	Peak Found	High	Peak Found	Peak Found	High	0.0002409	4.488e-06	3.54	24.31
	FALSE	High	[R].STQGVTLTDLQEAEK.[T]		0.00111244	0.00066018	2	6	7	Q10728; D3ZIC4	Q10728 [696-710]; D3ZIC4 [643-657]		0	1619.81	0.754	1.482	2.037	1	1	1	57.2	112.4	#DIV/0!	#DIV/0!	#DIV/0!	Shared	High	High	High	High	High	Peak Found	High	High	High	0.0002409	4.625e-05	3.74	34.18
	FALSE	High	[R].SYLTPVRDEESESQR.[K]		0.0286821	0.00066018	1	5	3	Q10728	Q10728 [669-683]		1	1795.85	0.864	1.368	2.421	1	1	1	61.1	96.8	#DIV/0!	#DIV/0!	#DIV/0!		High	High	Peak Found	Peak Found	Peak Found	High	Peak Found	Peak Found	High	0.0002409	0.004666	3.45	25.18
	FALSE	High	[K].TGSYGALAEITASK.[E]		0.000948098	0.00066018	1	5	5	Q10728	Q10728 [443-456]		0	1368.7	0.815	1.56	1.731	1	1	1	63.8	122.2	#DIV/0!	#DIV/0!	#DIV/0!		High	High	High	High	Peak Found	High	Peak Found	Peak Found	High	0.0002409	3.668e-05	4.07	35.21
	FALSE	High	[K].VGQTAFDVADEDILGYLEELQK.[K]		0.000176931	0.00066018	1	5	10	Q10728	Q10728 [264-285]		0	2453.21	0.01	3.07	4.444		1	1		144.2	#DIV/0!	#DIV/0!	#DIV/0!		Not Found	Not Found	High	High	High	High	High	High	High	0.0002409	3.392e-06	5.16	52.58
	FALSE	High	[K].VGQTAFDVADEDILGYLEELQKK.[Q]		0.0810297	0.00433429	1	5	1	Q10728	Q10728 [264-286]		1	2581.3	0.01	2.253	0.818					221.4	#DIV/0!	#DIV/0!	#DIV/0!		Not Found	Not Found	Not Found	High	Peak Found	Not Found	Peak Found	Not Found	High	0.001684	0.02099	3.36	51.58
	FALSE	High	[R].WIGSETDLEPPVVK.[R]		0.0195341	0.00066018	1	5	2	Q10728	Q10728 [17-30]		0	1569.82			100						#DIV/0!	#DIV/0!	#DIV/0!		Not Found	Not Found	Not Found	Not Found	High	High	Not Found	Not Found	High	0.0002409	0.002698	3.19	40.91
	FALSE	High	[R].YDSSSTSSSDRYDSLLGR.[S]		0.0218745	0.00066018	1	3	3	Q10728	Q10728 [892-909]		1	1995.89	1.687	1.894	2.654	1	1	1	93.3	104.7	#DIV/0!	#DIV/0!	#DIV/0!		Peak Found	High	Peak Found	High	Peak Found	Peak Found	Peak Found	Peak Found	High	0.0002409	0.003185	3.66	30.95
High	Master Protein	Q9Z2Q1	Protein transport protein Sec31A OS=Rattus norvegicus OX=10116 GN=Sec31a PE=1 SV=2	0	91.809	20	19	80	19	135.2	283.11	19	cell organization and biogenesis;response to stimulus;transport	cytoplasm;cytosol;endoplasmic reticulum;endosome;membrane	protein binding	Pf12931	93646		Sec31a	MHC class II antigen presentation; COPII (Coat Protein 2) Mediated Vesicle Transport; Antigen Presentation: Folding, assembly and peptide loading of class I MHC	Protein processing in endoplasmic reticulum	0	1.4527	0.709884	3.17281	44.5	73.9	73.4	98.6	136.8	250.6	59.5	62.6	High	High	High	High	High	High	High	High
	Checked	Confidence	Annotated Sequence	Modifications	Qvality PEP	Qvality q-value	# Protein Groups	# Proteins	# PSMs	Master Protein Accessions	Positions in Master Proteins	Modifications in Master Proteins	# Missed Cleavages	Theo. MH+ [Da]	Abundance Ratio: (controle CARD445) / (remplissage)	Abundance Ratio: (LPS) / (remplissage)	Abundance Ratio: (NButGT) / (remplissage)	Abundance Ratio Adj. P-Value: (controle CARD445) / (remplissage)	Abundance Ratio Adj. P-Value: (LPS) / (remplissage)	Abundance Ratio Adj. P-Value: (NButGT) / (remplissage)	Abundances (Grouped): controle CARD445	Abundances (Grouped): LPS	#DIV/0!	#DIV/0!	#DIV/0!	Quan Info	Found in Sample: [S70] F70: Sample, 1, controle CARD445	Found in Sample: [S80] F80: Sample, 2, controle CARD445	Found in Sample: [S58] F58: Sample, 5, LPS	Found in Sample: [S59] F59: Sample, 6, LPS	Found in Sample: [S54] F54: Sample, 1, NButGT	Found in Sample: [S55] F55: Sample, 2, NButGT	Found in Sample: [S56] F56: Sample, 3, remplissage	Found in Sample: [S57] F57: Sample, 4, remplissage	Confidence (by Search Engine): Sequest HT	Percolator q-Value (by Search Engine): Sequest HT	Percolator PEP (by Search Engine): Sequest HT	XCorr (by Search Engine): Sequest HT	Top Apex RT [min]
	FALSE	High	[K].AQDGSNPLSLQDLIEK.[V]		8.96797e-05	0.00066018	1	3	5	Q9Z2Q1	Q9Z2Q1 [708-723]		0	1727.88	0.563	1.234	2.772	0.940129	1	1	40.4	88.6	#DIV/0!	#DIV/0!	#DIV/0!		High	High	Peak Found	High	High	High	Peak Found	Peak Found	High	0.0002409	1.296e-06	4.52	45.97
	FALSE	High	[K].AVQLTQALDTNTVGALLAEK.[M]		0.000257915	0.00066018	1	3	4	Q9Z2Q1	Q9Z2Q1 [730-749]		0	2056.13	0.155	1.572	3.849				9.4	95.6	#DIV/0!	#DIV/0!	#DIV/0!		Peak Found	Not Found	Peak Found	High	High	High	Peak Found	Not Found	High	0.0002409	5.816e-06	4.03	48.5
	FALSE	High	[R].DQTLSPTIISGLHSIAR.[S]		0.00193531	0.00066018	1	3	5	Q9Z2Q1	Q9Z2Q1 [1188-1204]		0	1808.99	0.316	1.686	3.492	0.307018	1	1	19.5	103.8	#DIV/0!	#DIV/0!	#DIV/0!		Peak Found	Peak Found	Peak Found	High	High	High	Peak Found	Peak Found	High	0.0002409	0.0001007	3.47	42.52
	FALSE	High	[K].KIDASQTDFEK.[N]		0.00406349	0.00066018	1	3	4	Q9Z2Q1	Q9Z2Q1 [460-470]		1	1281.63	100	100	100				85.3	41.5	#DIV/0!	#DIV/0!	#DIV/0!		High	High	Peak Found	High	Peak Found	High	Not Found	Not Found	High	0.0002409	0.0002903	3.7	21.62
	FALSE	High	[K].IDASQTDFEK.[N]		0.0353148	0.00066018	1	3	1	Q9Z2Q1	Q9Z2Q1 [461-470]		0	1153.54	1.693	0.826	3.462	1	1	1	97	47.3	#DIV/0!	#DIV/0!	#DIV/0!		Peak Found	Peak Found	Peak Found	High	Peak Found	Peak Found	Peak Found	Peak Found	High	0.0002409	0.006275	2.4	24.91
	FALSE	High	[R].LESEGDSLLR.[T]		0.0464437	0.00129659	1	3	2	Q9Z2Q1	Q9Z2Q1 [676-685]		0	1118.57	1.084	1.224	2.556	1	1	1	73.9	83.5	#DIV/0!	#DIV/0!	#DIV/0!		Peak Found	High	Peak Found	Peak Found	Peak Found	Peak Found	High	Peak Found	High	0.0004647	0.009359	2.33	28.78
	FALSE	High	[K].IIAGDKEVVIAQK.[D]		0.000329694	0.00066018	1	3	5	Q9Z2Q1	Q9Z2Q1 [106-118]		1	1383.82	1.512	1.388	2.792	1	1	1	90.4	83	#DIV/0!	#DIV/0!	#DIV/0!		High	High	Peak Found	High	High	High	Peak Found	Peak Found	High	0.0002409	8.244e-06	4.04	24.91
	FALSE	High	[K].LVTFENVTGQPQQGAEQPR.[R]		1.02407e-05	0.00066018	1	3	8	Q9Z2Q1	Q9Z2Q1 [404-422]		0	2099.05	1.829	1.232	4.564	0.823417	1	1	84.8	57.2	#DIV/0!	#DIV/0!	#DIV/0!		High	High	High	High	High	Peak Found	High	Peak Found	High	0.0002409	5.982e-08	4.81	34.64
	FALSE	High	[R].MADAIILAIAGGQELLAQTQK.[K]	1xOxidation [M1]	0.0014058	0.00066018	1	3	4	Q9Z2Q1	Q9Z2Q1 [595-615]		0	2171.17	0.01	1.029	1.487		1	1		117	#DIV/0!	#DIV/0!	#DIV/0!		Not Found	Not Found	Peak Found	High	High	High	Peak Found	High	High	0.0002409	6.435e-05	4.41	51.77
	FALSE	High	[R].NPAVLSAASFDGR.[I]		0.00057694	0.00066018	1	3	5	Q9Z2Q1	Q9Z2Q1 [315-327]		0	1304.66	0.445	1.031	2.65	0.605942	1	1	34.7	80.5	#DIV/0!	#DIV/0!	#DIV/0!		Peak Found	Peak Found	High	High	High	High	Peak Found	High	High	0.0002409	1.821e-05	4.07	34.56
	FALSE	High	[R].QVQHILASASPSGR.[A]		0.000850636	0.00066018	1	3	11	Q9Z2Q1	Q9Z2Q1 [179-192]		0	1450.78	1.552	1.524	3.23	0.940129	1	1	85	83.5	#DIV/0!	#DIV/0!	#DIV/0!		High	High	High	High	High	High	Peak Found	High	High	0.0002409	3.151e-05	4.22	22.57
	FALSE	High	[R].RPVGASFSFGGK.[L]		0.0343377	0.00066018	1	3	2	Q9Z2Q1	Q9Z2Q1 [392-403]		0	1209.64	4.811	4.214	9.02				101	88.5	#DIV/0!	#DIV/0!	#DIV/0!		Peak Found	Peak Found	Peak Found	Peak Found	High	High	Peak Found	Not Found	High	0.0002409	0.00607	3.16	27.66
	FALSE	High	[R].RQPVFISQVVTEK.[D]		0.0602712	0.00300854	1	3	1	Q9Z2Q1	Q9Z2Q1 [423-435]		1	1530.86	0.166	0.948	2.635	0.25559	1	1	14	79.9	#DIV/0!	#DIV/0!	#DIV/0!		Peak Found	Peak Found	Peak Found	Peak Found	High	Peak Found	Peak Found	Peak Found	High	0.001045	0.01358	2.85	31.17
	FALSE	High	[R].RQPVFISQVVTEKDFLSR.[S]		0.000106437	0.00066018	1	3	2	Q9Z2Q1	Q9Z2Q1 [423-440]		2	2149.18	0.01	2.619	2.561		1	1		169.5	#DIV/0!	#DIV/0!	#DIV/0!		High	Not Found	Peak Found	High	Peak Found	Peak Found	Peak Found	Peak Found	High	0.0002409	1.651e-06	5.33	40.27
	FALSE	High	[K].TTFEDLIQR.[C]		0.0230162	0.00066018	1	3	4	Q9Z2Q1	Q9Z2Q1 [1150-1158]		0	1122.58	1.196	1.356	2.709	1	1	1	76.4	86.6	#DIV/0!	#DIV/0!	#DIV/0!		High	Peak Found	Peak Found	High	High	High	Peak Found	Peak Found	High	0.0002409	0.003411	2.51	39.48
	FALSE	High	[R].VAQSDGEESPAEEGQLLGER.[I]		6.44851e-06	0.00066018	1	3	4	Q9Z2Q1	Q9Z2Q1 [523-542]		0	2100.97	1.331	1.654	2.77				78.8	97.9	#DIV/0!	#DIV/0!	#DIV/0!		High	High	Peak Found	Peak Found	High	High	Not Found	Peak Found	High	0.0002409	3.111e-08	5.09	32.03
	FALSE	High	[R].VDGSDVALKDSDR.[V]		9.54934e-05	0.00066018	1	3	2	Q9Z2Q1	Q9Z2Q1 [510-522]		1	1376.67	100	100	100				149.2	138	#DIV/0!	#DIV/0!	#DIV/0!		High	High	Not Found	Peak Found	Not Found	Peak Found	Not Found	Not Found	High	0.0002409	1.418e-06	4.4	21.06
	FALSE	High	[R].VYSIMGGSIDGLR.[Q]	1xOxidation [M5]	0.00928401	0.00066018	1	3	8	Q9Z2Q1	Q9Z2Q1 [330-342]		0	1383.69	0.832	1.075	2.059	1	1	1	67	86.6	#DIV/0!	#DIV/0!	#DIV/0!		High	High	Peak Found	High	High	High	High	High	High	0.0002409	0.0009357	2.82	35.67
	FALSE	High	[K].YLELLGYR.[R]		0.111897	0.00623454	1	3	3	Q9Z2Q1	Q9Z2Q1 [488-495]		0	1026.56	0.684	0.921	2.579	1	1	1	52.7	71.1	#DIV/0!	#DIV/0!	#DIV/0!		High	High	Peak Found	High	Peak Found	Peak Found	Peak Found	Peak Found	High	0.002307	0.03375	2.18	42.05
High	Master Protein	Q6IFW6	Keratin, type I cytoskeletal 10 OS=Rattus norvegicus OX=10116 GN=Krt10 PE=3 SV=1	0	91.145	19	14	244	12	56.5	771.53	14	cell differentiation;cell organization and biogenesis;metabolic process;response to stimulus	cytoplasm;cytoskeleton;membrane;nucleus	protein binding;structural molecule activity	Pf00038	450225	ENSRNOG00000030170.5	Krt10	Formation of the cornified envelope	Staphylococcus aureus infection	2	2.04833	1.71688	6.58985	9.6	17.3	19.2	35.9	32.5	590.9	32.2	62.4	High	High	High	High	High	High	High	High
	Checked	Confidence	Annotated Sequence	Modifications	Qvality PEP	Qvality q-value	# Protein Groups	# Proteins	# PSMs	Master Protein Accessions	Positions in Master Proteins	Modifications in Master Proteins	# Missed Cleavages	Theo. MH+ [Da]	Abundance Ratio: (controle CARD445) / (remplissage)	Abundance Ratio: (LPS) / (remplissage)	Abundance Ratio: (NButGT) / (remplissage)	Abundance Ratio Adj. P-Value: (controle CARD445) / (remplissage)	Abundance Ratio Adj. P-Value: (LPS) / (remplissage)	Abundance Ratio Adj. P-Value: (NButGT) / (remplissage)	Abundances (Grouped): controle CARD445	Abundances (Grouped): LPS	#DIV/0!	#DIV/0!	#DIV/0!	Quan Info	Found in Sample: [S70] F70: Sample, 1, controle CARD445	Found in Sample: [S80] F80: Sample, 2, controle CARD445	Found in Sample: [S58] F58: Sample, 5, LPS	Found in Sample: [S59] F59: Sample, 6, LPS	Found in Sample: [S54] F54: Sample, 1, NButGT	Found in Sample: [S55] F55: Sample, 2, NButGT	Found in Sample: [S56] F56: Sample, 3, remplissage	Found in Sample: [S57] F57: Sample, 4, remplissage	Confidence (by Search Engine): Sequest HT	Percolator q-Value (by Search Engine): Sequest HT	Percolator PEP (by Search Engine): Sequest HT	XCorr (by Search Engine): Sequest HT	Top Apex RT [min]
	FALSE	High	[K].ADLEMQIESLTEELAYLK.[K]		5.81061e-05	0.00066018	1	2	9	Q6IFW6	Q6IFW6 [266-283]		0	2096.05	0.01	0.414	8.56		1	1		16.6	#DIV/0!	#DIV/0!	#DIV/0!		Not Found	Not Found	Peak Found	High	High	High	High	High	High	0.0002409	7.022e-07	5.39	52.55
	FALSE	High	[K].ADLEMQIESLTEELAYLK.[K]	1xOxidation [M5]	6.33024e-05	0.00066018	1	2	15	Q6IFW6	Q6IFW6 [266-283]		0	2112.04	0.01	0.628	4.804		1	1		39	#DIV/0!	#DIV/0!	#DIV/0!		Not Found	Not Found	High	High	High	High	High	High	High	0.0002409	7.914e-07	4.95	52.57
	FALSE	High	[K].ADLEMQIESLTEELAYLKK.[N]		8.56752e-05	0.00066018	1	2	5	Q6IFW6	Q6IFW6 [266-284]		1	2224.14	0.01	0.199	4.274		1	1		14.5	#DIV/0!	#DIV/0!	#DIV/0!		Not Found	Not Found	Peak Found	High	High	High	High	Peak Found	High	0.0002409	1.22e-06	4.87	50.82
	FALSE	High	[K].ADLEMQIESLTEELAYLKK.[N]	1xOxidation [M5]	7.34341e-05	0.00066018	1	2	9	Q6IFW6	Q6IFW6 [266-284]		1	2240.14	0.01	0.55	1.783		1	1		66	#DIV/0!	#DIV/0!	#DIV/0!		Not Found	Not Found	High	High	High	High	High	High	High	0.0002409	9.753e-07	5.03	50.98
	FALSE	High	[K].DAEAWFNEK.[S]		0.0640385	0.00300854	1	2	10	Q6IFW6	Q6IFW6 [334-342]		0	1109.49	1.092	0.556	3.264	1	1	1	73.9	37.6	#DIV/0!	#DIV/0!	#DIV/0!		High	High	High	High	High	High	High	High	High	0.001045	0.01487	2.61	36.23
	FALSE	High	[R].KDAEAWFNEK.[S]		0.0058196	0.00066018	1	2	3	Q6IFW6	Q6IFW6 [333-342]		1	1237.58	1.082	0.703	4.504		1	1	59.4	38.6	#DIV/0!	#DIV/0!	#DIV/0!		High	High	Peak Found	Peak Found	Peak Found	High	Peak Found	Peak Found	High	0.0002409	0.0004828	3.11	28.15
	FALSE	High	[KR].LAADDFR.[TLMSV]		0.169717	0.00992771	7	20	23	Q6IFU7; Q6IFV3; Q6IFU8; F1MAF7; Q6IFV1; Q6IFW6; Q5BJY9	Q6IFU7 [174-180]; Q6IFV3 [175-181]; Q6IFU8 [164-170]; F1MAF7 [136-142]; Q6IFV1 [202-208]; Q6IFW6 [228-234]; Q5BJY9 [152-158]		0	807.4	0.694	0.479	3.455	1	1	1	49.3	34.1	#DIV/0!	#DIV/0!	#DIV/0!	Shared	High	High	High	High	High	High	High	High	High	0.003684	0.06258	2.17	25.76
	FALSE	High	[R].LENEIQTYR.[S]		0.0347253	0.00066018	1	2	34	Q6IFW6	Q6IFW6 [441-449]		0	1165.58	0.182	0.603	3.38	0.973641	1	1	14.1	46.7	#DIV/0!	#DIV/0!	#DIV/0!		High	High	High	High	High	High	High	High	High	0.0002409	0.006138	3.02	25.83
	FALSE	High	[R].LKYENEVALR.[Q]		0.0123378	0.00066018	1	2	17	Q6IFW6	Q6IFW6 [235-244]		1	1234.68	0.301	0.552	3.031	1	1	1	24.7	45.2	#DIV/0!	#DIV/0!	#DIV/0!		High	High	High	High	High	High	High	Peak Found	High	0.0002409	0.001399	3.21	25.96
	FALSE	High	[K].QSLEASLAETEGR.[Y]		0.000240834	0.00066018	1	2	31	Q6IFW6	Q6IFW6 [386-398]		0	1390.68	0.147	0.55	2.367	0.772401	1	1	14.5	54.1	#DIV/0!	#DIV/0!	#DIV/0!		High	High	High	High	High	High	High	High	High	0.0002409	5.254e-06	4.37	32.26
	FALSE	High	[R].QSVEADINGLR.[R]		0.00671062	0.00066018	1	3	11	Q6IFW6	Q6IFW6 [245-255]		0	1201.62	0.148	0.533	2.819	0.814761	1	1	13.2	47.3	#DIV/0!	#DIV/0!	#DIV/0!		High	High	High	High	High	High	High	High	High	0.0002409	0.0005899	3.29	31.49
	FALSE	High	[R].QSVEADINGLRR.[V]		0.00267936	0.00066018	1	3	22	Q6IFW6	Q6IFW6 [245-256]		1	1357.72	0.736	0.744	3.412	1	1	1	49.9	50.5	#DIV/0!	#DIV/0!	#DIV/0!		High	High	High	High	High	High	High	High	High	0.0002409	0.0001609	3.59	28.15
	FALSE	High	[K].TRLENEIQTYR.[S]		0.0153962	0.00066018	1	2	1	Q6IFW6	Q6IFW6 [439-449]		1	1422.73	100	100					153.4	246.6	#DIV/0!	#DIV/0!	#DIV/0!		Not Found	High	Not Found	Peak Found	Not Found	Not Found	Not Found	Not Found	High	0.0002409	0.00193	3.89	25.94
	FALSE	High	[R].VLDELTLSK.[A]		0.0599394	0.00300854	1	2	2	Q6IFW6	Q6IFW6 [257-265]		0	1017.58	0.206	0.278	0.329	0.999962	1	1	45.5	61.3	#DIV/0!	#DIV/0!	#DIV/0!		Peak Found	High	Peak Found	High	Peak Found	Peak Found	Peak Found	Peak Found	High	0.001045	0.01348	2.33	34.03
	FALSE	High	[K].VTMQNLNDR.[L]		0.0903067	0.00433429	4	8	1	Q6IFU9; Q6IFV3; Q6IFV1; Q6IFW6	Q6IFU9 [108-116]; Q6IFV3 [96-104]; Q6IFV1 [124-132]; Q6IFW6 [147-155]		0	1090.53	0.01	1.368	89.644					5.9	#DIV/0!	#DIV/0!	#DIV/0!	Shared	Not Found	Not Found	Not Found	Peak Found	Not Found	High	Not Found	Peak Found	High	0.001684	0.0246	2.62	23.33
	FALSE	High	[K].VTMQNLNDR.[L]	1xOxidation [M3]	0.0275727	0.00066018	4	8	46	Q6IFU9; Q6IFV3; Q6IFV1; Q6IFW6	Q6IFU9 [108-116]; Q6IFV3 [96-104]; Q6IFV1 [124-132]; Q6IFW6 [147-155]		0	1106.53	0.745	0.424	4.727	1	1	1	43.2	24.6	#DIV/0!	#DIV/0!	#DIV/0!	Shared	High	High	Peak Found	High	High	High	High	High	High	0.0002409	0.00441	2.5	18.61
	FALSE	High	[K].YENEVALR.[Q]		0.0814715	0.00433429	1	2	5	Q6IFW6	Q6IFW6 [237-244]		0	993.5	0.311	0.543	3.328	1	1	1	24	41.9	#DIV/0!	#DIV/0!	#DIV/0!		High	Peak Found	Peak Found	High	Peak Found	High	Peak Found	Peak Found	High	0.001684	0.0211	2.57	24.49
High	Master Protein	P11507	Sarcoplasmic/endoplasmic reticulum calcium ATPase 2 OS=Rattus norvegicus OX=10116 GN=Atp2a2 PE=1 SV=1	0	89.757	23	21	105	21	114.7	375.65	21	cell organization and biogenesis;cellular homeostasis;regulation of biological process;response to stimulus;transport	endoplasmic reticulum;membrane	catalytic activity;metal ion binding;nucleotide binding;protein binding;transporter activity	Pf00122, Pf00689, Pf00690, Pf00702, Pf08282, Pf12710, Pf13246	29693	ENSRNOG00000001285.8	Atp2a2	Ion homeostasis; Ion transport by P-type ATPases; Reduction of cytosolic Ca++ levels	Pancreatic secretion; Calcium signaling pathway; Adrenergic signaling in cardiomyocytes; Alzheimer's disease; cAMP signaling pathway; Arrhythmogenic right ventricular cardiomyopathy (ARVC); Dilated cardiomyopathy; Cardiac muscle contraction; cGMP-PKG signaling pathway; Hypertrophic cardiomyopathy (HCM); Thyroid hormone signaling pathway	0	1.60291	1.00806	1.38462	40.7	83.2	86.7	111.9	105.4	171.8	104.1	96.1	High	High	High	High	High	High	High	High
	Checked	Confidence	Annotated Sequence	Modifications	Qvality PEP	Qvality q-value	# Protein Groups	# Proteins	# PSMs	Master Protein Accessions	Positions in Master Proteins	Modifications in Master Proteins	# Missed Cleavages	Theo. MH+ [Da]	Abundance Ratio: (controle CARD445) / (remplissage)	Abundance Ratio: (LPS) / (remplissage)	Abundance Ratio: (NButGT) / (remplissage)	Abundance Ratio Adj. P-Value: (controle CARD445) / (remplissage)	Abundance Ratio Adj. P-Value: (LPS) / (remplissage)	Abundance Ratio Adj. P-Value: (NButGT) / (remplissage)	Abundances (Grouped): controle CARD445	Abundances (Grouped): LPS	#DIV/0!	#DIV/0!	#DIV/0!	Quan Info	Found in Sample: [S70] F70: Sample, 1, controle CARD445	Found in Sample: [S80] F80: Sample, 2, controle CARD445	Found in Sample: [S58] F58: Sample, 5, LPS	Found in Sample: [S59] F59: Sample, 6, LPS	Found in Sample: [S54] F54: Sample, 1, NButGT	Found in Sample: [S55] F55: Sample, 2, NButGT	Found in Sample: [S56] F56: Sample, 3, remplissage	Found in Sample: [S57] F57: Sample, 4, remplissage	Confidence (by Search Engine): Sequest HT	Percolator q-Value (by Search Engine): Sequest HT	Percolator PEP (by Search Engine): Sequest HT	XCorr (by Search Engine): Sequest HT	Top Apex RT [min]
	FALSE	High	[K].AFTGREFDELSPSAQR.[D]		0.0179431	0.00066018	1	1	1	P11507	P11507 [651-666]		1	1810.87									#DIV/0!	#DIV/0!	#DIV/0!	No Quan Values	Not Found	High	Not Found	Not Found	Not Found	Not Found	Not Found	Not Found	High	0.0002409	0.002389	3.38
	FALSE	High	[K].AKDIVPGDIVEIAVGDKVPADIR.[L]		0.000467068	0.00066018	1	1	4	P11507	P11507 [142-164]		2	2390.33	0.01	1.065	1.019		1	1		138.1	#DIV/0!	#DIV/0!	#DIV/0!		Not Found	Not Found	High	High	Peak Found	High	High	Peak Found	High	0.0002409	1.343e-05	3.77	45.22
	FALSE	High	[K].AMGVVVATGVNTEIGK.[I]	1xOxidation [M2]	0.000105831	0.00066018	1	1	8	P11507	P11507 [219-234]		0	1561.83	0.37	0.367	0.458	0.392784	1	1	67.4	66.9	#DIV/0!	#DIV/0!	#DIV/0!		High	High	High	High	High	High	High	High	High	0.0002409	1.643e-06	4.66	31.29
	FALSE	High	[K].DIVPGDIVEIAVGDK.[V]		0.00159391	0.00066018	1	1	5	P11507	P11507 [144-158]		0	1539.83	0.01	1.022	1.394		1	1		119.7	#DIV/0!	#DIV/0!	#DIV/0!		Not Found	Not Found	High	High	High	High	Peak Found	High	High	0.0002409	7.694e-05	4.36	49.73
	FALSE	High	[K].DIVPGDIVEIAVGDKVPADIR.[L]		0.0257682	0.00066018	1	1	1	P11507	P11507 [144-164]		1	2191.2		100	100					90.1	#DIV/0!	#DIV/0!	#DIV/0!		Not Found	Not Found	Not Found	Peak Found	Not Found	High	Not Found	Not Found	High	0.0002409	0.003998	4.46	49.7
	FALSE	High	[R].EEMHLEDSANFIK.[Y]	1xOxidation [M3]	0.00241779	0.00066018	1	1	3	P11507	P11507 [573-585]		0	1578.71	0.197	1.12	1.3	0.558235	1	1	21.8	123.9	#DIV/0!	#DIV/0!	#DIV/0!		Peak Found	High	Peak Found	High	High	Peak Found	Peak Found	Peak Found	High	0.0002409	0.0001384	3.65	28.98
	FALSE	High	[R].EFDELSPSAQR.[D]		0.00726775	0.00066018	1	1	8	P11507	P11507 [656-666]		0	1278.6	0.635	1.07	1.67	1	1	1	58	97.8	#DIV/0!	#DIV/0!	#DIV/0!		High	High	High	High	High	High	High	High	High	0.0002409	0.0006607	3.08	28.96
	FALSE	High	[K].EFTLEFSR.[D]		0.0953087	0.00433429	1	6	4	P11507	P11507 [482-489]		0	1028.5	0.668	0.961	1.549	1	1	1	63.9	92	#DIV/0!	#DIV/0!	#DIV/0!		High	High	High	High	Peak Found	Peak Found	Peak Found	Peak Found	High	0.001684	0.02649	2.27	39.35
	FALSE	High	[K].GAPEGVIDR.[C]		0.0661872	0.00354001	1	2	2	P11507	P11507 [515-523]		0	913.474	5.629	0.331	0.798				290.2	17.1	#DIV/0!	#DIV/0!	#DIV/0!		High	High	Peak Found	Peak Found	Peak Found	Peak Found	Peak Found	Not Found	High	0.001232	0.01558	2.58	22.23
	FALSE	High	[K].KSEIGIAMGSGTAVAK.[T]	1xOxidation [M8]	1.57153e-05	0.00066018	1	1	11	P11507	P11507 [712-727]		1	1535.81	1.459	2	2.04	1	1	1	89.8	123.1	#DIV/0!	#DIV/0!	#DIV/0!		High	High	High	High	High	High	Peak Found	High	High	0.0002409	1.102e-07	5.26	22.19
	FALSE	High	[K].LDEFGEQLSK.[V]		0.0548644	0.0018391	1	2	3	P11507	P11507 [253-262]		0	1165.57	0.306	0.962	1.411	0.462298	1	1	33.2	104.6	#DIV/0!	#DIV/0!	#DIV/0!		High	Peak Found	Peak Found	Peak Found	High	High	Peak Found	Peak Found	High	0.0006461	0.01191	2.5	31.12
	FALSE	High	[R].IGIFGQDEDVTSK.[A]		0.00062853	0.00066018	1	1	12	P11507	P11507 [638-650]		0	1408.7	0.463	0.778	1.286	0.689702	1	1	52.5	88.2	#DIV/0!	#DIV/0!	#DIV/0!		High	High	High	High	High	High	High	High	High	0.0002409	2.057e-05	4.52	36.6
	FALSE	High	[K].IRDEMVATEQER.[T]	1xOxidation [M5]	0.0089723	0.00066018	1	1	3	P11507	P11507 [235-246]		1	1492.71	34.651	0.737	7.202				318	6.8	#DIV/0!	#DIV/0!	#DIV/0!		High	High	Not Found	Peak Found	Peak Found	Peak Found	Peak Found	Not Found	High	0.0002409	0.0008922	3.02	17.99
	FALSE	High	[K].ISLPVILMDETLK.[F]	1xOxidation [M8]	0.0602712	0.00300854	1	1	1	P11507	P11507 [972-984]		0	1487.84	0.197	0.813	1.179	0.292852	1	1	24.8	102	#DIV/0!	#DIV/0!	#DIV/0!		Peak Found	Peak Found	Peak Found	High	Peak Found	Peak Found	Peak Found	Peak Found	High	0.001045	0.01367	2.67	48.31
	FALSE	High	[K].MNVFDTELK.[G]	1xOxidation [M1]	0.0676577	0.00354001	1	1	2	P11507	P11507 [452-460]		0	1112.53	0.745	1.078	1.375	1	1	1	71	102.7	#DIV/0!	#DIV/0!	#DIV/0!		High	High	Peak Found	Peak Found	Peak Found	Peak Found	Peak Found	Peak Found	High	0.001232	0.01606	2.68	32.76
	FALSE	High	[K].NMLFSGTNIAAGK.[A]	1xOxidation [M2]	0.00203732	0.00066018	1	2	7	P11507	P11507 [206-218]		0	1339.67	0.868	1.132	1.471	1	1	1	77.7	101.3	#DIV/0!	#DIV/0!	#DIV/0!		High	High	Peak Found	High	High	High	High	High	High	0.0002409	0.0001091	3.71	32.16
	FALSE	High	[K].SEIGIAMGSGTAVAK.[T]	1xOxidation [M7]	0.000696561	0.00066018	1	1	8	P11507	P11507 [713-727]		0	1407.71	1.161	1.95	2.192	1	1	1	73.7	123.7	#DIV/0!	#DIV/0!	#DIV/0!		High	High	High	High	High	High	High	High	High	0.0002409	2.376e-05	3.82	26.1
	FALSE	High	[K].TASEMVLADDNFSTIVAAVEEGR.[A]	1xOxidation [M5]	5.00892e-05	0.00066018	1	2	10	P11507	P11507 [728-750]		0	2441.15	0.01	2.198	1.196		1	1		200.1	#DIV/0!	#DIV/0!	#DIV/0!		Not Found	Not Found	High	High	High	High	High	High	High	0.0002409	5.678e-07	5.37	50.56
	FALSE	High	[K].TVEEVLGHFGVNESTGLSLEQVK.[K]		0.00202572	0.00066018	1	1	2	P11507	P11507 [8-30]		0	2472.26	0.01	0.85	1.541		1	1		100.3	#DIV/0!	#DIV/0!	#DIV/0!		Not Found	Not Found	High	Peak Found	High	Peak Found	Peak Found	Peak Found	High	0.0002409	0.0001076	4.28	47.03
	FALSE	High	[R].VDQSILTGESVSVIK.[H]		0.000277789	0.00066018	1	2	8	P11507	P11507 [175-189]		0	1574.86	0.697	1.095	1.641	1	1	1	62.9	98.8	#DIV/0!	#DIV/0!	#DIV/0!		High	High	High	High	High	High	High	High	High	0.0002409	6.459e-06	3.86	39.33
	FALSE	High	[R].VGSTKVPMTPGVK.[Q]	1xOxidation [M8]	0.00191334	0.00066018	1	1	2	P11507	P11507 [529-541]		1	1316.72	100	100	100				372.8	18.7	#DIV/0!	#DIV/0!	#DIV/0!		Peak Found	High	Peak Found	Peak Found	Peak Found	Peak Found	Not Found	Not Found	High	0.0002409	9.97e-05	3.78	19.91
High	Master Protein	D4A7X7	Myopalladin OS=Rattus norvegicus OX=10116 GN=Mypn PE=1 SV=1	0	88.922	27	24	89	24	142.8	300.01	24	cell organization and biogenesis;regulation of biological process	nucleus	protein binding	Pf00047, Pf07679, Pf13895, Pf13927	309760	ENSRNOG00000000383.7	Mypn			0	1.53704	0.726461	1.64251	49.9	95.9	119	105.1	108.9	158.5	85.7	77.1	High	High	High	High	High	High	High	High
	Checked	Confidence	Annotated Sequence	Modifications	Qvality PEP	Qvality q-value	# Protein Groups	# Proteins	# PSMs	Master Protein Accessions	Positions in Master Proteins	Modifications in Master Proteins	# Missed Cleavages	Theo. MH+ [Da]	Abundance Ratio: (controle CARD445) / (remplissage)	Abundance Ratio: (LPS) / (remplissage)	Abundance Ratio: (NButGT) / (remplissage)	Abundance Ratio Adj. P-Value: (controle CARD445) / (remplissage)	Abundance Ratio Adj. P-Value: (LPS) / (remplissage)	Abundance Ratio Adj. P-Value: (NButGT) / (remplissage)	Abundances (Grouped): controle CARD445	Abundances (Grouped): LPS	#DIV/0!	#DIV/0!	#DIV/0!	Quan Info	Found in Sample: [S70] F70: Sample, 1, controle CARD445	Found in Sample: [S80] F80: Sample, 2, controle CARD445	Found in Sample: [S58] F58: Sample, 5, LPS	Found in Sample: [S59] F59: Sample, 6, LPS	Found in Sample: [S54] F54: Sample, 1, NButGT	Found in Sample: [S55] F55: Sample, 2, NButGT	Found in Sample: [S56] F56: Sample, 3, remplissage	Found in Sample: [S57] F57: Sample, 4, remplissage	Confidence (by Search Engine): Sequest HT	Percolator q-Value (by Search Engine): Sequest HT	Percolator PEP (by Search Engine): Sequest HT	XCorr (by Search Engine): Sequest HT	Top Apex RT [min]
	FALSE	High	[K].AADFIEELSSLFK.[A]		0.00468613	0.00066018	1	2	5	D4A7X7	D4A7X7 [147-159]		0	1469.75	0.01	1.711	2.654		1	1		127.5	#DIV/0!	#DIV/0!	#DIV/0!		Not Found	Not Found	High	High	Peak Found	High	High	High	High	0.0002409	0.0003531	3.51	52.65
	FALSE	High	[R].DNELNHAIEQR.[E]		0.00283669	0.00066018	1	2	4	D4A7X7	D4A7X7 [214-224]		0	1338.64	0.439	2.301	2.384	0.728443	1	1	28.7	150.3	#DIV/0!	#DIV/0!	#DIV/0!		Peak Found	Peak Found	High	High	High	High	Peak Found	Peak Found	High	0.0002409	0.0001734	3.8	24.78
	FALSE	High	[K].DNETIPFTR.[E]		0.170581	0.00992771	1	2	1	D4A7X7	D4A7X7 [1186-1194]		0	1092.53	7.867	0.01	2.313				281.5		#DIV/0!	#DIV/0!	#DIV/0!		Peak Found	High	Not Found	Not Found	Peak Found	Not Found	Peak Found	Not Found	High	0.003684	0.06316	2.26	33.15
	FALSE	High	[R].EGTLIEDSPDFR.[I]		0.00150548	0.00066018	1	2	8	D4A7X7	D4A7X7 [458-469]		0	1378.65	1.141	1.47	2.019	1	1	1	81.1	104.4	#DIV/0!	#DIV/0!	#DIV/0!		High	High	High	High	High	High	High	High	High	0.0002409	7.053e-05	3.42	35.4
	FALSE	High	[K].ELENSPDIHIVQAGNLHSLTIAEAFEEDTGR.[Y]		0.0691593	0.00397823	1	2	1	D4A7X7	D4A7X7 [301-331]		0	3405.66	0.01	1.109	1.445					124.8	#DIV/0!	#DIV/0!	#DIV/0!		Not Found	Not Found	Peak Found	Not Found	High	Peak Found	Peak Found	Not Found	High	0.001406	0.0167	3.89	47.91
	FALSE	High	[K].ESLLMTHPSTQGR.[S]	1xOxidation [M5]	0.00083619	0.00066018	1	2	4	D4A7X7	D4A7X7 [739-751]		0	1472.72	2.917	5.226	4.221	0.440216	1		87.3	156.4	#DIV/0!	#DIV/0!	#DIV/0!		High	High	High	High	Peak Found	Not Found	Peak Found	Peak Found	High	0.0002409	3.083e-05	3.56	22.48
	FALSE	High	[K].ESPFNTSILNSAPPTVTISSK.[Q]		0.00245954	0.00066018	1	2	5	D4A7X7	D4A7X7 [666-686]		0	2190.13	4.609	5.073	2.648				138.3	152.2	#DIV/0!	#DIV/0!	#DIV/0!		High	High	High	High	Peak Found	Peak Found	Peak Found	Not Found	High	0.0002409	0.0001425	2.95	45.68
	FALSE	High	[R].ESYLAETR.[H]		0.104966	0.00585266	1	2	2	D4A7X7	D4A7X7 [18-25]		0	968.468	100	100	100				288.8	40.5	#DIV/0!	#DIV/0!	#DIV/0!		High	High	Peak Found	Peak Found	Not Found	Peak Found	Not Found	Not Found	High	0.002197	0.03068	2.43	23.44
	FALSE	High	[R].ETGVHSLLIDPLTQR.[D]		0.0172453	0.00066018	1	2	3	D4A7X7	D4A7X7 [1103-1117]		0	1678.91	0.978	1.389	2.202	1	1	1	70.2	99.8	#DIV/0!	#DIV/0!	#DIV/0!		Peak Found	Peak Found	Peak Found	High	High	High	Peak Found	Peak Found	High	0.0002409	0.002254	3.5	40.08
	FALSE	High	[R].GNEDISDNETLHSDNSTTNPAATEQQPSPPNPQPPPEEQPPKPK.[L]		0.0097719	0.00066018	1	2	1	D4A7X7	D4A7X7 [513-556]		0	4730.17	100	100					157.6	242.4	#DIV/0!	#DIV/0!	#DIV/0!		Peak Found	High	Peak Found	Peak Found	Not Found	Not Found	Not Found	Not Found	High	0.0002409	0.001006	3.09	29.08
	FALSE	High	[K].LDSTQLQQLHNQVLLEQLQLHNTSPSSPK.[E]		0.00129783	0.00066018	1	2	3	D4A7X7	D4A7X7 [637-665]		0	3296.72		100	100					218.7	#DIV/0!	#DIV/0!	#DIV/0!		Not Found	Not Found	High	High	High	Not Found	Not Found	Not Found	High	0.0002409	5.753e-05	4.26	42.04
	FALSE	High	[K].LEGVLVNHNEPR.[S]		0.00291879	0.00066018	1	2	9	D4A7X7	D4A7X7 [557-568]		0	1376.73	7.1	5.744	4.916	0.398102	1	1	151.4	122.5	#DIV/0!	#DIV/0!	#DIV/0!		High	High	High	High	Peak Found	High	Peak Found	Peak Found	High	0.0002409	0.0001805	3.98	23.77
	FALSE	High	[K].LQNSGVPEGHPVR.[L]		0.00513372	0.00066018	1	2	4	D4A7X7	D4A7X7 [1156-1168]		0	1389.72	2.968	9.34	4.121	1		1	68.1	214.4	#DIV/0!	#DIV/0!	#DIV/0!		High	High	Not Found	High	Peak Found	High	Peak Found	Peak Found	High	0.0002409	0.0004027	3.25	18.98
	FALSE	High	[K].LQNSGVPEGHPVRLEGR.[V]		0.0684046	0.00354001	1	2	2	D4A7X7	D4A7X7 [1156-1172]		1	1844.97	100						400		#DIV/0!	#DIV/0!	#DIV/0!		High	High	Not Found	Not Found	Not Found	Not Found	Not Found	Not Found	High	0.001232	0.01638	3.44	22.78
	FALSE	High	[R].ISEPSSPVKEPPPVLAKPK.[L]		0.0337641	0.00066018	1	2	2	D4A7X7	D4A7X7 [618-636]		1	2000.14	0.119	0.974	0.955	0.307772	1	1	15.6	127.8	#DIV/0!	#DIV/0!	#DIV/0!		High	High	Peak Found	Peak Found	Peak Found	Peak Found	Peak Found	Peak Found	High	0.0002409	0.005906	3.82	27.01
	FALSE	High	[R].LSSDQKPSFEPAFLQDSSR.[G]		8.92922e-06	0.00066018	1	2	8	D4A7X7	D4A7X7 [98-116]		0	2139.04	1.633	2.128	2.247	0.373813	1	1	93.2	121.5	#DIV/0!	#DIV/0!	#DIV/0!		High	High	High	High	High	High	High	Peak Found	High	0.0002409	4.933e-08	5.27	37.63
	FALSE	High	[K].NSVILDLGK.[K]		0.0234097	0.00066018	1	2	2	D4A7X7	D4A7X7 [859-867]		0	958.557	1.13	1.743	2.147	1	1	1	75.1	115.8	#DIV/0!	#DIV/0!	#DIV/0!		High	High	Peak Found	Peak Found	Peak Found	Peak Found	Peak Found	Peak Found	High	0.0002409	0.003489	2.58	34.38
	FALSE	High	[K].NSVILDLGKK.[V]		0.105528	0.00623454	1	2	1	D4A7X7	D4A7X7 [859-868]		1	1086.65	100	100	100				211.5	76.3	#DIV/0!	#DIV/0!	#DIV/0!		Peak Found	High	Peak Found	Peak Found	Not Found	Peak Found	Not Found	Not Found	High	0.002307	0.03083	3.05	27.89
	FALSE	High	[K].SPAPQTFNLARPK.[H]		0.00468613	0.00066018	1	2	3	D4A7X7	D4A7X7 [690-702]		0	1426.78	2.161	0.96	1.02	0.926982		1	168.1	74.7	#DIV/0!	#DIV/0!	#DIV/0!		High	High	Peak Found	Not Found	Peak Found	Peak Found	Peak Found	Peak Found	High	0.0002409	0.0003555	4.06	26.34
	FALSE	High	[K].TPQAVSDDYIR.[E]		0.00828492	0.00066018	1	2	8	D4A7X7	D4A7X7 [845-855]		0	1264.62	0.577	0.987	1.284	1	1	1	60	102.6	#DIV/0!	#DIV/0!	#DIV/0!		High	High	High	High	High	High	High	Peak Found	High	0.0002409	0.0007973	3.47	27.68
	FALSE	High	[R].TSVPIPIPADSRDNELNHAIEQR.[E]		0.0633371	0.00300854	1	2	1	D4A7X7	D4A7X7 [202-224]		1	2572.31	100	100	100				121.9	178.7	#DIV/0!	#DIV/0!	#DIV/0!		High	Peak Found	Not Found	Peak Found	Peak Found	Not Found	Not Found	Not Found	High	0.001045	0.01459	2.09	36.26
	FALSE	High	[K].VVQENSPTFSDLTER.[R]		0.000157835	0.00066018	1	2	8	D4A7X7	D4A7X7 [184-198]		0	1721.83	0.541	1.967	2.204	0.564899	1	1	37.9	137.8	#DIV/0!	#DIV/0!	#DIV/0!		High	High	High	High	High	High	High	High	High	0.0002409	2.886e-06	3.99	34.17
	FALSE	High	[K].VVQENSPTFSDLTERR.[E]		0.0058196	0.00066018	1	2	1	D4A7X7	D4A7X7 [184-199]		1	1877.94	0.489	0.952	0.921	0.973641		1	58.2	113.3	#DIV/0!	#DIV/0!	#DIV/0!		High	Peak Found	Not Found	Peak Found	Peak Found	Peak Found	Peak Found	Peak Found	High	0.0002409	0.0004812	2.79	30.46
	FALSE	High	[K].YGTVSSIAQLAVR.[G]		0.00229674	0.00066018	1	2	3	D4A7X7	D4A7X7 [500-512]		0	1364.75	1.095	2.003	2.25	1	1	1	69	126.2	#DIV/0!	#DIV/0!	#DIV/0!		High	High	Peak Found	High	Peak Found	Peak Found	Peak Found	Peak Found	High	0.0002409	0.0001292	3.21	39.33
High	Master Protein	F1M8Z8	Sorbin and SH3 domain-containing protein 1 OS=Rattus norvegicus OX=10116 GN=Sorbs1 PE=1 SV=1	0	81.823	27	21	78	4	104.2	271.2	21	cell organization and biogenesis;regulation of biological process;response to stimulus		protein binding	Pf00018, Pf02208, Pf07267, Pf07653, Pf14604		ENSRNOG00000015658.8		Smooth Muscle Contraction		17	1.31284	0.68142	2.45695	54.8	93.2	81.9	112.4	90.2	235.1	59.9	72.5	High	High	Peak Found	High	High	Peak Found	High	Peak Found
	Checked	Confidence	Annotated Sequence	Modifications	Qvality PEP	Qvality q-value	# Protein Groups	# Proteins	# PSMs	Master Protein Accessions	Positions in Master Proteins	Modifications in Master Proteins	# Missed Cleavages	Theo. MH+ [Da]	Abundance Ratio: (controle CARD445) / (remplissage)	Abundance Ratio: (LPS) / (remplissage)	Abundance Ratio: (NButGT) / (remplissage)	Abundance Ratio Adj. P-Value: (controle CARD445) / (remplissage)	Abundance Ratio Adj. P-Value: (LPS) / (remplissage)	Abundance Ratio Adj. P-Value: (NButGT) / (remplissage)	Abundances (Grouped): controle CARD445	Abundances (Grouped): LPS	#DIV/0!	#DIV/0!	#DIV/0!	Quan Info	Found in Sample: [S70] F70: Sample, 1, controle CARD445	Found in Sample: [S80] F80: Sample, 2, controle CARD445	Found in Sample: [S58] F58: Sample, 5, LPS	Found in Sample: [S59] F59: Sample, 6, LPS	Found in Sample: [S54] F54: Sample, 1, NButGT	Found in Sample: [S55] F55: Sample, 2, NButGT	Found in Sample: [S56] F56: Sample, 3, remplissage	Found in Sample: [S57] F57: Sample, 4, remplissage	Confidence (by Search Engine): Sequest HT	Percolator q-Value (by Search Engine): Sequest HT	Percolator PEP (by Search Engine): Sequest HT	XCorr (by Search Engine): Sequest HT	Top Apex RT [min]
	FALSE	High	[R].DISPEEIDLKNEPWYK.[F]		0.0927763	0.00433429	2	3	1	F1M820; F1M8Z8	F1M820 [343-358]; F1M8Z8 [514-529]		1	1975.96	0.937	0.548	1.316	1	1	1	98.6	57.7	#DIV/0!	#DIV/0!	#DIV/0!	Shared	Peak Found	High	Peak Found	Peak Found	Peak Found	Peak Found	Peak Found	Peak Found	High	0.001684	0.02557	3.2	42.3
	FALSE	High	[R].DTPEENPYFPTYK.[F]		0.00534271	0.00066018	1	1	2	F1M8Z8	F1M8Z8 [368-380]		0	1600.72	3.953	0.821	0.01				273.8	56.9	#DIV/0!	#DIV/0!	#DIV/0!		High	High	Peak Found	Not Found	Not Found	Not Found	Not Found	Peak Found	High	0.0002409	0.0004279	2.92	38.45
	FALSE	High	[R].ESDGTPGGLASLENER.[Q]		0.000179988	0.00066018	2	5	10	F1M820; F1M8Z8	F1M820 [431-446]; F1M8Z8 [624-639]		0	1631.75	1.028	1.692	2.444	1	1	1	66.7	109.8	#DIV/0!	#DIV/0!	#DIV/0!	Shared	High	High	High	High	High	High	High	Peak Found	High	0.0002409	3.494e-06	3.8	32.78
	FALSE	High	[R].ETPSSSPVSPQESPK.[H]		0.00033539	0.00066018	2	5	3	F1M820; F1M8Z8	F1M820 [50-64]; F1M8Z8 [50-64]		0	1556.74	2.221	0.508	0.441				213.1	48.7	#DIV/0!	#DIV/0!	#DIV/0!	Shared	High	High	Not Found	High	Not Found	Peak Found	Peak Found	Not Found	High	0.0002409	8.402e-06	3.73	21.21
	FALSE	High	[R].ETPSSSPVSPQESPKHENK.[S]		0.00425318	0.00066018	2	5	1	F1M820; F1M8Z8	F1M820 [50-68]; F1M8Z8 [50-68]		1	2064.98	100						400		#DIV/0!	#DIV/0!	#DIV/0!	Shared	Peak Found	High	Not Found	Not Found	Not Found	Not Found	Not Found	Not Found	High	0.0002409	0.0003098	3.08	16.78
	FALSE	High	[K].FFSELEFGRPPPK.[K]		0.108959	0.00623454	1	2	1	F1M8Z8	F1M8Z8 [530-542]		0	1550.8	100						400		#DIV/0!	#DIV/0!	#DIV/0!		Not Found	High	Not Found	Not Found	Not Found	Not Found	Not Found	Not Found	High	0.002307	0.03238	3.06	36.82
	FALSE	High	[R].HFIPADYLESTEEFIR.[R]		0.00452852	0.00066018	2	5	1	F1M820; F1M8Z8	F1M820 [972-987]; F1M8Z8 [676-691]		0	1966.95	0.129	0.921	1.764		1	1	13.5	96.6	#DIV/0!	#DIV/0!	#DIV/0!	Shared	Peak Found	Not Found	Peak Found	Peak Found	Peak Found	High	Peak Found	Peak Found	High	0.0002409	0.0003371	3.93	48.17
	FALSE	High	[R].KLAPVQVLEYGEAIAK.[F]		4.54554e-05	0.00066018	2	5	7	F1M820; F1M8Z8	F1M820 [1116-1131]; F1M8Z8 [764-779]		1	1728.99	0.636	1.191	1.812	1	1	1	54.9	102.7	#DIV/0!	#DIV/0!	#DIV/0!	Shared	High	High	Peak Found	High	High	High	High	High	High	0.0002409	4.967e-07	5.59	42.67
	FALSE	High	[K].LAPVQVLEYGEAIAK.[F]		0.00138193	0.00066018	2	5	5	F1M820; F1M8Z8	F1M820 [1117-1131]; F1M8Z8 [765-779]		0	1600.89	0.09	0.795	1.791				9.8	86.5	#DIV/0!	#DIV/0!	#DIV/0!	Shared	High	Peak Found	High	Not Found	High	High	Not Found	High	High	0.0002409	6.282e-05	3.12	48.47
	FALSE	High	[R].LSSLSDPASER.[R]		0.0115243	0.00066018	1	3	4	F1M8Z8	F1M8Z8 [284-294]		0	1161.57	2.559	2.021	2.459	0.985079	1	1	127.3	100.6	#DIV/0!	#DIV/0!	#DIV/0!		Peak Found	High	Peak Found	High	High	Peak Found	High	Peak Found	High	0.0002409	0.001277	3.16	24.07
	FALSE	High	[R].LSSLSDPASERR.[V]		0.166298	0.00953287	1	3	1	F1M8Z8	F1M8Z8 [284-295]		1	1317.68	3.527	1.543	2.693	0.962403	1	1	161	70.4	#DIV/0!	#DIV/0!	#DIV/0!		High	Peak Found	Peak Found	Peak Found	Peak Found	Peak Found	Peak Found	Peak Found	High	0.003548	0.06087	3.27	20.74
	FALSE	High	[K].LSSSADANGNAQPSPLAAK.[G]		9.38714e-05	0.00066018	2	5	2	F1M820; F1M8Z8	F1M820 [83-101]; F1M8Z8 [74-92]		0	1798.89	100	100	100				197.8	91	#DIV/0!	#DIV/0!	#DIV/0!	Shared	High	High	Peak Found	Peak Found	Peak Found	Not Found	Not Found	Not Found	High	0.0002409	1.382e-06	4.1	24.37
	FALSE	High	[R].QGIFPITYVDVLK.[R]		0.000654159	0.00066018	2	5	6	F1M820; F1M8Z8	F1M820 [1171-1183]; F1M8Z8 [819-831]		0	1492.84	0.499	1.402	1.566	1	1	1	44.6	125.5	#DIV/0!	#DIV/0!	#DIV/0!	Shared	High	High	High	High	High	High	Peak Found	Peak Found	High	0.0002409	2.172e-05	3.81	49.87
	FALSE	High	[R].QVDENWYEGR.[I]		0.0291709	0.00066018	2	5	1	F1M820; F1M8Z8	F1M820 [1155-1164]; F1M8Z8 [803-812]		0	1295.57	100	100	100				139.6	92.2	#DIV/0!	#DIV/0!	#DIV/0!	Shared	Peak Found	High	Peak Found	Peak Found	Peak Found	Peak Found	Not Found	Not Found	High	0.0002409	0.004797	2.86	31.1
	FALSE	High	[R].RVGEQDPVPTPAELTSPIR.[A]		0.00447717	0.00066018	2	5	5	F1M820; F1M8Z8	F1M820 [170-188]; F1M8Z8 [295-313]		1	2062.09	1.363	1.607	2.325	1	1	1	86.6	102.1	#DIV/0!	#DIV/0!	#DIV/0!	Shared	High	High	Peak Found	High	High	High	Peak Found	Peak Found	High	0.0002409	0.000332	3.95	36.64
	FALSE	High	[R].SAQDLSSVSMDEVGIPLR.[N]	1xOxidation [M10]	0.000117287	0.00066018	2	5	5	F1M820; F1M8Z8	F1M820 [204-221]; F1M8Z8 [329-346]		0	1919.94	1.956	2.361	2.421	0.973641	1	1	101.1	122	#DIV/0!	#DIV/0!	#DIV/0!	Shared	High	High	High	Peak Found	High	High	Peak Found	Peak Found	High	0.0002409	1.9e-06	2.96	40.21
	FALSE	High	[R].SKSEMNYIDGEK.[V]	1xOxidation [M5]	0.0176407	0.00066018	2	5	1	F1M820; F1M8Z8	F1M820 [268-279]; F1M8Z8 [439-450]		1	1416.63	100						400		#DIV/0!	#DIV/0!	#DIV/0!	Shared	Peak Found	High	Not Found	Not Found	Not Found	Not Found	Not Found	Not Found	High	0.0002409	0.002327	3.09	18.49
	FALSE	High	[K].SVLEGGDIPLQGLSGLK.[R]		0.000277789	0.00066018	2	5	8	F1M820; F1M8Z8	F1M820 [451-467]; F1M8Z8 [644-660]		0	1682.93	0.27	1.344	2.311	0.444329	1	1	22	109.1	#DIV/0!	#DIV/0!	#DIV/0!	Shared	High	Peak Found	High	High	High	High	High	High	High	0.0002409	6.457e-06	4.29	46.89
	FALSE	High	[K].TPVDYIDLPYSSSPSR.[S]		0.000116619	0.00066018	2	5	2	F1M820; F1M8Z8	F1M820 [1189-1204]; F1M8Z8 [837-852]		0	1796.87	0.963	1.392	2.438	1	1	1	66.5	96.1	#DIV/0!	#DIV/0!	#DIV/0!	Shared	Peak Found	High	Peak Found	Peak Found	Peak Found	High	Peak Found	Peak Found	High	0.0002409	1.887e-06	4.02	41.86
	FALSE	High	[R].TYIELLPPAEK.[A]		0.0379843	0.00066018	2	5	6	F1M820; F1M8Z8	F1M820 [1101-1111]; F1M8Z8 [749-759]		0	1273.7	1.388	1.168	2.184	1	1	1	96.7	81.4	#DIV/0!	#DIV/0!	#DIV/0!	Shared	High	High	Peak Found	High	High	High	Peak Found	Peak Found	High	0.0002409	0.007007	2.46	39.17
	FALSE	High	[R].VGEQDPVPTPAELTSPIR.[A]		0.000168067	0.00066018	2	5	6	F1M820; F1M8Z8	F1M820 [171-188]; F1M8Z8 [296-313]		0	1905.99	0.908	1.538	1.378	1	1	1	75.3	127.5	#DIV/0!	#DIV/0!	#DIV/0!	Shared	High	High	High	High	High	High	Peak Found	Peak Found	High	0.0002409	3.164e-06	4.16	41.23
High	Master Protein	Q6IFV1	Keratin, type I cytoskeletal 14 OS=Rattus norvegicus OX=10116 GN=Krt14 PE=2 SV=1	0	80.8	27	14	173	4	52.7	514.84	14	cell differentiation;cell organization and biogenesis;response to stimulus	cytoplasm;cytoskeleton;nucleus	protein binding;structural molecule activity	Pf00038, Pf06160, Pf13514	287701	ENSRNOG00000003899.7	Krt14	Formation of the cornified envelope; Type I hemidesmosome assembly		3	3.72874	1.20521	5.15495	9.7	15	44.1	48	52.9	519.3	47.8	63.2	Peak Found	Peak Found	High	High	High	High	High	High
	Checked	Confidence	Annotated Sequence	Modifications	Qvality PEP	Qvality q-value	# Protein Groups	# Proteins	# PSMs	Master Protein Accessions	Positions in Master Proteins	Modifications in Master Proteins	# Missed Cleavages	Theo. MH+ [Da]	Abundance Ratio: (controle CARD445) / (remplissage)	Abundance Ratio: (LPS) / (remplissage)	Abundance Ratio: (NButGT) / (remplissage)	Abundance Ratio Adj. P-Value: (controle CARD445) / (remplissage)	Abundance Ratio Adj. P-Value: (LPS) / (remplissage)	Abundance Ratio Adj. P-Value: (NButGT) / (remplissage)	Abundances (Grouped): controle CARD445	Abundances (Grouped): LPS	#DIV/0!	#DIV/0!	#DIV/0!	Quan Info	Found in Sample: [S70] F70: Sample, 1, controle CARD445	Found in Sample: [S80] F80: Sample, 2, controle CARD445	Found in Sample: [S58] F58: Sample, 5, LPS	Found in Sample: [S59] F59: Sample, 6, LPS	Found in Sample: [S54] F54: Sample, 1, NButGT	Found in Sample: [S55] F55: Sample, 2, NButGT	Found in Sample: [S56] F56: Sample, 3, remplissage	Found in Sample: [S57] F57: Sample, 4, remplissage	Confidence (by Search Engine): Sequest HT	Percolator q-Value (by Search Engine): Sequest HT	Percolator PEP (by Search Engine): Sequest HT	XCorr (by Search Engine): Sequest HT	Top Apex RT [min]
	FALSE	High	[R].ADLEMQIESLKEELAYLK.[K]		0.00178667	0.00066018	1	2	2	Q6IFV1	Q6IFV1 [240-257]		1	2123.09	0.01	0.01	1.476						#DIV/0!	#DIV/0!	#DIV/0!		Not Found	Not Found	Not Found	Not Found	Peak Found	High	Not Found	High	High	0.0002409	8.998e-05	3.39	50.31
	FALSE	High	[R].ADLEMQIESLKEELAYLK.[K]	1xOxidation [M5]	0.00350342	0.00066018	1	2	2	Q6IFV1	Q6IFV1 [240-257]		1	2139.09	0.01	0.579	1.487		1	1		75.5	#DIV/0!	#DIV/0!	#DIV/0!		Not Found	Not Found	Peak Found	Peak Found	Peak Found	High	High	Peak Found	High	0.0002409	0.0002347	3.4	50.43
	FALSE	High	[R].ADLEMQIESLKEELAYLKK.[N]		0.00260399	0.00066018	1	2	2	Q6IFV1	Q6IFV1 [240-258]		2	2251.19		100	100					22.7	#DIV/0!	#DIV/0!	#DIV/0!		Not Found	Not Found	Peak Found	Peak Found	Peak Found	High	Not Found	Not Found	High	0.0002409	0.0001536	3.73	48.47
	FALSE	High	[R].ADLEMQIESLKEELAYLKK.[N]	1xOxidation [M5]	0.00493288	0.00066018	1	2	4	Q6IFV1	Q6IFV1 [240-258]		2	2267.18	0.01	1.117	2.577					95.2	#DIV/0!	#DIV/0!	#DIV/0!		Not Found	Not Found	High	High	High	High	Peak Found	Not Found	High	0.0002409	0.0003806	3.34	48.87
	FALSE	High	[R].EVATNSELVQSGK.[S]		0.000477859	0.00066018	2	3	9	Q6IFU8; Q6IFV1	Q6IFU8 [285-297]; Q6IFV1 [323-335]		0	1361.69	6.698	1.659	9.323	1	1	1	143.4	35.5	#DIV/0!	#DIV/0!	#DIV/0!	Shared	High	High	Peak Found	High	High	High	High	High	High	0.0002409	1.388e-05	4.13	22.16
	FALSE	High	[R].GQVGGDVNVEMDAAPGVDLSR.[I]		8.71555e-05	0.00066018	2	2	11	Q6IFU7; Q6IFV1	Q6IFU7 [241-261]; Q6IFV1 [269-289]		0	2085.99	0.01	0.549	3.799					41	#DIV/0!	#DIV/0!	#DIV/0!	Shared	Not Found	Not Found	Peak Found	High	High	High	Not Found	High	High	0.0002409	1.243e-06	4.95	38.82
	FALSE	High	[R].GQVGGDVNVEMDAAPGVDLSR.[I]	1xOxidation [M11]	6.0906e-06	0.00066018	2	2	26	Q6IFU7; Q6IFV1	Q6IFU7 [241-261]; Q6IFV1 [269-289]		0	2101.98	0.239	0.801	2.738	0.871997	1	1	20	67.1	#DIV/0!	#DIV/0!	#DIV/0!	Shared	High	High	High	High	High	High	High	High	High	0.0002409	2.876e-08	4.1	34.48
	FALSE	High	[KR].LAADDFR.[TLMSV]		0.169717	0.00992771	7	20	23	Q6IFU7; Q6IFV3; Q6IFU8; F1MAF7; Q6IFV1; Q6IFW6; Q5BJY9	Q6IFU7 [174-180]; Q6IFV3 [175-181]; Q6IFU8 [164-170]; F1MAF7 [136-142]; Q6IFV1 [202-208]; Q6IFW6 [228-234]; Q5BJY9 [152-158]		0	807.4	0.694	0.479	3.455	1	1	1	49.3	34.1	#DIV/0!	#DIV/0!	#DIV/0!	Shared	High	High	High	High	High	High	High	High	High	0.003684	0.06258	2.17	25.76
	FALSE	High	[R].LEQEIATYR.[RS]		0.0375611	0.00066018	4	14	6	Q6IFU9; Q6IFU7; Q6IFU8; Q6IFV1	Q6IFU9 [399-407]; Q6IFU7 [387-395]; Q6IFU8 [377-385]; Q6IFV1 [415-423]		0	1122.58	0.071	0.572	3.917	0.64662	1	1	5.1	41.1	#DIV/0!	#DIV/0!	#DIV/0!	Shared	High	High	Peak Found	Peak Found	High	High	Peak Found	High	High	0.0002409	0.006899	2.71	26.31
	FALSE	High	[R].ILNEMRDQYEK.[M]	1xOxidation [M5]	0.0160199	0.00066018	2	2	3	Q6IFU7; Q6IFV1	Q6IFU7 [262-272]; Q6IFV1 [290-300]		1	1454.69	2.15	3.111	0.929	1		1	119.6	173.1	#DIV/0!	#DIV/0!	#DIV/0!	Shared	High	High	Not Found	Peak Found	Peak Found	High	Peak Found	Peak Found	High	0.0002409	0.002029	2.5	19.66
	FALSE	High	[K].TEELNREVATNSELVQSGK.[S]		0.0012119	0.00066018	2	3	2	Q6IFU8; Q6IFV1	Q6IFU8 [279-297]; Q6IFV1 [317-335]		1	2104.05	100		100				209.8		#DIV/0!	#DIV/0!	#DIV/0!	Shared	High	High	Not Found	Not Found	Not Found	Peak Found	Not Found	Not Found	High	0.0002409	5.206e-05	4.79	28.08
	FALSE	High	[R].TMQNLEIELQSQLSMK.[A]	2xOxidation [M2; M15]	0.0135888	0.00066018	1	1	7	Q6IFV1	Q6IFV1 [344-359]		0	1924.94	0.052	0.796	2.574	0.390273	1	1	4.7	72	#DIV/0!	#DIV/0!	#DIV/0!		Peak Found	Peak Found	High	Peak Found	High	High	High	High	High	0.0002409	0.001615	3.12	41.22
	FALSE	High	[K].TRLEQEIATYR.[RS]		0.0198687	0.00066018	4	11	10	Q6IFU9; Q6IFU7; Q6IFU8; Q6IFV1	Q6IFU9 [397-407]; Q6IFU7 [385-395]; Q6IFU8 [375-385]; Q6IFV1 [413-423]		1	1379.73	0.075	0.649	3.636	0.619301	1	1	5.6	48.4	#DIV/0!	#DIV/0!	#DIV/0!	Shared	High	High	High	High	High	High	High	High	High	0.0002409	0.002767	3.55	29.73
	FALSE	High	[K].TRLEQEIATYRR.[L]		0.0146297	0.00066018	4	10	2	Q6IFU9; Q6IFU7; Q6IFU8; Q6IFV1	Q6IFU9 [397-408]; Q6IFU7 [385-396]; Q6IFU8 [375-386]; Q6IFV1 [413-424]		2	1535.83	0.735	0.516	2.183				66.3	46.6	#DIV/0!	#DIV/0!	#DIV/0!	Shared	High	High	Not Found	Peak Found	Peak Found	Peak Found	Not Found	Peak Found	High	0.0002409	0.00179	3.75	26.61
	FALSE	High	[R].VLDELTLAR.[AT]		0.0339543	0.00066018	4	9	15	Q6IFU7; Q6IFV3; Q6IFU8; Q6IFV1	Q6IFU7 [203-211]; Q6IFV3 [204-212]; Q6IFU8 [193-201]; Q6IFV1 [231-239]		0	1029.59	0.168	0.466	3.069	0.731796	1	1	14.3	39.6	#DIV/0!	#DIV/0!	#DIV/0!	Shared	High	High	High	High	High	High	High	High	High	0.0002409	0.005933	2.97	35.61
	FALSE	High	[K].VTMQNLNDR.[L]		0.0903067	0.00433429	4	8	1	Q6IFU9; Q6IFV3; Q6IFV1; Q6IFW6	Q6IFU9 [108-116]; Q6IFV3 [96-104]; Q6IFV1 [124-132]; Q6IFW6 [147-155]		0	1090.53	0.01	1.368	89.644					5.9	#DIV/0!	#DIV/0!	#DIV/0!	Shared	Not Found	Not Found	Not Found	Peak Found	Not Found	High	Not Found	Peak Found	High	0.001684	0.0246	2.62	23.33
	FALSE	High	[K].VTMQNLNDR.[L]	1xOxidation [M3]	0.0275727	0.00066018	4	8	46	Q6IFU9; Q6IFV3; Q6IFV1; Q6IFW6	Q6IFU9 [108-116]; Q6IFV3 [96-104]; Q6IFV1 [124-132]; Q6IFW6 [147-155]		0	1106.53	0.745	0.424	4.727	1	1	1	43.2	24.6	#DIV/0!	#DIV/0!	#DIV/0!	Shared	High	High	Peak Found	High	High	High	High	High	High	0.0002409	0.00441	2.5	18.61
	FALSE	High	[K].VVSTHEQVLR.[T]		0.028521	0.00066018	1	2	2	Q6IFV1	Q6IFV1 [473-482]		0	1167.65	0.237	0.464	4.895	0.999962	1	1	14.4	28.2	#DIV/0!	#DIV/0!	#DIV/0!		Peak Found	Peak Found	Peak Found	Peak Found	Peak Found	High	Peak Found	Peak Found	High	0.0002409	0.004646	2.59	19.22
High	Master Protein	Q9ER34	Aconitate hydratase, mitochondrial OS=Rattus norvegicus OX=10116 GN=Aco2 PE=1 SV=2	0	79.089	26	17	89	17	85.4	293.32	17	metabolic process;response to stimulus	mitochondrion	catalytic activity;metal ion binding;protein binding	Pf00330, Pf00694	79250	ENSRNOG00000024128.6	Aco2	Citric acid cycle (TCA cycle)	2-Oxocarboxylic acid metabolism; Citrate cycle (TCA cycle); Biosynthesis of amino acids; Metabolic pathways; Glyoxylate and dicarboxylate metabolism; Carbon metabolism	0	1.76253	1.11078	1.18239	34.7	79	103.7	96.7	134	129.2	119.1	103.5	High	High	High	High	High	High	High	High
	Checked	Confidence	Annotated Sequence	Modifications	Qvality PEP	Qvality q-value	# Protein Groups	# Proteins	# PSMs	Master Protein Accessions	Positions in Master Proteins	Modifications in Master Proteins	# Missed Cleavages	Theo. MH+ [Da]	Abundance Ratio: (controle CARD445) / (remplissage)	Abundance Ratio: (LPS) / (remplissage)	Abundance Ratio: (NButGT) / (remplissage)	Abundance Ratio Adj. P-Value: (controle CARD445) / (remplissage)	Abundance Ratio Adj. P-Value: (LPS) / (remplissage)	Abundance Ratio Adj. P-Value: (NButGT) / (remplissage)	Abundances (Grouped): controle CARD445	Abundances (Grouped): LPS	#DIV/0!	#DIV/0!	#DIV/0!	Quan Info	Found in Sample: [S70] F70: Sample, 1, controle CARD445	Found in Sample: [S80] F80: Sample, 2, controle CARD445	Found in Sample: [S58] F58: Sample, 5, LPS	Found in Sample: [S59] F59: Sample, 6, LPS	Found in Sample: [S54] F54: Sample, 1, NButGT	Found in Sample: [S55] F55: Sample, 2, NButGT	Found in Sample: [S56] F56: Sample, 3, remplissage	Found in Sample: [S57] F57: Sample, 4, remplissage	Confidence (by Search Engine): Sequest HT	Percolator q-Value (by Search Engine): Sequest HT	Percolator PEP (by Search Engine): Sequest HT	XCorr (by Search Engine): Sequest HT	Top Apex RT [min]
	FALSE	High	[R].AKDINQEVYNFLATAGAK.[Y]		0.0207888	0.00066018	1	1	4	Q9ER34	Q9ER34 [143-160]		1	1953.01	0.398	0.829	1.487	0.989058	1	1	42.8	89.3	#DIV/0!	#DIV/0!	#DIV/0!		Peak Found	Peak Found	Peak Found	High	High	High	High	Peak Found	High	0.0002409	0.002946	3.81	46.89
	FALSE	High	[R].DGYAQILR.[D]		0.135985	0.00786279	1	1	2	Q9ER34	Q9ER34 [430-437]		0	935.495	0.874	0.776	1.168	1	1	1	91.5	81.3	#DIV/0!	#DIV/0!	#DIV/0!		High	High	Peak Found	Peak Found	Peak Found	Peak Found	Peak Found	Peak Found	High	0.002894	0.0449	2.06	32.26
	FALSE	High	[K].DINQEVYNFLATAGAK.[Y]		0.000259392	0.00066018	1	1	8	Q9ER34	Q9ER34 [145-160]		0	1753.88	0.095	2.052	0.99		1	1	9.2	198.4	#DIV/0!	#DIV/0!	#DIV/0!		Not Found	High	High	High	High	Peak Found	High	High	High	0.0002409	5.857e-06	3.81	51.07
	FALSE	High	[K].FKLEAPDADELPR.[S]		0.0184587	0.00066018	1	1	3	Q9ER34	Q9ER34 [522-534]		1	1500.77	0.552	0.987	1.716	0.927767	1	1	51.9	92.8	#DIV/0!	#DIV/0!	#DIV/0!		Peak Found	High	Peak Found	Peak Found	High	Peak Found	Peak Found	Peak Found	High	0.0002409	0.002499	4.5	35.76
	FALSE	High	[K].FNPETDFLTGK.[D]		0.0300038	0.00066018	1	1	8	Q9ER34	Q9ER34 [507-517]		0	1268.62	0.717	0.781	1.325	0.957263	1	1	75	81.7	#DIV/0!	#DIV/0!	#DIV/0!		High	High	High	High	High	High	High	High	High	0.0002409	0.005005	2.9	39.88
	FALSE	High	[K].LEAPDADELPR.[S]		0.101107	0.00585266	1	1	5	Q9ER34	Q9ER34 [524-534]		0	1225.61	0.253	0.875	1.209	0.462298	1	1	30.4	104.8	#DIV/0!	#DIV/0!	#DIV/0!		Peak Found	Peak Found	High	High	High	Peak Found	High	High	High	0.002197	0.02899	2.7	31.56
	FALSE	High	[R].LNRPLTLSEK.[I]		0.019645	0.00066018	1	1	4	Q9ER34	Q9ER34 [59-68]		0	1170.68	0.447	0.791	1.335	0.477867	1	1	50.1	88.5	#DIV/0!	#DIV/0!	#DIV/0!		High	High	Peak Found	Peak Found	Peak Found	High	Peak Found	Peak Found	High	0.0002409	0.002726	3.13	22.91
	FALSE	High	[K].IVYGHLDDPANQEIER.[G]		3.43614e-05	0.00066018	1	1	10	Q9ER34	Q9ER34 [69-84]		0	1868.91	0.537	0.865	1.614	0.899958	1	1	53.5	86.2	#DIV/0!	#DIV/0!	#DIV/0!		High	High	Peak Found	High	High	High	High	High	High	0.0002409	3.341e-07	4.09	30.43
	FALSE	High	[R].NAVTQEFGPVPDTAR.[Y]		6.15206e-05	0.00066018	1	1	10	Q9ER34	Q9ER34 [634-648]		0	1601.79	0.62	0.776	1.209	0.921213	1	1	68.8	86.1	#DIV/0!	#DIV/0!	#DIV/0!		High	High	High	High	High	High	High	Peak Found	High	0.0002409	7.596e-07	4.19	33.88
	FALSE	High	[K].QGLLPLTFADPSDYNK.[I]		0.000144879	0.00066018	1	1	3	Q9ER34	Q9ER34 [702-717]		0	1778.9	0.776	0.755	1.241	1	1	1	82.3	80.1	#DIV/0!	#DIV/0!	#DIV/0!		High	High	Peak Found	Peak Found	High	Peak Found	Peak Found	Peak Found	High	0.0002409	2.571e-06	3.91	48.89
	FALSE	High	[R].SDFDPGQDTYQHPPK.[D]		0.000975552	0.00066018	1	1	5	Q9ER34	Q9ER34 [535-549]		0	1731.76	0.325	1.054	1.629	0.370225	1	1	32.4	105.1	#DIV/0!	#DIV/0!	#DIV/0!		High	Peak Found	High	Peak Found	High	High	Peak Found	High	High	0.0002409	3.837e-05	3.67	25.3
	FALSE	High	[R].SDFDPGQDTYQHPPKDSSGQR.[V]		0.00172652	0.00066018	1	1	1	Q9ER34	Q9ER34 [535-555]		1	2362.03									#DIV/0!	#DIV/0!	#DIV/0!	No Quan Values	Not Found	High	Not Found	Not Found	Not Found	Not Found	Not Found	Not Found	High	0.0002409	8.631e-05	3.25
	FALSE	High	[K].SQFTITPGSEQIR.[A]		0.00251633	0.00066018	1	1	7	Q9ER34	Q9ER34 [412-424]		0	1463.75	0.582	0.772	1.272	1		1	64.2	85.1	#DIV/0!	#DIV/0!	#DIV/0!		High	High	Not Found	High	High	High	High	High	High	0.0002409	0.0001471	3.32	33.17
	FALSE	High	[K].VAGILTVK.[G]		0.0907956	0.00433429	1	1	3	Q9ER34	Q9ER34 [251-258]		0	800.524	0.198	1.143	0.714	0.378921	1	1	25.9	149.7	#DIV/0!	#DIV/0!	#DIV/0!		High	Peak Found	Peak Found	Peak Found	High	Peak Found	High	Peak Found	High	0.001684	0.02477	2.05	28.71
	FALSE	High	[R].VAMQDATAQMAMLQFISSGLPK.[V]	3xOxidation [M3; M10; M12]	0.00117109	0.00066018	1	1	2	Q9ER34	Q9ER34 [96-117]		0	2386.15	0.936	1.096	0.727	1	1	1	99.6	116.7	#DIV/0!	#DIV/0!	#DIV/0!		High	High	Peak Found	Peak Found	Peak Found	Peak Found	Peak Found	Peak Found	High	0.0002409	4.978e-05	3.34	43.94
	FALSE	High	[K].VAMSHFEPSEYIR.[Y]	1xOxidation [M3]	0.0128384	0.00066018	1	1	10	Q9ER34	Q9ER34 [32-44]		0	1581.74	0.602	0.919	1.538	0.973641	1	1	59.3	90.5	#DIV/0!	#DIV/0!	#DIV/0!		Peak Found	High	High	High	High	High	High	High	High	0.0002409	0.001485	3.47	30.31
	FALSE	High	[R].WVVIGDENYGEGSSR.[E]		0.00190245	0.00066018	1	1	4	Q9ER34	Q9ER34 [657-671]		0	1667.77	0.879	0.69	1.495	1	1	1	86.5	67.9	#DIV/0!	#DIV/0!	#DIV/0!		High	High	Peak Found	Peak Found	High	Peak Found	High	Peak Found	High	0.0002409	9.861e-05	3.74	37.79
High	Master Protein	F1M820	Sorbin and SH3 domain-containing protein 1 OS=Rattus norvegicus OX=10116 GN=Sorbs1 PE=1 SV=1	0	78.614	19	19	79	2	143.3	276.04	19	cell organization and biogenesis;regulation of biological process;response to stimulus		protein binding	Pf00018, Pf02208, Pf07653, Pf14604		ENSRNOG00000015658.8		Smooth Muscle Contraction		0	0.962673	0.813008	2.64615	47.1	119	60.4	99.5	88	256	55.1	74.9	Peak Found	High	High	High	High	High	Peak Found	High
	Checked	Confidence	Annotated Sequence	Modifications	Qvality PEP	Qvality q-value	# Protein Groups	# Proteins	# PSMs	Master Protein Accessions	Positions in Master Proteins	Modifications in Master Proteins	# Missed Cleavages	Theo. MH+ [Da]	Abundance Ratio: (controle CARD445) / (remplissage)	Abundance Ratio: (LPS) / (remplissage)	Abundance Ratio: (NButGT) / (remplissage)	Abundance Ratio Adj. P-Value: (controle CARD445) / (remplissage)	Abundance Ratio Adj. P-Value: (LPS) / (remplissage)	Abundance Ratio Adj. P-Value: (NButGT) / (remplissage)	Abundances (Grouped): controle CARD445	Abundances (Grouped): LPS	#DIV/0!	#DIV/0!	#DIV/0!	Quan Info	Found in Sample: [S70] F70: Sample, 1, controle CARD445	Found in Sample: [S80] F80: Sample, 2, controle CARD445	Found in Sample: [S58] F58: Sample, 5, LPS	Found in Sample: [S59] F59: Sample, 6, LPS	Found in Sample: [S54] F54: Sample, 1, NButGT	Found in Sample: [S55] F55: Sample, 2, NButGT	Found in Sample: [S56] F56: Sample, 3, remplissage	Found in Sample: [S57] F57: Sample, 4, remplissage	Confidence (by Search Engine): Sequest HT	Percolator q-Value (by Search Engine): Sequest HT	Percolator PEP (by Search Engine): Sequest HT	XCorr (by Search Engine): Sequest HT	Top Apex RT [min]
	FALSE	High	[R].DISPEEIDLKNEPWYK.[F]		0.0927763	0.00433429	2	3	1	F1M820; F1M8Z8	F1M820 [343-358]; F1M8Z8 [514-529]		1	1975.96	0.937	0.548	1.316	1	1	1	98.6	57.7	#DIV/0!	#DIV/0!	#DIV/0!	Shared	Peak Found	High	Peak Found	Peak Found	Peak Found	Peak Found	Peak Found	Peak Found	High	0.001684	0.02557	3.2	42.3
	FALSE	High	[R].ESDGTPGGLASLENER.[Q]		0.000179988	0.00066018	2	5	10	F1M820; F1M8Z8	F1M820 [431-446]; F1M8Z8 [624-639]		0	1631.75	1.028	1.692	2.444	1	1	1	66.7	109.8	#DIV/0!	#DIV/0!	#DIV/0!	Shared	High	High	High	High	High	High	High	Peak Found	High	0.0002409	3.494e-06	3.8	32.78
	FALSE	High	[R].ETPSSSPVSPQESPK.[H]		0.00033539	0.00066018	2	5	3	F1M820; F1M8Z8	F1M820 [50-64]; F1M8Z8 [50-64]		0	1556.74	2.221	0.508	0.441				213.1	48.7	#DIV/0!	#DIV/0!	#DIV/0!	Shared	High	High	Not Found	High	Not Found	Peak Found	Peak Found	Not Found	High	0.0002409	8.402e-06	3.73	21.21
	FALSE	High	[R].ETPSSSPVSPQESPKHENK.[S]		0.00425318	0.00066018	2	5	1	F1M820; F1M8Z8	F1M820 [50-68]; F1M8Z8 [50-68]		1	2064.98	100						400		#DIV/0!	#DIV/0!	#DIV/0!	Shared	Peak Found	High	Not Found	Not Found	Not Found	Not Found	Not Found	Not Found	High	0.0002409	0.0003098	3.08	16.78
	FALSE	High	[R].FGDLLNIDDTAK.[R]		0.00598782	0.00066018	1	2	7	F1M820	F1M820 [1033-1044]		0	1321.66	1.25	1.143	2.188	1	1	1	89.6	81.9	#DIV/0!	#DIV/0!	#DIV/0!		Peak Found	High	High	Peak Found	High	High	Peak Found	High	High	0.0002409	0.0005014	3.07	41.64
	FALSE	High	[R].HFIPADYLESTEEFIR.[R]		0.00452852	0.00066018	2	5	1	F1M820; F1M8Z8	F1M820 [972-987]; F1M8Z8 [676-691]		0	1966.95	0.129	0.921	1.764		1	1	13.5	96.6	#DIV/0!	#DIV/0!	#DIV/0!	Shared	Peak Found	Not Found	Peak Found	Peak Found	Peak Found	High	Peak Found	Peak Found	High	0.0002409	0.0003371	3.93	48.17
	FALSE	High	[R].HTGVIPTHHQFITNER.[F]		0.0232778	0.00066018	1	2	2	F1M820	F1M820 [1017-1032]		0	1886.96	0.01	2.124	4.435		1	1		112.4	#DIV/0!	#DIV/0!	#DIV/0!		Not Found	Not Found	Peak Found	High	High	Peak Found	Peak Found	Peak Found	High	0.0002409	0.003477	3.32	25.26
	FALSE	High	[R].KLAPVQVLEYGEAIAK.[F]		4.54554e-05	0.00066018	2	5	7	F1M820; F1M8Z8	F1M820 [1116-1131]; F1M8Z8 [764-779]		1	1728.99	0.636	1.191	1.812	1	1	1	54.9	102.7	#DIV/0!	#DIV/0!	#DIV/0!	Shared	High	High	Peak Found	High	High	High	High	High	High	0.0002409	4.967e-07	5.59	42.67
	FALSE	High	[K].LAPVQVLEYGEAIAK.[F]		0.00138193	0.00066018	2	5	5	F1M820; F1M8Z8	F1M820 [1117-1131]; F1M8Z8 [765-779]		0	1600.89	0.09	0.795	1.791				9.8	86.5	#DIV/0!	#DIV/0!	#DIV/0!	Shared	High	Peak Found	High	Not Found	High	High	Not Found	High	High	0.0002409	6.282e-05	3.12	48.47
	FALSE	High	[K].LSSSADANGNAQPSPLAAK.[G]		9.38714e-05	0.00066018	2	5	2	F1M820; F1M8Z8	F1M820 [83-101]; F1M8Z8 [74-92]		0	1798.89	100	100	100				197.8	91	#DIV/0!	#DIV/0!	#DIV/0!	Shared	High	High	Peak Found	Peak Found	Peak Found	Not Found	Not Found	Not Found	High	0.0002409	1.382e-06	4.1	24.37
	FALSE	High	[R].QGIFPITYVDVLK.[R]		0.000654159	0.00066018	2	5	6	F1M820; F1M8Z8	F1M820 [1171-1183]; F1M8Z8 [819-831]		0	1492.84	0.499	1.402	1.566	1	1	1	44.6	125.5	#DIV/0!	#DIV/0!	#DIV/0!	Shared	High	High	High	High	High	High	Peak Found	Peak Found	High	0.0002409	2.172e-05	3.81	49.87
	FALSE	High	[R].QVDENWYEGR.[I]		0.0291709	0.00066018	2	5	1	F1M820; F1M8Z8	F1M820 [1155-1164]; F1M8Z8 [803-812]		0	1295.57	100	100	100				139.6	92.2	#DIV/0!	#DIV/0!	#DIV/0!	Shared	Peak Found	High	Peak Found	Peak Found	Peak Found	Peak Found	Not Found	Not Found	High	0.0002409	0.004797	2.86	31.1
	FALSE	High	[R].RVGEQDPVPTPAELTSPIR.[A]		0.00447717	0.00066018	2	5	5	F1M820; F1M8Z8	F1M820 [170-188]; F1M8Z8 [295-313]		1	2062.09	1.363	1.607	2.325	1	1	1	86.6	102.1	#DIV/0!	#DIV/0!	#DIV/0!	Shared	High	High	Peak Found	High	High	High	Peak Found	Peak Found	High	0.0002409	0.000332	3.95	36.64
	FALSE	High	[R].SAQDLSSVSMDEVGIPLR.[N]	1xOxidation [M10]	0.000117287	0.00066018	2	5	5	F1M820; F1M8Z8	F1M820 [204-221]; F1M8Z8 [329-346]		0	1919.94	1.956	2.361	2.421	0.973641	1	1	101.1	122	#DIV/0!	#DIV/0!	#DIV/0!	Shared	High	High	High	Peak Found	High	High	Peak Found	Peak Found	High	0.0002409	1.9e-06	2.96	40.21
	FALSE	High	[R].SKSEMNYIDGEK.[V]	1xOxidation [M5]	0.0176407	0.00066018	2	5	1	F1M820; F1M8Z8	F1M820 [268-279]; F1M8Z8 [439-450]		1	1416.63	100						400		#DIV/0!	#DIV/0!	#DIV/0!	Shared	Peak Found	High	Not Found	Not Found	Not Found	Not Found	Not Found	Not Found	High	0.0002409	0.002327	3.09	18.49
	FALSE	High	[K].SVLEGGDIPLQGLSGLK.[R]		0.000277789	0.00066018	2	5	8	F1M820; F1M8Z8	F1M820 [451-467]; F1M8Z8 [644-660]		0	1682.93	0.27	1.344	2.311	0.444329	1	1	22	109.1	#DIV/0!	#DIV/0!	#DIV/0!	Shared	High	Peak Found	High	High	High	High	High	High	High	0.0002409	6.457e-06	4.29	46.89
	FALSE	High	[K].TPVDYIDLPYSSSPSR.[S]		0.000116619	0.00066018	2	5	2	F1M820; F1M8Z8	F1M820 [1189-1204]; F1M8Z8 [837-852]		0	1796.87	0.963	1.392	2.438	1	1	1	66.5	96.1	#DIV/0!	#DIV/0!	#DIV/0!	Shared	Peak Found	High	Peak Found	Peak Found	Peak Found	High	Peak Found	Peak Found	High	0.0002409	1.887e-06	4.02	41.86
	FALSE	High	[R].TYIELLPPAEK.[A]		0.0379843	0.00066018	2	5	6	F1M820; F1M8Z8	F1M820 [1101-1111]; F1M8Z8 [749-759]		0	1273.7	1.388	1.168	2.184	1	1	1	96.7	81.4	#DIV/0!	#DIV/0!	#DIV/0!	Shared	High	High	Peak Found	High	High	High	Peak Found	Peak Found	High	0.0002409	0.007007	2.46	39.17
	FALSE	High	[R].VGEQDPVPTPAELTSPIR.[A]		0.000168067	0.00066018	2	5	6	F1M820; F1M8Z8	F1M820 [171-188]; F1M8Z8 [296-313]		0	1905.99	0.908	1.538	1.378	1	1	1	75.3	127.5	#DIV/0!	#DIV/0!	#DIV/0!	Shared	High	High	High	High	High	High	Peak Found	Peak Found	High	0.0002409	3.164e-06	4.16	41.23
High	Master Protein	Q6P6Q2	Keratin, type II cytoskeletal 5 OS=Rattus norvegicus OX=10116 GN=Krt5 PE=1 SV=1	0	77.813	28	17	179	11	61.8	534.64	17	metabolic process	cytoplasm;membrane;mitochondrion;nucleus	catalytic activity;motor activity;protein binding;structural molecule activity	Pf00038, Pf01576, Pf03961, Pf04111, Pf05957, Pf09728, Pf12128	369017		Krt5			6	5.58407	1.47702	6.78541	4.5	6.8	22.2	40.9	27.8	604.6	32.7	60.5	High	High	High	High	High	High	High	High
	Checked	Confidence	Annotated Sequence	Modifications	Qvality PEP	Qvality q-value	# Protein Groups	# Proteins	# PSMs	Master Protein Accessions	Positions in Master Proteins	Modifications in Master Proteins	# Missed Cleavages	Theo. MH+ [Da]	Abundance Ratio: (controle CARD445) / (remplissage)	Abundance Ratio: (LPS) / (remplissage)	Abundance Ratio: (NButGT) / (remplissage)	Abundance Ratio Adj. P-Value: (controle CARD445) / (remplissage)	Abundance Ratio Adj. P-Value: (LPS) / (remplissage)	Abundance Ratio Adj. P-Value: (NButGT) / (remplissage)	Abundances (Grouped): controle CARD445	Abundances (Grouped): LPS	#DIV/0!	#DIV/0!	#DIV/0!	Quan Info	Found in Sample: [S70] F70: Sample, 1, controle CARD445	Found in Sample: [S80] F80: Sample, 2, controle CARD445	Found in Sample: [S58] F58: Sample, 5, LPS	Found in Sample: [S59] F59: Sample, 6, LPS	Found in Sample: [S54] F54: Sample, 1, NButGT	Found in Sample: [S55] F55: Sample, 2, NButGT	Found in Sample: [S56] F56: Sample, 3, remplissage	Found in Sample: [S57] F57: Sample, 4, remplissage	Confidence (by Search Engine): Sequest HT	Percolator q-Value (by Search Engine): Sequest HT	Percolator PEP (by Search Engine): Sequest HT	XCorr (by Search Engine): Sequest HT	Top Apex RT [min]
	FALSE	High	[K].DVDAAYMNKVELEAK.[V]		0.000617855	0.00066018	1	4	2	Q6P6Q2	Q6P6Q2 [274-288]		1	1695.83	0.01	0.01	16.525						#DIV/0!	#DIV/0!	#DIV/0!		Not Found	Not Found	Not Found	Not Found	Not Found	High	Not Found	Peak Found	High	0.0002409	2.003e-05	4.29	33.9
	FALSE	High	[K].DVDAAYMNKVELEAK.[V]	1xOxidation [M7]	0.0256232	0.00066018	1	4	4	Q6P6Q2	Q6P6Q2 [274-288]		1	1711.82	1.282	0.645	5.17	1	1		63.3	31.9	#DIV/0!	#DIV/0!	#DIV/0!		High	High	Peak Found	High	Not Found	High	Peak Found	Peak Found	High	0.0002409	0.003981	3.75	28.54
	FALSE	High	[R].EYQELMNTK.[L]		0.147776	0.00786279	1	3	1	Q6P6Q2	Q6P6Q2 [448-456]		0	1155.54	0.01	0.01	5.702			1			#DIV/0!	#DIV/0!	#DIV/0!		Not Found	Not Found	Not Found	Not Found	Peak Found	High	Peak Found	Peak Found	High	0.002994	0.051	2.52	26.45
	FALSE	High	[R].EYQELMNTK.[L]	1xOxidation [M6]	0.0629892	0.00300854	1	3	5	Q6P6Q2	Q6P6Q2 [448-456]		0	1171.53	0.01	0.481	3.267		1	1		40.5	#DIV/0!	#DIV/0!	#DIV/0!		Not Found	Not Found	Peak Found	Peak Found	Peak Found	High	Peak Found	Peak Found	High	0.001045	0.01458	2.34	21.97
	FALSE	High	[K].FASFIDKVR.[F]		0.115518	0.00623454	9	24	1	A0A0G2JZQ9; A0A0G2JW69; Q6IG05; Q6P6Q2; A0A0G2K6P7; Q6IMF3; D3ZXB7; Q4FZU2; Q10758	A0A0G2JZQ9 [178-186]; A0A0G2JW69 [107-115]; Q6IG05 [151-159]; Q6P6Q2 [175-183]; A0A0G2K6P7 [157-165]; Q6IMF3 [190-198]; D3ZXB7 [142-150]; Q4FZU2 [163-171]; Q10758 [102-110]		1	1082.6	34.114	1.007	0.01				377.8	11.1	#DIV/0!	#DIV/0!	#DIV/0!	Shared	High	Peak Found	Peak Found	Not Found	Not Found	Not Found	Peak Found	Not Found	High	0.002307	0.03545	2.4	30.21
	FALSE	High	[K].LALDVEIATYR.[KT]		0.0087703	0.00066018	5	11	20	Q6IG05; Q6P6Q2; A0A0G2K6P7; A0A0G2JWX4; Q4FZU2	Q6IG05 [433-443]; Q6P6Q2 [457-467]; A0A0G2K6P7 [437-447]; A0A0G2JWX4 [490-500]; Q4FZU2 [445-455]		0	1263.69	0.01	0.538	2.613		1	1	0.5	51.8	#DIV/0!	#DIV/0!	#DIV/0!	Shared	Not Found	Peak Found	High	High	High	High	High	High	High	0.0002409	0.0008639	3.62	42.32
	FALSE	High	[K].LALDVEIATYRK.[L]		0.0146297	0.00066018	4	10	3	Q6IG05; Q6P6Q2; A0A0G2K6P7; A0A0G2JWX4	Q6IG05 [433-444]; Q6P6Q2 [457-468]; A0A0G2K6P7 [437-448]; A0A0G2JWX4 [490-501]		1	1391.79	0.01	0.451	10.887		1			14.6	#DIV/0!	#DIV/0!	#DIV/0!	Shared	Not Found	Not Found	Peak Found	Peak Found	Not Found	High	Peak Found	High	High	0.0002409	0.001781	3.55	35.93
	FALSE	High	[R].LRSEIDNVK.[K]		0.145498	0.00786279	1	3	1	Q6P6Q2	Q6P6Q2 [392-400]		1	1073.59	0.335	0.417	4.289	1	1	1	22.2	27.6	#DIV/0!	#DIV/0!	#DIV/0!		Peak Found	Peak Found	Peak Found	Peak Found	Peak Found	High	Peak Found	Peak Found	High	0.002994	0.04993	2.8	19.05
	FALSE	High	[R].LRSEIDNVKK.[Q]		0.0361161	0.00066018	1	3	6	Q6P6Q2	Q6P6Q2 [392-401]		2	1201.69	1.084	0.758	6.531	1	1	1	46.3	32.4	#DIV/0!	#DIV/0!	#DIV/0!		High	High	Peak Found	Peak Found	Peak Found	High	High	Peak Found	High	0.0002409	0.006514	2.68	16.43
	FALSE	High	[K].MFFDAELSQMQTHVSDTSVVLSMDNNR.[S]	1xOxidation [M10]	0.0182507	0.00066018	1	3	1	Q6P6Q2	Q6P6Q2 [301-327]		0	3118.39	0.01	0.382	1.472					53.5	#DIV/0!	#DIV/0!	#DIV/0!		Not Found	Not Found	Not Found	Peak Found	High	Peak Found	Peak Found	Not Found	High	0.0002409	0.002442	4.32	48.62
	FALSE	High	[K].MFFDAELSQMQTHVSDTSVVLSMDNNR.[S]	3xOxidation [M1; M10; M23]	0.000529584	0.00066018	1	3	3	Q6P6Q2	Q6P6Q2 [301-327]		0	3150.38	0.01	0.739	1.756		1	1		84.6	#DIV/0!	#DIV/0!	#DIV/0!		Not Found	Not Found	Peak Found	Peak Found	Peak Found	High	High	High	High	0.0002409	1.61e-05	4.54	40.58
	FALSE	High	[K].NKYEDEINKR.[T]		0.0159293	0.00066018	4	6	48	A0A0G2JZQ9; A0A0G2JW69; Q6P6Q2; Q10758	A0A0G2JZQ9 [255-264]; A0A0G2JW69 [185-194]; Q6P6Q2 [252-261]; Q10758 [177-186]		2	1308.65	0.43	0.553	7.401	1	1	1	18.3	23.6	#DIV/0!	#DIV/0!	#DIV/0!	Shared	High	High	Peak Found	High	High	High	High	High	High	0.0002409	0.002012	3.16	18.67
	FALSE	High	[R].SLDLDSIIAEVK.[A]		0.000937334	0.00066018	5	9	39	A0A0G2JUG1; A0A0G2JW69; Q6IG05; Q6P6Q2; Q4FZU2	A0A0G2JUG1 [315-326]; A0A0G2JW69 [261-272]; Q6IG05 [304-315]; Q6P6Q2 [328-339]; Q4FZU2 [316-327]		0	1302.72	0.06	0.535	2.306	0.60012	1	1	6.1	54.8	#DIV/0!	#DIV/0!	#DIV/0!	Shared	High	High	High	High	High	High	High	High	High	0.0002409	3.613e-05	3.8	49.64
	FALSE	High	[R].TEAESWYQTK.[Y]		0.0207888	0.00066018	1	3	4	Q6P6Q2	Q6P6Q2 [351-360]		0	1242.56	0.837	0.803	4.165	1	1	1	49.2	47.2	#DIV/0!	#DIV/0!	#DIV/0!		High	High	Peak Found	Peak Found	Peak Found	High	Peak Found	Peak Found	High	0.0002409	0.002959	3.19	27.44
	FALSE	High	[K].TLNNKFASFIDKVR.[F]		0.0788544	0.00433429	7	15	2	A0A0G2JZQ9; A0A0G2JW69; Q6IG05; Q6P6Q2; A0A0G2K6P7; Q4FZU2; Q10758	A0A0G2JZQ9 [173-186]; A0A0G2JW69 [102-115]; Q6IG05 [146-159]; Q6P6Q2 [170-183]; A0A0G2K6P7 [152-165]; Q4FZU2 [158-171]; Q10758 [97-110]		2	1652.91	0.01	0.574	1.234		1	1		81.7	#DIV/0!	#DIV/0!	#DIV/0!	Shared	Not Found	Not Found	Peak Found	High	Peak Found	High	Peak Found	Peak Found	High	0.001684	0.02019	2.16	36.7
	FALSE	High	[R].TTAENEFVMLK.[K]		0.0286821	0.00066018	1	3	1	Q6P6Q2	Q6P6Q2 [262-272]		0	1282.63	0.314	0.42	4.508	1	1	1	20.2	26.9	#DIV/0!	#DIV/0!	#DIV/0!		Peak Found	Peak Found	Peak Found	Peak Found	Peak Found	High	Peak Found	Peak Found	High	0.0002409	0.004677	3.15	36.81
	FALSE	High	[R].TTAENEFVMLK.[K]	1xOxidation [M9]	0.0322801	0.00066018	1	3	8	Q6P6Q2	Q6P6Q2 [262-272]		0	1298.63	0.11	0.634	2.431	0.770033	1	1	10.5	60.7	#DIV/0!	#DIV/0!	#DIV/0!		Peak Found	High	High	High	High	High	Peak Found	High	High	0.0002409	0.005553	2.49	32.43
	FALSE	High	[R].TTAENEFVMLKK.[D]	1xOxidation [M9]	0.0703063	0.00397823	1	3	6	Q6P6Q2	Q6P6Q2 [262-273]		1	1426.72	1.114	0.986	2.752	1	1	1	76.2	67.4	#DIV/0!	#DIV/0!	#DIV/0!		High	High	Peak Found	High	Peak Found	High	Peak Found	High	High	0.001406	0.01697	3.18	26.88
	FALSE	High	[K].VDALMDEINFMK.[M]	1xOxidation [M]	0.00648509	0.00066018	1	3	3	Q6P6Q2	Q6P6Q2 [289-300]		0	1441.67	0.01	0.114	2.605					12.2	#DIV/0!	#DIV/0!	#DIV/0!		Not Found	Not Found	Peak Found	Peak Found	Peak Found	High	Not Found	Peak Found	High	0.0002409	0.0005642	3.55	42.7
	FALSE	High	[K].VDALMDEINFMK.[M]	2xOxidation [M5; M11]	0.00138985	0.00066018	1	3	12	Q6P6Q2	Q6P6Q2 [289-300]		0	1457.67	0.266	0.632	1.511	0.952675	1	1	31.2	74.2	#DIV/0!	#DIV/0!	#DIV/0!		High	High	Peak Found	High	Peak Found	High	High	High	High	0.0002409	6.334e-05	3.39	37.05
	FALSE	High	[K].WTLLQEQGTK.[T]		0.0200949	0.00066018	1	2	6	Q6P6Q2	Q6P6Q2 [196-205]		0	1203.64	0.248	0.8	4.494		1	1	15.2	48.9	#DIV/0!	#DIV/0!	#DIV/0!		High	Not Found	High	High	High	High	High	Peak Found	High	0.0002409	0.002822	2.77	34.63
	FALSE	High	[K].YEELQQTAGR.[H]		0.00917892	0.00066018	1	3	3	Q6P6Q2	Q6P6Q2 [361-370]		0	1194.57	100	100	100				305.9	27	#DIV/0!	#DIV/0!	#DIV/0!		High	High	Not Found	Peak Found	Peak Found	High	Not Found	Not Found	High	0.0002409	0.0009203	2.84	21.99
High	Master Protein	A0A0G2K6S9	Myosin-11 OS=Rattus norvegicus OX=10116 GN=Myh11 PE=1 SV=1	0	72.869	16	22	27	18	227.9	93.53	22	cell organization and biogenesis;metabolic process;transport		catalytic activity;motor activity;nucleotide binding;protein binding;structural molecule activity	Pf00063, Pf01576, Pf02736, Pf03842, Pf04111, Pf04156, Pf07888, Pf09726, Pf10079, Pf12128, Pf13514	24582	ENSRNOG00000057880.1	Myh11	RHO GTPases activate PAKs; Smooth Muscle Contraction		4	0.972998	4.3445	0.295374	32.6	74.8	69.5	35	29.6	104.5	370	84	Peak Found	Peak Found	Peak Found	Peak Found	Peak Found	Peak Found	High	Peak Found
	Checked	Confidence	Annotated Sequence	Modifications	Qvality PEP	Qvality q-value	# Protein Groups	# Proteins	# PSMs	Master Protein Accessions	Positions in Master Proteins	Modifications in Master Proteins	# Missed Cleavages	Theo. MH+ [Da]	Abundance Ratio: (controle CARD445) / (remplissage)	Abundance Ratio: (LPS) / (remplissage)	Abundance Ratio: (NButGT) / (remplissage)	Abundance Ratio Adj. P-Value: (controle CARD445) / (remplissage)	Abundance Ratio Adj. P-Value: (LPS) / (remplissage)	Abundance Ratio Adj. P-Value: (NButGT) / (remplissage)	Abundances (Grouped): controle CARD445	Abundances (Grouped): LPS	#DIV/0!	#DIV/0!	#DIV/0!	Quan Info	Found in Sample: [S70] F70: Sample, 1, controle CARD445	Found in Sample: [S80] F80: Sample, 2, controle CARD445	Found in Sample: [S58] F58: Sample, 5, LPS	Found in Sample: [S59] F59: Sample, 6, LPS	Found in Sample: [S54] F54: Sample, 1, NButGT	Found in Sample: [S55] F55: Sample, 2, NButGT	Found in Sample: [S56] F56: Sample, 3, remplissage	Found in Sample: [S57] F57: Sample, 4, remplissage	Confidence (by Search Engine): Sequest HT	Percolator q-Value (by Search Engine): Sequest HT	Percolator PEP (by Search Engine): Sequest HT	XCorr (by Search Engine): Sequest HT	Top Apex RT [min]
	FALSE	High	[R].ALEEALEAK.[E]		0.127701	0.00655833	1	5	1	A0A0G2K6S9	A0A0G2K6S9 [1498-1506]		0	973.52	0.156	0.247	0.231		1	1	38.3	60.4	#DIV/0!	#DIV/0!	#DIV/0!		Peak Found	Not Found	Peak Found	Peak Found	Peak Found	Peak Found	High	Peak Found	High	0.002401	0.04089	2.45	26.04
	FALSE	High	[K].ATLQAEQLSNELVTER.[S]		0.0513326	0.0018391	1	3	1	A0A0G2K6S9	A0A0G2K6S9 [1769-1784]		0	1801.93	0.387	0.01	0.01				111.5		#DIV/0!	#DIV/0!	#DIV/0!		Not Found	Peak Found	Not Found	Not Found	Not Found	Not Found	High	Peak Found	High	0.0006461	0.01079	3.7	38.78
	FALSE	High	[K].DSSITQGPSFAYGELEK.[Q]		0.00076319	0.00066018	1	2	1	A0A0G2K6S9	A0A0G2K6S9 [207-223]		0	1828.86	0.01	0.407	0.585			1		81.6	#DIV/0!	#DIV/0!	#DIV/0!		Not Found	Not Found	Peak Found	Not Found	Peak Found	Peak Found	High	Peak Found	High	0.0002409	2.711e-05	3.36	41.05
	FALSE	High	[R].ELEGHVSDLQEDLDSER.[A]		0.000560702	0.00066018	1	2	2	A0A0G2K6S9	A0A0G2K6S9 [1122-1138]		0	1970.89	0.01	0.01	0.01						#DIV/0!	#DIV/0!	#DIV/0!		Not Found	Not Found	Not Found	Not Found	Not Found	Not Found	High	Not Found	High	0.0002409	1.744e-05	5.15	33.79
	FALSE	High	[K].EQADFAIEALAK.[A]		0.00435132	0.00066018	2	5	3	G3V6P7; A0A0G2K6S9	G3V6P7 [408-419]; A0A0G2K6S9 [422-433]		0	1305.67	0.064	0.045	0.097				21.4	14.9	#DIV/0!	#DIV/0!	#DIV/0!	Shared	High	High	Peak Found	Peak Found	Peak Found	Peak Found	High	Not Found	High	0.0002409	0.0003183	3.06	40.53
	FALSE	High	[K].EVASLGSQLQDTQELLQEETR.[Q]		0.000309623	0.00066018	1	2	1	A0A0G2K6S9	A0A0G2K6S9 [1316-1336]		0	2374.17									#DIV/0!	#DIV/0!	#DIV/0!	No Quan Values	Not Found	Not Found	Not Found	Not Found	Not Found	Not Found	High	Not Found	High	0.0002409	7.514e-06	4.87
	FALSE	High	[K].EVLLQVEDER.[K]		0.0459292	0.00129659	1	3	1	A0A0G2K6S9	A0A0G2K6S9 [1860-1869]		0	1229.64	0.01	0.01	0.01						#DIV/0!	#DIV/0!	#DIV/0!		Not Found	Not Found	Not Found	Not Found	Not Found	Not Found	High	Not Found	High	0.0004647	0.009181	2.47	32.57
	FALSE	High	[R].HVSTLNIQLSDSK.[K]		0.0622989	0.00300854	1	3	1	A0A0G2K6S9	A0A0G2K6S9 [1372-1384]		0	1441.76	0.01	0.01	0.01						#DIV/0!	#DIV/0!	#DIV/0!		Not Found	Not Found	Not Found	Not Found	Not Found	Not Found	High	Not Found	High	0.001045	0.0143	2.9	28.2
	FALSE	High	[K].KEEELQAALAR.[VL]		0.0315623	0.00066018	2	4	2	G3V6P7; A0A0G2K6S9	G3V6P7 [1081-1091]; A0A0G2K6S9 [1095-1105]		1	1257.68	0.01	0.268	0.794		1	1		52	#DIV/0!	#DIV/0!	#DIV/0!	Shared	Not Found	Not Found	Peak Found	Peak Found	Peak Found	High	High	Peak Found	High	0.0002409	0.00537	3.07	25.2
	FALSE	High	[RK].KFDQLLAEEK.[ATNG]		0.010522	0.00066018	2	8	1	G3V6P7; A0A0G2K6S9	G3V6P7 [1445-1454]; A0A0G2K6S9 [1459-1468]		1	1220.65	0.084	0.412	0.349	0.940129			18.2	89.4	#DIV/0!	#DIV/0!	#DIV/0!	Shared	Peak Found	Peak Found	Not Found	Peak Found	Peak Found	Not Found	High	Peak Found	High	0.0002409	0.001116	3.35	28.38
	FALSE	High	[R].KLEGDASDFHEQIADLQAQIAELK.[M]		0.0190967	0.00066018	1	2	1	A0A0G2K6S9	A0A0G2K6S9 [1066-1089]		1	2669.34	0.01	0.721	0.301		1	1		142.6	#DIV/0!	#DIV/0!	#DIV/0!		Not Found	Not Found	Peak Found	Peak Found	Peak Found	Peak Found	High	Peak Found	High	0.0002409	0.00261	4.64	48.55
	FALSE	High	[K].LDAFLVLEQLR.[C]		0.0157496	0.00066018	1	3	1	A0A0G2K6S9	A0A0G2K6S9 [697-707]		0	1316.76	0.01	0.01	0.01						#DIV/0!	#DIV/0!	#DIV/0!		Not Found	Not Found	Not Found	Not Found	Not Found	Not Found	High	Not Found	High	0.0002409	0.001981	3.17	50.69
	FALSE	High	[K].LEGQLQELQSK.[C]		0.00994014	0.00066018	1	2	1	A0A0G2K6S9	A0A0G2K6S9 [1264-1274]		0	1272.68	7.82	0.49	0.878	0.772401		1	307	19.2	#DIV/0!	#DIV/0!	#DIV/0!		Peak Found	Peak Found	Peak Found	Not Found	Peak Found	Peak Found	High	Peak Found	High	0.0002409	0.001029	3.13	28.09
	FALSE	High	[K].IVQLEEQIEQEAR.[E]		0.00113813	0.00066018	1	3	1	A0A0G2K6S9	A0A0G2K6S9 [1830-1842]		0	1584.82	0.049	0.075	0.049				16.6	25.6	#DIV/0!	#DIV/0!	#DIV/0!		Not Found	Peak Found	Peak Found	Not Found	Peak Found	Not Found	High	Not Found	High	0.0002409	4.775e-05	3.95	35.86
	FALSE	High	[R].NSLQDQLDEEMEAK.[Q]		0.167147	0.00953287	1	2	1	A0A0G2K6S9	A0A0G2K6S9 [1353-1366]		0	1649.73									#DIV/0!	#DIV/0!	#DIV/0!	No Quan Values	Not Found	Not Found	Not Found	Not Found	Not Found	Not Found	High	Not Found	High	0.003548	0.06136	2.78
	FALSE	High	[K].QADLEKEELAEELASSLSGR.[N]		0.0570317	0.0018391	1	3	1	A0A0G2K6S9	A0A0G2K6S9 [1712-1731]		1	2175.08	0.01	0.179	0.01					60.6	#DIV/0!	#DIV/0!	#DIV/0!		Not Found	Not Found	Peak Found	Not Found	Not Found	Not Found	High	Not Found	High	0.0006461	0.01261	4.57	45.32
	FALSE	High	[R].QLHEYETELEDERK.[Q]		0.048829	0.0018391	1	3	1	A0A0G2K6S9	A0A0G2K6S9 [1604-1617]		1	1818.85	0.895	0.01	0.01				189		#DIV/0!	#DIV/0!	#DIV/0!		Not Found	Peak Found	Not Found	Not Found	Not Found	Not Found	High	Not Found	High	0.0006461	0.01006	3.09	25.38
	FALSE	High	[RK].QLLQANPILEAFGNAK.[T]		0.00418103	0.00066018	2	6	1	G3V6P7; A0A0G2K6S9	G3V6P7 [210-225]; A0A0G2K6S9 [224-239]		0	1726.95	0.01	0.01	0.01						#DIV/0!	#DIV/0!	#DIV/0!	Shared	Not Found	Not Found	Not Found	Not Found	Not Found	Not Found	High	Not Found	High	0.0002409	0.0003027	3.9	49.45
	FALSE	High	[K].TELEDTLDSTATQQELR.[A]		0.00153148	0.00066018	1	2	1	A0A0G2K6S9	A0A0G2K6S9 [1160-1176]		0	1949.93									#DIV/0!	#DIV/0!	#DIV/0!	No Quan Values	Not Found	Not Found	Not Found	Not Found	Not Found	Not Found	High	Not Found	High	0.0002409	7.283e-05	3.75
	FALSE	High	[R].TGVLAHLEEER.[D]		0.00588632	0.00066018	1	3	2	A0A0G2K6S9	A0A0G2K6S9 [779-789]		0	1253.65	0.01	0.128	0.01					45.5	#DIV/0!	#DIV/0!	#DIV/0!		Not Found	Not Found	Not Found	Peak Found	Not Found	Not Found	High	Peak Found	High	0.0002409	0.0004901	3.15	28.2
	FALSE	High	[R].VSDLTTNLAEEEEK.[A]		0.00212036	0.00066018	1	2	1	A0A0G2K6S9	A0A0G2K6S9 [1015-1028]		0	1577.75	0.01	0.946	0.8		1	1		137.8	#DIV/0!	#DIV/0!	#DIV/0!		Not Found	Not Found	Peak Found	Peak Found	Peak Found	Peak Found	High	Peak Found	High	0.0002409	0.0001149	4.71	30.89
	FALSE	High	[K].VVSSVLQLGNIVFK.[K]		0.00278855	0.00066018	1	3	1	A0A0G2K6S9	A0A0G2K6S9 [356-369]		0	1502.89	0.114	0.38	1.711		1		14.2	47.4	#DIV/0!	#DIV/0!	#DIV/0!		Not Found	Peak Found	Peak Found	Peak Found	Not Found	Peak Found	High	Peak Found	High	0.0002409	0.0001696	3.25	51.2
High	Master Protein	D4A702	Synaptopodin-2 OS=Rattus norvegicus OX=10116 GN=Synpo2 PE=1 SV=2	0	71.119	17	16	50	16	135.9	168.24	16	cell organization and biogenesis;regulation of biological process	cytoplasm;cytoskeleton;cytosol;nucleus	protein binding	Pf00595	499702	ENSRNOG00000014867.7	Synpo2			0	1.70579	0.918835	1.11474	46.4	86.5	92.5	134.2	101.3	130.9	112.2	96.1	High	High	High	High	High	High	High	High
	Checked	Confidence	Annotated Sequence	Modifications	Qvality PEP	Qvality q-value	# Protein Groups	# Proteins	# PSMs	Master Protein Accessions	Positions in Master Proteins	Modifications in Master Proteins	# Missed Cleavages	Theo. MH+ [Da]	Abundance Ratio: (controle CARD445) / (remplissage)	Abundance Ratio: (LPS) / (remplissage)	Abundance Ratio: (NButGT) / (remplissage)	Abundance Ratio Adj. P-Value: (controle CARD445) / (remplissage)	Abundance Ratio Adj. P-Value: (LPS) / (remplissage)	Abundance Ratio Adj. P-Value: (NButGT) / (remplissage)	Abundances (Grouped): controle CARD445	Abundances (Grouped): LPS	#DIV/0!	#DIV/0!	#DIV/0!	Quan Info	Found in Sample: [S70] F70: Sample, 1, controle CARD445	Found in Sample: [S80] F80: Sample, 2, controle CARD445	Found in Sample: [S58] F58: Sample, 5, LPS	Found in Sample: [S59] F59: Sample, 6, LPS	Found in Sample: [S54] F54: Sample, 1, NButGT	Found in Sample: [S55] F55: Sample, 2, NButGT	Found in Sample: [S56] F56: Sample, 3, remplissage	Found in Sample: [S57] F57: Sample, 4, remplissage	Confidence (by Search Engine): Sequest HT	Percolator q-Value (by Search Engine): Sequest HT	Percolator PEP (by Search Engine): Sequest HT	XCorr (by Search Engine): Sequest HT	Top Apex RT [min]
	FALSE	High	[K].ADTSLTSGTTVQTSSGR.[E]		6.22272e-05	0.00066018	1	1	6	D4A702	D4A702 [244-260]		0	1668.8	0.895	2.114	1.873	1		1	60.8	143.8	#DIV/0!	#DIV/0!	#DIV/0!		High	High	Not Found	High	Peak Found	High	High	High	High	0.0002409	7.731e-07	4.57	23.54
	FALSE	High	[R].APPPVAYNPIHSPSYPLAAIK.[S]		0.0984323	0.00485019	1	1	2	D4A702	D4A702 [917-937]		0	2203.19	100	100	100				175.2	133.4	#DIV/0!	#DIV/0!	#DIV/0!		High	High	Peak Found	Peak Found	Peak Found	Not Found	Not Found	Not Found	High	0.001861	0.02792	2.61	39.98
	FALSE	High	[K].DFLLASVQTSAPR.[T]		0.0055602	0.00066018	1	1	8	D4A702	D4A702 [130-142]		0	1404.75	0.396	0.817	1.461	0.558235	1	1	43.2	88.9	#DIV/0!	#DIV/0!	#DIV/0!		High	Peak Found	High	High	High	High	High	High	High	0.0002409	0.0004519	3.11	42.16
	FALSE	High	[R].ELTVIQGR.[D]		0.171448	0.00992771	1	1	1	D4A702	D4A702 [261-268]		0	915.526	0.518	0.905	0.866	0.846934	1	1	63	110	#DIV/0!	#DIV/0!	#DIV/0!		Peak Found	High	Peak Found	Peak Found	Peak Found	Peak Found	Peak Found	Peak Found	High	0.003684	0.06365	2.56	26.67
	FALSE	High	[K].KPLNTLDVMK.[H]	1xOxidation [M9]	0.091781	0.00433429	1	1	1	D4A702	D4A702 [955-964]		0	1174.65	2.01	2.598	2.241	0.378921	1	1	102.4	132.4	#DIV/0!	#DIV/0!	#DIV/0!		High	Peak Found	Peak Found	Peak Found	Peak Found	Peak Found	Peak Found	Peak Found	High	0.001684	0.02524	2.8	21.55
	FALSE	High	[K].LMESITDSLHLLIK.[R]	1xOxidation [M2]	0.0055286	0.00066018	1	1	2	D4A702	D4A702 [72-85]		0	1628.89	0.01	0.495	1.095		1	1		76.5	#DIV/0!	#DIV/0!	#DIV/0!		Not Found	Not Found	High	Peak Found	Peak Found	High	Peak Found	Peak Found	High	0.0002409	0.00045	3.13	45.81
	FALSE	High	[R].MEQFTAQNEEEKTGGLAGGGSDALQTDGLR.[T]	1xOxidation [M1]	7.31168e-06	0.00066018	1	1	1	D4A702	D4A702 [498-527]		1	3126.43									#DIV/0!	#DIV/0!	#DIV/0!	No Quan Values	Not Found	High	Not Found	Not Found	Not Found	Not Found	Not Found	Not Found	High	0.0002409	3.713e-08	4.34
	FALSE	High	[R].MQSSVSESSFQMGR.[S]	2xOxidation [M1; M12]	0.00104473	0.00066018	1	1	4	D4A702	D4A702 [541-554]		0	1592.67	5.373	4.596	2.085				164.6	140.8	#DIV/0!	#DIV/0!	#DIV/0!		High	High	Not Found	High	High	Peak Found	Not Found	Peak Found	High	0.0002409	4.224e-05	3.29	23.44
	FALSE	High	[K].QKTPPPVAPKPAVK.[T]		0.050205	0.0018391	1	1	1	D4A702	D4A702 [747-760]		1	1457.88	100						400		#DIV/0!	#DIV/0!	#DIV/0!		Not Found	High	Not Found	Not Found	Not Found	Not Found	Not Found	Not Found	High	0.0006461	0.01046	2.33	17.43
	FALSE	High	[R].SEAPPSLVSFAVSSEGTEQGEDQR.[S]		1.81268e-05	0.00066018	1	1	6	D4A702	D4A702 [311-334]		0	2507.15	100	100	100				131	62	#DIV/0!	#DIV/0!	#DIV/0!		High	High	Peak Found	Peak Found	High	High	Not Found	High	High	0.0002409	1.35e-07	3.29	43.84
	FALSE	High	[K].SIALLLTDAPNPNSK.[G]		0.000285834	0.00066018	1	1	2	D4A702	D4A702 [372-386]		0	1553.85	1.103	1.173	1.694	1	1	1	88.8	94.4	#DIV/0!	#DIV/0!	#DIV/0!		High	High	Peak Found	Peak Found	Peak Found	Peak Found	Peak Found	Peak Found	High	0.0002409	6.721e-06	3.84	41.6
	FALSE	High	[K].TGGLAGGGSDALQTDGLR.[T]		0.000676957	0.00066018	1	1	4	D4A702	D4A702 [510-527]		0	1645.81	0.01	1.035	1.099		1	1		132.1	#DIV/0!	#DIV/0!	#DIV/0!		Not Found	Not Found	Peak Found	High	High	High	Peak Found	High	High	0.0002409	2.284e-05	4.61	31.74
	FALSE	High	[K].TQGKDFLLASVQTSAPR.[T]		0.004229	0.00066018	1	1	1	D4A702	D4A702 [126-142]		1	1818.97	100	100	100				252.3	90.1	#DIV/0!	#DIV/0!	#DIV/0!		High	Peak Found	Not Found	Peak Found	Peak Found	Not Found	Not Found	Not Found	High	0.0002409	0.0003077	3.57	34.57
	FALSE	High	[K].VSPNPELLSLLQNAEGK.[R]		0.0173433	0.00066018	1	1	1	D4A702	D4A702 [699-715]		0	1808.98									#DIV/0!	#DIV/0!	#DIV/0!	No Quan Values	Not Found	Not Found	Not Found	Not Found	High	Not Found	Not Found	Not Found	High	0.0002409	0.002279	3.54
	FALSE	High	[K].VSPNPELLSLLQNAEGKR.[G]		0.0143012	0.00066018	1	1	1	D4A702	D4A702 [699-716]		1	1965.08									#DIV/0!	#DIV/0!	#DIV/0!	No Quan Values	High	Not Found	Not Found	Not Found	Not Found	Not Found	Not Found	Not Found	High	0.0002409	0.001735	4.3
	FALSE	High	[K].YVVDSDTVQAHTVR.[A]		0.00113813	0.00066018	1	1	9	D4A702	D4A702 [884-897]		0	1589.79	2.056	2.384	2.401	0.759772	1	1	104.9	121.6	#DIV/0!	#DIV/0!	#DIV/0!		High	High	High	High	High	High	Peak Found	High	High	0.0002409	4.748e-05	3.78	25.42
High	Master Protein	A0A0G2K3K2	Actin, cytoplasmic 1 OS=Rattus norvegicus OX=10116 GN=Actb PE=1 SV=1	0	68.326	40	11	93	6	42.1	305.88	11	cell organization and biogenesis;response to stimulus	cytoskeleton;cytosol;membrane;nucleus	DNA binding;nucleotide binding;protein binding	Pf00022	81822	ENSRNOG00000034254.4	Actb			6	1.05631	2.7916	0.617766	40.8	76.4	62	61.8	69.6	143.9	270.5	75.1	High	High	High	High	High	High	High	High
	Checked	Confidence	Annotated Sequence	Modifications	Qvality PEP	Qvality q-value	# Protein Groups	# Proteins	# PSMs	Master Protein Accessions	Positions in Master Proteins	Modifications in Master Proteins	# Missed Cleavages	Theo. MH+ [Da]	Abundance Ratio: (controle CARD445) / (remplissage)	Abundance Ratio: (LPS) / (remplissage)	Abundance Ratio: (NButGT) / (remplissage)	Abundance Ratio Adj. P-Value: (controle CARD445) / (remplissage)	Abundance Ratio Adj. P-Value: (LPS) / (remplissage)	Abundance Ratio Adj. P-Value: (NButGT) / (remplissage)	Abundances (Grouped): controle CARD445	Abundances (Grouped): LPS	#DIV/0!	#DIV/0!	#DIV/0!	Quan Info	Found in Sample: [S70] F70: Sample, 1, controle CARD445	Found in Sample: [S80] F80: Sample, 2, controle CARD445	Found in Sample: [S58] F58: Sample, 5, LPS	Found in Sample: [S59] F59: Sample, 6, LPS	Found in Sample: [S54] F54: Sample, 1, NButGT	Found in Sample: [S55] F55: Sample, 2, NButGT	Found in Sample: [S56] F56: Sample, 3, remplissage	Found in Sample: [S57] F57: Sample, 4, remplissage	Confidence (by Search Engine): Sequest HT	Percolator q-Value (by Search Engine): Sequest HT	Percolator PEP (by Search Engine): Sequest HT	XCorr (by Search Engine): Sequest HT	Top Apex RT [min]
	FALSE	High	[K].AGFAGDDAPR.[A]		0.0243539	0.00066018	2	8	2	A0A0G2K3K2; P68035	A0A0G2K3K2 [22-31]; P68035 [21-30]		0	976.448	71.831	2.173	1.595				375.1	11.3	#DIV/0!	#DIV/0!	#DIV/0!	Shared	High	High	Not Found	Peak Found	Not Found	Peak Found	Peak Found	Not Found	High	0.0002409	0.003705	2.83	21.72
	FALSE	High	[R].AVFPSIVGRPR.[H]		0.0266554	0.00066018	2	8	8	A0A0G2K3K2; P68035	A0A0G2K3K2 [32-42]; P68035 [31-41]		0	1198.71	0.565	0.71	1.255	0.953516	1	1	64	80.4	#DIV/0!	#DIV/0!	#DIV/0!	Shared	High	High	High	High	High	High	Peak Found	Peak Found	High	0.0002409	0.004194	2.92	31.28
	FALSE	High	[K].DLYANTVLSGGTTMYPGIADR.[M]	1xOxidation [M14]	0.000767559	0.00066018	1	3	13	A0A0G2K3K2	A0A0G2K3K2 [295-315]		0	2231.06	0.331	0.35	1.654	1	1	1	39.7	41.9	#DIV/0!	#DIV/0!	#DIV/0!		High	High	High	High	High	High	High	Peak Found	High	0.0002409	2.727e-05	4	44.66
	FALSE	High	[K].EITALAPSTMK.[I]		0.0322801	0.00066018	2	8	1	A0A0G2K3K2; P68035	A0A0G2K3K2 [319-329]; P68035 [318-328]		0	1161.62	0.081	0.167	0.63			1	17.3	35.5	#DIV/0!	#DIV/0!	#DIV/0!	Shared	Not Found	Peak Found	Peak Found	Not Found	Peak Found	Peak Found	High	Peak Found	High	0.0002409	0.005548	2.7	30.93
	FALSE	High	[K].EITALAPSTMK.[I]	1xOxidation [M10]	0.0129851	0.00066018	2	8	6	A0A0G2K3K2; P68035	A0A0G2K3K2 [319-329]; P68035 [318-328]		0	1177.61	0.917	0.61	0.881	1	1	1	107.6	71.6	#DIV/0!	#DIV/0!	#DIV/0!	Shared	High	High	High	High	Peak Found	Peak Found	High	Peak Found	High	0.0002409	0.001503	2.75	25.9
	FALSE	High	[R].GYSFTTTAER.[E]		0.0441716	0.00129659	1	3	7	A0A0G2K3K2	A0A0G2K3K2 [200-209]		0	1132.53	0.506	0.217	0.784	1	1	1	80.7	34.6	#DIV/0!	#DIV/0!	#DIV/0!		High	High	High	High	High	High	Peak Found	High	High	0.0004647	0.008658	2.47	27.01
	FALSE	High	[R].KDLYANTVLSGGTTMYPGIADR.[M]	1xOxidation [M15]	0.00578653	0.00066018	1	3	1	A0A0G2K3K2	A0A0G2K3K2 [294-315]		1	2359.16	0.091	0.01	0.326				25.7		#DIV/0!	#DIV/0!	#DIV/0!		Peak Found	Not Found	Not Found	Not Found	Peak Found	Peak Found	High	Not Found	High	0.0002409	0.0004796	4.49	37.53
	FALSE	High	[K].IWHHTFYNELR.[V]		0.157202	0.008639	2	5	1	A0A0G2K3K2; P68035	A0A0G2K3K2 [88-98]; P68035 [87-97]		0	1515.75	0.01	0.01	0.01						#DIV/0!	#DIV/0!	#DIV/0!	Shared	Not Found	Not Found	Not Found	Not Found	Not Found	Not Found	High	Not Found	High	0.003253	0.05579	2.6	31.44
	FALSE	High	[K].QEYDESGPSIVHR.[K]		0.000986755	0.00066018	1	3	12	A0A0G2K3K2	A0A0G2K3K2 [363-375]		0	1516.7	0.063	0.453	0.475	0.390273	1	1	12.6	91	#DIV/0!	#DIV/0!	#DIV/0!		Peak Found	High	High	High	High	High	High	High	High	0.0002409	3.905e-05	3.79	24.12
	FALSE	High	[KR].SYELPDGQVITIGNER.[F]		0.000100529	0.00066018	2	9	14	A0A0G2K3K2; P68035	A0A0G2K3K2 [242-257]; P68035 [241-256]		0	1790.89	0.222	0.44	0.573	0.629425	1	1	39.7	78.8	#DIV/0!	#DIV/0!	#DIV/0!	Shared	High	High	High	High	High	High	High	High	High	0.0002409	1.531e-06	3.52	43.88
	FALSE	High	[R].TTGIVMDSGDGVTHTVPIYEGYALPHAILR.[L]		0.000339243	0.00066018	1	3	2	A0A0G2K3K2	A0A0G2K3K2 [151-180]		0	3183.61	0.01	0.01	0.24						#DIV/0!	#DIV/0!	#DIV/0!		Not Found	Not Found	Not Found	Not Found	Not Found	Peak Found	High	Not Found	High	0.0002409	8.549e-06	3.89	45.84
	FALSE	High	[R].TTGIVMDSGDGVTHTVPIYEGYALPHAILR.[L]	1xOxidation [M6]	0.00344397	0.00066018	1	3	2	A0A0G2K3K2	A0A0G2K3K2 [151-180]		0	3199.61	0.01	0.01	0.01						#DIV/0!	#DIV/0!	#DIV/0!		Not Found	Not Found	Not Found	Not Found	Not Found	Not Found	High	Peak Found	High	0.0002409	0.0002296	4.19	44.09
	FALSE	High	[R].VAPEEHPVLLTEAPLNPK.[A]		6.97555e-05	0.00066018	1	3	24	A0A0G2K3K2	A0A0G2K3K2 [99-116]		0	1954.06	0.213	0.474	0.426	0.649059	1	1	40.3	89.7	#DIV/0!	#DIV/0!	#DIV/0!		High	High	High	High	High	High	High	High	High	0.0002409	9.095e-07	4.45	34.88
High	Master Protein	Q6IFU8	Keratin, type I cytoskeletal 17 OS=Rattus norvegicus OX=10116 GN=Krt17 PE=1 SV=1	0	64.254	38	16	103	4	48.1	302.36	16	cell organization and biogenesis;regulation of biological process;response to stimulus	cytoplasm;cytoskeleton	protein binding;receptor activity;signal transducer activity;structural molecule activity	Pf00038, Pf07888	287702	ENSRNOG00000026371.7	Krt17	Formation of the cornified envelope		13	1.10591	1.54696	7.29286	17.6	31.5	12.4	41.9	29.9	582.7	27.7	56.3	High	High	High	Peak Found	Peak Found	High	Peak Found	Peak Found
	Checked	Confidence	Annotated Sequence	Modifications	Qvality PEP	Qvality q-value	# Protein Groups	# Proteins	# PSMs	Master Protein Accessions	Positions in Master Proteins	Modifications in Master Proteins	# Missed Cleavages	Theo. MH+ [Da]	Abundance Ratio: (controle CARD445) / (remplissage)	Abundance Ratio: (LPS) / (remplissage)	Abundance Ratio: (NButGT) / (remplissage)	Abundance Ratio Adj. P-Value: (controle CARD445) / (remplissage)	Abundance Ratio Adj. P-Value: (LPS) / (remplissage)	Abundance Ratio Adj. P-Value: (NButGT) / (remplissage)	Abundances (Grouped): controle CARD445	Abundances (Grouped): LPS	#DIV/0!	#DIV/0!	#DIV/0!	Quan Info	Found in Sample: [S70] F70: Sample, 1, controle CARD445	Found in Sample: [S80] F80: Sample, 2, controle CARD445	Found in Sample: [S58] F58: Sample, 5, LPS	Found in Sample: [S59] F59: Sample, 6, LPS	Found in Sample: [S54] F54: Sample, 1, NButGT	Found in Sample: [S55] F55: Sample, 2, NButGT	Found in Sample: [S56] F56: Sample, 3, remplissage	Found in Sample: [S57] F57: Sample, 4, remplissage	Confidence (by Search Engine): Sequest HT	Percolator q-Value (by Search Engine): Sequest HT	Percolator PEP (by Search Engine): Sequest HT	XCorr (by Search Engine): Sequest HT	Top Apex RT [min]
	FALSE	High	[R].ADLEMQIENLKEELAYLKK.[N]	1xOxidation [M5]	0.00420495	0.00066018	1	2	1	Q6IFU8	Q6IFU8 [202-220]		2	2294.19	0.204	0.848	2.687				17.2	71.6	#DIV/0!	#DIV/0!	#DIV/0!		Peak Found	Peak Found	Peak Found	Peak Found	Peak Found	High	Not Found	Peak Found	High	0.0002409	0.0003041	4.55	49.31
	FALSE	High	[R].ALEEANTELEVK.[I]		0.0153962	0.00066018	2	3	4	Q6IFV3; Q6IFU8	Q6IFV3 [114-125]; Q6IFU8 [104-115]		0	1345.68	0.197	0.335	2.52	1	1	1	19.4	33.1	#DIV/0!	#DIV/0!	#DIV/0!	Shared	High	Peak Found	Peak Found	Peak Found	Peak Found	High	Peak Found	Peak Found	High	0.0002409	0.001921	2.98	28.85
	FALSE	High	[R].EVATNSELVQSGK.[S]		0.000477859	0.00066018	2	3	9	Q6IFU8; Q6IFV1	Q6IFU8 [285-297]; Q6IFV1 [323-335]		0	1361.69	6.698	1.659	9.323	1	1	1	143.4	35.5	#DIV/0!	#DIV/0!	#DIV/0!	Shared	High	High	Peak Found	High	High	High	High	High	High	0.0002409	1.388e-05	4.13	22.16
	FALSE	High	[R].GQVGGEINVEMDAAPGVDLSR.[I]		0.00023008	0.00066018	1	2	4	Q6IFU8	Q6IFU8 [231-251]		0	2114.02	0.01	0.367	1.5					51.3	#DIV/0!	#DIV/0!	#DIV/0!		Not Found	Not Found	Peak Found	Peak Found	Peak Found	High	Not Found	Peak Found	High	0.0002409	4.948e-06	4.79	42.24
	FALSE	High	[R].GQVGGEINVEMDAAPGVDLSR.[I]	1xOxidation [M11]	9.22771e-05	0.00066018	1	2	9	Q6IFU8	Q6IFU8 [231-251]		0	2130.01	0.08	0.334	2.786		1	1	7.6	31.8	#DIV/0!	#DIV/0!	#DIV/0!		High	High	High	Peak Found	Peak Found	High	Peak Found	Peak Found	High	0.0002409	1.352e-06	4	36.99
	FALSE	High	[KR].LAADDFR.[TLMSV]		0.169717	0.00992771	7	20	23	Q6IFU7; Q6IFV3; Q6IFU8; F1MAF7; Q6IFV1; Q6IFW6; Q5BJY9	Q6IFU7 [174-180]; Q6IFV3 [175-181]; Q6IFU8 [164-170]; F1MAF7 [136-142]; Q6IFV1 [202-208]; Q6IFW6 [228-234]; Q5BJY9 [152-158]		0	807.4	0.694	0.479	3.455	1	1	1	49.3	34.1	#DIV/0!	#DIV/0!	#DIV/0!	Shared	High	High	High	High	High	High	High	High	High	0.003684	0.06258	2.17	25.76
	FALSE	High	[R].LASYLDKVR.[A]		0.141771	0.00786279	2	4	8	Q6IFV3; Q6IFU8	Q6IFV3 [105-113]; Q6IFU8 [95-103]		1	1064.61	1.784	0.639	1.455	1	1	1	146.3	52.4	#DIV/0!	#DIV/0!	#DIV/0!	Shared	High	High	Peak Found	High	High	High	Peak Found	High	High	0.002994	0.04793	2.85	25.97
	FALSE	High	[R].LEQEIATYR.[RS]		0.0375611	0.00066018	4	14	6	Q6IFU9; Q6IFU7; Q6IFU8; Q6IFV1	Q6IFU9 [399-407]; Q6IFU7 [387-395]; Q6IFU8 [377-385]; Q6IFV1 [415-423]		0	1122.58	0.071	0.572	3.917	0.64662	1	1	5.1	41.1	#DIV/0!	#DIV/0!	#DIV/0!	Shared	High	High	Peak Found	Peak Found	High	High	Peak Found	High	High	0.0002409	0.006899	2.71	26.31
	FALSE	High	[R].MSVEADINGLR.[R]	1xOxidation [M1]	0.0238098	0.00066018	2	4	2	Q6IFU7; Q6IFU8	Q6IFU7 [191-201]; Q6IFU8 [181-191]		0	1220.59	0.239	0.662	3.529	0.899958	1	1	17.6	48.8	#DIV/0!	#DIV/0!	#DIV/0!	Shared	Peak Found	Peak Found	Peak Found	Peak Found	Peak Found	High	High	Peak Found	High	0.0002409	0.003589	3.15	31.56
	FALSE	High	[K].NHEEEMNALR.[G]		0.0324621	0.00066018	2	3	1	Q6IFU7; Q6IFU8	Q6IFU7 [231-240]; Q6IFU8 [221-230]		0	1242.55	0.01	0.598	8.157		1	1		24.5	#DIV/0!	#DIV/0!	#DIV/0!	Shared	Not Found	Not Found	Peak Found	Peak Found	Peak Found	High	Peak Found	Peak Found	High	0.0002409	0.005603	2.46	20.47
	FALSE	High	[K].NHEEEMNALR.[G]	1xOxidation [M6]	0.0147967	0.00066018	2	3	3	Q6IFU7; Q6IFU8	Q6IFU7 [231-240]; Q6IFU8 [221-230]		0	1258.55	0.47	0.882	9.542	1	1	1	15.8	29.7	#DIV/0!	#DIV/0!	#DIV/0!	Shared	Peak Found	Peak Found	Peak Found	Peak Found	Peak Found	High	Peak Found	Peak Found	High	0.0002409	0.001821	2.37	16.25
	FALSE	High	[K].TEELNREVATNSELVQSGK.[S]		0.0012119	0.00066018	2	3	2	Q6IFU8; Q6IFV1	Q6IFU8 [279-297]; Q6IFV1 [317-335]		1	2104.05	100		100				209.8		#DIV/0!	#DIV/0!	#DIV/0!	Shared	High	High	Not Found	Not Found	Not Found	Peak Found	Not Found	Not Found	High	0.0002409	5.206e-05	4.79	28.08
	FALSE	High	[R].TKFETEQALR.[M]		0.0994944	0.00585266	1	3	1	Q6IFU8	Q6IFU8 [171-180]		1	1222.64	0.149	0.242	0.397				33.3	54.1	#DIV/0!	#DIV/0!	#DIV/0!		Peak Found	Peak Found	Peak Found	Peak Found	Peak Found	High	Not Found	Peak Found	High	0.002045	0.02825	2.46	21.87
	FALSE	High	[R].TIVEEVQDGK.[V]		0.146254	0.00786279	2	2	1	Q6IFU7; Q6IFU8	Q6IFU7 [430-439]; Q6IFU8 [411-420]		0	1117.57	0.216	0.494	0.49	0.869247	1	1	39.2	89.8	#DIV/0!	#DIV/0!	#DIV/0!	Shared	Peak Found	Peak Found	Peak Found	Peak Found	Peak Found	Peak Found	Peak Found	High	High	0.002994	0.05004	2.37	26.09
	FALSE	High	[R].TMQALEIELQSQLSMK.[A]	1xOxidation [M15]	0.0119242	0.00066018	1	2	1	Q6IFU8	Q6IFU8 [306-321]		0	1865.93		100	100					31.8	#DIV/0!	#DIV/0!	#DIV/0!		Not Found	Not Found	Not Found	Peak Found	Not Found	High	Not Found	Not Found	High	0.0002409	0.001334	4.12	48.07
	FALSE	High	[R].TMQALEIELQSQLSMK.[A]	2xOxidation [M2; M15]	0.0296679	0.00066018	1	2	1	Q6IFU8	Q6IFU8 [306-321]		0	1881.93	0.01	0.321	1.884			1		40.1	#DIV/0!	#DIV/0!	#DIV/0!		Not Found	Not Found	Peak Found	Not Found	Peak Found	High	Peak Found	Peak Found	High	0.0002409	0.004912	4.06	41.32
	FALSE	High	[K].TRLEQEIATYR.[RS]		0.0198687	0.00066018	4	11	10	Q6IFU9; Q6IFU7; Q6IFU8; Q6IFV1	Q6IFU9 [397-407]; Q6IFU7 [385-395]; Q6IFU8 [375-385]; Q6IFV1 [413-423]		1	1379.73	0.075	0.649	3.636	0.619301	1	1	5.6	48.4	#DIV/0!	#DIV/0!	#DIV/0!	Shared	High	High	High	High	High	High	High	High	High	0.0002409	0.002767	3.55	29.73
	FALSE	High	[K].TRLEQEIATYRR.[L]		0.0146297	0.00066018	4	10	2	Q6IFU9; Q6IFU7; Q6IFU8; Q6IFV1	Q6IFU9 [397-408]; Q6IFU7 [385-396]; Q6IFU8 [375-386]; Q6IFV1 [413-424]		2	1535.83	0.735	0.516	2.183				66.3	46.6	#DIV/0!	#DIV/0!	#DIV/0!	Shared	High	High	Not Found	Peak Found	Peak Found	Peak Found	Not Found	Peak Found	High	0.0002409	0.00179	3.75	26.61
	FALSE	High	[R].VLDELTLAR.[AT]		0.0339543	0.00066018	4	9	15	Q6IFU7; Q6IFV3; Q6IFU8; Q6IFV1	Q6IFU7 [203-211]; Q6IFV3 [204-212]; Q6IFU8 [193-201]; Q6IFV1 [231-239]		0	1029.59	0.168	0.466	3.069	0.731796	1	1	14.3	39.6	#DIV/0!	#DIV/0!	#DIV/0!	Shared	High	High	High	High	High	High	High	High	High	0.0002409	0.005933	2.97	35.61
High	Master Protein	F1LP05	ATP synthase subunit alpha OS=Rattus norvegicus OX=10116 GN=Atp5f1a PE=1 SV=1	0	62.732	29	12	77	5	59.8	258.93	12	metabolic process;transport	membrane;mitochondrion	catalytic activity;nucleotide binding;transporter activity	Pf00006, Pf00306, Pf02663, Pf02874, Pf05943		ENSRNOG00000017032.5				7	1.96751	1.22446	1.13991	29.9	68.6	104.1	89.7	123.4	147.1	145.1	92.2	High	High	High	High	High	High	High	High
	Checked	Confidence	Annotated Sequence	Modifications	Qvality PEP	Qvality q-value	# Protein Groups	# Proteins	# PSMs	Master Protein Accessions	Positions in Master Proteins	Modifications in Master Proteins	# Missed Cleavages	Theo. MH+ [Da]	Abundance Ratio: (controle CARD445) / (remplissage)	Abundance Ratio: (LPS) / (remplissage)	Abundance Ratio: (NButGT) / (remplissage)	Abundance Ratio Adj. P-Value: (controle CARD445) / (remplissage)	Abundance Ratio Adj. P-Value: (LPS) / (remplissage)	Abundance Ratio Adj. P-Value: (NButGT) / (remplissage)	Abundances (Grouped): controle CARD445	Abundances (Grouped): LPS	#DIV/0!	#DIV/0!	#DIV/0!	Quan Info	Found in Sample: [S70] F70: Sample, 1, controle CARD445	Found in Sample: [S80] F80: Sample, 2, controle CARD445	Found in Sample: [S58] F58: Sample, 5, LPS	Found in Sample: [S59] F59: Sample, 6, LPS	Found in Sample: [S54] F54: Sample, 1, NButGT	Found in Sample: [S55] F55: Sample, 2, NButGT	Found in Sample: [S56] F56: Sample, 3, remplissage	Found in Sample: [S57] F57: Sample, 4, remplissage	Confidence (by Search Engine): Sequest HT	Percolator q-Value (by Search Engine): Sequest HT	Percolator PEP (by Search Engine): Sequest HT	XCorr (by Search Engine): Sequest HT	Top Apex RT [min]
	FALSE	High	[K].AVDSLVPIGR.[GF]		0.009337	0.00066018	2	3	5	F1LP05; A0A0G2K099	F1LP05 [195-204]; A0A0G2K099 [220-229]		0	1026.59	0.585	0.633	1.32	0.944943	1	1	66.1	71.6	#DIV/0!	#DIV/0!	#DIV/0!	Shared	High	High	Peak Found	Peak Found	High	High	High	Peak Found	High	0.0002409	0.0009416	2.89	34.07
	FALSE	High	[R].EAYPGDVFYLHSR.[L]		0.0020963	0.00066018	1	2	16	F1LP05	F1LP05 [335-347]		0	1553.74	0.274	0.976	1.192	0.609211	1	1	31.9	113.4	#DIV/0!	#DIV/0!	#DIV/0!		Peak Found	Peak Found	High	High	High	High	High	High	High	0.0002409	0.0001131	2.99	36.34
	FALSE	High	[R].EVAAFAQFGSDLDAATQQLLSR.[G]		9.82591e-05	0.00066018	2	3	7	F1LP05; A0A0G2K099	F1LP05 [442-463]; A0A0G2K099 [397-418]		0	2338.17	0.01	0.76	0.705		1	1		123.4	#DIV/0!	#DIV/0!	#DIV/0!	Shared	Not Found	Not Found	Peak Found	High	High	High	High	High	High	0.0002409	1.485e-06	4.63	51.8
	FALSE	High	[K].GMSLNLEPDNVGVVVFGNDK.[L]	1xOxidation [M2]	0.0112013	0.00066018	2	3	3	F1LP05; A0A0G2K099	F1LP05 [104-123]; A0A0G2K099 [129-148]		0	2120.03	0.01	0.706	1.4		1	1		91	#DIV/0!	#DIV/0!	#DIV/0!	Shared	Not Found	Not Found	Peak Found	Peak Found	High	Peak Found	High	High	High	0.0002409	0.001223	3.68	46.91
	FALSE	High	[K].HALIIYDDLSK.[Q]		0.0017969	0.00066018	1	2	8	F1LP05	F1LP05 [306-316]		0	1287.69	0.215	0.995	0.758	0.399883	1	1	29	134.1	#DIV/0!	#DIV/0!	#DIV/0!		High	High	High	High	High	High	High	High	High	0.0002409	9.129e-05	3.23	33.94
	FALSE	High	[R].ILGADTSVDLEETGR.[V]		0.000284207	0.00066018	2	3	6	F1LP05; A0A0G2K099	F1LP05 [59-73]; A0A0G2K099 [84-98]		0	1575.79	0.215	0.193	1.159	0.953516	1	1	33.5	30	#DIV/0!	#DIV/0!	#DIV/0!	Shared	High	High	Peak Found	High	Peak Found	High	High	High	High	0.0002409	6.643e-06	3.77	35.36
	FALSE	High	[R].TGAIVDVPVGDELLGR.[V]		7.90927e-05	0.00066018	1	2	4	F1LP05	F1LP05 [134-149]		0	1610.87	0.411	0.557	1.341	0.562811	1	1	49.7	67.4	#DIV/0!	#DIV/0!	#DIV/0!		High	High	Peak Found	Peak Found	High	High	Peak Found	Peak Found	High	0.0002409	1.086e-06	4.05	45.87
	FALSE	High	[K].TGTAEMSSILEER.[I]	1xOxidation [M6]	0.000885319	0.00066018	2	3	3	F1LP05; A0A0G2K099	F1LP05 [46-58]; A0A0G2K099 [71-83]		0	1439.67	0.746	1.474	1.347	1	1	1	65.3	129.1	#DIV/0!	#DIV/0!	#DIV/0!	Shared	High	High	Peak Found	Peak Found	Peak Found	High	Peak Found	Peak Found	High	0.0002409	3.336e-05	3.55	26.97
	FALSE	High	[K].TSIAIDTIINQK.[R]		0.0100539	0.00066018	1	2	6	F1LP05	F1LP05 [219-230]		0	1316.74	0.256	0.586	1.159	0.274918	1	1	34.1	78.1	#DIV/0!	#DIV/0!	#DIV/0!		High	High	Peak Found	High	High	High	High	Peak Found	High	0.0002409	0.001052	2.83	38.53
	FALSE	High	[R].VLSIGDGIAR.[V]		0.0168587	0.00066018	2	3	8	F1LP05; A0A0G2K099	F1LP05 [74-83]; A0A0G2K099 [99-108]		0	1000.58	0.807	0.631	1.231	1	1	1	88	68.8	#DIV/0!	#DIV/0!	#DIV/0!	Shared	High	High	High	High	High	High	High	High	High	0.0002409	0.00219	2.64	32.44
	FALSE	High	[R].VVDALGNAIDGK.[G]		0.00196873	0.00066018	2	3	7	F1LP05; A0A0G2K099	F1LP05 [150-161]; A0A0G2K099 [175-186]		0	1171.63	0.307	0.782	1.191	0.569328	1	1	37.4	95.3	#DIV/0!	#DIV/0!	#DIV/0!	Shared	High	High	Peak Found	High	High	High	High	High	High	0.0002409	0.0001037	3.16	31.13
	FALSE	High	[R].VVDALGNAIDGKGPVGSK.[I]		0.00108732	0.00066018	1	2	4	F1LP05	F1LP05 [150-167]		1	1696.92	8.607	1.423	0.776				291.6	48.2	#DIV/0!	#DIV/0!	#DIV/0!		High	High	Not Found	Peak Found	Peak Found	Not Found	Peak Found	Not Found	High	0.0002409	4.449e-05	4.65	30.86
High	Master Protein	D3ZZ68	Synaptopodin 2-like OS=Rattus norvegicus OX=10116 GN=Synpo2l PE=1 SV=1	0	60.492	19	10	49	10	103	191.65	10	regulation of biological process	cytoskeleton;cytosol;nucleus	protein binding	Pf00595	305675	ENSRNOG00000008949.5	Synpo2l			0	1.10461	0.42804	2.27826	74.4	144.5	128.2	113.6	148.8	87	52.8	50.7	High	High	High	High	High	High	High	High
	Checked	Confidence	Annotated Sequence	Modifications	Qvality PEP	Qvality q-value	# Protein Groups	# Proteins	# PSMs	Master Protein Accessions	Positions in Master Proteins	Modifications in Master Proteins	# Missed Cleavages	Theo. MH+ [Da]	Abundance Ratio: (controle CARD445) / (remplissage)	Abundance Ratio: (LPS) / (remplissage)	Abundance Ratio: (NButGT) / (remplissage)	Abundance Ratio Adj. P-Value: (controle CARD445) / (remplissage)	Abundance Ratio Adj. P-Value: (LPS) / (remplissage)	Abundance Ratio Adj. P-Value: (NButGT) / (remplissage)	Abundances (Grouped): controle CARD445	Abundances (Grouped): LPS	#DIV/0!	#DIV/0!	#DIV/0!	Quan Info	Found in Sample: [S70] F70: Sample, 1, controle CARD445	Found in Sample: [S80] F80: Sample, 2, controle CARD445	Found in Sample: [S58] F58: Sample, 5, LPS	Found in Sample: [S59] F59: Sample, 6, LPS	Found in Sample: [S54] F54: Sample, 1, NButGT	Found in Sample: [S55] F55: Sample, 2, NButGT	Found in Sample: [S56] F56: Sample, 3, remplissage	Found in Sample: [S57] F57: Sample, 4, remplissage	Confidence (by Search Engine): Sequest HT	Percolator q-Value (by Search Engine): Sequest HT	Percolator PEP (by Search Engine): Sequest HT	XCorr (by Search Engine): Sequest HT	Top Apex RT [min]
	FALSE	High	[R].AELASSPVPNPDHLESLR.[S]		0.00016903	0.00066018	1	1	3	D3ZZ68	D3ZZ68 [924-941]		0	1931.98	0.74	1.605	0.89	1	1	1	69.9	151.6	#DIV/0!	#DIV/0!	#DIV/0!		High	High	Peak Found	Peak Found	High	Peak Found	Peak Found	Peak Found	High	0.0002409	3.187e-06	3.78	34.57
	FALSE	High	[R].AGSGIAESQSSGLGGQLSEVSGR.[G]		8.39719e-07	0.00066018	1	1	14	D3ZZ68	D3ZZ68 [365-387]		0	2134.04	1.196	2.089	2.039	1	1	1	75.7	132.1	#DIV/0!	#DIV/0!	#DIV/0!		High	High	High	High	High	High	High	High	High	0.0002409	1.734e-09	5.72	34
	FALSE	High	[R].APPPIAYNPLLSPFFPQAAR.[T]		0.0102853	0.00066018	1	1	1	D3ZZ68	D3ZZ68 [809-828]		0	2167.17		100	100					262.3	#DIV/0!	#DIV/0!	#DIV/0!		Not Found	Not Found	Peak Found	High	Peak Found	Not Found	Not Found	Not Found	High	0.0002409	0.00108	3.74	51.27
	FALSE	High	[R].FSTPAPQPTAEPLAPTVLAPR.[A]		0.000544921	0.00066018	1	1	10	D3ZZ68	D3ZZ68 [892-912]		0	2161.17	2.353	2.229	3.158	0.477867	1	1	107.7	102	#DIV/0!	#DIV/0!	#DIV/0!		High	High	High	High	High	High	Peak Found	High	High	0.0002409	1.673e-05	3.69	42.39
	FALSE	High	[R].GVQLFEQQR.[Q]		0.0439259	0.00129659	1	1	5	D3ZZ68	D3ZZ68 [388-396]		0	1104.58	2.721	2.419	1.889	0.649059	1	1	135.6	120.5	#DIV/0!	#DIV/0!	#DIV/0!		High	High	High	High	High	Peak Found	Peak Found	Peak Found	High	0.0004647	0.00862	2.69	30.01
	FALSE	High	[K].KVNEALGGTSPAPSPFAASLQGPTPLPSFTTVVPNR.[T]		0.045674	0.00129659	1	1	1	D3ZZ68	D3ZZ68 [494-529]		1	3605.9									#DIV/0!	#DIV/0!	#DIV/0!	No Quan Values	Not Found	Not Found	High	Not Found	Not Found	Not Found	Not Found	Not Found	High	0.0004647	0.00915	5.28
	FALSE	High	[R].NSARPEAPGTAAPEPASAR.[E]		3.14045e-06	0.00066018	1	1	9	D3ZZ68	D3ZZ68 [592-610]		0	1849.92	7.459	3.62	3.636	0.373813	1	1	189.9	92.1	#DIV/0!	#DIV/0!	#DIV/0!		High	High	High	High	High	High	Peak Found	Peak Found	High	0.0002409	1.125e-08	4.88	19.97
	FALSE	High	[K].NSPNPELLSLVQNLDEKPR.[A]		2.79765e-05	0.00066018	1	1	4	D3ZZ68	D3ZZ68 [646-664]		0	2163.14	0.316	1.682	1.835	0.378921	1	1	26.2	139.2	#DIV/0!	#DIV/0!	#DIV/0!		High	Peak Found	High	High	High	Peak Found	Peak Found	Peak Found	High	0.0002409	2.488e-07	4.23	45.77
	FALSE	High	[R].RFSTPAPQPTAEPLAPTVLAPR.[A]		0.0767343	0.00397823	1	1	1	D3ZZ68	D3ZZ68 [891-912]		1	2317.27	100	100	100				125.5	124.3	#DIV/0!	#DIV/0!	#DIV/0!		High	Peak Found	Not Found	Peak Found	Peak Found	Not Found	Not Found	Not Found	High	0.00158	0.0193	3.58	37.76
	FALSE	High	[R].YVVEATPGSSLNPGLRPR.[S]		0.066552	0.00354001	1	1	1	D3ZZ68	D3ZZ68 [772-789]		0	1913.02									#DIV/0!	#DIV/0!	#DIV/0!	No Quan Values	Not Found	Not Found	High	Not Found	Not Found	Not Found	Not Found	Not Found	High	0.001232	0.01572	2.75
High	Master Protein	F1LMV6	Desmoplakin OS=Rattus norvegicus OX=10116 GN=Dsp PE=1 SV=1	0	59.19	9	19	34	19	332.2	113.6	19	cell differentiation;cell organization and biogenesis;metabolic process;regulation of biological process;response to stimulus	cytoskeleton;membrane;nucleus	catalytic activity;motor activity;protein binding;RNA binding;structural molecule activity	Pf00681, Pf01576, Pf02463, Pf04111, Pf04156, Pf05483, Pf05557, Pf05622, Pf06637, Pf06705, Pf07888, Pf10174, Pf12128, Pf13166	306871	ENSRNOG00000013928.6	Dsp	Formation of the cornified envelope; Neutrophil degranulation	Arrhythmogenic right ventricular cardiomyopathy (ARVC)	0	4.25874	1.74713	5.81203	5.6	8.7	25.3	35.6	43.4	575	32	74.4	High	High	High	High	High	High	High	High
	Checked	Confidence	Annotated Sequence	Modifications	Qvality PEP	Qvality q-value	# Protein Groups	# Proteins	# PSMs	Master Protein Accessions	Positions in Master Proteins	Modifications in Master Proteins	# Missed Cleavages	Theo. MH+ [Da]	Abundance Ratio: (controle CARD445) / (remplissage)	Abundance Ratio: (LPS) / (remplissage)	Abundance Ratio: (NButGT) / (remplissage)	Abundance Ratio Adj. P-Value: (controle CARD445) / (remplissage)	Abundance Ratio Adj. P-Value: (LPS) / (remplissage)	Abundance Ratio Adj. P-Value: (NButGT) / (remplissage)	Abundances (Grouped): controle CARD445	Abundances (Grouped): LPS	#DIV/0!	#DIV/0!	#DIV/0!	Quan Info	Found in Sample: [S70] F70: Sample, 1, controle CARD445	Found in Sample: [S80] F80: Sample, 2, controle CARD445	Found in Sample: [S58] F58: Sample, 5, LPS	Found in Sample: [S59] F59: Sample, 6, LPS	Found in Sample: [S54] F54: Sample, 1, NButGT	Found in Sample: [S55] F55: Sample, 2, NButGT	Found in Sample: [S56] F56: Sample, 3, remplissage	Found in Sample: [S57] F57: Sample, 4, remplissage	Confidence (by Search Engine): Sequest HT	Percolator q-Value (by Search Engine): Sequest HT	Percolator PEP (by Search Engine): Sequest HT	XCorr (by Search Engine): Sequest HT	Top Apex RT [min]
	FALSE	High	[R].ALLQAILQTEDMLK.[V]		0.00319779	0.00066018	1	1	1	F1LMV6	F1LMV6 [779-792]		0	1586.88	0.01	0.289	1.329			1		44.2	#DIV/0!	#DIV/0!	#DIV/0!		Not Found	Not Found	Not Found	Peak Found	Peak Found	High	Peak Found	Peak Found	High	0.0002409	0.0002054	3.31	50.79
	FALSE	High	[R].AVTGYNDPETGNIISLFQAMNK.[E]	1xOxidation [M20]	0.00172652	0.00066018	1	1	1	F1LMV6	F1LMV6 [2342-2363]		0	2399.15									#DIV/0!	#DIV/0!	#DIV/0!	No Quan Values	Not Found	Not Found	Not Found	Not Found	Not Found	High	Not Found	Not Found	High	0.0002409	8.595e-05	4.36
	FALSE	High	[K].ENAAYFQFFEEAQSTEAYLK.[G]		0.000573655	0.00066018	1	1	1	F1LMV6	F1LMV6 [381-400]		0	2386.09		100	100					74.1	#DIV/0!	#DIV/0!	#DIV/0!		Not Found	Not Found	Not Found	Peak Found	Peak Found	High	Not Found	Not Found	High	0.0002409	1.807e-05	4.51	51.56
	FALSE	High	[K].GFFDPNTEENLTYLQLK.[E]		0.0240803	0.00066018	1	1	1	F1LMV6	F1LMV6 [2421-2437]		0	2028.99	0.051	0.069	1.014				9.5	13	#DIV/0!	#DIV/0!	#DIV/0!		Peak Found	Not Found	Not Found	Peak Found	Peak Found	High	Not Found	Peak Found	High	0.0002409	0.003652	2.91	49.88
	FALSE	High	[R].GYFNEELSEILSDPSDDTK.[G]		0.00348349	0.00066018	1	1	1	F1LMV6	F1LMV6 [2402-2420]		0	2158.97	0.01	0.353	1.971			1		42.5	#DIV/0!	#DIV/0!	#DIV/0!		Not Found	Not Found	Not Found	Peak Found	Peak Found	High	Peak Found	Peak Found	High	0.0002409	0.0002324	3.65	49.79
	FALSE	High	[K].IEVLEEELR.[L]		0.0536619	0.0018391	1	1	4	F1LMV6	F1LMV6 [1041-1049]		0	1129.61	0.244	0.595	2.781	0.944618	1	1	21.1	51.5	#DIV/0!	#DIV/0!	#DIV/0!		Peak Found	Peak Found	Peak Found	High	High	High	Peak Found	High	High	0.0006461	0.01152	2.76	36.2
	FALSE	High	[K].IGLVRPGTALELLEAQAATGFIVDPVSNLR.[L]		3.24543e-05	0.00066018	1	1	1	F1LMV6	F1LMV6 [2287-2316]		0	3120.74	0.01	0.01	0.986						#DIV/0!	#DIV/0!	#DIV/0!		Not Found	Not Found	Not Found	Not Found	Peak Found	High	Not Found	Peak Found	High	0.0002409	3.087e-07	5.78	51.68
	FALSE	High	[R].LLEAQIATGGIIDPK.[E]		0.00117109	0.00066018	1	1	4	F1LMV6	F1LMV6 [2374-2388]		0	1538.88	0.01	0.475	2.603		1	1		46.6	#DIV/0!	#DIV/0!	#DIV/0!		Not Found	Not Found	Peak Found	High	High	High	High	Peak Found	High	0.0002409	4.97e-05	3.81	40.82
	FALSE	High	[R].LLQLQEQMR.[A]	1xOxidation [M8]	0.129728	0.00655833	1	1	1	F1LMV6	F1LMV6 [151-159]		0	1174.62	100	100	100				8.8	35.6	#DIV/0!	#DIV/0!	#DIV/0!		Peak Found	Peak Found	Peak Found	Peak Found	Not Found	High	Not Found	Not Found	High	0.002401	0.0419	2.36	27.2
	FALSE	High	[R].LNDSILQATEQR.[R]		0.00498944	0.00066018	1	1	1	F1LMV6	F1LMV6 [1263-1274]		0	1387.72	0.308	0.01	5.804	1		1	17.3		#DIV/0!	#DIV/0!	#DIV/0!		Peak Found	Peak Found	Not Found	Not Found	Peak Found	High	Peak Found	Peak Found	High	0.0002409	0.0003872	4.14	33.12
	FALSE	High	[R].LPVEEAYK.[R]		0.157202	0.008639	1	1	1	F1LMV6	F1LMV6 [2317-2324]		0	948.504									#DIV/0!	#DIV/0!	#DIV/0!	No Quan Values	Not Found	Not Found	Not Found	Not Found	Not Found	High	Not Found	Not Found	High	0.003253	0.05598	2.16
	FALSE	High	[R].LQSLTENLTK.[E]		0.0427171	0.00129659	1	1	2	F1LMV6	F1LMV6 [1713-1722]		0	1146.64	0.01	0.472	2.386					49	#DIV/0!	#DIV/0!	#DIV/0!		Not Found	Not Found	Peak Found	Not Found	High	High	Not Found	Peak Found	High	0.0004647	0.008297	3.06	28.99
	FALSE	High	[K].ITNLTQQLEQASIVK.[K]		0.00814459	0.00066018	1	1	4	F1LMV6	F1LMV6 [1619-1633]		0	1685.94	0.01	0.962	3.772		1	1		67.1	#DIV/0!	#DIV/0!	#DIV/0!		Not Found	Not Found	High	High	High	High	Peak Found	Peak Found	High	0.0002409	0.000778	3.93	41.79
	FALSE	High	[R].LTYEIEDEK.[R]		0.138851	0.00786279	1	1	2	F1LMV6	F1LMV6 [1121-1129]		0	1139.55	0.393	1.123	5.172				20.5	58.4	#DIV/0!	#DIV/0!	#DIV/0!		Peak Found	Not Found	Peak Found	Peak Found	Peak Found	High	Peak Found	High	High	0.002994	0.04637	2.27	28.44
	FALSE	High	[R].LTYEIEDEKR.[R]		0.0570317	0.0018391	1	1	2	F1LMV6	F1LMV6 [1121-1130]		1	1295.65	0.111	0.623	2.936	0.653888	1	1	9.5	53.4	#DIV/0!	#DIV/0!	#DIV/0!		Peak Found	Peak Found	Peak Found	Peak Found	Peak Found	High	Peak Found	Peak Found	High	0.0006461	0.0126	3.17	24.35
	FALSE	High	[R].NKYETEINITK.[T]		0.0244918	0.00066018	1	1	1	F1LMV6	F1LMV6 [1215-1225]		1	1352.71	0.494	0.682	2.397				43.2	59.6	#DIV/0!	#DIV/0!	#DIV/0!		Not Found	Peak Found	Peak Found	Peak Found	Peak Found	High	Not Found	Peak Found	High	0.0002409	0.003728	3.6	25.01
	FALSE	High	[R].QLQNIIQATSR.[E]		0.0056561	0.00066018	1	1	3	F1LMV6	F1LMV6 [278-288]		0	1271.71	0.247	0.762	2.627	0.886662	1	1	21.3	65.7	#DIV/0!	#DIV/0!	#DIV/0!		High	High	Peak Found	Peak Found	Peak Found	High	Peak Found	Peak Found	High	0.0002409	0.0004624	3.71	31.09
	FALSE	High	[K].SAIYQLEEEYENLLK.[A]		0.00152276	0.00066018	1	1	1	F1LMV6	F1LMV6 [253-267]		0	1841.92	0.01	0.341	5.844					19	#DIV/0!	#DIV/0!	#DIV/0!		Not Found	Not Found	Peak Found	Peak Found	Not Found	High	Not Found	Peak Found	High	0.0002409	7.172e-05	4.33	50.71
	FALSE	High	[R].VVIVDPETNK.[E]		0.0353148	0.00066018	1	1	2	F1LMV6	F1LMV6 [2473-2482]		0	1113.62	0.01	0.586	3.889		1	1		42.8	#DIV/0!	#DIV/0!	#DIV/0!		Not Found	Not Found	Peak Found	Peak Found	Peak Found	High	Peak Found	High	High	0.0002409	0.006316	3.05	26.22
High	Master Protein	A0A0G2K5P5	Myomesin 1 OS=Rattus norvegicus OX=10116 GN=Myom1 PE=1 SV=1	0	58.608	13	16	63	16	187.5	201.91	16	regulation of biological process;response to stimulus		protein binding	Pf00041, Pf00047, Pf07679, Pf13895, Pf13927		ENSRNOG00000057701.1				0	2.20357	0.817143	1.88287	33.1	62.2	106.2	103.8	96.8	226.3	80.1	91.5	High	High	High	High	High	High	High	High
	Checked	Confidence	Annotated Sequence	Modifications	Qvality PEP	Qvality q-value	# Protein Groups	# Proteins	# PSMs	Master Protein Accessions	Positions in Master Proteins	Modifications in Master Proteins	# Missed Cleavages	Theo. MH+ [Da]	Abundance Ratio: (controle CARD445) / (remplissage)	Abundance Ratio: (LPS) / (remplissage)	Abundance Ratio: (NButGT) / (remplissage)	Abundance Ratio Adj. P-Value: (controle CARD445) / (remplissage)	Abundance Ratio Adj. P-Value: (LPS) / (remplissage)	Abundance Ratio Adj. P-Value: (NButGT) / (remplissage)	Abundances (Grouped): controle CARD445	Abundances (Grouped): LPS	#DIV/0!	#DIV/0!	#DIV/0!	Quan Info	Found in Sample: [S70] F70: Sample, 1, controle CARD445	Found in Sample: [S80] F80: Sample, 2, controle CARD445	Found in Sample: [S58] F58: Sample, 5, LPS	Found in Sample: [S59] F59: Sample, 6, LPS	Found in Sample: [S54] F54: Sample, 1, NButGT	Found in Sample: [S55] F55: Sample, 2, NButGT	Found in Sample: [S56] F56: Sample, 3, remplissage	Found in Sample: [S57] F57: Sample, 4, remplissage	Confidence (by Search Engine): Sequest HT	Percolator q-Value (by Search Engine): Sequest HT	Percolator PEP (by Search Engine): Sequest HT	XCorr (by Search Engine): Sequest HT	Top Apex RT [min]
	FALSE	High	[R].AINQAGVGKPSDLAGPVVAETRPGTK.[E]		0.000104033	0.00066018	1	1	6	A0A0G2K5P5	A0A0G2K5P5 [1120-1145]		0	2533.37	2.262	2.305	4.321	1	1	1	91.5	93.2	#DIV/0!	#DIV/0!	#DIV/0!		High	High	High	Peak Found	High	High	Peak Found	Peak Found	High	0.0002409	1.609e-06	5.04	29.99
	FALSE	High	[R].AVNAAGLSEYSQDSEAIEVK.[A]		4.81266e-05	0.00066018	1	1	7	A0A0G2K5P5	A0A0G2K5P5 [815-834]		0	2081	0.829	1.395	2.14	1	1	1	61.8	104	#DIV/0!	#DIV/0!	#DIV/0!		High	High	High	High	High	High	Peak Found	High	High	0.0002409	5.372e-07	5.04	36.84
	FALSE	High	[K].EGISYVFR.[V]		0.0691593	0.00397823	1	1	6	A0A0G2K5P5	A0A0G2K5P5 [1110-1117]		0	970.499	0.59	1.264	2.248	1	1	1	46.2	99.1	#DIV/0!	#DIV/0!	#DIV/0!		Peak Found	High	High	High	High	High	High	Peak Found	High	0.001406	0.01662	2.66	35.43
	FALSE	High	[R].FPVTGLIEGR.[S]		0.0068653	0.00066018	1	1	5	A0A0G2K5P5	A0A0G2K5P5 [572-581]		0	1088.61	0.529	1.117	2.015	0.922089	1	1	45.4	95.9	#DIV/0!	#DIV/0!	#DIV/0!		Peak Found	High	High	High	High	High	Peak Found	Peak Found	High	0.0002409	0.0006088	3.08	38.56
	FALSE	High	[R].GGVSMPLSFAVTPYGYASK.[F]	1xOxidation [M5]	0.000708595	0.00066018	1	1	3	A0A0G2K5P5	A0A0G2K5P5 [387-405]		0	1947.95	0.336	0.827	0.01				62.1	152.9	#DIV/0!	#DIV/0!	#DIV/0!		Not Found	High	Peak Found	High	Not Found	High	Peak Found	Peak Found	High	0.0002409	2.442e-05	4.14	44.89
	FALSE	High	[R].GLNEAAIPNK.[Y]		0.147013	0.00786279	1	1	1	A0A0G2K5P5	A0A0G2K5P5 [1092-1101]		0	1026.56	0.555	1.307	2.903		1	1	38.5	90.7	#DIV/0!	#DIV/0!	#DIV/0!		Peak Found	Not Found	Peak Found	Peak Found	High	Peak Found	Peak Found	Peak Found	High	0.002994	0.05053	2.44	23.87
	FALSE	High	[K].IALSATDLK.[I]		0.0379843	0.00066018	1	1	3	A0A0G2K5P5	A0A0G2K5P5 [1462-1470]		0	931.546	0.124	1.069	0.571	0.378921	1	1	17.9	154.7	#DIV/0!	#DIV/0!	#DIV/0!		High	High	Peak Found	Peak Found	High	Peak Found	Peak Found	Peak Found	High	0.0002409	0.006993	2.98	30.11
	FALSE	High	[K].LQDEDEGTYTFQIQDGK.[A]		0.00663459	0.00066018	1	1	6	A0A0G2K5P5	A0A0G2K5P5 [1311-1327]		0	1986.89	100	100	100				61.1	130	#DIV/0!	#DIV/0!	#DIV/0!		High	High	High	High	High	High	Not Found	Not Found	High	0.0002409	0.0005818	2.59	35.87
	FALSE	High	[K].NQVPINVHANPEK.[Y]		0.0262081	0.00066018	1	1	6	A0A0G2K5P5	A0A0G2K5P5 [317-329]		0	1459.77	0.801	1.555	1.601	1	1	1	64.6	125.5	#DIV/0!	#DIV/0!	#DIV/0!		Peak Found	High	High	High	High	High	Peak Found	Peak Found	High	0.0002409	0.00411	2.84	22.42
	FALSE	High	[K].QATSTFQQEETFER.[K]		0.0017364	0.00066018	1	1	2	A0A0G2K5P5	A0A0G2K5P5 [229-242]		0	1701.77	0.461	1.47	1.291	0.817641	1	1	43.6	139.3	#DIV/0!	#DIV/0!	#DIV/0!		Peak Found	High	Peak Found	High	Peak Found	Peak Found	Peak Found	Peak Found	High	0.0002409	8.675e-05	3.31	29.78
	FALSE	High	[K].SELAVEILEK.[G]		0.0767343	0.00397823	1	1	1	A0A0G2K5P5	A0A0G2K5P5 [1251-1260]		0	1130.63	0.26	1.211	2.274	0.373813	1	1	21.9	102.1	#DIV/0!	#DIV/0!	#DIV/0!		High	Peak Found	Peak Found	Peak Found	Peak Found	Peak Found	Peak Found	Peak Found	High	0.00158	0.01938	2.32	38.97
	FALSE	High	[K].TAFFTISGVSTADSGK.[Y]		0.000953527	0.00066018	1	1	1	A0A0G2K5P5	A0A0G2K5P5 [1631-1646]		0	1588.79	100	100	100				108.7	150.5	#DIV/0!	#DIV/0!	#DIV/0!		Peak Found	High	Peak Found	Not Found	Peak Found	Not Found	Not Found	Not Found	High	0.0002409	3.713e-05	3.68	41.18
	FALSE	High	[K].TGIGLPSR.[V]		0.158823	0.008639	1	1	2	A0A0G2K5P5	A0A0G2K5P5 [593-600]		0	800.462	0.659	1.461	2.107	1	1	1	50.4	111.8	#DIV/0!	#DIV/0!	#DIV/0!		Peak Found	High	Peak Found	High	Peak Found	Peak Found	Peak Found	Peak Found	High	0.003253	0.05684	2.2	26.46
	FALSE	High	[R].TPVTGYFVDLK.[E]		0.0020963	0.00066018	1	1	7	A0A0G2K5P5	A0A0G2K5P5 [1071-1081]		0	1239.66	0.6	0.985	2.702	1	1	1	45.4	74.5	#DIV/0!	#DIV/0!	#DIV/0!		High	High	High	High	High	High	High	Peak Found	High	0.0002409	0.0001133	3.55	40.05
	FALSE	High	[R].VLGGLPDVVTIQEGK.[A]		0.00955199	0.00066018	1	1	5	A0A0G2K5P5	A0A0G2K5P5 [1577-1591]		0	1524.86	0.58	1.409	2.319	0.957263	1	1	43.7	106.2	#DIV/0!	#DIV/0!	#DIV/0!		High	High	Peak Found	Peak Found	High	High	Peak Found	Peak Found	High	0.0002409	0.0009752	3.09	42.97
	FALSE	High	[R].VSEPVAALDPAEK.[A]		0.00290218	0.00066018	1	1	2	A0A0G2K5P5	A0A0G2K5P5 [601-613]		0	1325.69	2.801	0.01	0.01	0.649059			294.8		#DIV/0!	#DIV/0!	#DIV/0!		High	High	Not Found	Not Found	Not Found	Not Found	Peak Found	Peak Found	High	0.0002409	0.00018	3.18	31.33
High	Master Protein	P63018	Heat shock cognate 71 kDa protein OS=Rattus norvegicus OX=10116 GN=Hspa8 PE=1 SV=1	0	55.993	30	14	56	10	70.8	187.3	14	cell organization and biogenesis;cellular component movement;metabolic process;regulation of biological process;response to stimulus;transport	cell surface;cytoplasm;cytosol;endosome;membrane;nucleus;spliceosomal complex;vacuole	catalytic activity;nucleotide binding;protein binding;RNA binding	Pf00012, Pf02463, Pf06723	24468		Hspa8		MAPK signaling pathway; Antigen processing and presentation; Measles; Longevity regulating pathway - multiple species; Legionellosis; Epstein-Barr virus infection; Influenza A; Estrogen signaling pathway; Protein processing in endoplasmic reticulum; Toxoplasmosis; Spliceosome; Endocytosis	4	2.15061	1.65757	0.601429	38.3	52	117.4	76.8	80.4	113.2	172.2	149.7	High	High	High	High	High	High	High	High
	Checked	Confidence	Annotated Sequence	Modifications	Qvality PEP	Qvality q-value	# Protein Groups	# Proteins	# PSMs	Master Protein Accessions	Positions in Master Proteins	Modifications in Master Proteins	# Missed Cleavages	Theo. MH+ [Da]	Abundance Ratio: (controle CARD445) / (remplissage)	Abundance Ratio: (LPS) / (remplissage)	Abundance Ratio: (NButGT) / (remplissage)	Abundance Ratio Adj. P-Value: (controle CARD445) / (remplissage)	Abundance Ratio Adj. P-Value: (LPS) / (remplissage)	Abundance Ratio Adj. P-Value: (NButGT) / (remplissage)	Abundances (Grouped): controle CARD445	Abundances (Grouped): LPS	#DIV/0!	#DIV/0!	#DIV/0!	Quan Info	Found in Sample: [S70] F70: Sample, 1, controle CARD445	Found in Sample: [S80] F80: Sample, 2, controle CARD445	Found in Sample: [S58] F58: Sample, 5, LPS	Found in Sample: [S59] F59: Sample, 6, LPS	Found in Sample: [S54] F54: Sample, 1, NButGT	Found in Sample: [S55] F55: Sample, 2, NButGT	Found in Sample: [S56] F56: Sample, 3, remplissage	Found in Sample: [S57] F57: Sample, 4, remplissage	Confidence (by Search Engine): Sequest HT	Percolator q-Value (by Search Engine): Sequest HT	Percolator PEP (by Search Engine): Sequest HT	XCorr (by Search Engine): Sequest HT	Top Apex RT [min]
	FALSE	High	[K].DAGTIAGLNVLR.[I]		0.0142203	0.00066018	1	6	2	P63018	P63018 [160-171]		0	1199.67	100	100	100				326	34.2	#DIV/0!	#DIV/0!	#DIV/0!		High	High	Peak Found	Not Found	Not Found	Peak Found	Not Found	Not Found	High	0.0002409	0.00172	3.25	41.63
	FALSE	High	[R].FEELNADLFR.[G]		0.0238098	0.00066018	1	8	3	P63018	P63018 [302-311]		0	1253.62	0.531	0.41	0.855	1	1	1	76	58.6	#DIV/0!	#DIV/0!	#DIV/0!		High	High	Peak Found	Peak Found	Peak Found	Peak Found	High	Peak Found	High	0.0002409	0.003588	3.03	43.41
	FALSE	High	[K].FELTGIPPAPR.[G]		0.010344	0.00066018	1	5	4	P63018	P63018 [459-469]		0	1197.66	0.091	0.959	0.37		1	1	15.1	158.5	#DIV/0!	#DIV/0!	#DIV/0!		Peak Found	Not Found	Peak Found	High	Peak Found	High	High	High	High	0.0002409	0.001095	3.16	38.39
	FALSE	High	[R].IINEPTAAAIAYGLDK.[GKR]		0.000226172	0.00066018	2	8	11	P63018; P06761	P63018 [172-187]; P06761 [198-213]		0	1659.9	0.075	0.573	0.579	0.165223	1	1	13.5	102.9	#DIV/0!	#DIV/0!	#DIV/0!	Shared	High	High	High	High	High	High	High	High	High	0.0002409	4.804e-06	4.12	42.46
	FALSE	High	[R].IINEPTAAAIAYGLDKK.[VG]		0.00113165	0.00066018	1	6	8	P63018	P63018 [172-188]		1	1787.99	0.148	0.758	0.823	0.25559	1	1	21.7	111.1	#DIV/0!	#DIV/0!	#DIV/0!		High	High	High	High	High	High	Peak Found	High	High	0.0002409	4.724e-05	4.18	37.71
	FALSE	High	[K].NQVAMNPTNTVFDAK.[CR]	1xOxidation [M5]	0.000253534	0.00066018	1	5	4	P63018	P63018 [57-71]		0	1665.79	0.727	0.356	0.472	1	1	1	113.8	55.7	#DIV/0!	#DIV/0!	#DIV/0!		High	High	Peak Found	Peak Found	Peak Found	Peak Found	High	High	High	0.0002409	5.681e-06	3.89	29.36
	FALSE	High	[K].NSLESYAFNMK.[A]	1xOxidation [M10]	0.0162026	0.00066018	1	6	2	P63018	P63018 [540-550]		0	1319.59	1.644	0.505	0.709				170.4	52.4	#DIV/0!	#DIV/0!	#DIV/0!		High	High	Not Found	Peak Found	Peak Found	Peak Found	Peak Found	Not Found	High	0.0002409	0.002071	2.93	32.57
	FALSE	High	[K].QTQTFTTYSDNQPGVLIQVYEGER.[A]		0.0422428	0.00129659	2	7	2	P63018; P0DMW0	P63018 [424-447]; P0DMW0 [424-447]		0	2774.33	0.01	0.114	1.163					20.1	#DIV/0!	#DIV/0!	#DIV/0!	Shared	Not Found	Not Found	Peak Found	Not Found	Not Found	High	High	Not Found	High	0.0004647	0.008139	3.89	46.23
	FALSE	High	[K].SINPDEAVAYGAAVQAAILSGDK.[S]		0.0032716	0.00066018	1	6	1	P63018	P63018 [362-384]		0	2260.15									#DIV/0!	#DIV/0!	#DIV/0!	No Quan Values	High	Not Found	Not Found	Not Found	Not Found	Not Found	Not Found	Not Found	High	0.0002409	0.0002125	3.54
	FALSE	High	[K].SQIHDIVLVGGSTR.[I]		0.0449167	0.00129659	1	6	2	P63018	P63018 [329-342]		0	1481.81	0.695	0.235	0.511	1	1	1	113.9	38.6	#DIV/0!	#DIV/0!	#DIV/0!		Peak Found	Peak Found	Peak Found	Peak Found	Peak Found	Peak Found	High	Peak Found	High	0.0004647	0.008911	3.14	30
	FALSE	High	[K].STAGDTHLGGEDFDNR.[M]		0.0044264	0.00066018	1	7	6	P63018	P63018 [221-236]		0	1691.73	0.083	0.93	0.472	0.221396	1	1	13.4	149.7	#DIV/0!	#DIV/0!	#DIV/0!		Peak Found	Peak Found	High	High	High	High	Peak Found	High	High	0.0002409	0.0003257	2.99	24.42
	FALSE	High	[R].TTPSYVAFTDTER.[L]		0.00747771	0.00066018	2	8	5	P63018; P0DMW0	P63018 [37-49]; P0DMW0 [37-49]		0	1487.7	0.265	0.162	0.415	0.59466	1	1	57.6	35.2	#DIV/0!	#DIV/0!	#DIV/0!	Shared	High	High	Peak Found	Peak Found	Peak Found	High	High	High	High	0.0002409	0.000691	3.15	33.74
	FALSE	High	[K].TVTNAVVTVPAYFNDSQR.[Q]		0.000632129	0.00066018	1	4	2	P63018	P63018 [138-155]		0	1982	0.741	0.01	0.436	1			136.1		#DIV/0!	#DIV/0!	#DIV/0!		High	High	Not Found	Not Found	Peak Found	Not Found	Peak Found	Peak Found	High	0.0002409	2.065e-05	4.3	40.93
	FALSE	High	[KR].VEIIANDQGNR.[TI]		0.0661872	0.00354001	3	9	4	P63018; P0DMW0; P06761	P63018 [26-36]; P0DMW0 [26-36]; P06761 [50-60]		0	1228.63	0.92	0.048	0.616	1		1	142.4	7.5	#DIV/0!	#DIV/0!	#DIV/0!	Shared	High	High	Peak Found	Not Found	Peak Found	High	High	Peak Found	High	0.001232	0.01558	2.87	23.86
High	Master Protein	D3ZN95	Host cell factor C1 OS=Rattus norvegicus OX=10116 GN=Hcfc1 PE=1 SV=1	0	55.459	12	15	50	15	209	163.49	15	cell organization and biogenesis;metabolic process;regulation of biological process;response to stimulus	cytoplasm;membrane;nucleus	catalytic activity;protein binding	Pf01344, Pf13415, Pf13418, Pf13854, Pf13964	363519	ENSRNOG00000051948.1	Hcfc1	UCH proteinases; HATs acetylate histones	Herpes simplex infection	0	0.694915	0.319834	2.88489	116.3	196.4	125.1	92.2	121	79.5	36.8	32.7	High	High	High	High	High	High	High	High
	Checked	Confidence	Annotated Sequence	Modifications	Qvality PEP	Qvality q-value	# Protein Groups	# Proteins	# PSMs	Master Protein Accessions	Positions in Master Proteins	Modifications in Master Proteins	# Missed Cleavages	Theo. MH+ [Da]	Abundance Ratio: (controle CARD445) / (remplissage)	Abundance Ratio: (LPS) / (remplissage)	Abundance Ratio: (NButGT) / (remplissage)	Abundance Ratio Adj. P-Value: (controle CARD445) / (remplissage)	Abundance Ratio Adj. P-Value: (LPS) / (remplissage)	Abundance Ratio Adj. P-Value: (NButGT) / (remplissage)	Abundances (Grouped): controle CARD445	Abundances (Grouped): LPS	#DIV/0!	#DIV/0!	#DIV/0!	Quan Info	Found in Sample: [S70] F70: Sample, 1, controle CARD445	Found in Sample: [S80] F80: Sample, 2, controle CARD445	Found in Sample: [S58] F58: Sample, 5, LPS	Found in Sample: [S59] F59: Sample, 6, LPS	Found in Sample: [S54] F54: Sample, 1, NButGT	Found in Sample: [S55] F55: Sample, 2, NButGT	Found in Sample: [S56] F56: Sample, 3, remplissage	Found in Sample: [S57] F57: Sample, 4, remplissage	Confidence (by Search Engine): Sequest HT	Percolator q-Value (by Search Engine): Sequest HT	Percolator PEP (by Search Engine): Sequest HT	XCorr (by Search Engine): Sequest HT	Top Apex RT [min]
	FALSE	High	[R].AVTTVTQSTPVPGPSVPPPEELQVSPGPR.[Q]		0.00537326	0.00066018	1	1	1	D3ZN95	D3ZN95 [1492-1520]		0	2924.54	100	100	100				133.6	130.7	#DIV/0!	#DIV/0!	#DIV/0!		Peak Found	High	Not Found	Peak Found	Not Found	Peak Found	Not Found	Not Found	High	0.0002409	0.0004295	3.68	42.42
	FALSE	High	[R].ESHTAVVYTEK.[D]		0.156397	0.0082394	1	1	1	D3ZN95	D3ZN95 [201-211]		0	1263.62	100	100	100				250.2	42.2	#DIV/0!	#DIV/0!	#DIV/0!		Peak Found	High	Not Found	Peak Found	Not Found	Peak Found	Not Found	Not Found	High	0.003126	0.0555	1.67	18.43
	FALSE	High	[K].GAPGQPGTILR.[T]		0.036935	0.00066018	1	1	5	D3ZN95	D3ZN95 [837-847]		0	1066.6	3.006	2.55	2.106	0.448974	1	1	138.8	117.8	#DIV/0!	#DIV/0!	#DIV/0!		Peak Found	Peak Found	High	High	High	High	High	Peak Found	High	0.0002409	0.006746	2.52	25.73
	FALSE	High	[K].GPLPAGTILK.[L]		0.0564042	0.0018391	1	1	3	D3ZN95	D3ZN95 [714-723]		0	966.598	5.374	3.679	2.627	0.440216	1	1	169.5	116.1	#DIV/0!	#DIV/0!	#DIV/0!		High	High	Peak Found	Peak Found	High	Peak Found	Peak Found	Peak Found	High	0.0006461	0.01237	2.1	32.36
	FALSE	High	[K].KQELQPGTAYK.[F]		0.010227	0.00066018	1	1	1	D3ZN95	D3ZN95 [1864-1874]		1	1262.67	100	100	100				205.9	155.3	#DIV/0!	#DIV/0!	#DIV/0!		Peak Found	High	Not Found	Peak Found	Peak Found	Peak Found	Not Found	Not Found	High	0.0002409	0.001071	3.4	18.64
	FALSE	High	[K].IATGHGQQGVTQVVLK.[G]		1.24351e-05	0.00066018	1	1	6	D3ZN95	D3ZN95 [821-836]		0	1635.92	7.326	4.786	3.481	0.378921	1	1	176.6	115.4	#DIV/0!	#DIV/0!	#DIV/0!		High	High	High	High	Peak Found	Peak Found	Peak Found	Peak Found	High	0.0002409	7.897e-08	4.78	25.28
	FALSE	High	[R].LLVFGGMVEYGK.[Y]	1xOxidation [M7]	0.01159	0.00066018	1	1	4	D3ZN95	D3ZN95 [94-105]		0	1328.69	0.597	1.098	1.082				63.3	116.3	#DIV/0!	#DIV/0!	#DIV/0!		High	High	High	Peak Found	Peak Found	High	Peak Found	Not Found	High	0.0002409	0.001281	2.12	40.64
	FALSE	High	[K].IPPSSAPTVLSVPAGTTIVK.[T]		0.0272635	0.00066018	1	1	2	D3ZN95	D3ZN95 [559-578]		0	1935.12		100	100					238	#DIV/0!	#DIV/0!	#DIV/0!		Not Found	Not Found	High	Not Found	High	Not Found	Not Found	Not Found	High	0.0002409	0.004339	3.77	40.67
	FALSE	High	[K].SPISVPGGSALISNLGK.[V]		0.000359177	0.00066018	1	1	4	D3ZN95	D3ZN95 [666-682]		0	1596.9	2.05	2.854	2.335	0.507126	1	1	99.5	138.6	#DIV/0!	#DIV/0!	#DIV/0!		High	High	High	High	Peak Found	Peak Found	Peak Found	Peak Found	High	0.0002409	9.318e-06	3.49	43.58
	FALSE	High	[R].TQGVPAVLK.[V]		0.108959	0.00623454	1	1	2	D3ZN95	D3ZN95 [480-488]		0	912.551	16.728	4.045	3.493	0.622696	1	1	264.8	64	#DIV/0!	#DIV/0!	#DIV/0!		High	High	Peak Found	Peak Found	Peak Found	Peak Found	Peak Found	Peak Found	High	0.002307	0.03245	1.88	26.55
	FALSE	High	[K].VASSPVMVSNPATR.[M]	1xOxidation [M7]	0.000526569	0.00066018	1	1	6	D3ZN95	D3ZN95 [595-608]		0	1431.73	34.859	17.928	20.593				187.5	96.4	#DIV/0!	#DIV/0!	#DIV/0!		High	High	High	High	High	Not Found	Not Found	Peak Found	High	0.0002409	1.603e-05	3.53	24.94
	FALSE	High	[K].VMSVVQTKPVQTSAVTGQASTGPVTQIIQTK.[G]	1xOxidation [M2]	0.0135888	0.00066018	1	1	2	D3ZN95	D3ZN95 [683-713]		0	3200.72	100	100					197.5	202.5	#DIV/0!	#DIV/0!	#DIV/0!		High	High	Peak Found	Not Found	Not Found	Not Found	Not Found	Not Found	High	0.0002409	0.001603	3.81	35.82
	FALSE	High	[K].VTGPQATTGTPLVTMRPASQAGK.[A]	1xOxidation [M15]	0.00027938	0.00066018	1	1	2	D3ZN95	D3ZN95 [489-511]		0	2285.19	100	100	100				193.1	95.9	#DIV/0!	#DIV/0!	#DIV/0!		High	High	Peak Found	Peak Found	Peak Found	Not Found	Not Found	Not Found	High	0.0002409	6.513e-06	4.22	25.47
	FALSE	High	[K].YDIPATAATATSPTPNPVPSVPANPPK.[S]		0.00118454	0.00066018	1	1	3	D3ZN95	D3ZN95 [400-426]		0	2674.37	100	100	100				108.1	142.5	#DIV/0!	#DIV/0!	#DIV/0!		High	High	High	Peak Found	Peak Found	Not Found	Not Found	Not Found	High	0.0002409	5.023e-05	4.16	38.39
	FALSE	High	[K].YSNDLYELQASR.[W]		0.00244555	0.00066018	1	1	8	D3ZN95	D3ZN95 [106-117]		0	1458.69	0.596	0.908	1.647	1	1	1	57.4	87.5	#DIV/0!	#DIV/0!	#DIV/0!		High	High	Peak Found	High	High	High	High	High	High	0.0002409	0.0001408	3.53	33.55
High	Master Protein	A0A0G2JWS2	Nebulette OS=Rattus norvegicus OX=10116 GN=Nebl PE=1 SV=1	0	54.94	21	16	34	16	108.9	109.03	16	cell organization and biogenesis		protein binding	Pf00018, Pf00880, Pf07653, Pf14604		ENSRNOG00000049452.3				0	0.682151	0.679697	2.79406	32.4	200.1	49.5	109.1	126.7	174.5	43.1	64.7	High	High	Peak Found	High	High	High	High	Peak Found
	Checked	Confidence	Annotated Sequence	Modifications	Qvality PEP	Qvality q-value	# Protein Groups	# Proteins	# PSMs	Master Protein Accessions	Positions in Master Proteins	Modifications in Master Proteins	# Missed Cleavages	Theo. MH+ [Da]	Abundance Ratio: (controle CARD445) / (remplissage)	Abundance Ratio: (LPS) / (remplissage)	Abundance Ratio: (NButGT) / (remplissage)	Abundance Ratio Adj. P-Value: (controle CARD445) / (remplissage)	Abundance Ratio Adj. P-Value: (LPS) / (remplissage)	Abundance Ratio Adj. P-Value: (NButGT) / (remplissage)	Abundances (Grouped): controle CARD445	Abundances (Grouped): LPS	#DIV/0!	#DIV/0!	#DIV/0!	Quan Info	Found in Sample: [S70] F70: Sample, 1, controle CARD445	Found in Sample: [S80] F80: Sample, 2, controle CARD445	Found in Sample: [S58] F58: Sample, 5, LPS	Found in Sample: [S59] F59: Sample, 6, LPS	Found in Sample: [S54] F54: Sample, 1, NButGT	Found in Sample: [S55] F55: Sample, 2, NButGT	Found in Sample: [S56] F56: Sample, 3, remplissage	Found in Sample: [S57] F57: Sample, 4, remplissage	Confidence (by Search Engine): Sequest HT	Percolator q-Value (by Search Engine): Sequest HT	Percolator PEP (by Search Engine): Sequest HT	XCorr (by Search Engine): Sequest HT	Top Apex RT [min]
	FALSE	High	[R].AMYDYSAQDEDEVSFR.[D]	1xOxidation [M2]	0.000290773	0.00066018	1	2	1	A0A0G2JWS2	A0A0G2JWS2 [899-914]		0	1941.78									#DIV/0!	#DIV/0!	#DIV/0!	No Quan Values	Not Found	High	Not Found	Not Found	Not Found	Not Found	Not Found	Not Found	High	0.0002409	6.858e-06	3.66
	FALSE	High	[R].ATALSVTPEMER.[V]	1xOxidation [M10]	0.170581	0.00992771	1	2	1	A0A0G2JWS2	A0A0G2JWS2 [664-675]		0	1320.65	1.007	0.904	2.015				81.8	73.4	#DIV/0!	#DIV/0!	#DIV/0!		Peak Found	High	Peak Found	Peak Found	Peak Found	Peak Found	Not Found	Peak Found	High	0.003684	0.06333	2.58	25.58
	FALSE	High	[K].ATPVTMTPEIER.[V]	1xOxidation [M6]	0.0159293	0.00066018	1	2	3	A0A0G2JWS2	A0A0G2JWS2 [633-644]		0	1360.68	1.01	1.127	2.19	1	1	1	75.9	84.6	#DIV/0!	#DIV/0!	#DIV/0!		High	High	Peak Found	Peak Found	Peak Found	Peak Found	High	Peak Found	High	0.0002409	0.002019	2.85	25.85
	FALSE	High	[K].DMPATIDSVFAR.[E]	1xOxidation [M2]	0.0710809	0.00397823	1	2	1	A0A0G2JWS2	A0A0G2JWS2 [104-115]		0	1338.64	100	100	100				65.2	62.4	#DIV/0!	#DIV/0!	#DIV/0!		Peak Found	High	Not Found	Peak Found	Not Found	Peak Found	Not Found	Not Found	High	0.001406	0.01734	2.52	39.51
	FALSE	High	[R].EVSQLQSEVAYK.[Q]		0.00239035	0.00066018	1	2	2	A0A0G2JWS2	A0A0G2JWS2 [116-127]		0	1380.7	1.402	1.373	2.703	1	1	1	86.5	84.8	#DIV/0!	#DIV/0!	#DIV/0!		High	High	Peak Found	Peak Found	Peak Found	Peak Found	Peak Found	Peak Found	High	0.0002409	0.0001361	3.71	28.69
	FALSE	High	[R].GFTPVVDDPVTER.[V]		0.00568843	0.00066018	1	2	4	A0A0G2JWS2	A0A0G2JWS2 [734-746]		0	1431.71	1.209	1.122	2.226	1	1	1	87	80.8	#DIV/0!	#DIV/0!	#DIV/0!		High	High	Peak Found	Peak Found	High	High	Peak Found	Peak Found	High	0.0002409	0.0004683	2.94	35.17
	FALSE	High	[K].GMELSSEVLDIQR.[A]	1xOxidation [M2]	0.00272562	0.00066018	1	2	3	A0A0G2JWS2	A0A0G2JWS2 [424-436]		0	1492.73	100	100	100				151.3	78.2	#DIV/0!	#DIV/0!	#DIV/0!		Not Found	High	Peak Found	High	High	Not Found	Not Found	Not Found	High	0.0002409	0.0001645	3.8	36.69
	FALSE	High	[K].GMQIDADTLEIQR.[V]	1xOxidation [M2]	0.00227067	0.00066018	1	2	3	A0A0G2JWS2	A0A0G2JWS2 [461-473]		0	1505.73	1.297	1.167	1.858	1	1	1	97.5	87.7	#DIV/0!	#DIV/0!	#DIV/0!		Peak Found	High	Peak Found	High	High	Peak Found	Peak Found	Peak Found	High	0.0002409	0.0001267	3.41	32.69
	FALSE	High	[K].GMQVNVDIPDMLR.[A]	2xOxidation [M2; M11]	0.0444186	0.00129659	1	2	1	A0A0G2JWS2	A0A0G2JWS2 [535-547]		0	1519.72	100		100				111.7		#DIV/0!	#DIV/0!	#DIV/0!		High	Peak Found	Not Found	Not Found	Not Found	Peak Found	Not Found	Not Found	High	0.0004647	0.00875	2.39	36.5
	FALSE	High	[K].GMQVSTDTLDVQR.[A]	1xOxidation [M2]	0.0034049	0.00066018	1	2	4	A0A0G2JWS2	A0A0G2JWS2 [498-510]		0	1465.7	5.453	1.226	2.246		1	1	219.8	49.4	#DIV/0!	#DIV/0!	#DIV/0!		Not Found	High	Peak Found	High	High	High	Peak Found	Peak Found	High	0.0002409	0.000225	3.41	26.39
	FALSE	High	[R].KNTQVVSDAAYK.[G]		0.00251633	0.00066018	1	2	1	A0A0G2JWS2	A0A0G2JWS2 [749-760]		1	1323.69	5.831	7.111	3.318				135.1	164.8	#DIV/0!	#DIV/0!	#DIV/0!		Peak Found	High	Not Found	Peak Found	Peak Found	Peak Found	Peak Found	Not Found	High	0.0002409	0.0001469	3.92	18.58
	FALSE	High	[R].IKTTQQNISNVSYKEEVR.[A]		0.00104473	0.00066018	1	2	1	A0A0G2JWS2	A0A0G2JWS2 [583-600]		2	2137.12									#DIV/0!	#DIV/0!	#DIV/0!	No Quan Values	Not Found	High	Not Found	Not Found	Not Found	Not Found	Not Found	Not Found	High	0.0002409	4.223e-05	3.57
	FALSE	High	[K].MLSNYSTVAVTPEIQR.[I]	1xOxidation [M1]	0.0271102	0.00066018	1	2	1	A0A0G2JWS2	A0A0G2JWS2 [567-582]		0	1824.92	0.693	0.01	2.472				66.6		#DIV/0!	#DIV/0!	#DIV/0!		Peak Found	High	Not Found	Not Found	Peak Found	Peak Found	Peak Found	Not Found	High	0.0002409	0.004309	3.27	34.93
	FALSE	High	[R].NQEQLSAVYYK.[G]		0.00739301	0.00066018	1	1	2	A0A0G2JWS2	A0A0G2JWS2 [648-658]		0	1342.66	1.252	1.197	2.604	1	1	1	82.7	79.1	#DIV/0!	#DIV/0!	#DIV/0!		Peak Found	High	Peak Found	Peak Found	High	Peak Found	Peak Found	Peak Found	High	0.0002409	0.0006795	3.33	29.23
	FALSE	High	[K].TMLDFVETPSYQSSK.[E]	1xOxidation [M2]	0.00146312	0.00066018	1	2	2	A0A0G2JWS2	A0A0G2JWS2 [350-364]		0	1748.8	0.89	1.129	1.285				82.7	104.9	#DIV/0!	#DIV/0!	#DIV/0!		High	High	Peak Found	Peak Found	Peak Found	Peak Found	Not Found	Peak Found	High	0.0002409	6.815e-05	3.67	36.24
	FALSE	High	[K].TTQQNISNVSYKEEVR.[A]		0.0013278	0.00066018	1	2	4	A0A0G2JWS2	A0A0G2JWS2 [585-600]		1	1895.95	1.699	1.175	1.874	1	1	1	118.3	81.7	#DIV/0!	#DIV/0!	#DIV/0!		Peak Found	High	Peak Found	High	High	Peak Found	Peak Found	Peak Found	High	0.0002409	5.946e-05	3.71	24.25
High	Master Protein	Q5BJZ3	Nicotinamide nucleotide transhydrogenase OS=Rattus norvegicus OX=10116 GN=Nnt PE=1 SV=1	0	54.379	20	18	33	18	113.8	103.61	18	metabolic process;transport	membrane;mitochondrion	catalytic activity;nucleotide binding	Pf01262, Pf02233, Pf05222, Pf12769	310378	ENSRNOG00000026842.5	Nnt	Citric acid cycle (TCA cycle)	Nicotinate and nicotinamide metabolism; Metabolic pathways	0	0.700777	0.872458	1.86723	53	178.6	61.4	100.9	114.6	149.8	66	75.6	High	High	Peak Found	High	High	High	Peak Found	Peak Found
	Checked	Confidence	Annotated Sequence	Modifications	Qvality PEP	Qvality q-value	# Protein Groups	# Proteins	# PSMs	Master Protein Accessions	Positions in Master Proteins	Modifications in Master Proteins	# Missed Cleavages	Theo. MH+ [Da]	Abundance Ratio: (controle CARD445) / (remplissage)	Abundance Ratio: (LPS) / (remplissage)	Abundance Ratio: (NButGT) / (remplissage)	Abundance Ratio Adj. P-Value: (controle CARD445) / (remplissage)	Abundance Ratio Adj. P-Value: (LPS) / (remplissage)	Abundance Ratio Adj. P-Value: (NButGT) / (remplissage)	Abundances (Grouped): controle CARD445	Abundances (Grouped): LPS	#DIV/0!	#DIV/0!	#DIV/0!	Quan Info	Found in Sample: [S70] F70: Sample, 1, controle CARD445	Found in Sample: [S80] F80: Sample, 2, controle CARD445	Found in Sample: [S58] F58: Sample, 5, LPS	Found in Sample: [S59] F59: Sample, 6, LPS	Found in Sample: [S54] F54: Sample, 1, NButGT	Found in Sample: [S55] F55: Sample, 2, NButGT	Found in Sample: [S56] F56: Sample, 3, remplissage	Found in Sample: [S57] F57: Sample, 4, remplissage	Confidence (by Search Engine): Sequest HT	Percolator q-Value (by Search Engine): Sequest HT	Percolator PEP (by Search Engine): Sequest HT	XCorr (by Search Engine): Sequest HT	Top Apex RT [min]
	FALSE	High	[R].AAALEQFK.[S]		0.135985	0.00786279	1	1	1	Q5BJZ3	Q5BJZ3 [260-267]		0	877.478	1.756	1.24	1.8				121.2	85.6	#DIV/0!	#DIV/0!	#DIV/0!		High	Peak Found	Peak Found	Peak Found	Peak Found	Peak Found	Not Found	Peak Found	High	0.002994	0.04511	2.57	25.78
	FALSE	High	[K].AQYPIADLVK.[M]		0.0461858	0.00129659	1	1	1	Q5BJZ3	Q5BJZ3 [940-949]		0	1117.63	1.662	0.895	1.53	0.990043	1	1	130.7	70.4	#DIV/0!	#DIV/0!	#DIV/0!		Peak Found	High	Peak Found	Peak Found	Peak Found	Peak Found	Peak Found	Peak Found	High	0.0004647	0.009294	2.33	37.8
	FALSE	High	[K].AVVLAANHFGR.[F]		0.0424793	0.00129659	1	1	1	Q5BJZ3	Q5BJZ3 [203-213]		0	1154.64	0.712	0.843	1.989	1	1	1	62.7	74.2	#DIV/0!	#DIV/0!	#DIV/0!		Peak Found	High	Peak Found	Peak Found	Peak Found	Peak Found	Peak Found	Peak Found	High	0.0004647	0.008244	2.78	26.35
	FALSE	High	[K].DGNVIFPAPTPK.[N]		0.00698364	0.00066018	1	1	3	Q5BJZ3	Q5BJZ3 [431-442]		0	1255.67	0.981	1.325	2.121	1	1	1	72.3	97.6	#DIV/0!	#DIV/0!	#DIV/0!		High	High	Peak Found	High	Peak Found	Peak Found	Peak Found	Peak Found	High	0.0002409	0.0006251	3.81	35.58
	FALSE	High	[K].EIFQNEKR.[V]		0.117368	0.00655833	1	1	1	Q5BJZ3	Q5BJZ3 [64-71]		1	1063.55	0.408	0.01	0.01				116		#DIV/0!	#DIV/0!	#DIV/0!		Peak Found	High	Not Found	Not Found	Not Found	Not Found	Not Found	Peak Found	High	0.002401	0.03628	2.29	18.23
	FALSE	High	[R].FFTGQITAAGK.[V]		0.0265055	0.00066018	1	1	3	Q5BJZ3	Q5BJZ3 [214-224]		0	1140.6	1.036	0.818	1.59	1	1	1	93.3	73.6	#DIV/0!	#DIV/0!	#DIV/0!		Peak Found	High	Peak Found	High	High	Peak Found	Peak Found	Peak Found	High	0.0002409	0.004181	2.44	31.52
	FALSE	High	[R].FGIHPVAGR.[M]		0.0953087	0.00433429	1	1	1	Q5BJZ3	Q5BJZ3 [960-968]		0	953.532	1.115	1.083	1.945	1	1	1	86.7	84.2	#DIV/0!	#DIV/0!	#DIV/0!		Peak Found	High	Peak Found	Peak Found	Peak Found	Peak Found	Peak Found	Peak Found	High	0.001684	0.0265	2.44	23.77
	FALSE	High	[K].GITHIGYTDLPSR.[M]		0.00747771	0.00066018	1	1	4	Q5BJZ3	Q5BJZ3 [367-379]		0	1429.74	1.126	1.247	2.357	1	1	1	78.6	87.1	#DIV/0!	#DIV/0!	#DIV/0!		High	High	Peak Found	Peak Found	Peak Found	Peak Found	Peak Found	Peak Found	High	0.0002409	0.0006878	3.91	29.99
	FALSE	High	[R].KTTVLAMDQVPR.[V]	1xOxidation [M7]	0.0159293	0.00066018	1	1	2	Q5BJZ3	Q5BJZ3 [171-182]		1	1374.74	3.692	1.49	2.167	0.772923	1	1	176.9	71.4	#DIV/0!	#DIV/0!	#DIV/0!		Peak Found	High	Peak Found	High	Peak Found	Peak Found	Peak Found	Peak Found	High	0.0002409	0.002026	2.77	22.39
	FALSE	High	[K].ILIVGGGVAGLASAGAAK.[S]		0.0020963	0.00066018	1	1	1	Q5BJZ3	Q5BJZ3 [230-247]		0	1524.91	1.01	0.846	1.442	1	1	1	94	78.7	#DIV/0!	#DIV/0!	#DIV/0!		High	Peak Found	Peak Found	Peak Found	Peak Found	Peak Found	Peak Found	Peak Found	High	0.0002409	0.0001131	3.13	41.43
	FALSE	High	[R].MATQASTLYSNNITK.[L]	1xOxidation [M1]	0.000125605	0.00066018	1	1	3	Q5BJZ3	Q5BJZ3 [380-394]		0	1658.81	1.616	1.085	1.568	1	1	1	122.7	82.3	#DIV/0!	#DIV/0!	#DIV/0!		High	High	Peak Found	High	Peak Found	Peak Found	Peak Found	Peak Found	High	0.0002409	2.098e-06	4.5	27.45
	FALSE	High	[K].QGFNVVVESGAGEASKFPDDLYR.[A]		0.007871	0.00066018	1	1	1	Q5BJZ3	Q5BJZ3 [85-107]		1	2485.2	0.482	0.719	0.604				68.7	102.5	#DIV/0!	#DIV/0!	#DIV/0!		Peak Found	High	Peak Found	Peak Found	Peak Found	Peak Found	Peak Found	Not Found	High	0.0002409	0.0007378	3.91	43.42
	FALSE	High	[K].SLGAEPLEVDLK.[E]		0.00892137	0.00066018	1	1	4	Q5BJZ3	Q5BJZ3 [268-279]		0	1270.69	0.606	1.044	1.965	0.766057	1	1	52.5	90.5	#DIV/0!	#DIV/0!	#DIV/0!		High	High	Peak Found	High	Peak Found	High	Peak Found	Peak Found	High	0.0002409	0.0008865	3.42	38.21
	FALSE	High	[K].SLGAEPLEVDLKESGEGQGGYAK.[E]		0.000503057	0.00066018	1	1	2	Q5BJZ3	Q5BJZ3 [268-290]		1	2334.15	1.242	0.349	0.461	1			162.8	45.7	#DIV/0!	#DIV/0!	#DIV/0!		High	High	Not Found	Peak Found	Peak Found	Not Found	Peak Found	Peak Found	High	0.0002409	1.5e-05	5.24	36.4
	FALSE	High	[K].TTVLAMDQVPR.[V]	1xOxidation [M6]	0.0454202	0.00129659	1	1	1	Q5BJZ3	Q5BJZ3 [172-182]		0	1246.65									#DIV/0!	#DIV/0!	#DIV/0!	No Quan Values	Not Found	Not Found	Not Found	Not Found	High	Not Found	Not Found	Not Found	High	0.0004647	0.009077	2.57
	FALSE	High	[K].TVAELEAEK.[A]		0.0564042	0.0018391	1	1	1	Q5BJZ3	Q5BJZ3 [454-462]		0	989.515	12.261	2.466	0.01				311.9	62.7	#DIV/0!	#DIV/0!	#DIV/0!		Peak Found	High	Peak Found	Peak Found	Not Found	Not Found	Peak Found	Not Found	High	0.0006461	0.01242	2.62	22.99
	FALSE	High	[R].VALSPAGVQALVK.[Q]		0.00379468	0.00066018	1	1	2	Q5BJZ3	Q5BJZ3 [72-84]		0	1252.76	2.23	1.288	2.073	0.886662	1	1	135.3	78.2	#DIV/0!	#DIV/0!	#DIV/0!		Peak Found	High	Peak Found	Peak Found	High	Peak Found	Peak Found	Peak Found	High	0.0002409	0.0002618	3.07	39.43
	FALSE	High	[R].VTIAQGYDALSSMANISGYK.[A]	1xOxidation [M13]	0.00702354	0.00066018	1	1	1	Q5BJZ3	Q5BJZ3 [183-202]		0	2105.02	0.334	0.705	0.659				49.5	104.5	#DIV/0!	#DIV/0!	#DIV/0!		Peak Found	High	Peak Found	Not Found	Peak Found	Peak Found	Peak Found	Not Found	High	0.0002409	0.0006283	3.38	42.98
High	Master Protein	Q6IFU7	Keratin, type I cytoskeletal 42 OS=Rattus norvegicus OX=10116 GN=Krt42 PE=3 SV=1	0	51.913	24	12	112	2	50.2	335.27	12		cytoplasm	structural molecule activity	Pf00038, Pf04156, Pf12128, Pf13166, Pf13514	450231	ENSRNOG00000034087.2	Krt42			0	2.54452	1.38627	5.76117	11.3	17.9	39.1	35.2	48.4	545	35	68	High	High	Peak Found	Peak Found	High	High	High	High
	Checked	Confidence	Annotated Sequence	Modifications	Qvality PEP	Qvality q-value	# Protein Groups	# Proteins	# PSMs	Master Protein Accessions	Positions in Master Proteins	Modifications in Master Proteins	# Missed Cleavages	Theo. MH+ [Da]	Abundance Ratio: (controle CARD445) / (remplissage)	Abundance Ratio: (LPS) / (remplissage)	Abundance Ratio: (NButGT) / (remplissage)	Abundance Ratio Adj. P-Value: (controle CARD445) / (remplissage)	Abundance Ratio Adj. P-Value: (LPS) / (remplissage)	Abundance Ratio Adj. P-Value: (NButGT) / (remplissage)	Abundances (Grouped): controle CARD445	Abundances (Grouped): LPS	#DIV/0!	#DIV/0!	#DIV/0!	Quan Info	Found in Sample: [S70] F70: Sample, 1, controle CARD445	Found in Sample: [S80] F80: Sample, 2, controle CARD445	Found in Sample: [S58] F58: Sample, 5, LPS	Found in Sample: [S59] F59: Sample, 6, LPS	Found in Sample: [S54] F54: Sample, 1, NButGT	Found in Sample: [S55] F55: Sample, 2, NButGT	Found in Sample: [S56] F56: Sample, 3, remplissage	Found in Sample: [S57] F57: Sample, 4, remplissage	Confidence (by Search Engine): Sequest HT	Percolator q-Value (by Search Engine): Sequest HT	Percolator PEP (by Search Engine): Sequest HT	XCorr (by Search Engine): Sequest HT	Top Apex RT [min]
	FALSE	High	[K].DAEEWFFTK.[T]		0.111304	0.00623454	1	1	4	Q6IFU7	Q6IFU7 [280-288]		0	1172.53	0.414	0.885	4.201	1	1	1	25.5	54.4	#DIV/0!	#DIV/0!	#DIV/0!		Peak Found	Peak Found	Peak Found	Peak Found	High	High	High	High	High	0.002307	0.03333	2.89	46.2
	FALSE	High	[R].GQVGGDVNVEMDAAPGVDLSR.[I]		8.71555e-05	0.00066018	2	2	11	Q6IFU7; Q6IFV1	Q6IFU7 [241-261]; Q6IFV1 [269-289]		0	2085.99	0.01	0.549	3.799					41	#DIV/0!	#DIV/0!	#DIV/0!	Shared	Not Found	Not Found	Peak Found	High	High	High	Not Found	High	High	0.0002409	1.243e-06	4.95	38.82
	FALSE	High	[R].GQVGGDVNVEMDAAPGVDLSR.[I]	1xOxidation [M11]	6.0906e-06	0.00066018	2	2	26	Q6IFU7; Q6IFV1	Q6IFU7 [241-261]; Q6IFV1 [269-289]		0	2101.98	0.239	0.801	2.738	0.871997	1	1	20	67.1	#DIV/0!	#DIV/0!	#DIV/0!	Shared	High	High	High	High	High	High	High	High	High	0.0002409	2.876e-08	4.1	34.48
	FALSE	High	[KR].LAADDFR.[TLMSV]		0.169717	0.00992771	7	20	23	Q6IFU7; Q6IFV3; Q6IFU8; F1MAF7; Q6IFV1; Q6IFW6; Q5BJY9	Q6IFU7 [174-180]; Q6IFV3 [175-181]; Q6IFU8 [164-170]; F1MAF7 [136-142]; Q6IFV1 [202-208]; Q6IFW6 [228-234]; Q5BJY9 [152-158]		0	807.4	0.694	0.479	3.455	1	1	1	49.3	34.1	#DIV/0!	#DIV/0!	#DIV/0!	Shared	High	High	High	High	High	High	High	High	High	0.003684	0.06258	2.17	25.76
	FALSE	High	[R].LEQEIATYR.[RS]		0.0375611	0.00066018	4	14	6	Q6IFU9; Q6IFU7; Q6IFU8; Q6IFV1	Q6IFU9 [399-407]; Q6IFU7 [387-395]; Q6IFU8 [377-385]; Q6IFV1 [415-423]		0	1122.58	0.071	0.572	3.917	0.64662	1	1	5.1	41.1	#DIV/0!	#DIV/0!	#DIV/0!	Shared	High	High	Peak Found	Peak Found	High	High	Peak Found	High	High	0.0002409	0.006899	2.71	26.31
	FALSE	High	[R].ILNEMRDQYEK.[M]	1xOxidation [M5]	0.0160199	0.00066018	2	2	3	Q6IFU7; Q6IFV1	Q6IFU7 [262-272]; Q6IFV1 [290-300]		1	1454.69	2.15	3.111	0.929	1		1	119.6	173.1	#DIV/0!	#DIV/0!	#DIV/0!	Shared	High	High	Not Found	Peak Found	Peak Found	High	Peak Found	Peak Found	High	0.0002409	0.002029	2.5	19.66
	FALSE	High	[R].MSVEADINGLR.[R]	1xOxidation [M1]	0.0238098	0.00066018	2	4	2	Q6IFU7; Q6IFU8	Q6IFU7 [191-201]; Q6IFU8 [181-191]		0	1220.59	0.239	0.662	3.529	0.899958	1	1	17.6	48.8	#DIV/0!	#DIV/0!	#DIV/0!	Shared	Peak Found	Peak Found	Peak Found	Peak Found	Peak Found	High	High	Peak Found	High	0.0002409	0.003589	3.15	31.56
	FALSE	High	[K].NHEEEMNALR.[G]		0.0324621	0.00066018	2	3	1	Q6IFU7; Q6IFU8	Q6IFU7 [231-240]; Q6IFU8 [221-230]		0	1242.55	0.01	0.598	8.157		1	1		24.5	#DIV/0!	#DIV/0!	#DIV/0!	Shared	Not Found	Not Found	Peak Found	Peak Found	Peak Found	High	Peak Found	Peak Found	High	0.0002409	0.005603	2.46	20.47
	FALSE	High	[K].NHEEEMNALR.[G]	1xOxidation [M6]	0.0147967	0.00066018	2	3	3	Q6IFU7; Q6IFU8	Q6IFU7 [231-240]; Q6IFU8 [221-230]		0	1258.55	0.47	0.882	9.542	1	1	1	15.8	29.7	#DIV/0!	#DIV/0!	#DIV/0!	Shared	Peak Found	Peak Found	Peak Found	Peak Found	Peak Found	High	Peak Found	Peak Found	High	0.0002409	0.001821	2.37	16.25
	FALSE	High	[R].TKYETELNLR.[M]		0.0622989	0.00300854	1	1	5	Q6IFU7	Q6IFU7 [181-190]		1	1266.67	0.277	0.723	3.22	1	1	1	21.2	55.4	#DIV/0!	#DIV/0!	#DIV/0!		High	High	Peak Found	Peak Found	High	High	Peak Found	High	High	0.001045	0.01424	2.41	26.07
	FALSE	High	[R].TIVEEVQDGK.[V]		0.146254	0.00786279	2	2	1	Q6IFU7; Q6IFU8	Q6IFU7 [430-439]; Q6IFU8 [411-420]		0	1117.57	0.216	0.494	0.49	0.869247	1	1	39.2	89.8	#DIV/0!	#DIV/0!	#DIV/0!	Shared	Peak Found	Peak Found	Peak Found	Peak Found	Peak Found	Peak Found	Peak Found	High	High	0.002994	0.05004	2.37	26.09
	FALSE	High	[K].TRLEQEIATYR.[RS]		0.0198687	0.00066018	4	11	10	Q6IFU9; Q6IFU7; Q6IFU8; Q6IFV1	Q6IFU9 [397-407]; Q6IFU7 [385-395]; Q6IFU8 [375-385]; Q6IFV1 [413-423]		1	1379.73	0.075	0.649	3.636	0.619301	1	1	5.6	48.4	#DIV/0!	#DIV/0!	#DIV/0!	Shared	High	High	High	High	High	High	High	High	High	0.0002409	0.002767	3.55	29.73
	FALSE	High	[K].TRLEQEIATYRR.[L]		0.0146297	0.00066018	4	10	2	Q6IFU9; Q6IFU7; Q6IFU8; Q6IFV1	Q6IFU9 [397-408]; Q6IFU7 [385-396]; Q6IFU8 [375-386]; Q6IFV1 [413-424]		2	1535.83	0.735	0.516	2.183				66.3	46.6	#DIV/0!	#DIV/0!	#DIV/0!	Shared	High	High	Not Found	Peak Found	Peak Found	Peak Found	Not Found	Peak Found	High	0.0002409	0.00179	3.75	26.61
	FALSE	High	[R].VLDELTLAR.[AT]		0.0339543	0.00066018	4	9	15	Q6IFU7; Q6IFV3; Q6IFU8; Q6IFV1	Q6IFU7 [203-211]; Q6IFV3 [204-212]; Q6IFU8 [193-201]; Q6IFV1 [231-239]		0	1029.59	0.168	0.466	3.069	0.731796	1	1	14.3	39.6	#DIV/0!	#DIV/0!	#DIV/0!	Shared	High	High	High	High	High	High	High	High	High	0.0002409	0.005933	2.97	35.61
High	Master Protein	Q6IMF3	Keratin, type II cytoskeletal 1 OS=Rattus norvegicus OX=10116 GN=Krt1 PE=2 SV=1	0	51.8	14	12	175	10	64.8	565.02	12	defense response;metabolic process;regulation of biological process;response to stimulus	cytoskeleton;membrane;nucleus	structural molecule activity	Pf00038, Pf13166, Pf13514	300250		Krt1			1	1.64323	1.51664	6.2999	16.5	21.9	23.6	39.5	44.5	558.4	29.8	65.9	High	High	High	High	High	High	High	High
	Checked	Confidence	Annotated Sequence	Modifications	Qvality PEP	Qvality q-value	# Protein Groups	# Proteins	# PSMs	Master Protein Accessions	Positions in Master Proteins	Modifications in Master Proteins	# Missed Cleavages	Theo. MH+ [Da]	Abundance Ratio: (controle CARD445) / (remplissage)	Abundance Ratio: (LPS) / (remplissage)	Abundance Ratio: (NButGT) / (remplissage)	Abundance Ratio Adj. P-Value: (controle CARD445) / (remplissage)	Abundance Ratio Adj. P-Value: (LPS) / (remplissage)	Abundance Ratio Adj. P-Value: (NButGT) / (remplissage)	Abundances (Grouped): controle CARD445	Abundances (Grouped): LPS	#DIV/0!	#DIV/0!	#DIV/0!	Quan Info	Found in Sample: [S70] F70: Sample, 1, controle CARD445	Found in Sample: [S80] F80: Sample, 2, controle CARD445	Found in Sample: [S58] F58: Sample, 5, LPS	Found in Sample: [S59] F59: Sample, 6, LPS	Found in Sample: [S54] F54: Sample, 1, NButGT	Found in Sample: [S55] F55: Sample, 2, NButGT	Found in Sample: [S56] F56: Sample, 3, remplissage	Found in Sample: [S57] F57: Sample, 4, remplissage	Confidence (by Search Engine): Sequest HT	Percolator q-Value (by Search Engine): Sequest HT	Percolator PEP (by Search Engine): Sequest HT	XCorr (by Search Engine): Sequest HT	Top Apex RT [min]
	FALSE	High	[R].DYQELMNTK.[L]		0.0542599	0.0018391	1	2	6	Q6IMF3	Q6IMF3 [463-471]		0	1141.52	0.082	0.552	7.23	0.772401	1	1	3.7	24.9	#DIV/0!	#DIV/0!	#DIV/0!		High	Peak Found	High	High	High	High	High	Peak Found	High	0.0006461	0.01169	2.13	30.76
	FALSE	High	[R].DYQELMNTK.[L]	1xOxidation [M6]	0.124387	0.00655833	1	2	5	Q6IMF3	Q6IMF3 [463-471]		0	1157.51	54.524	11.724	100	0.373813	1	1	119.3	25.7	#DIV/0!	#DIV/0!	#DIV/0!		Peak Found	High	Peak Found	High	High	High	Peak Found	Peak Found	High	0.002401	0.03949	2.17	26.18
	FALSE	High	[K].FASFIDKVR.[F]		0.115518	0.00623454	9	24	1	A0A0G2JZQ9; A0A0G2JW69; Q6IG05; Q6P6Q2; A0A0G2K6P7; Q6IMF3; D3ZXB7; Q4FZU2; Q10758	A0A0G2JZQ9 [178-186]; A0A0G2JW69 [107-115]; Q6IG05 [151-159]; Q6P6Q2 [175-183]; A0A0G2K6P7 [157-165]; Q6IMF3 [190-198]; D3ZXB7 [142-150]; Q4FZU2 [163-171]; Q10758 [102-110]		1	1082.6	34.114	1.007	0.01				377.8	11.1	#DIV/0!	#DIV/0!	#DIV/0!	Shared	High	Peak Found	Peak Found	Not Found	Not Found	Not Found	Peak Found	Not Found	High	0.002307	0.03545	2.4	30.21
	FALSE	High	[R].FLEQQNQVLQTK.[W]		0.000767559	0.00066018	2	7	79	A0A0G2JZQ9; Q6IMF3	A0A0G2JZQ9 [187-198]; Q6IMF3 [199-210]		0	1475.79	0.315	0.637	3.639	1	1	1	22.6	45.6	#DIV/0!	#DIV/0!	#DIV/0!	Shared	High	High	High	High	High	High	High	High	High	0.0002409	2.723e-05	3.56	29.8
	FALSE	High	[R].FLEQQNQVLQTKWELLQQVDTSTR.[T]		0.000895486	0.00066018	1	3	3	Q6IMF3	Q6IMF3 [199-222]		1	2932.52	0.01	1.405	1.904		1	1		130.4	#DIV/0!	#DIV/0!	#DIV/0!		Not Found	Not Found	High	High	Peak Found	High	Peak Found	Peak Found	High	0.0002409	3.402e-05	4.23	47.08
	FALSE	High	[R].LLRDYQELMNTK.[L]	1xOxidation [M9]	0.0097719	0.00066018	1	2	6	Q6IMF3	Q6IMF3 [460-471]		1	1539.78	1.739	0.423	2.298	1	1	1	127.4	31	#DIV/0!	#DIV/0!	#DIV/0!		High	High	High	Peak Found	Peak Found	High	Peak Found	Peak Found	High	0.0002409	0.001006	2.45	27.26
	FALSE	High	[R].MDSELKNMQDLVEEYR.[T]	2xOxidation [M1; M8]	0.0278853	0.00066018	1	3	1	Q6IMF3	Q6IMF3 [251-266]		1	2031.9									#DIV/0!	#DIV/0!	#DIV/0!	No Quan Values	Not Found	High	Not Found	Not Found	Not Found	Not Found	Not Found	Not Found	High	0.0002409	0.004483	2.65
	FALSE	High	[K].RTNAENEFVTIK.[K]		0.157202	0.008639	1	2	1	Q6IMF3	Q6IMF3 [276-287]		1	1421.74	0.01	0.515	2.835			1		47.4	#DIV/0!	#DIV/0!	#DIV/0!		Not Found	Not Found	Peak Found	Not Found	Peak Found	High	Peak Found	Peak Found	High	0.003253	0.05598	3.12	26.34
	FALSE	High	[K].RTNAENEFVTIKK.[D]		0.100567	0.00585266	1	2	2	Q6IMF3	Q6IMF3 [276-288]		2	1549.83	0.184	0.845	3.837		1	1	12.5	57.6	#DIV/0!	#DIV/0!	#DIV/0!		Not Found	Peak Found	Peak Found	Peak Found	Peak Found	High	Peak Found	High	High	0.002197	0.02868	4.08	22.39
	FALSE	High	[R].SKAEAETFYQSK.[Y]		0.00263388	0.00066018	1	2	1	Q6IMF3	Q6IMF3 [364-375]		1	1388.67	100	100					366.7	33.3	#DIV/0!	#DIV/0!	#DIV/0!		Not Found	High	Not Found	Peak Found	Not Found	Not Found	Not Found	Not Found	High	0.0002409	0.0001561	3.53	20.4
	FALSE	High	[R].TNAENEFVTIK.[K]		0.00516307	0.00066018	1	2	34	Q6IMF3	Q6IMF3 [277-287]		0	1265.64	0.092	0.67	3.356	0.660768	1	1	7.2	52.4	#DIV/0!	#DIV/0!	#DIV/0!		High	High	High	High	High	High	High	High	High	0.0002409	0.0004072	3.66	31.06
	FALSE	High	[R].TNAENEFVTIKK.[D]		0.0034049	0.00066018	1	2	32	Q6IMF3	Q6IMF3 [277-288]		1	1393.73	1.351	0.851	3.593	1	1	1	79.5	50.1	#DIV/0!	#DIV/0!	#DIV/0!		High	High	High	High	High	High	High	High	High	0.0002409	0.0002261	3.33	25.47
	FALSE	High	[K].WELLQQVDTSTR.[T]		0.00706367	0.00066018	1	3	4	Q6IMF3	Q6IMF3 [211-222]		0	1475.75	0.339	0.664	3.659		1	1	23.9	46.9	#DIV/0!	#DIV/0!	#DIV/0!		Peak Found	Not Found	Peak Found	Peak Found	High	High	Peak Found	High	High	0.0002409	0.0006338	2.88	41.46
High	Master Protein	A0A096MJ01	LIM domain-binding 3 OS=Rattus norvegicus OX=10116 GN=Ldb3 PE=1 SV=1	0	50.987	31	15	60	5	76.8	196.43	15	cell organization and biogenesis	cytoskeleton	metal ion binding;protein binding	Pf00412, Pf00595	498587	ENSRNOG00000059166.1	Ldb3			10	1.21915	0.880161	1.50915	50.7	112.2	90.5	108.1	130.1	133.7	84.5	90.3	High	High	High	High	High	High	High	High
	Checked	Confidence	Annotated Sequence	Modifications	Qvality PEP	Qvality q-value	# Protein Groups	# Proteins	# PSMs	Master Protein Accessions	Positions in Master Proteins	Modifications in Master Proteins	# Missed Cleavages	Theo. MH+ [Da]	Abundance Ratio: (controle CARD445) / (remplissage)	Abundance Ratio: (LPS) / (remplissage)	Abundance Ratio: (NButGT) / (remplissage)	Abundance Ratio Adj. P-Value: (controle CARD445) / (remplissage)	Abundance Ratio Adj. P-Value: (LPS) / (remplissage)	Abundance Ratio Adj. P-Value: (NButGT) / (remplissage)	Abundances (Grouped): controle CARD445	Abundances (Grouped): LPS	#DIV/0!	#DIV/0!	#DIV/0!	Quan Info	Found in Sample: [S70] F70: Sample, 1, controle CARD445	Found in Sample: [S80] F80: Sample, 2, controle CARD445	Found in Sample: [S58] F58: Sample, 5, LPS	Found in Sample: [S59] F59: Sample, 6, LPS	Found in Sample: [S54] F54: Sample, 1, NButGT	Found in Sample: [S55] F55: Sample, 2, NButGT	Found in Sample: [S56] F56: Sample, 3, remplissage	Found in Sample: [S57] F57: Sample, 4, remplissage	Confidence (by Search Engine): Sequest HT	Percolator q-Value (by Search Engine): Sequest HT	Percolator PEP (by Search Engine): Sequest HT	XCorr (by Search Engine): Sequest HT	Top Apex RT [min]
	FALSE	High	[K].AAQSQLSQGDLVVAIDGVNTDTMTHLEAQNK.[I]	1xOxidation [M23]	0.147776	0.00786279	2	4	1	A0A096MKD4; A0A096MJ01	A0A096MKD4 [38-68]; A0A096MJ01 [38-68]		0	3270.59	0.01	2.316	2.579					157.2	#DIV/0!	#DIV/0!	#DIV/0!	Shared	Not Found	Not Found	Peak Found	Peak Found	High	Peak Found	Peak Found	Not Found	High	0.002994	0.05097	4.39	42.31
	FALSE	High	[K].ASGAGLLGGSLPVK.[D]		0.000386854	0.00066018	1	1	8	A0A096MJ01	A0A096MJ01 [222-235]		0	1226.71	0.382	1.348	1.557	0.604197	1	1	35.7	125.8	#DIV/0!	#DIV/0!	#DIV/0!		High	High	High	High	High	High	High	High	High	0.0002409	1.032e-05	3.48	36.74
	FALSE	High	[K].DFNMPLTISR.[I]	1xOxidation [M4]	0.0341455	0.00066018	2	4	1	A0A096MKD4; A0A096MJ01	A0A096MKD4 [22-31]; A0A096MJ01 [22-31]		0	1209.59	1.703	0.932	1.061	0.871997	1	1	145	79.4	#DIV/0!	#DIV/0!	#DIV/0!	Shared	Peak Found	High	Peak Found	Peak Found	Peak Found	Peak Found	Peak Found	Peak Found	High	0.0002409	0.006016	2.91	35.48
	FALSE	High	[K].DLAVDSASPVYQAVIK.[T]		0.000517626	0.00066018	2	4	7	A0A096MKD4; A0A096MJ01	A0A096MKD4 [189-204]; A0A096MJ01 [236-251]		0	1675.89	0.426	0.9	1.31	0.788436	1	1	46.9	99	#DIV/0!	#DIV/0!	#DIV/0!	Shared	High	High	High	High	High	High	High	Peak Found	High	0.0002409	1.556e-05	4.01	43.02
	FALSE	High	[K].DPSLDTNSSLATPSPSPEAR.[A]		3.89609e-05	0.00066018	1	1	8	A0A096MJ01	A0A096MJ01 [108-127]		0	2041.97	2.214	2.104	2.664				110.9	105.4	#DIV/0!	#DIV/0!	#DIV/0!		High	High	High	High	High	High	High	High	High	0.0002409	3.977e-07	4.75	32.37
	FALSE	High	[R].EMAQMYQMSLR.[G]	3xOxidation [M2; M5; M8]	0.00791596	0.00066018	1	1	2	A0A096MJ01	A0A096MJ01 [209-219]		0	1435.6	100	100	100				173.9	142.7	#DIV/0!	#DIV/0!	#DIV/0!		High	High	Not Found	Peak Found	Not Found	Peak Found	Not Found	Not Found	High	0.0002409	0.0007467	2.67	22.72
	FALSE	High	[R].GAPAYNPTGPQVTPLAR.[G]		8.51874e-05	0.00066018	2	3	7	A0A096MKD4; A0A096MJ01	A0A096MKD4 [469-485]; A0A096MJ01 [516-532]		0	1709.9	1.541	1.307	1.935	1	1	1	106.6	90.4	#DIV/0!	#DIV/0!	#DIV/0!	Shared	High	High	High	High	Peak Found	High	High	Peak Found	High	0.0002409	1.211e-06	4	32.52
	FALSE	High	[R].GPFLVAMGR.[S]	1xOxidation [M7]	0.171448	0.00992771	2	3	3	A0A096MKD4; A0A096MJ01	A0A096MKD4 [512-520]; A0A096MJ01 [559-567]		0	963.508	0.631	0.683	0.983	1	1	1	76.5	82.8	#DIV/0!	#DIV/0!	#DIV/0!	Shared	High	High	Peak Found	Peak Found	High	Peak Found	Peak Found	Peak Found	High	0.003684	0.06367	2.03	29.76
	FALSE	High	[R].ILAQMTGTEYMQDPDEEALRR.[S]	2xOxidation [M5; M11]	0.0118566	0.00066018	2	4	3	A0A096MKD4; A0A096MJ01	A0A096MKD4 [230-250]; A0A096MJ01 [277-297]		1	2499.15	1.533	1.883	1.402	1	1	1	105.4	129.5	#DIV/0!	#DIV/0!	#DIV/0!	Shared	Peak Found	High	High	High	Peak Found	Peak Found	Peak Found	Peak Found	High	0.0002409	0.00133	3.41	29.47
	FALSE	High	[K].IMGEVMHALR.[Q]	2xOxidation [M2; M6]	0.0626432	0.00300854	2	3	4	A0A096MKD4; A0A096MJ01	A0A096MKD4 [569-578]; A0A096MJ01 [616-625]		0	1188.59	0.693	0.915	1.556	1	1	1	66.6	87.9	#DIV/0!	#DIV/0!	#DIV/0!	Shared	High	High	Peak Found	Peak Found	High	Peak Found	Peak Found	High	High	0.001045	0.01441	2.12	19.78
	FALSE	High	[R].LQGGKDFNMPLTISR.[I]	1xOxidation [M9]	0.0746681	0.00397823	2	4	1	A0A096MKD4; A0A096MJ01	A0A096MKD4 [17-31]; A0A096MJ01 [17-31]		1	1692.87	100						400		#DIV/0!	#DIV/0!	#DIV/0!	Shared	Peak Found	High	Not Found	Not Found	Not Found	Not Found	Not Found	Not Found	High	0.00158	0.01858	3.01	29.35
	FALSE	High	[R].LYNNPIGLYSAETLR.[E]		0.000179988	0.00066018	1	1	7	A0A096MJ01	A0A096MJ01 [194-208]		0	1723.9	0.44	1.26	1.586	0.103295	1	0.99169	41	117.6	#DIV/0!	#DIV/0!	#DIV/0!		High	High	High	High	High	Peak Found	High	High	High	0.0002409	3.497e-06	4.25	43.8
	FALSE	High	[K].RPIPISTTAPPIQSPLPVIPHQK.[VD]		0.0185635	0.00066018	2	4	5	A0A096MKD4; A0A096MJ01	A0A096MKD4 [85-107]; A0A096MJ01 [85-107]		0	2487.44	0.096	1.875	2.082		1	1	7.6	148.4	#DIV/0!	#DIV/0!	#DIV/0!	Shared	Not Found	Peak Found	High	High	High	Peak Found	Peak Found	Peak Found	High	0.0002409	0.002513	3.55	37.85
	FALSE	High	[K].SASYNLSLTLQK.[S]		0.0232778	0.00066018	2	4	1	A0A096MKD4; A0A096MJ01	A0A096MKD4 [71-82]; A0A096MJ01 [71-82]		0	1324.71	100	100	100				16.4	166.1	#DIV/0!	#DIV/0!	#DIV/0!	Shared	Peak Found	Not Found	Peak Found	High	Peak Found	Peak Found	Not Found	Not Found	High	0.0002409	0.003467	2.72	35.98
	FALSE	High	[K].VLPGPSQPR.[L]		0.0658244	0.00354001	1	1	2	A0A096MJ01	A0A096MJ01 [185-193]		0	950.542	2.061	0.119	0.081				252.8	14.6	#DIV/0!	#DIV/0!	#DIV/0!		High	High	Not Found	Peak Found	Peak Found	Peak Found	Not Found	Peak Found	High	0.001232	0.01551	2.3	21.55
High	Master Protein	D3ZIC4	Protein phosphatase 1, regulatory (Inhibitor) subunit 12B (Predicted) OS=Rattus norvegicus OX=10116 GN=Ppp1r12b PE=1 SV=1	0	50.919	17	13	31	11	111.3	108.94	13	regulation of biological process;response to stimulus		enzyme regulator activity;protein binding	Pf00023, Pf12796, Pf13606, Pf13637, Pf13857	304813	ENSRNOG00000051440.1	Ppp1r12b	RHO GTPases activate PAKs; Regulation of PLK1 Activity at G2/M Transition; RHO GTPases activate PKNs	Oxytocin signaling pathway; Focal adhesion; Regulation of actin cytoskeleton; Proteoglycans in cancer; Vascular smooth muscle contraction	0	0.931061	0.320993	2.67681	46.3	217.7	45.8	200	112.3	98.9	54.3	24.6	High	High	Peak Found	High	High	Peak Found	Peak Found	Peak Found
	Checked	Confidence	Annotated Sequence	Modifications	Qvality PEP	Qvality q-value	# Protein Groups	# Proteins	# PSMs	Master Protein Accessions	Positions in Master Proteins	Modifications in Master Proteins	# Missed Cleavages	Theo. MH+ [Da]	Abundance Ratio: (controle CARD445) / (remplissage)	Abundance Ratio: (LPS) / (remplissage)	Abundance Ratio: (NButGT) / (remplissage)	Abundance Ratio Adj. P-Value: (controle CARD445) / (remplissage)	Abundance Ratio Adj. P-Value: (LPS) / (remplissage)	Abundance Ratio Adj. P-Value: (NButGT) / (remplissage)	Abundances (Grouped): controle CARD445	Abundances (Grouped): LPS	#DIV/0!	#DIV/0!	#DIV/0!	Quan Info	Found in Sample: [S70] F70: Sample, 1, controle CARD445	Found in Sample: [S80] F80: Sample, 2, controle CARD445	Found in Sample: [S58] F58: Sample, 5, LPS	Found in Sample: [S59] F59: Sample, 6, LPS	Found in Sample: [S54] F54: Sample, 1, NButGT	Found in Sample: [S55] F55: Sample, 2, NButGT	Found in Sample: [S56] F56: Sample, 3, remplissage	Found in Sample: [S57] F57: Sample, 4, remplissage	Confidence (by Search Engine): Sequest HT	Percolator q-Value (by Search Engine): Sequest HT	Percolator PEP (by Search Engine): Sequest HT	XCorr (by Search Engine): Sequest HT	Top Apex RT [min]
	FALSE	High	[R].ASVPDPEATTNTTAAK.[E]		0.000361234	0.00066018	1	1	1	D3ZIC4	D3ZIC4 [753-768]		0	1573.77	100	100	100				156.4	12.1	#DIV/0!	#DIV/0!	#DIV/0!		Not Found	High	Peak Found	Not Found	Peak Found	Not Found	Not Found	Not Found	High	0.0002409	9.353e-06	3.92	24.04
	FALSE	High	[K].DLLLEQVKK.[Q]		0.169717	0.00992771	1	1	1	D3ZIC4	D3ZIC4 [171-179]		1	1085.66	100	100	100				138.7	161.5	#DIV/0!	#DIV/0!	#DIV/0!		Peak Found	High	Not Found	Peak Found	Peak Found	Not Found	Not Found	Not Found	High	0.003684	0.06281	2.15	29.42
	FALSE	High	[K].EMDTSEKEEADLDDQSSNR.[L]	1xOxidation [M2]	0.00623151	0.00066018	1	1	1	D3ZIC4	D3ZIC4 [769-787]		1	2214.89	100	100					180.6	219.4	#DIV/0!	#DIV/0!	#DIV/0!		Not Found	High	Not Found	Peak Found	Not Found	Not Found	Not Found	Not Found	High	0.0002409	0.0005305	3.06	20.92
	FALSE	High	[R].ISTLLDDKDKER.[E]		0.116132	0.00623454	1	1	1	D3ZIC4	D3ZIC4 [476-487]		2	1432.76	100	100					80	320	#DIV/0!	#DIV/0!	#DIV/0!		Peak Found	Peak Found	Peak Found	High	Not Found	Not Found	Not Found	Not Found	High	0.002307	0.03556	2.99	22.08
	FALSE	High	[R].IVEQIPTPAQNTFSASSAR.[R]		0.000477859	0.00066018	1	1	1	D3ZIC4	D3ZIC4 [399-417]		0	2017.03	100	100	100				76.3	181.3	#DIV/0!	#DIV/0!	#DIV/0!		Peak Found	High	Not Found	Peak Found	Peak Found	Not Found	Not Found	Not Found	High	0.0002409	1.392e-05	3.67	35.85
	FALSE	High	[K].LYESALTENQK.[L]		0.0143826	0.00066018	1	1	3	D3ZIC4	D3ZIC4 [880-890]		0	1295.65	0.737	1.197	1.536	1	1		65.9	107.1	#DIV/0!	#DIV/0!	#DIV/0!		Peak Found	High	Peak Found	High	High	Not Found	Peak Found	Peak Found	High	0.0002409	0.001752	3.04	26.09
	FALSE	High	[R].QAQEQPGEKLEDSGELEGSTK.[K]		0.000198336	0.00066018	1	1	2	D3ZIC4	D3ZIC4 [667-687]		1	2260.06	100	100	100				150.9	157.7	#DIV/0!	#DIV/0!	#DIV/0!		Peak Found	High	Not Found	High	Peak Found	Peak Found	Not Found	Not Found	High	0.0002409	4.002e-06	4.51	25.3
	FALSE	High	[R].RLSGTSDIEEKENR.[E]		0.000600466	0.00066018	1	1	7	D3ZIC4	D3ZIC4 [500-513]		2	1633.81	3.951	2.13	3.697	0.999962	1	1	146.6	79.1	#DIV/0!	#DIV/0!	#DIV/0!		High	High	Peak Found	High	Peak Found	Peak Found	Peak Found	Peak Found	High	0.0002409	1.917e-05	4.39	18.08
	FALSE	High	[R].RSTQGVTLTDLQEAEK.[T]		0.00016711	0.00066018	2	6	2	Q10728; D3ZIC4	Q10728 [695-710]; D3ZIC4 [642-657]		1	1775.91	1.416	2.289	1.809				87	140.6	#DIV/0!	#DIV/0!	#DIV/0!	Shared	Not Found	High	Peak Found	High	Peak Found	Not Found	Not Found	Peak Found	High	0.0002409	3.141e-06	4.37	29.63
	FALSE	High	[R].SGATALHVAAAK.[G]		0.000208795	0.00066018	1	1	3	D3ZIC4	D3ZIC4 [216-227]		0	1096.61	2.618	0.786	3.466	1	1	1	133.1	39.9	#DIV/0!	#DIV/0!	#DIV/0!		High	High	Peak Found	High	Peak Found	Peak Found	Peak Found	Peak Found	High	0.0002409	4.317e-06	4.07	18.65
	FALSE	High	[R].SSVLEVEKR.[E]		0.0726546	0.00397823	1	1	1	D3ZIC4	D3ZIC4 [924-932]		1	1046.58	1.822	0.843	2.243				123.3	57.1	#DIV/0!	#DIV/0!	#DIV/0!		Peak Found	High	Peak Found	Peak Found	Peak Found	Peak Found	Not Found	Peak Found	High	0.001406	0.01784	2.76	20.31
	FALSE	High	[R].STQGVTLTDLQEAEK.[T]		0.00111244	0.00066018	2	6	7	Q10728; D3ZIC4	Q10728 [696-710]; D3ZIC4 [643-657]		0	1619.81	0.754	1.482	2.037	1	1	1	57.2	112.4	#DIV/0!	#DIV/0!	#DIV/0!	Shared	High	High	High	High	High	Peak Found	High	High	High	0.0002409	4.625e-05	3.74	34.18
	FALSE	High	[K].TGSHNMLSEVTNPR.[E]	1xOxidation [M6]	0.0128384	0.00066018	1	1	1	D3ZIC4	D3ZIC4 [444-457]		0	1558.73	100		100				218.6		#DIV/0!	#DIV/0!	#DIV/0!		Not Found	High	Not Found	Not Found	Peak Found	Peak Found	Not Found	Not Found	High	0.0002409	0.001488	2.82	20.67
High	Master Protein	P68035	Actin, alpha cardiac muscle 1 OS=Rattus norvegicus OX=10116 GN=Actc1 PE=2 SV=1	0	50.512	32	9	62	4	42	195.37	9	cell organization and biogenesis;cellular component movement;regulation of biological process;response to stimulus	cytoplasm;cytoskeleton;membrane	catalytic activity;nucleotide binding;protein binding	Pf00022	29275	ENSRNOG00000008536.4	Actc1	Striated Muscle Contraction	Adrenergic signaling in cardiomyocytes; Dilated cardiomyopathy; Cardiac muscle contraction; Hypertrophic cardiomyopathy (HCM)	0	1.42164	1.97638	0.794489	34.9	72.3	72	80.4	118.8	120.5	219.4	81.8	High	High	High	High	High	High	High	High
	Checked	Confidence	Annotated Sequence	Modifications	Qvality PEP	Qvality q-value	# Protein Groups	# Proteins	# PSMs	Master Protein Accessions	Positions in Master Proteins	Modifications in Master Proteins	# Missed Cleavages	Theo. MH+ [Da]	Abundance Ratio: (controle CARD445) / (remplissage)	Abundance Ratio: (LPS) / (remplissage)	Abundance Ratio: (NButGT) / (remplissage)	Abundance Ratio Adj. P-Value: (controle CARD445) / (remplissage)	Abundance Ratio Adj. P-Value: (LPS) / (remplissage)	Abundance Ratio Adj. P-Value: (NButGT) / (remplissage)	Abundances (Grouped): controle CARD445	Abundances (Grouped): LPS	#DIV/0!	#DIV/0!	#DIV/0!	Quan Info	Found in Sample: [S70] F70: Sample, 1, controle CARD445	Found in Sample: [S80] F80: Sample, 2, controle CARD445	Found in Sample: [S58] F58: Sample, 5, LPS	Found in Sample: [S59] F59: Sample, 6, LPS	Found in Sample: [S54] F54: Sample, 1, NButGT	Found in Sample: [S55] F55: Sample, 2, NButGT	Found in Sample: [S56] F56: Sample, 3, remplissage	Found in Sample: [S57] F57: Sample, 4, remplissage	Confidence (by Search Engine): Sequest HT	Percolator q-Value (by Search Engine): Sequest HT	Percolator PEP (by Search Engine): Sequest HT	XCorr (by Search Engine): Sequest HT	Top Apex RT [min]
	FALSE	High	[K].AGFAGDDAPR.[A]		0.0243539	0.00066018	2	8	2	A0A0G2K3K2; P68035	A0A0G2K3K2 [22-31]; P68035 [21-30]		0	976.448	71.831	2.173	1.595				375.1	11.3	#DIV/0!	#DIV/0!	#DIV/0!	Shared	High	High	Not Found	Peak Found	Not Found	Peak Found	Peak Found	Not Found	High	0.0002409	0.003705	2.83	21.72
	FALSE	High	[R].AVFPSIVGRPR.[H]		0.0266554	0.00066018	2	8	8	A0A0G2K3K2; P68035	A0A0G2K3K2 [32-42]; P68035 [31-41]		0	1198.71	0.565	0.71	1.255	0.953516	1	1	64	80.4	#DIV/0!	#DIV/0!	#DIV/0!	Shared	High	High	High	High	High	High	Peak Found	Peak Found	High	0.0002409	0.004194	2.92	31.28
	FALSE	High	[K].DLYANNVLSGGTTMYPGIADR.[M]	1xOxidation [M14]	0.000131476	0.00066018	1	4	5	P68035	P68035 [294-314]		0	2244.06	0.46	0.491	0.843	1	1	1	65.8	70.3	#DIV/0!	#DIV/0!	#DIV/0!		High	High	Peak Found	Peak Found	High	Peak Found	High	Peak Found	High	0.0002409	2.234e-06	3.8	43.67
	FALSE	High	[K].EITALAPSTMK.[I]		0.0322801	0.00066018	2	8	1	A0A0G2K3K2; P68035	A0A0G2K3K2 [319-329]; P68035 [318-328]		0	1161.62	0.081	0.167	0.63			1	17.3	35.5	#DIV/0!	#DIV/0!	#DIV/0!	Shared	Not Found	Peak Found	Peak Found	Not Found	Peak Found	Peak Found	High	Peak Found	High	0.0002409	0.005548	2.7	30.93
	FALSE	High	[K].EITALAPSTMK.[I]	1xOxidation [M10]	0.0129851	0.00066018	2	8	6	A0A0G2K3K2; P68035	A0A0G2K3K2 [319-329]; P68035 [318-328]		0	1177.61	0.917	0.61	0.881	1	1	1	107.6	71.6	#DIV/0!	#DIV/0!	#DIV/0!	Shared	High	High	High	High	Peak Found	Peak Found	High	Peak Found	High	0.0002409	0.001503	2.75	25.9
	FALSE	High	[R].GYSFVTTAER.[E]		0.0726546	0.00397823	1	5	6	P68035	P68035 [199-208]		0	1130.55	0.475	0.561	0.838	0.875916	1	1	66.1	78.2	#DIV/0!	#DIV/0!	#DIV/0!		High	High	Peak Found	High	High	Peak Found	High	High	High	0.001406	0.01791	2.62	30.09
	FALSE	High	[K].IWHHTFYNELR.[V]		0.157202	0.008639	2	5	1	A0A0G2K3K2; P68035	A0A0G2K3K2 [88-98]; P68035 [87-97]		0	1515.75	0.01	0.01	0.01						#DIV/0!	#DIV/0!	#DIV/0!	Shared	Not Found	Not Found	Not Found	Not Found	Not Found	Not Found	High	Not Found	High	0.003253	0.05579	2.6	31.44
	FALSE	High	[K].QEYDEAGPSIVHR.[K]		0.00191334	0.00066018	1	4	6	P68035	P68035 [362-374]		0	1500.71	0.01	0.624	1.125		1	1		90.7	#DIV/0!	#DIV/0!	#DIV/0!		Not Found	Not Found	High	High	High	Peak Found	High	High	High	0.0002409	9.988e-05	3.53	24.98
	FALSE	High	[KR].SYELPDGQVITIGNER.[F]		0.000100529	0.00066018	2	9	14	A0A0G2K3K2; P68035	A0A0G2K3K2 [242-257]; P68035 [241-256]		0	1790.89	0.222	0.44	0.573	0.629425	1	1	39.7	78.8	#DIV/0!	#DIV/0!	#DIV/0!	Shared	High	High	High	High	High	High	High	High	High	0.0002409	1.531e-06	3.52	43.88
	FALSE	High	[R].VAPEEHPTLLTEAPLNPK.[A]		7.43801e-06	0.00066018	1	5	13	P68035	P68035 [98-115]		0	1956.04	0.371	0.564	0.886	0.772401	1	1	52.5	80	#DIV/0!	#DIV/0!	#DIV/0!		High	High	High	High	High	High	High	High	High	0.0002409	3.813e-08	4.56	33.79
High	Master Protein	P11442	Clathrin heavy chain 1 OS=Rattus norvegicus OX=10116 GN=Cltc PE=1 SV=3	0	50.19	13	17	39	17	191.5	128.22	17	cell differentiation;cell organization and biogenesis;metabolic process;regulation of biological process;transport	cytoplasm;cytoskeleton;cytosol;endosome;membrane;mitochondrion;vacuole	protein binding;RNA binding;structural molecule activity	Pf00637, Pf01394, Pf04053, Pf09268, Pf13838	54241		Cltc		Endocrine and other factor-regulated calcium reabsorption; Synaptic vesicle cycle; Bacterial invasion of epithelial cells; Lysosome; Endocytosis; Huntington's disease	0	1.4849	1.2322	1.31041	50.9	68.3	85.6	91.4	84.4	201.4	158	60.1	High	High	High	High	High	High	High	High
	Checked	Confidence	Annotated Sequence	Modifications	Qvality PEP	Qvality q-value	# Protein Groups	# Proteins	# PSMs	Master Protein Accessions	Positions in Master Proteins	Modifications in Master Proteins	# Missed Cleavages	Theo. MH+ [Da]	Abundance Ratio: (controle CARD445) / (remplissage)	Abundance Ratio: (LPS) / (remplissage)	Abundance Ratio: (NButGT) / (remplissage)	Abundance Ratio Adj. P-Value: (controle CARD445) / (remplissage)	Abundance Ratio Adj. P-Value: (LPS) / (remplissage)	Abundance Ratio Adj. P-Value: (NButGT) / (remplissage)	Abundances (Grouped): controle CARD445	Abundances (Grouped): LPS	#DIV/0!	#DIV/0!	#DIV/0!	Quan Info	Found in Sample: [S70] F70: Sample, 1, controle CARD445	Found in Sample: [S80] F80: Sample, 2, controle CARD445	Found in Sample: [S58] F58: Sample, 5, LPS	Found in Sample: [S59] F59: Sample, 6, LPS	Found in Sample: [S54] F54: Sample, 1, NButGT	Found in Sample: [S55] F55: Sample, 2, NButGT	Found in Sample: [S56] F56: Sample, 3, remplissage	Found in Sample: [S57] F57: Sample, 4, remplissage	Confidence (by Search Engine): Sequest HT	Percolator q-Value (by Search Engine): Sequest HT	Percolator PEP (by Search Engine): Sequest HT	XCorr (by Search Engine): Sequest HT	Top Apex RT [min]
	FALSE	High	[R].ALEHFTDLYDIK.[R]		0.0676577	0.00354001	1	2	2	P11442	P11442 [626-637]		0	1464.74	0.114	0.659	1.117		1	1	15.7	91.2	#DIV/0!	#DIV/0!	#DIV/0!		Peak Found	Not Found	Peak Found	Peak Found	Peak Found	Peak Found	High	High	High	0.001232	0.0161	2.76	38.84
	FALSE	High	[R].ALEHFTDLYDIKR.[A]		0.107804	0.00623454	1	2	1	P11442	P11442 [626-638]		1	1620.84	0.819	0.89	1.864				71.6	77.9	#DIV/0!	#DIV/0!	#DIV/0!		High	Peak Found	Peak Found	Not Found	Peak Found	Peak Found	Peak Found	Not Found	High	0.002307	0.03196	2.81	34.04
	FALSE	High	[K].EAIDSYIK.[A]		0.0684046	0.00354001	1	2	1	P11442	P11442 [1123-1130]		0	938.483	0.83	1.061	1.165	1	1	1	81.8	104.6	#DIV/0!	#DIV/0!	#DIV/0!		High	Peak Found	Peak Found	Peak Found	Peak Found	Peak Found	Peak Found	Peak Found	High	0.001232	0.01639	2.47	29.33
	FALSE	High	[R].LASTLVHLGEYQAAVDGAR.[K]		0.000110777	0.00066018	1	2	6	P11442	P11442 [1227-1245]		0	1971.03	0.331	0.774	1.193	0.782383	1	1	40.2	93.9	#DIV/0!	#DIV/0!	#DIV/0!		High	Peak Found	High	Peak Found	High	High	High	High	High	0.0002409	1.756e-06	4.67	38.11
	FALSE	High	[K].LHIIEVGTPPTGNQPFPK.[K]		0.152425	0.0082394	1	2	2	P11442	P11442 [228-245]		0	1945.05	0.441	0.655	1.217	1	1	1	53.3	79.1	#DIV/0!	#DIV/0!	#DIV/0!		Peak Found	Peak Found	High	Peak Found	Peak Found	High	Peak Found	Peak Found	High	0.003126	0.05341	2.99	37.04
	FALSE	High	[K].LLYNNVSNFGR.[L]		0.0139801	0.00066018	1	2	2	P11442	P11442 [1216-1226]		0	1296.67	0.788	0.709	1.079	1	1	1	88.1	79.3	#DIV/0!	#DIV/0!	#DIV/0!		High	High	Peak Found	Peak Found	Peak Found	Peak Found	Peak Found	Peak Found	High	0.0002409	0.001679	3.22	35.17
	FALSE	High	[K].IVLDNSVFSEHR.[N]		0.00743524	0.00066018	1	2	4	P11442	P11442 [1011-1022]		0	1415.73	0.425	0.92	1.716	0.940129	1	1	41.9	90.6	#DIV/0!	#DIV/0!	#DIV/0!		Peak Found	Peak Found	Peak Found	Peak Found	High	High	High	Peak Found	High	0.0002409	0.0006839	3.48	33.4
	FALSE	High	[K].IYIDSNNNPER.[F]		0.0932777	0.00433429	1	2	1	P11442	P11442 [882-892]		0	1334.63	1.412	0.815	1.487	1	1	1	119.8	69.1	#DIV/0!	#DIV/0!	#DIV/0!		Peak Found	Peak Found	Peak Found	Peak Found	Peak Found	Peak Found	High	Peak Found	High	0.001684	0.02583	2.97	24.42
	FALSE	High	[R].NNLAGAEELFAR.[K]		0.00440123	0.00066018	1	2	7	P11442	P11442 [355-366]		0	1304.66	0.644	0.807	1.107	1	1	1	72.4	90.8	#DIV/0!	#DIV/0!	#DIV/0!		High	High	Peak Found	High	High	High	High	High	High	0.0002409	0.0003244	3.45	39.41
	FALSE	High	[K].NNRPSEGPLQTR.[L]		0.0256232	0.00066018	1	2	1	P11442	P11442 [572-583]		0	1368.7	100	100	100				198.3	53.4	#DIV/0!	#DIV/0!	#DIV/0!		High	Peak Found	Not Found	Peak Found	Not Found	Peak Found	Not Found	Not Found	High	0.0002409	0.00397	3.07	18.17
	FALSE	High	[R].RPLIDQVVQTALSETQDPEEVSVTVK.[A]		0.000395791	0.00066018	1	2	1	P11442	P11442 [968-993]		0	2881.52									#DIV/0!	#DIV/0!	#DIV/0!	No Quan Values	Not Found	Not Found	Not Found	Not Found	Not Found	High	Not Found	Not Found	High	0.0002409	1.066e-05	5.17
	FALSE	High	[R].RPISADSAIMNPASK.[V]	1xOxidation [M10]	0.0379843	0.00066018	1	2	1	P11442	P11442 [64-78]		0	1573.8	0.728	0.867	1.574	1	1	1	69.8	83.2	#DIV/0!	#DIV/0!	#DIV/0!		Peak Found	High	Peak Found	Peak Found	Peak Found	Peak Found	Peak Found	Peak Found	High	0.0002409	0.006996	2.97	22.77
	FALSE	High	[K].SVNESLNNLFITEEDYQALR.[T]		0.00244555	0.00066018	1	2	1	P11442	P11442 [1462-1481]		0	2355.15									#DIV/0!	#DIV/0!	#DIV/0!	No Quan Values	Not Found	Not Found	Not Found	Not Found	Not Found	Not Found	High	Not Found	High	0.0002409	0.0001407	4.65
	FALSE	High	[K].TLQIFNIEMK.[S]	1xOxidation [M9]	0.0249102	0.00066018	1	2	2	P11442	P11442 [87-96]		0	1252.66	1.139	1.063	1.236	1	1	1	102.6	95.8	#DIV/0!	#DIV/0!	#DIV/0!		High	High	Peak Found	Peak Found	Peak Found	Peak Found	Peak Found	Peak Found	High	0.0002409	0.003823	2.44	40.98
	FALSE	High	[K].VANVELYYK.[A]		0.0640385	0.00300854	1	2	2	P11442	P11442 [1398-1406]		0	1098.58	0.388	0.956	1.205	0.636157	1	1	43.8	107.7	#DIV/0!	#DIV/0!	#DIV/0!		High	High	Peak Found	Peak Found	Peak Found	Peak Found	Peak Found	Peak Found	High	0.001045	0.01482	3	31.09
	FALSE	High	[K].VSQPIEGHAASFAQFK.[M]		0.00690453	0.00066018	1	2	3	P11442	P11442 [190-205]		0	1716.87	0.01	0.426	0.622					83.2	#DIV/0!	#DIV/0!	#DIV/0!		High	Not Found	High	Peak Found	High	Peak Found	Peak Found	Not Found	High	0.0002409	0.0006165	3.03	31.28
	FALSE	High	[R].VVGAMQLYSVDR.[K]	1xOxidation [M5]	0.0043762	0.00066018	1	2	2	P11442	P11442 [177-188]		0	1353.68	0.999	1.505	1.619	1	1	1	78	117.5	#DIV/0!	#DIV/0!	#DIV/0!		High	High	Peak Found	Peak Found	Peak Found	Peak Found	Peak Found	Peak Found	High	0.0002409	0.0003209	3.24	30.89
High	Master Protein	A0A0G2JVG3	Pyruvate kinase OS=Rattus norvegicus OX=10116 GN=Pkm PE=1 SV=1	0	49.217	35	12	23	2	53.2	77.74	12	metabolic process		catalytic activity;metal ion binding	Pf00224, Pf02887		ENSRNOG00000011329.7				0	#DIV/0!	28.5122	0.105361			15.8	8.8	26	47.9	563.3	138.1	Not Found	Not Found	Peak Found	Peak Found	Peak Found	Peak Found	High	Peak Found
	Checked	Confidence	Annotated Sequence	Modifications	Qvality PEP	Qvality q-value	# Protein Groups	# Proteins	# PSMs	Master Protein Accessions	Positions in Master Proteins	Modifications in Master Proteins	# Missed Cleavages	Theo. MH+ [Da]	Abundance Ratio: (controle CARD445) / (remplissage)	Abundance Ratio: (LPS) / (remplissage)	Abundance Ratio: (NButGT) / (remplissage)	Abundance Ratio Adj. P-Value: (controle CARD445) / (remplissage)	Abundance Ratio Adj. P-Value: (LPS) / (remplissage)	Abundance Ratio Adj. P-Value: (NButGT) / (remplissage)	Abundances (Grouped): controle CARD445	Abundances (Grouped): LPS	#DIV/0!	#DIV/0!	#DIV/0!	Quan Info	Found in Sample: [S70] F70: Sample, 1, controle CARD445	Found in Sample: [S80] F80: Sample, 2, controle CARD445	Found in Sample: [S58] F58: Sample, 5, LPS	Found in Sample: [S59] F59: Sample, 6, LPS	Found in Sample: [S54] F54: Sample, 1, NButGT	Found in Sample: [S55] F55: Sample, 2, NButGT	Found in Sample: [S56] F56: Sample, 3, remplissage	Found in Sample: [S57] F57: Sample, 4, remplissage	Confidence (by Search Engine): Sequest HT	Percolator q-Value (by Search Engine): Sequest HT	Percolator PEP (by Search Engine): Sequest HT	XCorr (by Search Engine): Sequest HT	Top Apex RT [min]
	FALSE	High	[R].AATESFASDPILYRPVAVALDTK.[G]		0.000840978	0.00066018	2	2	3	A0A0G2JVG3; P11980	A0A0G2JVG3 [93-115]; P11980 [93-115]		0	2435.28	0.046	0.302	0.486		1	1	10	65.8	#DIV/0!	#DIV/0!	#DIV/0!	Shared	Not Found	Peak Found	Peak Found	Peak Found	High	Peak Found	High	High	High	0.0002409	3.106e-05	4.59	46.55
	FALSE	High	[R].EAEAAIYHLQLFEELR.[R]		7.77493e-05	0.00066018	1	2	2	A0A0G2JVG3	A0A0G2JVG3 [342-357]		0	1931.99	0.01	0.047	0.153			1		15.8	#DIV/0!	#DIV/0!	#DIV/0!		Not Found	Not Found	Not Found	Peak Found	Peak Found	Peak Found	High	Peak Found	High	0.0002409	1.06e-06	4.53	48.22
	FALSE	High	[K].FGVEQDVDMVFASFIR.[K]	1xOxidation [M9]	0.106093	0.00623454	2	2	1	A0A0G2JVG3; P11980	A0A0G2JVG3 [231-246]; P11980 [231-246]		0	1875.89	0.01	0.411	1.023					67.5	#DIV/0!	#DIV/0!	#DIV/0!	Shared	Not Found	Not Found	Not Found	Peak Found	Peak Found	Not Found	High	Peak Found	High	0.002307	0.03112	2.87	51.98
	FALSE	High	[K].GADYLVTEVENGGSLGSK.[K]		0.000953527	0.00066018	2	3	1	A0A0G2JVG3; P11980	A0A0G2JVG3 [189-206]; P11980 [189-206]		0	1795.87	0.069	0.4	0.484		1	1	14.2	82	#DIV/0!	#DIV/0!	#DIV/0!	Shared	Peak Found	Not Found	Peak Found	Peak Found	Peak Found	Peak Found	High	Peak Found	High	0.0002409	3.718e-05	4.07	40.6
	FALSE	High	[K].GDYPLEAVR.[M]		0.132476	0.00703386	2	3	1	A0A0G2JVG3; P11980	A0A0G2JVG3 [326-334]; P11980 [368-376]		0	1019.52	0.452	0.296	0.741	1	1	1	72.6	47.6	#DIV/0!	#DIV/0!	#DIV/0!	Shared	High	Peak Found	Peak Found	Peak Found	Peak Found	Peak Found	Peak Found	Peak Found	High	0.002559	0.04343	1.68	30.44
	FALSE	High	[K].GVNLPGAAVDLPAVSEK.[D]		0.0223748	0.00066018	2	3	1	A0A0G2JVG3; P11980	A0A0G2JVG3 [208-224]; P11980 [208-224]		0	1636.89	0.072	0.01	0.01				27		#DIV/0!	#DIV/0!	#DIV/0!	Shared	High	Peak Found	Not Found	Not Found	Not Found	Not Found	Peak Found	Not Found	High	0.0002409	0.003285	2.14	41.42
	FALSE	High	[K].KGVNLPGAAVDLPAVSEK.[D]		0.0143012	0.00066018	2	3	2	A0A0G2JVG3; P11980	A0A0G2JVG3 [207-224]; P11980 [207-224]		1	1764.99	0.044	0.01	0.039				16.4		#DIV/0!	#DIV/0!	#DIV/0!	Shared	Peak Found	Peak Found	Not Found	Not Found	Peak Found	Peak Found	High	Not Found	High	0.0002409	0.001736	4.02	36.04
	FALSE	High	[R].LAPITSDPTEAAAVGAVEASFK.[C]		0.000240834	0.00066018	1	2	1	A0A0G2JVG3	A0A0G2JVG3 [359-380]		0	2145.11	0.01	0.051	0.029					18.9	#DIV/0!	#DIV/0!	#DIV/0!		Not Found	Not Found	Peak Found	Not Found	Peak Found	Not Found	High	Not Found	High	0.0002409	5.29e-06	4.37	48.01
	FALSE	High	[R].LDIDSAPITAR.[N]		0.0576659	0.0018391	2	3	6	A0A0G2JVG3; P11980	A0A0G2JVG3 [33-43]; P11980 [33-43]		0	1171.63	0.13	0.26	0.412	0.855899	1	1	28.9	57.6	#DIV/0!	#DIV/0!	#DIV/0!	Shared	High	High	Peak Found	High	High	High	High	Peak Found	High	0.0006461	0.01276	2.94	32.84
	FALSE	High	[R].LNFSHGTHEYHAETIK.[N]		0.000259392	0.00066018	2	3	2	A0A0G2JVG3; P11980	A0A0G2JVG3 [74-89]; P11980 [74-89]		0	1883.9	0.01	0.245	0.205		1	1		67.7	#DIV/0!	#DIV/0!	#DIV/0!	Shared	Not Found	Not Found	Peak Found	Peak Found	Peak Found	Peak Found	High	Peak Found	High	0.0002409	5.845e-06	5.2	24.1
	FALSE	High	[K].ITLDNAYMEK.[C]	1xOxidation [M8]	0.0349208	0.00066018	2	3	2	A0A0G2JVG3; P11980	A0A0G2JVG3 [142-151]; P11980 [142-151]		0	1213.58	0.516	0.01	0.124	1			125.9		#DIV/0!	#DIV/0!	#DIV/0!	Shared	High	Peak Found	Not Found	Not Found	Peak Found	Not Found	High	Peak Found	High	0.0002409	0.006206	2.47	27.99
	FALSE	High	[K].IYVDDGLISLQVK.[E]		0.010582	0.00066018	2	3	1	A0A0G2JVG3; P11980	A0A0G2JVG3 [174-186]; P11980 [174-186]		0	1462.82	0.125	0.01	0.509			1	30.6		#DIV/0!	#DIV/0!	#DIV/0!	Shared	Peak Found	Not Found	Not Found	Not Found	Peak Found	Peak Found	High	Peak Found	High	0.0002409	0.00113	2.98	45.78
High	Master Protein	P01946	Hemoglobin subunit alpha-1/2 OS=Rattus norvegicus OX=10116 GN=Hba1 PE=1 SV=3	0	48.383	58	6	53	6	15.3	184.23	6	cell organization and biogenesis;metabolic process;regulation of biological process;response to stimulus;transport	membrane	antioxidant activity;catalytic activity;metal ion binding;protein binding;transporter activity	Pf00042	25632; 360504	ENSRNOG00000029886.3	Hba-a2; Hba1; Hba2	Erythrocytes take up oxygen and release carbon dioxide; Erythrocytes take up carbon dioxide and release oxygen; Scavenging of heme from plasma	Malaria; African trypanosomiasis	0	1.24239	2.83175	0.594142	32.5	69.4	53.2	73.4	76.3	136.7	306.9	51.6	High	High	High	High	High	High	High	High
	Checked	Confidence	Annotated Sequence	Modifications	Qvality PEP	Qvality q-value	# Protein Groups	# Proteins	# PSMs	Master Protein Accessions	Positions in Master Proteins	Modifications in Master Proteins	# Missed Cleavages	Theo. MH+ [Da]	Abundance Ratio: (controle CARD445) / (remplissage)	Abundance Ratio: (LPS) / (remplissage)	Abundance Ratio: (NButGT) / (remplissage)	Abundance Ratio Adj. P-Value: (controle CARD445) / (remplissage)	Abundance Ratio Adj. P-Value: (LPS) / (remplissage)	Abundance Ratio Adj. P-Value: (NButGT) / (remplissage)	Abundances (Grouped): controle CARD445	Abundances (Grouped): LPS	#DIV/0!	#DIV/0!	#DIV/0!	Quan Info	Found in Sample: [S70] F70: Sample, 1, controle CARD445	Found in Sample: [S80] F80: Sample, 2, controle CARD445	Found in Sample: [S58] F58: Sample, 5, LPS	Found in Sample: [S59] F59: Sample, 6, LPS	Found in Sample: [S54] F54: Sample, 1, NButGT	Found in Sample: [S55] F55: Sample, 2, NButGT	Found in Sample: [S56] F56: Sample, 3, remplissage	Found in Sample: [S57] F57: Sample, 4, remplissage	Confidence (by Search Engine): Sequest HT	Percolator q-Value (by Search Engine): Sequest HT	Percolator PEP (by Search Engine): Sequest HT	XCorr (by Search Engine): Sequest HT	Top Apex RT [min]
	FALSE	High	[K].AADHVEDLPGALSTLSDLHAHK.[L]		5.19066e-06	0.00066018	1	2	12	P01946	P01946 [70-91]		0	2297.15	0.044	0.437	0.868	0.507126	1	1	7.5	74.5	#DIV/0!	#DIV/0!	#DIV/0!		Peak Found	High	Peak Found	High	High	High	High	High	High	0.0002409	2.292e-08	5.25	37.76
	FALSE	High	[K].FLASVSTVLTSK.[Y]		0.0121292	0.00066018	1	2	7	P01946	P01946 [129-140]		0	1252.71	0.09	0.564	0.834	0.462298	1	1	14.4	90.7	#DIV/0!	#DIV/0!	#DIV/0!		Peak Found	Peak Found	High	High	High	High	High	High	High	0.0002409	0.001375	2.92	39.37
	FALSE	High	[K].IGGHGGEYGEEALQR.[M]		1.85712e-06	0.00066018	1	2	10	P01946	P01946 [18-32]		0	1572.74	0.441	0.468	0.888	1	1	1	63.1	66.9	#DIV/0!	#DIV/0!	#DIV/0!		High	High	High	High	High	High	High	High	High	0.0002409	5.317e-09	5.21	23.87
	FALSE	High	[K].LRVDPVNFK.[F]		0.0973807	0.00485019	1	3	2	P01946	P01946 [92-100]		1	1087.63	0.642	0.702	0.306	1	1	1	96.9	105.9	#DIV/0!	#DIV/0!	#DIV/0!		High	High	Peak Found	Peak Found	Peak Found	Peak Found	Peak Found	Peak Found	High	0.001861	0.02739	2.77	28.91
	FALSE	High	[R].MFAAFPTTK.[T]		0.107804	0.00623454	1	2	1	P01946	P01946 [33-41]		0	1013.51	0.054	0.01	1.136			1	9.8		#DIV/0!	#DIV/0!	#DIV/0!		Not Found	Peak Found	Not Found	Not Found	Peak Found	Peak Found	High	Peak Found	High	0.002307	0.03191	2.55	34.75
	FALSE	High	[R].MFAAFPTTK.[T]	1xOxidation [M1]	0.0361161	0.00066018	1	2	7	P01946	P01946 [33-41]		0	1029.51	0.932	0.703	0.896	1	1	1	105.6	79.6	#DIV/0!	#DIV/0!	#DIV/0!		High	High	High	Peak Found	High	High	High	Peak Found	High	0.0002409	0.006513	2.55	30.9
	FALSE	High	[K].TYFSHIDVSPGSAQVK.[A]		8.38561e-06	0.00066018	1	2	14	P01946	P01946 [42-57]		0	1735.86	0.381	0.376	0.634	1	1	1	63.7	62.9	#DIV/0!	#DIV/0!	#DIV/0!		High	High	High	High	High	High	High	High	High	0.0002409	4.507e-08	5.36	32.05
High	Master Protein	F1LM84	Nidogen-1 OS=Rattus norvegicus OX=10116 GN=Nid1 PE=1 SV=1	0	48.125	12	9	34	9	137	122.49	9	cell organization and biogenesis;regulation of biological process	cell surface;membrane	metal ion binding;protein binding	Pf00008, Pf00058, Pf00086, Pf06119, Pf06247, Pf07474, Pf07645, Pf12662, Pf12947, Pf14670	25494	ENSRNOG00000002461.7	Nid1	Degradation of the extracellular matrix; Laminin interactions		0	0.941538	0.953704	1.40605	76.4	118.6	130	53.6	108.3	137.9	85.4	89.7	High	High	High	High	High	High	High	High
	Checked	Confidence	Annotated Sequence	Modifications	Qvality PEP	Qvality q-value	# Protein Groups	# Proteins	# PSMs	Master Protein Accessions	Positions in Master Proteins	Modifications in Master Proteins	# Missed Cleavages	Theo. MH+ [Da]	Abundance Ratio: (controle CARD445) / (remplissage)	Abundance Ratio: (LPS) / (remplissage)	Abundance Ratio: (NButGT) / (remplissage)	Abundance Ratio Adj. P-Value: (controle CARD445) / (remplissage)	Abundance Ratio Adj. P-Value: (LPS) / (remplissage)	Abundance Ratio Adj. P-Value: (NButGT) / (remplissage)	Abundances (Grouped): controle CARD445	Abundances (Grouped): LPS	#DIV/0!	#DIV/0!	#DIV/0!	Quan Info	Found in Sample: [S70] F70: Sample, 1, controle CARD445	Found in Sample: [S80] F80: Sample, 2, controle CARD445	Found in Sample: [S58] F58: Sample, 5, LPS	Found in Sample: [S59] F59: Sample, 6, LPS	Found in Sample: [S54] F54: Sample, 1, NButGT	Found in Sample: [S55] F55: Sample, 2, NButGT	Found in Sample: [S56] F56: Sample, 3, remplissage	Found in Sample: [S57] F57: Sample, 4, remplissage	Confidence (by Search Engine): Sequest HT	Percolator q-Value (by Search Engine): Sequest HT	Percolator PEP (by Search Engine): Sequest HT	XCorr (by Search Engine): Sequest HT	Top Apex RT [min]
	FALSE	High	[R].ASLHGGEPTTIIR.[Q]		0.000593648	0.00066018	1	1	5	F1LM84	F1LM84 [1004-1016]		0	1351.73	0.996	0.995	1.443	1	1	1	89.8	89.8	#DIV/0!	#DIV/0!	#DIV/0!		High	High	Peak Found	High	Peak Found	Peak Found	Peak Found	High	High	0.0002409	1.893e-05	2.92	24.59
	FALSE	High	[K].KDENQVPAVVGFSK.[G]		0.000121375	0.00066018	1	2	5	F1LM84	F1LM84 [210-223]		1	1517.8	1.798	1.339	1.183	0.949071	1	1	135.2	100.7	#DIV/0!	#DIV/0!	#DIV/0!		High	High	High	Peak Found	High	Peak Found	Peak Found	Peak Found	High	0.0002409	2.001e-06	4.83	29.31
	FALSE	High	[K].NGFSITGGEFTR.[Q]		0.0164806	0.00066018	1	1	2	F1LM84	F1LM84 [506-517]		0	1285.62	1.473	0.389	1.26	1	1	1	142.9	37.7	#DIV/0!	#DIV/0!	#DIV/0!		High	High	Peak Found	Peak Found	Peak Found	Peak Found	Peak Found	Peak Found	High	0.0002409	0.002124	3.43	37.12
	FALSE	High	[R].QAEVTFLGHPGK.[L]		0.00157582	0.00066018	1	1	1	F1LM84	F1LM84 [518-529]		0	1283.67	3.044	1.165	1.555		1	1	180	68.9	#DIV/0!	#DIV/0!	#DIV/0!		Not Found	High	Peak Found	Peak Found	Peak Found	Peak Found	Peak Found	Peak Found	High	0.0002409	7.586e-05	4.2	27.02
	FALSE	High	[R].QDLGSPEGIALDHLGR.[T]		0.000112691	0.00066018	1	1	7	F1LM84	F1LM84 [1017-1032]		0	1677.86	1.48	0.791	1.409	1	1	1	126.5	67.6	#DIV/0!	#DIV/0!	#DIV/0!		High	High	High	Peak Found	High	Peak Found	Peak Found	Peak Found	High	0.0002409	1.797e-06	4.62	37.44
	FALSE	High	[K].SSNAGHQGVWVFEIGSPATAK.[G]		0.00659689	0.00066018	1	2	2	F1LM84	F1LM84 [252-272]		0	2143.06	100	100	100				38.1	236.3	#DIV/0!	#DIV/0!	#DIV/0!		High	High	Peak Found	Not Found	Peak Found	Peak Found	Not Found	Not Found	High	0.0002409	0.0005778	4.41	39.71
	FALSE	High	[K].VLEGLQYPFAVTSYGK.[N]		0.000870285	0.00066018	1	1	2	F1LM84	F1LM84 [1145-1160]		0	1771.93	0.267	0.974	1.313		1	1	30	109.6	#DIV/0!	#DIV/0!	#DIV/0!		High	High	Peak Found	Peak Found	Peak Found	Peak Found	Peak Found	Peak Found	High	0.0002409	3.249e-05	3.45	47.83
	FALSE	High	[R].VLFDTGLVNPR.[G]		0.0097719	0.00066018	1	1	8	F1LM84	F1LM84 [1056-1066]		0	1230.68	1.108	0.758	1.212	1	1	1	108.7	74.3	#DIV/0!	#DIV/0!	#DIV/0!		High	High	High	High	High	High	High	High	High	0.0002409	0.001008	3.39	40.35
	FALSE	High	[R].VPQIPYGASVHIEPYTELYHYSSSVITSSSTR.[E]		0.00129044	0.00066018	1	1	2	F1LM84	F1LM84 [555-586]		0	3568.76	0.01	0.73	1.086		1	1		103.7	#DIV/0!	#DIV/0!	#DIV/0!		Not Found	Not Found	High	Peak Found	Peak Found	Peak Found	Peak Found	High	High	0.0002409	5.675e-05	4.51	47.53
High	Master Protein	P06761	Endoplasmic reticulum chaperone BiP OS=Rattus norvegicus OX=10116 GN=Hspa5 PE=1 SV=1	0	43.655	24	12	38	10	72.3	130.87	12	cell communication;cell death;cell differentiation;cell organization and biogenesis;metabolic process;regulation of biological process;response to stimulus;transport	cell surface;cytoplasm;endoplasmic reticulum;membrane;mitochondrion;nucleus;organelle lumen	catalytic activity;nucleotide binding;protein binding	Pf00012, Pf01968, Pf06723	25617	ENSRNOG00000018294.6	Hspa5		Prion diseases; Antigen processing and presentation; Protein processing in endoplasmic reticulum; Protein export; Thyroid hormone synthesis	0	0.65651	12.3797	0.159339	29	43.2	24.2	23.2	23.4	70.1	532.8	54	High	High	Peak Found	High	Peak Found	High	High	High
	Checked	Confidence	Annotated Sequence	Modifications	Qvality PEP	Qvality q-value	# Protein Groups	# Proteins	# PSMs	Master Protein Accessions	Positions in Master Proteins	Modifications in Master Proteins	# Missed Cleavages	Theo. MH+ [Da]	Abundance Ratio: (controle CARD445) / (remplissage)	Abundance Ratio: (LPS) / (remplissage)	Abundance Ratio: (NButGT) / (remplissage)	Abundance Ratio Adj. P-Value: (controle CARD445) / (remplissage)	Abundance Ratio Adj. P-Value: (LPS) / (remplissage)	Abundance Ratio Adj. P-Value: (NButGT) / (remplissage)	Abundances (Grouped): controle CARD445	Abundances (Grouped): LPS	#DIV/0!	#DIV/0!	#DIV/0!	Quan Info	Found in Sample: [S70] F70: Sample, 1, controle CARD445	Found in Sample: [S80] F80: Sample, 2, controle CARD445	Found in Sample: [S58] F58: Sample, 5, LPS	Found in Sample: [S59] F59: Sample, 6, LPS	Found in Sample: [S54] F54: Sample, 1, NButGT	Found in Sample: [S55] F55: Sample, 2, NButGT	Found in Sample: [S56] F56: Sample, 3, remplissage	Found in Sample: [S57] F57: Sample, 4, remplissage	Confidence (by Search Engine): Sequest HT	Percolator q-Value (by Search Engine): Sequest HT	Percolator PEP (by Search Engine): Sequest HT	XCorr (by Search Engine): Sequest HT	Top Apex RT [min]
	FALSE	High	[K].DAGTIAGLNVMR.[I]	1xOxidation [M11]	0.153212	0.0082394	1	1	1	P06761	P06761 [186-197]		0	1233.63	0.647	0.207	0.356	1		1	117.1	37.5	#DIV/0!	#DIV/0!	#DIV/0!		Peak Found	Peak Found	Not Found	Peak Found	Peak Found	Peak Found	High	Peak Found	High	0.003126	0.05359	2.52	32.92
	FALSE	High	[K].DNHLLGTFDLTGIPPAPR.[G]		0.018669	0.00066018	1	1	2	P06761	P06761 [475-492]		0	1934.01	0.096	0.235	0.2		1		25.2	61.4	#DIV/0!	#DIV/0!	#DIV/0!		Not Found	Peak Found	Peak Found	Peak Found	Peak Found	Not Found	High	Peak Found	High	0.0002409	0.00254	3.69	45.74
	FALSE	High	[K].ELEEIVQPIISK.[L]		0.0130591	0.00066018	1	1	2	P06761	P06761 [622-633]		0	1397.79	0.087	0.01	0.01				31.9		#DIV/0!	#DIV/0!	#DIV/0!		High	Peak Found	Not Found	Not Found	Not Found	Not Found	High	Not Found	High	0.0002409	0.001516	2.99	41.23
	FALSE	High	[K].KSDIDEIVLVGGSTR.[I]		0.0023364	0.00066018	1	1	1	P06761	P06761 [353-367]		1	1588.85	0.01	0.01	0.01						#DIV/0!	#DIV/0!	#DIV/0!		Not Found	Not Found	Not Found	Not Found	Not Found	Not Found	High	Not Found	High	0.0002409	0.0001316	3.89	35.01
	FALSE	High	[R].IINEPTAAAIAYGLDK.[GKR]		0.000226172	0.00066018	2	8	11	P63018; P06761	P63018 [172-187]; P06761 [198-213]		0	1659.9	0.075	0.573	0.579	0.165223	1	1	13.5	102.9	#DIV/0!	#DIV/0!	#DIV/0!	Shared	High	High	High	High	High	High	High	High	High	0.0002409	4.804e-06	4.12	42.46
	FALSE	High	[R].IINEPTAAAIAYGLDKR.[E]		0.0592812	0.00300854	1	1	1	P06761	P06761 [198-214]		1	1816	0.01	0.167	0.01					57.2	#DIV/0!	#DIV/0!	#DIV/0!		Not Found	Not Found	Not Found	Peak Found	Not Found	Not Found	High	Peak Found	High	0.001045	0.01333	3.45	38.75
	FALSE	High	[R].ITPSYVAFTPEGER.[L]		0.00534271	0.00066018	1	1	3	P06761	P06761 [61-74]		0	1566.78	0.083	0.046	0.091				27.3	15.2	#DIV/0!	#DIV/0!	#DIV/0!		High	High	Peak Found	Not Found	Peak Found	Peak Found	High	Not Found	High	0.0002409	0.0004266	2.88	36.86
	FALSE	High	[R].NELESYAYSLK.[N]		0.00833222	0.00066018	1	1	2	P06761	P06761 [563-573]		0	1316.64	0.277	0.161	0.01	1			77	44.8	#DIV/0!	#DIV/0!	#DIV/0!		High	Peak Found	Peak Found	Not Found	Not Found	Not Found	High	Peak Found	High	0.0002409	0.000804	3.29	37.17
	FALSE	High	[K].NQLTSNPENTVFDAK.[R]		0.000189479	0.00066018	1	1	4	P06761	P06761 [82-96]		0	1677.81	0.224	0.345	0.424	0.869247	1	1	45	69.2	#DIV/0!	#DIV/0!	#DIV/0!		High	High	Peak Found	Peak Found	Peak Found	High	High	Peak Found	High	0.0002409	3.74e-06	3.94	32.92
	FALSE	High	[K].SQIFSTASDNQPTVTIK.[V]		0.000654159	0.00066018	1	1	5	P06761	P06761 [448-464]		0	1836.93	0.213	0.165	0.609	1	1	1	42.9	33.2	#DIV/0!	#DIV/0!	#DIV/0!		High	High	Peak Found	High	Peak Found	High	Peak Found	High	High	0.0002409	2.175e-05	3.69	34.8
	FALSE	High	[KR].VEIIANDQGNR.[TI]		0.0661872	0.00354001	3	9	4	P63018; P0DMW0; P06761	P63018 [26-36]; P0DMW0 [26-36]; P06761 [50-60]		0	1228.63	0.92	0.048	0.616	1		1	142.4	7.5	#DIV/0!	#DIV/0!	#DIV/0!	Shared	High	High	Peak Found	Not Found	Peak Found	High	High	Peak Found	High	0.001232	0.01558	2.87	23.86
	FALSE	High	[K].VTHAVVTVPAYFNDAQR.[Q]		0.0118566	0.00066018	1	1	2	P06761	P06761 [165-181]		0	1887.97	0.112	0.06	0.01	0.605219			38.3	20.4	#DIV/0!	#DIV/0!	#DIV/0!		Peak Found	Peak Found	Not Found	Peak Found	Not Found	Not Found	High	Peak Found	High	0.0002409	0.001322	3.65	34.68
High	Master Protein	G3V8Q8	RCG40648, isoform CRA_b OS=Rattus norvegicus OX=10116 GN=Sec23ip PE=1 SV=1	0	43.331	16	12	43	12	110.9	140.24	12	cell organization and biogenesis;transport	Golgi	catalytic activity;metal ion binding;protein binding;RNA binding	Pf00536, Pf02862, Pf07647, Pf09770	309010	ENSRNOG00000020411.6	Sec23ip	COPII (Coat Protein 2) Mediated Vesicle Transport		0	2.06093	0.697794	2.25084	42.7	60.7	76.3	136.8	95.6	239.1	62.9	85.8	High	High	High	High	High	High	High	High
	Checked	Confidence	Annotated Sequence	Modifications	Qvality PEP	Qvality q-value	# Protein Groups	# Proteins	# PSMs	Master Protein Accessions	Positions in Master Proteins	Modifications in Master Proteins	# Missed Cleavages	Theo. MH+ [Da]	Abundance Ratio: (controle CARD445) / (remplissage)	Abundance Ratio: (LPS) / (remplissage)	Abundance Ratio: (NButGT) / (remplissage)	Abundance Ratio Adj. P-Value: (controle CARD445) / (remplissage)	Abundance Ratio Adj. P-Value: (LPS) / (remplissage)	Abundance Ratio Adj. P-Value: (NButGT) / (remplissage)	Abundances (Grouped): controle CARD445	Abundances (Grouped): LPS	#DIV/0!	#DIV/0!	#DIV/0!	Quan Info	Found in Sample: [S70] F70: Sample, 1, controle CARD445	Found in Sample: [S80] F80: Sample, 2, controle CARD445	Found in Sample: [S58] F58: Sample, 5, LPS	Found in Sample: [S59] F59: Sample, 6, LPS	Found in Sample: [S54] F54: Sample, 1, NButGT	Found in Sample: [S55] F55: Sample, 2, NButGT	Found in Sample: [S56] F56: Sample, 3, remplissage	Found in Sample: [S57] F57: Sample, 4, remplissage	Confidence (by Search Engine): Sequest HT	Percolator q-Value (by Search Engine): Sequest HT	Percolator PEP (by Search Engine): Sequest HT	XCorr (by Search Engine): Sequest HT	Top Apex RT [min]
	FALSE	High	[K].AALAALTK.[G]		0.131096	0.00655833	1	1	2	G3V8Q8	G3V8Q8 [715-722]		0	758.477	1.698	1.864	1.867	1	1	1	105.7	116	#DIV/0!	#DIV/0!	#DIV/0!		Peak Found	High	Peak Found	Peak Found	High	Peak Found	Peak Found	Peak Found	High	0.002401	0.04265	2.6	24.88
	FALSE	High	[R].AHTSSTQLQEELEK.[V]		1.8335e-05	0.00066018	1	1	8	G3V8Q8	G3V8Q8 [890-903]		0	1600.78	0.223	1.82	1.964	0.411615	1	1	17.8	145.4	#DIV/0!	#DIV/0!	#DIV/0!		High	High	High	High	High	High	High	Peak Found	High	0.0002409	1.366e-07	5.14	24.74
	FALSE	High	[R].FIPYTEEFSEK.[L]		0.0427171	0.00129659	1	1	4	G3V8Q8	G3V8Q8 [352-362]		0	1389.66	0.325	1.151	1.851	0.477867	1	1	30	106.4	#DIV/0!	#DIV/0!	#DIV/0!		High	High	Peak Found	High	Peak Found	Peak Found	Peak Found	High	High	0.0004647	0.008301	2.62	37.98
	FALSE	High	[K].GFFNIYHPLDPVAYR.[L]		0.0211447	0.00066018	1	1	1	G3V8Q8	G3V8Q8 [815-829]		0	1808.91	0.01	1.037	1.328		1	1		123.3	#DIV/0!	#DIV/0!	#DIV/0!		Not Found	Not Found	Peak Found	High	Peak Found	Peak Found	Peak Found	Peak Found	High	0.0002409	0.003033	2.88	47.55
	FALSE	High	[R].LEPMIAPDLDLK.[A]	1xOxidation [M4]	0.0170509	0.00066018	1	1	3	G3V8Q8	G3V8Q8 [830-841]		0	1370.72	100	100	100				298.1	52.8	#DIV/0!	#DIV/0!	#DIV/0!		High	High	Peak Found	High	Peak Found	Peak Found	Not Found	Not Found	High	0.0002409	0.002222	2.59	39.79
	FALSE	High	[K].LSVGAYVSSVR.[V]		0.129728	0.00655833	1	1	1	G3V8Q8	G3V8Q8 [748-758]		0	1137.63	0.169	1.099	1.515	0.373813	1	1	17.9	116.2	#DIV/0!	#DIV/0!	#DIV/0!		Peak Found	Peak Found	Peak Found	High	Peak Found	Peak Found	Peak Found	Peak Found	High	0.002401	0.04199	3.07	34.28
	FALSE	High	[K].IVESPEFSKDEDYLGK.[V]		0.00189162	0.00066018	1	1	6	G3V8Q8	G3V8Q8 [922-937]		1	1855.9	0.231	0.854	1.868	0.802068	1	1	23.4	86.4	#DIV/0!	#DIV/0!	#DIV/0!		Peak Found	High	Peak Found	High	High	Peak Found	Peak Found	High	High	0.0002409	9.806e-05	2.96	33.21
	FALSE	High	[K].QGFISSLK.[S]		0.167147	0.00953287	1	1	4	G3V8Q8	G3V8Q8 [871-878]		0	879.493	1.424	1.564	1.687	1	1	1	100.4	110.2	#DIV/0!	#DIV/0!	#DIV/0!		High	High	Peak Found	High	High	Peak Found	Peak Found	Peak Found	High	0.003548	0.06143	2.48	30.61
	FALSE	High	[R].RLEFPSGETIVMHNPK.[V]		0.0367286	0.00066018	1	1	1	G3V8Q8	G3V8Q8 [379-394]		1	1854.95			100						#DIV/0!	#DIV/0!	#DIV/0!		Not Found	Not Found	Not Found	Not Found	Peak Found	High	Not Found	Not Found	High	0.0002409	0.006669	2.92	33.34
	FALSE	High	[R].RLEFPSGETIVMHNPK.[V]	1xOxidation [M12]	0.00739301	0.00066018	1	1	4	G3V8Q8	G3V8Q8 [379-394]		1	1870.95	0.722	1.31	2.762	1	1	1	49.9	90.5	#DIV/0!	#DIV/0!	#DIV/0!		High	Peak Found	Peak Found	High	High	High	Peak Found	Peak Found	High	0.0002409	0.0006754	4.05	29.75
	FALSE	High	[K].VANQIKEEEEKQVVEAEK.[I]		4.17241e-05	0.00066018	1	1	3	G3V8Q8	G3V8Q8 [904-921]		2	2100.08	1.841	1.737	2.162	1	1	1	109.2	103.1	#DIV/0!	#DIV/0!	#DIV/0!		High	High	Peak Found	High	Peak Found	Peak Found	Peak Found	Peak Found	High	0.0002409	4.391e-07	5.02	24.24
	FALSE	High	[K].VSVAGHSLGSLILFDILSNQK.[D]		0.00501797	0.00066018	1	1	1	G3V8Q8	G3V8Q8 [574-594]		0	2198.22	0.01	1.224	0.974					153.1	#DIV/0!	#DIV/0!	#DIV/0!		Not Found	Not Found	Peak Found	Not Found	High	Peak Found	Not Found	Peak Found	High	0.0002409	0.0003898	4.08	50.63
	FALSE	High	[R].YDVYLYDR.[M]		0.116132	0.00623454	1	1	5	G3V8Q8	G3V8Q8 [316-323]		0	1106.52	0.579	1.213	1.921	1	1	1	49.2	102.9	#DIV/0!	#DIV/0!	#DIV/0!		Peak Found	High	Peak Found	High	High	High	High	Peak Found	High	0.002307	0.0355	2.41	34.28
High	Master Protein	Q6IFU9	Keratin 16 OS=Rattus norvegicus OX=10116 GN=Krt16 PE=1 SV=1	0	41.379	17	9	97	5	50.7	275.07	9	cell differentiation;cell organization and biogenesis;cellular component movement;defense response;regulation of biological process;response to stimulus	cytoskeleton;nucleus	structural molecule activity	Pf00038, Pf07888	303530	ENSRNOG00000014441.3	Krt16	Formation of the cornified envelope		0	7.41	1.26586	6.63326	3.5	6.5	34.9	39.2	72.6	549.6	27	66.8	High	High	High	High	High	High	High	High
	Checked	Confidence	Annotated Sequence	Modifications	Qvality PEP	Qvality q-value	# Protein Groups	# Proteins	# PSMs	Master Protein Accessions	Positions in Master Proteins	Modifications in Master Proteins	# Missed Cleavages	Theo. MH+ [Da]	Abundance Ratio: (controle CARD445) / (remplissage)	Abundance Ratio: (LPS) / (remplissage)	Abundance Ratio: (NButGT) / (remplissage)	Abundance Ratio Adj. P-Value: (controle CARD445) / (remplissage)	Abundance Ratio Adj. P-Value: (LPS) / (remplissage)	Abundance Ratio Adj. P-Value: (NButGT) / (remplissage)	Abundances (Grouped): controle CARD445	Abundances (Grouped): LPS	#DIV/0!	#DIV/0!	#DIV/0!	Quan Info	Found in Sample: [S70] F70: Sample, 1, controle CARD445	Found in Sample: [S80] F80: Sample, 2, controle CARD445	Found in Sample: [S58] F58: Sample, 5, LPS	Found in Sample: [S59] F59: Sample, 6, LPS	Found in Sample: [S54] F54: Sample, 1, NButGT	Found in Sample: [S55] F55: Sample, 2, NButGT	Found in Sample: [S56] F56: Sample, 3, remplissage	Found in Sample: [S57] F57: Sample, 4, remplissage	Confidence (by Search Engine): Sequest HT	Percolator q-Value (by Search Engine): Sequest HT	Percolator PEP (by Search Engine): Sequest HT	XCorr (by Search Engine): Sequest HT	Top Apex RT [min]
	FALSE	High	[K].ASLENSLEETK.[G]		0.00344397	0.00066018	1	3	8	Q6IFU9	Q6IFU9 [344-354]		0	1220.6	0.064	0.902	4.556	0.561497	1	1	3.9	55.3	#DIV/0!	#DIV/0!	#DIV/0!		Peak Found	Peak Found	High	High	High	High	High	High	High	0.0002409	0.0002297	2.9	27.27
	FALSE	High	[K].ASLENSLEETKGR.[Y]		0.00420495	0.00066018	1	3	3	Q6IFU9	Q6IFU9 [344-356]		1	1433.72	0.411	1	3.167	1	1	1	29.5	71.7	#DIV/0!	#DIV/0!	#DIV/0!		Peak Found	High	High	Peak Found	Peak Found	High	Peak Found	Peak Found	High	0.0002409	0.0003043	3.21	24.35
	FALSE	High	[R].GQTGGDVNVEMDAAPGVDLSR.[I]		0.00216933	0.00066018	1	3	4	Q6IFU9	Q6IFU9 [253-273]		0	2087.97		100	100					17.1	#DIV/0!	#DIV/0!	#DIV/0!		Not Found	Not Found	Peak Found	Not Found	High	High	Not Found	High	High	0.0002409	0.0001185	3.23	36.95
	FALSE	High	[R].GQTGGDVNVEMDAAPGVDLSR.[I]	1xOxidation [M11]	0.000164272	0.00066018	1	3	11	Q6IFU9	Q6IFU9 [253-273]		0	2103.96	0.149	0.579	5.143	0.462298	1	1	8.7	33.7	#DIV/0!	#DIV/0!	#DIV/0!		High	High	Peak Found	High	High	High	High	High	High	0.0002409	3.076e-06	3.83	32.58
	FALSE	High	[R].LEQEIATYR.[RS]		0.0375611	0.00066018	4	14	6	Q6IFU9; Q6IFU7; Q6IFU8; Q6IFV1	Q6IFU9 [399-407]; Q6IFU7 [387-395]; Q6IFU8 [377-385]; Q6IFV1 [415-423]		0	1122.58	0.071	0.572	3.917	0.64662	1	1	5.1	41.1	#DIV/0!	#DIV/0!	#DIV/0!	Shared	High	High	Peak Found	Peak Found	High	High	Peak Found	High	High	0.0002409	0.006899	2.71	26.31
	FALSE	High	[R].ILNEMRDQYEQMAEK.[N]	2xOxidation [M5; M12]	0.0454202	0.00129659	1	3	3	Q6IFU9	Q6IFU9 [274-288]		1	1929.87	0.417	0.897	4.704	0.973641	1	1	23.8	51.1	#DIV/0!	#DIV/0!	#DIV/0!		Peak Found	High	Peak Found	Peak Found	Peak Found	High	High	Peak Found	High	0.0004647	0.009039	2.99	22.41
	FALSE	High	[K].NHEEEMLALR.[G]	1xOxidation [M6]	0.0536619	0.0018391	1	1	3	Q6IFU9	Q6IFU9 [243-252]		0	1257.59	0.01	0.964	7.352		1	1		41.4	#DIV/0!	#DIV/0!	#DIV/0!		Not Found	Not Found	High	Peak Found	Peak Found	High	Peak Found	Peak Found	High	0.0006461	0.01152	2.54	22.63
	FALSE	High	[K].TRLEQEIATYR.[RS]		0.0198687	0.00066018	4	11	10	Q6IFU9; Q6IFU7; Q6IFU8; Q6IFV1	Q6IFU9 [397-407]; Q6IFU7 [385-395]; Q6IFU8 [375-385]; Q6IFV1 [413-423]		1	1379.73	0.075	0.649	3.636	0.619301	1	1	5.6	48.4	#DIV/0!	#DIV/0!	#DIV/0!	Shared	High	High	High	High	High	High	High	High	High	0.0002409	0.002767	3.55	29.73
	FALSE	High	[K].TRLEQEIATYRR.[L]		0.0146297	0.00066018	4	10	2	Q6IFU9; Q6IFU7; Q6IFU8; Q6IFV1	Q6IFU9 [397-408]; Q6IFU7 [385-396]; Q6IFU8 [375-386]; Q6IFV1 [413-424]		2	1535.83	0.735	0.516	2.183				66.3	46.6	#DIV/0!	#DIV/0!	#DIV/0!	Shared	High	High	Not Found	Peak Found	Peak Found	Peak Found	Not Found	Peak Found	High	0.0002409	0.00179	3.75	26.61
	FALSE	High	[K].VTMQNLNDR.[L]		0.0903067	0.00433429	4	8	1	Q6IFU9; Q6IFV3; Q6IFV1; Q6IFW6	Q6IFU9 [108-116]; Q6IFV3 [96-104]; Q6IFV1 [124-132]; Q6IFW6 [147-155]		0	1090.53	0.01	1.368	89.644					5.9	#DIV/0!	#DIV/0!	#DIV/0!	Shared	Not Found	Not Found	Not Found	Peak Found	Not Found	High	Not Found	Peak Found	High	0.001684	0.0246	2.62	23.33
	FALSE	High	[K].VTMQNLNDR.[L]	1xOxidation [M3]	0.0275727	0.00066018	4	8	46	Q6IFU9; Q6IFV3; Q6IFV1; Q6IFW6	Q6IFU9 [108-116]; Q6IFV3 [96-104]; Q6IFV1 [124-132]; Q6IFW6 [147-155]		0	1106.53	0.745	0.424	4.727	1	1	1	43.2	24.6	#DIV/0!	#DIV/0!	#DIV/0!	Shared	High	High	Peak Found	High	High	High	High	High	High	0.0002409	0.00441	2.5	18.61
High	Master Protein	G3V6P7	Myosin, heavy polypeptide 9, non-muscle OS=Rattus norvegicus OX=10116 GN=Myh9 PE=1 SV=1	0	40.957	11	15	19	11	226.3	62.8	15	cell differentiation;cell organization and biogenesis;cellular component movement;cellular homeostasis;metabolic process;regulation of biological process;response to stimulus;transport	cytoplasm;cytoskeleton;cytosol;endosome;membrane;mitochondrion;nucleus	catalytic activity;motor activity;nucleotide binding;protein binding;RNA binding;transporter activity	Pf00063, Pf01496, Pf01576, Pf01765, Pf02736, Pf03962, Pf04111, Pf04156, Pf05266, Pf05911, Pf06637, Pf07888, Pf09726, Pf09731, Pf11068, Pf11559, Pf12128, Pf13094, Pf13166	100911597; 25745	ENSRNOG00000004860.6; ENSRNOG00000049236.2	LOC100911597; Myh9; Myh9l1	RHO GTPases activate PAKs	Tight junction; Regulation of actin cytoskeleton	0	8.71357	2.12918	0.643012	7.1	12.8	86.1	87.3	94.1	143.3	289.3	79.9	Peak Found	Peak Found	Peak Found	Peak Found	Peak Found	High	High	Peak Found
	Checked	Confidence	Annotated Sequence	Modifications	Qvality PEP	Qvality q-value	# Protein Groups	# Proteins	# PSMs	Master Protein Accessions	Positions in Master Proteins	Modifications in Master Proteins	# Missed Cleavages	Theo. MH+ [Da]	Abundance Ratio: (controle CARD445) / (remplissage)	Abundance Ratio: (LPS) / (remplissage)	Abundance Ratio: (NButGT) / (remplissage)	Abundance Ratio Adj. P-Value: (controle CARD445) / (remplissage)	Abundance Ratio Adj. P-Value: (LPS) / (remplissage)	Abundance Ratio Adj. P-Value: (NButGT) / (remplissage)	Abundances (Grouped): controle CARD445	Abundances (Grouped): LPS	#DIV/0!	#DIV/0!	#DIV/0!	Quan Info	Found in Sample: [S70] F70: Sample, 1, controle CARD445	Found in Sample: [S80] F80: Sample, 2, controle CARD445	Found in Sample: [S58] F58: Sample, 5, LPS	Found in Sample: [S59] F59: Sample, 6, LPS	Found in Sample: [S54] F54: Sample, 1, NButGT	Found in Sample: [S55] F55: Sample, 2, NButGT	Found in Sample: [S56] F56: Sample, 3, remplissage	Found in Sample: [S57] F57: Sample, 4, remplissage	Confidence (by Search Engine): Sequest HT	Percolator q-Value (by Search Engine): Sequest HT	Percolator PEP (by Search Engine): Sequest HT	XCorr (by Search Engine): Sequest HT	Top Apex RT [min]
	FALSE	High	[R].AGVLAHLEEER.[D]		0.116749	0.00655833	1	3	2	G3V6P7	G3V6P7 [765-775]		0	1223.64	0.01	0.266	0.555		1	1		58.4	#DIV/0!	#DIV/0!	#DIV/0!		Not Found	Not Found	Peak Found	Peak Found	Peak Found	Peak Found	High	Peak Found	High	0.002307	0.0359	3.03	28.92
	FALSE	High	[K].ALELDSNLYR.[I]		0.0979052	0.00485019	1	2	1	G3V6P7	G3V6P7 [746-755]		0	1193.62									#DIV/0!	#DIV/0!	#DIV/0!	No Quan Values	Not Found	Not Found	Not Found	Not Found	Not Found	Not Found	High	Not Found	High	0.001861	0.0276	2.35
	FALSE	High	[R].ELETQISELQEDLESER.[A]		0.0133592	0.00066018	1	2	1	G3V6P7	G3V6P7 [1108-1124]		0	2047.97									#DIV/0!	#DIV/0!	#DIV/0!	No Quan Values	Not Found	Not Found	Not Found	Not Found	Not Found	Not Found	High	Not Found	High	0.0002409	0.001576	3.89
	FALSE	High	[K].EQADFAIEALAK.[A]		0.00435132	0.00066018	2	5	3	G3V6P7; A0A0G2K6S9	G3V6P7 [408-419]; A0A0G2K6S9 [422-433]		0	1305.67	0.064	0.045	0.097				21.4	14.9	#DIV/0!	#DIV/0!	#DIV/0!	Shared	High	High	Peak Found	Peak Found	Peak Found	Peak Found	High	Not Found	High	0.0002409	0.0003183	3.06	40.53
	FALSE	High	[K].KEEELQAALAR.[VL]		0.0315623	0.00066018	2	4	2	G3V6P7; A0A0G2K6S9	G3V6P7 [1081-1091]; A0A0G2K6S9 [1095-1105]		1	1257.68	0.01	0.268	0.794		1	1		52	#DIV/0!	#DIV/0!	#DIV/0!	Shared	Not Found	Not Found	Peak Found	Peak Found	Peak Found	High	High	Peak Found	High	0.0002409	0.00537	3.07	25.2
	FALSE	High	[RK].KFDQLLAEEK.[ATNG]		0.010522	0.00066018	2	8	1	G3V6P7; A0A0G2K6S9	G3V6P7 [1445-1454]; A0A0G2K6S9 [1459-1468]		1	1220.65	0.084	0.412	0.349	0.940129			18.2	89.4	#DIV/0!	#DIV/0!	#DIV/0!	Shared	Peak Found	Peak Found	Not Found	Peak Found	Peak Found	Not Found	High	Peak Found	High	0.0002409	0.001116	3.35	28.38
	FALSE	High	[R].IAQLEEELEEEQGNTELINDR.[L]		0.00377309	0.00066018	1	1	1	G3V6P7	G3V6P7 [1731-1751]		0	2472.17									#DIV/0!	#DIV/0!	#DIV/0!	No Quan Values	Not Found	Not Found	Not Found	Not Found	Not Found	High	Not Found	Not Found	High	0.0002409	0.0002603	4.03
	FALSE	High	[K].IAQLEEQLDNETK.[E]		0.00206071	0.00066018	1	2	1	G3V6P7	G3V6P7 [1816-1828]		0	1530.76	0.303	0.301	0.678		1	1	53.1	52.8	#DIV/0!	#DIV/0!	#DIV/0!		Not Found	Peak Found	Peak Found	Peak Found	Peak Found	Peak Found	High	Peak Found	High	0.0002409	0.0001109	3.76	31.44
	FALSE	High	[R].IIGLDQVAGMSETALPGAFK.[T]	1xOxidation [M10]	0.108381	0.00623454	1	2	1	G3V6P7	G3V6P7 [618-637]		0	2034.06									#DIV/0!	#DIV/0!	#DIV/0!	No Quan Values	Not Found	Not Found	Not Found	Not Found	Not Found	Not Found	High	Not Found	High	0.002307	0.03225	3.15
	FALSE	High	[R].LQQELDDLLVDLDHQR.[Q]		0.00164006	0.00066018	1	2	1	G3V6P7	G3V6P7 [1418-1433]		0	1949.99	0.154	0.117	0.255				40.4	30.8	#DIV/0!	#DIV/0!	#DIV/0!		Not Found	Peak Found	Peak Found	Not Found	Peak Found	Peak Found	High	Not Found	High	0.0002409	8.005e-05	3.88	48.83
	FALSE	High	[K].LQVELDSVTGLLNQSDSK.[S]		0.00305511	0.00066018	1	2	1	G3V6P7	G3V6P7 [1278-1295]		0	1946.01	0.01	0.337	0.01					100.9	#DIV/0!	#DIV/0!	#DIV/0!		Not Found	Not Found	Peak Found	Peak Found	Not Found	Not Found	High	Not Found	High	0.0002409	0.0001935	4.48	48.34
	FALSE	High	[RK].QLLQANPILEAFGNAK.[T]		0.00418103	0.00066018	2	6	1	G3V6P7; A0A0G2K6S9	G3V6P7 [210-225]; A0A0G2K6S9 [224-239]		0	1726.95	0.01	0.01	0.01						#DIV/0!	#DIV/0!	#DIV/0!	Shared	Not Found	Not Found	Not Found	Not Found	Not Found	Not Found	High	Not Found	High	0.0002409	0.0003027	3.9	49.45
	FALSE	High	[K].TDLLLEPYNK.[Y]		0.114299	0.00623454	1	2	1	G3V6P7	G3V6P7 [290-299]		0	1205.64	0.095	0.731	1.035		1	1	13.3	102.2	#DIV/0!	#DIV/0!	#DIV/0!		Peak Found	Not Found	Peak Found	Peak Found	Peak Found	Peak Found	High	Peak Found	High	0.002307	0.03478	2.57	36.94
	FALSE	High	[K].TELEDTLDSTAAQQELR.[S]		0.0408501	0.00066018	1	2	1	G3V6P7	G3V6P7 [1146-1162]		0	1919.92	0.01	0.958	0.751					141.4	#DIV/0!	#DIV/0!	#DIV/0!		Not Found	Not Found	Peak Found	Not Found	Peak Found	Not Found	High	Not Found	High	0.0002409	0.007787	3.83	37.98
	FALSE	High	[K].VSHLLGINVTDFTR.[G]		0.0217511	0.00066018	1	2	1	G3V6P7	G3V6P7 [374-387]		0	1571.85	0.01	1.105	0.01					210	#DIV/0!	#DIV/0!	#DIV/0!		Not Found	Not Found	Peak Found	Not Found	Not Found	Not Found	High	Peak Found	High	0.0002409	0.003138	3.08	41.61
High	Master Protein	P34058	Heat shock protein HSP 90-beta OS=Rattus norvegicus OX=10116 GN=Hsp90ab1 PE=1 SV=4	0	40.753	22	13	36	6	83.2	109.89	13	cell organization and biogenesis;metabolic process;regulation of biological process;response to stimulus	cell surface;cytoplasm;cytosol;extracellular;membrane;mitochondrion;nucleus	enzyme regulator activity;nucleotide binding;protein binding;RNA binding	Pf00183, Pf02518, Pf13589	301252	ENSRNOG00000019834.6	Hsp90ab1	HSP90 chaperone cycle for steroid hormone receptors (SHR); Aryl hydrocarbon receptor signalling; Regulation of actin dynamics for phagocytic cup formation; Neutrophil degranulation; The role of GTSE1 in G2/M progression after G2 checkpoint; The NLRP3 inflammasome; Attenuation phase; Sema3A PAK dependent Axon repulsion; HSF1 activation	Antigen processing and presentation; Prostate cancer; Estrogen signaling pathway; Protein processing in endoplasmic reticulum; PI3K-Akt signaling pathway; Progesterone-mediated oocyte maturation; Pathways in cancer; NOD-like receptor signaling pathway	7	0.52284	3.04585	0.316103	100.2	120.9	60.7	54.9	41.7	69.6	144.2	207.9	High	High	Peak Found	Peak Found	High	High	High	Peak Found
	Checked	Confidence	Annotated Sequence	Modifications	Qvality PEP	Qvality q-value	# Protein Groups	# Proteins	# PSMs	Master Protein Accessions	Positions in Master Proteins	Modifications in Master Proteins	# Missed Cleavages	Theo. MH+ [Da]	Abundance Ratio: (controle CARD445) / (remplissage)	Abundance Ratio: (LPS) / (remplissage)	Abundance Ratio: (NButGT) / (remplissage)	Abundance Ratio Adj. P-Value: (controle CARD445) / (remplissage)	Abundance Ratio Adj. P-Value: (LPS) / (remplissage)	Abundance Ratio Adj. P-Value: (NButGT) / (remplissage)	Abundances (Grouped): controle CARD445	Abundances (Grouped): LPS	#DIV/0!	#DIV/0!	#DIV/0!	Quan Info	Found in Sample: [S70] F70: Sample, 1, controle CARD445	Found in Sample: [S80] F80: Sample, 2, controle CARD445	Found in Sample: [S58] F58: Sample, 5, LPS	Found in Sample: [S59] F59: Sample, 6, LPS	Found in Sample: [S54] F54: Sample, 1, NButGT	Found in Sample: [S55] F55: Sample, 2, NButGT	Found in Sample: [S56] F56: Sample, 3, remplissage	Found in Sample: [S57] F57: Sample, 4, remplissage	Confidence (by Search Engine): Sequest HT	Percolator q-Value (by Search Engine): Sequest HT	Percolator PEP (by Search Engine): Sequest HT	XCorr (by Search Engine): Sequest HT	Top Apex RT [min]
	FALSE	High	[K].ADLINNLGTIAK.[S]		0.00250202	0.00066018	2	3	1	P34058; P82995	P34058 [96-107]; P82995 [101-112]		0	1242.71	2.708	1.236	1.504				168	76.7	#DIV/0!	#DIV/0!	#DIV/0!	Shared	High	Peak Found	Peak Found	Peak Found	Peak Found	Peak Found	Not Found	Peak Found	High	0.0002409	0.0001456	3.3	38.76
	FALSE	High	[R].APFDLFENK.[K]		0.0746681	0.00397823	1	2	1	P34058	P34058 [339-347]		0	1080.54	1.887	0.79	1.232	0.949071		1	153.8	64.4	#DIV/0!	#DIV/0!	#DIV/0!		Peak Found	High	Not Found	Peak Found	Peak Found	Peak Found	Peak Found	Peak Found	High	0.00158	0.01858	2.52	41.99
	FALSE	High	[K].EDQTEYLEER.[R]		0.0158392	0.00066018	2	3	4	P34058; P82995	P34058 [187-196]; P82995 [192-201]		0	1311.57	1.418	0.01	1.439	1		1	147		#DIV/0!	#DIV/0!	#DIV/0!	Shared	High	High	Not Found	Not Found	Peak Found	High	High	Peak Found	High	0.0002409	0.002007	2.7	26.4
	FALSE	High	[K].EGLELPEDEEEK.[K]		0.0184587	0.00066018	2	3	2	P34058; P82995	P34058 [539-550]; P82995 [548-559]		0	1416.64	100	100	100				242.8	63.8	#DIV/0!	#DIV/0!	#DIV/0!	Shared	High	High	Peak Found	Peak Found	Peak Found	Peak Found	Not Found	Not Found	High	0.0002409	0.002489	2.82	31.54
	FALSE	High	[R].ELISNASDALDK.[I]		0.00202572	0.00066018	2	4	7	Q66HD0; P34058	Q66HD0 [103-114]; P34058 [42-53]		0	1275.64	0.48	0.259	0.471	0.973641	1	1	86.8	46.8	#DIV/0!	#DIV/0!	#DIV/0!	Shared	High	High	High	High	High	High	Peak Found	High	High	0.0002409	0.0001082	3.71	30.72
	FALSE	High	[K].EQVANSAFVER.[V]		0.0117894	0.00066018	1	2	6	P34058	P34058 [492-502]		0	1249.62	0.588	0.597	0.73	1	1	1	80.7	81.9	#DIV/0!	#DIV/0!	#DIV/0!		High	High	Peak Found	Peak Found	Peak Found	High	High	Peak Found	High	0.0002409	0.001317	2.68	25.82
	FALSE	High	[R].GVVDSEDLPLNISR.[E]		0.00078082	0.00066018	2	4	3	P34058; P82995	P34058 [379-392]; P82995 [388-401]		0	1513.79	0.502	0.782	0.01	0.6599	1		88	136.9	#DIV/0!	#DIV/0!	#DIV/0!	Shared	High	High	Peak Found	Peak Found	Not Found	Not Found	Peak Found	High	High	0.0002409	2.798e-05	3.59	40.82
	FALSE	High	[K].IDIIPNPQER.[T]		0.0225016	0.00066018	1	2	3	P34058	P34058 [73-82]		0	1194.65	1.85	0.575	0.959	0.973641	1	1	168.8	52.5	#DIV/0!	#DIV/0!	#DIV/0!		High	High	Peak Found	Peak Found	Peak Found	Peak Found	High	Peak Found	High	0.0002409	0.003313	3.46	33.92
	FALSE	High	[R].NPDDITQEEYGEFYK.[S]		0.000503057	0.00066018	1	2	3	P34058	P34058 [292-306]		0	1847.8	1.037	0.459	0.94	1	1	1	120.7	53.4	#DIV/0!	#DIV/0!	#DIV/0!		High	High	Peak Found	Peak Found	High	Peak Found	Peak Found	Peak Found	High	0.0002409	1.492e-05	3.69	38.23
	FALSE	High	[K].SIYYITGESK.[E]		0.10385	0.00585266	1	2	1	P34058	P34058 [482-491]		0	1160.58	0.176	0.01	0.01	0.81127			59.9		#DIV/0!	#DIV/0!	#DIV/0!		Peak Found	High	Not Found	Not Found	Not Found	Not Found	Peak Found	Peak Found	High	0.002197	0.03019	2.34	29.96
	FALSE	High	[R].TLTIVDTGIGMTK.[A]	1xOxidation [M11]	0.00258917	0.00066018	2	3	4	P34058; P82995	P34058 [83-95]; P82995 [88-100]		0	1365.73	3.809	0.549	0.316				268.5	38.7	#DIV/0!	#DIV/0!	#DIV/0!	Shared	High	High	Peak Found	Peak Found	Not Found	Peak Found	Peak Found	Not Found	High	0.0002409	0.0001526	3.07	35.96
	FALSE	High	[R].YHTSQSGDEMTSLSEYVSR.[M]	1xOxidation [M10]	0.000436137	0.00066018	1	2	1	P34058	P34058 [457-475]		0	2192.94	1.489	0.616	1.081	1	1	1	142.3	58.8	#DIV/0!	#DIV/0!	#DIV/0!		High	Peak Found	Peak Found	Peak Found	Peak Found	Peak Found	Peak Found	Peak Found	High	0.0002409	1.221e-05	4.07	29.15
	FALSE	High	[K].YIDQEELNK.[T]		0.102196	0.00585266	2	3	2	P34058; P82995	P34058 [276-284]; P82995 [285-293]		0	1151.56	3.262	2.112	0.945	0.562811		1	178.3	115.4	#DIV/0!	#DIV/0!	#DIV/0!	Shared	High	High	Not Found	Peak Found	Peak Found	Peak Found	Peak Found	Peak Found	High	0.002197	0.02942	2.46	24.07
High	Master Protein	O35077	Glycerol-3-phosphate dehydrogenase [NAD(+)], cytoplasmic OS=Rattus norvegicus OX=10116 GN=Gpd1 PE=1 SV=4	0	39.981	42	11	18	11	37.4	61.06	11	metabolic process;regulation of biological process;response to stimulus;transport	cytoplasm;cytosol;mitochondrion	catalytic activity;nucleotide binding;protein binding	Pf01210, Pf07479	60666	ENSRNOG00000056457.1	Gpd1	Synthesis of PA	Glycerophospholipid metabolism	0	3.68966	72.0187	0.0206333	1.4	1.5	8.2	2.5	5.8	10.1	761.7	8.9	Peak Found	Peak Found	Peak Found	Peak Found	Peak Found	Peak Found	High	Peak Found
	Checked	Confidence	Annotated Sequence	Modifications	Qvality PEP	Qvality q-value	# Protein Groups	# Proteins	# PSMs	Master Protein Accessions	Positions in Master Proteins	Modifications in Master Proteins	# Missed Cleavages	Theo. MH+ [Da]	Abundance Ratio: (controle CARD445) / (remplissage)	Abundance Ratio: (LPS) / (remplissage)	Abundance Ratio: (NButGT) / (remplissage)	Abundance Ratio Adj. P-Value: (controle CARD445) / (remplissage)	Abundance Ratio Adj. P-Value: (LPS) / (remplissage)	Abundance Ratio Adj. P-Value: (NButGT) / (remplissage)	Abundances (Grouped): controle CARD445	Abundances (Grouped): LPS	#DIV/0!	#DIV/0!	#DIV/0!	Quan Info	Found in Sample: [S70] F70: Sample, 1, controle CARD445	Found in Sample: [S80] F80: Sample, 2, controle CARD445	Found in Sample: [S58] F58: Sample, 5, LPS	Found in Sample: [S59] F59: Sample, 6, LPS	Found in Sample: [S54] F54: Sample, 1, NButGT	Found in Sample: [S55] F55: Sample, 2, NButGT	Found in Sample: [S56] F56: Sample, 3, remplissage	Found in Sample: [S57] F57: Sample, 4, remplissage	Confidence (by Search Engine): Sequest HT	Percolator q-Value (by Search Engine): Sequest HT	Percolator PEP (by Search Engine): Sequest HT	XCorr (by Search Engine): Sequest HT	Top Apex RT [min]
	FALSE	High	[K].ANTIGISLIK.[G]		0.061277	0.00300854	1	1	2	O35077	O35077 [111-120]		0	1029.63	0.01	0.038	0.01		1			14.7	#DIV/0!	#DIV/0!	#DIV/0!		Not Found	Not Found	Peak Found	Peak Found	Not Found	Not Found	High	Peak Found	High	0.001045	0.01393	3.03	36.98
	FALSE	High	[R].ELHSILQHK.[G]		0.0903067	0.00433429	1	1	1	O35077	O35077 [305-313]		0	1104.62	0.01	0.01	0.01				1.5		#DIV/0!	#DIV/0!	#DIV/0!		Peak Found	Peak Found	Not Found	Not Found	Peak Found	Peak Found	High	Not Found	High	0.001684	0.02461	2.41	20.03
	FALSE	High	[K].ELMQTPNFR.[I]		0.103296	0.00585266	1	1	1	O35077	O35077 [179-187]		0	1135.56	0.069	0.175	0.129				20	51	#DIV/0!	#DIV/0!	#DIV/0!		Peak Found	Peak Found	Peak Found	Not Found	Peak Found	Peak Found	High	Not Found	High	0.002197	0.02992	2.53	33.26
	FALSE	High	[K].FPLFTAVYK.[V]		0.122436	0.00655833	1	1	2	O35077	O35077 [319-327]		0	1085.6	0.01	0.01	0.041			1			#DIV/0!	#DIV/0!	#DIV/0!		Not Found	Not Found	Not Found	Not Found	Peak Found	Peak Found	High	Peak Found	High	0.002401	0.03836	2.86	45.41
	FALSE	High	[K].GLVDKFPLFTAVYK.[V]		0.0083798	0.00066018	1	1	2	O35077	O35077 [314-327]		1	1597.9	0.01	0.01	0.01						#DIV/0!	#DIV/0!	#DIV/0!		Not Found	Not Found	Not Found	Not Found	Not Found	Not Found	High	Not Found	High	0.0002409	0.0008096	3.28	48.53
	FALSE	High	[R].KLTEIINTQHENVK.[Y]		0.00163073	0.00066018	1	1	4	O35077	O35077 [49-62]		1	1666.91	0.01	0.01	0.01				1.1	1.9	#DIV/0!	#DIV/0!	#DIV/0!		Peak Found	Peak Found	Peak Found	Peak Found	Peak Found	Peak Found	High	Not Found	High	0.0002409	7.917e-05	3.62	22.83
	FALSE	High	[K].LISEVIGESLGIPMSVLMGANIASEVAEEK.[F]		0.0312092	0.00066018	1	1	1	O35077	O35077 [131-160]		0	3086.6	0.01	0.01	0.01						#DIV/0!	#DIV/0!	#DIV/0!		Not Found	Not Found	Not Found	Not Found	Not Found	Not Found	High	Peak Found	High	0.0002409	0.005258	4.22	52.55
	FALSE	High	[K].LPPNVVAVPDVVQAATGADILVFVVPHQFIGK.[I]		4.05497e-05	0.00066018	1	1	1	O35077	O35077 [69-100]		0	3310.86	0.01	0.01	0.01						#DIV/0!	#DIV/0!	#DIV/0!		Not Found	Not Found	Not Found	Not Found	Not Found	Not Found	High	Not Found	High	0.0002409	4.219e-07	5.62	52.3
	FALSE	High	[K].LTEIINTQHENVK.[Y]		0.00286925	0.00066018	1	1	2	O35077	O35077 [50-62]		0	1538.82	0.01	0.01	0.01				2.7	1.5	#DIV/0!	#DIV/0!	#DIV/0!		Not Found	Peak Found	Peak Found	Peak Found	Peak Found	Peak Found	High	Not Found	High	0.0002409	0.0001765	3.8	24.39
	FALSE	High	[K].IVGSNASQLAHFDPR.[V]		0.00100955	0.00066018	1	1	1	O35077	O35077 [21-35]		0	1611.82	0.01	0.145	0.371		1	1		38.3	#DIV/0!	#DIV/0!	#DIV/0!		Not Found	Not Found	Peak Found	Peak Found	Peak Found	Peak Found	High	Peak Found	High	0.0002409	4.02e-05	4.32	31.35
	FALSE	High	[R].VTMWVFEEDIGGR.[K]		0.0122679	0.00066018	1	1	1	O35077	O35077 [36-48]		0	1538.73	0.035	0.232	0.01				11	73.3	#DIV/0!	#DIV/0!	#DIV/0!		Peak Found	Not Found	Peak Found	Not Found	Not Found	Not Found	High	Not Found	High	0.0002409	0.001396	3.67	49.12
High	Master Protein	A0A0G2JSW3	Globin a4 OS=Rattus norvegicus OX=10116 GN=Hbb PE=1 SV=1	0	38.334	54	6	22	2	16	70.61	6	cell organization and biogenesis;metabolic process;regulation of biological process;response to stimulus;transport		antioxidant activity;catalytic activity;metal ion binding;protein binding;transporter activity	Pf00042	24440	ENSRNOG00000058105.1	Hbb	Erythrocytes take up oxygen and release carbon dioxide; Factors involved in megakaryocyte development and platelet production; Erythrocytes take up carbon dioxide and release oxygen; Neutrophil degranulation; Scavenging of heme from plasma		0	0.817416	1.82131	0.797736	54.8	123.2	51.6	93.9	76.6	134.8	213.4	51.6	High	High	High	High	High	High	High	High
	Checked	Confidence	Annotated Sequence	Modifications	Qvality PEP	Qvality q-value	# Protein Groups	# Proteins	# PSMs	Master Protein Accessions	Positions in Master Proteins	Modifications in Master Proteins	# Missed Cleavages	Theo. MH+ [Da]	Abundance Ratio: (controle CARD445) / (remplissage)	Abundance Ratio: (LPS) / (remplissage)	Abundance Ratio: (NButGT) / (remplissage)	Abundance Ratio Adj. P-Value: (controle CARD445) / (remplissage)	Abundance Ratio Adj. P-Value: (LPS) / (remplissage)	Abundance Ratio Adj. P-Value: (NButGT) / (remplissage)	Abundances (Grouped): controle CARD445	Abundances (Grouped): LPS	#DIV/0!	#DIV/0!	#DIV/0!	Quan Info	Found in Sample: [S70] F70: Sample, 1, controle CARD445	Found in Sample: [S80] F80: Sample, 2, controle CARD445	Found in Sample: [S58] F58: Sample, 5, LPS	Found in Sample: [S59] F59: Sample, 6, LPS	Found in Sample: [S54] F54: Sample, 1, NButGT	Found in Sample: [S55] F55: Sample, 2, NButGT	Found in Sample: [S56] F56: Sample, 3, remplissage	Found in Sample: [S57] F57: Sample, 4, remplissage	Confidence (by Search Engine): Sequest HT	Percolator q-Value (by Search Engine): Sequest HT	Percolator PEP (by Search Engine): Sequest HT	XCorr (by Search Engine): Sequest HT	Top Apex RT [min]
	FALSE	High	[R].LLGNMIVIVLGHHLGK.[E]		0.00163073	0.00066018	2	4	1	A0A0G2JSW3; P11517	A0A0G2JSW3 [106-121]; P11517 [106-121]		0	1714.02	0.01	0.01	0.01						#DIV/0!	#DIV/0!	#DIV/0!	Shared	Not Found	Not Found	Not Found	Not Found	Not Found	Not Found	High	Not Found	High	0.0002409	7.938e-05	2.87	48.74
	FALSE	High	[R].LLGNMIVIVLGHHLGK.[E]	1xOxidation [M5]	0.0119921	0.00066018	2	4	2	A0A0G2JSW3; P11517	A0A0G2JSW3 [106-121]; P11517 [106-121]		0	1730.01	0.326	1.613	0.92		1	1	33.8	167.2	#DIV/0!	#DIV/0!	#DIV/0!	Shared	Not Found	Peak Found	High	Peak Found	Peak Found	Peak Found	High	Peak Found	High	0.0002409	0.001342	3.1	42.52
	FALSE	High	[R].LLVVYPWTQR.[YF]		0.0130591	0.00066018	2	4	2	A0A0G2JSW3; P11517	A0A0G2JSW3 [32-41]; P11517 [32-41]		0	1274.73	0.768	0.308	0.963	1	1	1	101.1	40.5	#DIV/0!	#DIV/0!	#DIV/0!	Shared	High	High	Peak Found	Peak Found	Peak Found	Peak Found	Peak Found	Peak Found	High	0.0002409	0.001518	2.9	45.49
	FALSE	High	[K].VINAFNDGLK.[H]		0.0232778	0.00066018	2	3	1	A0A0G2JSW3; P11517	A0A0G2JSW3 [68-77]; P11517 [68-77]		0	1090.59	0.522	0.473	0.788	1	1	1	75	68	#DIV/0!	#DIV/0!	#DIV/0!	Shared	Peak Found	High	Peak Found	Peak Found	Peak Found	Peak Found	Peak Found	Peak Found	High	0.0002409	0.00346	3.22	31.64
	FALSE	High	[K].VNPDDVGGEALGR.[L]		0.00163073	0.00066018	1	2	8	A0A0G2JSW3	A0A0G2JSW3 [19-31]		0	1298.63	0.695	0.703	1.058	1	1	1	80.4	81.4	#DIV/0!	#DIV/0!	#DIV/0!		High	High	High	High	High	High	High	High	High	0.0002409	7.942e-05	3.61	28.35
	FALSE	High	[K].VVAGVASALAHK.[Y]		0.00476698	0.00066018	3	5	4	A0A0G2JSW3; P11517; Q62669	A0A0G2JSW3 [134-145]; P11517 [134-145]; Q62669 [134-145]		0	1122.66	0.206	0.497	0.827	0.772401	1	1	32.5	78.6	#DIV/0!	#DIV/0!	#DIV/0!	Shared	Peak Found	Peak Found	Peak Found	High	High	High	High	Peak Found	High	0.0002409	0.0003646	3.14	24.95
	FALSE	High	[R].YFDSFGDLSSASAIMGNPK.[V]		0.00263388	0.00066018	1	2	1	A0A0G2JSW3	A0A0G2JSW3 [42-60]		0	2006.92	0.116	0.01	0.01	0.689702			41.5		#DIV/0!	#DIV/0!	#DIV/0!		Peak Found	Peak Found	Not Found	Not Found	Not Found	Not Found	High	Peak Found	High	0.0002409	0.0001569	4.03	46.95
	FALSE	High	[R].YFDSFGDLSSASAIMGNPK.[V]	1xOxidation [M15]	5.65485e-06	0.00066018	1	2	3	A0A0G2JSW3	A0A0G2JSW3 [42-60]		0	2022.91	2.059	0.504	0.399				207.9	50.9	#DIV/0!	#DIV/0!	#DIV/0!		High	High	Peak Found	Peak Found	Peak Found	Peak Found	Peak Found	Not Found	High	0.0002409	2.589e-08	3.95	43.54
High	Master Protein	P11980	Pyruvate kinase PKM OS=Rattus norvegicus OX=10116 GN=Pkm PE=1 SV=3	0	38.298	29	12	30	1	57.8	91.61	12	cell death;cell organization and biogenesis;metabolic process;response to stimulus	cytoplasm;cytosol;mitochondrion;nucleus	catalytic activity;metal ion binding;nucleotide binding;protein binding;RNA binding	Pf00224, Pf02887	25630	ENSRNOG00000011329.7	Pkm	Glycolysis; Neutrophil degranulation	Viral carcinogenesis; Purine metabolism; Glycolysis / Gluconeogenesis; Central carbon metabolism in cancer; Biosynthesis of amino acids; Metabolic pathways; Pyruvate metabolism; Glucagon signaling pathway; Type II diabetes mellitus; Carbon metabolism	11	0.67247	8.089	0.292859	33.7	58.2	26.7	35.1	43.6	102.8	453.8	46.1	High	Peak Found	Not Found	Peak Found	Peak Found	High	Peak Found	Peak Found
	Checked	Confidence	Annotated Sequence	Modifications	Qvality PEP	Qvality q-value	# Protein Groups	# Proteins	# PSMs	Master Protein Accessions	Positions in Master Proteins	Modifications in Master Proteins	# Missed Cleavages	Theo. MH+ [Da]	Abundance Ratio: (controle CARD445) / (remplissage)	Abundance Ratio: (LPS) / (remplissage)	Abundance Ratio: (NButGT) / (remplissage)	Abundance Ratio Adj. P-Value: (controle CARD445) / (remplissage)	Abundance Ratio Adj. P-Value: (LPS) / (remplissage)	Abundance Ratio Adj. P-Value: (NButGT) / (remplissage)	Abundances (Grouped): controle CARD445	Abundances (Grouped): LPS	#DIV/0!	#DIV/0!	#DIV/0!	Quan Info	Found in Sample: [S70] F70: Sample, 1, controle CARD445	Found in Sample: [S80] F80: Sample, 2, controle CARD445	Found in Sample: [S58] F58: Sample, 5, LPS	Found in Sample: [S59] F59: Sample, 6, LPS	Found in Sample: [S54] F54: Sample, 1, NButGT	Found in Sample: [S55] F55: Sample, 2, NButGT	Found in Sample: [S56] F56: Sample, 3, remplissage	Found in Sample: [S57] F57: Sample, 4, remplissage	Confidence (by Search Engine): Sequest HT	Percolator q-Value (by Search Engine): Sequest HT	Percolator PEP (by Search Engine): Sequest HT	XCorr (by Search Engine): Sequest HT	Top Apex RT [min]
	FALSE	High	[R].AATESFASDPILYRPVAVALDTK.[G]		0.000840978	0.00066018	2	2	3	A0A0G2JVG3; P11980	A0A0G2JVG3 [93-115]; P11980 [93-115]		0	2435.28	0.046	0.302	0.486		1	1	10	65.8	#DIV/0!	#DIV/0!	#DIV/0!	Shared	Not Found	Peak Found	Peak Found	Peak Found	High	Peak Found	High	High	High	0.0002409	3.106e-05	4.59	46.55
	FALSE	High	[R].EAEAAVFHR.[L]		0.0542599	0.0018391	1	1	2	P11980	P11980 [384-392]		0	1029.51	1.415	1.897	1.637	1		1	95.2	127.5	#DIV/0!	#DIV/0!	#DIV/0!		High	Peak Found	Not Found	Peak Found	Peak Found	High	Peak Found	Peak Found	High	0.0006461	0.01174	2.97	21.17
	FALSE	High	[K].FGVEQDVDMVFASFIR.[K]	1xOxidation [M9]	0.106093	0.00623454	2	2	1	A0A0G2JVG3; P11980	A0A0G2JVG3 [231-246]; P11980 [231-246]		0	1875.89	0.01	0.411	1.023					67.5	#DIV/0!	#DIV/0!	#DIV/0!	Shared	Not Found	Not Found	Not Found	Peak Found	Peak Found	Not Found	High	Peak Found	High	0.002307	0.03112	2.87	51.98
	FALSE	High	[K].GADYLVTEVENGGSLGSK.[K]		0.000953527	0.00066018	2	3	1	A0A0G2JVG3; P11980	A0A0G2JVG3 [189-206]; P11980 [189-206]		0	1795.87	0.069	0.4	0.484		1	1	14.2	82	#DIV/0!	#DIV/0!	#DIV/0!	Shared	Peak Found	Not Found	Peak Found	Peak Found	Peak Found	Peak Found	High	Peak Found	High	0.0002409	3.718e-05	4.07	40.6
	FALSE	High	[R].GDLGIEIPAEK.[V]		0.036935	0.00066018	2	3	8	P12928; P11980	P12928 [338-348]; P11980 [295-305]		0	1141.61	0.515	0.234	0.534	1	1	1	90.2	41	#DIV/0!	#DIV/0!	#DIV/0!	Shared	High	High	High	High	High	High	High	Peak Found	High	0.0002409	0.006715	2.53	35.39
	FALSE	High	[K].GDYPLEAVR.[M]		0.132476	0.00703386	2	3	1	A0A0G2JVG3; P11980	A0A0G2JVG3 [326-334]; P11980 [368-376]		0	1019.52	0.452	0.296	0.741	1	1	1	72.6	47.6	#DIV/0!	#DIV/0!	#DIV/0!	Shared	High	Peak Found	Peak Found	Peak Found	Peak Found	Peak Found	Peak Found	Peak Found	High	0.002559	0.04343	1.68	30.44
	FALSE	High	[K].GVNLPGAAVDLPAVSEK.[D]		0.0223748	0.00066018	2	3	1	A0A0G2JVG3; P11980	A0A0G2JVG3 [208-224]; P11980 [208-224]		0	1636.89	0.072	0.01	0.01				27		#DIV/0!	#DIV/0!	#DIV/0!	Shared	High	Peak Found	Not Found	Not Found	Not Found	Not Found	Peak Found	Not Found	High	0.0002409	0.003285	2.14	41.42
	FALSE	High	[K].KGVNLPGAAVDLPAVSEK.[D]		0.0143012	0.00066018	2	3	2	A0A0G2JVG3; P11980	A0A0G2JVG3 [207-224]; P11980 [207-224]		1	1764.99	0.044	0.01	0.039				16.4		#DIV/0!	#DIV/0!	#DIV/0!	Shared	Peak Found	Peak Found	Not Found	Not Found	Peak Found	Peak Found	High	Not Found	High	0.0002409	0.001736	4.02	36.04
	FALSE	High	[R].LDIDSAPITAR.[N]		0.0576659	0.0018391	2	3	6	A0A0G2JVG3; P11980	A0A0G2JVG3 [33-43]; P11980 [33-43]		0	1171.63	0.13	0.26	0.412	0.855899	1	1	28.9	57.6	#DIV/0!	#DIV/0!	#DIV/0!	Shared	High	High	Peak Found	High	High	High	High	Peak Found	High	0.0006461	0.01276	2.94	32.84
	FALSE	High	[R].LNFSHGTHEYHAETIK.[N]		0.000259392	0.00066018	2	3	2	A0A0G2JVG3; P11980	A0A0G2JVG3 [74-89]; P11980 [74-89]		0	1883.9	0.01	0.245	0.205		1	1		67.7	#DIV/0!	#DIV/0!	#DIV/0!	Shared	Not Found	Not Found	Peak Found	Peak Found	Peak Found	Peak Found	High	Peak Found	High	0.0002409	5.845e-06	5.2	24.1
	FALSE	High	[K].ITLDNAYMEK.[C]	1xOxidation [M8]	0.0349208	0.00066018	2	3	2	A0A0G2JVG3; P11980	A0A0G2JVG3 [142-151]; P11980 [142-151]		0	1213.58	0.516	0.01	0.124	1			125.9		#DIV/0!	#DIV/0!	#DIV/0!	Shared	High	Peak Found	Not Found	Not Found	Peak Found	Not Found	High	Peak Found	High	0.0002409	0.006206	2.47	27.99
	FALSE	High	[K].IYVDDGLISLQVK.[E]		0.010582	0.00066018	2	3	1	A0A0G2JVG3; P11980	A0A0G2JVG3 [174-186]; P11980 [174-186]		0	1462.82	0.125	0.01	0.509			1	30.6		#DIV/0!	#DIV/0!	#DIV/0!	Shared	Peak Found	Not Found	Not Found	Not Found	Peak Found	Peak Found	High	Peak Found	High	0.0002409	0.00113	2.98	45.78
High	Master Protein	A0A0G2JSH5	Serum albumin OS=Rattus norvegicus OX=10116 GN=Alb PE=1 SV=1	0	37.68	17	10	108	1	68.7	378.85	10	cell communication;regulation of biological process;response to stimulus;transport	cytoplasm;endoplasmic reticulum;extracellular;Golgi;nucleus	DNA binding;metal ion binding;protein binding	Pf00273	24186	ENSRNOG00000002911.5	Alb	Post-translational protein phosphorylation; Regulation of Insulin-like Growth Factor (IGF) transport and uptake by Insulin-like Growth Factor Binding Proteins (IGFBPs); Platelet degranulation ; Transport of organic anions; HDL remodeling; Recycling of bile acids and salts; Scavenging of heme from plasma	Thyroid hormone synthesis	9	1.22159	6.44884	0.160476	51.2	19.2	22.6	63.4	30.1	58.9	484.2	70.4	High	High	High	High	High	High	High	High
	Checked	Confidence	Annotated Sequence	Modifications	Qvality PEP	Qvality q-value	# Protein Groups	# Proteins	# PSMs	Master Protein Accessions	Positions in Master Proteins	Modifications in Master Proteins	# Missed Cleavages	Theo. MH+ [Da]	Abundance Ratio: (controle CARD445) / (remplissage)	Abundance Ratio: (LPS) / (remplissage)	Abundance Ratio: (NButGT) / (remplissage)	Abundance Ratio Adj. P-Value: (controle CARD445) / (remplissage)	Abundance Ratio Adj. P-Value: (LPS) / (remplissage)	Abundance Ratio Adj. P-Value: (NButGT) / (remplissage)	Abundances (Grouped): controle CARD445	Abundances (Grouped): LPS	#DIV/0!	#DIV/0!	#DIV/0!	Quan Info	Found in Sample: [S70] F70: Sample, 1, controle CARD445	Found in Sample: [S80] F80: Sample, 2, controle CARD445	Found in Sample: [S58] F58: Sample, 5, LPS	Found in Sample: [S59] F59: Sample, 6, LPS	Found in Sample: [S54] F54: Sample, 1, NButGT	Found in Sample: [S55] F55: Sample, 2, NButGT	Found in Sample: [S56] F56: Sample, 3, remplissage	Found in Sample: [S57] F57: Sample, 4, remplissage	Confidence (by Search Engine): Sequest HT	Percolator q-Value (by Search Engine): Sequest HT	Percolator PEP (by Search Engine): Sequest HT	XCorr (by Search Engine): Sequest HT	Top Apex RT [min]
	FALSE	High	[K].APQVSTPTLVEAAR.[N]		0.00052059	0.00066018	2	2	7	P02770; A0A0G2JSH5	P02770 [439-452]; A0A0G2JSH5 [439-452]		0	1439.79	1.057	0.799	1.505	1	1	1	96.9	73.3	#DIV/0!	#DIV/0!	#DIV/0!	Shared	High	High	Peak Found	High	High	High	High	High	High	0.0002409	1.573e-05	3.43	31.88
	FALSE	High	[K].DVFLGTFLYEYSR.[R]		0.00510453	0.00066018	2	2	5	P02770; A0A0G2JSH5	P02770 [348-360]; A0A0G2JSH5 [348-360]		0	1609.79	0.01	0.599	0.964		1	1		93.5	#DIV/0!	#DIV/0!	#DIV/0!	Shared	Not Found	Not Found	High	High	High	High	High	Peak Found	High	0.0002409	0.0004	3.73	51.35
	FALSE	High	[R].FKDLGEQHFK.[G]		0.0249102	0.00066018	2	2	3	P02770; A0A0G2JSH5	P02770 [35-44]; A0A0G2JSH5 [35-44]		1	1248.64	0.138	0.644	1.532	0.373813	1	1	16.7	77.7	#DIV/0!	#DIV/0!	#DIV/0!	Shared	Peak Found	High	Peak Found	Peak Found	Peak Found	Peak Found	High	Peak Found	High	0.0002409	0.003831	3.35	22.36
	FALSE	High	[R].FPNAEFAEITK.[L]		0.00172652	0.00066018	2	2	9	P02770; A0A0G2JSH5	P02770 [247-257]; A0A0G2JSH5 [247-257]		0	1266.64	0.747	0.628	1.379	1	1	1	79.6	66.9	#DIV/0!	#DIV/0!	#DIV/0!	Shared	High	High	High	Peak Found	High	High	High	High	High	0.0002409	8.595e-05	3.43	37.81
	FALSE	High	[K].GLVLIAFSQYLQK.[C]		0.00501797	0.00066018	2	2	1	P02770; A0A0G2JSH5	P02770 [45-57]; A0A0G2JSH5 [45-57]		0	1479.86	0.01	0.233	0.307					60.5	#DIV/0!	#DIV/0!	#DIV/0!	Shared	Not Found	Not Found	Peak Found	Peak Found	Peak Found	Peak Found	High	Not Found	High	0.0002409	0.0003899	3.08	50.44
	FALSE	High	[K].KQTALAELVK.[H]		0.0216285	0.00066018	2	2	3	P02770; A0A0G2JSH5	P02770 [549-558]; A0A0G2JSH5 [549-558]		1	1100.67	0.358	0.01	0.01				105.4		#DIV/0!	#DIV/0!	#DIV/0!	Shared	High	High	Not Found	Not Found	Not Found	Not Found	High	Not Found	High	0.0002409	0.003135	3.68	26.17
	FALSE	High	[K].LGEYGFQNAILVR.[Y]		0.000322249	0.00066018	1	1	72	A0A0G2JSH5	A0A0G2JSH5 [422-434]		0	1479.8	0.148	0.191	0.197	0.814761	1	1	38.6	49.7	#DIV/0!	#DIV/0!	#DIV/0!		High	High	High	High	High	High	High	High	High	0.0002409	7.986e-06	3.99	43.93
	FALSE	High	[K].LVQEVTDFAK.[T]		0.0459292	0.00129659	2	2	3	P02770; A0A0G2JSH5	P02770 [66-75]; A0A0G2JSH5 [66-75]		0	1149.62	0.367	0.575	1.205	0.787022	1	1	46.7	73.1	#DIV/0!	#DIV/0!	#DIV/0!	Shared	High	High	Peak Found	Peak Found	High	Peak Found	Peak Found	Peak Found	High	0.0004647	0.009187	2.44	32.2
	FALSE	High	[K].QTALAELVK.[H]		0.0672872	0.00354001	2	2	2	P02770; A0A0G2JSH5	P02770 [550-558]; A0A0G2JSH5 [550-558]		0	972.572	8.816	2.181	1.125	0.602391	1		268.7	66.5	#DIV/0!	#DIV/0!	#DIV/0!	Shared	High	High	Peak Found	Peak Found	Not Found	Peak Found	Peak Found	Peak Found	High	0.001232	0.01602	2.88	32.47
	FALSE	High	[R].RHPDYSVSLLLR.[L]		0.00710402	0.00066018	2	2	3	P02770; A0A0G2JSH5	P02770 [361-372]; A0A0G2JSH5 [361-372]		1	1455.81	0.01	0.411	0.786		1	1		74.8	#DIV/0!	#DIV/0!	#DIV/0!	Shared	Not Found	Not Found	Peak Found	High	Peak Found	Peak Found	High	High	High	0.0002409	0.0006407	3.95	34.53
High	Master Protein	Q6P0K8	Junction plakoglobin OS=Rattus norvegicus OX=10116 GN=Jup PE=1 SV=1	0	37.36	19	10	42	10	81.7	134.63	10	cell organization and biogenesis;cellular component movement;regulation of biological process;response to stimulus	cytoplasm;cytoskeleton;cytosol;membrane;nucleus	protein binding;signal transducer activity;structural molecule activity	Pf00514	81679	ENSRNOG00000015380.6	Jup	VEGFR2 mediated vascular permeability; Formation of the cornified envelope; Adherens junctions interactions; Neutrophil degranulation	Acute myeloid leukemia; Transcriptional misregulation in cancer; Pathways in cancer; Arrhythmogenic right ventricular cardiomyopathy (ARVC)	0	4.18483	1.67497	3.66937	8.9	12.2	31.7	56.6	51.7	491	56.5	91.4	High	High	High	High	High	High	High	High
	Checked	Confidence	Annotated Sequence	Modifications	Qvality PEP	Qvality q-value	# Protein Groups	# Proteins	# PSMs	Master Protein Accessions	Positions in Master Proteins	Modifications in Master Proteins	# Missed Cleavages	Theo. MH+ [Da]	Abundance Ratio: (controle CARD445) / (remplissage)	Abundance Ratio: (LPS) / (remplissage)	Abundance Ratio: (NButGT) / (remplissage)	Abundance Ratio Adj. P-Value: (controle CARD445) / (remplissage)	Abundance Ratio Adj. P-Value: (LPS) / (remplissage)	Abundance Ratio Adj. P-Value: (NButGT) / (remplissage)	Abundances (Grouped): controle CARD445	Abundances (Grouped): LPS	#DIV/0!	#DIV/0!	#DIV/0!	Quan Info	Found in Sample: [S70] F70: Sample, 1, controle CARD445	Found in Sample: [S80] F80: Sample, 2, controle CARD445	Found in Sample: [S58] F58: Sample, 5, LPS	Found in Sample: [S59] F59: Sample, 6, LPS	Found in Sample: [S54] F54: Sample, 1, NButGT	Found in Sample: [S55] F55: Sample, 2, NButGT	Found in Sample: [S56] F56: Sample, 3, remplissage	Found in Sample: [S57] F57: Sample, 4, remplissage	Confidence (by Search Engine): Sequest HT	Percolator q-Value (by Search Engine): Sequest HT	Percolator PEP (by Search Engine): Sequest HT	XCorr (by Search Engine): Sequest HT	Top Apex RT [min]
	FALSE	High	[R].ALMGSPQLVAAVVR.[T]	1xOxidation [M3]	0.00338553	0.00066018	1	1	7	Q6P0K8	Q6P0K8 [178-191]		0	1427.8	0.171	0.636	1.967	0.772401	1	1	18.1	67.4	#DIV/0!	#DIV/0!	#DIV/0!		High	High	High	High	Peak Found	High	Peak Found	High	High	0.0002409	0.0002235	3.28	38.04
	FALSE	High	[R].HVAAGTQQPYTDGVR.[M]		0.0149656	0.00066018	1	1	7	Q6P0K8	Q6P0K8 [541-555]		0	1599.79	0.213	0.717	3.663	1	1	1	15.2	51.3	#DIV/0!	#DIV/0!	#DIV/0!		Peak Found	Peak Found	Peak Found	High	Peak Found	High	Peak Found	High	High	0.0002409	0.001842	2.99	20.63
	FALSE	High	[R].LAEPSQLLK.[S]		0.0942881	0.00433429	1	1	3	Q6P0K8	Q6P0K8 [116-124]		0	998.588	0.306	0.627	2.278	1	1	1	29.1	59.6	#DIV/0!	#DIV/0!	#DIV/0!		Peak Found	Peak Found	High	High	High	Peak Found	Peak Found	Peak Found	High	0.001684	0.02616	2.8	31.28
	FALSE	High	[K].LLNDEDPVVVTK.[A]		0.00390445	0.00066018	1	1	4	Q6P0K8	Q6P0K8 [150-161]		0	1341.73	0.262	0.568	2.28	0.921213	1	1	25.5	55.3	#DIV/0!	#DIV/0!	#DIV/0!		High	High	Peak Found	Peak Found	Peak Found	High	Peak Found	High	High	0.0002409	0.0002727	3.01	31.8
	FALSE	High	[R].LNTIPLFVQLLYSSVENIQR.[V]		0.0231466	0.00066018	1	1	2	Q6P0K8	Q6P0K8 [583-602]		0	2347.3			100						#DIV/0!	#DIV/0!	#DIV/0!		Not Found	Not Found	Not Found	Not Found	Not Found	High	Not Found	Not Found	High	0.0002409	0.003447	4.58	52.92
	FALSE	High	[R].LNYGIPAIVK.[L]		0.104406	0.00585266	1	1	1	Q6P0K8	Q6P0K8 [478-487]		0	1087.65	0.283	0.706	2.418	0.973641	1	1	25.7	64.1	#DIV/0!	#DIV/0!	#DIV/0!		Peak Found	Peak Found	Peak Found	Peak Found	Peak Found	High	Peak Found	Peak Found	High	0.002197	0.03029	2.24	39.18
	FALSE	High	[R].NEGTATYAAAVLFR.[I]		0.0017765	0.00066018	1	1	4	Q6P0K8	Q6P0K8 [638-651]		0	1483.75	0.062	0.47	1.8		1	1	7.5	56.4	#DIV/0!	#DIV/0!	#DIV/0!		Peak Found	Not Found	Peak Found	High	Peak Found	High	High	Peak Found	High	0.0002409	8.924e-05	3.9	43.5
	FALSE	High	[K].SAIVHLINYQDDAELATR.[A]		0.00107498	0.00066018	1	1	5	Q6P0K8	Q6P0K8 [125-142]		0	2029.03	0.01	0.484	2.051		1	1		54.8	#DIV/0!	#DIV/0!	#DIV/0!		Not Found	Not Found	High	High	High	Peak Found	High	High	High	0.0002409	4.376e-05	3.81	38.79
	FALSE	High	[K].TLVTQNSGVEALIHAILR.[A]		0.000140801	0.00066018	1	1	3	Q6P0K8	Q6P0K8 [427-444]		0	1935.1	0.01	0.825	1.986			1		86.6	#DIV/0!	#DIV/0!	#DIV/0!		Not Found	Not Found	Peak Found	Not Found	High	High	Peak Found	High	High	0.0002409	2.454e-06	3.75	50.72
	FALSE	High	[R].VSVELTNSLFK.[H]		0.011394	0.00066018	1	1	6	Q6P0K8	Q6P0K8 [664-674]		0	1236.68	0.01	0.562	2.49		1	1		55.4	#DIV/0!	#DIV/0!	#DIV/0!		Not Found	Not Found	Peak Found	High	High	High	High	High	High	0.0002409	0.001253	3.32	41.33
High	Master Protein	G3V7K1	Myomesin 2 OS=Rattus norvegicus OX=10116 GN=Myom2 PE=1 SV=1	0	37.142	11	10	31	10	164.6	101.22	10	cell organization and biogenesis	mitochondrion	protein binding;structural molecule activity	Pf00041, Pf00047, Pf07679, Pf07686, Pf13895, Pf13927	306616	ENSRNOG00000011754.6	Myom2			0	1.55894	0.732946	2.53247	37.9	83.4	87.3	101.8	107.5	243.5	70.4	68.2	High	High	High	High	High	High	High	High
	Checked	Confidence	Annotated Sequence	Modifications	Qvality PEP	Qvality q-value	# Protein Groups	# Proteins	# PSMs	Master Protein Accessions	Positions in Master Proteins	Modifications in Master Proteins	# Missed Cleavages	Theo. MH+ [Da]	Abundance Ratio: (controle CARD445) / (remplissage)	Abundance Ratio: (LPS) / (remplissage)	Abundance Ratio: (NButGT) / (remplissage)	Abundance Ratio Adj. P-Value: (controle CARD445) / (remplissage)	Abundance Ratio Adj. P-Value: (LPS) / (remplissage)	Abundance Ratio Adj. P-Value: (NButGT) / (remplissage)	Abundances (Grouped): controle CARD445	Abundances (Grouped): LPS	#DIV/0!	#DIV/0!	#DIV/0!	Quan Info	Found in Sample: [S70] F70: Sample, 1, controle CARD445	Found in Sample: [S80] F80: Sample, 2, controle CARD445	Found in Sample: [S58] F58: Sample, 5, LPS	Found in Sample: [S59] F59: Sample, 6, LPS	Found in Sample: [S54] F54: Sample, 1, NButGT	Found in Sample: [S55] F55: Sample, 2, NButGT	Found in Sample: [S56] F56: Sample, 3, remplissage	Found in Sample: [S57] F57: Sample, 4, remplissage	Confidence (by Search Engine): Sequest HT	Percolator q-Value (by Search Engine): Sequest HT	Percolator PEP (by Search Engine): Sequest HT	XCorr (by Search Engine): Sequest HT	Top Apex RT [min]
	FALSE	High	[R].AVLEEAEFQR.[K]		0.0361161	0.00066018	1	1	2	G3V7K1	G3V7K1 [1112-1121]		0	1191.6	0.343	1.261	2.131	0.57631	1	1	28.9	106.6	#DIV/0!	#DIV/0!	#DIV/0!		Peak Found	Peak Found	Peak Found	High	Peak Found	High	Peak Found	Peak Found	High	0.0002409	0.006499	2.78	30.87
	FALSE	High	[R].AVNASGPGKPSDTSEPVLVEARPGTK.[E]		3.9634e-05	0.00066018	1	1	3	G3V7K1	G3V7K1 [889-914]		0	2564.33	1.644	0.01	1.777	1			148.7		#DIV/0!	#DIV/0!	#DIV/0!		High	High	Not Found	Not Found	Not Found	Peak Found	Peak Found	Peak Found	High	0.0002409	4.069e-07	5.59	25.09
	FALSE	High	[K].AVNAVGTSENSQESEVIK.[V]		0.000120684	0.00066018	1	1	8	G3V7K1	G3V7K1 [686-703]		0	1861.91	0.795	1.519	2.435	1	1	1	55.3	105.7	#DIV/0!	#DIV/0!	#DIV/0!		High	High	High	High	High	High	High	High	High	0.0002409	1.976e-06	4.01	26.3
	FALSE	High	[R].FVVHGLTTGEQYIFR.[V]		0.00791596	0.00066018	1	1	1	G3V7K1	G3V7K1 [669-683]		0	1766.92	0.432	1.868	2.591	0.999962	1	1	29.3	126.8	#DIV/0!	#DIV/0!	#DIV/0!		Peak Found	Peak Found	Peak Found	High	Peak Found	Peak Found	Peak Found	Peak Found	High	0.0002409	0.0007477	3.69	41.49
	FALSE	High	[K].HGLSDPSEITPPIQAQDMIVVPSAPGR.[V]	1xOxidation [M18]	0.0283607	0.00066018	1	1	5	G3V7K1	G3V7K1 [591-617]		0	2828.42	100	100	100				57.9	148.6	#DIV/0!	#DIV/0!	#DIV/0!		High	High	Peak Found	High	High	High	Not Found	Not Found	High	0.0002409	0.004604	3.94	40.72
	FALSE	High	[R].LQAIHLEGEK.[E]		0.0994944	0.00585266	1	1	1	G3V7K1	G3V7K1 [486-495]		0	1137.63	0.01	1.291	3.052		1	1		96.6	#DIV/0!	#DIV/0!	#DIV/0!		Not Found	Not Found	Peak Found	Peak Found	Peak Found	High	Peak Found	Peak Found	High	0.002197	0.02833	3.03	24.9
	FALSE	High	[R].ISDAVAALDPVDLR.[R]		0.00143009	0.00066018	1	1	3	G3V7K1	G3V7K1 [471-484]		0	1454.78	0.284	1.04	2.175	0.352997	1	1	25.2	92.5	#DIV/0!	#DIV/0!	#DIV/0!		Peak Found	Peak Found	Peak Found	High	High	High	Peak Found	Peak Found	High	0.0002409	6.588e-05	3.46	43.41
	FALSE	High	[K].NQSSLVLIGDAFR.[A]		0.000252091	0.00066018	1	1	2	G3V7K1	G3V7K1 [1099-1111]		0	1419.76	0.844	1.078	2.038	1	1	1	68	87	#DIV/0!	#DIV/0!	#DIV/0!		High	High	Peak Found	Peak Found	Peak Found	Peak Found	Peak Found	Peak Found	High	0.0002409	5.608e-06	3.62	45.62
	FALSE	High	[K].VIGGLPDVVTIMEGK.[T]	1xOxidation [M12]	0.00760658	0.00066018	1	1	2	G3V7K1	G3V7K1 [1347-1361]		0	1543.84	2.13	2.735	2.971				96.4	123.8	#DIV/0!	#DIV/0!	#DIV/0!		High	High	Peak Found	Peak Found	Peak Found	Peak Found	Peak Found	Not Found	High	0.0002409	0.0007058	3.12	42.62
	FALSE	High	[R].YAVFDLAEGK.[S]		0.0560929	0.0018391	1	1	4	G3V7K1	G3V7K1 [570-579]		0	1112.56	1.13	1.312	2.411	1	1	1	77.2	89.7	#DIV/0!	#DIV/0!	#DIV/0!		Peak Found	Peak Found	Peak Found	High	High	High	Peak Found	High	High	0.0006461	0.01228	2.31	39.43
High	Master Protein	Q4FZU2	Keratin, type II cytoskeletal 6A OS=Rattus norvegicus OX=10116 GN=Krt6a PE=1 SV=1	0	37.087	14	9	139	4	59.2	384.69	9	metabolic process;response to stimulus		catalytic activity;motor activity;structural molecule activity	Pf00038, Pf01576, Pf04111, Pf04156, Pf05957, Pf12128, Pf13166	683313; 100365213		LOC683313; LOC100365213			1	2.5668	1.57729	6.12	11.2	13.5	22.3	41.1	44.6	567.4	31.5	68.5	High	High	High	High	High	High	High	High
	Checked	Confidence	Annotated Sequence	Modifications	Qvality PEP	Qvality q-value	# Protein Groups	# Proteins	# PSMs	Master Protein Accessions	Positions in Master Proteins	Modifications in Master Proteins	# Missed Cleavages	Theo. MH+ [Da]	Abundance Ratio: (controle CARD445) / (remplissage)	Abundance Ratio: (LPS) / (remplissage)	Abundance Ratio: (NButGT) / (remplissage)	Abundance Ratio Adj. P-Value: (controle CARD445) / (remplissage)	Abundance Ratio Adj. P-Value: (LPS) / (remplissage)	Abundance Ratio Adj. P-Value: (NButGT) / (remplissage)	Abundances (Grouped): controle CARD445	Abundances (Grouped): LPS	#DIV/0!	#DIV/0!	#DIV/0!	Quan Info	Found in Sample: [S70] F70: Sample, 1, controle CARD445	Found in Sample: [S80] F80: Sample, 2, controle CARD445	Found in Sample: [S58] F58: Sample, 5, LPS	Found in Sample: [S59] F59: Sample, 6, LPS	Found in Sample: [S54] F54: Sample, 1, NButGT	Found in Sample: [S55] F55: Sample, 2, NButGT	Found in Sample: [S56] F56: Sample, 3, remplissage	Found in Sample: [S57] F57: Sample, 4, remplissage	Confidence (by Search Engine): Sequest HT	Percolator q-Value (by Search Engine): Sequest HT	Percolator PEP (by Search Engine): Sequest HT	XCorr (by Search Engine): Sequest HT	Top Apex RT [min]
	FALSE	High	[R].AEAESWYQTK.[SY]		0.0436815	0.00129659	4	6	1	A0A0G2JUG1; A0A0G2JW69; Q6IG05; Q4FZU2	A0A0G2JUG1 [338-347]; A0A0G2JW69 [284-293]; Q6IG05 [327-336]; Q4FZU2 [339-348]		0	1212.55	0.01	1.7	4.108					99.9	#DIV/0!	#DIV/0!	#DIV/0!	Shared	Not Found	Not Found	Peak Found	Not Found	Peak Found	High	Not Found	Peak Found	High	0.0004647	0.00857	2.99	27.26
	FALSE	High	[K].FASFIDKVR.[F]		0.115518	0.00623454	9	24	1	A0A0G2JZQ9; A0A0G2JW69; Q6IG05; Q6P6Q2; A0A0G2K6P7; Q6IMF3; D3ZXB7; Q4FZU2; Q10758	A0A0G2JZQ9 [178-186]; A0A0G2JW69 [107-115]; Q6IG05 [151-159]; Q6P6Q2 [175-183]; A0A0G2K6P7 [157-165]; Q6IMF3 [190-198]; D3ZXB7 [142-150]; Q4FZU2 [163-171]; Q10758 [102-110]		1	1082.6	34.114	1.007	0.01				377.8	11.1	#DIV/0!	#DIV/0!	#DIV/0!	Shared	High	Peak Found	Peak Found	Not Found	Not Found	Not Found	Peak Found	Not Found	High	0.002307	0.03545	2.4	30.21
	FALSE	High	[K].LALDVEIATYR.[KT]		0.0087703	0.00066018	5	11	20	Q6IG05; Q6P6Q2; A0A0G2K6P7; A0A0G2JWX4; Q4FZU2	Q6IG05 [433-443]; Q6P6Q2 [457-467]; A0A0G2K6P7 [437-447]; A0A0G2JWX4 [490-500]; Q4FZU2 [445-455]		0	1263.69	0.01	0.538	2.613		1	1	0.5	51.8	#DIV/0!	#DIV/0!	#DIV/0!	Shared	Not Found	Peak Found	High	High	High	High	High	High	High	0.0002409	0.0008639	3.62	42.32
	FALSE	High	[K].LEGLEDALQK.[A]		0.0439259	0.00129659	1	1	2	Q4FZU2	Q4FZU2 [416-425]		0	1115.59	0.1	0.534	3.711		1	1	7.5	40	#DIV/0!	#DIV/0!	#DIV/0!		Not Found	Peak Found	Peak Found	Peak Found	Peak Found	High	Peak Found	High	High	0.0004647	0.008612	2.76	33.6
	FALSE	High	[R].SLDLDSIIAEVK.[A]		0.000937334	0.00066018	5	9	39	A0A0G2JUG1; A0A0G2JW69; Q6IG05; Q6P6Q2; Q4FZU2	A0A0G2JUG1 [315-326]; A0A0G2JW69 [261-272]; Q6IG05 [304-315]; Q6P6Q2 [328-339]; Q4FZU2 [316-327]		0	1302.72	0.06	0.535	2.306	0.60012	1	1	6.1	54.8	#DIV/0!	#DIV/0!	#DIV/0!	Shared	High	High	High	High	High	High	High	High	High	0.0002409	3.613e-05	3.8	49.64
	FALSE	High	[R].TAAENEFVTLK.[K]		0.0124788	0.00066018	1	1	7	Q4FZU2	Q4FZU2 [250-260]		0	1222.63	0.051	0.709	4.731	0.477867	1	1	3.1	43.7	#DIV/0!	#DIV/0!	#DIV/0!		Peak Found	Peak Found	High	High	High	High	High	High	High	0.0002409	0.001429	3.38	32.05
	FALSE	High	[R].TAAENEFVTLKK.[D]		0.00591996	0.00066018	1	1	10	Q4FZU2	Q4FZU2 [250-261]		1	1350.73	0.554	1.262	5.999	1	1	1	25.1	57.3	#DIV/0!	#DIV/0!	#DIV/0!		High	High	High	High	High	High	Peak Found	High	High	0.0002409	0.0004958	3.6	26.15
	FALSE	High	[K].TLNNKFASFIDKVR.[F]		0.0788544	0.00433429	7	15	2	A0A0G2JZQ9; A0A0G2JW69; Q6IG05; Q6P6Q2; A0A0G2K6P7; Q4FZU2; Q10758	A0A0G2JZQ9 [173-186]; A0A0G2JW69 [102-115]; Q6IG05 [146-159]; Q6P6Q2 [170-183]; A0A0G2K6P7 [152-165]; Q4FZU2 [158-171]; Q10758 [97-110]		2	1652.91	0.01	0.574	1.234		1	1		81.7	#DIV/0!	#DIV/0!	#DIV/0!	Shared	Not Found	Not Found	Peak Found	High	Peak Found	High	Peak Found	Peak Found	High	0.001684	0.02019	2.16	36.7
	FALSE	High	[K].YEELQITAGR.[H]		0.00572094	0.00066018	1	1	57	Q4FZU2	Q4FZU2 [349-358]		0	1179.6	0.265	0.64	3.354	1	1	1	20.2	48.7	#DIV/0!	#DIV/0!	#DIV/0!		High	High	High	High	High	High	High	High	High	0.0002409	0.000472	3.01	30.44
High	Master Protein	A0A0G2JZF0	SEC24 homolog C, COPII coat complex component OS=Rattus norvegicus OX=10116 GN=Sec24c PE=1 SV=1	0	36.868	17	11	38	11	114.6	118.59	11	cell organization and biogenesis;transport	cytoplasm;cytosol;membrane	metal ion binding;protein binding	Pf00626, Pf04810, Pf04811, Pf04815, Pf08033, Pf09770		ENSRNOG00000009042.7		MHC class II antigen presentation; Cargo concentration in the ER; COPII (Coat Protein 2) Mediated Vesicle Transport; Antigen Presentation: Folding, assembly and peptide loading of class I MHC		0	0.819506	0.959815	3.12882	29.3	128.6	40.6	88.8	172	216.6	56	68.2	High	High	High	High	High	High	High	High
	Checked	Confidence	Annotated Sequence	Modifications	Qvality PEP	Qvality q-value	# Protein Groups	# Proteins	# PSMs	Master Protein Accessions	Positions in Master Proteins	Modifications in Master Proteins	# Missed Cleavages	Theo. MH+ [Da]	Abundance Ratio: (controle CARD445) / (remplissage)	Abundance Ratio: (LPS) / (remplissage)	Abundance Ratio: (NButGT) / (remplissage)	Abundance Ratio Adj. P-Value: (controle CARD445) / (remplissage)	Abundance Ratio Adj. P-Value: (LPS) / (remplissage)	Abundance Ratio Adj. P-Value: (NButGT) / (remplissage)	Abundances (Grouped): controle CARD445	Abundances (Grouped): LPS	#DIV/0!	#DIV/0!	#DIV/0!	Quan Info	Found in Sample: [S70] F70: Sample, 1, controle CARD445	Found in Sample: [S80] F80: Sample, 2, controle CARD445	Found in Sample: [S58] F58: Sample, 5, LPS	Found in Sample: [S59] F59: Sample, 6, LPS	Found in Sample: [S54] F54: Sample, 1, NButGT	Found in Sample: [S55] F55: Sample, 2, NButGT	Found in Sample: [S56] F56: Sample, 3, remplissage	Found in Sample: [S57] F57: Sample, 4, remplissage	Confidence (by Search Engine): Sequest HT	Percolator q-Value (by Search Engine): Sequest HT	Percolator PEP (by Search Engine): Sequest HT	XCorr (by Search Engine): Sequest HT	Top Apex RT [min]
	FALSE	High	[R].AVITSLLDQIPEMFADTR.[E]	1xOxidation [M13]	0.0661872	0.00354001	1	2	1	A0A0G2JZF0	A0A0G2JZF0 [558-575]		0	2036.04	0.01	0.69	1.303		1	1		92.2	#DIV/0!	#DIV/0!	#DIV/0!		Not Found	Not Found	Peak Found	Peak Found	Peak Found	High	Peak Found	Peak Found	High	0.001232	0.01565	3.4	50.48
	FALSE	High	[R].ETETVFAPVIQAGMEALK.[A]	1xOxidation [M14]	0.000202918	0.00066018	1	2	2	A0A0G2JZF0	A0A0G2JZF0 [576-593]		0	1949.99	0.379	0.754	1.912	0.953516	1	1	37.5	74.6	#DIV/0!	#DIV/0!	#DIV/0!		High	Peak Found	Peak Found	Peak Found	High	Peak Found	Peak Found	Peak Found	High	0.0002409	4.148e-06	3.21	49.06
	FALSE	High	[R].GPQPNYESPYPGAPTFGTQPGPPQPLPPK.[R]		0.00522227	0.00066018	1	2	3	A0A0G2JZF0	A0A0G2JZF0 [253-281]		0	3016.48	100		100				214.1		#DIV/0!	#DIV/0!	#DIV/0!		High	High	Not Found	Not Found	Peak Found	Not Found	Not Found	Not Found	High	0.0002409	0.0004141	4.51	41.57
	FALSE	High	[R].GQVPPLVTTNFLVK.[D]		0.00471293	0.00066018	1	2	3	A0A0G2JZF0	A0A0G2JZF0 [313-326]		0	1512.88	1.167	0.923	2.905	1	1	1	77.9	61.6	#DIV/0!	#DIV/0!	#DIV/0!		High	High	Peak Found	Peak Found	High	Peak Found	Peak Found	Peak Found	High	0.0002409	0.0003579	2.56	45.3
	FALSE	High	[R].GSEPFVTGVR.[G]		0.0903067	0.00433429	1	2	1	A0A0G2JZF0	A0A0G2JZF0 [303-312]		0	1048.54	1.48	1.114	2.882	1	1	1	91.4	68.8	#DIV/0!	#DIV/0!	#DIV/0!		Peak Found	High	Peak Found	Peak Found	Peak Found	Peak Found	Peak Found	Peak Found	High	0.001684	0.02454	2.4	28.55
	FALSE	High	[K].LFLFHTSLPIAEAPGK.[L]		0.0283607	0.00066018	1	2	4	A0A0G2JZF0	A0A0G2JZF0 [601-616]		0	1740.97	0.265	0.737	2.436		1	1	23.8	66.4	#DIV/0!	#DIV/0!	#DIV/0!		Not Found	Peak Found	Peak Found	High	High	High	Peak Found	High	High	0.0002409	0.004614	3.47	45.79
	FALSE	High	[R].LPPEEASPYVVDHGESGPLR.[C]		0.00022877	0.00066018	1	2	6	A0A0G2JZF0	A0A0G2JZF0 [367-386]		0	2149.06	0.575	0.7	2.162	1	1	1	51.8	63.1	#DIV/0!	#DIV/0!	#DIV/0!		High	High	Peak Found	High	High	Peak Found	Peak Found	High	High	0.0002409	4.894e-06	3.37	32.87
	FALSE	High	[K].QAQVPLAAVIKPLAR.[L]		0.0263564	0.00066018	1	2	1	A0A0G2JZF0	A0A0G2JZF0 [352-366]		0	1574.97	2.082	0.854	3.153	0.973641	1	1	117.5	48.2	#DIV/0!	#DIV/0!	#DIV/0!		Peak Found	High	Peak Found	Peak Found	Peak Found	Peak Found	Peak Found	Peak Found	High	0.0002409	0.00413	3.42	39.13
	FALSE	High	[K].SDVLQPGAEVTTDDR.[A]		0.000632129	0.00066018	1	2	6	A0A0G2JZF0	A0A0G2JZF0 [876-890]		0	1602.76	100	100	100				62	33.6	#DIV/0!	#DIV/0!	#DIV/0!		High	High	High	High	High	Not Found	Not Found	High	High	0.0002409	2.069e-05	3.09	29.64
	FALSE	High	[K].SPLDSTTEPPAVR.[A]		0.0064116	0.00066018	1	2	8	A0A0G2JZF0	A0A0G2JZF0 [919-931]		0	1369.7	0.781	0.808	2.597	1	1	1	60.2	62.4	#DIV/0!	#DIV/0!	#DIV/0!		High	High	Peak Found	High	High	High	High	High	High	0.0002409	0.000554	3.5	27.84
	FALSE	High	[K].TLFQPQTGTYQTLAK.[E]		0.00626712	0.00066018	1	2	3	A0A0G2JZF0	A0A0G2JZF0 [633-647]		0	1696.89	100	100	100				36.8	120.2	#DIV/0!	#DIV/0!	#DIV/0!		High	High	Not Found	Peak Found	High	Peak Found	Not Found	Not Found	High	0.0002409	0.0005372	2.61	36.84
High	Master Protein	P06238	Alpha-2-macroglobulin OS=Rattus norvegicus OX=10116 GN=A2m PE=2 SV=2	0	36.527	12	13	29	12	163.7	89.66	13	cell differentiation;cell organization and biogenesis;defense response;regulation of biological process;response to stimulus	extracellular	enzyme regulator activity;protein binding	Pf00207, Pf01835, Pf07677, Pf07678, Pf07703, Pf10569, Pf11974, Pf13249	24153; 100911545	ENSRNOG00000028896.4; ENSRNOG00000045772.2	A2m; LOC100911545	Intrinsic Pathway of Fibrin Clot Formation; HDL assembly; Rho GTPase cycle; Platelet degranulation ; Degradation of the extracellular matrix	Complement and coagulation cascades	0	0.850452	0.903004	2.13444	78.4	109.5	51.9	107.9	131.8	176.2	84.3	60	High	High	Peak Found	Peak Found	High	High	Peak Found	High
	Checked	Confidence	Annotated Sequence	Modifications	Qvality PEP	Qvality q-value	# Protein Groups	# Proteins	# PSMs	Master Protein Accessions	Positions in Master Proteins	Modifications in Master Proteins	# Missed Cleavages	Theo. MH+ [Da]	Abundance Ratio: (controle CARD445) / (remplissage)	Abundance Ratio: (LPS) / (remplissage)	Abundance Ratio: (NButGT) / (remplissage)	Abundance Ratio Adj. P-Value: (controle CARD445) / (remplissage)	Abundance Ratio Adj. P-Value: (LPS) / (remplissage)	Abundance Ratio Adj. P-Value: (NButGT) / (remplissage)	Abundances (Grouped): controle CARD445	Abundances (Grouped): LPS	#DIV/0!	#DIV/0!	#DIV/0!	Quan Info	Found in Sample: [S70] F70: Sample, 1, controle CARD445	Found in Sample: [S80] F80: Sample, 2, controle CARD445	Found in Sample: [S58] F58: Sample, 5, LPS	Found in Sample: [S59] F59: Sample, 6, LPS	Found in Sample: [S54] F54: Sample, 1, NButGT	Found in Sample: [S55] F55: Sample, 2, NButGT	Found in Sample: [S56] F56: Sample, 3, remplissage	Found in Sample: [S57] F57: Sample, 4, remplissage	Confidence (by Search Engine): Sequest HT	Percolator q-Value (by Search Engine): Sequest HT	Percolator PEP (by Search Engine): Sequest HT	XCorr (by Search Engine): Sequest HT	Top Apex RT [min]
	FALSE	High	[K].AIAYLNTGYQR.[Q]		0.0110746	0.00066018	1	1	2	P06238	P06238 [1002-1012]		0	1269.66	0.343	1.692	0.657				37.2	183.3	#DIV/0!	#DIV/0!	#DIV/0!		High	High	Not Found	Peak Found	Peak Found	Not Found	Peak Found	Not Found	High	0.0002409	0.001202	3.29	31.38
	FALSE	High	[K].ESLVFAQTDKPIYKPGQTVR.[F]		0.00902351	0.00066018	1	1	2	P06238	P06238 [129-148]		0	2277.22	0.472	0.464	1.632				52.9	52.1	#DIV/0!	#DIV/0!	#DIV/0!		Not Found	High	Peak Found	Peak Found	High	Peak Found	Not Found	Peak Found	High	0.0002409	0.0008968	3.67	31.76
	FALSE	High	[K].FQVNNNNQLLLQR.[V]		0.00295229	0.00066018	1	1	2	P06238	P06238 [1288-1300]		0	1600.86	100	100	100				105.9	112.7	#DIV/0!	#DIV/0!	#DIV/0!		High	High	Peak Found	Peak Found	Peak Found	Peak Found	Not Found	Not Found	High	0.0002409	0.0001837	3.48	35.43
	FALSE	High	[K].LPSDVVEESAR.[A]		0.0147967	0.00066018	1	1	6	P06238	P06238 [933-943]		0	1201.61	0.835	0.85	2.083	1	1	1	70.1	71.3	#DIV/0!	#DIV/0!	#DIV/0!		High	High	Peak Found	Peak Found	High	High	Peak Found	High	High	0.0002409	0.00182	2.92	27.12
	FALSE	High	[K].LSFVNVDSHFR.[Q]		0.0750771	0.00397823	1	1	2	P06238	P06238 [353-363]		0	1320.67	0.628	0.46	2.154	1	1	1	59.2	43.4	#DIV/0!	#DIV/0!	#DIV/0!		High	Peak Found	Peak Found	Peak Found	High	Peak Found	Peak Found	Peak Found	High	0.00158	0.01872	2.23	35.36
	FALSE	High	[K].QLSFPLSSEPTQGSYK.[V]		0.00200273	0.00066018	1	1	1	P06238	P06238 [192-207]		0	1768.88	0.958	0.719	1.122				100.9	75.7	#DIV/0!	#DIV/0!	#DIV/0!		Peak Found	Peak Found	Peak Found	Peak Found	High	Peak Found	Peak Found	Not Found	High	0.0002409	0.0001058	3.14	38.49
	FALSE	High	[K].RQEYEMQLDVHAK.[I]	1xOxidation [M6]	0.0390626	0.00066018	1	1	1	P06238	P06238 [316-328]		1	1662.79	2.436	0.708	1.784	0.507126	1	1	164.4	47.8	#DIV/0!	#DIV/0!	#DIV/0!		High	Peak Found	Peak Found	Peak Found	Peak Found	Peak Found	Peak Found	Peak Found	High	0.0002409	0.00726	2.93	21.09
	FALSE	High	[R].SESNMAIADVK.[M]	1xOxidation [M5]	0.0272635	0.00066018	1	1	2	P06238	P06238 [1372-1382]		0	1180.55	100		100				337.3		#DIV/0!	#DIV/0!	#DIV/0!		High	High	Not Found	Not Found	Peak Found	Peak Found	Not Found	Not Found	High	0.0002409	0.004356	2.79	21.69
	FALSE	High	[R].SSGSLLNNAMK.[G]	1xOxidation [M10]	0.0129851	0.00066018	2	4	2	P06238; P14046	P06238 [1080-1090]; P14046 [1085-1095]		0	1137.56	18.962	1.519	2.423	0.390273	1	1	317.3	25.4	#DIV/0!	#DIV/0!	#DIV/0!	Shared	High	High	Peak Found	Peak Found	Peak Found	Peak Found	Peak Found	Peak Found	High	0.0002409	0.001509	3.06	22.09
	FALSE	High	[R].TVEHPFSVEEFVLPK.[F]		0.00123989	0.00066018	1	1	5	P06238	P06238 [217-231]		0	1757.91	0.872	0.614	1.717	1	1	1	83	58.4	#DIV/0!	#DIV/0!	#DIV/0!		High	High	Peak Found	Peak Found	Peak Found	High	Peak Found	High	High	0.0002409	5.391e-05	4.34	43.8
	FALSE	High	[R].VAVQLEASPDFLAAPEEK.[E]		0.032645	0.00066018	1	1	1	P06238	P06238 [822-839]		0	1913.99	0.55	0.667	2.08		1	1	51.2	62.1	#DIV/0!	#DIV/0!	#DIV/0!		Peak Found	Not Found	Peak Found	Peak Found	High	Peak Found	Peak Found	Peak Found	High	0.0002409	0.005619	3.48	43.91
	FALSE	High	[K].VFTNSNIR.[K]		0.0984323	0.00485019	1	1	2	P06238	P06238 [682-689]		0	950.505	18.33	4.648	3.21	0.629425		1	269.7	68.4	#DIV/0!	#DIV/0!	#DIV/0!		High	High	Not Found	Peak Found	Peak Found	Peak Found	Peak Found	Peak Found	High	0.001861	0.02798	2.02	22.3
	FALSE	High	[K].VYDYYEKDEFAVAK.[Y]		0.0864825	0.00433429	1	1	1	P06238	P06238 [1447-1460]		1	1739.82	100	100	100				162.7	76.2	#DIV/0!	#DIV/0!	#DIV/0!		Peak Found	High	Peak Found	Peak Found	Peak Found	Peak Found	Not Found	Not Found	High	0.001684	0.02306	2.89	32.74
High	Master Protein	B5DFC9	Nidogen-2 OS=Rattus norvegicus OX=10116 GN=Nid2 PE=2 SV=1	0	36.403	11	10	28	10	152.9	96.44	10		cell surface;extracellular;membrane	metal ion binding;protein binding	Pf00008, Pf00058, Pf00086, Pf06119, Pf06247, Pf07474, Pf07645, Pf08450, Pf12662, Pf12947, Pf14670	302248		Nid2			0	1.9654	0.492275	1.77518	42.2	99.4	142.4	135.9	77.4	165.8	76.6	60.4	High	High	High	High	High	High	High	High
	Checked	Confidence	Annotated Sequence	Modifications	Qvality PEP	Qvality q-value	# Protein Groups	# Proteins	# PSMs	Master Protein Accessions	Positions in Master Proteins	Modifications in Master Proteins	# Missed Cleavages	Theo. MH+ [Da]	Abundance Ratio: (controle CARD445) / (remplissage)	Abundance Ratio: (LPS) / (remplissage)	Abundance Ratio: (NButGT) / (remplissage)	Abundance Ratio Adj. P-Value: (controle CARD445) / (remplissage)	Abundance Ratio Adj. P-Value: (LPS) / (remplissage)	Abundance Ratio Adj. P-Value: (NButGT) / (remplissage)	Abundances (Grouped): controle CARD445	Abundances (Grouped): LPS	#DIV/0!	#DIV/0!	#DIV/0!	Quan Info	Found in Sample: [S70] F70: Sample, 1, controle CARD445	Found in Sample: [S80] F80: Sample, 2, controle CARD445	Found in Sample: [S58] F58: Sample, 5, LPS	Found in Sample: [S59] F59: Sample, 6, LPS	Found in Sample: [S54] F54: Sample, 1, NButGT	Found in Sample: [S55] F55: Sample, 2, NButGT	Found in Sample: [S56] F56: Sample, 3, remplissage	Found in Sample: [S57] F57: Sample, 4, remplissage	Confidence (by Search Engine): Sequest HT	Percolator q-Value (by Search Engine): Sequest HT	Percolator PEP (by Search Engine): Sequest HT	XCorr (by Search Engine): Sequest HT	Top Apex RT [min]
	FALSE	High	[R].ASLEAGAEPETIITSGLISPEGLAIDHFR.[R]		0.000202918	0.00066018	1	3	2	B5DFC9	B5DFC9 [1190-1218]		0	2994.54	0.01	2.017	1.079		1	1		197	#DIV/0!	#DIV/0!	#DIV/0!		Not Found	Not Found	High	Peak Found	High	Peak Found	Peak Found	Peak Found	High	0.0002409	4.145e-06	4.79	49.8
	FALSE	High	[K].DSGQLTDEYLPEQR.[S]		0.000111412	0.00066018	1	1	7	B5DFC9	B5DFC9 [1365-1378]		0	1650.76	1.169	1.458	1.517	1	1	1	90.9	113.4	#DIV/0!	#DIV/0!	#DIV/0!		High	High	High	High	High	Peak Found	High	High	High	0.0002409	1.76e-06	4.11	35.03
	FALSE	High	[R].EALYFSLTNTEQSVK.[N]		0.121792	0.00655833	1	3	2	B5DFC9	B5DFC9 [239-253]		0	1729.86									#DIV/0!	#DIV/0!	#DIV/0!	No Quan Values	Not Found	Not Found	High	Not Found	Not Found	Not Found	Not Found	Not Found	High	0.002401	0.03814	3.27
	FALSE	High	[R].EDTSQAVLSLAAR.[Y]		0.000386854	0.00066018	1	3	2	B5DFC9	B5DFC9 [126-138]		0	1360.71	0.762	2.269	1.273				57.5	171.1	#DIV/0!	#DIV/0!	#DIV/0!		High	High	Peak Found	Peak Found	Peak Found	Not Found	Peak Found	Not Found	High	0.0002409	1.028e-05	3.65	37.43
	FALSE	High	[R].EILPNYPESGHVPPLSGGR.[Y]		0.0153091	0.00066018	1	3	1	B5DFC9	B5DFC9 [460-478]		0	2019.03	2.109	2.852	1.943	0.874289	1		106.7	144.3	#DIV/0!	#DIV/0!	#DIV/0!		Peak Found	Peak Found	High	Peak Found	Not Found	Peak Found	Peak Found	Peak Found	High	0.0002409	0.001908	4.94	35.29
	FALSE	High	[R].ESLLEHYGGTPR.[D]		0.0953087	0.00433429	1	3	5	B5DFC9	B5DFC9 [1045-1056]		0	1358.67	0.607	1.714	1.803	1	1	1	47.3	133.8	#DIV/0!	#DIV/0!	#DIV/0!		High	High	High	High	Peak Found	Peak Found	Peak Found	Peak Found	High	0.001684	0.02663	3.38	28.62
	FALSE	High	[R].HLAVPATQQLTVDR.[A]		0.00141385	0.00066018	1	3	4	B5DFC9	B5DFC9 [731-744]		0	1548.85	0.586	1.301	0.969	1	1	1	60.8	135	#DIV/0!	#DIV/0!	#DIV/0!		High	High	Peak Found	High	Peak Found	High	Peak Found	Peak Found	High	0.0002409	6.496e-05	3.58	29.16
	FALSE	High	[R].KVLFHTDLVNPR.[A]		0.0194238	0.00066018	1	3	1	B5DFC9	B5DFC9 [1242-1253]		1	1438.82	0.425	1.738	2.47				30.2	123.4	#DIV/0!	#DIV/0!	#DIV/0!		Peak Found	High	Peak Found	Peak Found	Peak Found	Peak Found	Peak Found	Not Found	High	0.0002409	0.00267	3.63	28.76
	FALSE	High	[K].IETSSLDGENRR.[I]		0.0431967	0.00129659	1	3	3	B5DFC9	B5DFC9 [1276-1287]		1	1376.68	100	100	100				184.1	35.1	#DIV/0!	#DIV/0!	#DIV/0!		High	High	Peak Found	Peak Found	Not Found	Peak Found	Not Found	Not Found	High	0.0004647	0.008392	2.73	19.29
	FALSE	High	[R].YVVGLEDHVSSK.[D]		0.0142203	0.00066018	1	3	1	B5DFC9	B5DFC9 [479-490]		0	1332.68	0.694	2.171	2.14	1	1	1	46.3	144.6	#DIV/0!	#DIV/0!	#DIV/0!		Peak Found	Peak Found	High	Peak Found	Peak Found	Peak Found	Peak Found	Peak Found	High	0.0002409	0.001718	2.39	26.03
High	Master Protein	P82995	Heat shock protein HSP 90-alpha OS=Rattus norvegicus OX=10116 GN=Hsp90aa1 PE=1 SV=3	0	36.337	18	11	21	5	84.8	61.53	11	cell death;cell organization and biogenesis;cellular component movement;metabolic process;regulation of biological process;response to stimulus;transport	cell surface;cytoplasm;cytosol;membrane;nucleus	catalytic activity;enzyme regulator activity;nucleotide binding;protein binding;RNA binding	Pf00183, Pf02518, Pf13589	299331; 103692716	ENSRNOG00000007219.7; ENSRNOG00000059714.1	Hsp90aa1; LOC103692716	VEGFR2 mediated vascular permeability; Tetrahydrobiopterin (BH4) synthesis, recycling, salvage and regulation; Regulation of PLK1 Activity at G2/M Transition; HSP90 chaperone cycle for steroid hormone receptors (SHR); Regulation of actin dynamics for phagocytic cup formation; AURKA Activation by TPX2; Neutrophil degranulation; Recruitment of mitotic centrosome proteins and complexes; The role of …	Antigen processing and presentation; Prostate cancer; Estrogen signaling pathway; Protein processing in endoplasmic reticulum; PI3K-Akt signaling pathway; Progesterone-mediated oocyte maturation; Pathways in cancer; NOD-like receptor signaling pathway	0	0.237113	2.56187	0.444735	184.7	193.6	75	14.7	36.6	65.6	111.3	118.5	High	High	Peak Found	Peak Found	Peak Found	High	Peak Found	Peak Found
	Checked	Confidence	Annotated Sequence	Modifications	Qvality PEP	Qvality q-value	# Protein Groups	# Proteins	# PSMs	Master Protein Accessions	Positions in Master Proteins	Modifications in Master Proteins	# Missed Cleavages	Theo. MH+ [Da]	Abundance Ratio: (controle CARD445) / (remplissage)	Abundance Ratio: (LPS) / (remplissage)	Abundance Ratio: (NButGT) / (remplissage)	Abundance Ratio Adj. P-Value: (controle CARD445) / (remplissage)	Abundance Ratio Adj. P-Value: (LPS) / (remplissage)	Abundance Ratio Adj. P-Value: (NButGT) / (remplissage)	Abundances (Grouped): controle CARD445	Abundances (Grouped): LPS	#DIV/0!	#DIV/0!	#DIV/0!	Quan Info	Found in Sample: [S70] F70: Sample, 1, controle CARD445	Found in Sample: [S80] F80: Sample, 2, controle CARD445	Found in Sample: [S58] F58: Sample, 5, LPS	Found in Sample: [S59] F59: Sample, 6, LPS	Found in Sample: [S54] F54: Sample, 1, NButGT	Found in Sample: [S55] F55: Sample, 2, NButGT	Found in Sample: [S56] F56: Sample, 3, remplissage	Found in Sample: [S57] F57: Sample, 4, remplissage	Confidence (by Search Engine): Sequest HT	Percolator q-Value (by Search Engine): Sequest HT	Percolator PEP (by Search Engine): Sequest HT	XCorr (by Search Engine): Sequest HT	Top Apex RT [min]
	FALSE	High	[K].ADLINNLGTIAK.[S]		0.00250202	0.00066018	2	3	1	P34058; P82995	P34058 [96-107]; P82995 [101-112]		0	1242.71	2.708	1.236	1.504				168	76.7	#DIV/0!	#DIV/0!	#DIV/0!	Shared	High	Peak Found	Peak Found	Peak Found	Peak Found	Peak Found	Not Found	Peak Found	High	0.0002409	0.0001456	3.3	38.76
	FALSE	High	[R].APFDLFENR.[K]		0.0410791	0.00066018	1	1	2	P82995	P82995 [348-356]		0	1108.54	2.032	1.683	1.02	0.562811		1	141.7	117.4	#DIV/0!	#DIV/0!	#DIV/0!		High	High	Peak Found	Not Found	Peak Found	Peak Found	Peak Found	Peak Found	High	0.0002409	0.007806	2.65	42.91
	FALSE	High	[K].DQVANSAFVER.[L]		0.0301732	0.00066018	1	1	1	P82995	P82995 [501-511]		0	1235.6									#DIV/0!	#DIV/0!	#DIV/0!	No Quan Values	High	Not Found	Not Found	Not Found	Not Found	Not Found	Not Found	Not Found	High	0.0002409	0.005008	3.2
	FALSE	High	[K].EDQTEYLEER.[R]		0.0158392	0.00066018	2	3	4	P34058; P82995	P34058 [187-196]; P82995 [192-201]		0	1311.57	1.418	0.01	1.439	1		1	147		#DIV/0!	#DIV/0!	#DIV/0!	Shared	High	High	Not Found	Not Found	Peak Found	High	High	Peak Found	High	0.0002409	0.002007	2.7	26.4
	FALSE	High	[K].EGLELPEDEEEK.[K]		0.0184587	0.00066018	2	3	2	P34058; P82995	P34058 [539-550]; P82995 [548-559]		0	1416.64	100	100	100				242.8	63.8	#DIV/0!	#DIV/0!	#DIV/0!	Shared	High	High	Peak Found	Peak Found	Peak Found	Peak Found	Not Found	Not Found	High	0.0002409	0.002489	2.82	31.54
	FALSE	High	[R].ELISNSSDALDK.[I]		0.00302045	0.00066018	1	1	1	P82995	P82995 [47-58]		0	1291.64	0.992	0.01	0.01	1			199.2		#DIV/0!	#DIV/0!	#DIV/0!		High	Peak Found	Not Found	Not Found	Not Found	Not Found	Peak Found	Peak Found	High	0.0002409	0.0001903	3.15	27.75
	FALSE	High	[R].GVVDSEDLPLNISR.[E]		0.00078082	0.00066018	2	4	3	P34058; P82995	P34058 [379-392]; P82995 [388-401]		0	1513.79	0.502	0.782	0.01	0.6599	1		88	136.9	#DIV/0!	#DIV/0!	#DIV/0!	Shared	High	High	Peak Found	Peak Found	Not Found	Not Found	Peak Found	High	High	0.0002409	2.798e-05	3.59	40.82
	FALSE	High	[R].NPDDITNEEYGEFYK.[S]		0.00022233	0.00066018	1	1	3	P82995	P82995 [301-315]		0	1833.78	1.226	0.302	0.57				158.3	39	#DIV/0!	#DIV/0!	#DIV/0!		High	High	Peak Found	Peak Found	Peak Found	High	Peak Found	Not Found	High	0.0002409	4.701e-06	4.15	37.58
	FALSE	High	[R].TLTIVDTGIGMTK.[A]	1xOxidation [M11]	0.00258917	0.00066018	2	3	4	P34058; P82995	P34058 [83-95]; P82995 [88-100]		0	1365.73	3.809	0.549	0.316				268.5	38.7	#DIV/0!	#DIV/0!	#DIV/0!	Shared	High	High	Peak Found	Peak Found	Not Found	Peak Found	Peak Found	Not Found	High	0.0002409	0.0001526	3.07	35.96
	FALSE	High	[K].YIDQEELNK.[T]		0.102196	0.00585266	2	3	2	P34058; P82995	P34058 [276-284]; P82995 [285-293]		0	1151.56	3.262	2.112	0.945	0.562811		1	178.3	115.4	#DIV/0!	#DIV/0!	#DIV/0!	Shared	High	High	Not Found	Peak Found	Peak Found	Peak Found	Peak Found	Peak Found	High	0.002197	0.02942	2.46	24.07
	FALSE	High	[R].YYTSASGDEMVSLK.[D]	1xOxidation [M10]	0.00248778	0.00066018	1	1	2	P82995	P82995 [466-479]		0	1566.7	100	100					206	194	#DIV/0!	#DIV/0!	#DIV/0!		High	High	Peak Found	Not Found	Not Found	Not Found	Not Found	Not Found	High	0.0002409	0.0001439	2.24	27.83
High	Master Protein	A0A0G2JYE0	Ataxin 2-like OS=Rattus norvegicus OX=10116 GN=Atxn2l PE=1 SV=1	0	36	13	9	19	9	113.5	61.91	9	cell organization and biogenesis;regulation of biological process	cytosol;membrane	protein binding;RNA binding	Pf06741, Pf07145, Pf09770, Pf14438	361649	ENSRNOG00000018686.7	Atxn2l			0	1.85737	0.967825	0.955674	50.7	74.8	78.9	154.2	85.7	129.9	114.5	111.1	High	High	High	High	High	High	Peak Found	Peak Found
	Checked	Confidence	Annotated Sequence	Modifications	Qvality PEP	Qvality q-value	# Protein Groups	# Proteins	# PSMs	Master Protein Accessions	Positions in Master Proteins	Modifications in Master Proteins	# Missed Cleavages	Theo. MH+ [Da]	Abundance Ratio: (controle CARD445) / (remplissage)	Abundance Ratio: (LPS) / (remplissage)	Abundance Ratio: (NButGT) / (remplissage)	Abundance Ratio Adj. P-Value: (controle CARD445) / (remplissage)	Abundance Ratio Adj. P-Value: (LPS) / (remplissage)	Abundance Ratio Adj. P-Value: (NButGT) / (remplissage)	Abundances (Grouped): controle CARD445	Abundances (Grouped): LPS	#DIV/0!	#DIV/0!	#DIV/0!	Quan Info	Found in Sample: [S70] F70: Sample, 1, controle CARD445	Found in Sample: [S80] F80: Sample, 2, controle CARD445	Found in Sample: [S58] F58: Sample, 5, LPS	Found in Sample: [S59] F59: Sample, 6, LPS	Found in Sample: [S54] F54: Sample, 1, NButGT	Found in Sample: [S55] F55: Sample, 2, NButGT	Found in Sample: [S56] F56: Sample, 3, remplissage	Found in Sample: [S57] F57: Sample, 4, remplissage	Confidence (by Search Engine): Sequest HT	Percolator q-Value (by Search Engine): Sequest HT	Percolator PEP (by Search Engine): Sequest HT	XCorr (by Search Engine): Sequest HT	Top Apex RT [min]
	FALSE	High	[K].GDDKEEGPVTEQVKK.[S]		0.00648509	0.00066018	1	2	1	A0A0G2JYE0	A0A0G2JYE0 [639-653]		2	1658.82	100						400		#DIV/0!	#DIV/0!	#DIV/0!		Peak Found	High	Not Found	Not Found	Not Found	Not Found	Not Found	Not Found	High	0.0002409	0.0005602	3.61	17.03
	FALSE	High	[K].GPPQSPVFEGVYNNSR.[M]		0.000105228	0.00066018	1	2	2	A0A0G2JYE0	A0A0G2JYE0 [105-120]		0	1747.84	100	100					210.7	189.3	#DIV/0!	#DIV/0!	#DIV/0!		High	High	Peak Found	Not Found	Not Found	Not Found	Not Found	Not Found	High	0.0002409	1.627e-06	3.68	35.01
	FALSE	High	[R].GQTTGKGPPQSPVFEGVYNNSR.[M]		0.00156685	0.00066018	1	2	1	A0A0G2JYE0	A0A0G2JYE0 [99-120]		1	2320.13									#DIV/0!	#DIV/0!	#DIV/0!	No Quan Values	Not Found	High	Not Found	Not Found	Not Found	Not Found	Not Found	Not Found	High	0.0002409	7.517e-05	4.36
	FALSE	High	[R].IAMENDDGRTEEEKHSAVQR.[Q]	1xOxidation [M3]	0.00228367	0.00066018	1	2	2	A0A0G2JYE0	A0A0G2JYE0 [311-330]		2	2331.06	100	100	100				174.6	134.5	#DIV/0!	#DIV/0!	#DIV/0!		Peak Found	High	Not Found	Peak Found	Not Found	Peak Found	Not Found	Not Found	High	0.0002409	0.0001275	2.93	16.16
	FALSE	High	[K].LQPSSSSETGLDPFPSR.[I]		0.000232722	0.00066018	1	2	5	A0A0G2JYE0	A0A0G2JYE0 [551-567]		0	1804.87	1.652	1.674	1.549	0.846934	1	1	112.5	114	#DIV/0!	#DIV/0!	#DIV/0!		High	High	High	Peak Found	High	High	Peak Found	Peak Found	High	0.0002409	5.003e-06	4.27	36.09
	FALSE	High	[K].LSLAPTDVK.[E]		0.0403959	0.00066018	1	2	2	A0A0G2JYE0	A0A0G2JYE0 [496-504]		0	943.546	0.535	0.972	0.931	0.817641	1	1	62.2	113.1	#DIV/0!	#DIV/0!	#DIV/0!		High	High	Peak Found	Peak Found	Peak Found	Peak Found	Peak Found	Peak Found	High	0.0002409	0.007662	2.6	26.68
	FALSE	High	[R].SLEAQELAR.[I]		0.0691593	0.00397823	1	2	4	A0A0G2JYE0	A0A0G2JYE0 [514-522]		0	1016.54	2.661	1.981	1.527	0.53347	1	1	148.5	110.5	#DIV/0!	#DIV/0!	#DIV/0!		High	High	Peak Found	High	High	Peak Found	Peak Found	Peak Found	High	0.001406	0.01665	2.79	25.34
	FALSE	High	[K].TLSSPNNRPSGEASVPPTSAVGR.[M]		0.147013	0.00786279	1	2	1	A0A0G2JYE0	A0A0G2JYE0 [419-441]		0	2281.15	100	100	100				155	122.6	#DIV/0!	#DIV/0!	#DIV/0!		High	Peak Found	Peak Found	Peak Found	Peak Found	Not Found	Not Found	Not Found	High	0.002994	0.05041	2.54	24.6
	FALSE	High	[K].TTYDSSLSSYTVPLEKDNSEEFR.[Q]		8.96797e-05	0.00066018	1	2	1	A0A0G2JYE0	A0A0G2JYE0 [266-288]		1	2668.23	100						400		#DIV/0!	#DIV/0!	#DIV/0!		Not Found	High	Not Found	Not Found	Not Found	Not Found	Not Found	Not Found	High	0.0002409	1.301e-06	4.48	40.19
High	Master Protein	A0A096MKD4	LIM domain-binding 3 OS=Rattus norvegicus OX=10116 GN=Ldb3 PE=1 SV=1	0	35.925	27	12	37	2	72.3	111.23	12	cell organization and biogenesis	cytoskeleton	metal ion binding;protein binding	Pf00412, Pf00595	498587	ENSRNOG00000059166.1	Ldb3			0	0.523562	0.406763	2.12592	105.4	278.7	19.2	181.9	85.5	88.4		40.9	High	High	Peak Found	High	High	Peak Found	Not Found	Peak Found
	Checked	Confidence	Annotated Sequence	Modifications	Qvality PEP	Qvality q-value	# Protein Groups	# Proteins	# PSMs	Master Protein Accessions	Positions in Master Proteins	Modifications in Master Proteins	# Missed Cleavages	Theo. MH+ [Da]	Abundance Ratio: (controle CARD445) / (remplissage)	Abundance Ratio: (LPS) / (remplissage)	Abundance Ratio: (NButGT) / (remplissage)	Abundance Ratio Adj. P-Value: (controle CARD445) / (remplissage)	Abundance Ratio Adj. P-Value: (LPS) / (remplissage)	Abundance Ratio Adj. P-Value: (NButGT) / (remplissage)	Abundances (Grouped): controle CARD445	Abundances (Grouped): LPS	#DIV/0!	#DIV/0!	#DIV/0!	Quan Info	Found in Sample: [S70] F70: Sample, 1, controle CARD445	Found in Sample: [S80] F80: Sample, 2, controle CARD445	Found in Sample: [S58] F58: Sample, 5, LPS	Found in Sample: [S59] F59: Sample, 6, LPS	Found in Sample: [S54] F54: Sample, 1, NButGT	Found in Sample: [S55] F55: Sample, 2, NButGT	Found in Sample: [S56] F56: Sample, 3, remplissage	Found in Sample: [S57] F57: Sample, 4, remplissage	Confidence (by Search Engine): Sequest HT	Percolator q-Value (by Search Engine): Sequest HT	Percolator PEP (by Search Engine): Sequest HT	XCorr (by Search Engine): Sequest HT	Top Apex RT [min]
	FALSE	High	[K].AAQSQLSQGDLVVAIDGVNTDTMTHLEAQNK.[I]	1xOxidation [M23]	0.147776	0.00786279	2	4	1	A0A096MKD4; A0A096MJ01	A0A096MKD4 [38-68]; A0A096MJ01 [38-68]		0	3270.59	0.01	2.316	2.579					157.2	#DIV/0!	#DIV/0!	#DIV/0!	Shared	Not Found	Not Found	Peak Found	Peak Found	High	Peak Found	Peak Found	Not Found	High	0.002994	0.05097	4.39	42.31
	FALSE	High	[K].DFNMPLTISR.[I]	1xOxidation [M4]	0.0341455	0.00066018	2	4	1	A0A096MKD4; A0A096MJ01	A0A096MKD4 [22-31]; A0A096MJ01 [22-31]		0	1209.59	1.703	0.932	1.061	0.871997	1	1	145	79.4	#DIV/0!	#DIV/0!	#DIV/0!	Shared	Peak Found	High	Peak Found	Peak Found	Peak Found	Peak Found	Peak Found	Peak Found	High	0.0002409	0.006016	2.91	35.48
	FALSE	High	[K].DLAVDSASPVYQAVIK.[T]		0.000517626	0.00066018	2	4	7	A0A096MKD4; A0A096MJ01	A0A096MKD4 [189-204]; A0A096MJ01 [236-251]		0	1675.89	0.426	0.9	1.31	0.788436	1	1	46.9	99	#DIV/0!	#DIV/0!	#DIV/0!	Shared	High	High	High	High	High	High	High	Peak Found	High	0.0002409	1.556e-05	4.01	43.02
	FALSE	High	[K].DSALSTHKPIEVK.[G]		0.0113294	0.00066018	1	3	2	A0A096MKD4	A0A096MKD4 [129-141]		0	1424.77	100	100	100				140.9	82.9	#DIV/0!	#DIV/0!	#DIV/0!		Not Found	Peak Found	Peak Found	High	High	Not Found	Not Found	Not Found	High	0.0002409	0.001242	2.82	21.31
	FALSE	High	[R].GAPAYNPTGPQVTPLAR.[G]		8.51874e-05	0.00066018	2	3	7	A0A096MKD4; A0A096MJ01	A0A096MKD4 [469-485]; A0A096MJ01 [516-532]		0	1709.9	1.541	1.307	1.935	1	1	1	106.6	90.4	#DIV/0!	#DIV/0!	#DIV/0!	Shared	High	High	High	High	Peak Found	High	High	Peak Found	High	0.0002409	1.211e-06	4	32.52
	FALSE	High	[R].GPFLVAMGR.[S]	1xOxidation [M7]	0.171448	0.00992771	2	3	3	A0A096MKD4; A0A096MJ01	A0A096MKD4 [512-520]; A0A096MJ01 [559-567]		0	963.508	0.631	0.683	0.983	1	1	1	76.5	82.8	#DIV/0!	#DIV/0!	#DIV/0!	Shared	High	High	Peak Found	Peak Found	High	Peak Found	Peak Found	Peak Found	High	0.003684	0.06367	2.03	29.76
	FALSE	High	[R].ILAQMTGTEYMQDPDEEALRR.[S]	2xOxidation [M5; M11]	0.0118566	0.00066018	2	4	3	A0A096MKD4; A0A096MJ01	A0A096MKD4 [230-250]; A0A096MJ01 [277-297]		1	2499.15	1.533	1.883	1.402	1	1	1	105.4	129.5	#DIV/0!	#DIV/0!	#DIV/0!	Shared	Peak Found	High	High	High	Peak Found	Peak Found	Peak Found	Peak Found	High	0.0002409	0.00133	3.41	29.47
	FALSE	High	[K].IMGEVMHALR.[Q]	2xOxidation [M2; M6]	0.0626432	0.00300854	2	3	4	A0A096MKD4; A0A096MJ01	A0A096MKD4 [569-578]; A0A096MJ01 [616-625]		0	1188.59	0.693	0.915	1.556	1	1	1	66.6	87.9	#DIV/0!	#DIV/0!	#DIV/0!	Shared	High	High	Peak Found	Peak Found	High	Peak Found	Peak Found	High	High	0.001045	0.01441	2.12	19.78
	FALSE	High	[R].LQGGKDFNMPLTISR.[I]	1xOxidation [M9]	0.0746681	0.00397823	2	4	1	A0A096MKD4; A0A096MJ01	A0A096MKD4 [17-31]; A0A096MJ01 [17-31]		1	1692.87	100						400		#DIV/0!	#DIV/0!	#DIV/0!	Shared	Peak Found	High	Not Found	Not Found	Not Found	Not Found	Not Found	Not Found	High	0.00158	0.01858	3.01	29.35
	FALSE	High	[K].RPIPISTTAPPIQSPLPVIPHQK.[VD]		0.0185635	0.00066018	2	4	5	A0A096MKD4; A0A096MJ01	A0A096MKD4 [85-107]; A0A096MJ01 [85-107]		0	2487.44	0.096	1.875	2.082		1	1	7.6	148.4	#DIV/0!	#DIV/0!	#DIV/0!	Shared	Not Found	Peak Found	High	High	High	Peak Found	Peak Found	Peak Found	High	0.0002409	0.002513	3.55	37.85
	FALSE	High	[K].SASYNLSLTLQK.[S]		0.0232778	0.00066018	2	4	1	A0A096MKD4; A0A096MJ01	A0A096MKD4 [71-82]; A0A096MJ01 [71-82]		0	1324.71	100	100	100				16.4	166.1	#DIV/0!	#DIV/0!	#DIV/0!	Shared	Peak Found	Not Found	Peak Found	High	Peak Found	Peak Found	Not Found	Not Found	High	0.0002409	0.003467	2.72	35.98
	FALSE	High	[K].VVANSPANADYQER.[F]		0.00260399	0.00066018	1	3	2	A0A096MKD4	A0A096MKD4 [108-121]		0	1533.73	3.728	2.954	0.821				175.4	139	#DIV/0!	#DIV/0!	#DIV/0!		High	High	Not Found	Peak Found	Peak Found	Peak Found	Not Found	Peak Found	High	0.0002409	0.0001544	3.1	21.92
High	Master Protein	A0A0G2K099	Uncharacterized protein OS=Rattus norvegicus OX=10116 PE=1 SV=1	0	35.503	23	8	40	1	54.3	133.84	8	metabolic process;regulation of biological process;transport	membrane;mitochondrion	catalytic activity;nucleotide binding;protein binding;RNA binding;transporter activity	Pf00006, Pf00306, Pf02874		ENSRNOG00000054846.1		Formation of ATP by chemiosmotic coupling; Cristae formation		0	1.38237	#DIV/0!	#DIV/0!	119.2	216.6	362.8	101.4					High	Peak Found	Peak Found	Peak Found	Not Found	Not Found	Not Found	Not Found
	Checked	Confidence	Annotated Sequence	Modifications	Qvality PEP	Qvality q-value	# Protein Groups	# Proteins	# PSMs	Master Protein Accessions	Positions in Master Proteins	Modifications in Master Proteins	# Missed Cleavages	Theo. MH+ [Da]	Abundance Ratio: (controle CARD445) / (remplissage)	Abundance Ratio: (LPS) / (remplissage)	Abundance Ratio: (NButGT) / (remplissage)	Abundance Ratio Adj. P-Value: (controle CARD445) / (remplissage)	Abundance Ratio Adj. P-Value: (LPS) / (remplissage)	Abundance Ratio Adj. P-Value: (NButGT) / (remplissage)	Abundances (Grouped): controle CARD445	Abundances (Grouped): LPS	#DIV/0!	#DIV/0!	#DIV/0!	Quan Info	Found in Sample: [S70] F70: Sample, 1, controle CARD445	Found in Sample: [S80] F80: Sample, 2, controle CARD445	Found in Sample: [S58] F58: Sample, 5, LPS	Found in Sample: [S59] F59: Sample, 6, LPS	Found in Sample: [S54] F54: Sample, 1, NButGT	Found in Sample: [S55] F55: Sample, 2, NButGT	Found in Sample: [S56] F56: Sample, 3, remplissage	Found in Sample: [S57] F57: Sample, 4, remplissage	Confidence (by Search Engine): Sequest HT	Percolator q-Value (by Search Engine): Sequest HT	Percolator PEP (by Search Engine): Sequest HT	XCorr (by Search Engine): Sequest HT	Top Apex RT [min]
	FALSE	High	[K].AVDSLVPIGR.[GF]		0.009337	0.00066018	2	3	5	F1LP05; A0A0G2K099	F1LP05 [195-204]; A0A0G2K099 [220-229]		0	1026.59	0.585	0.633	1.32	0.944943	1	1	66.1	71.6	#DIV/0!	#DIV/0!	#DIV/0!	Shared	High	High	Peak Found	Peak Found	High	High	High	Peak Found	High	0.0002409	0.0009416	2.89	34.07
	FALSE	High	[R].EVAAFAQFGSDLDAATQQLLSR.[G]		9.82591e-05	0.00066018	2	3	7	F1LP05; A0A0G2K099	F1LP05 [442-463]; A0A0G2K099 [397-418]		0	2338.17	0.01	0.76	0.705		1	1		123.4	#DIV/0!	#DIV/0!	#DIV/0!	Shared	Not Found	Not Found	Peak Found	High	High	High	High	High	High	0.0002409	1.485e-06	4.63	51.8
	FALSE	High	[K].GMSLNLEPDNVGVVVFGNDK.[L]	1xOxidation [M2]	0.0112013	0.00066018	2	3	3	F1LP05; A0A0G2K099	F1LP05 [104-123]; A0A0G2K099 [129-148]		0	2120.03	0.01	0.706	1.4		1	1		91	#DIV/0!	#DIV/0!	#DIV/0!	Shared	Not Found	Not Found	Peak Found	Peak Found	High	Peak Found	High	High	High	0.0002409	0.001223	3.68	46.91
	FALSE	High	[R].ILGADTSVDLEETGR.[V]		0.000284207	0.00066018	2	3	6	F1LP05; A0A0G2K099	F1LP05 [59-73]; A0A0G2K099 [84-98]		0	1575.79	0.215	0.193	1.159	0.953516	1	1	33.5	30	#DIV/0!	#DIV/0!	#DIV/0!	Shared	High	High	Peak Found	High	Peak Found	High	High	High	High	0.0002409	6.643e-06	3.77	35.36
	FALSE	High	[R].TGAIVDVPVGEELLGR.[V]		0.0801529	0.00433429	1	1	1	A0A0G2K099	A0A0G2K099 [159-174]		0	1624.89	100	100					182.3	217.7	#DIV/0!	#DIV/0!	#DIV/0!		High	Peak Found	Peak Found	Peak Found	Not Found	Not Found	Not Found	Not Found	High	0.001684	0.02059	3.25	46.6
	FALSE	High	[K].TGTAEMSSILEER.[I]	1xOxidation [M6]	0.000885319	0.00066018	2	3	3	F1LP05; A0A0G2K099	F1LP05 [46-58]; A0A0G2K099 [71-83]		0	1439.67	0.746	1.474	1.347	1	1	1	65.3	129.1	#DIV/0!	#DIV/0!	#DIV/0!	Shared	High	High	Peak Found	Peak Found	Peak Found	High	Peak Found	Peak Found	High	0.0002409	3.336e-05	3.55	26.97
	FALSE	High	[R].VLSIGDGIAR.[V]		0.0168587	0.00066018	2	3	8	F1LP05; A0A0G2K099	F1LP05 [74-83]; A0A0G2K099 [99-108]		0	1000.58	0.807	0.631	1.231	1	1	1	88	68.8	#DIV/0!	#DIV/0!	#DIV/0!	Shared	High	High	High	High	High	High	High	High	High	0.0002409	0.00219	2.64	32.44
	FALSE	High	[R].VVDALGNAIDGK.[G]		0.00196873	0.00066018	2	3	7	F1LP05; A0A0G2K099	F1LP05 [150-161]; A0A0G2K099 [175-186]		0	1171.63	0.307	0.782	1.191	0.569328	1	1	37.4	95.3	#DIV/0!	#DIV/0!	#DIV/0!	Shared	High	High	Peak Found	High	High	High	High	High	High	0.0002409	0.0001037	3.16	31.13
High	Master Protein	A0A0G2JYC6	RCG62582, isoform CRA_c OS=Rattus norvegicus OX=10116 GN=Ubap2l PE=1 SV=1	0	35.354	12	9	36	9	112.4	123.09	9			protein binding;RNA binding	Pf00627, Pf12478, Pf14555		ENSRNOG00000017990.7				0	2.04913	0.402839	1.57087	66.3	88.4	145.2	171.8	140.8	59.8	76.6	51.1	High	High	High	High	High	High	High	Peak Found
	Checked	Confidence	Annotated Sequence	Modifications	Qvality PEP	Qvality q-value	# Protein Groups	# Proteins	# PSMs	Master Protein Accessions	Positions in Master Proteins	Modifications in Master Proteins	# Missed Cleavages	Theo. MH+ [Da]	Abundance Ratio: (controle CARD445) / (remplissage)	Abundance Ratio: (LPS) / (remplissage)	Abundance Ratio: (NButGT) / (remplissage)	Abundance Ratio Adj. P-Value: (controle CARD445) / (remplissage)	Abundance Ratio Adj. P-Value: (LPS) / (remplissage)	Abundance Ratio Adj. P-Value: (NButGT) / (remplissage)	Abundances (Grouped): controle CARD445	Abundances (Grouped): LPS	#DIV/0!	#DIV/0!	#DIV/0!	Quan Info	Found in Sample: [S70] F70: Sample, 1, controle CARD445	Found in Sample: [S80] F80: Sample, 2, controle CARD445	Found in Sample: [S58] F58: Sample, 5, LPS	Found in Sample: [S59] F59: Sample, 6, LPS	Found in Sample: [S54] F54: Sample, 1, NButGT	Found in Sample: [S55] F55: Sample, 2, NButGT	Found in Sample: [S56] F56: Sample, 3, remplissage	Found in Sample: [S57] F57: Sample, 4, remplissage	Confidence (by Search Engine): Sequest HT	Percolator q-Value (by Search Engine): Sequest HT	Percolator PEP (by Search Engine): Sequest HT	XCorr (by Search Engine): Sequest HT	Top Apex RT [min]
	FALSE	High	[R].DGSLASNPYSGDLTK.[F]		0.00027938	0.00066018	1	2	6	A0A0G2JYC6	A0A0G2JYC6 [850-864]		0	1524.72	2.075	2.687	1.561	0.772401	1	1	113.3	146.8	#DIV/0!	#DIV/0!	#DIV/0!		High	High	High	High	High	Peak Found	High	Peak Found	High	0.0002409	6.491e-06	4.37	32.72
	FALSE	High	[K].GGSTTGSQFLEQFK.[T]		0.00484922	0.00066018	1	2	4	A0A0G2JYC6	A0A0G2JYC6 [354-367]		0	1486.72	1.845	3.602	3.367	0.71634	1		75.2	146.8	#DIV/0!	#DIV/0!	#DIV/0!		High	High	High	Peak Found	High	Not Found	Peak Found	Peak Found	High	0.0002409	0.0003717	3.61	38.45
	FALSE	High	[R].LAQMISDHNDADFEEK.[V]	1xOxidation [M4]	0.00132024	0.00066018	1	2	9	A0A0G2JYC6	A0A0G2JYC6 [38-53]		0	1878.82	0.764	2.123	1.004	1	1	1	62.5	173.6	#DIV/0!	#DIV/0!	#DIV/0!		High	Peak Found	High	High	High	High	High	Peak Found	High	0.0002409	5.896e-05	3.62	25.09
	FALSE	High	[R].LAQMISDHNDADFEEKVK.[Q]	1xOxidation [M4]	0.00375163	0.00066018	1	2	2	A0A0G2JYC6	A0A0G2JYC6 [38-55]		1	2105.98	100						400		#DIV/0!	#DIV/0!	#DIV/0!		High	High	Not Found	Not Found	Not Found	Not Found	Not Found	Not Found	High	0.0002409	0.0002584	3.44	25.38
	FALSE	High	[R].IDLAVLLGK.[T]		0.0339543	0.00066018	1	2	5	A0A0G2JYC6	A0A0G2JYC6 [282-290]		0	941.603	0.365	1.313	1.594	0.562811	1	1	34.1	122.9	#DIV/0!	#DIV/0!	#DIV/0!		High	Peak Found	High	High	High	Peak Found	Peak Found	Peak Found	High	0.0002409	0.005977	2.77	48.43
	FALSE	High	[K].IFTASNVSSVPLPAENVTITAGQR.[I]		0.0016972	0.00066018	1	2	3	A0A0G2JYC6	A0A0G2JYC6 [258-281]		0	2472.31	0.338	2.317	1.457	0.307018	1	1	26.5	181.3	#DIV/0!	#DIV/0!	#DIV/0!		Peak Found	Peak Found	High	High	High	Peak Found	Peak Found	Peak Found	High	0.0002409	8.399e-05	3.69	44.52
	FALSE	High	[K].SANDSTVHSPFTK.[R]		0.00458046	0.00066018	1	2	3	A0A0G2JYC6	A0A0G2JYC6 [408-420]		0	1390.66	1.132	3.496	1.932				59.9	185	#DIV/0!	#DIV/0!	#DIV/0!		Peak Found	Peak Found	Peak Found	High	High	Peak Found	Peak Found	Not Found	High	0.0002409	0.0003424	3.57	23.08
	FALSE	High	[K].SANDSTVHSPFTKR.[Q]		0.105528	0.00623454	1	2	1	A0A0G2JYC6	A0A0G2JYC6 [408-421]		1	1546.76	13.618	0.76	1.027	0.123664	1		332	18.5	#DIV/0!	#DIV/0!	#DIV/0!		High	Peak Found	Peak Found	Peak Found	Peak Found	Not Found	Peak Found	Peak Found	High	0.002307	0.03101	3.94	19.42
	FALSE	High	[K].TPSSMENDSSNLDPSQAPSLAQPLVFSNSK.[Q]	1xOxidation [M5]	5.55114e-05	0.00066018	1	2	3	A0A0G2JYC6	A0A0G2JYC6 [291-320]		0	3164.47	100	100	100				121.3	165.1	#DIV/0!	#DIV/0!	#DIV/0!		High	High	High	Peak Found	Peak Found	Not Found	Not Found	Not Found	High	0.0002409	6.586e-07	4.46	43.62
High	Master Protein	A0A096P6L8	Fibronectin OS=Rattus norvegicus OX=10116 GN=Fn1 PE=1 SV=2	0	34.763	7	11	29	11	272.3	89.1	11	cell differentiation;cell organization and biogenesis;cellular component movement;cellular homeostasis;defense response;metabolic process;regulation of biological process;response to stimulus	extracellular;membrane	enzyme regulator activity;metal ion binding;protein binding;structural molecule activity	Pf00039, Pf00040, Pf00041	25661	ENSRNOG00000014288.8	Fn1	Regulation of Insulin-like Growth Factor (IGF) transport and uptake by Insulin-like Growth Factor Binding Proteins (IGFBPs); Syndecan interactions; Degradation of the extracellular matrix; Molecules associated with elastic fibres; ECM proteoglycans; p130Cas linkage to MAPK signaling for integrins; Post-translational protein phosphorylation; MET activates PTK2 signaling; Platelet degranulation ; G…	ECM-receptor interaction; AGE-RAGE signaling pathway in diabetic complications; Focal adhesion; Amoebiasis; Regulation of actin cytoskeleton; Small cell lung cancer; PI3K-Akt signaling pathway; Bacterial invasion of epithelial cells; Pathways in cancer; Proteoglycans in cancer	0	0.973748	0.792312	1.48267	83.7	122	110.8	89.5	100.6	134.7	83.9	74.8	High	High	High	High	High	High	High	High
	Checked	Confidence	Annotated Sequence	Modifications	Qvality PEP	Qvality q-value	# Protein Groups	# Proteins	# PSMs	Master Protein Accessions	Positions in Master Proteins	Modifications in Master Proteins	# Missed Cleavages	Theo. MH+ [Da]	Abundance Ratio: (controle CARD445) / (remplissage)	Abundance Ratio: (LPS) / (remplissage)	Abundance Ratio: (NButGT) / (remplissage)	Abundance Ratio Adj. P-Value: (controle CARD445) / (remplissage)	Abundance Ratio Adj. P-Value: (LPS) / (remplissage)	Abundance Ratio Adj. P-Value: (NButGT) / (remplissage)	Abundances (Grouped): controle CARD445	Abundances (Grouped): LPS	#DIV/0!	#DIV/0!	#DIV/0!	Quan Info	Found in Sample: [S70] F70: Sample, 1, controle CARD445	Found in Sample: [S80] F80: Sample, 2, controle CARD445	Found in Sample: [S58] F58: Sample, 5, LPS	Found in Sample: [S59] F59: Sample, 6, LPS	Found in Sample: [S54] F54: Sample, 1, NButGT	Found in Sample: [S55] F55: Sample, 2, NButGT	Found in Sample: [S56] F56: Sample, 3, remplissage	Found in Sample: [S57] F57: Sample, 4, remplissage	Confidence (by Search Engine): Sequest HT	Percolator q-Value (by Search Engine): Sequest HT	Percolator PEP (by Search Engine): Sequest HT	XCorr (by Search Engine): Sequest HT	Top Apex RT [min]
	FALSE	High	[K].ATGVFTTLQPLR.[S]		0.0115243	0.00066018	1	3	6	A0A096P6L8	A0A096P6L8 [1077-1088]		0	1303.74	1.021	0.913	1.375	1		1	94.8	84.8	#DIV/0!	#DIV/0!	#DIV/0!		High	High	Not Found	High	High	High	Peak Found	High	High	0.0002409	0.001273	3.17	39.93
	FALSE	High	[K].DLQFVEVTDVK.[V]		0.0373513	0.00066018	1	3	1	A0A096P6L8	A0A096P6L8 [911-921]		0	1292.67									#DIV/0!	#DIV/0!	#DIV/0!	No Quan Values	High	Not Found	Not Found	Not Found	Not Found	Not Found	Not Found	Not Found	High	0.0002409	0.006847	3.52
	FALSE	High	[R].EESPPLIGQQSTVSDVPR.[D]		0.00698364	0.00066018	1	3	6	A0A096P6L8	A0A096P6L8 [1525-1542]		0	1938.98	0.155	0.784	1.162	0.376884	1	1	20	101.1	#DIV/0!	#DIV/0!	#DIV/0!		Peak Found	High	High	High	High	High	Peak Found	High	High	0.0002409	0.0006265	3.34	34.75
	FALSE	High	[K].GLAFTDVDVDSIK.[I]		0.0763168	0.00397823	1	2	1	A0A096P6L8	A0A096P6L8 [1727-1739]		0	1379.71	0.877	0.851	0.78	1	1	1	100	97.1	#DIV/0!	#DIV/0!	#DIV/0!		Peak Found	High	Peak Found	Peak Found	Peak Found	Peak Found	Peak Found	Peak Found	High	0.00158	0.01917	3.07	43.46
	FALSE	High	[K].LGVRPSQGGEAPR.[E]		0.00887073	0.00066018	1	3	2	A0A096P6L8	A0A096P6L8 [1116-1128]		0	1323.71	6.539	2.758	4.714	0.725454		1	174.2	73.5	#DIV/0!	#DIV/0!	#DIV/0!		High	High	Not Found	Peak Found	Peak Found	Peak Found	Peak Found	Peak Found	High	0.0002409	0.0008779	3.01	18.57
	FALSE	High	[R].ITYGETGGNSPVQEFTVPGSK.[S]		0.000329694	0.00066018	1	3	1	A0A096P6L8	A0A096P6L8 [1570-1590]		0	2168.05	100	100	100				156.6	131.2	#DIV/0!	#DIV/0!	#DIV/0!		High	Peak Found	Peak Found	Peak Found	Peak Found	Not Found	Not Found	Not Found	High	0.0002409	8.216e-06	3.59	39.02
	FALSE	High	[R].NLQPGSEYTVTLMAVK.[G]	1xOxidation [M13]	0.00103878	0.00066018	1	3	2	A0A096P6L8	A0A096P6L8 [1054-1069]		0	1766.9	100	100	100				300.8	57.4	#DIV/0!	#DIV/0!	#DIV/0!		High	High	Peak Found	Peak Found	Peak Found	Peak Found	Not Found	Not Found	High	0.0002409	4.176e-05	3.17	38.09
	FALSE	High	[R].SSPVVIDASTAIDAPSNLR.[F]		0.000488898	0.00066018	1	3	6	A0A096P6L8	A0A096P6L8 [1982-2000]		0	1913	0.534	0.944	1.031				60.9	107.6	#DIV/0!	#DIV/0!	#DIV/0!		High	Not Found	Peak Found	High	High	High	High	Not Found	High	0.0002409	1.44e-05	4.28	40.41
	FALSE	High	[R].STTPDITGYR.[I]		0.147776	0.00786279	1	3	1	A0A096P6L8	A0A096P6L8 [1197-1206]		0	1110.54	2.471	1.535	1.557	0.649059	1	1	150.6	93.5	#DIV/0!	#DIV/0!	#DIV/0!		Peak Found	High	Peak Found	Peak Found	Peak Found	Peak Found	Peak Found	Peak Found	High	0.002994	0.05114	2.38	27.23
	FALSE	High	[R].SYTITGLQPGTDYK.[I]		0.00730927	0.00066018	1	3	1	A0A096P6L8	A0A096P6L8 [1957-1970]		0	1543.76	1.789	1.035	0.602				161.7	93.5	#DIV/0!	#DIV/0!	#DIV/0!		High	Peak Found	Peak Found	Not Found	Peak Found	Not Found	Not Found	Peak Found	High	0.0002409	0.0006641	2.67	34.22
	FALSE	High	[R].VDVLPVNLPGEHGQR.[L]		0.0536619	0.0018391	1	3	2	A0A096P6L8	A0A096P6L8 [938-952]		0	1629.87	0.189	1.387	1.304	0.373813	1	1	19.4	143	#DIV/0!	#DIV/0!	#DIV/0!		High	Peak Found	Peak Found	Peak Found	High	Peak Found	Peak Found	Peak Found	High	0.0006461	0.01153	3.11	35.53
High	Master Protein	M0R757	Elongation factor 1-alpha OS=Rattus norvegicus OX=10116 GN=LOC100360413 PE=3 SV=1	0	34.633	20	7	44	7	50.1	134.42	7	metabolic process	cytoplasm	catalytic activity;nucleotide binding;RNA binding	Pf00009, Pf03143, Pf03144	100360413; 100911991	ENSRNOG00000056855.1; ENSRNOG00000051885.1	LOC100360413; LOC100911991			0	6.20247	1.58917	0.273297	14.9	25.6	167.9	83.3	31.2	77.9	251.9	147.3	High	High	High	High	Peak Found	High	High	High
	Checked	Confidence	Annotated Sequence	Modifications	Qvality PEP	Qvality q-value	# Protein Groups	# Proteins	# PSMs	Master Protein Accessions	Positions in Master Proteins	Modifications in Master Proteins	# Missed Cleavages	Theo. MH+ [Da]	Abundance Ratio: (controle CARD445) / (remplissage)	Abundance Ratio: (LPS) / (remplissage)	Abundance Ratio: (NButGT) / (remplissage)	Abundance Ratio Adj. P-Value: (controle CARD445) / (remplissage)	Abundance Ratio Adj. P-Value: (LPS) / (remplissage)	Abundance Ratio Adj. P-Value: (NButGT) / (remplissage)	Abundances (Grouped): controle CARD445	Abundances (Grouped): LPS	#DIV/0!	#DIV/0!	#DIV/0!	Quan Info	Found in Sample: [S70] F70: Sample, 1, controle CARD445	Found in Sample: [S80] F80: Sample, 2, controle CARD445	Found in Sample: [S58] F58: Sample, 5, LPS	Found in Sample: [S59] F59: Sample, 6, LPS	Found in Sample: [S54] F54: Sample, 1, NButGT	Found in Sample: [S55] F55: Sample, 2, NButGT	Found in Sample: [S56] F56: Sample, 3, remplissage	Found in Sample: [S57] F57: Sample, 4, remplissage	Confidence (by Search Engine): Sequest HT	Percolator q-Value (by Search Engine): Sequest HT	Percolator PEP (by Search Engine): Sequest HT	XCorr (by Search Engine): Sequest HT	Top Apex RT [min]
	FALSE	High	[R].EHALLAYTLGVK.[Q]		0.000426289	0.00066018	1	4	14	M0R757	M0R757 [135-146]		0	1314.74	0.06	0.778	0.337	0.307018	1	1	11	143.1	#DIV/0!	#DIV/0!	#DIV/0!		High	High	High	High	Peak Found	Peak Found	High	High	High	0.0002409	1.183e-05	3.61	36.26
[truncated: 2,146 more rows]
