# Supplementary material for: An O-GlcNAcylomic Approach Reveals ACLY as a Potential Target in Sepsis in the Young Rat
Source: Int J Mol Sci. 2021 Aug 26;22(17):9236. doi: 10.3390/ijms22179236 (PMC8430499; doi:10.3390/ijms22179236)
Supplement: Supplementary file 1 [file ijms-22-09236-s001.zip › ijms-1329913-Supplementary files-final/Supplementary files/Table S6/Table S6_Lane_E_full_140_80_kDa.xlsx]

## Sheet: Proteins
Protein FDR Confidence: Combined	Master	Accession	Description	Exp. q-value: Combined	Sum PEP Score	Coverage [%]	# Peptides	# PSMs	# Unique Peptides	MW [kDa]	Score Sequest HT: Sequest HT	# Peptides (by Search Engine): Sequest HT	Biological Process	Cellular Component	Molecular Function	Pfam IDs	Entrez Gene ID	Ensembl Gene ID	Gene Symbol	Reactome Pathways	KEGG Pathways	# Razor Peptides	Abundance Ratio: (LPS) / (controle CARD445)	Abundance Ratio: (remplissage) / (LPS)	Abundance Ratio: (NButGT) / (remplissage)	Abundances (by Bio. Rep.): controle CARD445,1	Abundances (by Bio. Rep.): controle CARD445,2	Abundances (by Bio. Rep.): LPS,5	Abundances (by Bio. Rep.): LPS,6	Abundances (by Bio. Rep.): NButGT,1	Abundances (by Bio. Rep.): NButGT,2	Abundances (by Bio. Rep.): remplissage,3	Abundances (by Bio. Rep.): remplissage,4	Found in Sample: [S71] F71: Sample, 1, controle CARD445	Found in Sample: [S81] F81: Sample, 2, controle CARD445	Found in Sample: [S51] F51: Sample, 5, LPS	Found in Sample: [S52] F52: Sample, 6, LPS	Found in Sample: [S47] F47: Sample, 1, NButGT	Found in Sample: [S48] F48: Sample, 2, NButGT	Found in Sample: [S49] F49: Sample, 3, remplissage	Found in Sample: [S50] F50: Sample, 4, remplissage	Modifications
High	Master Protein	P11507	Sarcoplasmic/endoplasmic reticulum calcium ATPase 2 OS=Rattus norvegicus OX=10116 GN=Atp2a2 PE=1 SV=1	0	193.304	31	33	229	33	114.7	853.58	33	cell organization and biogenesis;cellular homeostasis;regulation of biological process;response to stimulus;transport	endoplasmic reticulum;membrane	catalytic activity;metal ion binding;nucleotide binding;protein binding;transporter activity	Pf00122, Pf00689, Pf00690, Pf00702, Pf08282, Pf12710, Pf13246	29693	ENSRNOG00000001285.8	Atp2a2	Ion homeostasis; Ion transport by P-type ATPases; Reduction of cytosolic Ca++ levels	Pancreatic secretion; Calcium signaling pathway; Adrenergic signaling in cardiomyocytes; Alzheimer's disease; cAMP signaling pathway; Arrhythmogenic right ventricular cardiomyopathy (ARVC); Dilated cardiomyopathy; Cardiac muscle contraction; cGMP-PKG signaling pathway; Hypertrophic cardiomyopathy (HCM); Thyroid hormone signaling pathway	0	0.975869	1.65673	1.29061	62.7	78.2	47.6	89.9	176.6	117.4	139.2	88.6	High	High	High	High	High	High	High	High
	Checked	Confidence	Annotated Sequence	Modifications	Qvality PEP	Qvality q-value	# Protein Groups	# Proteins	# PSMs	Master Protein Accessions	Positions in Master Proteins	Modifications in Master Proteins	# Missed Cleavages	Theo. MH+ [Da]	Abundance Ratio: (controle CARD445) / (remplissage)	Abundance Ratio: (LPS) / (remplissage)	Abundance Ratio: (NButGT) / (remplissage)	Abundance Ratio Adj. P-Value: (controle CARD445) / (remplissage)	Abundance Ratio Adj. P-Value: (LPS) / (remplissage)	Abundance Ratio Adj. P-Value: (NButGT) / (remplissage)	Abundances (Grouped): controle CARD445	Abundances (Grouped): LPS	#DIV/0!	#DIV/0!	#DIV/0!	Quan Info	Found in Sample: [S71] F71: Sample, 1, controle CARD445	Found in Sample: [S81] F81: Sample, 2, controle CARD445	Found in Sample: [S51] F51: Sample, 5, LPS	Found in Sample: [S52] F52: Sample, 6, LPS	Found in Sample: [S47] F47: Sample, 1, NButGT	Found in Sample: [S48] F48: Sample, 2, NButGT	Found in Sample: [S49] F49: Sample, 3, remplissage	Found in Sample: [S50] F50: Sample, 4, remplissage	Confidence (by Search Engine): Sequest HT	Percolator q-Value (by Search Engine): Sequest HT	Percolator PEP (by Search Engine): Sequest HT	XCorr (by Search Engine): Sequest HT	Top Apex RT [min]
	FALSE	High	[K].AFTGREFDELSPSAQR.[D]		0.000581228	0.000525666	1	1	4	P11507	P11507 [651-666]		1	1810.87	9.599	0.01	2.862	1			285.2		#DIV/0!	#DIV/0!	#DIV/0!		High	High	Not Found	Not Found	Peak Found	Not Found	Peak Found	Peak Found	High	0.0001717	2.507e-05	3.39	32.26
	FALSE	High	[K].AKDIVPGDIVEIAVGDK.[V]		0.00756813	0.000525666	1	1	6	P11507	P11507 [142-158]		1	1738.96	0.043	0.364	1.326		1	1	6.3	53.3	#DIV/0!	#DIV/0!	#DIV/0!		Not Found	Peak Found	Peak Found	High	High	High	High	High	High	0.0001717	0.0008374	4.58	42.98
	FALSE	High	[K].AKDIVPGDIVEIAVGDKVPADIR.[L]		0.00517571	0.000525666	1	1	8	P11507	P11507 [142-164]		2	2390.33	0.473	0.517	1.182	1	1	1	59.7	65.2	#DIV/0!	#DIV/0!	#DIV/0!		High	High	High	High	High	High	High	High	High	0.0001717	0.0004999	4.47	44.94
	FALSE	High	[K].AMGVVVATGVNTEIGK.[I]	1xOxidation [M2]	6.24958e-05	0.000525666	1	1	14	P11507	P11507 [219-234]		0	1561.83	1.081	0.63	1.116	1	1	1	112.9	65.9	#DIV/0!	#DIV/0!	#DIV/0!		High	High	High	High	High	High	High	High	High	0.0001717	1.194e-06	4.42	31.04
	FALSE	High	[K].DIVPGDIVEIAVGDK.[V]		0.000995202	0.000525666	1	1	7	P11507	P11507 [144-158]		0	1539.83	0.096	0.466	2.119		1	1	10.4	50.7	#DIV/0!	#DIV/0!	#DIV/0!		High	Not Found	High	High	High	High	High	High	High	0.0001717	5.236e-05	4.26	49.9
	FALSE	High	[K].DIVPGDIVEIAVGDKVPADIR.[L]		0.000133834	0.000525666	1	1	7	P11507	P11507 [144-164]		1	2191.2	0.109	0.654	2.117	0.653076	1	1	11.2	67.4	#DIV/0!	#DIV/0!	#DIV/0!		High	High	Peak Found	High	High	Peak Found	High	High	High	0.0001717	3.364e-06	5.51	49.5
	FALSE	High	[R].EEMHLEDSANFIK.[Y]		0.0662525	0.00105272	1	1	1	P11507	P11507 [573-585]		0	1562.72			100						#DIV/0!	#DIV/0!	#DIV/0!		Not Found	Not Found	Not Found	Not Found	Peak Found	High	Not Found	Not Found	High	0.0003371	0.01677	2.94	33.8
	FALSE	High	[R].EEMHLEDSANFIK.[Y]	1xOxidation [M3]	0.000112318	0.000525666	1	1	7	P11507	P11507 [573-585]		0	1578.71	0.343	0.748	1.315	0.54312	1	1	40.3	87.9	#DIV/0!	#DIV/0!	#DIV/0!		High	High	High	High	High	High	Peak Found	High	High	0.0001717	2.652e-06	4.24	28.79
	FALSE	High	[R].EFDELSPSAQR.[D]		0.00404116	0.000525666	1	1	13	P11507	P11507 [656-666]		0	1278.6	0.782	0.693	1.575	1	1	1	77.2	68.4	#DIV/0!	#DIV/0!	#DIV/0!		High	High	High	High	High	High	High	High	High	0.0001717	0.000355	3.02	28.9
	FALSE	High	[K].EFTLEFSR.[D]		0.0685989	0.00156237	1	6	9	P11507	P11507 [482-489]		0	1028.5	0.634	0.523	1.019	1	1	1	79.9	65.8	#DIV/0!	#DIV/0!	#DIV/0!		High	High	Peak Found	High	High	High	High	High	High	0.0003371	0.01749	2.54	39.16
	FALSE	High	[R].EWGSGSDTLR.[C]		0.0259213	0.000525666	1	1	2	P11507	P11507 [550-559]		0	1107.51	5.346	0.01	1.891	0.197559			259.6		#DIV/0!	#DIV/0!	#DIV/0!		High	High	Not Found	Not Found	Not Found	Peak Found	Peak Found	Peak Found	High	0.0001717	0.004535	2.36	26.91
	FALSE	High	[K].KNMLFSGTNIAAGK.[A]	1xOxidation [M3]	0.0990172	0.00194483	1	2	2	P11507	P11507 [205-218]		1	1467.76	0.01	1.326	1.26					147.9	#DIV/0!	#DIV/0!	#DIV/0!		Not Found	Not Found	Not Found	Peak Found	High	Not Found	Peak Found	High	High	0.0006115	0.02947	3.11	27.07
	FALSE	High	[K].KSEIGIAMGSGTAVAK.[T]	1xOxidation [M8]	4.32243e-06	0.000525666	1	1	13	P11507	P11507 [712-727]		1	1535.81	1	0.526	1.076	1	1	1	111.1	58.4	#DIV/0!	#DIV/0!	#DIV/0!		High	High	High	High	High	High	High	High	High	0.0001717	3.108e-08	5.38	21.93
	FALSE	High	[K].LDEFGEQLSK.[V]		0.0332875	0.000525666	1	2	3	P11507	P11507 [253-262]		0	1165.57	0.315	0.679	1.403	0.415919	1	1	37.1	80	#DIV/0!	#DIV/0!	#DIV/0!		High	High	Peak Found	Peak Found	Peak Found	High	Peak Found	Peak Found	High	0.0001717	0.006401	3.03	30.94
	FALSE	High	[R].IGIFGQDEDVTSK.[A]		0.000484856	0.000525666	1	1	17	P11507	P11507 [638-650]		0	1408.7	0.645	0.555	1.106	1	1	1	78.1	67.1	#DIV/0!	#DIV/0!	#DIV/0!		High	High	High	High	High	High	High	High	High	0.0001717	1.966e-05	4.2	36.47
	FALSE	High	[K].IRDEMVATEQER.[T]		0.0162502	0.000525666	1	1	1	P11507	P11507 [235-246]		1	1476.71			100						#DIV/0!	#DIV/0!	#DIV/0!		Not Found	Not Found	Not Found	Not Found	High	Peak Found	Not Found	Not Found	High	0.0001717	0.002386	4.02	21.32
	FALSE	High	[K].IRDEMVATEQER.[T]	1xOxidation [M5]	0.00616526	0.000525666	1	1	3	P11507	P11507 [235-246]		1	1492.71	10.233	0.92	16.581	1		1	142.4	12.8	#DIV/0!	#DIV/0!	#DIV/0!		Peak Found	High	Not Found	Peak Found	High	Peak Found	Peak Found	Peak Found	High	0.0001717	0.000631	3.38	17.94
	FALSE	High	[K].IRDEMVATEQERTPLQQK.[L]	1xOxidation [M5]	0.00343334	0.000525666	1	1	2	P11507	P11507 [235-252]		2	2188.1	100						400		#DIV/0!	#DIV/0!	#DIV/0!		High	High	Not Found	Not Found	Not Found	Not Found	Not Found	Not Found	High	0.0001717	0.0002838	3.42	21.82
	FALSE	High	[K].ISLPVILMDETLK.[F]		0.00358155	0.000525666	1	1	2	P11507	P11507 [972-984]		0	1471.84	0.01	0.686	10.254			1		23	#DIV/0!	#DIV/0!	#DIV/0!		Not Found	Not Found	Not Found	Peak Found	High	High	Peak Found	Peak Found	High	0.0001717	0.0003022	3.11	50.61
	FALSE	High	[K].ISLPVILMDETLK.[F]	1xOxidation [M8]	0.00304279	0.000525666	1	1	5	P11507	P11507 [972-984]		0	1487.84	0.42	0.586	1.035	1	1	1	55.2	77.1	#DIV/0!	#DIV/0!	#DIV/0!		High	Peak Found	Peak Found	Peak Found	High	Peak Found	High	High	High	0.0001717	0.0002414	2.98	48.53
	FALSE	High	[K].IVEFLQSFDEITAMTGDGVNDAPALK.[K]	1xOxidation [M14]	0.000138776	0.000525666	1	1	2	P11507	P11507 [686-711]		0	2797.36	0.01	0.533	1.058		1	1		82.3	#DIV/0!	#DIV/0!	#DIV/0!		Not Found	Not Found	High	Peak Found	High	Peak Found	Peak Found	Peak Found	High	0.0001717	3.559e-06	4.45	50.67
	FALSE	High	[K].IVEFLQSFDEITAMTGDGVNDAPALKK.[S]	1xOxidation [M14]	0.0237002	0.000525666	1	1	2	P11507	P11507 [686-712]		1	2925.46	0.01	2.235	1.552			1		186.8	#DIV/0!	#DIV/0!	#DIV/0!		Not Found	Not Found	Not Found	High	High	Peak Found	Peak Found	Peak Found	High	0.0001717	0.004029	4.96	49.19
	FALSE	High	[K].MNVFDTELK.[G]		0.0414497	0.000525666	1	1	1	P11507	P11507 [452-460]		0	1096.53	0.01	0.425	14.556			1		10.6	#DIV/0!	#DIV/0!	#DIV/0!		Not Found	Not Found	Peak Found	Not Found	High	Peak Found	Peak Found	Peak Found	High	0.0001717	0.008704	3.04	36.98
	FALSE	High	[K].MNVFDTELK.[G]	1xOxidation [M1]	0.0621478	0.000525666	1	1	2	P11507	P11507 [452-460]		0	1112.53	0.703	0.741	1.083	1	1	1	79.8	84	#DIV/0!	#DIV/0!	#DIV/0!		High	High	Peak Found	Peak Found	Peak Found	Peak Found	Peak Found	Peak Found	High	0.0001717	0.01524	2.68	32.53
	FALSE	High	[R].NAENAIEALK.[E]		0.0556235	0.000525666	1	2	4	P11507	P11507 [111-120]		0	1072.56	0.27	0.568	1.497	0.336993	1	1	32.4	68.1	#DIV/0!	#DIV/0!	#DIV/0!		Peak Found	High	Peak Found	Peak Found	High	High	High	Peak Found	High	0.0001717	0.01313	3.18	29.69
	FALSE	High	[R].NAENAIEALKEYEPEMGK.[V]		0.00389741	0.000525666	1	2	1	P11507	P11507 [111-128]		1	2035.96			100						#DIV/0!	#DIV/0!	#DIV/0!		Not Found	Not Found	Not Found	Not Found	High	Peak Found	Not Found	Not Found	High	0.0001717	0.0003383	4.31	42.21
	FALSE	High	[R].NAENAIEALKEYEPEMGK.[V]	1xOxidation [M16]	0.000329338	0.000525666	1	2	11	P11507	P11507 [111-128]		1	2051.96	0.791	0.611	0.937	1	1	1	94.8	73.2	#DIV/0!	#DIV/0!	#DIV/0!		High	High	Peak Found	High	High	High	High	High	High	0.0001717	1.159e-05	3.88	38.32
	FALSE	High	[K].NMLFSGTNIAAGK.[A]		0.132422	0.00456208	1	2	1	P11507	P11507 [206-218]		0	1323.67	100		100				74.4		#DIV/0!	#DIV/0!	#DIV/0!		Not Found	Peak Found	Not Found	Not Found	High	Not Found	Not Found	Not Found	High	0.001418	0.0445	2.96	36.55
	FALSE	High	[K].NMLFSGTNIAAGK.[A]	1xOxidation [M2]	0.00230474	0.000525666	1	2	9	P11507	P11507 [206-218]		0	1339.67	0.848	0.663	1.136	1	1	1	93	72.8	#DIV/0!	#DIV/0!	#DIV/0!		High	High	High	High	High	High	High	High	High	0.0001717	0.0001647	3.59	31.93
	FALSE	High	[K].QKIMSVIR.[E]	1xOxidation [M4]	0.113984	0.00370796	1	1	1	P11507	P11507 [542-549]		1	990.576	43.196	0.01	0.01				390.9		#DIV/0!	#DIV/0!	#DIV/0!		Peak Found	High	Not Found	Not Found	Not Found	Not Found	Peak Found	Not Found	High	0.00116	0.03604	2.12	18.71
	FALSE	High	[R].RIGIFGQDEDVTSK.[A]		0.0349071	0.000525666	1	1	4	P11507	P11507 [637-650]		1	1564.8	1.065	0.737	1.234	1	1	1	105.6	73	#DIV/0!	#DIV/0!	#DIV/0!		High	Peak Found	Peak Found	Peak Found	High	Peak Found	High	Peak Found	High	0.0001717	0.006851	3.71	31.32
	FALSE	High	[K].SEIGIAMGSGTAVAK.[T]		0.0148505	0.000525666	1	1	2	P11507	P11507 [713-727]		0	1391.72	4.143	0.951	2.546				191.8	44	#DIV/0!	#DIV/0!	#DIV/0!		Peak Found	Peak Found	Peak Found	Not Found	High	Peak Found	Not Found	Peak Found	High	0.0001717	0.002119	3.82	31.28
	FALSE	High	[K].SEIGIAMGSGTAVAK.[T]	1xOxidation [M7]	0.000676016	0.000525666	1	1	9	P11507	P11507 [713-727]		0	1407.71	0.81	0.551	1.104	1	1	1	93.5	63.6	#DIV/0!	#DIV/0!	#DIV/0!		High	High	High	High	High	High	High	High	High	0.0001717	3.097e-05	3.69	25.94
	FALSE	High	[K].TASEMVLADDNFSTIVAAVEEGR.[A]		5.6054e-05	0.000525666	1	2	2	P11507	P11507 [728-750]		0	2425.16	0.01	0.247	4.257			1		17.9	#DIV/0!	#DIV/0!	#DIV/0!		Not Found	Not Found	Not Found	Peak Found	High	Peak Found	Peak Found	Peak Found	High	0.0001717	1.029e-06	4.66	51.75
	FALSE	High	[K].TASEMVLADDNFSTIVAAVEEGR.[A]	1xOxidation [M5]	4.02005e-06	0.000525666	1	2	15	P11507	P11507 [728-750]		0	2441.15	0.01	0.541	0.824		1	1		91.5	#DIV/0!	#DIV/0!	#DIV/0!		High	Not Found	High	High	High	High	High	High	High	0.0001717	2.81e-08	5.96	50.64
	FALSE	High	[K].TVEEVLGHFGVNESTGLSLEQVK.[K]		6.36393e-05	0.000525666	1	1	9	P11507	P11507 [8-30]		0	2472.26	0.01	0.45	1.048		1	1		72	#DIV/0!	#DIV/0!	#DIV/0!		Not Found	Not Found	Peak Found	Peak Found	High	High	High	High	High	0.0001717	1.225e-06	5.47	46.87
	FALSE	High	[K].TVEEVLGHFGVNESTGLSLEQVKK.[L]		1.94662e-05	0.000525666	1	1	3	P11507	P11507 [8-31]		1	2600.36	0.069	0.823	0.974		1	1	9.6	114.8	#DIV/0!	#DIV/0!	#DIV/0!		Not Found	Peak Found	Peak Found	High	High	Peak Found	High	Peak Found	High	0.0001717	2.435e-07	5.16	42.79
	FALSE	High	[R].VDQSILTGESVSVIK.[H]		0.000121498	0.000525666	1	2	13	P11507	P11507 [175-189]		0	1574.86	0.55	0.518	1.013	1	1	1	71.3	67.3	#DIV/0!	#DIV/0!	#DIV/0!		High	High	High	High	High	High	High	High	High	0.0001717	2.962e-06	4.2	39.04
	FALSE	High	[R].VGSTKVPMTPGVK.[Q]	1xOxidation [M8]	0.0121054	0.000525666	1	1	4	P11507	P11507 [529-541]		1	1316.72	100	1.169	0.01				391.8	4.4	#DIV/0!	#DIV/0!	#DIV/0!		High	High	Peak Found	Peak Found	Not Found	Not Found	Not Found	Peak Found	High	0.0001717	0.001598	4.13	19.89
	FALSE	High	[R].VIMITGDNK.[G]	1xOxidation [M3]	0.131695	0.00456208	1	2	3	P11507	P11507 [620-628]		0	1006.52	2.559	0.881	3.175				134.4	46.3	#DIV/0!	#DIV/0!	#DIV/0!		High	High	Peak Found	Peak Found	High	Peak Found	Peak Found	Not Found	High	0.001418	0.04434	2.83	22.85
	FALSE	High	[R].WGSNELPAEEGK.[T]		0.00366909	0.000525666	1	1	5	P11507	P11507 [36-47]		0	1316.61	0.303	0.347	2.617	0.336993	1	1	28.4	32.5	#DIV/0!	#DIV/0!	#DIV/0!		Peak Found	High	Peak Found	High	High	Peak Found	High	High	High	0.0001717	0.0003112	3.16	28.3
High	Master Protein	M0R9L0	Nascent polypeptide-associated complex subunit alpha OS=Rattus norvegicus OX=10116 GN=Naca PE=1 SV=1	0	192.23	26	38	141	38	220.1	506.08	38	cellular component movement;regulation of biological process	cytoplasm;nucleus	protein binding	Pf01849	288770	ENSRNOG00000002632.8	Naca			0	0.567592	1.87971	0.943259	103	116.7	44	80.7	165.6	55.5	128.7	105.7	High	High	High	High	High	High	High	High
	Checked	Confidence	Annotated Sequence	Modifications	Qvality PEP	Qvality q-value	# Protein Groups	# Proteins	# PSMs	Master Protein Accessions	Positions in Master Proteins	Modifications in Master Proteins	# Missed Cleavages	Theo. MH+ [Da]	Abundance Ratio: (controle CARD445) / (remplissage)	Abundance Ratio: (LPS) / (remplissage)	Abundance Ratio: (NButGT) / (remplissage)	Abundance Ratio Adj. P-Value: (controle CARD445) / (remplissage)	Abundance Ratio Adj. P-Value: (LPS) / (remplissage)	Abundance Ratio Adj. P-Value: (NButGT) / (remplissage)	Abundances (Grouped): controle CARD445	Abundances (Grouped): LPS	#DIV/0!	#DIV/0!	#DIV/0!	Quan Info	Found in Sample: [S71] F71: Sample, 1, controle CARD445	Found in Sample: [S81] F81: Sample, 2, controle CARD445	Found in Sample: [S51] F51: Sample, 5, LPS	Found in Sample: [S52] F52: Sample, 6, LPS	Found in Sample: [S47] F47: Sample, 1, NButGT	Found in Sample: [S48] F48: Sample, 2, NButGT	Found in Sample: [S49] F49: Sample, 3, remplissage	Found in Sample: [S50] F50: Sample, 4, remplissage	Confidence (by Search Engine): Sequest HT	Percolator q-Value (by Search Engine): Sequest HT	Percolator PEP (by Search Engine): Sequest HT	XCorr (by Search Engine): Sequest HT	Top Apex RT [min]
	FALSE	High	[R].AMHPALDNPSTMSVAPATHVSPPASSGLIK.[S]	2xOxidation [M2; M12]	6.96755e-06	0.000525666	1	1	3	M0R9L0	M0R9L0 [411-440]		0	3016.49	0.638	0.526	0.576	1	1	1	93.1	76.8	#DIV/0!	#DIV/0!	#DIV/0!		High	High	Peak Found	Peak Found	High	Peak Found	Peak Found	Peak Found	High	0.0001717	5.97e-08	4.6	31.11
	FALSE	High	[K].APAAPSPNEALVAPTEIPTSLK.[N]		5.47132e-06	0.000525666	1	1	8	M0R9L0	M0R9L0 [810-831]		0	2174.17	0.553	0.477	1.191	1		1	68.7	59.3	#DIV/0!	#DIV/0!	#DIV/0!		High	High	Not Found	High	High	Peak Found	High	High	High	0.0001717	4.3e-08	4.48	42.53
	FALSE	High	[K].ASTSQVPSQGTPNLK.[G]		0.00103194	0.000525666	1	1	8	M0R9L0	M0R9L0 [181-195]		0	1514.78	1.467	0.872	0.923	1	1	1	137.7	81.8	#DIV/0!	#DIV/0!	#DIV/0!		High	High	High	High	High	High	High	High	High	0.0001717	5.489e-05	2.92	23.26
	FALSE	High	[K].DTTVQTLAPVALK.[E]		0.00580436	0.000525666	1	1	2	M0R9L0	M0R9L0 [507-519]		0	1356.77	0.72	0.427	0.467	1	1	1	110.2	65.3	#DIV/0!	#DIV/0!	#DIV/0!		High	High	Peak Found	Peak Found	Peak Found	Peak Found	Peak Found	Peak Found	High	0.0001717	0.0005819	2.97	37.86
	FALSE	High	[K].EASVLSPVPTSSTK.[D]		0.00133811	0.000525666	1	1	5	M0R9L0	M0R9L0 [1715-1728]		0	1402.74	1.076	0.816	1.281	1	1	1	103.2	78.2	#DIV/0!	#DIV/0!	#DIV/0!		High	High	Peak Found	Peak Found	High	High	High	Peak Found	High	0.0001717	7.849e-05	3.89	28.28
	FALSE	High	[K].ESPSSQSASSLEVLSEDTK.[K]		1.67365e-05	0.000525666	1	1	5	M0R9L0	M0R9L0 [520-538]		0	1980.92	0.391	0.324	0.576	1	1	1	68.2	56.7	#DIV/0!	#DIV/0!	#DIV/0!		High	High	High	Peak Found	Peak Found	High	High	Peak Found	High	0.0001717	1.966e-07	4.28	34.55
	FALSE	High	[K].ESPSSQSASSLEVLSEDTKK.[T]		1.21494e-05	0.000525666	1	1	12	M0R9L0	M0R9L0 [520-539]		1	2109.02	0.824	0.52	0.64	1	1	1	110.5	69.7	#DIV/0!	#DIV/0!	#DIV/0!		High	High	High	High	High	High	High	High	High	0.0001717	1.27e-07	5.32	30.3
	FALSE	High	[K].ETLATSTLK.[V]		0.0483177	0.000525666	1	1	4	M0R9L0	M0R9L0 [841-849]		0	963.536	2.741	0.633	1.588	1	1	1	183.9	42.5	#DIV/0!	#DIV/0!	#DIV/0!		High	High	Peak Found	High	High	Peak Found	Peak Found	Peak Found	High	0.0001717	0.01075	2.64	23.25
	FALSE	High	[K].ETSAPSEGVTALPLK.[V]		0.00309841	0.000525666	1	1	2	M0R9L0	M0R9L0 [1296-1310]		0	1499.8	0.01	0.488	0.728			1		88.1	#DIV/0!	#DIV/0!	#DIV/0!		Not Found	Not Found	Not Found	High	High	Peak Found	Peak Found	Peak Found	High	0.0001717	0.0002478	3.73	33.1
	FALSE	High	[K].EVPAAPSVGITAVSEISPSPK.[K]		1.47416e-05	0.000525666	1	1	3	M0R9L0	M0R9L0 [1137-1157]		0	2036.09	0.904	0.01	1.706	1			100.2		#DIV/0!	#DIV/0!	#DIV/0!		High	High	Not Found	Not Found	High	Not Found	Peak Found	Peak Found	High	0.0001717	1.658e-07	4.4	41.7
	FALSE	High	[K].EVSTSQFPK.[E]		0.0463673	0.000525666	1	1	1	M0R9L0	M0R9L0 [890-898]		0	1022.52	2.238	0.78	1.486	1	1	1	162.6	56.7	#DIV/0!	#DIV/0!	#DIV/0!		Peak Found	High	Peak Found	Peak Found	Peak Found	Peak Found	Peak Found	Peak Found	High	0.0001717	0.01014	2.59	23.56
	FALSE	High	[K].GASIVPTETSVSSK.[K]		0.00183203	0.000525666	1	1	5	M0R9L0	M0R9L0 [730-743]		0	1362.71	1.077	0.84	0.888	1		1	113.2	88.3	#DIV/0!	#DIV/0!	#DIV/0!		High	High	Not Found	High	High	Peak Found	Peak Found	High	High	0.0001717	0.00012	3.19	26.57
	FALSE	High	[K].GASIVPTETSVSSKK.[T]		0.0815607	0.00194483	1	1	1	M0R9L0	M0R9L0 [730-744]		1	1490.81	100						400		#DIV/0!	#DIV/0!	#DIV/0!		High	Not Found	Not Found	Not Found	Not Found	Not Found	Not Found	Not Found	High	0.0006115	0.02241	2.81	22.48
	FALSE	High	[K].GLLSAVALAPQTVPVEK.[N]		0.0183217	0.000525666	1	1	2	M0R9L0	M0R9L0 [1807-1823]		0	1692.99	0.671	0.479	0.611	1	1	1	97.2	69.3	#DIV/0!	#DIV/0!	#DIV/0!		High	Peak Found	Peak Found	Peak Found	Peak Found	Peak Found	Peak Found	High	High	0.0001717	0.002813	3.44	45.12
	FALSE	High	[K].GVLTSTVNSSSPK.[K]		0.00147393	0.000525666	1	1	3	M0R9L0	M0R9L0 [1682-1694]		0	1276.67	0.375	0.269	0.38	0.799069	1		74.1	53.2	#DIV/0!	#DIV/0!	#DIV/0!		High	High	Peak Found	Peak Found	Peak Found	Not Found	Peak Found	High	High	0.0001717	8.943e-05	3.56	24.22
	FALSE	High	[K].GVPISSALTQSLLSLNLR.[G]		0.0112623	0.000525666	1	1	1	M0R9L0	M0R9L0 [239-256]		0	1869.08	0.01	0.951	0.807			1		138	#DIV/0!	#DIV/0!	#DIV/0!		Not Found	Not Found	Peak Found	Not Found	Peak Found	Peak Found	High	Peak Found	High	0.0001717	0.001449	3.43	51.04
	FALSE	High	[R].HELAADSGAAPSIDK.[G]		6.48013e-06	0.000525666	1	1	9	M0R9L0	M0R9L0 [334-348]		0	1481.72	0.094	0.542	0.855	0.36292	1	1	15	87.1	#DIV/0!	#DIV/0!	#DIV/0!		Peak Found	Peak Found	High	High	High	High	High	High	High	0.0001717	5.412e-08	4.97	22.31
	FALSE	High	[R].HELAADSGAAPSIDKGSSAVTK.[E]		0.000268166	0.000525666	1	1	1	M0R9L0	M0R9L0 [334-355]		1	2112.06									#DIV/0!	#DIV/0!	#DIV/0!	No Quan Values	High	Not Found	Not Found	Not Found	Not Found	Not Found	Not Found	Not Found	High	0.0001717	8.738e-06	4.71
	FALSE	High	[K].KAPAIETSNETSTTLSLK.[G]		0.0447563	0.000525666	1	1	2	M0R9L0	M0R9L0 [1651-1668]		1	1891	0.839	0.722	0.911	0.54312			96.7	83.2	#DIV/0!	#DIV/0!	#DIV/0!		Peak Found	High	Not Found	High	Peak Found	Not Found	Peak Found	Peak Found	High	0.0001717	0.00969	3.22	28.24
	FALSE	High	[K].KTPAEILPSPQK.[T]		0.00411501	0.000525666	1	1	3	M0R9L0	M0R9L0 [744-755]		1	1308.75	1.294	0.829	0.776	1		1	132.7	85	#DIV/0!	#DIV/0!	#DIV/0!		High	High	Not Found	Peak Found	Peak Found	Peak Found	Peak Found	High	High	0.0001717	0.0003637	3.37	24.55
	FALSE	High	[K].KVDVVSQMESSDSSQEGHPNASVSSQTK.[R]	1xOxidation [M8]	1.91066e-07	0.000525666	1	1	6	M0R9L0	M0R9L0 [661-688]		1	2964.35	1.548	0.369	0.876	1	1	1	163.2	38.9	#DIV/0!	#DIV/0!	#DIV/0!		High	High	Peak Found	Peak Found	High	Peak Found	High	Peak Found	High	0.000171703	4.3846e-10	5.52	20.4
	FALSE	High	[K].LDPTVSDVIPATVVPR.[D]		0.000149214	0.000525666	1	1	2	M0R9L0	M0R9L0 [773-788]		0	1678.94	4.269	0.01	0.01				324.1		#DIV/0!	#DIV/0!	#DIV/0!		High	High	Not Found	Not Found	Not Found	Not Found	Not Found	Peak Found	High	0.0001717	3.904e-06	3.16	44.93
	FALSE	High	[K].IEDLSQQAQLAAAEK.[F]		5.11959e-05	0.000525666	1	2	3	M0R9L0	M0R9L0 [2076-2090]		0	1614.83	0.732	1.188	1.286	1	1	1	69.6	113	#DIV/0!	#DIV/0!	#DIV/0!		High	Peak Found	Peak Found	Peak Found	High	High	Peak Found	Peak Found	High	0.0001717	9.08e-07	4.51	31.74
	FALSE	High	[R].SAVSPLPSR.[H]		0.10656	0.00335606	1	1	1	M0R9L0	M0R9L0 [325-333]		0	913.51	2.041	2.178	4.175	1	1	1	86.9	92.7	#DIV/0!	#DIV/0!	#DIV/0!		Peak Found	Peak Found	Peak Found	High	Peak Found	Peak Found	Peak Found	Peak Found	High	0.001049	0.03265	2.34	23.13
	FALSE	High	[R].SAVSPLPSRHELAADSGAAPSIDK.[G]		1.66356e-05	0.000525666	1	1	1	M0R9L0	M0R9L0 [325-348]		1	2376.22									#DIV/0!	#DIV/0!	#DIV/0!	No Quan Values	Not Found	High	Not Found	Not Found	Not Found	Not Found	Not Found	Not Found	High	0.0001717	1.957e-07	4.13
	FALSE	High	[K].SPAAPTTANASVALAAASLSPTPQVK.[I]		0.000187736	0.000525666	1	1	1	M0R9L0	M0R9L0 [1598-1623]		0	2421.3									#DIV/0!	#DIV/0!	#DIV/0!	No Quan Values	Not Found	High	Not Found	Not Found	Not Found	Not Found	Not Found	Not Found	High	0.0001717	5.352e-06	4.13
	FALSE	High	[K].SPASDTYIVFGEAK.[I]		0.00268038	0.000525666	1	2	6	M0R9L0	M0R9L0 [2062-2075]		0	1484.73	0.756	0.947	2.021	1	1	1	64	80.2	#DIV/0!	#DIV/0!	#DIV/0!		High	Peak Found	High	High	High	High	Peak Found	High	High	0.0001717	0.0002031	2.9	37.87
	FALSE	High	[K].SSNAALQPSVTQVPPPQKPGLK.[E]		8.55729e-05	0.000525666	1	1	8	M0R9L0	M0R9L0 [381-402]		0	2244.23	0.898	0.483	0.451	1	1	1	126.8	68.2	#DIV/0!	#DIV/0!	#DIV/0!		High	High	Peak Found	Peak Found	High	Peak Found	High	High	High	0.0001717	1.838e-06	5.02	28.64
	FALSE	High	[R].SSSAPLSLVALAPHSIQK.[S]		0.00147393	0.000525666	1	1	2	M0R9L0	M0R9L0 [127-144]		0	1806.01	0.903	0.466	0.343	1	1	1	133.2	68.8	#DIV/0!	#DIV/0!	#DIV/0!		High	High	Peak Found	Peak Found	Peak Found	Peak Found	Peak Found	Peak Found	High	0.0001717	8.984e-05	3.85	39.45
	FALSE	High	[K].SVPAVTSLSSQK.[A]		0.0186541	0.000525666	1	1	3	M0R9L0	M0R9L0 [798-809]		0	1203.66	1.947	0.789	0.858	1		1	169.5	68.7	#DIV/0!	#DIV/0!	#DIV/0!		Peak Found	High	Not Found	High	Peak Found	Peak Found	High	Peak Found	High	0.0001717	0.002878	2.97	26.31
	FALSE	High	[K].SVPFPAPPSAGVSFSSAK.[K]		0.00014565	0.000525666	1	1	10	M0R9L0	M0R9L0 [643-660]		0	1732.89	0.653	0.413	0.666	1	1	1	95.6	60.5	#DIV/0!	#DIV/0!	#DIV/0!		High	High	High	High	High	High	High	High	High	0.0001717	3.79e-06	3.8	40.67
	FALSE	High	[K].TPAEILPSPQK.[T]		0.00729929	0.000525666	1	1	3	M0R9L0	M0R9L0 [745-755]		0	1180.66	1.496	0.92	0.677	1		1	146.2	89.9	#DIV/0!	#DIV/0!	#DIV/0!		High	High	Not Found	Peak Found	High	Peak Found	Peak Found	Peak Found	High	0.0001717	0.0007956	3.02	28.05
	FALSE	High	[K].TPATSALQTVPK.[E]		0.00351727	0.000525666	1	1	4	M0R9L0	M0R9L0 [1630-1641]		0	1213.68	1.874	1.085	0.913	1		1	153.9	89.1	#DIV/0!	#DIV/0!	#DIV/0!		High	High	Not Found	High	High	Peak Found	Peak Found	Peak Found	High	0.0001717	0.0002926	3.55	26.96
	FALSE	High	[K].TTGGPAPVVRPAIATGAPTTLDYPPAGYVNPNPVSQPLK.[S]		0.000397195	0.000525666	1	1	2	M0R9L0	M0R9L0 [540-578]		0	3885.05	0.816	0.01	0.01				179.8		#DIV/0!	#DIV/0!	#DIV/0!		Peak Found	High	Not Found	Not Found	High	Not Found	Not Found	Peak Found	High	0.0001717	1.492e-05	4.59	43.53
	FALSE	High	[K].VAPATLVESPTSPK.[K]		0.00752265	0.000525666	1	1	2	M0R9L0	M0R9L0 [931-944]		0	1396.77	1.333	0.862	0.895	1		1	130.4	84.3	#DIV/0!	#DIV/0!	#DIV/0!		High	High	Not Found	Peak Found	Peak Found	Peak Found	Peak Found	Peak Found	High	0.0001717	0.0008338	3.66	28.91
	FALSE	High	[K].VASTAPVVTSPSPQK.[T]		0.000367184	0.000525666	1	1	5	M0R9L0	M0R9L0 [850-864]		0	1468.8	1.31	1.147	1.093	1		1	115.1	100.8	#DIV/0!	#DIV/0!	#DIV/0!		Peak Found	High	Not Found	Peak Found	High	High	High	High	High	0.0001717	1.337e-05	4	23.17
	FALSE	High	[K].VASTAPVVTSPSPQKTPK.[S]		0.0839338	0.00194483	1	1	1	M0R9L0	M0R9L0 [850-867]		1	1795	100						400		#DIV/0!	#DIV/0!	#DIV/0!		High	Peak Found	Not Found	Not Found	Not Found	Not Found	Not Found	Not Found	High	0.0006115	0.02335	3.47	21.69
	FALSE	High	[K].VLVPAETLEVAVSPK.[E]		0.000898048	0.000525666	1	1	1	M0R9L0	M0R9L0 [1491-1505]		0	1551.9	0.716	0.807	0.01				113.5	127.9	#DIV/0!	#DIV/0!	#DIV/0!		High	Peak Found	Not Found	Peak Found	Not Found	Not Found	Not Found	Peak Found	High	0.0001717	4.542e-05	3.55	42.93
High	Master Protein	A0A096MJ01	LIM domain-binding 3 OS=Rattus norvegicus OX=10116 GN=Ldb3 PE=1 SV=1	0	166.116	35	22	303	7	76.8	1038.07	22	cell organization and biogenesis	cytoskeleton	metal ion binding;protein binding	Pf00412, Pf00595	498587	ENSRNOG00000059166.1	Ldb3			19	1.01955	1.64616	1.01125	61.3	87	64.6	86.6	175.3	76.4	146.8	102.1	High	High	High	High	High	High	High	High
	Checked	Confidence	Annotated Sequence	Modifications	Qvality PEP	Qvality q-value	# Protein Groups	# Proteins	# PSMs	Master Protein Accessions	Positions in Master Proteins	Modifications in Master Proteins	# Missed Cleavages	Theo. MH+ [Da]	Abundance Ratio: (controle CARD445) / (remplissage)	Abundance Ratio: (LPS) / (remplissage)	Abundance Ratio: (NButGT) / (remplissage)	Abundance Ratio Adj. P-Value: (controle CARD445) / (remplissage)	Abundance Ratio Adj. P-Value: (LPS) / (remplissage)	Abundance Ratio Adj. P-Value: (NButGT) / (remplissage)	Abundances (Grouped): controle CARD445	Abundances (Grouped): LPS	#DIV/0!	#DIV/0!	#DIV/0!	Quan Info	Found in Sample: [S71] F71: Sample, 1, controle CARD445	Found in Sample: [S81] F81: Sample, 2, controle CARD445	Found in Sample: [S51] F51: Sample, 5, LPS	Found in Sample: [S52] F52: Sample, 6, LPS	Found in Sample: [S47] F47: Sample, 1, NButGT	Found in Sample: [S48] F48: Sample, 2, NButGT	Found in Sample: [S49] F49: Sample, 3, remplissage	Found in Sample: [S50] F50: Sample, 4, remplissage	Confidence (by Search Engine): Sequest HT	Percolator q-Value (by Search Engine): Sequest HT	Percolator PEP (by Search Engine): Sequest HT	XCorr (by Search Engine): Sequest HT	Top Apex RT [min]
	FALSE	High	[K].AAQSQLSQGDLVVAIDGVNTDTMTHLEAQNK.[I]		5.3732e-05	0.000525666	2	4	2	A0A096MKD4; A0A096MJ01	A0A096MKD4 [38-68]; A0A096MJ01 [38-68]		0	3254.6			100						#DIV/0!	#DIV/0!	#DIV/0!	Shared	Not Found	Not Found	Not Found	Not Found	High	High	Not Found	Not Found	High	0.0001717	9.713e-07	4.82	46.36
	FALSE	High	[K].AAQSQLSQGDLVVAIDGVNTDTMTHLEAQNK.[I]	1xOxidation [M23]	4.50905e-07	0.000525666	2	4	14	A0A096MKD4; A0A096MJ01	A0A096MKD4 [38-68]; A0A096MJ01 [38-68]		0	3270.59	0.035	0.654	0.832	0.318979	1	1	5.6	103.8	#DIV/0!	#DIV/0!	#DIV/0!	Shared	High	Peak Found	High	High	High	High	High	High	High	0.0001717	1.412e-09	6.8	42.14
	FALSE	High	[K].ASGAGLLGGSLPVK.[D]		0.000206797	0.000525666	1	1	16	A0A096MJ01	A0A096MJ01 [222-235]		0	1226.71	0.195	0.395	0.615	0.582506	1	1	35.3	71.7	#DIV/0!	#DIV/0!	#DIV/0!		High	High	High	High	High	High	High	High	High	0.0001717	6.14e-06	3.8	36.5
	FALSE	High	[K].ASGAGLLGGSLPVKDLAVDSASPVYQAVIK.[T]		3.54089e-06	0.000525666	1	1	1	A0A096MJ01	A0A096MJ01 [222-251]		1	2883.58	100	100					125	275	#DIV/0!	#DIV/0!	#DIV/0!		Not Found	Peak Found	Not Found	High	Not Found	Not Found	Not Found	Not Found	High	0.0001717	2.356e-08	6.19	48.87
	FALSE	High	[K].DFNMPLTISR.[I]	1xOxidation [M4]	0.028011	0.000525666	2	4	16	A0A096MKD4; A0A096MJ01	A0A096MKD4 [22-31]; A0A096MJ01 [22-31]		0	1209.59	0.276	0.57	0.676	0.516139	1	1	43.8	90.4	#DIV/0!	#DIV/0!	#DIV/0!	Shared	High	High	High	High	High	High	High	High	High	0.0001717	0.005038	2.93	34.86
	FALSE	High	[K].DLAVDSASPVYQAVIK.[T]		4.27065e-05	0.000525666	2	4	27	A0A096MKD4; A0A096MJ01	A0A096MKD4 [189-204]; A0A096MJ01 [236-251]		0	1675.89	0.327	0.534	0.787	1	1	1	49.4	80.6	#DIV/0!	#DIV/0!	#DIV/0!	Shared	High	High	High	High	High	High	High	High	High	0.0001717	7.077e-07	4.42	42.95
	FALSE	High	[K].DPSLDTNSSLATPSPSPEAR.[A]		1.35451e-06	0.000525666	1	1	26	A0A096MJ01	A0A096MJ01 [108-127]		0	2041.97	0.938	0.473	0.796	1	1	1	117	59	#DIV/0!	#DIV/0!	#DIV/0!		High	High	High	High	High	High	High	High	High	0.0001717	6.346e-09	5.87	31.95
	FALSE	High	[K].DYINLFSTK.[C]		0.0946229	0.00194483	2	3	8	A0A096MKD4; A0A096MJ01	A0A096MKD4 [612-620]; A0A096MJ01 [659-667]		0	1100.56	0.124	0.494	1.962	0.329003	1	1	13.8	55.2	#DIV/0!	#DIV/0!	#DIV/0!	Shared	High	Peak Found	High	High	High	High	High	High	High	0.0006115	0.02754	2.16	43.79
	FALSE	High	[R].EMAQMYQMSLR.[G]	2xOxidation [M5; M8]	0.00591036	0.000525666	1	1	2	A0A096MJ01	A0A096MJ01 [209-219]		0	1419.61			100						#DIV/0!	#DIV/0!	#DIV/0!		Not Found	Not Found	Not Found	Not Found	High	High	Not Found	Not Found	High	0.0001717	0.0005996	3.14	25.79
	FALSE	High	[R].EMAQMYQMSLR.[G]	3xOxidation [M2; M5; M8]	0.00738783	0.000525666	1	1	9	A0A096MJ01	A0A096MJ01 [209-219]		0	1435.6	1.738	0.511	1.128				158.9	46.7	#DIV/0!	#DIV/0!	#DIV/0!		High	High	Peak Found	High	High	Peak Found	High	Not Found	High	0.0001717	0.0008077	3.12	22.64
	FALSE	High	[R].GAPAYNPTGPQVTPLAR.[G]		0.00023478	0.000525666	2	3	39	A0A096MKD4; A0A096MJ01	A0A096MKD4 [469-485]; A0A096MJ01 [516-532]		0	1709.9	0.943	0.774	1.08	1	1	1	99.3	81.5	#DIV/0!	#DIV/0!	#DIV/0!	Shared	High	High	High	High	High	High	High	High	High	0.0001717	7.253e-06	3.04	32.35
	FALSE	High	[R].GKASGAGLLGGSLPVK.[D]		0.00307976	0.000525666	1	1	4	A0A096MJ01	A0A096MJ01 [220-235]		1	1411.83	100		100				351.4		#DIV/0!	#DIV/0!	#DIV/0!		High	High	Not Found	Not Found	Peak Found	Not Found	Not Found	Not Found	High	0.0001717	0.0002446	3.85	30.6
	FALSE	High	[R].GPFLVAMGR.[S]	1xOxidation [M7]	0.0924941	0.00194483	2	3	8	A0A096MKD4; A0A096MJ01	A0A096MKD4 [512-520]; A0A096MJ01 [559-567]		0	963.508	0.862	0.89	1.244	1	1	1	86.3	89.1	#DIV/0!	#DIV/0!	#DIV/0!	Shared	High	High	High	High	Peak Found	High	Peak Found	High	High	0.0006115	0.02681	2.49	29.54
	FALSE	High	[R].ILAQMTGTEYMQDPDEEALR.[R]	2xOxidation [M5; M11]	5.34083e-05	0.000525666	2	4	6	A0A096MKD4; A0A096MJ01	A0A096MKD4 [230-249]; A0A096MJ01 [277-296]		0	2343.05	0.574	0.776	0.842	1	1	1	71.9	97.3	#DIV/0!	#DIV/0!	#DIV/0!	Shared	High	High	Peak Found	Peak Found	High	Peak Found	High	Peak Found	High	0.0001717	9.65e-07	3.68	32.62
	FALSE	High	[R].ILAQMTGTEYMQDPDEEALRR.[S]	1xOxidation [M11]	0.0863715	0.00194483	2	4	1	A0A096MKD4; A0A096MJ01	A0A096MKD4 [230-250]; A0A096MJ01 [277-297]		1	2483.15			100						#DIV/0!	#DIV/0!	#DIV/0!	Shared	Not Found	Not Found	Not Found	Not Found	High	Peak Found	Not Found	Not Found	High	0.0006115	0.02418	2.75	33.61
	FALSE	High	[R].ILAQMTGTEYMQDPDEEALRR.[S]	2xOxidation [M5; M11]	0.000470425	0.000525666	2	4	12	A0A096MKD4; A0A096MJ01	A0A096MKD4 [230-250]; A0A096MJ01 [277-297]		1	2499.15	0.972	0.87	0.762	1	1	1	107.9	96.6	#DIV/0!	#DIV/0!	#DIV/0!	Shared	High	High	High	High	High	Peak Found	High	High	High	0.0001717	1.888e-05	3.08	29.3
	FALSE	High	[K].IMGEVMHALR.[Q]		0.0169474	0.000525666	2	3	1	A0A096MKD4; A0A096MJ01	A0A096MKD4 [569-578]; A0A096MJ01 [616-625]		0	1156.6	100		100				150.9		#DIV/0!	#DIV/0!	#DIV/0!	Shared	Peak Found	Peak Found	Not Found	Not Found	High	Peak Found	Not Found	Not Found	High	0.0001717	0.002531	2.71	31.1
	FALSE	High	[K].IMGEVMHALR.[Q]	1xOxidation [M2]	0.0540189	0.000525666	2	3	3	A0A096MKD4; A0A096MJ01	A0A096MKD4 [569-578]; A0A096MJ01 [616-625]		0	1172.59	0.85	0.991	51.9				6.2	7.2	#DIV/0!	#DIV/0!	#DIV/0!	Shared	Not Found	Peak Found	Peak Found	Not Found	High	High	Peak Found	Not Found	High	0.0001717	0.01255	3.1	24.74
	FALSE	High	[K].IMGEVMHALR.[Q]	2xOxidation [M2; M6]	0.00576945	0.000525666	2	3	23	A0A096MKD4; A0A096MJ01	A0A096MKD4 [569-578]; A0A096MJ01 [616-625]		0	1188.59	0.893	1.055	1.61	1	1	1	78.3	92.6	#DIV/0!	#DIV/0!	#DIV/0!	Shared	High	High	High	High	High	High	High	High	High	0.0001717	0.0005789	2.77	19.53
	FALSE	High	[R].LQGGKDFNMPLTISR.[I]	1xOxidation [M9]	0.000201857	0.000525666	2	4	5	A0A096MKD4; A0A096MJ01	A0A096MKD4 [17-31]; A0A096MJ01 [17-31]		1	1692.87	44.436	2.253	1.229	0.540804	1	1	363.4	18.4	#DIV/0!	#DIV/0!	#DIV/0!	Shared	High	High	Peak Found	High	Peak Found	Peak Found	Peak Found	Peak Found	High	0.0001717	5.9e-06	3.52	29.34
	FALSE	High	[R].LYNNPIGLYSAETLR.[E]		3.2933e-05	0.000525666	1	1	22	A0A096MJ01	A0A096MJ01 [194-208]		0	1723.9	0.288	0.382	0.819	0.989459	1	1	46.3	61.4	#DIV/0!	#DIV/0!	#DIV/0!		High	High	High	High	High	High	High	High	High	0.0001717	4.96e-07	4.13	43.67
	FALSE	High	[K].RPIPISTTAPPIQSPLPVIPHQK.[VD]		6.92582e-05	0.000525666	2	4	22	A0A096MKD4; A0A096MJ01	A0A096MKD4 [85-107]; A0A096MJ01 [85-107]		0	2487.44	0.069	0.413	0.595	0.304978	1	1	13.2	79.6	#DIV/0!	#DIV/0!	#DIV/0!	Shared	High	High	High	High	High	High	High	High	High	0.0001717	1.373e-06	4.88	37.57
	FALSE	High	[K].SASYNLSLTLQK.[S]		0.00389741	0.000525666	2	4	12	A0A096MKD4; A0A096MJ01	A0A096MKD4 [71-82]; A0A096MJ01 [71-82]		0	1324.71	0.122	0.493	0.733	0.304978	1	1	20.8	84	#DIV/0!	#DIV/0!	#DIV/0!	Shared	High	High	High	High	High	High	High	High	High	0.0001717	0.0003387	3.52	35.75
	FALSE	High	[K].SKRPIPISTTAPPIQSPLPVIPHQK.[VD]		3.47727e-06	0.000525666	2	4	4	A0A096MKD4; A0A096MJ01	A0A096MKD4 [83-107]; A0A096MJ01 [83-107]		1	2702.57	1.117	0.367	0.935	1	1		130.7	42.9	#DIV/0!	#DIV/0!	#DIV/0!	Shared	High	High	Peak Found	High	Peak Found	Not Found	High	Peak Found	High	0.0001717	2.313e-08	5.25	35.04
	FALSE	High	[K].TQSKPEDEADEWAR.[R]		0.000297182	0.000525666	2	4	11	A0A096MKD4; A0A096MJ01	A0A096MKD4 [205-218]; A0A096MJ01 [252-265]		0	1661.74	2.935	0.304	1.117	1	1	1	219.2	22.7	#DIV/0!	#DIV/0!	#DIV/0!	Shared	High	High	Peak Found	High	High	Peak Found	High	High	High	0.0001717	1.004e-05	4.13	24.18
	FALSE	High	[K].TQSKPEDEADEWARR.[S]		0.00271295	0.000525666	2	4	3	A0A096MKD4; A0A096MJ01	A0A096MKD4 [205-219]; A0A096MJ01 [252-266]		1	1817.84	73.003	1.032	1.935				379.4	5.4	#DIV/0!	#DIV/0!	#DIV/0!	Shared	High	High	Not Found	Peak Found	Peak Found	Not Found	Peak Found	Not Found	High	0.0001717	0.0002068	3.26	22.45
	FALSE	High	[K].VLPGPSQPR.[L]		0.0483177	0.000525666	1	1	6	A0A096MJ01	A0A096MJ01 [185-193]		0	950.542	42.585	2.149	3.512				345.9	17.5	#DIV/0!	#DIV/0!	#DIV/0!		High	High	Peak Found	Not Found	High	High	Peak Found	Not Found	High	0.0001717	0.01075	2.39	21.52
High	Master Protein	Q9ER34	Aconitate hydratase, mitochondrial OS=Rattus norvegicus OX=10116 GN=Aco2 PE=1 SV=2	0	154.215	45	27	275	27	85.4	949.58	27	metabolic process;response to stimulus	mitochondrion	catalytic activity;metal ion binding;protein binding	Pf00330, Pf00694	79250	ENSRNOG00000024128.6	Aco2	Citric acid cycle (TCA cycle)	2-Oxocarboxylic acid metabolism; Citrate cycle (TCA cycle); Biosynthesis of amino acids; Metabolic pathways; Glyoxylate and dicarboxylate metabolism; Carbon metabolism	0	4.9322	0.903398	1.0503	28.2	24.9	174.9	87	167.6	80.9	176.7	59.9	High	High	High	High	High	High	High	High
	Checked	Confidence	Annotated Sequence	Modifications	Qvality PEP	Qvality q-value	# Protein Groups	# Proteins	# PSMs	Master Protein Accessions	Positions in Master Proteins	Modifications in Master Proteins	# Missed Cleavages	Theo. MH+ [Da]	Abundance Ratio: (controle CARD445) / (remplissage)	Abundance Ratio: (LPS) / (remplissage)	Abundance Ratio: (NButGT) / (remplissage)	Abundance Ratio Adj. P-Value: (controle CARD445) / (remplissage)	Abundance Ratio Adj. P-Value: (LPS) / (remplissage)	Abundance Ratio Adj. P-Value: (NButGT) / (remplissage)	Abundances (Grouped): controle CARD445	Abundances (Grouped): LPS	#DIV/0!	#DIV/0!	#DIV/0!	Quan Info	Found in Sample: [S71] F71: Sample, 1, controle CARD445	Found in Sample: [S81] F81: Sample, 2, controle CARD445	Found in Sample: [S51] F51: Sample, 5, LPS	Found in Sample: [S52] F52: Sample, 6, LPS	Found in Sample: [S47] F47: Sample, 1, NButGT	Found in Sample: [S48] F48: Sample, 2, NButGT	Found in Sample: [S49] F49: Sample, 3, remplissage	Found in Sample: [S50] F50: Sample, 4, remplissage	Confidence (by Search Engine): Sequest HT	Percolator q-Value (by Search Engine): Sequest HT	Percolator PEP (by Search Engine): Sequest HT	XCorr (by Search Engine): Sequest HT	Top Apex RT [min]
	FALSE	High	[R].ADIANLAEEFK.[D]		0.0091225	0.000525666	1	1	4	Q9ER34	Q9ER34 [313-323]		0	1220.62	0.087	1.014	1.574	0.534703	1	1	9.4	110.4	#DIV/0!	#DIV/0!	#DIV/0!		Peak Found	Peak Found	High	Peak Found	High	High	High	Peak Found	High	0.0001717	0.00108	3.75	41.97
	FALSE	High	[R].AKDINQEVYNFLATAGAK.[Y]		0.000170433	0.000525666	1	1	13	Q9ER34	Q9ER34 [143-160]		1	1953.01	0.013	1.226	1.359		1	1	1.5	136.3	#DIV/0!	#DIV/0!	#DIV/0!		Not Found	High	High	High	High	High	High	High	High	0.0001717	4.707e-06	5.15	46.88
	FALSE	High	[R].DGYAQILR.[D]		0.0188791	0.000525666	1	1	8	Q9ER34	Q9ER34 [430-437]		0	935.495	0.557	1.687	1.485	1	1	1	47.1	142.7	#DIV/0!	#DIV/0!	#DIV/0!		Peak Found	High	Peak Found	High	High	Peak Found	High	High	High	0.0001717	0.002931	2.11	32.07
	FALSE	High	[K].DINQEVYNFLATAGAK.[Y]		7.49191e-05	0.000525666	1	1	12	Q9ER34	Q9ER34 [145-160]		0	1753.88	0.01	1.523	1.73		1	1		143.2	#DIV/0!	#DIV/0!	#DIV/0!		Not Found	Not Found	High	High	High	High	High	High	High	0.0001717	1.534e-06	4.44	51.31
	FALSE	High	[K].EGWPLDIR.[V]		0.103015	0.00289463	1	1	5	Q9ER34	Q9ER34 [371-378]		0	985.51	1.297	1.118	2.578	1	1	1	86.6	74.6	#DIV/0!	#DIV/0!	#DIV/0!		Peak Found	High	High	High	High	Peak Found	Peak Found	High	High	0.0009063	0.03114	1.65	41.38
	FALSE	High	[K].FKLEAPDADELPR.[S]		0.000406913	0.000525666	1	1	18	Q9ER34	Q9ER34 [522-534]		1	1500.77	0.277	1.38	1.049	0.797	1	1	29.9	149	#DIV/0!	#DIV/0!	#DIV/0!		High	High	High	High	High	High	High	High	High	0.0001717	1.536e-05	4.16	35.59
	FALSE	High	[K].FNPETDFLTGK.[D]		0.00775282	0.000525666	1	1	16	Q9ER34	Q9ER34 [507-517]		0	1268.62	0.36	1.334	1.142	1	1	1	37.6	139.1	#DIV/0!	#DIV/0!	#DIV/0!		High	High	High	High	High	High	High	High	High	0.0001717	0.0008692	2.82	39.71
	FALSE	High	[K].FNPETDFLTGKDGK.[K]		0.146942	0.00673119	1	1	1	Q9ER34	Q9ER34 [507-520]		1	1568.76	7.44	1.848	0.01				289.3	71.9	#DIV/0!	#DIV/0!	#DIV/0!		High	Peak Found	Not Found	Peak Found	Not Found	Not Found	Peak Found	Not Found	High	0.002219	0.05191	3.16	34.1
	FALSE	High	[K].GEKNTIVTSYNR.[N]		0.136864	0.0054505	1	1	2	Q9ER34	Q9ER34 [463-474]		1	1381.71	2.178	0.01	7.825				79.2		#DIV/0!	#DIV/0!	#DIV/0!		High	High	Not Found	Not Found	Peak Found	Not Found	Not Found	Peak Found	High	0.001689	0.04678	3.47	20.06
	FALSE	High	[K].GGTGAIVEYHGPGVDSISCTGMATICNMGAEIGATTSVFPYNHR.[M]	2xOxidation [M22; M28]	0.0220594	0.000525666	1	1	4	Q9ER34	Q9ER34 [259-302]		0	4474.02	0.01	2.229	0.01					276.1	#DIV/0!	#DIV/0!	#DIV/0!		Not Found	Not Found	High	High	High	High	Not Found	Peak Found	High	0.0001717	0.003631	4.1	44
	FALSE	High	[R].GHLDNISNNLLIGAINIENGK.[A]		0.0214092	0.000525666	1	1	2	Q9ER34	Q9ER34 [608-628]		0	2219.18	0.473	1.169	1.467	1	1	1	46.1	113.8	#DIV/0!	#DIV/0!	#DIV/0!		Peak Found	Peak Found	High	High	Peak Found	Peak Found	Peak Found	Peak Found	High	0.0001717	0.003489	4.28	47.16
	FALSE	High	[K].KQGLLPLTFADPSDYNK.[I]		0.00327145	0.000525666	1	1	7	Q9ER34	Q9ER34 [701-717]		1	1906.99	0.211	1.152	1.092	0.759666	1	1	24.4	133.3	#DIV/0!	#DIV/0!	#DIV/0!		Peak Found	Peak Found	High	High	High	High	High	High	High	0.0001717	0.0002666	3.65	42.3
	FALSE	High	[K].LEAPDADELPR.[S]		0.00329126	0.000525666	1	1	8	Q9ER34	Q9ER34 [524-534]		0	1225.61	0.19	1.193	1.281	0.540804	1	1	20.7	130.3	#DIV/0!	#DIV/0!	#DIV/0!		High	Peak Found	High	High	High	High	High	High	High	0.0001717	0.000269	3.2	31.27
	FALSE	High	[K].IHPVDKLTIQGLK.[D]		0.0129333	0.000525666	1	1	1	Q9ER34	Q9ER34 [718-730]		1	1461.88	1.828	3.307	1.078	1	1	1	101.4	183.4	#DIV/0!	#DIV/0!	#DIV/0!		High	Peak Found	Peak Found	Peak Found	Peak Found	Peak Found	Peak Found	Peak Found	High	0.0001717	0.001753	2.98	29.53
	FALSE	High	[R].LNRPLTLSEK.[I]		0.00286448	0.000525666	1	1	14	Q9ER34	Q9ER34 [59-68]		0	1170.68	0.216	1.741	1.709	0.572499	1	1	18.5	149.2	#DIV/0!	#DIV/0!	#DIV/0!		High	High	High	High	High	High	High	High	High	0.0001717	0.0002221	3.51	22.62
	FALSE	High	[R].LQLLEPFDK.[W]		0.0752476	0.00194483	1	1	6	Q9ER34	Q9ER34 [565-573]		0	1102.61	0.064	0.845	1.307	0.534703	1	1	7.9	105.2	#DIV/0!	#DIV/0!	#DIV/0!		Peak Found	Peak Found	High	High	High	High	High	High	High	0.0006115	0.02005	2.59	42.55
	FALSE	High	[K].IVYGHLDDPANQEIER.[G]		7.09503e-06	0.000525666	1	1	27	Q9ER34	Q9ER34 [69-84]		0	1868.91	0.403	1.592	1.703	0.793402	1	1	34.3	135.6	#DIV/0!	#DIV/0!	#DIV/0!		High	High	High	High	High	High	High	High	High	0.0001717	6.112e-08	4.15	30.25
	FALSE	High	[R].NAVTQEFGPVPDTAR.[Y]		8.98119e-05	0.000525666	1	1	21	Q9ER34	Q9ER34 [634-648]		0	1601.79	0.335	1.267	1.109	0.882393	1	1	36.1	136.6	#DIV/0!	#DIV/0!	#DIV/0!		High	High	High	High	High	High	High	High	High	0.0001717	1.965e-06	4.43	33.67
	FALSE	High	[R].NDANPETHAFVTSPEIVTALAIAGTLK.[F]		6.1745e-05	0.000525666	1	1	6	Q9ER34	Q9ER34 [480-506]		0	2780.45	0.01	1.043	0.258		1	1		181.3	#DIV/0!	#DIV/0!	#DIV/0!		Not Found	Not Found	High	High	High	Peak Found	High	Peak Found	High	0.0001717	1.17e-06	6.19	50.55
	FALSE	High	[K].QGLLPLTFADPSDYNK.[I]		9.59855e-05	0.000525666	1	1	15	Q9ER34	Q9ER34 [702-717]		0	1778.9	0.299	1.345	1.285	0.995155	1	1	30.5	136.9	#DIV/0!	#DIV/0!	#DIV/0!		High	High	High	High	High	High	High	High	High	0.0001717	2.146e-06	4.08	48.99
	FALSE	High	[R].SDFDPGQDTYQHPPK.[D]		0.000150119	0.000525666	1	1	21	Q9ER34	Q9ER34 [535-549]		0	1731.76	0.205	1.583	1.706	0.516139	1	1	18.3	140.9	#DIV/0!	#DIV/0!	#DIV/0!		High	High	High	High	High	High	High	High	High	0.0001717	3.944e-06	3.48	25.12
	FALSE	High	[R].SDFDPGQDTYQHPPKDSSGQR.[V]		0.00127497	0.000525666	1	1	4	Q9ER34	Q9ER34 [535-555]		1	2362.03	7.012	2.942	2.354	0.591992	1	1	210.7	88.4	#DIV/0!	#DIV/0!	#DIV/0!		High	High	Peak Found	High	High	Peak Found	Peak Found	Peak Found	High	0.0001717	7.365e-05	3.05	22.85
	FALSE	High	[K].SQFTITPGSEQIR.[A]		0.00218279	0.000525666	1	1	15	Q9ER34	Q9ER34 [412-424]		0	1463.75	0.441	1.631	1.436	1	1	1	39.1	144.7	#DIV/0!	#DIV/0!	#DIV/0!		High	High	High	High	High	High	High	High	High	0.0001717	0.0001535	3.51	32.71
	FALSE	High	[K].VAGILTVK.[G]		0.150988	0.00757086	1	1	6	Q9ER34	Q9ER34 [251-258]		0	800.524	0.281	1.275	1.15	0.415919	1	1	30.3	137.6	#DIV/0!	#DIV/0!	#DIV/0!		High	High	High	Peak Found	Peak Found	High	Peak Found	High	High	0.002478	0.05383	2.35	28.48
	FALSE	High	[R].VAMQDATAQMAMLQFISSGLPK.[V]	1xOxidation [M3]	0.0304468	0.000525666	1	1	1	Q9ER34	Q9ER34 [96-117]		0	2354.16									#DIV/0!	#DIV/0!	#DIV/0!	No Quan Values	Not Found	Not Found	Not Found	Not Found	High	Not Found	Not Found	Not Found	High	0.0001717	0.005656	4.33
	FALSE	High	[R].VAMQDATAQMAMLQFISSGLPK.[V]	2xOxidation [M3; M10]	0.00335142	0.000525666	1	1	1	Q9ER34	Q9ER34 [96-117]		0	2370.15			100						#DIV/0!	#DIV/0!	#DIV/0!		Not Found	Not Found	Not Found	Not Found	High	Peak Found	Not Found	Not Found	High	0.0001717	0.0002741	4.48	50.72
	FALSE	High	[R].VAMQDATAQMAMLQFISSGLPK.[V]	3xOxidation [M3; M10; M12]	2.03074e-05	0.000525666	1	1	11	Q9ER34	Q9ER34 [96-117]		0	2386.15	0.669	1.521	1.099	1	1	1	62.4	141.9	#DIV/0!	#DIV/0!	#DIV/0!		High	High	High	High	High	High	High	Peak Found	High	0.0001717	2.576e-07	4.11	43.72
	FALSE	High	[K].VAMSHFEPSEYIR.[Y]		0.0569401	0.000525666	1	1	1	Q9ER34	Q9ER34 [32-44]		0	1565.74	0.01	0.01	7.95						#DIV/0!	#DIV/0!	#DIV/0!		Not Found	Not Found	Not Found	Not Found	High	Peak Found	Not Found	Peak Found	High	0.0001717	0.0135	3.53	34.3
	FALSE	High	[K].VAMSHFEPSEYIR.[Y]	1xOxidation [M3]	0.00209242	0.000525666	1	1	14	Q9ER34	Q9ER34 [32-44]		0	1581.74	0.419	1.662	1.395	0.904201	1	1	37.4	148.5	#DIV/0!	#DIV/0!	#DIV/0!		High	High	High	High	High	High	High	High	High	0.0001717	0.0001442	3.4	30.06
	FALSE	High	[R].WVVIGDENYGEGSSR.[E]		0.000249407	0.000525666	1	1	11	Q9ER34	Q9ER34 [657-671]		0	1667.77	0.451	0.982	1.338	0.989459	1	1	47.8	104.1	#DIV/0!	#DIV/0!	#DIV/0!		High	High	High	High	High	High	High	High	High	0.0001717	7.897e-06	3.68	37.6
High	Master Protein	A0A096MKD4	LIM domain-binding 3 OS=Rattus norvegicus OX=10116 GN=Ldb3 PE=1 SV=1	0	127.301	30	17	241	2	72.3	798.47	17	cell organization and biogenesis	cytoskeleton	metal ion binding;protein binding	Pf00412, Pf00595	498587	ENSRNOG00000059166.1	Ldb3			0	1.81318	0.644292	1.90046	64.6	64.4	106.3	127.6	207	79.4	81.2	69.5	High	High	High	High	High	High	High	High
	Checked	Confidence	Annotated Sequence	Modifications	Qvality PEP	Qvality q-value	# Protein Groups	# Proteins	# PSMs	Master Protein Accessions	Positions in Master Proteins	Modifications in Master Proteins	# Missed Cleavages	Theo. MH+ [Da]	Abundance Ratio: (controle CARD445) / (remplissage)	Abundance Ratio: (LPS) / (remplissage)	Abundance Ratio: (NButGT) / (remplissage)	Abundance Ratio Adj. P-Value: (controle CARD445) / (remplissage)	Abundance Ratio Adj. P-Value: (LPS) / (remplissage)	Abundance Ratio Adj. P-Value: (NButGT) / (remplissage)	Abundances (Grouped): controle CARD445	Abundances (Grouped): LPS	#DIV/0!	#DIV/0!	#DIV/0!	Quan Info	Found in Sample: [S71] F71: Sample, 1, controle CARD445	Found in Sample: [S81] F81: Sample, 2, controle CARD445	Found in Sample: [S51] F51: Sample, 5, LPS	Found in Sample: [S52] F52: Sample, 6, LPS	Found in Sample: [S47] F47: Sample, 1, NButGT	Found in Sample: [S48] F48: Sample, 2, NButGT	Found in Sample: [S49] F49: Sample, 3, remplissage	Found in Sample: [S50] F50: Sample, 4, remplissage	Confidence (by Search Engine): Sequest HT	Percolator q-Value (by Search Engine): Sequest HT	Percolator PEP (by Search Engine): Sequest HT	XCorr (by Search Engine): Sequest HT	Top Apex RT [min]
	FALSE	High	[K].AAQSQLSQGDLVVAIDGVNTDTMTHLEAQNK.[I]		5.3732e-05	0.000525666	2	4	2	A0A096MKD4; A0A096MJ01	A0A096MKD4 [38-68]; A0A096MJ01 [38-68]		0	3254.6			100						#DIV/0!	#DIV/0!	#DIV/0!	Shared	Not Found	Not Found	Not Found	Not Found	High	High	Not Found	Not Found	High	0.0001717	9.713e-07	4.82	46.36
	FALSE	High	[K].AAQSQLSQGDLVVAIDGVNTDTMTHLEAQNK.[I]	1xOxidation [M23]	4.50905e-07	0.000525666	2	4	14	A0A096MKD4; A0A096MJ01	A0A096MKD4 [38-68]; A0A096MJ01 [38-68]		0	3270.59	0.035	0.654	0.832	0.318979	1	1	5.6	103.8	#DIV/0!	#DIV/0!	#DIV/0!	Shared	High	Peak Found	High	High	High	High	High	High	High	0.0001717	1.412e-09	6.8	42.14
	FALSE	High	[K].DFNMPLTISR.[I]	1xOxidation [M4]	0.028011	0.000525666	2	4	16	A0A096MKD4; A0A096MJ01	A0A096MKD4 [22-31]; A0A096MJ01 [22-31]		0	1209.59	0.276	0.57	0.676	0.516139	1	1	43.8	90.4	#DIV/0!	#DIV/0!	#DIV/0!	Shared	High	High	High	High	High	High	High	High	High	0.0001717	0.005038	2.93	34.86
	FALSE	High	[K].DLAVDSASPVYQAVIK.[T]		4.27065e-05	0.000525666	2	4	27	A0A096MKD4; A0A096MJ01	A0A096MKD4 [189-204]; A0A096MJ01 [236-251]		0	1675.89	0.327	0.534	0.787	1	1	1	49.4	80.6	#DIV/0!	#DIV/0!	#DIV/0!	Shared	High	High	High	High	High	High	High	High	High	0.0001717	7.077e-07	4.42	42.95
	FALSE	High	[K].DSALSTHKPIEVK.[G]		0.00112304	0.000525666	1	3	15	A0A096MKD4	A0A096MKD4 [129-141]		0	1424.77	0.53	1.447	1.41	1	1	1	48.3	131.9	#DIV/0!	#DIV/0!	#DIV/0!		High	High	High	High	High	High	High	High	High	0.0001717	6.156e-05	3.87	20.79
	FALSE	High	[K].DYINLFSTK.[C]		0.0946229	0.00194483	2	3	8	A0A096MKD4; A0A096MJ01	A0A096MKD4 [612-620]; A0A096MJ01 [659-667]		0	1100.56	0.124	0.494	1.962	0.329003	1	1	13.8	55.2	#DIV/0!	#DIV/0!	#DIV/0!	Shared	High	Peak Found	High	High	High	High	High	High	High	0.0006115	0.02754	2.16	43.79
	FALSE	High	[R].GAPAYNPTGPQVTPLAR.[G]		0.00023478	0.000525666	2	3	39	A0A096MKD4; A0A096MJ01	A0A096MKD4 [469-485]; A0A096MJ01 [516-532]		0	1709.9	0.943	0.774	1.08	1	1	1	99.3	81.5	#DIV/0!	#DIV/0!	#DIV/0!	Shared	High	High	High	High	High	High	High	High	High	0.0001717	7.253e-06	3.04	32.35
	FALSE	High	[R].GPFLVAMGR.[S]	1xOxidation [M7]	0.0924941	0.00194483	2	3	8	A0A096MKD4; A0A096MJ01	A0A096MKD4 [512-520]; A0A096MJ01 [559-567]		0	963.508	0.862	0.89	1.244	1	1	1	86.3	89.1	#DIV/0!	#DIV/0!	#DIV/0!	Shared	High	High	High	High	Peak Found	High	Peak Found	High	High	0.0006115	0.02681	2.49	29.54
	FALSE	High	[R].ILAQMTGTEYMQDPDEEALR.[R]	2xOxidation [M5; M11]	5.34083e-05	0.000525666	2	4	6	A0A096MKD4; A0A096MJ01	A0A096MKD4 [230-249]; A0A096MJ01 [277-296]		0	2343.05	0.574	0.776	0.842	1	1	1	71.9	97.3	#DIV/0!	#DIV/0!	#DIV/0!	Shared	High	High	Peak Found	Peak Found	High	Peak Found	High	Peak Found	High	0.0001717	9.65e-07	3.68	32.62
	FALSE	High	[R].ILAQMTGTEYMQDPDEEALRR.[S]	1xOxidation [M11]	0.0863715	0.00194483	2	4	1	A0A096MKD4; A0A096MJ01	A0A096MKD4 [230-250]; A0A096MJ01 [277-297]		1	2483.15			100						#DIV/0!	#DIV/0!	#DIV/0!	Shared	Not Found	Not Found	Not Found	Not Found	High	Peak Found	Not Found	Not Found	High	0.0006115	0.02418	2.75	33.61
	FALSE	High	[R].ILAQMTGTEYMQDPDEEALRR.[S]	2xOxidation [M5; M11]	0.000470425	0.000525666	2	4	12	A0A096MKD4; A0A096MJ01	A0A096MKD4 [230-250]; A0A096MJ01 [277-297]		1	2499.15	0.972	0.87	0.762	1	1	1	107.9	96.6	#DIV/0!	#DIV/0!	#DIV/0!	Shared	High	High	High	High	High	Peak Found	High	High	High	0.0001717	1.888e-05	3.08	29.3
	FALSE	High	[K].IMGEVMHALR.[Q]		0.0169474	0.000525666	2	3	1	A0A096MKD4; A0A096MJ01	A0A096MKD4 [569-578]; A0A096MJ01 [616-625]		0	1156.6	100		100				150.9		#DIV/0!	#DIV/0!	#DIV/0!	Shared	Peak Found	Peak Found	Not Found	Not Found	High	Peak Found	Not Found	Not Found	High	0.0001717	0.002531	2.71	31.1
	FALSE	High	[K].IMGEVMHALR.[Q]	1xOxidation [M2]	0.0540189	0.000525666	2	3	3	A0A096MKD4; A0A096MJ01	A0A096MKD4 [569-578]; A0A096MJ01 [616-625]		0	1172.59	0.85	0.991	51.9				6.2	7.2	#DIV/0!	#DIV/0!	#DIV/0!	Shared	Not Found	Peak Found	Peak Found	Not Found	High	High	Peak Found	Not Found	High	0.0001717	0.01255	3.1	24.74
	FALSE	High	[K].IMGEVMHALR.[Q]	2xOxidation [M2; M6]	0.00576945	0.000525666	2	3	23	A0A096MKD4; A0A096MJ01	A0A096MKD4 [569-578]; A0A096MJ01 [616-625]		0	1188.59	0.893	1.055	1.61	1	1	1	78.3	92.6	#DIV/0!	#DIV/0!	#DIV/0!	Shared	High	High	High	High	High	High	High	High	High	0.0001717	0.0005789	2.77	19.53
	FALSE	High	[R].LQGGKDFNMPLTISR.[I]	1xOxidation [M9]	0.000201857	0.000525666	2	4	5	A0A096MKD4; A0A096MJ01	A0A096MKD4 [17-31]; A0A096MJ01 [17-31]		1	1692.87	44.436	2.253	1.229	0.540804	1	1	363.4	18.4	#DIV/0!	#DIV/0!	#DIV/0!	Shared	High	High	Peak Found	High	Peak Found	Peak Found	Peak Found	Peak Found	High	0.0001717	5.9e-06	3.52	29.34
	FALSE	High	[K].RPIPISTTAPPIQSPLPVIPHQK.[VD]		6.92582e-05	0.000525666	2	4	22	A0A096MKD4; A0A096MJ01	A0A096MKD4 [85-107]; A0A096MJ01 [85-107]		0	2487.44	0.069	0.413	0.595	0.304978	1	1	13.2	79.6	#DIV/0!	#DIV/0!	#DIV/0!	Shared	High	High	High	High	High	High	High	High	High	0.0001717	1.373e-06	4.88	37.57
	FALSE	High	[K].SASYNLSLTLQK.[S]		0.00389741	0.000525666	2	4	12	A0A096MKD4; A0A096MJ01	A0A096MKD4 [71-82]; A0A096MJ01 [71-82]		0	1324.71	0.122	0.493	0.733	0.304978	1	1	20.8	84	#DIV/0!	#DIV/0!	#DIV/0!	Shared	High	High	High	High	High	High	High	High	High	0.0001717	0.0003387	3.52	35.75
	FALSE	High	[K].SKRPIPISTTAPPIQSPLPVIPHQK.[VD]		3.47727e-06	0.000525666	2	4	4	A0A096MKD4; A0A096MJ01	A0A096MKD4 [83-107]; A0A096MJ01 [83-107]		1	2702.57	1.117	0.367	0.935	1	1		130.7	42.9	#DIV/0!	#DIV/0!	#DIV/0!	Shared	High	High	Peak Found	High	Peak Found	Not Found	High	Peak Found	High	0.0001717	2.313e-08	5.25	35.04
	FALSE	High	[K].TQSKPEDEADEWAR.[R]		0.000297182	0.000525666	2	4	11	A0A096MKD4; A0A096MJ01	A0A096MKD4 [205-218]; A0A096MJ01 [252-265]		0	1661.74	2.935	0.304	1.117	1	1	1	219.2	22.7	#DIV/0!	#DIV/0!	#DIV/0!	Shared	High	High	Peak Found	High	High	Peak Found	High	High	High	0.0001717	1.004e-05	4.13	24.18
	FALSE	High	[K].TQSKPEDEADEWARR.[S]		0.00271295	0.000525666	2	4	3	A0A096MKD4; A0A096MJ01	A0A096MKD4 [205-219]; A0A096MJ01 [252-266]		1	1817.84	73.003	1.032	1.935				379.4	5.4	#DIV/0!	#DIV/0!	#DIV/0!	Shared	High	High	Not Found	Peak Found	Peak Found	Not Found	Peak Found	Not Found	High	0.0001717	0.0002068	3.26	22.45
	FALSE	High	[K].VVANSPANADYQER.[F]		0.000311903	0.000525666	1	3	9	A0A096MKD4	A0A096MKD4 [108-121]		0	1533.73	1.869	1.156	2.14				121.2	75	#DIV/0!	#DIV/0!	#DIV/0!		High	High	Peak Found	Peak Found	High	High	High	Not Found	High	0.0001717	1.074e-05	3.51	22
High	Master Protein	Q5BJZ3	Nicotinamide nucleotide transhydrogenase OS=Rattus norvegicus OX=10116 GN=Nnt PE=1 SV=1	0	120.399	30	26	117	26	113.8	369.67	26	metabolic process;transport	membrane;mitochondrion	catalytic activity;nucleotide binding	Pf01262, Pf02233, Pf05222, Pf12769	310378	ENSRNOG00000026842.5	Nnt	Citric acid cycle (TCA cycle)	Nicotinate and nicotinamide metabolism; Metabolic pathways	0	0.454502	2.37076	1.22431	98.5	109.2	25.8	68.6	131	143	114.9	108.9	High	High	High	High	High	High	High	High
	Checked	Confidence	Annotated Sequence	Modifications	Qvality PEP	Qvality q-value	# Protein Groups	# Proteins	# PSMs	Master Protein Accessions	Positions in Master Proteins	Modifications in Master Proteins	# Missed Cleavages	Theo. MH+ [Da]	Abundance Ratio: (controle CARD445) / (remplissage)	Abundance Ratio: (LPS) / (remplissage)	Abundance Ratio: (NButGT) / (remplissage)	Abundance Ratio Adj. P-Value: (controle CARD445) / (remplissage)	Abundance Ratio Adj. P-Value: (LPS) / (remplissage)	Abundance Ratio Adj. P-Value: (NButGT) / (remplissage)	Abundances (Grouped): controle CARD445	Abundances (Grouped): LPS	#DIV/0!	#DIV/0!	#DIV/0!	Quan Info	Found in Sample: [S71] F71: Sample, 1, controle CARD445	Found in Sample: [S81] F81: Sample, 2, controle CARD445	Found in Sample: [S51] F51: Sample, 5, LPS	Found in Sample: [S52] F52: Sample, 6, LPS	Found in Sample: [S47] F47: Sample, 1, NButGT	Found in Sample: [S48] F48: Sample, 2, NButGT	Found in Sample: [S49] F49: Sample, 3, remplissage	Found in Sample: [S50] F50: Sample, 4, remplissage	Confidence (by Search Engine): Sequest HT	Percolator q-Value (by Search Engine): Sequest HT	Percolator PEP (by Search Engine): Sequest HT	XCorr (by Search Engine): Sequest HT	Top Apex RT [min]
	FALSE	High	[R].AAALEQFK.[S]		0.0801673	0.00194483	1	1	2	Q5BJZ3	Q5BJZ3 [260-267]		0	877.478	1.414	0.285	1.421	1	1	1	137.3	27.7	#DIV/0!	#DIV/0!	#DIV/0!		High	High	Peak Found	Peak Found	Peak Found	Peak Found	Peak Found	Peak Found	High	0.0006115	0.02181	2.5	25.56
	FALSE	High	[K].AISPDKDNFHFEVK.[D]		0.0127787	0.000525666	1	1	1	Q5BJZ3	Q5BJZ3 [398-411]		1	1646.82	0.232	0.556	1.639	0.197559	1	1	27.1	64.9	#DIV/0!	#DIV/0!	#DIV/0!		Peak Found	Peak Found	Peak Found	Peak Found	Peak Found	High	Peak Found	Peak Found	High	0.0001717	0.001711	3.26	29.22
	FALSE	High	[K].AQYPIADLVK.[M]		0.0735305	0.00194483	1	1	3	Q5BJZ3	Q5BJZ3 [940-949]		0	1117.63	1.374	0.246	1.139	1	1	1	146.2	26.2	#DIV/0!	#DIV/0!	#DIV/0!		High	High	Peak Found	Peak Found	Peak Found	Peak Found	Peak Found	High	High	0.0006115	0.0193	1.65	37.6
	FALSE	High	[K].AVVLAANHFGR.[F]		0.00703996	0.000525666	1	1	8	Q5BJZ3	Q5BJZ3 [203-213]		0	1154.64	0.773	0.32	1.407	1	1	1	88.3	36.6	#DIV/0!	#DIV/0!	#DIV/0!		High	High	Peak Found	Peak Found	High	High	High	High	High	0.0001717	0.0007578	2.64	26.09
	FALSE	High	[K].DDFDFGTMSHVIR.[G]	1xOxidation [M8]	0.00813578	0.000525666	1	1	1	Q5BJZ3	Q5BJZ3 [412-424]		0	1555.68	0.01	0.279	1.002			1		48.9	#DIV/0!	#DIV/0!	#DIV/0!		Not Found	Not Found	Not Found	Peak Found	Peak Found	High	Peak Found	Peak Found	High	0.0001717	0.0009236	2.8	34.26
	FALSE	High	[K].DGNVIFPAPTPK.[N]		0.0153954	0.000525666	1	1	11	Q5BJZ3	Q5BJZ3 [431-442]		0	1255.67	0.836	0.36	1.162	1	1	1	99.5	42.9	#DIV/0!	#DIV/0!	#DIV/0!		High	High	High	High	High	High	High	High	High	0.0001717	0.002221	3.73	35.22
	FALSE	High	[K].EGSVVVDLAAEAGGNFETTKPGELYVHK.[G]		8.1531e-06	0.000525666	1	1	5	Q5BJZ3	Q5BJZ3 [339-366]		0	2917.46	0.01	0.215	0.974		1	1		39.2	#DIV/0!	#DIV/0!	#DIV/0!		Not Found	Not Found	Peak Found	Peak Found	High	High	High	High	High	0.0001717	7.382e-08	4.18	43.61
	FALSE	High	[K].EIFQNEKR.[V]		0.108373	0.00370796	1	1	1	Q5BJZ3	Q5BJZ3 [64-71]		1	1063.55	100						400		#DIV/0!	#DIV/0!	#DIV/0!		Not Found	High	Not Found	Not Found	Not Found	Not Found	Not Found	Not Found	High	0.00116	0.0335	2.35	18.09
	FALSE	High	[K].EVLASDLVVK.[V]		0.0458242	0.000525666	1	1	2	Q5BJZ3	Q5BJZ3 [118-127]		0	1072.62	1.034	0.299	1.095	1	1	1	120.6	34.9	#DIV/0!	#DIV/0!	#DIV/0!		High	High	Peak Found	Peak Found	Peak Found	Peak Found	Peak Found	Peak Found	High	0.0001717	0.00995	2.28	33.75
	FALSE	High	[R].FFTGQITAAGK.[V]		0.0187663	0.000525666	1	1	7	Q5BJZ3	Q5BJZ3 [214-224]		0	1140.6	0.929	0.343	1.302	1	1	1	104	38.3	#DIV/0!	#DIV/0!	#DIV/0!		High	High	Peak Found	High	High	High	High	High	High	0.0001717	0.002922	2.53	31.31
	FALSE	High	[R].FGIHPVAGR.[M]		0.121874	0.00370796	1	1	3	Q5BJZ3	Q5BJZ3 [960-968]		0	953.532	1.185	0.239	1.591	1	1	1	118	23.8	#DIV/0!	#DIV/0!	#DIV/0!		High	High	Peak Found	Peak Found	Peak Found	High	Peak Found	Peak Found	High	0.00116	0.03947	2.18	23.44
	FALSE	High	[K].GITHIGYTDLPSR.[M]		0.000753694	0.000525666	1	1	8	Q5BJZ3	Q5BJZ3 [367-379]		0	1429.74	0.906	0.354	1.501	1	1	1	96.3	37.6	#DIV/0!	#DIV/0!	#DIV/0!		High	High	Peak Found	High	High	Peak Found	High	High	High	0.0001717	3.589e-05	3.49	29.78
	FALSE	High	[R].GTVVMKDGNVIFPAPTPK.[N]	1xOxidation [M5]	0.00442412	0.000525666	1	1	2	Q5BJZ3	Q5BJZ3 [425-442]		1	1887									#DIV/0!	#DIV/0!	#DIV/0!	No Quan Values	High	High	Not Found	Not Found	Not Found	Not Found	Not Found	Not Found	High	0.0001717	0.0004021	3.64
	FALSE	High	[R].KTTVLAMDQVPR.[V]	1xOxidation [M7]	0.000416869	0.000525666	1	1	9	Q5BJZ3	Q5BJZ3 [171-182]		1	1374.74	2.067	0.303	1.181	1	1	1	181.7	26.6	#DIV/0!	#DIV/0!	#DIV/0!		High	High	Peak Found	High	High	High	Peak Found	High	High	0.0001717	1.589e-05	3.62	22.12
	FALSE	High	[K].ILIVGGGVAGLASAGAAK.[S]		8.76668e-05	0.000525666	1	1	4	Q5BJZ3	Q5BJZ3 [230-247]		0	1524.91	0.614	0.261	1.134	1	1	1	81.6	34.7	#DIV/0!	#DIV/0!	#DIV/0!		High	High	Peak Found	Peak Found	High	High	Peak Found	Peak Found	High	0.0001717	1.898e-06	4.52	41.23
	FALSE	High	[R].MATQASTLYSNNITK.[L]	1xOxidation [M1]	1.61404e-05	0.000525666	1	1	5	Q5BJZ3	Q5BJZ3 [380-394]		0	1658.81	1.387	0.347	1.082	1	1	1	145.4	36.3	#DIV/0!	#DIV/0!	#DIV/0!		High	High	Peak Found	High	High	High	Peak Found	Peak Found	High	0.0001717	1.884e-07	4.23	27.29
	FALSE	High	[K].QGFNVVVESGAGEASK.[F]		6.21193e-05	0.000525666	1	1	1	Q5BJZ3	Q5BJZ3 [85-100]		0	1578.78	0.467	0.336	1.217	1	1	1	61.9	44.5	#DIV/0!	#DIV/0!	#DIV/0!		High	Peak Found	Peak Found	Peak Found	Peak Found	Peak Found	Peak Found	Peak Found	High	0.0001717	1.183e-06	4.59	31.75
	FALSE	High	[K].QGFNVVVESGAGEASKFPDDLYR.[A]		0.000621177	0.000525666	1	1	1	Q5BJZ3	Q5BJZ3 [85-107]		1	2485.2	3.884	0.986	0.01				264.7	67.2	#DIV/0!	#DIV/0!	#DIV/0!		Peak Found	High	Not Found	Peak Found	Not Found	Not Found	Not Found	Peak Found	High	0.0001717	2.739e-05	5.41	43.67
	FALSE	High	[K].SLGAEPLEVDLK.[E]		0.00263225	0.000525666	1	1	7	Q5BJZ3	Q5BJZ3 [268-279]		0	1270.69	0.426	0.219	1.07	0.989334	1	1	62.8	32.3	#DIV/0!	#DIV/0!	#DIV/0!		High	High	Peak Found	High	High	High	High	High	High	0.0001717	0.0001979	3.05	38.02
	FALSE	High	[K].SLGAEPLEVDLKESGEGQGGYAK.[E]		1.69394e-06	0.000525666	1	1	2	Q5BJZ3	Q5BJZ3 [268-290]		1	2334.15	6.268	4.096	1.02	0.304978		1	202.5	132.3	#DIV/0!	#DIV/0!	#DIV/0!		High	High	Not Found	Peak Found	Peak Found	Peak Found	Peak Found	Peak Found	High	0.0001717	8.662e-09	5.12	35.42
	FALSE	High	[R].SLGVGYAAVDNPIFYKPNTAMLLGDAK.[K]	1xOxidation [M21]	0.000680113	0.000525666	1	1	4	Q5BJZ3	Q5BJZ3 [1044-1070]		0	2841.45	0.191	0.748	1.118			1	25	97.9	#DIV/0!	#DIV/0!	#DIV/0!		Not Found	High	Not Found	High	Peak Found	High	Peak Found	High	High	0.0001717	3.123e-05	3.92	47.65
	FALSE	High	[K].TTVLAMDQVPR.[V]	1xOxidation [M6]	0.00869329	0.000525666	1	1	7	Q5BJZ3	Q5BJZ3 [172-182]		0	1246.65	0.845	0.555	1.002	1		1	99.3	65.3	#DIV/0!	#DIV/0!	#DIV/0!		High	High	Not Found	High	High	High	High	High	High	0.0001717	0.001009	2.73	26.33
	FALSE	High	[K].TVAELEAEK.[A]		0.0444931	0.000525666	1	1	6	Q5BJZ3	Q5BJZ3 [454-462]		0	989.515	7.656	1.222	7.234	0.998447	1	1	179	28.6	#DIV/0!	#DIV/0!	#DIV/0!		High	High	Peak Found	Peak Found	High	High	High	Peak Found	High	0.0001717	0.009569	2.81	22.81
	FALSE	High	[K].TVAELEAEKAGTVSMYTK.[T]	1xOxidation [M15]	0.000186605	0.000525666	1	1	2	Q5BJZ3	Q5BJZ3 [454-471]		1	1943.96	3.223	0.763	0.01	0.534703			258.6	61.2	#DIV/0!	#DIV/0!	#DIV/0!		High	High	Peak Found	Not Found	Not Found	Not Found	Peak Found	Peak Found	High	0.0001717	5.338e-06	3.3	29.73
	FALSE	High	[R].VALSPAGVQALVK.[Q]		0.00188821	0.000525666	1	1	6	Q5BJZ3	Q5BJZ3 [72-84]		0	1252.76	1.267	0.25	0.95	1	1	1	146.2	28.8	#DIV/0!	#DIV/0!	#DIV/0!		High	High	Peak Found	Peak Found	High	High	High	High	High	0.0001717	0.0001255	3.37	39.23
	FALSE	High	[R].VTIAQGYDALSSMANISGYK.[A]	1xOxidation [M13]	0.000209311	0.000525666	1	1	9	Q5BJZ3	Q5BJZ3 [183-202]		0	2105.02	0.238	1.146	0.845	0.641372	1	1	29.5	142	#DIV/0!	#DIV/0!	#DIV/0!		High	High	Peak Found	High	High	High	Peak Found	High	High	0.0001717	6.206e-06	3.14	42.51
High	Master Protein	G3V8V3	Alpha-1,4 glucan phosphorylase OS=Rattus norvegicus OX=10116 GN=Pygm PE=1 SV=1	0	115.929	37	28	151	23	97.2	482.79	28	cellular homeostasis;metabolic process;response to stimulus	cytoplasm;endoplasmic reticulum	catalytic activity;nucleotide binding;protein binding	Pf00343	24701	ENSRNOG00000021090.5	Pygm	Glycogen breakdown (glycogenolysis)	Starch and sucrose metabolism; Metabolic pathways; Insulin resistance; Glucagon signaling pathway; Insulin signaling pathway	5	1.30084	1.96132	1.38496	40	55.4	43.3	80.8	206.9	130.2	148.7	94.7	High	High	High	High	High	High	High	High
	Checked	Confidence	Annotated Sequence	Modifications	Qvality PEP	Qvality q-value	# Protein Groups	# Proteins	# PSMs	Master Protein Accessions	Positions in Master Proteins	Modifications in Master Proteins	# Missed Cleavages	Theo. MH+ [Da]	Abundance Ratio: (controle CARD445) / (remplissage)	Abundance Ratio: (LPS) / (remplissage)	Abundance Ratio: (NButGT) / (remplissage)	Abundance Ratio Adj. P-Value: (controle CARD445) / (remplissage)	Abundance Ratio Adj. P-Value: (LPS) / (remplissage)	Abundance Ratio Adj. P-Value: (NButGT) / (remplissage)	Abundances (Grouped): controle CARD445	Abundances (Grouped): LPS	#DIV/0!	#DIV/0!	#DIV/0!	Quan Info	Found in Sample: [S71] F71: Sample, 1, controle CARD445	Found in Sample: [S81] F81: Sample, 2, controle CARD445	Found in Sample: [S51] F51: Sample, 5, LPS	Found in Sample: [S52] F52: Sample, 6, LPS	Found in Sample: [S47] F47: Sample, 1, NButGT	Found in Sample: [S48] F48: Sample, 2, NButGT	Found in Sample: [S49] F49: Sample, 3, remplissage	Found in Sample: [S50] F50: Sample, 4, remplissage	Confidence (by Search Engine): Sequest HT	Percolator q-Value (by Search Engine): Sequest HT	Percolator PEP (by Search Engine): Sequest HT	XCorr (by Search Engine): Sequest HT	Top Apex RT [min]
	FALSE	High	[K].ARPEFTLPVHFYGR.[V]		0.0172552	0.000525666	1	2	6	G3V8V3	G3V8V3 [193-206]		0	1689.89	0.129	0.355	1.246	0.534703	1	1	18.9	52.1	#DIV/0!	#DIV/0!	#DIV/0!		High	High	Peak Found	High	Peak Found	High	High	High	High	0.0001717	0.002588	3.58	38.34
	FALSE	High	[K].DFNVGGYIQAVLDR.[N]		0.000805494	0.000525666	1	2	3	G3V8V3	G3V8V3 [257-270]		0	1566.79	0.01	0.386	2.453		1	1		40.2	#DIV/0!	#DIV/0!	#DIV/0!		Not Found	Not Found	Peak Found	Peak Found	High	High	Peak Found	High	High	0.0001717	3.924e-05	3.77	51.77
	FALSE	High	[K].DFYELEPHK.[F]		0.126699	0.00414524	1	2	3	G3V8V3	G3V8V3 [471-479]		0	1177.55	0.1	0.454	2.056		1	1	11.1	50.3	#DIV/0!	#DIV/0!	#DIV/0!		Not Found	Peak Found	Peak Found	High	High	Peak Found	High	Peak Found	High	0.001291	0.04202	2.64	31.01
	FALSE	High	[K].DIVNMLMHHDR.[F]	2xOxidation [M5; M7]	0.0381543	0.000525666	1	1	1	G3V8V3	G3V8V3 [761-771]		0	1412.64	0.01	0.781	2.009			1		82.4	#DIV/0!	#DIV/0!	#DIV/0!		Not Found	Not Found	Not Found	Peak Found	High	Peak Found	Peak Found	Peak Found	High	0.0001717	0.00772	2.8	25.85
	FALSE	High	[R].DYYFALAHTVR.[D]		0.0107977	0.000525666	1	3	6	G3V8V3	G3V8V3 [51-61]		0	1355.67	0.079	0.543	0.697	0.197559	1	1	13.7	93.6	#DIV/0!	#DIV/0!	#DIV/0!		High	High	Peak Found	High	Peak Found	High	Peak Found	High	High	0.0001717	0.001363	2.63	37.62
	FALSE	High	[R].GLAGVENVSDLKK.[N]		0.00223617	0.000525666	1	2	6	G3V8V3	G3V8V3 [18-30]		1	1329.74	0.727	0.409	1.608	1	1	1	77.6	43.7	#DIV/0!	#DIV/0!	#DIV/0!		High	High	Peak Found	High	High	Peak Found	High	High	High	0.0001717	0.0001586	3.79	26.84
	FALSE	High	[R].GYNAQEYYDR.[I]		0.0315533	0.000525666	1	2	4	G3V8V3	G3V8V3 [726-735]		0	1278.54	0.067	0.357	2.311		1	1	7.2	38.2	#DIV/0!	#DIV/0!	#DIV/0!		Peak Found	Not Found	Peak Found	High	Peak Found	High	High	High	High	0.0001717	0.005981	2.62	25.64
	FALSE	High	[R].HLQIIYEINQR.[F]		0.0486027	0.000525666	1	2	7	G3V8V3	G3V8V3 [400-410]		0	1426.78	0.086	0.579	1.531	0.304978	1	1	10.8	72.5	#DIV/0!	#DIV/0!	#DIV/0!		Peak Found	Peak Found	Peak Found	High	High	High	High	High	High	0.0001717	0.01084	2.91	33.78
	FALSE	High	[R].IGEEYISDLDQLR.[K]		0.000204312	0.000525666	1	2	3	G3V8V3	G3V8V3 [508-520]		0	1550.77	0.208	0.327	1.213				30.3	47.6	#DIV/0!	#DIV/0!	#DIV/0!		High	High	Peak Found	Peak Found	High	Peak Found	Peak Found	Not Found	High	0.0001717	6.017e-06	4	44.8
	FALSE	High	[R].IGEEYISDLDQLRK.[L]		0.00138751	0.000525666	1	2	4	G3V8V3	G3V8V3 [508-521]		1	1678.86	0.847	0.148	1.263	1	1	1	104	18.2	#DIV/0!	#DIV/0!	#DIV/0!		High	High	Peak Found	High	High	Peak Found	Peak Found	Peak Found	High	0.0001717	8.259e-05	3.89	39.64
	FALSE	High	[R].LKQEYFVVAATLQDIIR.[R]		0.00108962	0.000525666	2	4	4	G3V8V3; G3V6Y6	G3V8V3 [294-310]; G3V6Y6 [294-310]		1	2007.13	0.01	0.357	1.517		1	1		49.7	#DIV/0!	#DIV/0!	#DIV/0!	Shared	Not Found	Not Found	Peak Found	Peak Found	High	High	High	High	High	0.0001717	5.928e-05	3.36	49.95
	FALSE	High	[K].LLSYVDDEAFIR.[D]		0.0023754	0.000525666	1	1	8	G3V8V3	G3V8V3 [522-533]		0	1440.74	0.173	0.386	1.781	0.611222	1	1	20.8	46.2	#DIV/0!	#DIV/0!	#DIV/0!		High	High	High	High	High	High	High	High	High	0.0001717	0.0001711	3.56	43.8
	FALSE	High	[K].LLSYVDDEAFIRDVAK.[V]		0.000553798	0.000525666	1	1	3	G3V8V3	G3V8V3 [522-537]		1	1853.96	3.594	5.472	1.763	1		1	121.5	185	#DIV/0!	#DIV/0!	#DIV/0!		High	Peak Found	Not Found	High	Peak Found	Peak Found	Peak Found	Peak Found	High	0.0001717	2.356e-05	3.88	44.81
	FALSE	High	[K].LITAIGDVVNHDPAVGDR.[LF]		7.72176e-05	0.000525666	1	2	17	G3V8V3	G3V8V3 [623-640]		0	1861.98	0.262	0.447	1.394	0.682343	1	1	33.7	57.6	#DIV/0!	#DIV/0!	#DIV/0!		High	High	High	High	High	High	High	High	High	0.0001717	1.594e-06	4.61	36.48
	FALSE	High	[K].LITAIGDVVNHDPAVGDRLR.[V]		0.0801673	0.00194483	1	1	1	G3V8V3	G3V8V3 [623-642]		1	2131.16	100	100					369.7	30.3	#DIV/0!	#DIV/0!	#DIV/0!		Not Found	High	Not Found	Peak Found	Not Found	Not Found	Not Found	Not Found	High	0.0006115	0.02178	3.01	36.44
	FALSE	High	[R].IYYLSLEFYMGR.[T]	1xOxidation [M10]	0.0797078	0.00194483	2	3	1	G3V8V3; G3V6Y6	G3V8V3 [83-94]; G3V6Y6 [83-94]		0	1570.76	0.01	1.073	1.298			1		127.3	#DIV/0!	#DIV/0!	#DIV/0!	Shared	Not Found	Not Found	Not Found	High	Peak Found	Peak Found	Peak Found	Peak Found	High	0.0006115	0.02175	2.96	48.9
	FALSE	High	[R].MSLVEEGAVK.[R]	1xOxidation [M1]	0.0214092	0.000525666	1	2	2	G3V8V3	G3V8V3 [429-438]		0	1078.54	0.554	0.581	2.037	1	1	1	53.2	55.7	#DIV/0!	#DIV/0!	#DIV/0!		High	High	Peak Found	Peak Found	Peak Found	Peak Found	Peak Found	Peak Found	High	0.0001717	0.00349	2.91	23.93
	FALSE	High	[R].MSLVEEGAVKR.[I]	1xOxidation [M1]	0.00609134	0.000525666	1	2	7	G3V8V3	G3V8V3 [429-439]		1	1234.65	2.257	1.029	1.698	1	1	1	150.9	68.8	#DIV/0!	#DIV/0!	#DIV/0!		High	High	Peak Found	High	High	Peak Found	High	High	High	0.0001717	0.000624	3.22	20.75
	FALSE	High	[R].QIIEQLSSGFFSPK.[Q]		0.000185481	0.000525666	1	2	8	G3V8V3	G3V8V3 [741-754]		0	1580.83	0.159	0.523	0.725	0.269522	1	1	26.4	87	#DIV/0!	#DIV/0!	#DIV/0!		High	High	High	High	High	High	High	High	High	0.0001717	5.274e-06	4.32	47.93
	FALSE	High	[R].TNFDAFPDK.[V]		0.0434553	0.000525666	1	2	2	G3V8V3	G3V8V3 [325-333]		0	1054.48	0.419	0.605	1.864	0.995155	1	1	43.1	62.3	#DIV/0!	#DIV/0!	#DIV/0!		High	High	Peak Found	Peak Found	Peak Found	Peak Found	Peak Found	Peak Found	High	0.0001717	0.009311	2.58	30.66
	FALSE	High	[R].VAAAFPGDVDR.[L]		0.00631582	0.000525666	1	2	11	G3V8V3	G3V8V3 [415-425]		0	1117.56	0.935	0.585	1.598	1	1	1	90.8	56.8	#DIV/0!	#DIV/0!	#DIV/0!		High	High	Peak Found	High	High	High	High	High	High	0.0001717	0.0006543	3.04	28.71
	FALSE	High	[K].VFADYEEYIK.[C]		0.0309952	0.000525666	1	2	4	G3V8V3	G3V8V3 [774-783]		0	1276.61	0.254	0.392	1.995	0.882393	1	1	27.9	43.1	#DIV/0!	#DIV/0!	#DIV/0!		High	High	Peak Found	Peak Found	High	High	Peak Found	Peak Found	High	0.0001717	0.005822	2.45	40.12
	FALSE	High	[K].VHINPNSLFDVQVK.[R]		0.0100452	0.000525666	1	2	2	G3V8V3	G3V8V3 [556-569]		0	1609.87	0.01	0.989	1.233			1		122.7	#DIV/0!	#DIV/0!	#DIV/0!		Not Found	Not Found	Not Found	Peak Found	High	High	Peak Found	Peak Found	High	0.0001717	0.001237	4.12	39.09
	FALSE	High	[KR].VIFLENYR.[V]		0.072267	0.00156237	2	5	9	G3V8V3; G3V6Y6	G3V8V3 [643-650]; G3V6Y6 [643-650]		0	1053.57	0.659	0.432	1.374	1	1	1	76.1	49.9	#DIV/0!	#DIV/0!	#DIV/0!	Shared	High	High	High	High	High	High	High	High	High	0.0004977	0.01881	1.98	37.79
	FALSE	High	[K].VIPAADLSEQISTAGTEASGTGNMK.[F]		0.117869	0.00370796	1	2	1	G3V8V3	G3V8V3 [657-681]		0	2448.19									#DIV/0!	#DIV/0!	#DIV/0!	No Quan Values	Not Found	Not Found	Not Found	Not Found	High	Not Found	Not Found	Not Found	High	0.00116	0.03759	3.12
	FALSE	High	[K].VIPAADLSEQISTAGTEASGTGNMK.[F]	1xOxidation [M24]	2.97174e-05	0.000525666	1	2	11	G3V8V3	G3V8V3 [657-681]		0	2464.19	0.608	0.445	1.313	1	1	1	72.2	52.9	#DIV/0!	#DIV/0!	#DIV/0!		High	High	Peak Found	High	High	High	High	Peak Found	High	0.0001717	4.329e-07	3.91	38.18
	FALSE	High	[R].VLYPNDNFFEGK.[E]		0.00311717	0.000525666	2	4	11	G3V8V3; G3V6Y6	G3V8V3 [279-290]; G3V6Y6 [279-290]		0	1442.7	0.858	0.505	1.905	1	1	1	80.4	47.3	#DIV/0!	#DIV/0!	#DIV/0!	Shared	High	High	High	High	High	High	High	High	High	0.0001717	0.00025	3.42	40.42
	FALSE	High	[K].WVDTQVVLAMPYDTPVPGYR.[N]	1xOxidation [M10]	0.00123703	0.000525666	1	2	2	G3V8V3	G3V8V3 [216-235]		0	2323.14									#DIV/0!	#DIV/0!	#DIV/0!	No Quan Values	Not Found	High	Not Found	Not Found	Not Found	High	Not Found	Not Found	High	0.0001717	7.043e-05	3.34
	FALSE	High	[R].YEFGIFNQK.[I]		0.0530775	0.000525666	2	4	4	G3V8V3; G3V6Y6	G3V8V3 [162-170]; G3V6Y6 [162-170]		0	1145.56	0.371	0.362	1.476	1		1	46.2	45.2	#DIV/0!	#DIV/0!	#DIV/0!	Shared	High	High	Peak Found	Not Found	High	High	Peak Found	Peak Found	High	0.0001717	0.01227	2.32	40.29
High	Master Protein	Q5XI78	2-oxoglutarate dehydrogenase, mitochondrial OS=Rattus norvegicus OX=10116 GN=Ogdh PE=1 SV=1	0	108.128	29	25	102	25	116.2	334.71	25	cellular component movement;metabolic process	cytosol;membrane;mitochondrion;organelle lumen	catalytic activity;metal ion binding;protein binding	Pf00676, Pf02779	360975; 103693780	ENSRNOG00000005130.7	Ogdh; LOC103693780	Glyoxylate metabolism and glycine degradation; Citric acid cycle (TCA cycle); Lysine catabolism	Lysine degradation; Citrate cycle (TCA cycle); Tryptophan metabolism; Metabolic pathways; Carbon metabolism	0	1.03202	2.36194	1.66856	39.2	54.5	22.5	74.2	237.1	144	140.1	88.3	High	High	High	High	High	High	High	High
	Checked	Confidence	Annotated Sequence	Modifications	Qvality PEP	Qvality q-value	# Protein Groups	# Proteins	# PSMs	Master Protein Accessions	Positions in Master Proteins	Modifications in Master Proteins	# Missed Cleavages	Theo. MH+ [Da]	Abundance Ratio: (controle CARD445) / (remplissage)	Abundance Ratio: (LPS) / (remplissage)	Abundance Ratio: (NButGT) / (remplissage)	Abundance Ratio Adj. P-Value: (controle CARD445) / (remplissage)	Abundance Ratio Adj. P-Value: (LPS) / (remplissage)	Abundance Ratio Adj. P-Value: (NButGT) / (remplissage)	Abundances (Grouped): controle CARD445	Abundances (Grouped): LPS	#DIV/0!	#DIV/0!	#DIV/0!	Quan Info	Found in Sample: [S71] F71: Sample, 1, controle CARD445	Found in Sample: [S81] F81: Sample, 2, controle CARD445	Found in Sample: [S51] F51: Sample, 5, LPS	Found in Sample: [S52] F52: Sample, 6, LPS	Found in Sample: [S47] F47: Sample, 1, NButGT	Found in Sample: [S48] F48: Sample, 2, NButGT	Found in Sample: [S49] F49: Sample, 3, remplissage	Found in Sample: [S50] F50: Sample, 4, remplissage	Confidence (by Search Engine): Sequest HT	Percolator q-Value (by Search Engine): Sequest HT	Percolator PEP (by Search Engine): Sequest HT	XCorr (by Search Engine): Sequest HT	Top Apex RT [min]
	FALSE	High	[K].ARDMAEEVAITR.[I]	1xOxidation [M4]	0.073107	0.00194483	1	1	1	Q5XI78	Q5XI78 [918-929]		1	1377.68	1.465	1.767	2.067	0.728498		1	93	112.2	#DIV/0!	#DIV/0!	#DIV/0!		High	Peak Found	Not Found	Peak Found	Peak Found	Peak Found	Peak Found	Peak Found	High	0.0006115	0.01921	2.7	20.98
	FALSE	High	[R].DMAEEVAITR.[I]	1xOxidation [M2]	0.113348	0.00370796	1	1	1	Q5XI78	Q5XI78 [920-929]		0	1150.54	0.01	0.84	3.689		1	1		60.8	#DIV/0!	#DIV/0!	#DIV/0!		Not Found	Not Found	Peak Found	Peak Found	Peak Found	High	Peak Found	Peak Found	High	0.00116	0.03582	2.23	25.25
	FALSE	High	[R].FLDTAFDLDAFK.[K]		0.00917761	0.000525666	1	1	6	Q5XI78	Q5XI78 [1009-1020]		0	1402.69	0.01	0.552	2.13			1		60	#DIV/0!	#DIV/0!	#DIV/0!		High	Not Found	Not Found	High	High	High	High	High	High	0.0001717	0.001087	3.17	49.92
	FALSE	High	[R].FLDTAFDLDAFKK.[F]		0.00583948	0.000525666	1	1	7	Q5XI78	Q5XI78 [1009-1021]		1	1530.78	0.538	0.411	1.517	1	1	1	62.1	47.4	#DIV/0!	#DIV/0!	#DIV/0!		High	High	Peak Found	High	High	High	High	High	High	0.0001717	0.0005853	3.32	45.45
	FALSE	High	[R].GHHVAQLDPLGILDADLDSSVPADIISSTDK.[L]		0.00152834	0.000525666	1	1	1	Q5XI78	Q5XI78 [141-171]		0	3199.61	0.01	1.321	2.426			1		111.3	#DIV/0!	#DIV/0!	#DIV/0!		Not Found	Not Found	Not Found	Peak Found	High	Peak Found	Peak Found	Peak Found	High	0.0001717	9.428e-05	4.92	50.2
	FALSE	High	[R].KPLIVFTPK.[S]		0.0161529	0.000525666	1	2	4	Q5XI78	Q5XI78 [852-860]		0	1042.67	0.51	0.471	1.665	1	1	1	56	51.7	#DIV/0!	#DIV/0!	#DIV/0!		High	Peak Found	Peak Found	High	High	Peak Found	High	Peak Found	High	0.0001717	0.00237	2.82	29.16
	FALSE	High	[K].KTHLTELQR.[F]		0.0797078	0.00194483	1	1	2	Q5XI78	Q5XI78 [1000-1008]		1	1125.64	0.49	0.661	4.229		1	1	30.7	41.4	#DIV/0!	#DIV/0!	#DIV/0!		Not Found	Peak Found	Peak Found	Peak Found	High	High	Peak Found	Peak Found	High	0.0006115	0.02175	2.54	17.06
	FALSE	High	[R].IEQLSPFPFDLLLK.[E]		0.00399267	0.000525666	1	1	3	Q5XI78	Q5XI78 [930-943]		0	1659.94	0.26	0.01	2.198			1	30.1		#DIV/0!	#DIV/0!	#DIV/0!		Not Found	High	Not Found	Not Found	High	High	Peak Found	Peak Found	High	0.0001717	0.0003499	3.23	52.4
	FALSE	High	[K].LGFYGLHESDLDK.[V]		0.000588296	0.000525666	1	1	4	Q5XI78	Q5XI78 [172-184]		0	1493.73	0.058	0.291	1.639	0.269522	1	1	7.7	39	#DIV/0!	#DIV/0!	#DIV/0!		Peak Found	Peak Found	Peak Found	High	High	High	Peak Found	Peak Found	High	0.0001717	2.555e-05	4.22	35.29
	FALSE	High	[R].LNVLANVIR.[K]		0.0469167	0.000525666	1	2	6	Q5XI78	Q5XI78 [315-323]		0	1011.63	0.369	0.384	1.131	0.653076	1	1	51.1	53.3	#DIV/0!	#DIV/0!	#DIV/0!		High	High	Peak Found	High	High	High	Peak Found	High	High	0.0001717	0.01032	2.39	39.32
	FALSE	High	[K].LVEDHLAVQSLIR.[A]		0.00140438	0.000525666	1	2	6	Q5XI78	Q5XI78 [123-135]		0	1492.85	0.047	0.239	1.212	0.335676	1	1	7.5	38.3	#DIV/0!	#DIV/0!	#DIV/0!		Peak Found	Peak Found	Peak Found	High	High	High	High	High	High	0.0001717	8.374e-05	3.62	36.52
	FALSE	High	[K].NQGYYDYVKPR.[L]		0.0139007	0.000525666	1	1	3	Q5XI78	Q5XI78 [962-972]		0	1402.67	0.01	0.369	1.865		1	1		45.7	#DIV/0!	#DIV/0!	#DIV/0!		Not Found	Not Found	Peak Found	Peak Found	High	High	Peak Found	High	High	0.0001717	0.001933	3.25	25.98
	FALSE	High	[R].NTNAGAPPGTAYQSPLSLSR.[S]		3.56235e-06	0.000525666	1	1	7	Q5XI78	Q5XI78 [82-101]		0	2002	0.999	0.365	1.098	1	1	1	115.4	42.2	#DIV/0!	#DIV/0!	#DIV/0!		High	High	High	Peak Found	Peak Found	High	High	Peak Found	High	0.0001717	2.38e-08	3.78	34.75
	FALSE	High	[R].QKFETPGIMQFTNEEKR.[T]	1xOxidation [M9]	0.116561	0.00370796	1	1	2	Q5XI78	Q5XI78 [236-252]		2	2099.02	4.137	2.212	2.275				171.9	91.9	#DIV/0!	#DIV/0!	#DIV/0!		High	High	Not Found	Peak Found	Peak Found	Peak Found	Peak Found	Not Found	High	0.00116	0.03728	2.26	29.55
	FALSE	High	[R].SSLATMAHAQSLVEAQPNVDK.[L]	1xOxidation [M6]	0.000193496	0.000525666	1	1	6	Q5XI78	Q5XI78 [102-122]		0	2213.09	0.01	0.444	1.025			1		72	#DIV/0!	#DIV/0!	#DIV/0!		Not Found	Not Found	Not Found	High	High	High	High	Peak Found	High	0.0001717	5.574e-06	4.94	28.37
	FALSE	High	[R].SSLATMAHAQSLVEAQPNVDKLVEDHLAVQSLIR.[A]	1xOxidation [M6]	9.89267e-06	0.000525666	1	1	2	Q5XI78	Q5XI78 [102-135]		1	3686.92	0.01	0.654	0.859		1	1		104.1	#DIV/0!	#DIV/0!	#DIV/0!		Not Found	Not Found	Peak Found	High	High	Peak Found	Peak Found	Peak Found	High	0.0001717	9.588e-08	5.6	45.08
	FALSE	High	[R].STRFEEFLQR.[K]		0.113984	0.00370796	1	1	4	Q5XI78	Q5XI78 [261-270]		1	1312.66	9.748	0.605	1.389				306	19	#DIV/0!	#DIV/0!	#DIV/0!		High	High	Peak Found	Not Found	Peak Found	Peak Found	Not Found	Peak Found	High	0.00116	0.03592	2.99	32.09
	FALSE	High	[K].THLTELQR.[F]		0.0868669	0.00194483	1	1	2	Q5XI78	Q5XI78 [1001-1008]		0	997.543	1.932	0.741	5.599	1	1	1	83.3	32	#DIV/0!	#DIV/0!	#DIV/0!		High	Peak Found	Peak Found	Peak Found	High	Peak Found	Peak Found	Peak Found	High	0.0006115	0.02449	2.25	19.23
	FALSE	High	[K].TIIDMSSANGVDYVIMGMPHR.[G]	3xOxidation [M5; M16; M18]	0.0011858	0.000525666	1	1	1	Q5XI78	Q5XI78 [292-312]		0	2355.08	7.986	0.01	0.581				333.9		#DIV/0!	#DIV/0!	#DIV/0!		High	Peak Found	Not Found	Not Found	Not Found	Peak Found	Not Found	Peak Found	High	0.0001717	6.63e-05	3.97	36.83
	FALSE	High	[R].TSFDEMLPGTHFQR.[V]	1xOxidation [M6]	0.00160402	0.000525666	1	1	11	Q5XI78	Q5XI78 [870-883]		0	1681.76	0.728	0.441	1.807	1	1	1	73.2	44.4	#DIV/0!	#DIV/0!	#DIV/0!		High	High	Peak Found	High	High	High	High	High	High	0.0001717	0.0001008	2.98	32.17
	FALSE	High	[K].VFHLPTTTFIGGQEPALPLR.[E]		3.41491e-05	0.000525666	1	1	4	Q5XI78	Q5XI78 [185-204]		0	2194.2	0.052	0.273	1.671		1	1	7	36.5	#DIV/0!	#DIV/0!	#DIV/0!		Not Found	Peak Found	Peak Found	High	High	High	High	Peak Found	High	0.0001717	5.223e-07	4.73	47.75
	FALSE	High	[R].VIPEDGPAAQNPDK.[V]		0.000805494	0.000525666	1	1	10	Q5XI78	Q5XI78 [884-897]		0	1450.72	4.553	2.015	10.082	1	1	1	103.2	45.7	#DIV/0!	#DIV/0!	#DIV/0!		High	High	High	High	High	High	High	Peak Found	High	0.0001717	3.918e-05	3.76	22.48
	FALSE	High	[R].VIPEDGPAAQNPDKVK.[R]		0.00803831	0.000525666	1	1	2	Q5XI78	Q5XI78 [884-899]		1	1677.88	3.834	0.609	1.909	1	1	1	208.6	33.1	#DIV/0!	#DIV/0!	#DIV/0!		Peak Found	High	Peak Found	High	Peak Found	Peak Found	Peak Found	Peak Found	High	0.0001717	0.0009068	2.88	21.77
	FALSE	High	[K].YAELLVSQGVVNQPEYEEEISK.[Y]		0.000496719	0.000525666	1	1	3	Q5XI78	Q5XI78 [540-561]		0	2524.25	0.01	0.368	2.06		1	1		43	#DIV/0!	#DIV/0!	#DIV/0!		Not Found	Not Found	Peak Found	Peak Found	High	High	High	Peak Found	High	0.0001717	2.02e-05	3.65	43.55
	FALSE	High	[K].YAELLVSQGVVNQPEYEEEISKYDK.[I]		0.000283156	0.000525666	1	1	4	Q5XI78	Q5XI78 [540-564]		1	2930.43	0.635	0.554	1.591		1	1	67.2	58.6	#DIV/0!	#DIV/0!	#DIV/0!		Not Found	High	Peak Found	High	Peak Found	High	High	Peak Found	High	0.0001717	9.425e-06	4.63	43.82
High	Master Protein	G3V885	Myosin-6 OS=Rattus norvegicus OX=10116 GN=Myh6 PE=1 SV=2	0	102.644	18	26	71	6	223.2	238.43	26	cell organization and biogenesis;cellular component movement;metabolic process;regulation of biological process;response to stimulus	cytoplasm;cytoskeleton;mitochondrion	catalytic activity;motor activity;nucleotide binding;protein binding;structural molecule activity	Pf00038, Pf00063, Pf00769, Pf01576, Pf02736, Pf04111, Pf05266, Pf05483, Pf05557, Pf05911, Pf06160, Pf07888, Pf09726, Pf12128, Pf13514	29556	ENSRNOG00000025757.2	Myh6			19	1.65508	1.06357	1.64917	53	56.3	83.1	97.8	250.6	66.7	117.4	75	High	High	High	High	High	High	High	Peak Found
	Checked	Confidence	Annotated Sequence	Modifications	Qvality PEP	Qvality q-value	# Protein Groups	# Proteins	# PSMs	Master Protein Accessions	Positions in Master Proteins	Modifications in Master Proteins	# Missed Cleavages	Theo. MH+ [Da]	Abundance Ratio: (controle CARD445) / (remplissage)	Abundance Ratio: (LPS) / (remplissage)	Abundance Ratio: (NButGT) / (remplissage)	Abundance Ratio Adj. P-Value: (controle CARD445) / (remplissage)	Abundance Ratio Adj. P-Value: (LPS) / (remplissage)	Abundance Ratio Adj. P-Value: (NButGT) / (remplissage)	Abundances (Grouped): controle CARD445	Abundances (Grouped): LPS	#DIV/0!	#DIV/0!	#DIV/0!	Quan Info	Found in Sample: [S71] F71: Sample, 1, controle CARD445	Found in Sample: [S81] F81: Sample, 2, controle CARD445	Found in Sample: [S51] F51: Sample, 5, LPS	Found in Sample: [S52] F52: Sample, 6, LPS	Found in Sample: [S47] F47: Sample, 1, NButGT	Found in Sample: [S48] F48: Sample, 2, NButGT	Found in Sample: [S49] F49: Sample, 3, remplissage	Found in Sample: [S50] F50: Sample, 4, remplissage	Confidence (by Search Engine): Sequest HT	Percolator q-Value (by Search Engine): Sequest HT	Percolator PEP (by Search Engine): Sequest HT	XCorr (by Search Engine): Sequest HT	Top Apex RT [min]
	FALSE	High	[R].ANDDLKENIAIVER.[R]		0.0122519	0.000525666	2	4	3	G3V8B0; G3V885	G3V8B0 [1663-1676]; G3V885 [1665-1678]		1	1599.83	0.523	1.456	1.716	1	1	1	44.6	124.1	#DIV/0!	#DIV/0!	#DIV/0!	Shared	Peak Found	Peak Found	High	Peak Found	High	High	Peak Found	Peak Found	High	0.0001717	0.001622	3.37	30.86
	FALSE	High	[RK].DIDDLELTLAK.[VA]		0.0238423	0.000525666	3	15	1	G3V8B0; F1LMU0; G3V885	G3V8B0 [953-963]; F1LMU0 [957-967]; G3V885 [955-965]		0	1245.66	0.01	0.685	1.148		1	1		96.7	#DIV/0!	#DIV/0!	#DIV/0!	Shared	Not Found	Not Found	Peak Found	Peak Found	High	Peak Found	Peak Found	Peak Found	High	0.0001717	0.00405	2.89	45.16
	FALSE	High	[R].DLEEATLQHEATAAALR.[K]		3.39434e-05	0.000525666	3	7	2	G3V8B0; F1LMU0; G3V885	G3V8B0 [1177-1193]; F1LMU0 [1181-1197]; G3V885 [1179-1195]		0	1838.92	0.464	0.605	0.979	1	1	1	60.8	79.4	#DIV/0!	#DIV/0!	#DIV/0!	Shared	Peak Found	Peak Found	Peak Found	Peak Found	High	High	Peak Found	Peak Found	High	0.0001717	5.17e-07	4.88	36.99
	FALSE	High	[R].ELENELEAEQKR.[N]		0.0363874	0.000525666	2	4	1	G3V8B0; G3V885	G3V8B0 [1821-1832]; G3V885 [1823-1834]		1	1487.73									#DIV/0!	#DIV/0!	#DIV/0!	No Quan Values	Not Found	Not Found	Not Found	Not Found	High	Not Found	Not Found	Not Found	High	0.0001717	0.007253	3.38
	FALSE	High	[R].ENQSILITGESGAGK.[T]		0.00134622	0.000525666	3	14	6	G3V8B0; F1LMU0; G3V885	G3V8B0 [170-184]; F1LMU0 [171-185]; G3V885 [170-184]		0	1503.76	0.248	1.645	1.559	0.759666	1	1	22.2	147.8	#DIV/0!	#DIV/0!	#DIV/0!	Shared	Peak Found	High	Peak Found	High	High	High	High	High	High	0.0001717	7.88e-05	3.75	28.81
	FALSE	High	[K].GQSVQQVYYSIGALAK.[S]		0.00038305	0.000525666	1	2	3	G3V885	G3V885 [415-430]		0	1711.9	0.586	1.178	1.336	1	1	1	57.1	114.9	#DIV/0!	#DIV/0!	#DIV/0!		Peak Found	High	Peak Found	High	High	Peak Found	Peak Found	Peak Found	High	0.0001717	1.42e-05	4.26	43.84
	FALSE	High	[K].GSSFQTVSALHR.[E]		0.00662801	0.000525666	2	4	1	G3V8B0; G3V885	G3V8B0 [641-652]; G3V885 [643-654]		0	1289.66	0.01	0.867	1.939		1	1		91.1	#DIV/0!	#DIV/0!	#DIV/0!	Shared	Not Found	Not Found	Peak Found	High	Peak Found	Peak Found	Peak Found	Peak Found	High	0.0001717	0.0006976	2.85	25.54
	FALSE	High	[K].GTLEDQIIQANPALEAFGNAK.[T]		0.0019579	0.000525666	2	4	4	G3V8B0; G3V885	G3V8B0 [214-234]; G3V885 [215-235]		0	2200.12	0.266	0.947	0.915		1	1	34.1	121.1	#DIV/0!	#DIV/0!	#DIV/0!	Shared	High	Not Found	Peak Found	High	High	Peak Found	High	Peak Found	High	0.0001717	0.000132	5.08	49.44
	FALSE	High	[K].KGSSFQTVSALHR.[E]		0.0184318	0.000525666	2	4	2	G3V8B0; G3V885	G3V8B0 [640-652]; G3V885 [642-654]		1	1417.75	0.01	1.418	2.09		1	1		125.8	#DIV/0!	#DIV/0!	#DIV/0!	Shared	Not Found	Not Found	Peak Found	High	High	Peak Found	Peak Found	Peak Found	High	0.0001717	0.002842	3.5	22.08
	FALSE	High	[R].KVQHELDEAEER.[A]		0.0130113	0.000525666	2	4	2	G3V8B0; G3V885	G3V8B0 [1898-1909]; G3V885 [1900-1911]		1	1482.72	0.163	0.73	1.981				16.9	75.4	#DIV/0!	#DIV/0!	#DIV/0!	Shared	Not Found	Peak Found	Peak Found	Peak Found	High	Peak Found	High	Not Found	High	0.0001717	0.001761	2.33	17.15
	FALSE	High	[K].LAEQELIETSER.[V]		0.00396864	0.000525666	2	4	5	G3V8B0; G3V885	G3V8B0 [1701-1712]; G3V885 [1703-1714]		0	1417.72	1.061	1.203	1.159	1	1	1	96	108.8	#DIV/0!	#DIV/0!	#DIV/0!	Shared	High	High	High	Peak Found	Peak Found	Peak Found	High	High	High	0.0001717	0.0003468	3.86	31.28
	FALSE	High	[K].LASADIETYLLEK.[S]		0.000173551	0.000525666	3	14	6	G3V8B0; F1LMU0; G3V885	G3V8B0 [258-270]; F1LMU0 [261-273]; G3V885 [259-271]		0	1465.78	0.302	0.974	1.304	0.873712	1	1	33.8	108.8	#DIV/0!	#DIV/0!	#DIV/0!	Shared	High	High	High	High	High	Peak Found	Peak Found	High	High	0.0001717	4.833e-06	3.77	45.68
	FALSE	High	[K].LELQSALEEAEASLEHEEGK.[I]		0.00779969	0.000525666	2	4	1	G3V8B0; G3V885	G3V8B0 [1538-1557]; G3V885 [1540-1559]		0	2212.06			100						#DIV/0!	#DIV/0!	#DIV/0!	Shared	Not Found	Not Found	Not Found	Not Found	High	Not Found	Not Found	Not Found	High	0.0001717	0.0008722	4.2	49.26
	FALSE	High	[K].LLGSLDIDHNQYK.[F]		0.026866	0.000525666	2	4	4	G3V8B0; G3V885	G3V8B0 [745-757]; G3V885 [747-759]		0	1515.78	0.59	0.611	1.814	1	1	1	58.8	60.9	#DIV/0!	#DIV/0!	#DIV/0!	Shared	Peak Found	Peak Found	Peak Found	High	High	High	Peak Found	Peak Found	High	0.0001717	0.004765	3.65	32.34
	FALSE	High	[R].ILNPAAIPEGQFIDSR.[K]		5.27666e-05	0.000525666	2	3	5	G3V8B0; G3V885	G3V8B0 [724-739]; G3V885 [726-741]		0	1740.93	0.779	0.578	1.443	1	1	1	82	60.9	#DIV/0!	#DIV/0!	#DIV/0!	Shared	High	High	High	High	High	Peak Found	Peak Found	Peak Found	High	0.0001717	9.441e-07	3.67	43.62
	FALSE	High	[K].LMATLFSTYASADTGDSGK.[G]	1xOxidation [M2]	0.000123721	0.000525666	1	2	2	G3V885	G3V885 [617-635]		0	1951.9	0.318	0.763	0.964	1	1	1	41.8	100.2	#DIV/0!	#DIV/0!	#DIV/0!		High	Peak Found	Peak Found	High	Peak Found	Peak Found	Peak Found	Peak Found	High	0.0001717	3.036e-06	4.45	40.31
	FALSE	High	[R].LQDAEEAVEAVNAK.[C]		0.000971437	0.000525666	2	4	4	G3V8B0; G3V885	G3V8B0 [1397-1410]; G3V885 [1399-1412]		0	1486.74	1.139	1.268	1.654	1	1	1	90	100.2	#DIV/0!	#DIV/0!	#DIV/0!	Shared	High	Peak Found	High	Peak Found	High	High	Peak Found	Peak Found	High	0.0001717	5.042e-05	4.13	30.93
	FALSE	High	[R].LQDLVDKLQLK.[V]		0.0156753	0.000525666	2	4	1	G3V8B0; G3V885	G3V8B0 [1864-1874]; G3V885 [1866-1876]		1	1312.78	0.813	1.043	1.346				77.4	99.2	#DIV/0!	#DIV/0!	#DIV/0!	Shared	High	Not Found	Peak Found	Peak Found	Peak Found	Not Found	Peak Found	Not Found	High	0.0001717	0.002277	3.43	35.83
	FALSE	High	[K].LSYTQQMEDLKR.[Q]	1xOxidation [M7]	0.0271884	0.000525666	1	2	1	G3V885	G3V885 [1308-1319]		1	1527.75	0.246	0.382	1.515		1	1	31.3	48.7	#DIV/0!	#DIV/0!	#DIV/0!		Peak Found	Not Found	Peak Found	Peak Found	High	Peak Found	Peak Found	Peak Found	High	0.0001717	0.004845	3.32	22.5
	FALSE	High	[K].NKDPLNETVVGLYQK.[S]		0.0121784	0.000525666	3	13	2	G3V8B0; F1LMU0; G3V885	G3V8B0 [597-611]; F1LMU0 [600-614]; G3V885 [598-612]		1	1717.91	1.32	0.828	0.935	1	1	1	129.3	81.2	#DIV/0!	#DIV/0!	#DIV/0!	Shared	High	Peak Found	Peak Found	High	Peak Found	Peak Found	Peak Found	Peak Found	High	0.0001717	0.001601	3.69	34.15
	FALSE	High	[R].NTLLQAELEELR.[A]		0.00222271	0.000525666	1	2	4	G3V885	G3V885 [1680-1691]		0	1428.77	0.01	1.01	1.259		1	1		123.5	#DIV/0!	#DIV/0!	#DIV/0!		Not Found	Not Found	High	High	Peak Found	High	High	Peak Found	High	0.0001717	0.0001563	3.94	47.3
	FALSE	High	[R].QAEEAEEQANTNLSK.[F]		0.000182148	0.000525666	2	4	1	G3V8B0; G3V885	G3V8B0 [1881-1895]; G3V885 [1883-1897]		0	1661.76	100						400		#DIV/0!	#DIV/0!	#DIV/0!	Shared	Not Found	High	Not Found	Not Found	Not Found	Not Found	Not Found	Not Found	High	0.0001717	5.14e-06	3.74	20.7
	FALSE	High	[K].QKYEESQSELESSQK.[E]		0.016846	0.000525666	2	4	4	G3V8B0; G3V885	G3V8B0 [1458-1472]; G3V885 [1460-1474]		1	1799.83	4.191	0.718	4.224				165.4	28.3	#DIV/0!	#DIV/0!	#DIV/0!	Shared	High	High	Peak Found	Peak Found	High	Peak Found	Peak Found	Not Found	High	0.0001717	0.002508	3.09	19.25
	FALSE	High	[R].SLNDFTTQR.[A]		0.0820302	0.00194483	1	2	1	G3V885	G3V885 [1271-1279]		0	1081.53	1.267	1.137	0.982	1		1	115.5	103.7	#DIV/0!	#DIV/0!	#DIV/0!		High	Peak Found	Not Found	Peak Found	Peak Found	Peak Found	Peak Found	Peak Found	High	0.0006115	0.02248	2.25	26.62
	FALSE	High	[R].TLEDQANEYR.[V]		0.0184318	0.000525666	1	2	3	G3V885	G3V885 [1253-1262]		0	1238.56	1.741	0.978	2.28	1	1	1	116.1	65.2	#DIV/0!	#DIV/0!	#DIV/0!		Peak Found	High	Peak Found	Peak Found	High	High	Peak Found	Peak Found	High	0.0001717	0.002837	2.89	25.25
	FALSE	High	[R].VVDSLQTSLDAETR.[S]		0.000159471	0.000525666	2	4	2	G3V8B0; G3V885	G3V8B0 [1593-1606]; G3V885 [1595-1608]		0	1533.78	1.126	1.365	3.481	1			64.6	78.3	#DIV/0!	#DIV/0!	#DIV/0!	Shared	High	High	Not Found	Peak Found	Peak Found	Not Found	Peak Found	Peak Found	High	0.0001717	4.295e-06	3.89	32.8
High	Master Protein	Q63041	Alpha-1-macroglobulin OS=Rattus norvegicus OX=10116 GN=A1m PE=1 SV=1	0	98.389	18	20	96	20	167	336.63	20	regulation of biological process	extracellular	enzyme regulator activity;protein binding	Pf00207, Pf01835, Pf07677, Pf07678, Pf07703, Pf10569, Pf11974, Pf13249	252922	ENSRNOG00000006709.6	Pzp			0	0.72583	1.54009	0.898451	156.4	51.5	35.1	115.8	117.6	91.2	161.2	71.2	High	High	High	High	High	High	High	High
	Checked	Confidence	Annotated Sequence	Modifications	Qvality PEP	Qvality q-value	# Protein Groups	# Proteins	# PSMs	Master Protein Accessions	Positions in Master Proteins	Modifications in Master Proteins	# Missed Cleavages	Theo. MH+ [Da]	Abundance Ratio: (controle CARD445) / (remplissage)	Abundance Ratio: (LPS) / (remplissage)	Abundance Ratio: (NButGT) / (remplissage)	Abundance Ratio Adj. P-Value: (controle CARD445) / (remplissage)	Abundance Ratio Adj. P-Value: (LPS) / (remplissage)	Abundance Ratio Adj. P-Value: (NButGT) / (remplissage)	Abundances (Grouped): controle CARD445	Abundances (Grouped): LPS	#DIV/0!	#DIV/0!	#DIV/0!	Quan Info	Found in Sample: [S71] F71: Sample, 1, controle CARD445	Found in Sample: [S81] F81: Sample, 2, controle CARD445	Found in Sample: [S51] F51: Sample, 5, LPS	Found in Sample: [S52] F52: Sample, 6, LPS	Found in Sample: [S47] F47: Sample, 1, NButGT	Found in Sample: [S48] F48: Sample, 2, NButGT	Found in Sample: [S49] F49: Sample, 3, remplissage	Found in Sample: [S50] F50: Sample, 4, remplissage	Confidence (by Search Engine): Sequest HT	Percolator q-Value (by Search Engine): Sequest HT	Percolator PEP (by Search Engine): Sequest HT	XCorr (by Search Engine): Sequest HT	Top Apex RT [min]
	FALSE	High	[K].AEDITHNGIVYTPK.[Q]		0.000239076	0.000525666	1	1	6	Q63041	Q63041 [645-658]		0	1557.79	0.481	0.831	0.575	1	1	1	66.7	115.1	#DIV/0!	#DIV/0!	#DIV/0!		High	High	Peak Found	Peak Found	High	High	High	High	High	0.0001717	7.451e-06	4.98	27.67
	FALSE	High	[K].AEQGAYLGPLPYK.[G]		0.000378449	0.000525666	1	1	8	Q63041	Q63041 [625-637]		0	1406.73	0.553	0.245	0.691	1	1	1	88.9	39.3	#DIV/0!	#DIV/0!	#DIV/0!		High	High	Peak Found	High	High	High	High	High	High	0.0001717	1.398e-05	3.37	35.87
	FALSE	High	[K].AESPVFVQTDKPIYKPGQTVK.[F]		1.25976e-06	0.000525666	1	1	14	Q63041	Q63041 [123-143]		0	2332.25	1.179	0.708	1.241	1	1	1	114.3	68.6	#DIV/0!	#DIV/0!	#DIV/0!		High	High	High	High	High	High	High	High	High	0.0001717	5.755e-09	4.68	29.42
	FALSE	High	[K].AISYLISGYQR.[Q]		0.00389741	0.000525666	1	1	1	Q63041	Q63041 [1018-1028]		0	1270.68	1.218	1.256	1.02	1	1	1	108.4	111.8	#DIV/0!	#DIV/0!	#DIV/0!		High	Peak Found	Peak Found	Peak Found	Peak Found	Peak Found	Peak Found	Peak Found	High	0.0001717	0.0003375	3.15	36.82
	FALSE	High	[K].ANTFYRPGLPFFGQVLLVDEK.[G]		0.016645	0.000525666	1	1	2	Q63041	Q63041 [354-374]		0	2411.28	0.01	0.48	0.89		1	1		81	#DIV/0!	#DIV/0!	#DIV/0!		Not Found	Not Found	Peak Found	High	Peak Found	Peak Found	Peak Found	High	High	0.0001717	0.002476	4.75	49.94
	FALSE	High	[K].DLTFYYLIK.[A]		0.0820302	0.00194483	1	1	1	Q63041	Q63041 [491-499]		0	1175.63	0.232	0.825	1.432	1	1	1	26.6	94.6	#DIV/0!	#DIV/0!	#DIV/0!		High	Peak Found	Peak Found	Peak Found	Peak Found	Peak Found	Peak Found	Peak Found	High	0.0006115	0.02255	2.31	50.02
	FALSE	High	[K].DTVVKPVIVEPEGIEK.[E]		0.000385372	0.000525666	1	1	9	Q63041	Q63041 [911-926]		0	1751.98	0.663	0.447	0.746	1	1	1	92.8	62.6	#DIV/0!	#DIV/0!	#DIV/0!		High	High	Peak Found	High	High	High	High	Peak Found	High	0.0001717	1.429e-05	3.62	33.93
	FALSE	High	[R].GSIFNSGSHVLPLEQGK.[V]		1.33022e-05	0.000525666	1	1	13	Q63041	Q63041 [502-518]		0	1769.92	0.942	0.613	0.836	1	1	1	111.1	72.3	#DIV/0!	#DIV/0!	#DIV/0!		High	High	Peak Found	High	High	High	High	High	High	0.0001717	1.447e-07	5.62	35.85
	FALSE	High	[K].GVVSFPIRVEPGMAPVAK.[L]	1xOxidation [M13]	0.00974731	0.000525666	1	1	2	Q63041	Q63041 [521-538]		1	1870.03	100	100					347.8	52.2	#DIV/0!	#DIV/0!	#DIV/0!		High	Peak Found	Not Found	Peak Found	Not Found	Not Found	Not Found	Not Found	High	0.0001717	0.001181	3.68	37.24
	FALSE	High	[K].KIEHSFEVK.[E]		0.016645	0.000525666	1	1	4	Q63041	Q63041 [212-220]		1	1116.6	0.612	0.737	1.387	1	1	1	65.5	79	#DIV/0!	#DIV/0!	#DIV/0!		High	High	Peak Found	Peak Found	Peak Found	Peak Found	Peak Found	High	High	0.0001717	0.002474	3.55	18.6
	FALSE	High	[K].IEHSFEVK.[E]		0.0368215	0.000525666	1	1	3	Q63041	Q63041 [213-220]		0	988.51	1.267	0.768	1.596	1	1	1	109.4	66.3	#DIV/0!	#DIV/0!	#DIV/0!		High	Peak Found	Peak Found	High	High	Peak Found	Peak Found	Peak Found	High	0.0001717	0.007375	2.55	20.71
	FALSE	High	[R].IHFLLNEDALK.[D]		0.148549	0.00715104	1	1	3	Q63041	Q63041 [477-487]		0	1312.73	0.348	0.502	1.167	1	1	1	46.1	66.5	#DIV/0!	#DIV/0!	#DIV/0!		High	Peak Found	Peak Found	High	Peak Found	Peak Found	High	Peak Found	High	0.002346	0.05247	1.81	38.33
	FALSE	High	[K].LSPQSIYNLLPQK.[A]		0.00104449	0.000525666	1	1	9	Q63041	Q63041 [612-624]		0	1500.84	0.676	0.561	0.897	1	1	1	86.3	71.6	#DIV/0!	#DIV/0!	#DIV/0!		High	High	Peak Found	High	High	High	High	Peak Found	High	0.0001717	5.576e-05	3.53	46.49
	FALSE	High	[K].QDLNDNDAYSVFQSIGLK.[I]		3.25373e-05	0.000525666	1	1	7	Q63041	Q63041 [659-676]		0	2026.97	1.336	1.63	1.079			1	105.9	129.2	#DIV/0!	#DIV/0!	#DIV/0!		High	Not Found	Not Found	High	High	Peak Found	High	High	High	0.0001717	4.881e-07	3.83	49.49
	FALSE	High	[R].QKGYDMKIEVEAK.[I]	1xOxidation [M6]	0.0317415	0.000525666	1	1	1	Q63041	Q63041 [312-324]		2	1554.78	100	100					342.7	57.3	#DIV/0!	#DIV/0!	#DIV/0!		High	Peak Found	Not Found	Peak Found	Not Found	Not Found	Not Found	Not Found	High	0.0001717	0.006011	2.54	19.76
	FALSE	High	[R].QLNYQHSDGSYSTFGDR.[G]		0.00194611	0.000525666	1	1	2	Q63041	Q63041 [1029-1045]		0	1974.86	100						400		#DIV/0!	#DIV/0!	#DIV/0!		High	High	Not Found	Not Found	Not Found	Not Found	Not Found	Not Found	High	0.0001717	0.000131	3.58	27.23
	FALSE	High	[K].TVSWAVTPK.[S]		0.0868669	0.00194483	1	1	1	Q63041	Q63041 [869-877]		0	988.546	4.152	0.224	0.01				308.9	16.7	#DIV/0!	#DIV/0!	#DIV/0!		High	Not Found	Peak Found	Not Found	Not Found	Not Found	Peak Found	Peak Found	High	0.0006115	0.02437	2.24	29.66
	FALSE	High	[K].VAEVPALVQK.[D]		0.0351149	0.000525666	1	1	5	Q63041	Q63041 [901-910]		0	1053.63	1.428	0.552	0.792	1	1	1	151.4	58.6	#DIV/0!	#DIV/0!	#DIV/0!		High	High	Peak Found	High	High	Peak Found	High	Peak Found	High	0.0001717	0.006924	2.67	29.16
	FALSE	High	[K].VFQPFFLELTLPYSVVR.[G]		0.0230024	0.000525666	1	1	1	Q63041	Q63041 [802-818]		0	2055.13	0.01	1.611	0.928			1		182.1	#DIV/0!	#DIV/0!	#DIV/0!		Not Found	Not Found	Not Found	High	Peak Found	Peak Found	Peak Found	Peak Found	High	0.0001717	0.003863	3.29	52.75
	FALSE	High	[R].YVVLVPSELYAGVPEK.[V]		0.000239076	0.000525666	1	1	4	Q63041	Q63041 [31-46]		0	1762.96	0.499	0.529	1.058	1	1	1	64.7	68.6	#DIV/0!	#DIV/0!	#DIV/0!		High	High	Peak Found	Peak Found	High	Peak Found	High	Peak Found	High	0.0001717	7.441e-06	3.61	47.59
High	Master Protein	A0A0G2JWS2	Nebulette OS=Rattus norvegicus OX=10116 GN=Nebl PE=1 SV=1	0	93.38	33	24	94	24	108.9	313.1	24	cell organization and biogenesis		protein binding	Pf00018, Pf00880, Pf07653, Pf14604		ENSRNOG00000049452.3				0	0.962963	1.02503	1.77606	89	81.1	43.3	120.5	152.8	145.4	88.6	79.3	High	High	High	High	High	High	High	High
	Checked	Confidence	Annotated Sequence	Modifications	Qvality PEP	Qvality q-value	# Protein Groups	# Proteins	# PSMs	Master Protein Accessions	Positions in Master Proteins	Modifications in Master Proteins	# Missed Cleavages	Theo. MH+ [Da]	Abundance Ratio: (controle CARD445) / (remplissage)	Abundance Ratio: (LPS) / (remplissage)	Abundance Ratio: (NButGT) / (remplissage)	Abundance Ratio Adj. P-Value: (controle CARD445) / (remplissage)	Abundance Ratio Adj. P-Value: (LPS) / (remplissage)	Abundance Ratio Adj. P-Value: (NButGT) / (remplissage)	Abundances (Grouped): controle CARD445	Abundances (Grouped): LPS	#DIV/0!	#DIV/0!	#DIV/0!	Quan Info	Found in Sample: [S71] F71: Sample, 1, controle CARD445	Found in Sample: [S81] F81: Sample, 2, controle CARD445	Found in Sample: [S51] F51: Sample, 5, LPS	Found in Sample: [S52] F52: Sample, 6, LPS	Found in Sample: [S47] F47: Sample, 1, NButGT	Found in Sample: [S48] F48: Sample, 2, NButGT	Found in Sample: [S49] F49: Sample, 3, remplissage	Found in Sample: [S50] F50: Sample, 4, remplissage	Confidence (by Search Engine): Sequest HT	Percolator q-Value (by Search Engine): Sequest HT	Percolator PEP (by Search Engine): Sequest HT	XCorr (by Search Engine): Sequest HT	Top Apex RT [min]
	FALSE	High	[R].AMYDYSAQDEDEVSFR.[D]	1xOxidation [M2]	0.000295392	0.000525666	1	2	4	A0A0G2JWS2	A0A0G2JWS2 [899-914]		0	1941.78	0.497	1.11	1.27				51.3	114.5	#DIV/0!	#DIV/0!	#DIV/0!		High	Peak Found	Not Found	High	High	Peak Found	Not Found	High	High	0.0001717	9.944e-06	3.49	34.45
	FALSE	High	[R].ATALSVTPEMER.[V]	1xOxidation [M10]	0.0829769	0.00194483	1	2	4	A0A0G2JWS2	A0A0G2JWS2 [664-675]		0	1320.65	1.369	0.802	1.532	1	1	1	116.4	68.2	#DIV/0!	#DIV/0!	#DIV/0!		High	High	Peak Found	Peak Found	High	High	Peak Found	Peak Found	High	0.0006115	0.02298	2.69	25.42
	FALSE	High	[K].ATPVTMTPEIER.[V]	1xOxidation [M6]	0.00712537	0.000525666	1	2	5	A0A0G2JWS2	A0A0G2JWS2 [633-644]		0	1360.68	1.239	0.892	1.98	1	1	1	97	69.8	#DIV/0!	#DIV/0!	#DIV/0!		High	High	Peak Found	High	High	Peak Found	Peak Found	High	High	0.0001717	0.0007701	2.69	25.7
	FALSE	High	[K].DVQGTHTYTAEMDRPDIK.[K]	1xOxidation [M12]	0.0127021	0.000525666	1	2	1	A0A0G2JWS2	A0A0G2JWS2 [166-183]		0	2092.96	0.288	1.456	2.126	0.793402		1	23.7	119.6	#DIV/0!	#DIV/0!	#DIV/0!		Peak Found	Peak Found	Not Found	Peak Found	Peak Found	High	Peak Found	Peak Found	High	0.0001717	0.001697	3.81	22.71
	FALSE	High	[K].DVQTMHEPVSDLPNLLFLDHALK.[A]	1xOxidation [M5]	0.00573475	0.000525666	1	2	3	A0A0G2JWS2	A0A0G2JWS2 [272-294]		0	2648.34	0.01	3.01	4.501			1		141.4	#DIV/0!	#DIV/0!	#DIV/0!		Not Found	Not Found	Not Found	High	High	Peak Found	Peak Found	Peak Found	High	0.0001717	0.0005717	4.04	48.66
	FALSE	High	[R].EVSQLQSEVAYK.[Q]		0.00146505	0.000525666	1	2	4	A0A0G2JWS2	A0A0G2JWS2 [116-127]		0	1380.7	1.127	0.702	1.646	1	1	1	100.8	62.7	#DIV/0!	#DIV/0!	#DIV/0!		High	High	Peak Found	High	High	Peak Found	Peak Found	Peak Found	High	0.0001717	8.859e-05	3.65	28.54
	FALSE	High	[R].GFTPVVDDPVTER.[V]		0.00127497	0.000525666	1	2	7	A0A0G2JWS2	A0A0G2JWS2 [734-746]		0	1431.71	0.946	0.6	1.334	1	1	1	97.5	61.8	#DIV/0!	#DIV/0!	#DIV/0!		High	High	Peak Found	High	High	High	High	High	High	0.0001717	7.341e-05	3.01	34.95
	FALSE	High	[K].GHHYNPLGSASFR.[Q]		0.0317415	0.000525666	1	2	2	A0A0G2JWS2	A0A0G2JWS2 [243-255]		0	1442.69	0.01	1.376	2.721					108	#DIV/0!	#DIV/0!	#DIV/0!		Not Found	Not Found	Not Found	Peak Found	High	High	Not Found	Peak Found	High	0.0001717	0.006015	3.12	26.29
	FALSE	High	[K].GKGMQIDADTLEIQR.[V]	1xOxidation [M4]	0.0187663	0.000525666	1	2	1	A0A0G2JWS2	A0A0G2JWS2 [459-473]		1	1690.84	100	100	100				73.1	208.4	#DIV/0!	#DIV/0!	#DIV/0!		High	Peak Found	Peak Found	Not Found	Peak Found	Not Found	Not Found	Not Found	High	0.0001717	0.002916	4.05	27.58
	FALSE	High	[K].GMELSSEVLDIQR.[A]	1xOxidation [M2]	0.00226335	0.000525666	1	2	7	A0A0G2JWS2	A0A0G2JWS2 [424-436]		0	1492.73	0.826	0.721	1.245	1	1		87.1	76.1	#DIV/0!	#DIV/0!	#DIV/0!		High	High	Peak Found	High	High	High	High	High	High	0.0001717	0.0001607	3.55	36.59
	FALSE	High	[K].GMQIDADTLEIQR.[V]	1xOxidation [M2]	0.00144745	0.000525666	1	2	7	A0A0G2JWS2	A0A0G2JWS2 [461-473]		0	1505.73	0.718	0.898	1.459	1	1	1	70.5	88.2	#DIV/0!	#DIV/0!	#DIV/0!		High	High	Peak Found	High	High	High	High	High	High	0.0001717	8.722e-05	3.36	32.53
	FALSE	High	[K].GMQVNVDIPDMLR.[A]	2xOxidation [M2; M11]	0.00244823	0.000525666	1	2	2	A0A0G2JWS2	A0A0G2JWS2 [535-547]		0	1519.72	6.366	0.976	1.208				266.6	40.9	#DIV/0!	#DIV/0!	#DIV/0!		High	High	Peak Found	Peak Found	Not Found	Peak Found	Not Found	Peak Found	High	0.0001717	0.0001792	2.98	36.44
	FALSE	High	[K].GMQVSTDTLDVQR.[A]	1xOxidation [M2]	0.000971437	0.000525666	1	2	7	A0A0G2JWS2	A0A0G2JWS2 [498-510]		0	1465.7	1.656	0.965	1.951	1	1	1	118.9	69.3	#DIV/0!	#DIV/0!	#DIV/0!		High	High	High	High	High	High	Peak Found	High	High	0.0001717	5.063e-05	3.18	26.31
	FALSE	High	[KR].KDLENEIK.[G]		0.123235	0.00414524	1	2	1	A0A0G2JWS2	A0A0G2JWS2 [414-421]; [525-532]		1	988.531	100	100	100				109.7	63.9	#DIV/0!	#DIV/0!	#DIV/0!		Peak Found	Peak Found	Peak Found	Peak Found	Peak Found	High	Not Found	Not Found	High	0.001291	0.0403	2.81	19.11
	FALSE	High	[R].KNTQVVSDAAYK.[G]		0.00140438	0.000525666	1	2	1	A0A0G2JWS2	A0A0G2JWS2 [749-760]		1	1323.69	100	100	100				210.8	34.1	#DIV/0!	#DIV/0!	#DIV/0!		Peak Found	High	Peak Found	Not Found	Peak Found	Peak Found	Not Found	Not Found	High	0.0001717	8.409e-05	3.92	18.25
	FALSE	High	[K].MLSNYSTVAVTPEIQR.[I]	1xOxidation [M1]	6.24958e-05	0.000525666	1	2	4	A0A0G2JWS2	A0A0G2JWS2 [567-582]		0	1824.92	0.48	1.04	1.28	0.534703	1	1	50.5	109.5	#DIV/0!	#DIV/0!	#DIV/0!		High	High	Peak Found	High	High	Peak Found	Peak Found	Peak Found	High	0.0001717	1.197e-06	4.19	34.58
	FALSE	High	[R].NQEQLSAVYYK.[G]		0.00289929	0.000525666	1	1	6	A0A0G2JWS2	A0A0G2JWS2 [648-658]		0	1342.66	1.165	0.84	2.052	1	1	1	92.2	66.4	#DIV/0!	#DIV/0!	#DIV/0!		High	High	Peak Found	High	High	High	High	Peak Found	High	0.0001717	0.0002259	3.57	29.05
	FALSE	High	[K].NQHNISSFQYK.[E]		0.100145	0.0024209	1	1	1	A0A0G2JWS2	A0A0G2JWS2 [617-627]		0	1365.65	0.01	0.705	2.709		1	1		63.9	#DIV/0!	#DIV/0!	#DIV/0!		Not Found	Not Found	Peak Found	Peak Found	Peak Found	High	Peak Found	Peak Found	High	0.0007592	0.02991	2.74	23.13
	FALSE	High	[K].NTQVVSDAAYK.[G]		0.00895912	0.000525666	1	2	2	A0A0G2JWS2	A0A0G2JWS2 [750-760]		0	1195.6	5.531	0.773	4.443				188.3	26.3	#DIV/0!	#DIV/0!	#DIV/0!		Peak Found	Peak Found	Peak Found	Peak Found	High	High	Peak Found	Not Found	High	0.0001717	0.001054	3.24	22.01
	FALSE	High	[R].SSLDLDKTPAFLHVK.[H]		0.000936848	0.000525666	1	2	5	A0A0G2JWS2	A0A0G2JWS2 [387-401]		1	1670.91	0.277	0.736	1.452	0.682343	1	1	32	84.9	#DIV/0!	#DIV/0!	#DIV/0!		Peak Found	Peak Found	Peak Found	High	High	High	Peak Found	High	High	0.0001717	4.799e-05	3.96	35.73
	FALSE	High	[R].TDPGSIFDIDPLEDNIQSR.[S]		6.24958e-05	0.000525666	1	2	1	A0A0G2JWS2	A0A0G2JWS2 [784-802]		0	2132.01	0.722	1.466	1.253			1	65	132	#DIV/0!	#DIV/0!	#DIV/0!		High	Not Found	Not Found	Peak Found	Peak Found	Peak Found	Peak Found	Peak Found	High	0.0001717	1.189e-06	3.97	50.19
	FALSE	High	[K].TMLDFVETPSYQSSK.[E]	1xOxidation [M2]	0.00038305	0.000525666	1	2	7	A0A0G2JWS2	A0A0G2JWS2 [350-364]		0	1748.8	0.888	0.735	0.95	1	1	1	99.4	82.3	#DIV/0!	#DIV/0!	#DIV/0!		High	High	Peak Found	High	High	High	High	High	High	0.0001717	1.424e-05	4.05	36.04
	FALSE	High	[K].TTQQNISNVSYKEEVR.[A]		0.000118596	0.000525666	1	2	11	A0A0G2JWS2	A0A0G2JWS2 [585-600]		1	1895.95	1.165	1.044	1.383	1	1	1	101.5	90.9	#DIV/0!	#DIV/0!	#DIV/0!		High	High	Peak Found	High	High	High	High	High	High	0.0001717	2.865e-06	4.56	24.04
	FALSE	High	[K].VYKEDFEKEIK.[G]		0.0359583	0.000525666	1	2	1	A0A0G2JWS2	A0A0G2JWS2 [374-384]		2	1427.74	100	100					261.5	138.5	#DIV/0!	#DIV/0!	#DIV/0!		High	Peak Found	Not Found	Peak Found	Not Found	Not Found	Not Found	Not Found	High	0.0001717	0.007154	2.86	23.74
High	Master Protein	P63018	Heat shock cognate 71 kDa protein OS=Rattus norvegicus OX=10116 GN=Hspa8 PE=1 SV=1	0	89.254	37	19	80	15	70.8	274.95	19	cell organization and biogenesis;cellular component movement;metabolic process;regulation of biological process;response to stimulus;transport	cell surface;cytoplasm;cytosol;endosome;membrane;nucleus;spliceosomal complex;vacuole	catalytic activity;nucleotide binding;protein binding;RNA binding	Pf00012, Pf02463, Pf06723	24468		Hspa8		MAPK signaling pathway; Antigen processing and presentation; Measles; Longevity regulating pathway - multiple species; Legionellosis; Epstein-Barr virus infection; Influenza A; Estrogen signaling pathway; Protein processing in endoplasmic reticulum; Toxoplasmosis; Spliceosome; Endocytosis	4	3.35165	0.526677	1.06112	37.7	62.4	291.1	44.4	116.9	70.6	69.3	107.4	High	High	High	High	High	High	High	High
	Checked	Confidence	Annotated Sequence	Modifications	Qvality PEP	Qvality q-value	# Protein Groups	# Proteins	# PSMs	Master Protein Accessions	Positions in Master Proteins	Modifications in Master Proteins	# Missed Cleavages	Theo. MH+ [Da]	Abundance Ratio: (controle CARD445) / (remplissage)	Abundance Ratio: (LPS) / (remplissage)	Abundance Ratio: (NButGT) / (remplissage)	Abundance Ratio Adj. P-Value: (controle CARD445) / (remplissage)	Abundance Ratio Adj. P-Value: (LPS) / (remplissage)	Abundance Ratio Adj. P-Value: (NButGT) / (remplissage)	Abundances (Grouped): controle CARD445	Abundances (Grouped): LPS	#DIV/0!	#DIV/0!	#DIV/0!	Quan Info	Found in Sample: [S71] F71: Sample, 1, controle CARD445	Found in Sample: [S81] F81: Sample, 2, controle CARD445	Found in Sample: [S51] F51: Sample, 5, LPS	Found in Sample: [S52] F52: Sample, 6, LPS	Found in Sample: [S47] F47: Sample, 1, NButGT	Found in Sample: [S48] F48: Sample, 2, NButGT	Found in Sample: [S49] F49: Sample, 3, remplissage	Found in Sample: [S50] F50: Sample, 4, remplissage	Confidence (by Search Engine): Sequest HT	Percolator q-Value (by Search Engine): Sequest HT	Percolator PEP (by Search Engine): Sequest HT	XCorr (by Search Engine): Sequest HT	Top Apex RT [min]
	FALSE	High	[K].DAGTIAGLNVLR.[I]		0.0167452	0.000525666	1	6	2	P63018	P63018 [160-171]		0	1199.67	100	100					359	41	#DIV/0!	#DIV/0!	#DIV/0!		High	High	Peak Found	Peak Found	Not Found	Not Found	Not Found	Not Found	High	0.0001717	0.002496	2.57	41.78
	FALSE	High	[R].FEELNADLFR.[G]		0.0116062	0.000525666	1	8	4	P63018	P63018 [302-311]		0	1253.62	0.678	1.183	1.19	1	1	1	67	116.8	#DIV/0!	#DIV/0!	#DIV/0!		High	High	High	Peak Found	Peak Found	Peak Found	Peak Found	High	High	0.0001717	0.001503	2.61	43.18
	FALSE	High	[K].FELTGIPPAPR.[G]		0.0144111	0.000525666	1	5	1	P63018	P63018 [459-469]		0	1197.66	0.115	0.485	0.382	0.318979	1	1	23.3	97.8	#DIV/0!	#DIV/0!	#DIV/0!		Peak Found	Peak Found	Peak Found	Peak Found	Peak Found	Peak Found	Peak Found	High	High	0.0001717	0.002021	2.86	38.29
	FALSE	High	[R].IINEPTAAAIAYGLDK.[GKR]		6.06356e-05	0.000525666	2	8	14	P63018; P06761	P63018 [172-187]; P06761 [198-213]		0	1659.9	0.134	0.682	0.848	0.682343	1	1	20.2	102.4	#DIV/0!	#DIV/0!	#DIV/0!	Shared	High	High	High	High	High	High	High	High	High	0.0001717	1.146e-06	4.43	42.26
	FALSE	High	[R].IINEPTAAAIAYGLDKK.[VG]		0.00025244	0.000525666	1	6	9	P63018	P63018 [172-188]		1	1787.99	0.177	1.134	0.814	0.691817	1	1	22.6	145.1	#DIV/0!	#DIV/0!	#DIV/0!		High	High	High	High	High	High	High	High	High	0.0001717	8.018e-06	3.81	37.46
	FALSE	High	[K].LLQDFFNGK.[E]		0.0689976	0.00156237	1	7	1	P63018	P63018 [349-357]		0	1081.57	1.37	5.686	1.017	1		1	60.4	250.7	#DIV/0!	#DIV/0!	#DIV/0!		Peak Found	Peak Found	High	Not Found	Peak Found	Peak Found	Peak Found	Peak Found	High	0.0004977	0.01767	2.37	40.84
	FALSE	High	[K].MKEIAEAYLGK.[T]	1xOxidation [M1]	0.0169474	0.000525666	1	5	2	P63018	P63018 [127-137]		1	1268.66	2.066	3.134	0.985	1	1	1	115	174.5	#DIV/0!	#DIV/0!	#DIV/0!		Peak Found	Peak Found	High	Peak Found	Peak Found	Peak Found	Peak Found	Peak Found	High	0.0001717	0.002521	2.97	25.38
	FALSE	High	[K].NQVAMNPTNTVFDAK.[CR]	1xOxidation [M5]	0.000298984	0.000525666	1	5	2	P63018	P63018 [57-71]		0	1665.79	1.704	2.594	1.88	1	1	1	94.9	144.5	#DIV/0!	#DIV/0!	#DIV/0!		Peak Found	High	Peak Found	Peak Found	High	Peak Found	Peak Found	Peak Found	High	0.0001717	1.014e-05	3.48	29.19
	FALSE	High	[K].NQVAMNPTNTVFDAKR.[L]	1xOxidation [M5]	0.0393009	0.000525666	1	4	1	P63018	P63018 [57-72]		1	1821.89	100	100					271.6	128.4	#DIV/0!	#DIV/0!	#DIV/0!		Not Found	High	Peak Found	Not Found	Not Found	Not Found	Not Found	Not Found	High	0.0001717	0.008045	3.77	25.59
	FALSE	High	[K].NSLESYAFNMK.[A]	1xOxidation [M10]	0.007942	0.000525666	1	6	4	P63018	P63018 [540-550]		0	1319.59	2.518	2.558	0.76	1	1	1	147.3	149.7	#DIV/0!	#DIV/0!	#DIV/0!		High	High	High	Peak Found	High	Peak Found	Peak Found	Peak Found	High	0.0001717	0.0008974	2.94	32.36
	FALSE	High	[K].QTQTFTTYSDNQPGVLIQVYEGER.[A]		0.00306122	0.000525666	2	7	5	P63018; P0DMW0	P63018 [424-447]; P0DMW0 [424-447]		0	2774.33	0.01	1.038	1.291					124.7	#DIV/0!	#DIV/0!	#DIV/0!	Shared	Not Found	Not Found	High	Not Found	High	High	Not Found	High	High	0.0001717	0.0002435	3.67	46.61
	FALSE	High	[K].SFYPEEVSSMVLTK.[M]	1xOxidation [M10]	0.0113303	0.000525666	1	5	2	P63018	P63018 [113-126]		0	1632.78	2.174	2.828	1.698	1	1	1	112.9	146.9	#DIV/0!	#DIV/0!	#DIV/0!		Peak Found	High	High	Peak Found	Peak Found	Peak Found	Peak Found	Peak Found	High	0.0001717	0.001451	2.68	39.49
	FALSE	High	[K].SINPDEAVAYGAAVQAAILSGDK.[S]		1.8773e-05	0.000525666	1	6	2	P63018	P63018 [362-384]		0	2260.15	0.01	2.93	0.489		1	1		265.2	#DIV/0!	#DIV/0!	#DIV/0!		Not Found	Not Found	High	Peak Found	Peak Found	Peak Found	Peak Found	Peak Found	High	0.0001717	2.317e-07	5.14	50.67
	FALSE	High	[K].SQIHDIVLVGGSTR.[I]		0.00650917	0.000525666	1	6	4	P63018	P63018 [329-342]		0	1481.81	1.063	2.04	1.078	1	1	1	82.1	157.5	#DIV/0!	#DIV/0!	#DIV/0!		Peak Found	Peak Found	High	Peak Found	High	Peak Found	Peak Found	High	High	0.0001717	0.0006813	3.41	29.76
	FALSE	High	[K].STAGDTHLGGEDFDNR.[M]		0.00143873	0.000525666	1	7	6	P63018	P63018 [221-236]		0	1691.73	0.156	0.982	0.761	0.513597	1	1	21.6	135.4	#DIV/0!	#DIV/0!	#DIV/0!		Peak Found	Peak Found	High	High	Peak Found	High	High	High	High	0.0001717	8.678e-05	3.22	24.22
	FALSE	High	[R].TTPSYVAFTDTER.[L]		0.0026482	0.000525666	2	8	9	P63018; P0DMW0	P63018 [37-49]; P0DMW0 [37-49]		0	1487.7	1.144	1.707	1.478	1	1	1	85.8	128.2	#DIV/0!	#DIV/0!	#DIV/0!	Shared	High	High	High	High	High	High	High	High	High	0.0001717	0.0001999	3.28	33.52
	FALSE	High	[K].TVTNAVVTVPAYFNDSQR.[Q]		4.56421e-05	0.000525666	1	4	6	P63018	P63018 [138-155]		0	1982	0.911	1.121	0.574				101.1	124.4	#DIV/0!	#DIV/0!	#DIV/0!		High	High	High	Peak Found	High	Peak Found	Not Found	Peak Found	High	0.0001717	7.767e-07	4.33	41.05
	FALSE	High	[KR].VEIIANDQGNR.[TI]		0.0265474	0.000525666	3	9	5	P63018; P0DMW0; P06761	P63018 [26-36]; P0DMW0 [26-36]; P06761 [50-60]		0	1228.63	25.637	22.345	48.712				105	91.5	#DIV/0!	#DIV/0!	#DIV/0!	Shared	High	High	High	Peak Found	High	High	Not Found	Peak Found	High	0.0001717	0.004688	3.05	23.57
	FALSE	High	[K].VQVEYKGETK.[S]		0.0302661	0.000525666	1	5	1	P63018	P63018 [103-112]		1	1180.62	100						400		#DIV/0!	#DIV/0!	#DIV/0!		Not Found	High	Not Found	Not Found	Not Found	Not Found	Not Found	Not Found	High	0.0001717	0.005616	2.78	17.78
High	Master Protein	Q6IFW6	Keratin, type I cytoskeletal 10 OS=Rattus norvegicus OX=10116 GN=Krt10 PE=3 SV=1	0	88.506	19	13	253	9	56.5	817.42	13	cell differentiation;cell organization and biogenesis;metabolic process;response to stimulus	cytoplasm;cytoskeleton;membrane;nucleus	protein binding;structural molecule activity	Pf00038	450225	ENSRNOG00000030170.5	Krt10	Formation of the cornified envelope	Staphylococcus aureus infection	2	1.48714	1.39866	3.29876	28.3	41.7	58.7	45.4	60.9	419.4	66	79.6	High	High	High	High	High	High	High	High
	Checked	Confidence	Annotated Sequence	Modifications	Qvality PEP	Qvality q-value	# Protein Groups	# Proteins	# PSMs	Master Protein Accessions	Positions in Master Proteins	Modifications in Master Proteins	# Missed Cleavages	Theo. MH+ [Da]	Abundance Ratio: (controle CARD445) / (remplissage)	Abundance Ratio: (LPS) / (remplissage)	Abundance Ratio: (NButGT) / (remplissage)	Abundance Ratio Adj. P-Value: (controle CARD445) / (remplissage)	Abundance Ratio Adj. P-Value: (LPS) / (remplissage)	Abundance Ratio Adj. P-Value: (NButGT) / (remplissage)	Abundances (Grouped): controle CARD445	Abundances (Grouped): LPS	#DIV/0!	#DIV/0!	#DIV/0!	Quan Info	Found in Sample: [S71] F71: Sample, 1, controle CARD445	Found in Sample: [S81] F81: Sample, 2, controle CARD445	Found in Sample: [S51] F51: Sample, 5, LPS	Found in Sample: [S52] F52: Sample, 6, LPS	Found in Sample: [S47] F47: Sample, 1, NButGT	Found in Sample: [S48] F48: Sample, 2, NButGT	Found in Sample: [S49] F49: Sample, 3, remplissage	Found in Sample: [S50] F50: Sample, 4, remplissage	Confidence (by Search Engine): Sequest HT	Percolator q-Value (by Search Engine): Sequest HT	Percolator PEP (by Search Engine): Sequest HT	XCorr (by Search Engine): Sequest HT	Top Apex RT [min]
	FALSE	High	[K].ADLEMQIESLTEELAYLK.[K]		7.26864e-06	0.000525666	1	2	15	Q6IFW6	Q6IFW6 [266-283]		0	2096.05	0.01	0.683	17.797		1	1		14	#DIV/0!	#DIV/0!	#DIV/0!		Not Found	Not Found	High	High	High	High	High	High	High	0.0001717	6.339e-08	4.87	52.69
	FALSE	High	[K].ADLEMQIESLTEELAYLK.[K]	1xOxidation [M5]	0.000157555	0.000525666	1	2	14	Q6IFW6	Q6IFW6 [266-283]		0	2112.04	0.01	0.461	1.491		1	1		62.4	#DIV/0!	#DIV/0!	#DIV/0!		Not Found	Not Found	High	High	High	High	High	High	High	0.0001717	4.204e-06	5.2	52.74
	FALSE	High	[K].ADLEMQIESLTEELAYLKK.[N]		0.000115066	0.000525666	1	2	7	Q6IFW6	Q6IFW6 [266-284]		1	2224.14	0.01	0.503	13.957		1	1		13	#DIV/0!	#DIV/0!	#DIV/0!		Not Found	Not Found	Peak Found	High	High	High	High	High	High	0.0001717	2.754e-06	4.75	50.88
	FALSE	High	[K].ADLEMQIESLTEELAYLKK.[N]	1xOxidation [M5]	1.92323e-05	0.000525666	1	2	12	Q6IFW6	Q6IFW6 [266-284]		1	2240.14	0.01	0.668	1.983		1	1		73.2	#DIV/0!	#DIV/0!	#DIV/0!		Not Found	Not Found	High	High	High	High	High	High	High	0.0001717	2.381e-07	5.42	51.02
	FALSE	High	[K].DAEAWFNEK.[S]		0.0820302	0.00194483	1	2	8	Q6IFW6	Q6IFW6 [334-342]		0	1109.49	1.542	0.416	2.292	1	1	1	117.5	31.7	#DIV/0!	#DIV/0!	#DIV/0!		High	High	Peak Found	Peak Found	High	High	Peak Found	High	High	0.0006115	0.02262	2.54	36.04
	FALSE	High	[R].KDAEAWFNEK.[S]		0.00691377	0.000525666	1	2	3	Q6IFW6	Q6IFW6 [333-342]		1	1237.58	0.69	0.738	2.82	1	1	1	52.6	56.2	#DIV/0!	#DIV/0!	#DIV/0!		High	High	Peak Found	Peak Found	Peak Found	High	Peak Found	Peak Found	High	0.0001717	0.0007418	3.18	28.07
	FALSE	High	[KR].LAADDFR.[TLMSV]		0.128109	0.00456208	6	20	23	Q6IFV4; Q6IFU7; Q6IFV3; A0A0G2K9Q9; Q6IFV1; Q6IFW6	Q6IFV4 [177-183]; Q6IFU7 [174-180]; Q6IFV3 [175-181]; A0A0G2K9Q9 [164-170]; Q6IFV1 [202-208]; Q6IFW6 [228-234]		0	807.4	0.99	1.036	3.062	1	1	1	65.1	68.1	#DIV/0!	#DIV/0!	#DIV/0!	Shared	High	High	High	High	High	High	High	High	High	0.001418	0.04257	2.31	25.58
	FALSE	High	[R].LENEIQTYR.[S]		0.0106685	0.000525666	1	2	26	Q6IFW6	Q6IFW6 [441-449]		0	1165.58	0.312	0.683	1.845	1	1	1	32.5	71.2	#DIV/0!	#DIV/0!	#DIV/0!		High	High	High	High	High	High	High	High	High	0.0001717	0.001346	3.11	25.64
	FALSE	High	[R].LKYENEVALR.[Q]		0.0153954	0.000525666	1	2	20	Q6IFW6	Q6IFW6 [235-244]		1	1234.68	0.446	0.71	2.22	1	1	1	40.7	64.9	#DIV/0!	#DIV/0!	#DIV/0!		High	High	High	High	High	High	High	High	High	0.0001717	0.002222	3.45	25.95
	FALSE	High	[K].QSLEASLAETEGR.[Y]		0.000159471	0.000525666	1	2	30	Q6IFW6	Q6IFW6 [386-398]		0	1390.68	0.175	0.633	1.853	0.727376	1	1	19.1	69.2	#DIV/0!	#DIV/0!	#DIV/0!		High	High	High	High	High	High	High	High	High	0.0001717	4.281e-06	4.37	32.04
	FALSE	High	[R].QSVEADINGLR.[R]		0.00789428	0.000525666	2	3	10	Q6IFV4; Q6IFW6	Q6IFV4 [194-204]; Q6IFW6 [245-255]		0	1201.62	0.336	0.685	1.984	1	1	1	33.5	68.4	#DIV/0!	#DIV/0!	#DIV/0!	Shared	High	High	High	High	High	High	High	High	High	0.0001717	0.0008909	3.63	31.2
	FALSE	High	[R].QSVEADINGLRR.[V]		0.00335142	0.000525666	2	3	22	Q6IFV4; Q6IFW6	Q6IFV4 [194-205]; Q6IFW6 [245-256]		1	1357.72	1.406	0.935	1.952	1	1	1	106.3	70.6	#DIV/0!	#DIV/0!	#DIV/0!	Shared	High	High	High	High	High	High	High	High	High	0.0001717	0.0002758	3.66	27.86
	FALSE	High	[R].VLDELTLSK.[A]		0.00951532	0.000525666	1	2	6	Q6IFW6	Q6IFW6 [257-265]		0	1017.58	55.053	40.139	2.228				223.7	163.1	#DIV/0!	#DIV/0!	#DIV/0!		Peak Found	High	High	High	Not Found	Peak Found	Not Found	Peak Found	High	0.0001717	0.001142	2.67	33.18
	FALSE	High	[K].VTMQNLNDR.[L]		0.0621478	0.000525666	4	8	1	Q6IFU9; Q6IFV3; Q6IFV1; Q6IFW6	Q6IFU9 [108-116]; Q6IFV3 [96-104]; Q6IFV1 [124-132]; Q6IFW6 [147-155]		0	1090.53			100						#DIV/0!	#DIV/0!	#DIV/0!	Shared	Not Found	Not Found	Not Found	Not Found	Peak Found	High	Not Found	Not Found	High	0.0001717	0.01526	2.52	23.17
	FALSE	High	[K].VTMQNLNDR.[L]	1xOxidation [M3]	0.0152116	0.000525666	4	8	44	Q6IFU9; Q6IFV3; Q6IFV1; Q6IFW6	Q6IFU9 [108-116]; Q6IFV3 [96-104]; Q6IFV1 [124-132]; Q6IFW6 [147-155]		0	1106.53	1.373	2.025	12.569	1	1	1	32.4	47.7	#DIV/0!	#DIV/0!	#DIV/0!	Shared	High	High	High	High	High	High	High	High	High	0.0001717	0.002173	2.52	18.5
	FALSE	High	[K].YENEVALR.[Q]		0.0466412	0.000525666	1	2	12	Q6IFW6	Q6IFW6 [237-244]		0	993.5	0.365	0.885	3.153	1	1	1	27	65.5	#DIV/0!	#DIV/0!	#DIV/0!		High	High	High	High	High	High	Peak Found	High	High	0.0001717	0.01024	1.92	24.29
High	Master Protein	A0A0G2K3K2	Actin, cytoplasmic 1 OS=Rattus norvegicus OX=10116 GN=Actb PE=1 SV=1	0	84.459	46	14	115	6	42.1	378.53	14	cell organization and biogenesis;response to stimulus	cytoskeleton;cytosol;membrane;nucleus	DNA binding;nucleotide binding;protein binding	Pf00022	81822	ENSRNOG00000034254.4	Actb			7	0.463613	1.9989	1.81384	61	135.5	45.5	45.6	220.3	110	66.4	115.7	High	High	High	High	High	High	High	High
	Checked	Confidence	Annotated Sequence	Modifications	Qvality PEP	Qvality q-value	# Protein Groups	# Proteins	# PSMs	Master Protein Accessions	Positions in Master Proteins	Modifications in Master Proteins	# Missed Cleavages	Theo. MH+ [Da]	Abundance Ratio: (controle CARD445) / (remplissage)	Abundance Ratio: (LPS) / (remplissage)	Abundance Ratio: (NButGT) / (remplissage)	Abundance Ratio Adj. P-Value: (controle CARD445) / (remplissage)	Abundance Ratio Adj. P-Value: (LPS) / (remplissage)	Abundance Ratio Adj. P-Value: (NButGT) / (remplissage)	Abundances (Grouped): controle CARD445	Abundances (Grouped): LPS	#DIV/0!	#DIV/0!	#DIV/0!	Quan Info	Found in Sample: [S71] F71: Sample, 1, controle CARD445	Found in Sample: [S81] F81: Sample, 2, controle CARD445	Found in Sample: [S51] F51: Sample, 5, LPS	Found in Sample: [S52] F52: Sample, 6, LPS	Found in Sample: [S47] F47: Sample, 1, NButGT	Found in Sample: [S48] F48: Sample, 2, NButGT	Found in Sample: [S49] F49: Sample, 3, remplissage	Found in Sample: [S50] F50: Sample, 4, remplissage	Confidence (by Search Engine): Sequest HT	Percolator q-Value (by Search Engine): Sequest HT	Percolator PEP (by Search Engine): Sequest HT	XCorr (by Search Engine): Sequest HT	Top Apex RT [min]
	FALSE	High	[K].AGFAGDDAPR.[A]		0.0161529	0.000525666	2	8	1	A0A0G2K3K2; A0A0G2K4M6	A0A0G2K3K2 [22-31]; A0A0G2K4M6 [21-30]		0	976.448	100	100	100				368.1	9.9	#DIV/0!	#DIV/0!	#DIV/0!	Shared	Peak Found	High	Not Found	Peak Found	Peak Found	Not Found	Not Found	Not Found	High	0.0001717	0.002362	2.63	21.33
	FALSE	High	[R].AVFPSIVGRPR.[H]		0.027351	0.000525666	2	8	11	A0A0G2K3K2; A0A0G2K4M6	A0A0G2K3K2 [32-42]; A0A0G2K4M6 [31-41]		0	1198.71	1.258	0.967	1.132	1	1	1	115.5	88.8	#DIV/0!	#DIV/0!	#DIV/0!	Shared	High	High	High	High	High	High	High	High	High	0.0001717	0.004898	1.61	30.99
	FALSE	High	[R].DLTDYLMK.[I]	1xOxidation [M7]	0.146942	0.00673119	2	9	2	A0A0G2K3K2; A0A0G2K4M6	A0A0G2K3K2 [187-194]; A0A0G2K4M6 [185-192]		0	1014.48	13.328	0.01	2.121				324.1		#DIV/0!	#DIV/0!	#DIV/0!	Shared	High	Peak Found	Not Found	Not Found	Peak Found	High	Peak Found	Not Found	High	0.002219	0.05172	2.09	38.3
	FALSE	High	[K].DLYANTVLSGGTTMYPGIADR.[M]	1xOxidation [M14]	1.16461e-05	0.000525666	1	3	11	A0A0G2K3K2	A0A0G2K3K2 [295-315]		0	2231.06	0.493	0.382	2.441	1	1	1	45.7	35.4	#DIV/0!	#DIV/0!	#DIV/0!		High	High	High	Peak Found	High	High	Peak Found	High	High	0.0001717	1.2e-07	3.83	44.6
	FALSE	High	[K].EITALAPSTMK.[I]		0.0593161	0.000525666	2	8	1	A0A0G2K3K2; A0A0G2K4M6	A0A0G2K3K2 [319-329]; A0A0G2K4M6 [317-327]		0	1161.62	0.01	0.01	2.436						#DIV/0!	#DIV/0!	#DIV/0!	Shared	Not Found	Not Found	Not Found	Not Found	High	Peak Found	Not Found	Peak Found	High	0.0001717	0.01428	2.84	30.18
	FALSE	High	[K].EITALAPSTMK.[I]	1xOxidation [M10]	0.0140688	0.000525666	2	8	11	A0A0G2K3K2; A0A0G2K4M6	A0A0G2K3K2 [319-329]; A0A0G2K4M6 [317-327]		0	1177.61	1.219	0.583	1.274	1	1	1	119.6	57.2	#DIV/0!	#DIV/0!	#DIV/0!	Shared	High	High	High	High	High	Peak Found	High	High	High	0.0001717	0.00196	2.65	25.64
	FALSE	High	[R].GYSFTTTAER.[E]		0.0666382	0.00105272	1	3	7	A0A0G2K3K2	A0A0G2K3K2 [200-209]		0	1132.53	1.685	0.469	3.572	1	1	1	100.2	27.9	#DIV/0!	#DIV/0!	#DIV/0!		High	High	High	High	High	High	Peak Found	High	High	0.0003371	0.01681	2.39	26.82
	FALSE	High	[R].HQGVMVGMGQKDSYVGDEAQSK.[R]	2xOxidation [M5; M8]	0.000302619	0.000525666	2	8	2	A0A0G2K3K2; A0A0G2K4M6	A0A0G2K3K2 [43-64]; A0A0G2K4M6 [42-63]		1	2383.07									#DIV/0!	#DIV/0!	#DIV/0!	No Quan Values	High	High	Not Found	Not Found	Not Found	Not Found	Not Found	Not Found	High	0.0001717	1.028e-05	3.71
	FALSE	High	[R].HQGVMVGMGQKDSYVGDEAQSKR.[G]	2xOxidation [M5; M8]	0.112715	0.00370796	2	8	1	A0A0G2K3K2; A0A0G2K4M6	A0A0G2K3K2 [43-65]; A0A0G2K4M6 [42-64]		2	2539.17	100						400		#DIV/0!	#DIV/0!	#DIV/0!	Shared	Not Found	High	Not Found	Not Found	Not Found	Not Found	Not Found	Not Found	High	0.00116	0.03542	2.9	18.92
	FALSE	High	[R].KDLYANTVLSGGTTMYPGIADR.[M]	1xOxidation [M15]	0.00164326	0.000525666	1	3	2	A0A0G2K3K2	A0A0G2K3K2 [294-315]		1	2359.16	0.416	0.217	2.229	0.957183		1	43	22.5	#DIV/0!	#DIV/0!	#DIV/0!		Peak Found	Peak Found	Not Found	Peak Found	High	High	Peak Found	Peak Found	High	0.0001717	0.0001035	5.24	37.34
	FALSE	High	[R].MQKEITALAPSTMK.[I]	2xOxidation [M1; M13]	0.00424109	0.000525666	2	8	1	A0A0G2K3K2; A0A0G2K4M6	A0A0G2K3K2 [316-329]; A0A0G2K4M6 [314-327]		1	1580.8									#DIV/0!	#DIV/0!	#DIV/0!	No Quan Values	Not Found	High	Not Found	Not Found	Not Found	Not Found	Not Found	Not Found	High	0.0001717	0.00038	3.14
	FALSE	High	[K].QEYDESGPSIVHR.[K]		0.000524483	0.000525666	1	3	15	A0A0G2K3K2	A0A0G2K3K2 [363-375]		0	1516.7	0.273	0.432	2.594	1	1	1	25.4	40.2	#DIV/0!	#DIV/0!	#DIV/0!		Peak Found	High	High	High	High	High	High	High	High	0.0001717	2.175e-05	4.03	23.92
	FALSE	High	[KR].SYELPDGQVITIGNER.[F]		0.000127517	0.000525666	2	9	17	A0A0G2K3K2; A0A0G2K4M6	A0A0G2K3K2 [242-257]; A0A0G2K4M6 [240-255]		0	1790.89	0.411	0.427	1.437	1	1	1	50.2	52.1	#DIV/0!	#DIV/0!	#DIV/0!	Shared	High	High	High	High	High	High	High	High	High	0.0001717	3.172e-06	3.75	43.68
	FALSE	High	[R].TTGIVMDSGDGVTHTVPIYEGYALPHAILR.[L]		2.37628e-05	0.000525666	1	3	2	A0A0G2K3K2	A0A0G2K3K2 [151-180]		0	3183.61	0.01	0.01	3.381						#DIV/0!	#DIV/0!	#DIV/0!		Not Found	Not Found	Not Found	Not Found	High	High	Not Found	Peak Found	High	0.0001717	3.173e-07	5.15	45.69
	FALSE	High	[R].TTGIVMDSGDGVTHTVPIYEGYALPHAILR.[L]	1xOxidation [M6]	9.95264e-06	0.000525666	1	3	5	A0A0G2K3K2	A0A0G2K3K2 [151-180]		0	3199.61	1.195	0.16	1.534				122.9	16.5	#DIV/0!	#DIV/0!	#DIV/0!		Not Found	High	Not Found	Peak Found	High	High	Not Found	High	High	0.0001717	9.708e-08	4.98	43.75
	FALSE	High	[R].VAPEEHPVLLTEAPLNPK.[A]		3.99597e-05	0.000525666	1	3	26	A0A0G2K3K2	A0A0G2K3K2 [99-116]		0	1954.06	0.62	0.432	1.418	1	1	1	71.4	49.8	#DIV/0!	#DIV/0!	#DIV/0!		High	High	High	High	High	High	High	High	High	0.0001717	6.474e-07	4.92	34.62
High	Master Protein	G3V8B0	Myosin-7 OS=Rattus norvegicus OX=10116 GN=Myh7 PE=1 SV=1	0	83.253	15	21	58	1	222.8	193.66	21	cell organization and biogenesis;cellular component movement;metabolic process;regulation of biological process;response to stimulus	cytoplasm;cytoskeleton	catalytic activity;motor activity;nucleotide binding;protein binding;structural molecule activity	Pf00038, Pf00063, Pf01576, Pf02463, Pf02736, Pf04111, Pf04156, Pf05483, Pf05557, Pf05622, Pf06160, Pf07888, Pf09726, Pf12128, Pf13514, Pf13851	29557	ENSRNOG00000016983.5	Myh7			0	#DIV/0!	0.351406	5.29714			99.8	149.2	336.8	126.7	58.6	28.9	Not Found	Not Found	Peak Found	Peak Found	High	Peak Found	Peak Found	Peak Found
	Checked	Confidence	Annotated Sequence	Modifications	Qvality PEP	Qvality q-value	# Protein Groups	# Proteins	# PSMs	Master Protein Accessions	Positions in Master Proteins	Modifications in Master Proteins	# Missed Cleavages	Theo. MH+ [Da]	Abundance Ratio: (controle CARD445) / (remplissage)	Abundance Ratio: (LPS) / (remplissage)	Abundance Ratio: (NButGT) / (remplissage)	Abundance Ratio Adj. P-Value: (controle CARD445) / (remplissage)	Abundance Ratio Adj. P-Value: (LPS) / (remplissage)	Abundance Ratio Adj. P-Value: (NButGT) / (remplissage)	Abundances (Grouped): controle CARD445	Abundances (Grouped): LPS	#DIV/0!	#DIV/0!	#DIV/0!	Quan Info	Found in Sample: [S71] F71: Sample, 1, controle CARD445	Found in Sample: [S81] F81: Sample, 2, controle CARD445	Found in Sample: [S51] F51: Sample, 5, LPS	Found in Sample: [S52] F52: Sample, 6, LPS	Found in Sample: [S47] F47: Sample, 1, NButGT	Found in Sample: [S48] F48: Sample, 2, NButGT	Found in Sample: [S49] F49: Sample, 3, remplissage	Found in Sample: [S50] F50: Sample, 4, remplissage	Confidence (by Search Engine): Sequest HT	Percolator q-Value (by Search Engine): Sequest HT	Percolator PEP (by Search Engine): Sequest HT	XCorr (by Search Engine): Sequest HT	Top Apex RT [min]
	FALSE	High	[R].ANDDLKENIAIVER.[R]		0.0122519	0.000525666	2	4	3	G3V8B0; G3V885	G3V8B0 [1663-1676]; G3V885 [1665-1678]		1	1599.83	0.523	1.456	1.716	1	1	1	44.6	124.1	#DIV/0!	#DIV/0!	#DIV/0!	Shared	Peak Found	Peak Found	High	Peak Found	High	High	Peak Found	Peak Found	High	0.0001717	0.001622	3.37	30.86
	FALSE	High	[RK].DIDDLELTLAK.[VA]		0.0238423	0.000525666	3	15	1	G3V8B0; F1LMU0; G3V885	G3V8B0 [953-963]; F1LMU0 [957-967]; G3V885 [955-965]		0	1245.66	0.01	0.685	1.148		1	1		96.7	#DIV/0!	#DIV/0!	#DIV/0!	Shared	Not Found	Not Found	Peak Found	Peak Found	High	Peak Found	Peak Found	Peak Found	High	0.0001717	0.00405	2.89	45.16
	FALSE	High	[R].DLEEATLQHEATAAALR.[K]		3.39434e-05	0.000525666	3	7	2	G3V8B0; F1LMU0; G3V885	G3V8B0 [1177-1193]; F1LMU0 [1181-1197]; G3V885 [1179-1195]		0	1838.92	0.464	0.605	0.979	1	1	1	60.8	79.4	#DIV/0!	#DIV/0!	#DIV/0!	Shared	Peak Found	Peak Found	Peak Found	Peak Found	High	High	Peak Found	Peak Found	High	0.0001717	5.17e-07	4.88	36.99
	FALSE	High	[K].DTQIQLDDAVR.[A]		0.146144	0.00673119	1	2	1	G3V8B0	G3V8B0 [1652-1662]		0	1273.64	0.01	2.964	5.018		1	1		132	#DIV/0!	#DIV/0!	#DIV/0!		Not Found	Not Found	Peak Found	Peak Found	High	Peak Found	Peak Found	Peak Found	High	0.002219	0.05128	3.29	32.7
	FALSE	High	[R].ELENELEAEQKR.[N]		0.0363874	0.000525666	2	4	1	G3V8B0; G3V885	G3V8B0 [1821-1832]; G3V885 [1823-1834]		1	1487.73									#DIV/0!	#DIV/0!	#DIV/0!	No Quan Values	Not Found	Not Found	Not Found	Not Found	High	Not Found	Not Found	Not Found	High	0.0001717	0.007253	3.38
	FALSE	High	[R].ENQSILITGESGAGK.[T]		0.00134622	0.000525666	3	14	6	G3V8B0; F1LMU0; G3V885	G3V8B0 [170-184]; F1LMU0 [171-185]; G3V885 [170-184]		0	1503.76	0.248	1.645	1.559	0.759666	1	1	22.2	147.8	#DIV/0!	#DIV/0!	#DIV/0!	Shared	Peak Found	High	Peak Found	High	High	High	High	High	High	0.0001717	7.88e-05	3.75	28.81
	FALSE	High	[K].GSSFQTVSALHR.[E]		0.00662801	0.000525666	2	4	1	G3V8B0; G3V885	G3V8B0 [641-652]; G3V885 [643-654]		0	1289.66	0.01	0.867	1.939		1	1		91.1	#DIV/0!	#DIV/0!	#DIV/0!	Shared	Not Found	Not Found	Peak Found	High	Peak Found	Peak Found	Peak Found	Peak Found	High	0.0001717	0.0006976	2.85	25.54
	FALSE	High	[K].GTLEDQIIQANPALEAFGNAK.[T]		0.0019579	0.000525666	2	4	4	G3V8B0; G3V885	G3V8B0 [214-234]; G3V885 [215-235]		0	2200.12	0.266	0.947	0.915		1	1	34.1	121.1	#DIV/0!	#DIV/0!	#DIV/0!	Shared	High	Not Found	Peak Found	High	High	Peak Found	High	Peak Found	High	0.0001717	0.000132	5.08	49.44
	FALSE	High	[K].KGSSFQTVSALHR.[E]		0.0184318	0.000525666	2	4	2	G3V8B0; G3V885	G3V8B0 [640-652]; G3V885 [642-654]		1	1417.75	0.01	1.418	2.09		1	1		125.8	#DIV/0!	#DIV/0!	#DIV/0!	Shared	Not Found	Not Found	Peak Found	High	High	Peak Found	Peak Found	Peak Found	High	0.0001717	0.002842	3.5	22.08
	FALSE	High	[R].KVQHELDEAEER.[A]		0.0130113	0.000525666	2	4	2	G3V8B0; G3V885	G3V8B0 [1898-1909]; G3V885 [1900-1911]		1	1482.72	0.163	0.73	1.981				16.9	75.4	#DIV/0!	#DIV/0!	#DIV/0!	Shared	Not Found	Peak Found	Peak Found	Peak Found	High	Peak Found	High	Not Found	High	0.0001717	0.001761	2.33	17.15
	FALSE	High	[K].LAEQELIETSER.[V]		0.00396864	0.000525666	2	4	5	G3V8B0; G3V885	G3V8B0 [1701-1712]; G3V885 [1703-1714]		0	1417.72	1.061	1.203	1.159	1	1	1	96	108.8	#DIV/0!	#DIV/0!	#DIV/0!	Shared	High	High	High	Peak Found	Peak Found	Peak Found	High	High	High	0.0001717	0.0003468	3.86	31.28
	FALSE	High	[K].LASADIETYLLEK.[S]		0.000173551	0.000525666	3	14	6	G3V8B0; F1LMU0; G3V885	G3V8B0 [258-270]; F1LMU0 [261-273]; G3V885 [259-271]		0	1465.78	0.302	0.974	1.304	0.873712	1	1	33.8	108.8	#DIV/0!	#DIV/0!	#DIV/0!	Shared	High	High	High	High	High	Peak Found	Peak Found	High	High	0.0001717	4.833e-06	3.77	45.68
	FALSE	High	[K].LELQSALEEAEASLEHEEGK.[I]		0.00779969	0.000525666	2	4	1	G3V8B0; G3V885	G3V8B0 [1538-1557]; G3V885 [1540-1559]		0	2212.06			100						#DIV/0!	#DIV/0!	#DIV/0!	Shared	Not Found	Not Found	Not Found	Not Found	High	Not Found	Not Found	Not Found	High	0.0001717	0.0008722	4.2	49.26
	FALSE	High	[K].LLGSLDIDHNQYK.[F]		0.026866	0.000525666	2	4	4	G3V8B0; G3V885	G3V8B0 [745-757]; G3V885 [747-759]		0	1515.78	0.59	0.611	1.814	1	1	1	58.8	60.9	#DIV/0!	#DIV/0!	#DIV/0!	Shared	Peak Found	Peak Found	Peak Found	High	High	High	Peak Found	Peak Found	High	0.0001717	0.004765	3.65	32.34
	FALSE	High	[R].ILNPAAIPEGQFIDSR.[K]		5.27666e-05	0.000525666	2	3	5	G3V8B0; G3V885	G3V8B0 [724-739]; G3V885 [726-741]		0	1740.93	0.779	0.578	1.443	1	1	1	82	60.9	#DIV/0!	#DIV/0!	#DIV/0!	Shared	High	High	High	High	High	Peak Found	Peak Found	Peak Found	High	0.0001717	9.441e-07	3.67	43.62
	FALSE	High	[R].LQDAEEAVEAVNAK.[C]		0.000971437	0.000525666	2	4	4	G3V8B0; G3V885	G3V8B0 [1397-1410]; G3V885 [1399-1412]		0	1486.74	1.139	1.268	1.654	1	1	1	90	100.2	#DIV/0!	#DIV/0!	#DIV/0!	Shared	High	Peak Found	High	Peak Found	High	High	Peak Found	Peak Found	High	0.0001717	5.042e-05	4.13	30.93
	FALSE	High	[R].LQDLVDKLQLK.[V]		0.0156753	0.000525666	2	4	1	G3V8B0; G3V885	G3V8B0 [1864-1874]; G3V885 [1866-1876]		1	1312.78	0.813	1.043	1.346				77.4	99.2	#DIV/0!	#DIV/0!	#DIV/0!	Shared	High	Not Found	Peak Found	Peak Found	Peak Found	Not Found	Peak Found	Not Found	High	0.0001717	0.002277	3.43	35.83
	FALSE	High	[K].NKDPLNETVVGLYQK.[S]		0.0121784	0.000525666	3	13	2	G3V8B0; F1LMU0; G3V885	G3V8B0 [597-611]; F1LMU0 [600-614]; G3V885 [598-612]		1	1717.91	1.32	0.828	0.935	1	1	1	129.3	81.2	#DIV/0!	#DIV/0!	#DIV/0!	Shared	High	Peak Found	Peak Found	High	Peak Found	Peak Found	Peak Found	Peak Found	High	0.0001717	0.001601	3.69	34.15
	FALSE	High	[R].QAEEAEEQANTNLSK.[F]		0.000182148	0.000525666	2	4	1	G3V8B0; G3V885	G3V8B0 [1881-1895]; G3V885 [1883-1897]		0	1661.76	100						400		#DIV/0!	#DIV/0!	#DIV/0!	Shared	Not Found	High	Not Found	Not Found	Not Found	Not Found	Not Found	Not Found	High	0.0001717	5.14e-06	3.74	20.7
	FALSE	High	[K].QKYEESQSELESSQK.[E]		0.016846	0.000525666	2	4	4	G3V8B0; G3V885	G3V8B0 [1458-1472]; G3V885 [1460-1474]		1	1799.83	4.191	0.718	4.224				165.4	28.3	#DIV/0!	#DIV/0!	#DIV/0!	Shared	High	High	Peak Found	Peak Found	High	Peak Found	Peak Found	Not Found	High	0.0001717	0.002508	3.09	19.25
	FALSE	High	[R].VVDSLQTSLDAETR.[S]		0.000159471	0.000525666	2	4	2	G3V8B0; G3V885	G3V8B0 [1593-1606]; G3V885 [1595-1608]		0	1533.78	1.126	1.365	3.481	1			64.6	78.3	#DIV/0!	#DIV/0!	#DIV/0!	Shared	High	High	Not Found	Peak Found	Peak Found	Not Found	Peak Found	Peak Found	High	0.0001717	4.295e-06	3.89	32.8
High	Master Protein	Q6P6Q2	Keratin, type II cytoskeletal 5 OS=Rattus norvegicus OX=10116 GN=Krt5 PE=1 SV=1	0	80.919	28	16	163	10	61.8	498.71	16	metabolic process	cytoplasm;membrane;mitochondrion;nucleus	catalytic activity;motor activity;protein binding;structural molecule activity	Pf00038, Pf01576, Pf03961, Pf04111, Pf05957, Pf09728, Pf12128	369017		Krt5			6	1.87477	1.06778	4.92364	8.4	45.9	72.9	28.9	43.8	491.4	73.9	34.8	High	High	High	High	High	High	High	High
	Checked	Confidence	Annotated Sequence	Modifications	Qvality PEP	Qvality q-value	# Protein Groups	# Proteins	# PSMs	Master Protein Accessions	Positions in Master Proteins	Modifications in Master Proteins	# Missed Cleavages	Theo. MH+ [Da]	Abundance Ratio: (controle CARD445) / (remplissage)	Abundance Ratio: (LPS) / (remplissage)	Abundance Ratio: (NButGT) / (remplissage)	Abundance Ratio Adj. P-Value: (controle CARD445) / (remplissage)	Abundance Ratio Adj. P-Value: (LPS) / (remplissage)	Abundance Ratio Adj. P-Value: (NButGT) / (remplissage)	Abundances (Grouped): controle CARD445	Abundances (Grouped): LPS	#DIV/0!	#DIV/0!	#DIV/0!	Quan Info	Found in Sample: [S71] F71: Sample, 1, controle CARD445	Found in Sample: [S81] F81: Sample, 2, controle CARD445	Found in Sample: [S51] F51: Sample, 5, LPS	Found in Sample: [S52] F52: Sample, 6, LPS	Found in Sample: [S47] F47: Sample, 1, NButGT	Found in Sample: [S48] F48: Sample, 2, NButGT	Found in Sample: [S49] F49: Sample, 3, remplissage	Found in Sample: [S50] F50: Sample, 4, remplissage	Confidence (by Search Engine): Sequest HT	Percolator q-Value (by Search Engine): Sequest HT	Percolator PEP (by Search Engine): Sequest HT	XCorr (by Search Engine): Sequest HT	Top Apex RT [min]
	FALSE	High	[K].DVDAAYMNKVELEAK.[V]		0.00864107	0.000525666	1	4	1	Q6P6Q2	Q6P6Q2 [274-288]		1	1695.83	100	100	100				66.9	50.4	#DIV/0!	#DIV/0!	#DIV/0!		Peak Found	Not Found	Peak Found	Peak Found	Peak Found	High	Not Found	Not Found	High	0.0001717	0.001004	3.21	33.72
	FALSE	High	[K].DVDAAYMNKVELEAK.[V]	1xOxidation [M7]	5.70795e-05	0.000525666	1	4	6	Q6P6Q2	Q6P6Q2 [274-288]		1	1711.82	2.27	0.767	1.625	1	1		160.4	54.2	#DIV/0!	#DIV/0!	#DIV/0!		High	High	Peak Found	High	Not Found	Peak Found	Peak Found	High	High	0.0001717	1.053e-06	3.84	28.46
	FALSE	High	[R].EYQELMNTK.[L]	1xOxidation [M6]	0.0858787	0.00194483	1	3	2	Q6P6Q2	Q6P6Q2 [448-456]		0	1171.53	0.01	1.015	10.323		1	1		32.9	#DIV/0!	#DIV/0!	#DIV/0!		Not Found	Not Found	Peak Found	Peak Found	Peak Found	High	Peak Found	Peak Found	High	0.0006115	0.02405	2.24	21.69
	FALSE	High	[K].FASFIDKVR.[F]		0.138374	0.0054505	10	24	2	A0A0G2JXH6; A0A0G2JZQ9; Q6IG05; Q6P6Q2; A0A0G2K6P7; Q6IMF3; D3ZXB7; Q4FZU2; G3V712; Q10758	A0A0G2JXH6 [142-150]; A0A0G2JZQ9 [178-186]; Q6IG05 [151-159]; Q6P6Q2 [175-183]; A0A0G2K6P7 [157-165]; Q6IMF3 [190-198]; D3ZXB7 [142-150]; Q4FZU2 [163-171]; G3V712 [96-104]; Q10758 [102-110]		1	1082.6	7.759	1.594	1.254	0.723373	1	1	267.4	54.9	#DIV/0!	#DIV/0!	#DIV/0!	Shared	High	High	Peak Found	Peak Found	Peak Found	Peak Found	Peak Found	Peak Found	High	0.001689	0.0476	2.38	30.91
	FALSE	High	[K].LALDVEIATYR.[KT]		0.00424109	0.000525666	5	11	15	Q6IG05; Q6P6Q2; A0A0G2K6P7; A0A0G2JWX4; Q4FZU2	Q6IG05 [433-443]; Q6P6Q2 [457-467]; A0A0G2K6P7 [437-447]; A0A0G2JWX4 [490-500]; Q4FZU2 [445-455]		0	1263.69	0.01	0.558	0.814		1	1		94.2	#DIV/0!	#DIV/0!	#DIV/0!	Shared	Not Found	Not Found	High	High	High	High	High	High	High	0.0001717	0.0003789	3.79	42.16
	FALSE	High	[K].LALDVEIATYRK.[L]		0.0116763	0.000525666	4	10	2	Q6IG05; Q6P6Q2; A0A0G2K6P7; A0A0G2JWX4	Q6IG05 [433-444]; Q6P6Q2 [457-468]; A0A0G2K6P7 [437-448]; A0A0G2JWX4 [490-501]		1	1391.79	0.078	0.762	1.12		1	1	10.5	103	#DIV/0!	#DIV/0!	#DIV/0!	Shared	Not Found	Peak Found	Peak Found	Peak Found	Peak Found	High	Peak Found	Peak Found	High	0.0001717	0.001519	3.39	35.61
	FALSE	High	[R].LRSEIDNVKK.[Q]		0.0306285	0.000525666	1	3	6	Q6P6Q2	Q6P6Q2 [392-401]		2	1201.69	1.276	9.111	28.684	1	1	1	12.7	90.9	#DIV/0!	#DIV/0!	#DIV/0!		High	High	Peak Found	Peak Found	High	High	Peak Found	Peak Found	High	0.0001717	0.005722	2.32	16.19
	FALSE	High	[K].MFFDAELSQMQTHVSDTSVVLSMDNNR.[S]		0.00447784	0.000525666	1	3	1	Q6P6Q2	Q6P6Q2 [301-327]		0	3102.4			100						#DIV/0!	#DIV/0!	#DIV/0!		Not Found	Not Found	Not Found	Not Found	Not Found	High	Not Found	Not Found	High	0.0001717	0.0004093	4.91	49.41
	FALSE	High	[K].MFFDAELSQMQTHVSDTSVVLSMDNNR.[S]	1xOxidation [M10]	0.00240427	0.000525666	1	3	1	Q6P6Q2	Q6P6Q2 [301-327]		0	3118.39	0.01	0.344	1.685					45.5	#DIV/0!	#DIV/0!	#DIV/0!		Not Found	Not Found	Not Found	Peak Found	Not Found	High	Peak Found	Not Found	High	0.0001717	0.0001749	4.34	48.64
	FALSE	High	[K].MFFDAELSQMQTHVSDTSVVLSMDNNR.[S]	3xOxidation [M1; M10; M23]	0.0169474	0.000525666	1	3	4	Q6P6Q2	Q6P6Q2 [301-327]		0	3150.38	0.25	0.566	0.681	0.682343	1	1	40	90.7	#DIV/0!	#DIV/0!	#DIV/0!		High	Peak Found	High	High	High	Peak Found	Peak Found	Peak Found	High	0.0001717	0.002538	3.02	40.46
	FALSE	High	[K].NKYEDEINKR.[T]		0.00580436	0.000525666	3	6	49	A0A0G2JZQ9; Q6P6Q2; Q10758	A0A0G2JZQ9 [255-264]; Q6P6Q2 [252-261]; Q10758 [177-186]		2	1308.65	0.83	4.71	23.575	1	1	1	11	62.6	#DIV/0!	#DIV/0!	#DIV/0!	Shared	High	High	High	High	High	High	High	High	High	0.0001717	0.0005809	3.38	18.28
	FALSE	High	[R].SLDLDSIIAEVK.[A]		0.000948239	0.000525666	4	9	33	A0A0G2JUG1; Q6IG05; Q6P6Q2; Q4FZU2	A0A0G2JUG1 [315-326]; Q6IG05 [304-315]; Q6P6Q2 [328-339]; Q4FZU2 [316-327]		0	1302.72	0.139	0.787	2.234	1	1	1	13.3	75.7	#DIV/0!	#DIV/0!	#DIV/0!	Shared	High	High	High	High	High	High	High	High	High	0.0001717	4.909e-05	3.56	49.81
	FALSE	High	[R].TEAESWYQTK.[Y]		0.0110608	0.000525666	1	3	3	Q6P6Q2	Q6P6Q2 [351-360]		0	1242.56	1.708	0.276	2.101	1	1	1	134.3	21.7	#DIV/0!	#DIV/0!	#DIV/0!		High	High	Peak Found	Peak Found	Peak Found	High	Peak Found	Peak Found	High	0.0001717	0.001412	3.21	27.25
	FALSE	High	[K].TLNNKFASFIDKVR.[F]		0.139898	0.00635101	7	15	1	A0A0G2JZQ9; Q6IG05; Q6P6Q2; A0A0G2K6P7; Q4FZU2; G3V712; Q10758	A0A0G2JZQ9 [173-186]; Q6IG05 [146-159]; Q6P6Q2 [170-183]; A0A0G2K6P7 [152-165]; Q4FZU2 [158-171]; G3V712 [91-104]; Q10758 [97-110]		2	1652.91	0.01	0.382	0.547		1	1		79.2	#DIV/0!	#DIV/0!	#DIV/0!	Shared	Not Found	Not Found	Peak Found	Peak Found	Peak Found	Peak Found	High	Peak Found	High	0.001969	0.04818	2.78	36.33
	FALSE	High	[R].TTAENEFVMLK.[K]		0.0559499	0.000525666	1	3	1	Q6P6Q2	Q6P6Q2 [262-272]		0	1282.63	0.88	1.155	6.62	1	1	1	36.5	47.8	#DIV/0!	#DIV/0!	#DIV/0!		Peak Found	Peak Found	Peak Found	Peak Found	Peak Found	High	Peak Found	Peak Found	High	0.0001717	0.01324	2.95	36.43
	FALSE	High	[R].TTAENEFVMLK.[K]	1xOxidation [M9]	0.0129333	0.000525666	1	3	7	Q6P6Q2	Q6P6Q2 [262-272]		0	1298.63	0.167	0.589	1.115	0.682343	1	1	23.3	82.1	#DIV/0!	#DIV/0!	#DIV/0!		High	Peak Found	Peak Found	High	High	High	High	High	High	0.0001717	0.001748	2.73	32.2
	FALSE	High	[R].TTAENEFVMLKK.[D]	1xOxidation [M9]	0.021667	0.000525666	1	3	9	Q6P6Q2	Q6P6Q2 [262-273]		1	1426.72	2.451	1.492	1.121	1	1	1	161.7	98.4	#DIV/0!	#DIV/0!	#DIV/0!		High	High	High	High	Peak Found	High	Peak Found	High	High	0.0001717	0.003536	3.27	26.73
	FALSE	High	[K].VDALMDEINFMK.[M]	1xOxidation [M]	0.00594612	0.000525666	1	3	3	Q6P6Q2	Q6P6Q2 [289-300]		0	1441.67	0.01	0.328	3.125		1	1		29.5	#DIV/0!	#DIV/0!	#DIV/0!		Not Found	Not Found	Peak Found	Peak Found	Peak Found	High	Peak Found	Peak Found	High	0.0001717	0.0006046	3.23	43.37
	FALSE	High	[K].VDALMDEINFMK.[M]	2xOxidation [M5; M11]	0.00276255	0.000525666	1	3	11	Q6P6Q2	Q6P6Q2 [289-300]		0	1457.67	0.374	0.573	0.571	1	1	1	59.4	91	#DIV/0!	#DIV/0!	#DIV/0!		High	High	High	High	High	High	Peak Found	High	High	0.0001717	0.0002111	3	36.99
	FALSE	High	[K].WTLLQEQGTK.[T]		0.0169474	0.000525666	1	2	5	Q6P6Q2	Q6P6Q2 [196-205]		0	1203.64	3.788	0.35	1.341	1	1	1	233.9	21.6	#DIV/0!	#DIV/0!	#DIV/0!		High	High	Peak Found	Peak Found	High	High	Peak Found	High	High	0.0001717	0.002537	2.95	32.39
	FALSE	High	[K].YEELQQTAGR.[H]		0.0109944	0.000525666	1	3	1	Q6P6Q2	Q6P6Q2 [361-370]		0	1194.57	23.532	0.81	3.549	0.882393	1	1	325.8	11.2	#DIV/0!	#DIV/0!	#DIV/0!		Peak Found	High	Peak Found	Peak Found	Peak Found	Peak Found	Peak Found	Peak Found	High	0.0001717	0.0014	2.92	21.87
High	Master Protein	P14046	Alpha-1-inhibitor 3 OS=Rattus norvegicus OX=10116 GN=A1i3 PE=1 SV=1	0	79.938	21	21	58	12	163.7	191.84	21	regulation of biological process	extracellular	enzyme regulator activity	Pf00207, Pf01835, Pf07677, Pf07678, Pf07703, Pf10569, Pf11974, Pf13249	297568		A1i3; LOC297568			9	1.17297	0.706688	0.938997	124.6	87	159.2	89	124.2	40.5	137.2	38.2	High	High	High	High	High	Peak Found	High	High
	Checked	Confidence	Annotated Sequence	Modifications	Qvality PEP	Qvality q-value	# Protein Groups	# Proteins	# PSMs	Master Protein Accessions	Positions in Master Proteins	Modifications in Master Proteins	# Missed Cleavages	Theo. MH+ [Da]	Abundance Ratio: (controle CARD445) / (remplissage)	Abundance Ratio: (LPS) / (remplissage)	Abundance Ratio: (NButGT) / (remplissage)	Abundance Ratio Adj. P-Value: (controle CARD445) / (remplissage)	Abundance Ratio Adj. P-Value: (LPS) / (remplissage)	Abundance Ratio Adj. P-Value: (NButGT) / (remplissage)	Abundances (Grouped): controle CARD445	Abundances (Grouped): LPS	#DIV/0!	#DIV/0!	#DIV/0!	Quan Info	Found in Sample: [S71] F71: Sample, 1, controle CARD445	Found in Sample: [S81] F81: Sample, 2, controle CARD445	Found in Sample: [S51] F51: Sample, 5, LPS	Found in Sample: [S52] F52: Sample, 6, LPS	Found in Sample: [S47] F47: Sample, 1, NButGT	Found in Sample: [S48] F48: Sample, 2, NButGT	Found in Sample: [S49] F49: Sample, 3, remplissage	Found in Sample: [S50] F50: Sample, 4, remplissage	Confidence (by Search Engine): Sequest HT	Percolator q-Value (by Search Engine): Sequest HT	Percolator PEP (by Search Engine): Sequest HT	XCorr (by Search Engine): Sequest HT	Top Apex RT [min]
	FALSE	High	[K].ALMAYAFALAGNQEK.[R]	1xOxidation [M3]	0.00220932	0.000525666	1	3	3	P14046	P14046 [1151-1165]		0	1613.8	1.462	2.899	0.673	1	1		96.9	192.2	#DIV/0!	#DIV/0!	#DIV/0!		High	High	High	Peak Found	Not Found	Peak Found	Peak Found	Peak Found	High	0.0001717	0.0001555	3.82	40.03
	FALSE	High	[K].ESVVFVQTDKPMYKPGQSVK.[F]	1xOxidation [M12]	0.0483177	0.000525666	1	7	1	P14046	P14046 [126-145]		0	2283.17									#DIV/0!	#DIV/0!	#DIV/0!	No Quan Values	High	Not Found	Not Found	Not Found	Not Found	Not Found	Not Found	Not Found	High	0.0001717	0.01073	3.59
	FALSE	High	[R].ETGLMAFTNLK.[I]	1xOxidation [M5]	0.00421557	0.000525666	1	3	4	P14046	P14046 [661-671]		0	1240.62	2.296	1.058	0.642	1	1	1	183.8	84.7	#DIV/0!	#DIV/0!	#DIV/0!		High	High	Peak Found	Peak Found	High	Peak Found	High	Peak Found	High	0.0001717	0.0003764	3.35	37.21
	FALSE	High	[K].FSIDTNGISDYSLNIK.[V]		0.00469935	0.000525666	1	1	1	P14046	P14046 [405-420]		0	1786.89	0.01	0.584	0.463		1	1		114.1	#DIV/0!	#DIV/0!	#DIV/0!		Not Found	Not Found	Peak Found	Peak Found	High	Peak Found	Peak Found	Peak Found	High	0.0001717	0.0004369	3.69	46.46
	FALSE	High	[K].GDPIPNEQVLIK.[A]		0.0549763	0.000525666	1	3	1	P14046	P14046 [374-385]		0	1322.73	0.01	0.599	0.632		1	1		107.3	#DIV/0!	#DIV/0!	#DIV/0!		Not Found	Not Found	Peak Found	Peak Found	Peak Found	Peak Found	High	Peak Found	High	0.0001717	0.0129	2.39	34.89
	FALSE	High	[R].GMYESLPVVAVK.[S]	1xOxidation [M2]	0.0153032	0.000525666	1	3	2	P14046	P14046 [701-712]		0	1308.69	0.953	0.797	0.617	1	1	1	113.3	94.6	#DIV/0!	#DIV/0!	#DIV/0!		High	Peak Found	Peak Found	Peak Found	Peak Found	Peak Found	High	Peak Found	High	0.0001717	0.002203	2.94	34.88
	FALSE	High	[R].HAEAHHTAYAVYSLSK.[S]		0.0119607	0.000525666	1	6	2	P14046	P14046 [439-454]		0	1784.87	0.01	0.653	1.123					94.1	#DIV/0!	#DIV/0!	#DIV/0!		Not Found	Not Found	Peak Found	Peak Found	High	Not Found	High	Not Found	High	0.0001717	0.001569	3.26	23.93
	FALSE	High	[R].HGIPFFVK.[VI]		0.0439712	0.000525666	2	10	1	Q03626; P14046	Q03626 [359-366]; P14046 [359-366]		0	944.535	100						400		#DIV/0!	#DIV/0!	#DIV/0!	Shared	High	Peak Found	Not Found	Not Found	Not Found	Not Found	Not Found	Not Found	High	0.0001717	0.009449	3	32.49
	FALSE	High	[R].LPSSEEEESLDINIEGAK.[H]		4.0936e-06	0.000525666	2	9	2	Q03626; P14046	Q03626 [94-111]; P14046 [94-111]		0	1959.94	100		100				243.5		#DIV/0!	#DIV/0!	#DIV/0!	Shared	High	High	Not Found	Not Found	Peak Found	Peak Found	Not Found	Not Found	High	0.0001717	2.885e-08	4.82	38.88
	FALSE	High	[R].LTAQPAPSPEDLALSMGTIK.[W]	1xOxidation [M16]	6.13729e-05	0.000525666	2	7	5	Q03626; P14046	Q03626 [1230-1249]; P14046 [1220-1239]		0	2056.06	1.335	3.029	0.777	1	1	1	87	197.3	#DIV/0!	#DIV/0!	#DIV/0!	Shared	High	High	High	Peak Found	Peak Found	High	High	Peak Found	High	0.0001717	1.16e-06	4	39.04
	FALSE	High	[R].LVDIKGDPIPNEQVLIK.[A]		0.00108962	0.000525666	1	3	4	P14046	P14046 [369-385]		1	1891.09	3.162	1.413	0.85	0.892676	1	1	196.9	88	#DIV/0!	#DIV/0!	#DIV/0!		High	Peak Found	Peak Found	High	Peak Found	Peak Found	High	Peak Found	High	0.0001717	5.911e-05	4	39.14
	FALSE	High	[K].MLIYTILPDGEVIADSVK.[F]	1xOxidation [M1]	0.0632425	0.000525666	1	6	4	P14046	P14046 [540-557]		0	1993.06	0.232	0.417	0.419				44.9	80.6	#DIV/0!	#DIV/0!	#DIV/0!		High	Peak Found	High	Peak Found	High	Not Found	High	Not Found	High	0.0001717	0.01565	3.76	48.48
	FALSE	High	[K].MLSGFIPLKPTVK.[K]	1xOxidation [M1]	0.0260764	0.000525666	2	10	3	Q03626; P14046	Q03626 [1398-1410]; P14046 [1388-1400]		0	1446.84	3.624	2.643	0.566	1	1	1	185.1	135	#DIV/0!	#DIV/0!	#DIV/0!	Shared	High	Peak Found	High	Peak Found	Peak Found	Peak Found	Peak Found	Peak Found	High	0.0001717	0.004594	3.13	35.16
	FALSE	High	[K].NKESVVFVQTDKPMYKPGQSVK.[F]	1xOxidation [M14]	0.119191	0.00370796	1	7	1	P14046	P14046 [124-145]		1	2525.31	100	100					248.6	151.4	#DIV/0!	#DIV/0!	#DIV/0!		Peak Found	High	Not Found	Peak Found	Not Found	Not Found	Not Found	Not Found	High	0.00116	0.03838	2.87	24.54
	FALSE	High	[K].NLHPLNELFPLAYIEDPK.[M]		0.00170392	0.000525666	2	6	3	Q03626; P14046	Q03626 [154-171]; P14046 [154-171]		0	2123.12	0.01	0.918	1.322		1	1		113.3	#DIV/0!	#DIV/0!	#DIV/0!	Shared	Not Found	Not Found	High	Peak Found	Peak Found	High	High	Peak Found	High	0.0001717	0.0001087	4.1	49.79
	FALSE	High	[K].QQNSYGGFSSTQDTVVALDALSK.[Y]		3.45644e-05	0.000525666	1	3	5	P14046	P14046 [1244-1266]		0	2416.16	1.823	3.025	0.785				109.9	182.4	#DIV/0!	#DIV/0!	#DIV/0!		High	High	High	High	Peak Found	Peak Found	Peak Found	Not Found	High	0.0001717	5.298e-07	4.36	46.63
	FALSE	High	[K].SEGYLYTPQASSAEVEMSAYVVLAR.[L]	1xOxidation [M17]	0.000688383	0.000525666	2	7	1	Q03626; P14046	Q03626 [1205-1229]; P14046 [1195-1219]		0	2737.3	0.01	2.113	0.01					271.5	#DIV/0!	#DIV/0!	#DIV/0!	Shared	Not Found	Not Found	High	Peak Found	Not Found	Not Found	Peak Found	Not Found	High	0.0001717	3.166e-05	4.91	48.82
	FALSE	High	[K].TPSVTVQSSGSFSQK.[F]		0.000130637	0.000525666	1	5	6	P14046	P14046 [1278-1292]		0	1539.76	1.703	3.397	1.088	1	1	1	94.8	189	#DIV/0!	#DIV/0!	#DIV/0!		High	High	High	High	High	Peak Found	Peak Found	High	High	0.0001717	3.266e-06	3.91	26
	FALSE	High	[K].VHLSFSPSQSLPASQTHMR.[V]	1xOxidation [M18]	0.0127787	0.000525666	2	7	3	Q03626; P14046	Q03626 [568-586]; P14046 [568-586]		0	2126.04	0.817	1.508	2.895	1	1	1	52.5	97	#DIV/0!	#DIV/0!	#DIV/0!	Shared	High	Peak Found	Peak Found	High	Peak Found	Peak Found	High	Peak Found	High	0.0001717	0.001717	3.28	28.22
	FALSE	High	[K].VLIVEPEGIKK.[E]		0.115912	0.00370796	2	9	3	Q03626; P14046	Q03626 [915-925]; P14046 [905-915]		1	1224.76	2.037	1.099	1.184	1	1	1	153.2	82.6	#DIV/0!	#DIV/0!	#DIV/0!	Shared	High	Peak Found	Peak Found	High	Peak Found	Peak Found	High	Peak Found	High	0.00116	0.03689	2.18	28.05
	FALSE	High	[K].YMVLVPSQLYTETPEK.[I]	1xOxidation [M2]	0.00450495	0.000525666	2	8	3	Q03626; P14046	Q03626 [31-46]; P14046 [31-46]		0	1913.96	0.451	0.767	1.605	1	1		47.2	80.2	#DIV/0!	#DIV/0!	#DIV/0!	Shared	High	High	High	Peak Found	Peak Found	Not Found	Peak Found	Peak Found	High	0.0001717	0.0004113	2.57	41.91
High	Master Protein	F1LP05	ATP synthase subunit alpha OS=Rattus norvegicus OX=10116 GN=Atp5f1a PE=1 SV=1	0	79.925	36	14	86	14	59.8	303.33	14	metabolic process;transport	membrane;mitochondrion	catalytic activity;nucleotide binding;transporter activity	Pf00006, Pf00306, Pf02663, Pf02874, Pf05943		ENSRNOG00000017032.5				0	1.62804	1.5305	1.07151	48.8	53.9	94.2	73	185.3	88.9	139.6	116.3	High	High	High	High	High	High	High	High
	Checked	Confidence	Annotated Sequence	Modifications	Qvality PEP	Qvality q-value	# Protein Groups	# Proteins	# PSMs	Master Protein Accessions	Positions in Master Proteins	Modifications in Master Proteins	# Missed Cleavages	Theo. MH+ [Da]	Abundance Ratio: (controle CARD445) / (remplissage)	Abundance Ratio: (LPS) / (remplissage)	Abundance Ratio: (NButGT) / (remplissage)	Abundance Ratio Adj. P-Value: (controle CARD445) / (remplissage)	Abundance Ratio Adj. P-Value: (LPS) / (remplissage)	Abundance Ratio Adj. P-Value: (NButGT) / (remplissage)	Abundances (Grouped): controle CARD445	Abundances (Grouped): LPS	#DIV/0!	#DIV/0!	#DIV/0!	Quan Info	Found in Sample: [S71] F71: Sample, 1, controle CARD445	Found in Sample: [S81] F81: Sample, 2, controle CARD445	Found in Sample: [S51] F51: Sample, 5, LPS	Found in Sample: [S52] F52: Sample, 6, LPS	Found in Sample: [S47] F47: Sample, 1, NButGT	Found in Sample: [S48] F48: Sample, 2, NButGT	Found in Sample: [S49] F49: Sample, 3, remplissage	Found in Sample: [S50] F50: Sample, 4, remplissage	Confidence (by Search Engine): Sequest HT	Percolator q-Value (by Search Engine): Sequest HT	Percolator PEP (by Search Engine): Sequest HT	XCorr (by Search Engine): Sequest HT	Top Apex RT [min]
	FALSE	High	[K].AVDSLVPIGR.[GF]		0.016348	0.000525666	1	3	8	F1LP05	F1LP05 [195-204]		0	1026.59	0.706	0.665	1.078	1	1	1	81.9	77.1	#DIV/0!	#DIV/0!	#DIV/0!		High	High	High	High	High	High	High	High	High	0.0001717	0.0024	2.87	33.96
	FALSE	High	[R].EAYPGDVFYLHSR.[L]		0.00229086	0.000525666	1	2	10	F1LP05	F1LP05 [335-347]		0	1553.74	0.237	0.594	0.768	0.327977	1	1	36.5	91.4	#DIV/0!	#DIV/0!	#DIV/0!		Peak Found	Peak Found	High	High	High	High	High	High	High	0.0001717	0.0001631	3.17	36.09
	FALSE	High	[R].EVAAFAQFGSDLDAATQQLLSR.[G]		1.85468e-06	0.000525666	1	3	9	F1LP05	F1LP05 [442-463]		0	2338.17	0.01	0.526	1.913		1	1		61.1	#DIV/0!	#DIV/0!	#DIV/0!		Not Found	Not Found	High	High	High	Peak Found	High	High	High	0.0001717	9.738e-09	5.74	51.89
	FALSE	High	[K].FESAFLSHVVSQHQSLLGNIR.[S]		0.00139592	0.000525666	1	2	1	F1LP05	F1LP05 [507-527]		0	2369.24	0.01	0.485	2.649					47	#DIV/0!	#DIV/0!	#DIV/0!		Not Found	Not Found	Peak Found	Not Found	High	Not Found	Peak Found	Peak Found	High	0.0001717	8.311e-05	4.6	43.86
	FALSE	High	[K].HALIIYDDLSK.[Q]		0.000392423	0.000525666	1	2	8	F1LP05	F1LP05 [306-316]		0	1287.69	0.329	0.528	0.801	0.347772	1	1	49.5	79.4	#DIV/0!	#DIV/0!	#DIV/0!		High	High	High	High	High	High	High	High	High	0.0001717	1.471e-05	3.76	33.6
	FALSE	High	[R].ILGADTSVDLEETGR.[V]		6.13729e-05	0.000525666	1	3	8	F1LP05	F1LP05 [59-73]		0	1575.79	0.303	0.601	0.965	0.699519	1	1	42.2	83.8	#DIV/0!	#DIV/0!	#DIV/0!		High	High	High	High	High	Peak Found	High	High	High	0.0001717	1.164e-06	4.37	35.24
	FALSE	High	[R].NVQAEEMVEFSSGLK.[G]	1xOxidation [M7]	0.00765992	0.000525666	1	3	5	F1LP05	F1LP05 [89-103]		0	1683.79	0.35	0.858	1.065	0.54312	1	1	42.8	104.9	#DIV/0!	#DIV/0!	#DIV/0!		High	Peak Found	High	High	High	Peak Found	Peak Found	High	High	0.0001717	0.0008523	3.01	33.4
	FALSE	High	[K].QGQYSPMAIEEQVAVIYAGVR.[G]		0.0205307	0.000525666	1	3	1	F1LP05	F1LP05 [473-493]		0	2309.16									#DIV/0!	#DIV/0!	#DIV/0!	No Quan Values	Not Found	Not Found	Not Found	Not Found	High	Not Found	Not Found	Not Found	High	0.0001717	0.003287	4.15
	FALSE	High	[R].TGAIVDVPVGDELLGR.[V]		4.11856e-05	0.000525666	1	2	5	F1LP05	F1LP05 [134-149]		0	1610.87	0.31	0.738	1.275	1	1	1	37.3	88.8	#DIV/0!	#DIV/0!	#DIV/0!		High	High	Peak Found	Peak Found	High	High	Peak Found	High	High	0.0001717	6.746e-07	4.19	45.56
	FALSE	High	[K].TGTAEMSSILEER.[I]		0.0263895	0.000525666	1	3	1	F1LP05	F1LP05 [46-58]		0	1423.67	0.246	0.01	1.241				39.6		#DIV/0!	#DIV/0!	#DIV/0!		Not Found	Peak Found	Not Found	Not Found	High	Peak Found	Not Found	Peak Found	High	0.0001717	0.004656	3.55	35.27
	FALSE	High	[K].TGTAEMSSILEER.[I]	1xOxidation [M6]	0.000667895	0.000525666	1	3	5	F1LP05	F1LP05 [46-58]		0	1439.67	0.586	0.976	1.053	1	1	1	64.9	108	#DIV/0!	#DIV/0!	#DIV/0!		High	High	High	Peak Found	Peak Found	High	High	Peak Found	High	0.0001717	3.03e-05	3.87	26.8
	FALSE	High	[K].TSIAIDTIINQK.[R]		0.000995202	0.000525666	1	2	8	F1LP05	F1LP05 [219-230]		0	1316.74	0.297	0.625	1.024	0.534703	1	1	40.3	84.8	#DIV/0!	#DIV/0!	#DIV/0!		High	High	High	High	High	High	High	High	High	0.0001717	5.241e-05	3.17	38.35
	FALSE	High	[R].VLSIGDGIAR.[V]		0.0124002	0.000525666	1	3	8	F1LP05	F1LP05 [74-83]		0	1000.58	0.822	0.833	1.331	1	1	1	82.5	83.6	#DIV/0!	#DIV/0!	#DIV/0!		High	High	High	High	High	High	High	High	High	0.0001717	0.001645	2.78	32.22
	FALSE	High	[R].VVDALGNAIDGK.[G]		0.00105082	0.000525666	1	3	6	F1LP05	F1LP05 [150-161]		0	1171.63	0.381	0.77	1.379	0.957183	1	1	43.2	87.3	#DIV/0!	#DIV/0!	#DIV/0!		High	High	Peak Found	High	High	Peak Found	High	High	High	0.0001717	5.633e-05	3.63	30.97
	FALSE	High	[R].VVDALGNAIDGKGPVGSK.[I]		0.000209311	0.000525666	1	2	3	F1LP05	F1LP05 [150-167]		1	1696.92	15.11	3.304	0.01	0.197559			311.3	68.1	#DIV/0!	#DIV/0!	#DIV/0!		High	High	Not Found	Peak Found	Not Found	Not Found	Peak Found	Peak Found	High	0.0001717	6.226e-06	3.95	30.38
High	Master Protein	Q66HD0	Endoplasmin OS=Rattus norvegicus OX=10116 GN=Hsp90b1 PE=1 SV=2	0	78.656	28	17	95	15	92.7	317.78	17	cell organization and biogenesis;metabolic process;regulation of biological process;response to stimulus;transport	cytosol;endoplasmic reticulum;membrane;nucleus;organelle lumen	nucleotide binding;protein binding;RNA binding	Pf00183, Pf02518, Pf13589	362862		Hsp90b1		Prostate cancer; Estrogen signaling pathway; Protein processing in endoplasmic reticulum; PI3K-Akt signaling pathway; Pathways in cancer; Thyroid hormone synthesis	0	0.54806	2.48039	1.37462	70.2	97.3	24	67.8	184.4	128.6	123.7	104	High	High	High	High	High	High	High	High
	Checked	Confidence	Annotated Sequence	Modifications	Qvality PEP	Qvality q-value	# Protein Groups	# Proteins	# PSMs	Master Protein Accessions	Positions in Master Proteins	Modifications in Master Proteins	# Missed Cleavages	Theo. MH+ [Da]	Abundance Ratio: (controle CARD445) / (remplissage)	Abundance Ratio: (LPS) / (remplissage)	Abundance Ratio: (NButGT) / (remplissage)	Abundance Ratio Adj. P-Value: (controle CARD445) / (remplissage)	Abundance Ratio Adj. P-Value: (LPS) / (remplissage)	Abundance Ratio Adj. P-Value: (NButGT) / (remplissage)	Abundances (Grouped): controle CARD445	Abundances (Grouped): LPS	#DIV/0!	#DIV/0!	#DIV/0!	Quan Info	Found in Sample: [S71] F71: Sample, 1, controle CARD445	Found in Sample: [S81] F81: Sample, 2, controle CARD445	Found in Sample: [S51] F51: Sample, 5, LPS	Found in Sample: [S52] F52: Sample, 6, LPS	Found in Sample: [S47] F47: Sample, 1, NButGT	Found in Sample: [S48] F48: Sample, 2, NButGT	Found in Sample: [S49] F49: Sample, 3, remplissage	Found in Sample: [S50] F50: Sample, 4, remplissage	Confidence (by Search Engine): Sequest HT	Percolator q-Value (by Search Engine): Sequest HT	Percolator PEP (by Search Engine): Sequest HT	XCorr (by Search Engine): Sequest HT	Top Apex RT [min]
	FALSE	High	[K].DISTNYYASQK.[K]		0.0347005	0.000525666	1	2	3	Q66HD0	Q66HD0 [672-682]		0	1289.6	100	100	100				96.2	48.2	#DIV/0!	#DIV/0!	#DIV/0!		High	High	Not Found	Peak Found	Peak Found	High	Not Found	Not Found	High	0.0001717	0.006794	2.96	26.97
	FALSE	High	[K].EAESSPFVER.[L]		0.00784684	0.000525666	1	3	4	Q66HD0	Q66HD0 [548-557]		0	1150.54	1.585	0.692	1.896	1	1	1	122.6	53.5	#DIV/0!	#DIV/0!	#DIV/0!		High	High	Peak Found	Peak Found	High	Peak Found	Peak Found	High	High	0.0001717	0.0008783	3.24	25.25
	FALSE	High	[K].EEASDYLELDTIK.[N]		0.00149185	0.000525666	1	3	6	Q66HD0	Q66HD0 [253-265]		0	1525.73	0.092	0.232	1.193		1	1	14.6	36.8	#DIV/0!	#DIV/0!	#DIV/0!		Not Found	Peak Found	High	High	High	High	High	High	High	0.0001717	9.075e-05	4	40.95
	FALSE	High	[R].ELISNASDALDK.[I]		0.00179913	0.000525666	2	4	7	Q66HD0; P34058	Q66HD0 [103-114]; P34058 [42-53]		0	1275.64	0.401	0.366	1.257	0.641372	1	1	53	48.4	#DIV/0!	#DIV/0!	#DIV/0!	Shared	High	High	High	High	Peak Found	High	High	Peak Found	High	0.0001717	0.0001177	3.27	30.56
	FALSE	High	[R].ELISNASDALDKIR.[LY]		0.000424496	0.000525666	2	4	6	Q66HD0; P34058	Q66HD0 [103-116]; P34058 [42-55]		1	1544.83	2.008	0.506	0.653	1	1	1	192.8	48.6	#DIV/0!	#DIV/0!	#DIV/0!	Shared	High	High	Peak Found	High	Peak Found	Peak Found	Peak Found	High	High	0.0001717	1.629e-05	4.88	35.85
	FALSE	High	[K].FAFQAEVNR.[M]		0.0250093	0.000525666	1	3	7	Q66HD0	Q66HD0 [76-84]		0	1081.54	0.849	0.322	1.19	1	1	1	101.1	38.3	#DIV/0!	#DIV/0!	#DIV/0!		High	High	Peak Found	High	High	High	High	High	High	0.0001717	0.004322	2.32	31.7
	FALSE	High	[R].FQSSHHSTDITSLDQYVER.[M]		2.19665e-06	0.000525666	1	3	8	Q66HD0	Q66HD0 [512-530]		0	2250.04	0.19	0.256	1.315	0.797	1	1	27.5	37.1	#DIV/0!	#DIV/0!	#DIV/0!		High	High	Peak Found	High	High	High	Peak Found	High	High	0.0001717	1.236e-08	5.04	32.43
	FALSE	High	[K].GVVDSDDLPLNVSR.[E]		0.000419396	0.000525666	1	3	7	Q66HD0	Q66HD0 [435-448]		0	1485.75	0.633	0.408	0.879	1		1	86.7	55.9	#DIV/0!	#DIV/0!	#DIV/0!		High	High	Not Found	High	High	High	High	High	High	0.0001717	1.609e-05	4.14	37.31
	FALSE	High	[R].KEAESSPFVER.[L]		0.00808689	0.000525666	1	3	6	Q66HD0	Q66HD0 [547-557]		1	1278.63	0.794	0.757	1.584	1		1	76.8	73.2	#DIV/0!	#DIV/0!	#DIV/0!		High	High	Not Found	High	High	High	High	Peak Found	High	0.0001717	0.0009181	2.96	20.93
	FALSE	High	[K].LGVIEDHSNR.[T]		0.0106045	0.000525666	1	3	10	Q66HD0	Q66HD0 [494-503]		0	1139.58	2.263	1.037	4.717	1	1	1	100.4	46	#DIV/0!	#DIV/0!	#DIV/0!		High	High	Peak Found	Peak Found	High	High	High	Peak Found	High	0.0001717	0.001332	2.85	19.75
	FALSE	High	[R].LISLTDENALAGNEELTVK.[I]		8.66135e-05	0.000525666	1	3	5	Q66HD0	Q66HD0 [117-135]		0	2030.07	0.01	0.418	0.795			1		75.6	#DIV/0!	#DIV/0!	#DIV/0!		Not Found	Not Found	Not Found	High	High	High	High	High	High	0.0001717	1.869e-06	4.45	43.74
	FALSE	High	[K].NLLHVTDTGVGMTR.[E]	1xOxidation [M12]	0.00566597	0.000525666	1	3	3	Q66HD0	Q66HD0 [143-156]		0	1529.77	0.301	0.462	0.94	0.641372	1	1	44.5	68.4	#DIV/0!	#DIV/0!	#DIV/0!		Peak Found	High	Peak Found	Peak Found	High	Peak Found	Peak Found	Peak Found	High	0.0001717	0.0005646	3.7	27.99
	FALSE	High	[K].SGTSEFLNK.[M]		0.0829769	0.00194483	1	3	5	Q66HD0	Q66HD0 [169-177]		0	982.484	3.776	0.88	3.559	1	1	1	163.9	38.2	#DIV/0!	#DIV/0!	#DIV/0!		High	High	Peak Found	High	High	High	Peak Found	Peak Found	High	0.0006115	0.02298	2.75	23.85
	FALSE	High	[R].SGYLLPDTK.[A]		0.0549763	0.000525666	1	2	5	Q66HD0	Q66HD0 [725-733]		0	993.525	1.069	0.724	1.207	1	1	1	106.9	72.4	#DIV/0!	#DIV/0!	#DIV/0!		High	High	Peak Found	Peak Found	High	High	Peak Found	High	High	0.0001717	0.01287	2.63	29.66
	FALSE	High	[K].SILFVPTSAPR.[G]		0.042191	0.000525666	1	3	2	Q66HD0	Q66HD0 [385-395]		0	1187.68	0.74	0.306	0.921	1	1	1	99.7	41.3	#DIV/0!	#DIV/0!	#DIV/0!		Peak Found	Peak Found	Peak Found	Peak Found	High	High	Peak Found	Peak Found	High	0.0001717	0.008933	2.48	38.81
	FALSE	High	[R].TDDEVVQREEEAIQLDGLNASQIR.[E]		0.000131429	0.000525666	1	3	5	Q66HD0	Q66HD0 [44-67]		1	2728.34	0.01	0.331	0.949			1		58.1	#DIV/0!	#DIV/0!	#DIV/0!		High	Not Found	Not Found	High	High	High	High	Peak Found	High	0.0001717	3.284e-06	5.36	44.06
	FALSE	High	[K].TETVEEPLEEDETAQEEKEEADDEAAVEEEEEEKKPK.[T]		0.000473276	0.000525666	1	3	6	Q66HD0	Q66HD0 [286-322]		2	4290.88	0.043	0.823	1.288	0.408006		1	5.5	104.3	#DIV/0!	#DIV/0!	#DIV/0!		Peak Found	High	Not Found	High	High	High	High	Peak Found	High	0.0001717	1.903e-05	4.73	33.91
High	Master Protein	F1LMV6	Desmoplakin OS=Rattus norvegicus OX=10116 GN=Dsp PE=1 SV=1	0	77.598	11	24	39	24	332.2	133.03	24	cell differentiation;cell organization and biogenesis;metabolic process;regulation of biological process;response to stimulus	cytoskeleton;membrane;nucleus	catalytic activity;motor activity;protein binding;RNA binding;structural molecule activity	Pf00681, Pf01576, Pf02463, Pf04111, Pf04156, Pf05483, Pf05557, Pf05622, Pf06637, Pf06705, Pf07888, Pf10174, Pf12128, Pf13166	306871	ENSRNOG00000013928.6	Dsp	Formation of the cornified envelope; Neutrophil degranulation	Arrhythmogenic right ventricular cardiomyopathy (ARVC)	0	1.35583	1.71192	5.03348	14.1	34.8	43.3	23	52.7	518.6	75.9	37.6	High	High	High	High	High	High	High	High
	Checked	Confidence	Annotated Sequence	Modifications	Qvality PEP	Qvality q-value	# Protein Groups	# Proteins	# PSMs	Master Protein Accessions	Positions in Master Proteins	Modifications in Master Proteins	# Missed Cleavages	Theo. MH+ [Da]	Abundance Ratio: (controle CARD445) / (remplissage)	Abundance Ratio: (LPS) / (remplissage)	Abundance Ratio: (NButGT) / (remplissage)	Abundance Ratio Adj. P-Value: (controle CARD445) / (remplissage)	Abundance Ratio Adj. P-Value: (LPS) / (remplissage)	Abundance Ratio Adj. P-Value: (NButGT) / (remplissage)	Abundances (Grouped): controle CARD445	Abundances (Grouped): LPS	#DIV/0!	#DIV/0!	#DIV/0!	Quan Info	Found in Sample: [S71] F71: Sample, 1, controle CARD445	Found in Sample: [S81] F81: Sample, 2, controle CARD445	Found in Sample: [S51] F51: Sample, 5, LPS	Found in Sample: [S52] F52: Sample, 6, LPS	Found in Sample: [S47] F47: Sample, 1, NButGT	Found in Sample: [S48] F48: Sample, 2, NButGT	Found in Sample: [S49] F49: Sample, 3, remplissage	Found in Sample: [S50] F50: Sample, 4, remplissage	Confidence (by Search Engine): Sequest HT	Percolator q-Value (by Search Engine): Sequest HT	Percolator PEP (by Search Engine): Sequest HT	XCorr (by Search Engine): Sequest HT	Top Apex RT [min]
	FALSE	High	[K].AFIGFEGVK.[G]		0.0883691	0.00194483	1	1	1	F1LMV6	F1LMV6 [2701-2709]		0	967.525	100		100				322.8		#DIV/0!	#DIV/0!	#DIV/0!		Not Found	High	Not Found	Not Found	Peak Found	Not Found	Not Found	Not Found	High	0.0006115	0.02507	2.09	37.11
	FALSE	High	[R].ALLQAILQTEDMLK.[V]		0.00223617	0.000525666	1	1	1	F1LMV6	F1LMV6 [779-792]		0	1586.88			100						#DIV/0!	#DIV/0!	#DIV/0!		Not Found	Not Found	Not Found	Not Found	Not Found	High	Not Found	Not Found	High	0.0001717	0.0001577	3.79	51.09
	FALSE	High	[R].ALLQAILQTEDMLK.[V]	1xOxidation [M12]	0.00716846	0.000525666	1	1	1	F1LMV6	F1LMV6 [779-792]		0	1602.88	0.01	0.924	2.817		1	1		78	#DIV/0!	#DIV/0!	#DIV/0!		Not Found	Not Found	Peak Found	Peak Found	Peak Found	High	Peak Found	Peak Found	High	0.0001717	0.0007796	3.65	49.66
	FALSE	High	[K].AITGFDDPFSGK.[T]		0.0142389	0.000525666	1	1	2	F1LMV6	F1LMV6 [2099-2110]		0	1254.6	2.603	0.01	3.655				143.4		#DIV/0!	#DIV/0!	#DIV/0!		Not Found	High	Not Found	Not Found	Peak Found	High	Not Found	Peak Found	High	0.0001717	0.001986	2.57	40.59
	FALSE	High	[R].AVTGYNDPETGNIISLFQAMNK.[E]	1xOxidation [M20]	0.0265474	0.000525666	1	1	2	F1LMV6	F1LMV6 [2342-2363]		0	2399.15	0.774	0.01	3.062				64		#DIV/0!	#DIV/0!	#DIV/0!		Not Found	High	Not Found	Not Found	Not Found	High	Peak Found	Not Found	High	0.0001717	0.004695	4.28	49.14
	FALSE	High	[K].ENAAYFQFFEEAQSTEAYLK.[G]		0.000124471	0.000525666	1	1	1	F1LMV6	F1LMV6 [381-400]		0	2386.09		100	100					43.6	#DIV/0!	#DIV/0!	#DIV/0!		Not Found	Not Found	Peak Found	Not Found	Not Found	High	Not Found	Not Found	High	0.0001717	3.071e-06	4.87	50.5
	FALSE	High	[K].GFFDPNTEENLTYLQLK.[E]		0.0010382	0.000525666	1	1	1	F1LMV6	F1LMV6 [2421-2437]		0	2028.99			100						#DIV/0!	#DIV/0!	#DIV/0!		Not Found	Not Found	Not Found	Not Found	Peak Found	High	Not Found	Not Found	High	0.0001717	5.541e-05	3.61	49.43
	FALSE	High	[K].GLIDYETFK.[E]		0.133889	0.00456208	1	1	1	F1LMV6	F1LMV6 [2493-2501]		0	1085.55	0.01	0.558	2.025		1	1		62.3	#DIV/0!	#DIV/0!	#DIV/0!		Not Found	Not Found	Peak Found	Peak Found	Peak Found	High	Peak Found	Peak Found	High	0.001418	0.04515	2.52	38.54
	FALSE	High	[R].GYFNEELSEILSDPSDDTK.[G]		0.00464297	0.000525666	1	1	2	F1LMV6	F1LMV6 [2402-2420]		0	2158.97	0.01	0.631	10.86					20.2	#DIV/0!	#DIV/0!	#DIV/0!		Not Found	Not Found	Not Found	Peak Found	Not Found	High	Peak Found	Peak Found	High	0.0001717	0.0004303	4.01	50.48
	FALSE	High	[K].IEVLEEELR.[L]		0.0576095	0.000525666	1	1	2	F1LMV6	F1LMV6 [1041-1049]		0	1129.61	0.413	0.469	2.034	1	1	1	42.2	47.9	#DIV/0!	#DIV/0!	#DIV/0!		Peak Found	Peak Found	Peak Found	Peak Found	Peak Found	High	Peak Found	High	High	0.0001717	0.01372	2.86	35.95
	FALSE	High	[K].IGLVRPGTALELLEAQAATGFIVDPVSNLR.[L]		1.95842e-05	0.000525666	1	1	1	F1LMV6	F1LMV6 [2287-2316]		0	3120.74			100						#DIV/0!	#DIV/0!	#DIV/0!		Not Found	Not Found	Not Found	Not Found	Not Found	High	Not Found	Not Found	High	0.0001717	2.436e-07	6.02	51.69
	FALSE	High	[K].LGIYEAMK.[I]	1xOxidation [M7]	0.123921	0.00414524	1	1	1	F1LMV6	F1LMV6 [2279-2286]		0	940.481	0.74	0.853	2.349	1	1	1	59.9	69	#DIV/0!	#DIV/0!	#DIV/0!		Peak Found	High	Peak Found	Peak Found	Peak Found	Peak Found	Peak Found	Peak Found	High	0.001291	0.04055	2.03	25.64
	FALSE	High	[R].LLEAQIATGGIIDPK.[E]		0.00601829	0.000525666	1	1	7	F1LMV6	F1LMV6 [2374-2388]		0	1538.88	0.451	0.606	2.452		1	1	40	53.7	#DIV/0!	#DIV/0!	#DIV/0!		Not Found	Peak Found	High	High	High	High	High	High	High	0.0001717	0.000613	4.43	40.73
	FALSE	High	[R].LLQLQEQMR.[A]	1xOxidation [M8]	0.0930221	0.00194483	1	1	1	F1LMV6	F1LMV6 [151-159]		0	1174.62	1.187	1.208	1.964	1		1	88.6	90.2	#DIV/0!	#DIV/0!	#DIV/0!		Peak Found	Peak Found	Peak Found	Not Found	Peak Found	High	Peak Found	Peak Found	High	0.0006115	0.02686	2.42	27
	FALSE	High	[R].LNDSILQATEQR.[R]		0.00335142	0.000525666	1	1	2	F1LMV6	F1LMV6 [1263-1274]		0	1387.72	0.656	1.184	8.465	1	1		23.2	41.9	#DIV/0!	#DIV/0!	#DIV/0!		Peak Found	High	Peak Found	Peak Found	Not Found	High	Peak Found	Peak Found	High	0.0001717	0.0002755	4.13	32.56
	FALSE	High	[R].LPVEEAYK.[R]		0.15937	0.00881224	1	1	1	F1LMV6	F1LMV6 [2317-2324]		0	948.504									#DIV/0!	#DIV/0!	#DIV/0!	No Quan Values	Not Found	Not Found	Not Found	Not Found	Not Found	High	Not Found	Not Found	High	0.002989	0.05844	1.62
	FALSE	High	[R].LQSLTENLTK.[E]		0.0549763	0.000525666	1	1	1	F1LMV6	F1LMV6 [1713-1722]		0	1146.64	0.577	0.916	3.964				35.7	56.7	#DIV/0!	#DIV/0!	#DIV/0!		Peak Found	Peak Found	Peak Found	Peak Found	Peak Found	High	Peak Found	Not Found	High	0.0001717	0.01288	3.03	28.73
	FALSE	High	[K].ITNLTQQLEQASIVK.[K]		0.000261761	0.000525666	1	1	1	F1LMV6	F1LMV6 [1619-1633]		0	1685.94	0.53	0.531	2.669		1	1	44.8	44.9	#DIV/0!	#DIV/0!	#DIV/0!		Not Found	Peak Found	Peak Found	Peak Found	Peak Found	High	Peak Found	Peak Found	High	0.0001717	8.432e-06	4.78	41.55
	FALSE	High	[R].LTYEIEDEK.[R]		0.109598	0.00370796	1	1	1	F1LMV6	F1LMV6 [1121-1129]		0	1139.55	0.01	0.01	1.202						#DIV/0!	#DIV/0!	#DIV/0!		Not Found	Not Found	Not Found	Not Found	Peak Found	High	Peak Found	Not Found	High	0.00116	0.03405	2.47	27.95
	FALSE	High	[R].LTYEIEDEKR.[R]		0.0658689	0.00105272	1	1	2	F1LMV6	F1LMV6 [1121-1130]		1	1295.65	0.324	0.962	4.884	1	1	1	18.1	53.7	#DIV/0!	#DIV/0!	#DIV/0!		Peak Found	Peak Found	Peak Found	Peak Found	Peak Found	High	Peak Found	Peak Found	High	0.0003371	0.01651	2.9	24.14
	FALSE	High	[R].QLQNIIQATSR.[E]		0.00347505	0.000525666	1	1	3	F1LMV6	F1LMV6 [278-288]		0	1271.71	0.72	0.688	2.351	1	1	1	60.5	57.8	#DIV/0!	#DIV/0!	#DIV/0!		High	High	Peak Found	Peak Found	Peak Found	High	Peak Found	Peak Found	High	0.0001717	0.0002879	3.22	30.87
	FALSE	High	[R].RQDSLESMKFGDSNTVMR.[F]	2xOxidation [M8; M17]	0.0607162	0.000525666	1	1	1	F1LMV6	F1LMV6 [915-932]		2	2132.97	100						400		#DIV/0!	#DIV/0!	#DIV/0!		Not Found	High	Not Found	Not Found	Not Found	Not Found	Not Found	Not Found	High	0.0001717	0.01479	3.08	22.32
	FALSE	High	[K].SAIYQLEEEYENLLK.[A]		0.00101341	0.000525666	1	1	1	F1LMV6	F1LMV6 [253-267]		0	1841.92	0.01	0.647	3.613		1	1		49.2	#DIV/0!	#DIV/0!	#DIV/0!		Not Found	Not Found	Peak Found	Peak Found	Peak Found	High	Peak Found	Peak Found	High	0.0001717	5.351e-05	4.33	50.76
	FALSE	High	[K].SVQNDSQALAEVLNQLK.[D]		0.0019579	0.000525666	1	1	1	F1LMV6	F1LMV6 [718-734]		0	1856.97	0.01	0.01	2.246			1			#DIV/0!	#DIV/0!	#DIV/0!		Not Found	Not Found	Not Found	Not Found	Peak Found	High	Peak Found	Peak Found	High	0.0001717	0.0001324	3.91	49.88
	FALSE	High	[R].VVIVDPETNK.[E]		0.0288581	0.000525666	1	1	1	F1LMV6	F1LMV6 [2473-2482]		0	1113.62	0.01	0.625	4.001			1		44.4	#DIV/0!	#DIV/0!	#DIV/0!		Not Found	Not Found	Peak Found	Not Found	Peak Found	High	Peak Found	Peak Found	High	0.0001717	0.005273	2.88	26.07
High	Master Protein	P34058	Heat shock protein HSP 90-beta OS=Rattus norvegicus OX=10116 GN=Hsp90ab1 PE=1 SV=4	0	76.788	36	23	111	12	83.2	351.98	23	cell organization and biogenesis;metabolic process;regulation of biological process;response to stimulus	cell surface;cytoplasm;cytosol;extracellular;membrane;mitochondrion;nucleus	enzyme regulator activity;nucleotide binding;protein binding;RNA binding	Pf00183, Pf02518, Pf13589	301252	ENSRNOG00000019834.6	Hsp90ab1	HSP90 chaperone cycle for steroid hormone receptors (SHR); Aryl hydrocarbon receptor signalling; Regulation of actin dynamics for phagocytic cup formation; Neutrophil degranulation; The role of GTSE1 in G2/M progression after G2 checkpoint; The NLRP3 inflammasome; Attenuation phase; Sema3A PAK dependent Axon repulsion; HSF1 activation	Antigen processing and presentation; Prostate cancer; Estrogen signaling pathway; Protein processing in endoplasmic reticulum; PI3K-Akt signaling pathway; Progesterone-mediated oocyte maturation; Pathways in cancer; NOD-like receptor signaling pathway	10	0.572692	2.15734	1.30649	85.4	95.5	38.5	65.1	174	118	139.2	84.3	High	High	High	High	High	High	High	High
	Checked	Confidence	Annotated Sequence	Modifications	Qvality PEP	Qvality q-value	# Protein Groups	# Proteins	# PSMs	Master Protein Accessions	Positions in Master Proteins	Modifications in Master Proteins	# Missed Cleavages	Theo. MH+ [Da]	Abundance Ratio: (controle CARD445) / (remplissage)	Abundance Ratio: (LPS) / (remplissage)	Abundance Ratio: (NButGT) / (remplissage)	Abundance Ratio Adj. P-Value: (controle CARD445) / (remplissage)	Abundance Ratio Adj. P-Value: (LPS) / (remplissage)	Abundance Ratio Adj. P-Value: (NButGT) / (remplissage)	Abundances (Grouped): controle CARD445	Abundances (Grouped): LPS	#DIV/0!	#DIV/0!	#DIV/0!	Quan Info	Found in Sample: [S71] F71: Sample, 1, controle CARD445	Found in Sample: [S81] F81: Sample, 2, controle CARD445	Found in Sample: [S51] F51: Sample, 5, LPS	Found in Sample: [S52] F52: Sample, 6, LPS	Found in Sample: [S47] F47: Sample, 1, NButGT	Found in Sample: [S48] F48: Sample, 2, NButGT	Found in Sample: [S49] F49: Sample, 3, remplissage	Found in Sample: [S50] F50: Sample, 4, remplissage	Confidence (by Search Engine): Sequest HT	Percolator q-Value (by Search Engine): Sequest HT	Percolator PEP (by Search Engine): Sequest HT	XCorr (by Search Engine): Sequest HT	Top Apex RT [min]
	FALSE	High	[K].ADLINNLGTIAK.[S]		0.00426677	0.000525666	2	3	7	P34058; P82995	P34058 [96-107]; P82995 [101-112]		0	1242.71	0.921	0.404	0.954	1	1	1	112.3	49.3	#DIV/0!	#DIV/0!	#DIV/0!	Shared	High	High	Peak Found	High	High	High	High	High	High	0.0001717	0.0003834	3.56	38.43
	FALSE	High	[R].APFDLFENK.[K]		0.0572738	0.000525666	1	2	7	P34058	P34058 [339-347]		0	1080.54	0.782	0.49	1.397	1	1	1	85.2	53.4	#DIV/0!	#DIV/0!	#DIV/0!		High	High	High	High	High	Peak Found	High	High	High	0.0001717	0.0136	2.33	41.79
	FALSE	High	[K].EDQTEYLEER.[R]		0.00543167	0.000525666	2	3	7	P34058; P82995	P34058 [187-196]; P82995 [192-201]		0	1311.57	0.313	0.76	1.641	0.641372		1	33.7	81.9	#DIV/0!	#DIV/0!	#DIV/0!	Shared	High	High	Not Found	High	High	High	High	High	High	0.0001717	0.0005313	3.45	26.54
	FALSE	High	[K].EGLELPEDEEEK.[K]		0.00274592	0.000525666	2	3	5	P34058; P82995	P34058 [539-550]; P82995 [548-559]		0	1416.64	0.727	0.355	1.51	1	1	1	80.9	39.5	#DIV/0!	#DIV/0!	#DIV/0!	Shared	High	High	Peak Found	Peak Found	High	High	High	Peak Found	High	0.0001717	0.0002096	3.51	31.35
	FALSE	High	[K].EGLELPEDEEEKKK.[MQ]		0.112085	0.00370796	2	3	1	P34058; P82995	P34058 [539-552]; P82995 [548-561]		2	1672.83	0.837	0.384	2.215	1	1	1	75.5	34.6	#DIV/0!	#DIV/0!	#DIV/0!	Shared	Peak Found	Peak Found	Peak Found	Peak Found	Peak Found	High	Peak Found	Peak Found	High	0.00116	0.03505	2.56	23.4
	FALSE	High	[R].ELISNASDALDK.[I]		0.00179913	0.000525666	2	4	7	Q66HD0; P34058	Q66HD0 [103-114]; P34058 [42-53]		0	1275.64	0.401	0.366	1.257	0.641372	1	1	53	48.4	#DIV/0!	#DIV/0!	#DIV/0!	Shared	High	High	High	High	Peak Found	High	High	Peak Found	High	0.0001717	0.0001177	3.27	30.56
	FALSE	High	[R].ELISNASDALDKIR.[LY]		0.000424496	0.000525666	2	4	6	Q66HD0; P34058	Q66HD0 [103-116]; P34058 [42-55]		1	1544.83	2.008	0.506	0.653	1	1	1	192.8	48.6	#DIV/0!	#DIV/0!	#DIV/0!	Shared	High	High	Peak Found	High	Peak Found	Peak Found	Peak Found	High	High	0.0001717	1.629e-05	4.88	35.85
	FALSE	High	[K].EQVANSAFVER.[V]		0.00549761	0.000525666	1	2	6	P34058	P34058 [492-502]		0	1249.62	0.892	0.649	1.392	1	1	1	90.7	66	#DIV/0!	#DIV/0!	#DIV/0!		Peak Found	Peak Found	Peak Found	High	High	Peak Found	High	High	High	0.0001717	0.00054	3.63	25.65
	FALSE	High	[K].FYEAFSK.[N]		0.128819	0.00456208	1	2	2	P34058	P34058 [429-435]		0	891.425	0.467	0.471	0.987	1	1		63.9	64.4	#DIV/0!	#DIV/0!	#DIV/0!		High	High	Peak Found	Peak Found	Not Found	Peak Found	Peak Found	Peak Found	High	0.001418	0.0429	2.15	28.75
	FALSE	High	[R].GVVDSEDIPLNLSR.[E]		0.000584751	0.000525666	3	4	11	Q5XHZ0; P34058; P82995	Q5XHZ0 [391-404]; P34058 [379-392]; P82995 [388-401]		0	1513.79	0.286	0.362	0.98	0.58244	1	1	43.5	55	#DIV/0!	#DIV/0!	#DIV/0!	Shared	High	High	Peak Found	High	High	High	High	High	High	0.0001717	2.522e-05	3.92	39.81
	FALSE	High	[K].HSQFIGYPITLYLEK.[E]		0.0636115	0.000525666	1	2	1	P34058	P34058 [205-219]		0	1808.96			100						#DIV/0!	#DIV/0!	#DIV/0!		Not Found	Not Found	Not Found	Not Found	High	Not Found	Not Found	Not Found	High	0.0001717	0.01578	2.9	46.6
	FALSE	High	[K].IDIIPNPQER.[T]		0.0211545	0.000525666	1	2	8	P34058	P34058 [73-82]		0	1194.65	1.088	0.439	1.047	1	1	1	121.8	49.1	#DIV/0!	#DIV/0!	#DIV/0!		High	High	High	Peak Found	High	High	High	High	High	0.0001717	0.003423	3.19	33.71
	FALSE	High	[K].LGLGIDEDEVTAEEPSAAVPDEIPPLEGDEDASR.[M]		0.13025	0.00456208	1	2	2	P34058	P34058 [686-719]		0	3535.64									#DIV/0!	#DIV/0!	#DIV/0!	No Quan Values	Not Found	Not Found	Not Found	Not Found	Not Found	High	Not Found	High	High	0.001418	0.04367	5.08
	FALSE	High	[K].LGIHEDSTNR.[R]		0.0328942	0.000525666	1	2	1	P34058	P34058 [439-448]		0	1141.56	100		100				377.6		#DIV/0!	#DIV/0!	#DIV/0!		Not Found	High	Not Found	Not Found	Not Found	Peak Found	Not Found	Not Found	High	0.0001717	0.006309	1.98	17.9
	FALSE	High	[R].NPDDITQEEYGEFYK.[S]		8.87329e-05	0.000525666	1	2	10	P34058	P34058 [292-306]		0	1847.8	0.545	0.475	1.324	1	1	1	65.2	56.8	#DIV/0!	#DIV/0!	#DIV/0!		High	High	High	High	High	High	High	High	High	0.0001717	1.928e-06	4.32	38.1
	FALSE	High	[R].RAPFDLFENK.[K]		0.057947	0.000525666	1	2	2	P34058	P34058 [338-347]		1	1236.64	2.248	0.01	2.349	1		1	160.7		#DIV/0!	#DIV/0!	#DIV/0!		High	Peak Found	Not Found	Not Found	High	Peak Found	Peak Found	Peak Found	High	0.0001717	0.01381	3.48	36.68
	FALSE	High	[K].SLTNDWEDHLAVK.[H]		0.0572738	0.000525666	1	2	1	P34058	P34058 [307-319]		0	1527.74	0.203	0.01	1.686			1	28.1		#DIV/0!	#DIV/0!	#DIV/0!		Not Found	Peak Found	Not Found	Not Found	Peak Found	High	Peak Found	Peak Found	High	0.0001717	0.01361	2.43	35.66
	FALSE	High	[K].SIYYITGESK.[E]		0.0299079	0.000525666	1	2	6	P34058	P34058 [482-491]		0	1160.58	0.951	0.62	1.511	1	1	1	93.2	60.8	#DIV/0!	#DIV/0!	#DIV/0!		High	High	Peak Found	High	High	High	High	Peak Found	High	0.0001717	0.005552	2.47	30.23
	FALSE	High	[R].TLTLVDTGIGMTK.[A]	1xOxidation [M11]	0.00442412	0.000525666	2	3	11	P34058; P82995	P34058 [83-95]; P82995 [88-100]		0	1365.73	1.092	0.309	0.792	1	1	1	136.8	38.7	#DIV/0!	#DIV/0!	#DIV/0!	Shared	High	High	High	High	High	High	High	High	High	0.0001717	0.0004034	3.44	35.73
	FALSE	High	[K].VILHLKEDQTEYLEER.[R]		0.0530775	0.000525666	2	3	1	P34058; P82995	P34058 [181-196]; P82995 [186-201]		1	2015.04									#DIV/0!	#DIV/0!	#DIV/0!	No Quan Values	Not Found	Not Found	Not Found	High	Not Found	Not Found	Not Found	Not Found	High	0.0001717	0.0123	2.59
	FALSE	High	[R].YESLTDPSKLDSGK.[E]		0.0286867	0.000525666	2	4	2	P34058; P82995	P34058 [56-69]; P82995 [61-74]		1	1539.75	2.805	0.712	1.837	1	1	1	176.6	44.8	#DIV/0!	#DIV/0!	#DIV/0!	Shared	Peak Found	High	Peak Found	High	Peak Found	Peak Found	Peak Found	Peak Found	High	0.0001717	0.005214	2.53	26.91
	FALSE	High	[R].YHTSQSGDEMTSLSEYVSR.[M]		0.0170494	0.000525666	1	2	1	P34058	P34058 [457-475]		0	2176.95			100						#DIV/0!	#DIV/0!	#DIV/0!		Not Found	Not Found	Not Found	Not Found	High	Peak Found	Not Found	Not Found	High	0.0001717	0.002558	4.01	34.89
	FALSE	High	[R].YHTSQSGDEMTSLSEYVSR.[M]	1xOxidation [M10]	9.42609e-05	0.000525666	1	2	9	P34058	P34058 [457-475]		0	2192.94	1.114	0.628	1.548	1	1	1	103.9	58.6	#DIV/0!	#DIV/0!	#DIV/0!		High	High	High	High	High	High	High	High	High	0.0001717	2.091e-06	4.58	28.95
	FALSE	High	[K].YIDQEELNK.[T]		0.0349071	0.000525666	2	3	6	P34058; P82995	P34058 [276-284]; P82995 [285-293]		0	1151.56	5.066	2.184	6.692	1	1	1	135.6	58.5	#DIV/0!	#DIV/0!	#DIV/0!	Shared	High	High	High	High	Peak Found	High	High	Peak Found	High	0.0001717	0.006837	2.55	23.94
High	Master Protein	Q03626	Murinoglobulin-1 OS=Rattus norvegicus OX=10116 GN=Mug1 PE=2 SV=1	0	76.652	21	20	56	11	165.2	193.51	20	defense response;regulation of biological process;response to stimulus	extracellular	enzyme regulator activity	Pf00207, Pf01835, Pf07677, Pf07678, Pf07703, Pf10569, Pf11974, Pf13249	497794		Mug1			0	1.31769	1.67951	0.733403	68.1	61.9	123.4	47.9	107.1	103.9	169.4	118.3	High	High	High	High	High	High	High	High
	Checked	Confidence	Annotated Sequence	Modifications	Qvality PEP	Qvality q-value	# Protein Groups	# Proteins	# PSMs	Master Protein Accessions	Positions in Master Proteins	Modifications in Master Proteins	# Missed Cleavages	Theo. MH+ [Da]	Abundance Ratio: (controle CARD445) / (remplissage)	Abundance Ratio: (LPS) / (remplissage)	Abundance Ratio: (NButGT) / (remplissage)	Abundance Ratio Adj. P-Value: (controle CARD445) / (remplissage)	Abundance Ratio Adj. P-Value: (LPS) / (remplissage)	Abundance Ratio Adj. P-Value: (NButGT) / (remplissage)	Abundances (Grouped): controle CARD445	Abundances (Grouped): LPS	#DIV/0!	#DIV/0!	#DIV/0!	Quan Info	Found in Sample: [S71] F71: Sample, 1, controle CARD445	Found in Sample: [S81] F81: Sample, 2, controle CARD445	Found in Sample: [S51] F51: Sample, 5, LPS	Found in Sample: [S52] F52: Sample, 6, LPS	Found in Sample: [S47] F47: Sample, 1, NButGT	Found in Sample: [S48] F48: Sample, 2, NButGT	Found in Sample: [S49] F49: Sample, 3, remplissage	Found in Sample: [S50] F50: Sample, 4, remplissage	Confidence (by Search Engine): Sequest HT	Percolator q-Value (by Search Engine): Sequest HT	Percolator PEP (by Search Engine): Sequest HT	XCorr (by Search Engine): Sequest HT	Top Apex RT [min]
	FALSE	High	[R].DMGLTAFTNLK.[I]	1xOxidation [M2]	0.0756828	0.00194483	1	4	1	Q03626	Q03626 [672-682]		0	1226.61	100	100	100				308.9	36.4	#DIV/0!	#DIV/0!	#DIV/0!		High	Peak Found	Peak Found	Not Found	Peak Found	Peak Found	Not Found	Not Found	High	0.0006115	0.02022	2.74	40.04
	FALSE	High	[R].DTEELTYSVPYGR.[E]		0.00173508	0.000525666	1	6	7	Q03626	Q03626 [650-662]		0	1529.71	0.992	0.671	0.906	1	1	1	111.2	75.2	#DIV/0!	#DIV/0!	#DIV/0!		High	High	High	High	High	High	High	Peak Found	High	0.0001717	0.0001122	3.29	36.99
	FALSE	High	[K].ESVVFVQTDKPVYKPGQSVK.[F]		0.000588296	0.000525666	1	2	7	Q03626	Q03626 [126-145]		0	2235.2	0.01	0.719	1.165		1	1		99.7	#DIV/0!	#DIV/0!	#DIV/0!		High	High	High	Peak Found	High	High	High	High	High	0.0001717	2.561e-05	4.78	28.87
	FALSE	High	[K].FSIDTSSISGYSLNIK.[V]		0.0215377	0.000525666	1	5	1	Q03626	Q03626 [405-420]		0	1731.88	0.01	0.107	0.12					34.8	#DIV/0!	#DIV/0!	#DIV/0!		Not Found	Not Found	Not Found	Peak Found	Not Found	Peak Found	High	Not Found	High	0.0001717	0.003511	4.49	46.91
	FALSE	High	[R].GGEFEMMPLGVNK.[S]	2xOxidation [M6; M7]	0.00187684	0.000525666	1	2	2	Q03626	Q03626 [710-722]		0	1440.65	1.728	0.699	1.012	1	1		155.7	63	#DIV/0!	#DIV/0!	#DIV/0!		High	High	Peak Found	Peak Found	Peak Found	Not Found	Peak Found	Peak Found	High	0.0001717	0.0001241	3.06	28.72
	FALSE	High	[R].HAEEHHTAYAVYSLSK.[S]		0.000456423	0.000525666	1	4	1	Q03626	Q03626 [439-454]		0	1842.88	100						400		#DIV/0!	#DIV/0!	#DIV/0!		High	Peak Found	Not Found	Not Found	Not Found	Not Found	Not Found	Not Found	High	0.0001717	1.807e-05	4.33	21.67
	FALSE	High	[R].HGIPFFVK.[VI]		0.0439712	0.000525666	2	10	1	Q03626; P14046	Q03626 [359-366]; P14046 [359-366]		0	944.535	100						400		#DIV/0!	#DIV/0!	#DIV/0!	Shared	High	Peak Found	Not Found	Not Found	Not Found	Not Found	Not Found	Not Found	High	0.0001717	0.009449	3	32.49
	FALSE	High	[R].LPSSEEEESLDINIEGAK.[H]		4.0936e-06	0.000525666	2	9	2	Q03626; P14046	Q03626 [94-111]; P14046 [94-111]		0	1959.94	100		100				243.5		#DIV/0!	#DIV/0!	#DIV/0!	Shared	High	High	Not Found	Not Found	Peak Found	Peak Found	Not Found	Not Found	High	0.0001717	2.885e-08	4.82	38.88
	FALSE	High	[R].LTAQPAPSPEDLALSMGTIK.[W]	1xOxidation [M16]	6.13729e-05	0.000525666	2	7	5	Q03626; P14046	Q03626 [1230-1249]; P14046 [1220-1239]		0	2056.06	1.335	3.029	0.777	1	1	1	87	197.3	#DIV/0!	#DIV/0!	#DIV/0!	Shared	High	High	High	Peak Found	Peak Found	High	High	Peak Found	High	0.0001717	1.16e-06	4	39.04
	FALSE	High	[R].LVDIKGDPIPNEQVFIK.[A]		0.0110608	0.000525666	1	6	2	Q03626	Q03626 [369-385]		1	1925.07	1.9	0.89	1.047	1	1	1	157.1	73.6	#DIV/0!	#DIV/0!	#DIV/0!		High	Peak Found	Peak Found	High	Peak Found	Peak Found	Peak Found	Peak Found	High	0.0001717	0.001411	3.8	40.56
	FALSE	High	[K].MLSGFIPLKPTVK.[K]	1xOxidation [M1]	0.0260764	0.000525666	2	10	3	Q03626; P14046	Q03626 [1398-1410]; P14046 [1388-1400]		0	1446.84	3.624	2.643	0.566	1	1	1	185.1	135	#DIV/0!	#DIV/0!	#DIV/0!	Shared	High	Peak Found	High	Peak Found	Peak Found	Peak Found	Peak Found	Peak Found	High	0.0001717	0.004594	3.13	35.16
	FALSE	High	[K].NKESVVFVQTDKPVYKPGQSVK.[F]		0.00345413	0.000525666	1	2	2	Q03626	Q03626 [124-145]		1	2477.34	100						400		#DIV/0!	#DIV/0!	#DIV/0!		High	High	Not Found	Not Found	Not Found	Not Found	Not Found	Not Found	High	0.0001717	0.0002871	3.52	25.49
	FALSE	High	[K].NLHPLNELFPLAYIEDPK.[M]		0.00170392	0.000525666	2	6	3	Q03626; P14046	Q03626 [154-171]; P14046 [154-171]		0	2123.12	0.01	0.918	1.322		1	1		113.3	#DIV/0!	#DIV/0!	#DIV/0!	Shared	Not Found	Not Found	High	Peak Found	Peak Found	High	High	Peak Found	High	0.0001717	0.0001087	4.1	49.79
	FALSE	High	[K].QQNSHGGFSSTQDTVVALDALSK.[Y]		0.0001439	0.000525666	1	6	5	Q03626	Q03626 [1254-1276]		0	2390.16	0.174	0.366	0.71	0.540804	1	1	30.9	65.1	#DIV/0!	#DIV/0!	#DIV/0!		High	High	High	High	High	Peak Found	Peak Found	Peak Found	High	0.0001717	3.737e-06	4.97	38.7
	FALSE	High	[K].SEGYLYTPQASSAEVEMSAYVVLAR.[L]	1xOxidation [M17]	0.000688383	0.000525666	2	7	1	Q03626; P14046	Q03626 [1205-1229]; P14046 [1195-1219]		0	2737.3	0.01	2.113	0.01					271.5	#DIV/0!	#DIV/0!	#DIV/0!	Shared	Not Found	Not Found	High	Peak Found	Not Found	Not Found	Peak Found	Not Found	High	0.0001717	3.166e-05	4.91	48.82
	FALSE	High	[K].TLMAYAFALAGNQEK.[R]	1xOxidation [M3]	0.0607162	0.000525666	1	4	1	Q03626	Q03626 [1161-1175]		0	1643.81	0.453	0.853	0.492		1		64.7	122	#DIV/0!	#DIV/0!	#DIV/0!		Not Found	Peak Found	High	Peak Found	Peak Found	Not Found	Peak Found	Peak Found	High	0.0001717	0.01478	3.04	42.2
	FALSE	High	[K].TPLVTIQSSGSFSQK.[F]		0.000106372	0.000525666	1	4	3	Q03626	Q03626 [1288-1302]		0	1579.83	0.501	2.31	0.694	1	1	1	44.5	205.1	#DIV/0!	#DIV/0!	#DIV/0!		High	Peak Found	High	Peak Found	High	Peak Found	Peak Found	Peak Found	High	0.0001717	2.464e-06	3.78	33.56
	FALSE	High	[K].VHLSFSPSQSLPASQTHMR.[V]	1xOxidation [M18]	0.0127787	0.000525666	2	7	3	Q03626; P14046	Q03626 [568-586]; P14046 [568-586]		0	2126.04	0.817	1.508	2.895	1	1	1	52.5	97	#DIV/0!	#DIV/0!	#DIV/0!	Shared	High	Peak Found	Peak Found	High	Peak Found	Peak Found	High	Peak Found	High	0.0001717	0.001717	3.28	28.22
	FALSE	High	[K].VLIVEPEGIKK.[E]		0.115912	0.00370796	2	9	3	Q03626; P14046	Q03626 [915-925]; P14046 [905-915]		1	1224.76	2.037	1.099	1.184	1	1	1	153.2	82.6	#DIV/0!	#DIV/0!	#DIV/0!	Shared	High	Peak Found	Peak Found	High	Peak Found	Peak Found	High	Peak Found	High	0.00116	0.03689	2.18	28.05
	FALSE	High	[K].YMVLVPSQLYTETPEK.[I]	1xOxidation [M2]	0.00450495	0.000525666	2	8	3	Q03626; P14046	Q03626 [31-46]; P14046 [31-46]		0	1913.96	0.451	0.767	1.605	1	1		47.2	80.2	#DIV/0!	#DIV/0!	#DIV/0!	Shared	High	High	High	Peak Found	Peak Found	Not Found	Peak Found	Peak Found	High	0.0001717	0.0004113	2.57	41.91
High	Master Protein	D3ZZ68	Synaptopodin 2-like OS=Rattus norvegicus OX=10116 GN=Synpo2l PE=1 SV=1	0	74.364	22	11	74	11	103	289.69	11	regulation of biological process	cytoskeleton;cytosol;nucleus	protein binding	Pf00595	305675	ENSRNOG00000008949.5	Synpo2l			0	1.62205	1.05207	0.819211	64.1	75.6	150.7	75.9	154	41.3	123.9	114.5	High	High	High	High	High	High	High	High
	Checked	Confidence	Annotated Sequence	Modifications	Qvality PEP	Qvality q-value	# Protein Groups	# Proteins	# PSMs	Master Protein Accessions	Positions in Master Proteins	Modifications in Master Proteins	# Missed Cleavages	Theo. MH+ [Da]	Abundance Ratio: (controle CARD445) / (remplissage)	Abundance Ratio: (LPS) / (remplissage)	Abundance Ratio: (NButGT) / (remplissage)	Abundance Ratio Adj. P-Value: (controle CARD445) / (remplissage)	Abundance Ratio Adj. P-Value: (LPS) / (remplissage)	Abundance Ratio Adj. P-Value: (NButGT) / (remplissage)	Abundances (Grouped): controle CARD445	Abundances (Grouped): LPS	#DIV/0!	#DIV/0!	#DIV/0!	Quan Info	Found in Sample: [S71] F71: Sample, 1, controle CARD445	Found in Sample: [S81] F81: Sample, 2, controle CARD445	Found in Sample: [S51] F51: Sample, 5, LPS	Found in Sample: [S52] F52: Sample, 6, LPS	Found in Sample: [S47] F47: Sample, 1, NButGT	Found in Sample: [S48] F48: Sample, 2, NButGT	Found in Sample: [S49] F49: Sample, 3, remplissage	Found in Sample: [S50] F50: Sample, 4, remplissage	Confidence (by Search Engine): Sequest HT	Percolator q-Value (by Search Engine): Sequest HT	Percolator PEP (by Search Engine): Sequest HT	XCorr (by Search Engine): Sequest HT	Top Apex RT [min]
	FALSE	High	[R].AELASSPVPNPDHLESLR.[S]		0.000271427	0.000525666	1	1	12	D3ZZ68	D3ZZ68 [924-941]		0	1931.98	0.567	0.988	0.718	1	1	1	69.3	120.7	#DIV/0!	#DIV/0!	#DIV/0!		High	High	High	High	High	High	High	High	High	0.0001717	8.865e-06	4.04	34.4
	FALSE	High	[R].AGSGIAESQSSGLGGQLSEVSGR.[G]		2.61735e-07	0.000525666	1	1	15	D3ZZ68	D3ZZ68 [365-387]		0	2134.04	0.485	0.572	0.523	1	1	1	75.2	88.6	#DIV/0!	#DIV/0!	#DIV/0!		High	High	High	High	High	High	High	High	High	0.0001717	6.731e-10	5.89	33.89
	FALSE	High	[R].APPPIAYNPLLSPFFPQAAR.[T]		7.18157e-05	0.000525666	1	1	7	D3ZZ68	D3ZZ68 [809-828]		0	2167.17	0.01	0.778	0.616		1	1		130	#DIV/0!	#DIV/0!	#DIV/0!		Not Found	Not Found	High	High	Peak Found	Peak Found	High	High	High	0.0001717	1.437e-06	4.43	51.36
	FALSE	High	[R].FSTPAPQPTAEPLAPTVLAPR.[A]		0.000249407	0.000525666	1	1	11	D3ZZ68	D3ZZ68 [892-912]		0	2161.17	0.631	1.309	0.958	1	1	1	64.7	134.3	#DIV/0!	#DIV/0!	#DIV/0!		High	High	High	High	High	High	High	High	High	0.0001717	7.897e-06	2.96	42.23
	FALSE	High	[R].GLPDGLVNGSTSMVGIPELPR.[L]	1xOxidation [M13]	0.0143247	0.000525666	1	1	1	D3ZZ68	D3ZZ68 [733-753]		0	2125.1	100						400		#DIV/0!	#DIV/0!	#DIV/0!		High	Not Found	Not Found	Not Found	Not Found	Not Found	Not Found	Not Found	High	0.0001717	0.002007	2.41	46.96
	FALSE	High	[R].GVQLFEQQR.[Q]		0.0559499	0.000525666	1	1	6	D3ZZ68	D3ZZ68 [388-396]		0	1104.58	0.919	0.704	0.544	1	1	1	116.1	88.9	#DIV/0!	#DIV/0!	#DIV/0!		High	High	High	High	High	Peak Found	High	Peak Found	High	0.0001717	0.01318	2.68	29.8
	FALSE	High	[K].KVNEALGGTSPAPSPFAASLQGPTPLPSFTTVVPNR.[T]		0.0106045	0.000525666	1	1	3	D3ZZ68	D3ZZ68 [494-529]		1	3605.9	0.01	0.925	1.489					108.4	#DIV/0!	#DIV/0!	#DIV/0!		Not Found	Not Found	Not Found	Peak Found	High	Not Found	High	High	High	0.0001717	0.001325	4.59	48.57
	FALSE	High	[R].NSARPEAPGTAAPEPASAR.[E]		0.000101351	0.000525666	1	1	9	D3ZZ68	D3ZZ68 [592-610]		0	1849.92	0.97	1.255	0.844	1	1	1	95.3	123.4	#DIV/0!	#DIV/0!	#DIV/0!		High	High	High	Peak Found	High	High	High	High	High	0.0001717	2.301e-06	4.53	19.79
	FALSE	High	[K].NSPNPELLSLVQNLDEKPR.[A]		9.59821e-06	0.000525666	1	1	8	D3ZZ68	D3ZZ68 [646-664]		0	2163.14	0.17	0.722	0.554	1	1	1	27.8	118.1	#DIV/0!	#DIV/0!	#DIV/0!		High	Peak Found	High	High	High	High	High	High	High	0.0001717	9.196e-08	5.46	45.5
	FALSE	High	[R].SGTTSVIFRPVAPK.[K]		0.0132481	0.000525666	1	1	1	D3ZZ68	D3ZZ68 [480-493]		0	1459.83	100						400		#DIV/0!	#DIV/0!	#DIV/0!		High	Peak Found	Not Found	Not Found	Not Found	Not Found	Not Found	Not Found	High	0.0001717	0.001808	3.41	28.68
	FALSE	High	[R].YVVEATPGSSLNPGLRPR.[S]		0.0431996	0.000525666	1	1	1	D3ZZ68	D3ZZ68 [772-789]		0	1913.02	0.01	2.671	0.965			1		230.4	#DIV/0!	#DIV/0!	#DIV/0!		Not Found	Not Found	Peak Found	Not Found	High	Peak Found	Peak Found	Peak Found	High	0.0001717	0.009182	2.79	31.58
High	Master Protein	P05197	Elongation factor 2 OS=Rattus norvegicus OX=10116 GN=Eef2 PE=1 SV=4	0	72.823	25	15	74	15	95.2	235.94	15	cell differentiation;cell proliferation;metabolic process;regulation of biological process;response to stimulus	cytoplasm;cytosol;membrane;nucleus;ribosome	catalytic activity;nucleotide binding;protein binding;RNA binding	Pf00009, Pf00679, Pf03144, Pf03764, Pf14492	29565	ENSRNOG00000020266.5	Eef2	Synthesis of diphthamide-EEF2; Protein methylation; Peptide chain elongation; Neutrophil degranulation	Oxytocin signaling pathway; AMPK signaling pathway	0	1.40241	1.89132	1.40141	37	54.2	38.3	89.6	180	159	142.5	99.4	High	High	Peak Found	High	High	High	High	High
	Checked	Confidence	Annotated Sequence	Modifications	Qvality PEP	Qvality q-value	# Protein Groups	# Proteins	# PSMs	Master Protein Accessions	Positions in Master Proteins	Modifications in Master Proteins	# Missed Cleavages	Theo. MH+ [Da]	Abundance Ratio: (controle CARD445) / (remplissage)	Abundance Ratio: (LPS) / (remplissage)	Abundance Ratio: (NButGT) / (remplissage)	Abundance Ratio Adj. P-Value: (controle CARD445) / (remplissage)	Abundance Ratio Adj. P-Value: (LPS) / (remplissage)	Abundance Ratio Adj. P-Value: (NButGT) / (remplissage)	Abundances (Grouped): controle CARD445	Abundances (Grouped): LPS	#DIV/0!	#DIV/0!	#DIV/0!	Quan Info	Found in Sample: [S71] F71: Sample, 1, controle CARD445	Found in Sample: [S81] F81: Sample, 2, controle CARD445	Found in Sample: [S51] F51: Sample, 5, LPS	Found in Sample: [S52] F52: Sample, 6, LPS	Found in Sample: [S47] F47: Sample, 1, NButGT	Found in Sample: [S48] F48: Sample, 2, NButGT	Found in Sample: [S49] F49: Sample, 3, remplissage	Found in Sample: [S50] F50: Sample, 4, remplissage	Confidence (by Search Engine): Sequest HT	Percolator q-Value (by Search Engine): Sequest HT	Percolator PEP (by Search Engine): Sequest HT	XCorr (by Search Engine): Sequest HT	Top Apex RT [min]
	FALSE	High	[R].ALLELQLEPEELYQTFQR.[I]		8.40354e-05	0.000525666	1	1	1	P05197	P05197 [163-180]		0	2220.15	0.01	0.01	1.599			1			#DIV/0!	#DIV/0!	#DIV/0!		Not Found	Not Found	Not Found	Not Found	High	Peak Found	Peak Found	Peak Found	High	0.0001717	1.79e-06	4.89	50.93
	FALSE	High	[K].ARPFPDGLAEDIDKGEVSAR.[Q]		8.92675e-06	0.000525666	1	1	7	P05197	P05197 [606-625]		1	2143.08	0.256	0.662	0.935	0.366912	1	1	35.9	92.8	#DIV/0!	#DIV/0!	#DIV/0!		High	High	Peak Found	High	High	High	High	High	High	0.0001717	8.387e-08	5.33	35.32
	FALSE	High	[K].AYLPVNESFGFTADLR.[S]		0.0047852	0.000525666	1	1	6	P05197	P05197 [786-801]		0	1799.9	0.028	0.497	1.735		1	1	3.4	61	#DIV/0!	#DIV/0!	#DIV/0!		Peak Found	Not Found	Peak Found	High	High	High	Peak Found	High	High	0.0001717	0.0004486	3.01	48.68
	FALSE	High	[K].DGSGFLINLIDSPGHVDFSSEVTAALR.[V]		0.000107665	0.000525666	1	1	3	P05197	P05197 [94-120]		0	2817.41	0.01	0.571	1.5			1		74.3	#DIV/0!	#DIV/0!	#DIV/0!		Not Found	Not Found	Not Found	Peak Found	High	High	High	Peak Found	High	0.0001717	2.502e-06	5.4	51.78
	FALSE	High	[K].EDLYLKPIQR.[T]		0.0569401	0.000525666	1	1	5	P05197	P05197 [440-449]		0	1274.71	0.352	0.498	1.527	0.36292	1	1	41.7	59	#DIV/0!	#DIV/0!	#DIV/0!		High	High	Peak Found	Peak Found	High	Peak Found	High	Peak Found	High	0.0001717	0.01354	2.98	29.12
	FALSE	High	[K].EGIPALDNFLDKL.[-]		0.0368215	0.000525666	1	1	3	P05197	P05197 [846-858]		1	1444.77	0.01	0.949	1.481			1		110.7	#DIV/0!	#DIV/0!	#DIV/0!		Not Found	Not Found	Not Found	Peak Found	High	Peak Found	High	High	High	0.0001717	0.007405	3.1	51.71
	FALSE	High	[R].GGGQIIPTAR.[R]		0.0146731	0.000525666	1	2	5	P05197	P05197 [717-726]		0	969.548	0.565	0.513	1.228	1	1	1	68.4	62	#DIV/0!	#DIV/0!	#DIV/0!		High	High	Peak Found	Peak Found	High	High	High	Peak Found	High	0.0001717	0.00208	2.68	24.38
	FALSE	High	[R].GHVFEESQVAGTPMFVVK.[A]	1xOxidation [M14]	0.000767482	0.000525666	1	1	5	P05197	P05197 [768-785]		0	1977.97	0.441	0.395	0.991	1	1	1	62.4	55.9	#DIV/0!	#DIV/0!	#DIV/0!		High	High	Peak Found	Peak Found	High	Peak Found	Peak Found	Peak Found	High	0.0001717	3.665e-05	3.24	34.82
	FALSE	High	[K].KEDLYLKPIQR.[T]		0.0230024	0.000525666	1	1	7	P05197	P05197 [439-449]		1	1402.81	0.44	0.437	1.809	1	1	1	47.8	47.4	#DIV/0!	#DIV/0!	#DIV/0!		High	Peak Found	Peak Found	High	High	High	High	High	High	0.0001717	0.003837	2.89	24.83
	FALSE	High	[K].LDSEDKDKEGKPLLK.[A]		0.0139845	0.000525666	1	1	2	P05197	P05197 [323-337]		2	1714.92	0.41	0.827	1.843	1	1	1	40.2	81	#DIV/0!	#DIV/0!	#DIV/0!		Peak Found	High	Peak Found	Peak Found	High	Peak Found	Peak Found	Peak Found	High	0.0001717	0.001936	2.43	17.48
	FALSE	High	[R].NMSVIAHVDHGK.[S]	1xOxidation [M2]	0.00104449	0.000525666	1	1	10	P05197	P05197 [21-32]		0	1323.65	0.549	0.695	1.791	1	1	1	54.4	68.9	#DIV/0!	#DIV/0!	#DIV/0!		High	High	Peak Found	High	High	High	High	High	High	0.0001717	5.601e-05	3.57	16.73
	FALSE	High	[K].QFAEMYVAK.[F]	1xOxidation [M5]	0.105961	0.00335606	1	1	1	P05197	P05197 [227-235]		0	1102.52	1.786	0.655	1.456	1	1	1	145.9	53.5	#DIV/0!	#DIV/0!	#DIV/0!		High	Peak Found	Peak Found	Peak Found	Peak Found	Peak Found	Peak Found	Peak Found	High	0.001049	0.03238	2.09	25.89
	FALSE	High	[K].STAISLFYELSENDLNFIK.[Q]		0.000181051	0.000525666	1	1	6	P05197	P05197 [72-90]		0	2204.11	0.01	0.36	1.698		1	1		47.1	#DIV/0!	#DIV/0!	#DIV/0!		Not Found	Not Found	Peak Found	High	Peak Found	High	High	High	High	0.0001717	5.085e-06	4.33	52.41
	FALSE	High	[K].TGTITTFEHAHNMR.[V]	1xOxidation [M13]	0.000298984	0.000525666	1	1	10	P05197	P05197 [482-495]		0	1631.76	0.682	0.612	1.644	1	1	1	69.2	62.2	#DIV/0!	#DIV/0!	#DIV/0!		High	High	Peak Found	High	High	High	High	High	High	0.0001717	1.012e-05	4.18	20.21
	FALSE	High	[K].VFDAIMNFR.[K]	1xOxidation [M6]	0.0689976	0.00156237	1	1	3	P05197	P05197 [300-308]		0	1128.55	0.327	0.452	0.938	0.363215	1	1	48.1	66.6	#DIV/0!	#DIV/0!	#DIV/0!		High	High	Peak Found	Peak Found	Peak Found	Peak Found	High	Peak Found	High	0.0004977	0.01765	2.22	37.49
High	Master Protein	P06685	Sodium/potassium-transporting ATPase subunit alpha-1 OS=Rattus norvegicus OX=10116 GN=Atp1a1 PE=1 SV=1	0	72.444	23	18	64	18	113	216.33	18	cellular homeostasis;metabolic process;regulation of biological process;response to stimulus;transport	endoplasmic reticulum;endosome;Golgi;membrane	catalytic activity;metal ion binding;nucleotide binding;protein binding;transporter activity	Pf00122, Pf00689, Pf00690, Pf00702, Pf08282, Pf12710, Pf13246	24211	ENSRNOG00000030019.4	Atp1a1	Ion homeostasis; Ion transport by P-type ATPases	Mineral absorption; Pancreatic secretion; Proximal tubule bicarbonate reclamation; Adrenergic signaling in cardiomyocytes; Endocrine and other factor-regulated calcium reabsorption; Aldosterone-regulated sodium reabsorption; cAMP signaling pathway; Thyroid hormone synthesis; Protein digestion and absorption; Carbohydrate digestion and absorption; Gastric acid secretion; Salivary secretion; Cardia…	0	0.874145	1.77465	1.31878	70.2	76	57.2	70.6	191	108.1	129.2	97.6	High	High	High	High	High	High	High	High
	Checked	Confidence	Annotated Sequence	Modifications	Qvality PEP	Qvality q-value	# Protein Groups	# Proteins	# PSMs	Master Protein Accessions	Positions in Master Proteins	Modifications in Master Proteins	# Missed Cleavages	Theo. MH+ [Da]	Abundance Ratio: (controle CARD445) / (remplissage)	Abundance Ratio: (LPS) / (remplissage)	Abundance Ratio: (NButGT) / (remplissage)	Abundance Ratio Adj. P-Value: (controle CARD445) / (remplissage)	Abundance Ratio Adj. P-Value: (LPS) / (remplissage)	Abundance Ratio Adj. P-Value: (NButGT) / (remplissage)	Abundances (Grouped): controle CARD445	Abundances (Grouped): LPS	#DIV/0!	#DIV/0!	#DIV/0!	Quan Info	Found in Sample: [S71] F71: Sample, 1, controle CARD445	Found in Sample: [S81] F81: Sample, 2, controle CARD445	Found in Sample: [S51] F51: Sample, 5, LPS	Found in Sample: [S52] F52: Sample, 6, LPS	Found in Sample: [S47] F47: Sample, 1, NButGT	Found in Sample: [S48] F48: Sample, 2, NButGT	Found in Sample: [S49] F49: Sample, 3, remplissage	Found in Sample: [S50] F50: Sample, 4, remplissage	Confidence (by Search Engine): Sequest HT	Percolator q-Value (by Search Engine): Sequest HT	Percolator PEP (by Search Engine): Sequest HT	XCorr (by Search Engine): Sequest HT	Top Apex RT [min]
	FALSE	High	[K].ADIGVAMGIVGSDVSK.[Q]	1xOxidation [M7]	0.000429658	0.000525666	1	1	4	P06685	P06685 [728-743]		0	1534.78	0.871	0.642	1.551	1	1	1	85.7	63.1	#DIV/0!	#DIV/0!	#DIV/0!		High	High	Peak Found	High	High	Peak Found	Peak Found	Peak Found	High	0.0001717	1.664e-05	4.36	33.92
	FALSE	High	[R].AVAGDASESALLK.[C]		0.00447784	0.000525666	1	1	4	P06685	P06685 [446-458]		0	1231.65	0.227	0.514	1.51	0.415919	1	1	27.9	63.2	#DIV/0!	#DIV/0!	#DIV/0!		Peak Found	Peak Found	High	High	High	Peak Found	High	Peak Found	High	0.0001717	0.0004094	3.15	28.51
	FALSE	High	[R].AVFQANQENLPILK.[R]		0.000688383	0.000525666	1	1	3	P06685	P06685 [431-444]		0	1584.87	0.349	0.458	1.215	0.721973	1	1	46.2	60.6	#DIV/0!	#DIV/0!	#DIV/0!		High	High	High	Peak Found	Peak Found	Peak Found	Peak Found	Peak Found	High	0.0001717	3.164e-05	2.62	40.58
	FALSE	High	[R].AVFQANQENLPILKR.[A]		0.0878657	0.00194483	1	1	1	P06685	P06685 [431-445]		1	1740.98	100						400		#DIV/0!	#DIV/0!	#DIV/0!		High	Peak Found	Not Found	Not Found	Not Found	Not Found	Not Found	Not Found	High	0.0006115	0.02478	2.5	34.91
	FALSE	High	[K].DMTSEELDDILR.[Y]	1xOxidation [M2]	0.0167452	0.000525666	1	1	3	P06685	P06685 [672-683]		0	1452.65	0.01	0.42	1.08		1	1		67.2	#DIV/0!	#DIV/0!	#DIV/0!		Not Found	Not Found	Peak Found	Peak Found	High	High	High	Peak Found	High	0.0001717	0.00248	2.85	44.15
	FALSE	High	[K].EQPLDEELKDAFQNAYLELGGLGER.[V]		0.000610017	0.000525666	1	1	1	P06685	P06685 [527-551]		1	2834.38	0.01	0.445	1.318					64.4	#DIV/0!	#DIV/0!	#DIV/0!		Not Found	Not Found	Peak Found	Not Found	High	Peak Found	Peak Found	Not Found	High	0.0001717	2.69e-05	4.43	52
	FALSE	High	[K].GVGIISEGNETVEDIAAR.[L]		2.53962e-05	0.000525666	1	3	3	P06685	P06685 [630-647]		0	1829.92	0.384	0.473	1.107	0.919036	1	1	51.8	63.9	#DIV/0!	#DIV/0!	#DIV/0!		High	Peak Found	Peak Found	High	High	Peak Found	Peak Found	Peak Found	High	0.0001717	3.493e-07	5.04	40.59
	FALSE	High	[K].KADIGVAMGIVGSDVSK.[Q]	1xOxidation [M8]	0.00378153	0.000525666	1	1	2	P06685	P06685 [727-743]		1	1662.87	3.148	1.487	2.905				147.5	69.6	#DIV/0!	#DIV/0!	#DIV/0!		High	High	Peak Found	Peak Found	Peak Found	Peak Found	Peak Found	Not Found	High	0.0001717	0.0003245	4.28	29.11
	FALSE	High	[R].LNIPVNQVNPR.[D]		0.00980618	0.000525666	1	1	2	P06685	P06685 [648-658]		0	1263.72	1.057	0.621	1.217	1	1	1	108.6	63.8	#DIV/0!	#DIV/0!	#DIV/0!		High	High	Peak Found	Peak Found	Peak Found	Peak Found	Peak Found	Peak Found	High	0.0001717	0.001195	3.3	30.83
	FALSE	High	[K].IVEIPFNSTNK.[Y]		0.00587482	0.000525666	1	1	7	P06685	P06685 [477-487]		0	1261.68	0.698	0.505	1.083	1	1	1	84.9	61.4	#DIV/0!	#DIV/0!	#DIV/0!		High	High	High	High	High	High	Peak Found	High	High	0.0001717	0.0005924	3.13	34.27
	FALSE	High	[K].MSINAEDVVVGDLVEVK.[G]	1xOxidation [M1]	4.29654e-05	0.000525666	1	1	5	P06685	P06685 [178-194]		0	1832.93	0.522	0.526	1.125	0.961759	1	1	65.8	66.3	#DIV/0!	#DIV/0!	#DIV/0!		High	High	Peak Found	High	High	Peak Found	High	Peak Found	High	0.0001717	7.13e-07	4.35	46.37
	FALSE	High	[K].NMVPQQALVIR.[EN]	1xOxidation [M2]	0.0248604	0.000525666	1	3	4	P06685	P06685 [163-173]		0	1284.71	0.906	0.635	1.167	1	1	1	97.7	68.5	#DIV/0!	#DIV/0!	#DIV/0!		High	High	Peak Found	High	Peak Found	Peak Found	Peak Found	High	High	0.0001717	0.004278	2.52	30.27
	FALSE	High	[K].QAADMILLDDNFASIVTGVEEGR.[L]		0.00413992	0.000525666	1	4	2	P06685	P06685 [744-766]		0	2464.2									#DIV/0!	#DIV/0!	#DIV/0!	No Quan Values	Not Found	Not Found	Not Found	Not Found	High	Not Found	Not Found	Not Found	High	0.0001717	0.0003659	3.41
	FALSE	High	[K].QAADMILLDDNFASIVTGVEEGR.[L]	1xOxidation [M5]	0.0313662	0.000525666	1	4	1	P06685	P06685 [744-766]		0	2480.2									#DIV/0!	#DIV/0!	#DIV/0!	No Quan Values	Not Found	Not Found	Not Found	Not Found	High	Not Found	Not Found	Not Found	High	0.0001717	0.005928	4.17
	FALSE	High	[R].QGAIVAVTGDGVNDSPALK.[K]		0.0010382	0.000525666	1	3	4	P06685	P06685 [708-726]		0	1811.95	0.01	0.516	0.963		1	1		83.2	#DIV/0!	#DIV/0!	#DIV/0!		Not Found	Not Found	Peak Found	High	High	Peak Found	High	High	High	0.0001717	5.566e-05	4.51	34.27
	FALSE	High	[R].QGAIVAVTGDGVNDSPALKK.[A]		0.00028145	0.000525666	1	3	1	P06685	P06685 [708-727]		1	1940.04	2.753	1.293	2.119	0.336993			153.7	72.2	#DIV/0!	#DIV/0!	#DIV/0!		High	Peak Found	Not Found	Peak Found	Peak Found	Not Found	Peak Found	Peak Found	High	0.0001717	9.294e-06	4.94	29.47
	FALSE	High	[R].SPDFTNENPLETR.[N]		0.00319338	0.000525666	1	1	6	P06685	P06685 [228-240]		0	1519.7	0.797	0.531	1.129	1	1	1	92.2	61.5	#DIV/0!	#DIV/0!	#DIV/0!		High	High	High	Peak Found	High	Peak Found	High	High	High	0.0001717	0.0002574	3.37	34.55
	FALSE	High	[K].VDNSSLTGESEPQTR.[S]		0.0698015	0.00156237	1	5	3	P06685	P06685 [213-227]		0	1619.75	4.332	1.787	3.354				165.5	68.2	#DIV/0!	#DIV/0!	#DIV/0!		Peak Found	Not Found	High	Not Found	High	High	Peak Found	Not Found	High	0.0004977	0.01791	2.54	22.63
	FALSE	High	[RK].VIMVTGDHPITAK.[A]	1xOxidation [M3]	0.00738783	0.000525666	1	9	8	P06685	P06685 [613-625]		0	1397.75	0.837	0.687	1.275	1	1	1	88.1	72.4	#DIV/0!	#DIV/0!	#DIV/0!		High	High	Peak Found	Peak Found	High	High	High	High	High	0.0001717	0.000813	2.71	23.8
High	Master Protein	A0A0G2K4M6	Actin, aortic smooth muscle OS=Rattus norvegicus OX=10116 GN=Acta2 PE=3 SV=1	0	72.376	47	14	94	6	41.9	294.03	14			nucleotide binding	Pf00022		ENSRNOG00000058039.1		Smooth Muscle Contraction		0	1.6043	1.3577	1.09289	57.1	54.6	112.1	67.1	213.6	52.3	129.3	114	High	High	High	High	High	High	High	High
	Checked	Confidence	Annotated Sequence	Modifications	Qvality PEP	Qvality q-value	# Protein Groups	# Proteins	# PSMs	Master Protein Accessions	Positions in Master Proteins	Modifications in Master Proteins	# Missed Cleavages	Theo. MH+ [Da]	Abundance Ratio: (controle CARD445) / (remplissage)	Abundance Ratio: (LPS) / (remplissage)	Abundance Ratio: (NButGT) / (remplissage)	Abundance Ratio Adj. P-Value: (controle CARD445) / (remplissage)	Abundance Ratio Adj. P-Value: (LPS) / (remplissage)	Abundance Ratio Adj. P-Value: (NButGT) / (remplissage)	Abundances (Grouped): controle CARD445	Abundances (Grouped): LPS	#DIV/0!	#DIV/0!	#DIV/0!	Quan Info	Found in Sample: [S71] F71: Sample, 1, controle CARD445	Found in Sample: [S81] F81: Sample, 2, controle CARD445	Found in Sample: [S51] F51: Sample, 5, LPS	Found in Sample: [S52] F52: Sample, 6, LPS	Found in Sample: [S47] F47: Sample, 1, NButGT	Found in Sample: [S48] F48: Sample, 2, NButGT	Found in Sample: [S49] F49: Sample, 3, remplissage	Found in Sample: [S50] F50: Sample, 4, remplissage	Confidence (by Search Engine): Sequest HT	Percolator q-Value (by Search Engine): Sequest HT	Percolator PEP (by Search Engine): Sequest HT	XCorr (by Search Engine): Sequest HT	Top Apex RT [min]
	FALSE	High	[K].AGFAGDDAPR.[A]		0.0161529	0.000525666	2	8	1	A0A0G2K3K2; A0A0G2K4M6	A0A0G2K3K2 [22-31]; A0A0G2K4M6 [21-30]		0	976.448	100	100	100				368.1	9.9	#DIV/0!	#DIV/0!	#DIV/0!	Shared	Peak Found	High	Not Found	Peak Found	Peak Found	Not Found	Not Found	Not Found	High	0.0001717	0.002362	2.63	21.33
	FALSE	High	[R].AVFPSIVGRPR.[H]		0.027351	0.000525666	2	8	11	A0A0G2K3K2; A0A0G2K4M6	A0A0G2K3K2 [32-42]; A0A0G2K4M6 [31-41]		0	1198.71	1.258	0.967	1.132	1	1	1	115.5	88.8	#DIV/0!	#DIV/0!	#DIV/0!	Shared	High	High	High	High	High	High	High	High	High	0.0001717	0.004898	1.61	30.99
	FALSE	High	[R].DLTDYLMK.[I]	1xOxidation [M7]	0.146942	0.00673119	2	9	2	A0A0G2K3K2; A0A0G2K4M6	A0A0G2K3K2 [187-194]; A0A0G2K4M6 [185-192]		0	1014.48	13.328	0.01	2.121				324.1		#DIV/0!	#DIV/0!	#DIV/0!	Shared	High	Peak Found	Not Found	Not Found	Peak Found	High	Peak Found	Not Found	High	0.002219	0.05172	2.09	38.3
	FALSE	High	[K].DLYANNVLSGGTTMYPGIADR.[M]	1xOxidation [M14]	0.000116465	0.000525666	1	4	7	A0A0G2K4M6	A0A0G2K4M6 [293-313]		0	2244.06	0.528	0.555	0.874	1	1	1	71.4	75.1	#DIV/0!	#DIV/0!	#DIV/0!		High	High	Peak Found	High	High	Peak Found	High	High	High	0.0001717	2.79e-06	3.93	43.81
	FALSE	High	[K].EITALAPSTMK.[I]		0.0593161	0.000525666	2	8	1	A0A0G2K3K2; A0A0G2K4M6	A0A0G2K3K2 [319-329]; A0A0G2K4M6 [317-327]		0	1161.62	0.01	0.01	2.436						#DIV/0!	#DIV/0!	#DIV/0!	Shared	Not Found	Not Found	Not Found	Not Found	High	Peak Found	Not Found	Peak Found	High	0.0001717	0.01428	2.84	30.18
	FALSE	High	[K].EITALAPSTMK.[I]	1xOxidation [M10]	0.0140688	0.000525666	2	8	11	A0A0G2K3K2; A0A0G2K4M6	A0A0G2K3K2 [319-329]; A0A0G2K4M6 [317-327]		0	1177.61	1.219	0.583	1.274	1	1	1	119.6	57.2	#DIV/0!	#DIV/0!	#DIV/0!	Shared	High	High	High	High	High	Peak Found	High	High	High	0.0001717	0.00196	2.65	25.64
	FALSE	High	[R].GYSFVTTAER.[E]		0.0543362	0.000525666	1	5	7	A0A0G2K4M6	A0A0G2K4M6 [198-207]		0	1130.55	0.585	0.958	0.953	1	1	1	67	109.6	#DIV/0!	#DIV/0!	#DIV/0!		High	High	High	Peak Found	High	High	High	High	High	0.0001717	0.01269	2.75	29.89
	FALSE	High	[R].HQGVMVGMGQKDSYVGDEAQSK.[R]	2xOxidation [M5; M8]	0.000302619	0.000525666	2	8	2	A0A0G2K3K2; A0A0G2K4M6	A0A0G2K3K2 [43-64]; A0A0G2K4M6 [42-63]		1	2383.07									#DIV/0!	#DIV/0!	#DIV/0!	No Quan Values	High	High	Not Found	Not Found	Not Found	Not Found	Not Found	Not Found	High	0.0001717	1.028e-05	3.71
	FALSE	High	[R].HQGVMVGMGQKDSYVGDEAQSKR.[G]	2xOxidation [M5; M8]	0.112715	0.00370796	2	8	1	A0A0G2K3K2; A0A0G2K4M6	A0A0G2K3K2 [43-65]; A0A0G2K4M6 [42-64]		2	2539.17	100						400		#DIV/0!	#DIV/0!	#DIV/0!	Shared	Not Found	High	Not Found	Not Found	Not Found	Not Found	Not Found	Not Found	High	0.00116	0.03542	2.9	18.92
	FALSE	High	[R].KDLYANNVLSGGTTMYPGIADR.[M]	1xOxidation [M15]	0.0297304	0.000525666	1	4	2	A0A0G2K4M6	A0A0G2K4M6 [292-313]		1	2372.16	0.126	0.39	0.387	0.336993	1	1	26.6	81.9	#DIV/0!	#DIV/0!	#DIV/0!		Peak Found	High	Peak Found	Peak Found	High	Peak Found	Peak Found	Peak Found	High	0.0001717	0.00549	4.14	36.54
	FALSE	High	[R].MQKEITALAPSTMK.[I]	2xOxidation [M1; M13]	0.00424109	0.000525666	2	8	1	A0A0G2K3K2; A0A0G2K4M6	A0A0G2K3K2 [316-329]; A0A0G2K4M6 [314-327]		1	1580.8									#DIV/0!	#DIV/0!	#DIV/0!	No Quan Values	Not Found	High	Not Found	Not Found	Not Found	Not Found	Not Found	Not Found	High	0.0001717	0.00038	3.14
	FALSE	High	[K].QEYDEAGPSIVHR.[K]		0.000321472	0.000525666	1	4	12	A0A0G2K4M6	A0A0G2K4M6 [361-373]		0	1500.71	0.419	0.768	1.256	1	1	1	48.6	89.2	#DIV/0!	#DIV/0!	#DIV/0!		Peak Found	High	High	High	High	High	High	High	High	0.0001717	1.117e-05	3.98	24.78
	FALSE	High	[KR].SYELPDGQVITIGNER.[F]		0.000127517	0.000525666	2	9	17	A0A0G2K3K2; A0A0G2K4M6	A0A0G2K3K2 [242-257]; A0A0G2K4M6 [240-255]		0	1790.89	0.411	0.427	1.437	1	1	1	50.2	52.1	#DIV/0!	#DIV/0!	#DIV/0!	Shared	High	High	High	High	High	High	High	High	High	0.0001717	3.172e-06	3.75	43.68
	FALSE	High	[R].TTGIVLDSGDGVTHNVPIYEGYALPHAIMR.[L]		0.00025244	0.000525666	1	5	1	A0A0G2K4M6	A0A0G2K4M6 [149-178]		0	3196.61			100						#DIV/0!	#DIV/0!	#DIV/0!		Not Found	Not Found	Not Found	Not Found	High	Not Found	Not Found	Not Found	High	0.0001717	8.046e-06	4.56	45.24
	FALSE	High	[R].TTGIVLDSGDGVTHNVPIYEGYALPHAIMR.[L]	1xOxidation [M29]	0.0108629	0.000525666	1	5	3	A0A0G2K4M6	A0A0G2K4M6 [149-178]		0	3212.6	0.175	0.626	0.624		1	1	28.8	103.2	#DIV/0!	#DIV/0!	#DIV/0!		Not Found	Peak Found	Peak Found	High	Peak Found	Peak Found	High	Peak Found	High	0.0001717	0.001376	3.94	42.89
	FALSE	High	[R].VAPEEHPTLLTEAPLNPK.[A]		1.46528e-05	0.000525666	1	5	15	A0A0G2K4M6	A0A0G2K4M6 [98-115]		0	1956.04	0.477	0.55	0.76	1	1	1	68.4	78.9	#DIV/0!	#DIV/0!	#DIV/0!		High	High	High	High	High	High	High	High	High	0.0001717	1.639e-07	4.09	33.54
High	Master Protein	M0RBF1	Complement C3 OS=Rattus norvegicus OX=10116 GN=C3 PE=1 SV=1	0	71.938	18	21	45	21	186.2	141.08	21	cell organization and biogenesis;coagulation;defense response;metabolic process;regulation of biological process;response to stimulus	extracellular	enzyme regulator activity;protein binding	Pf00207, Pf01759, Pf01821, Pf01835, Pf07677, Pf07678, Pf07703, Pf10569, Pf11974	24232	ENSRNOG00000046834.3	C3	Activation of C3 and C5; Peptide ligand-binding receptors; Post-translational protein phosphorylation; Regulation of Complement cascade; Immunoregulatory interactions between a Lymphoid and a non-Lymphoid cell; Neutrophil degranulation; Regulation of Insulin-like Growth Factor (IGF) transport and uptake by Insulin-like Growth Factor Binding Proteins (IGFBPs); Alternative complement activation; G …	Herpes simplex infection; Viral carcinogenesis; Chagas disease (American trypanosomiasis); Systemic lupus erythematosus; Legionellosis; Pertussis; Tuberculosis; Staphylococcus aureus infection; Leishmaniasis; Complement and coagulation cascades; Phagosome	0	2.07519	0.578056	1.12361	78.1	64.2	233.4	61.9	116.8	75	122.4	48.3	High	High	High	High	High	High	High	Peak Found
	Checked	Confidence	Annotated Sequence	Modifications	Qvality PEP	Qvality q-value	# Protein Groups	# Proteins	# PSMs	Master Protein Accessions	Positions in Master Proteins	Modifications in Master Proteins	# Missed Cleavages	Theo. MH+ [Da]	Abundance Ratio: (controle CARD445) / (remplissage)	Abundance Ratio: (LPS) / (remplissage)	Abundance Ratio: (NButGT) / (remplissage)	Abundance Ratio Adj. P-Value: (controle CARD445) / (remplissage)	Abundance Ratio Adj. P-Value: (LPS) / (remplissage)	Abundance Ratio Adj. P-Value: (NButGT) / (remplissage)	Abundances (Grouped): controle CARD445	Abundances (Grouped): LPS	#DIV/0!	#DIV/0!	#DIV/0!	Quan Info	Found in Sample: [S71] F71: Sample, 1, controle CARD445	Found in Sample: [S81] F81: Sample, 2, controle CARD445	Found in Sample: [S51] F51: Sample, 5, LPS	Found in Sample: [S52] F52: Sample, 6, LPS	Found in Sample: [S47] F47: Sample, 1, NButGT	Found in Sample: [S48] F48: Sample, 2, NButGT	Found in Sample: [S49] F49: Sample, 3, remplissage	Found in Sample: [S50] F50: Sample, 4, remplissage	Confidence (by Search Engine): Sequest HT	Percolator q-Value (by Search Engine): Sequest HT	Percolator PEP (by Search Engine): Sequest HT	XCorr (by Search Engine): Sequest HT	Top Apex RT [min]
	FALSE	High	[K].AAVFNHFISDGVKK.[I]		0.109598	0.00370796	1	3	1	M0RBF1	M0RBF1 [914-927]		1	1532.82	12.234	4.709	0.88				260	100.1	#DIV/0!	#DIV/0!	#DIV/0!		High	Not Found	Peak Found	Peak Found	Peak Found	Not Found	Peak Found	Not Found	High	0.00116	0.0341	3.69	28.27
	FALSE	High	[R].EDVPAADLSDQVPDTDSETR.[I]		0.000327353	0.000525666	1	2	5	M0RBF1	M0RBF1 [960-979]		0	2159.96	0.444	1.14	0.922	1		1	50.7	130	#DIV/0!	#DIV/0!	#DIV/0!		High	High	Not Found	Peak Found	High	High	High	Peak Found	High	0.0001717	1.148e-05	4.22	33.6
	FALSE	High	[K].GQGTLSVVTVYHAK.[V]		0.00770623	0.000525666	1	3	3	M0RBF1	M0RBF1 [1338-1351]		0	1459.79	0.01	1.451	1.859		1	1		134.7	#DIV/0!	#DIV/0!	#DIV/0!		Not Found	Not Found	High	Peak Found	High	High	Peak Found	Peak Found	High	0.0001717	0.0008557	3.44	28.56
	FALSE	High	[R].IFTVDNNLLPVGK.[T]		0.0042926	0.000525666	1	3	1	M0RBF1	M0RBF1 [149-161]		0	1429.8	0.713	3.288	0.748		1	1	49.6	228.8	#DIV/0!	#DIV/0!	#DIV/0!		Peak Found	Not Found	High	Peak Found	Peak Found	Peak Found	Peak Found	Peak Found	High	0.0001717	0.0003861	3.46	43.75
	FALSE	High	[K].IGLQEVEVK.[A]		0.0242735	0.000525666	1	3	2	M0RBF1	M0RBF1 [905-913]		0	1014.58	0.964	1.93	1.392	1	1	1	73	146.1	#DIV/0!	#DIV/0!	#DIV/0!		High	High	Peak Found	Peak Found	Peak Found	Peak Found	Peak Found	Peak Found	High	0.0001717	0.004165	2.62	30.84
	FALSE	High	[R].ILLQGTPVAQMAEDAVDGER.[L]	1xOxidation [M11]	0.000331334	0.000525666	1	3	3	M0RBF1	M0RBF1 [980-999]		0	2129.05	0.661	0.01	0.647	1			114.5		#DIV/0!	#DIV/0!	#DIV/0!		High	High	Not Found	Not Found	Peak Found	Not Found	Peak Found	Peak Found	High	0.0001717	1.166e-05	3.52	42.69
	FALSE	High	[K].ISLAQSLTR.[V]		0.0603632	0.000525666	1	2	2	M0RBF1	M0RBF1 [282-290]		0	988.579	1.259	4.041	1.048				68.5	220	#DIV/0!	#DIV/0!	#DIV/0!		High	Not Found	High	Peak Found	Peak Found	Peak Found	Peak Found	Not Found	High	0.0001717	0.01461	2.85	31.28
	FALSE	High	[K].NTLIIYLEK.[I]		0.0658689	0.00105272	1	3	4	M0RBF1	M0RBF1 [1442-1450]		0	1106.65	0.373	0.683	1.069	1	1	1	47.8	87.5	#DIV/0!	#DIV/0!	#DIV/0!		High	Peak Found	High	High	High	Peak Found	Peak Found	Peak Found	High	0.0003371	0.01658	2.71	40.66
	FALSE	High	[K].NVDGTAFVIFGVQDEDKK.[I]		0.0155814	0.000525666	1	3	1	M0RBF1	M0RBF1 [264-281]		1	1981.99									#DIV/0!	#DIV/0!	#DIV/0!	No Quan Values	Not Found	Not Found	High	Not Found	Not Found	Not Found	Not Found	Not Found	High	0.0001717	0.002248	4.53
	FALSE	High	[K].QKPDGVFQEDGPVIHQEMIGGFR.[N]	1xOxidation [M18]	0.0946229	0.00194483	1	3	1	M0RBF1	M0RBF1 [1112-1134]		0	2600.26									#DIV/0!	#DIV/0!	#DIV/0!	No Quan Values	Not Found	High	Not Found	Not Found	Not Found	Not Found	Not Found	Not Found	High	0.0006115	0.02761	3.15
	FALSE	High	[K].QNEGFSLTAK.[G]		0.0452872	0.000525666	1	3	1	M0RBF1	M0RBF1 [1326-1335]		0	1094.55									#DIV/0!	#DIV/0!	#DIV/0!	No Quan Values	Not Found	Not Found	High	Not Found	Not Found	Not Found	Not Found	Not Found	High	0.0001717	0.009853	2.5
	FALSE	High	[R].RVPVVTQGSDAQALTQDDGVAK.[L]		8.30257e-05	0.000525666	1	3	1	M0RBF1	M0RBF1 [386-407]		1	2255.16									#DIV/0!	#DIV/0!	#DIV/0!	No Quan Values	Not Found	Not Found	High	Not Found	Not Found	Not Found	Not Found	Not Found	High	0.0001717	1.763e-06	4.97
	FALSE	High	[R].SDVDEDIIPEEDIISR.[S]		7.9107e-05	0.000525666	1	3	6	M0RBF1	M0RBF1 [749-764]		0	1844.88	1.037	0.522	1.95	1	1	1	92	46.3	#DIV/0!	#DIV/0!	#DIV/0!		High	High	Peak Found	High	High	High	High	Peak Found	High	0.0001717	1.649e-06	3.77	43.88
	FALSE	High	[R].SEETKQNEGFSLTAK.[G]		7.3573e-05	0.000525666	1	3	2	M0RBF1	M0RBF1 [1321-1335]		1	1668.81	100	100	100				266.1	103.9	#DIV/0!	#DIV/0!	#DIV/0!		High	High	Peak Found	Peak Found	Peak Found	Peak Found	Not Found	Not Found	High	0.0001717	1.485e-06	3.89	24.04
	FALSE	High	[R].SGIPIVTSPYQIHFTK.[T]		0.00546454	0.000525666	1	3	1	M0RBF1	M0RBF1 [344-359]		0	1787.97		100	100					234.1	#DIV/0!	#DIV/0!	#DIV/0!		Not Found	Not Found	High	Peak Found	Peak Found	Not Found	Not Found	Not Found	High	0.0001717	0.000535	3.75	41.4
	FALSE	High	[K].SSVAVPYVIVPLK.[I]		0.0263895	0.000525666	1	3	3	M0RBF1	M0RBF1 [892-904]		0	1371.82	0.669	0.502	1.315	1	1	1	76.8	57.6	#DIV/0!	#DIV/0!	#DIV/0!		High	High	Peak Found	High	Peak Found	Peak Found	Peak Found	Peak Found	High	0.0001717	0.004661	2.88	44.94
	FALSE	High	[R].TLDPEHLGQGGVQR.[E]		0.0714361	0.00156237	1	2	2	M0RBF1	M0RBF1 [946-959]		0	1506.77	0.01	0.658	0.778					108.1	#DIV/0!	#DIV/0!	#DIV/0!		Not Found	Not Found	Not Found	Peak Found	High	Peak Found	High	Not Found	High	0.0004977	0.01865	2.58	26.12
	FALSE	High	[K].TVLTGATGHLNR.[V]		0.123921	0.00414524	1	3	1	M0RBF1	M0RBF1 [75-86]		0	1239.68	1.243	4.442	1.049				64.3	229.8	#DIV/0!	#DIV/0!	#DIV/0!		Peak Found	Not Found	High	Peak Found	Peak Found	Peak Found	Peak Found	Not Found	High	0.001291	0.04052	2.85	22.49
	FALSE	High	[R].VELKPGDNLNVNFHLR.[T]		0.00297017	0.000525666	1	3	1	M0RBF1	M0RBF1 [462-477]		0	1865		100	100					296.1	#DIV/0!	#DIV/0!	#DIV/0!		Not Found	Not Found	High	Peak Found	Peak Found	Peak Found	Not Found	Not Found	High	0.0001717	0.0002327	4.23	35.37
	FALSE	High	[R].VLIEDGSGEAVLSR.[K]		0.000881915	0.000525666	1	3	2	M0RBF1	M0RBF1 [291-304]		0	1444.76	0.837	2.615	1.114	1	1	1	60.2	187.9	#DIV/0!	#DIV/0!	#DIV/0!		Peak Found	Peak Found	High	Peak Found	Peak Found	Peak Found	High	Peak Found	High	0.0001717	4.448e-05	3.45	33.99
	FALSE	High	[R].VTIKPAPETAK.[K]		0.0402422	0.000525666	1	3	2	M0RBF1	M0RBF1 [1365-1375]		0	1154.68	100	100					387.6	12.4	#DIV/0!	#DIV/0!	#DIV/0!		High	High	Peak Found	Not Found	Not Found	Not Found	Not Found	Not Found	High	0.0001717	0.008314	1.98	18.31
High	Master Protein	Q6IFV1	Keratin, type I cytoskeletal 14 OS=Rattus norvegicus OX=10116 GN=Krt14 PE=2 SV=1	0	69.558	27	14	148	3	52.7	433.11	14	cell differentiation;cell organization and biogenesis;response to stimulus	cytoplasm;cytoskeleton;nucleus	protein binding;structural molecule activity	Pf00038, Pf06160, Pf13514	287701	ENSRNOG00000003899.7	Krt14	Formation of the cornified envelope; Type I hemidesmosome assembly		5	1.828	1.49781	3.81008	18.3	31.7	49.7	41.7	49.2	472.4	84	52.9	Not Found	Not Found	Peak Found	High	High	High	High	High
	Checked	Confidence	Annotated Sequence	Modifications	Qvality PEP	Qvality q-value	# Protein Groups	# Proteins	# PSMs	Master Protein Accessions	Positions in Master Proteins	Modifications in Master Proteins	# Missed Cleavages	Theo. MH+ [Da]	Abundance Ratio: (controle CARD445) / (remplissage)	Abundance Ratio: (LPS) / (remplissage)	Abundance Ratio: (NButGT) / (remplissage)	Abundance Ratio Adj. P-Value: (controle CARD445) / (remplissage)	Abundance Ratio Adj. P-Value: (LPS) / (remplissage)	Abundance Ratio Adj. P-Value: (NButGT) / (remplissage)	Abundances (Grouped): controle CARD445	Abundances (Grouped): LPS	#DIV/0!	#DIV/0!	#DIV/0!	Quan Info	Found in Sample: [S71] F71: Sample, 1, controle CARD445	Found in Sample: [S81] F81: Sample, 2, controle CARD445	Found in Sample: [S51] F51: Sample, 5, LPS	Found in Sample: [S52] F52: Sample, 6, LPS	Found in Sample: [S47] F47: Sample, 1, NButGT	Found in Sample: [S48] F48: Sample, 2, NButGT	Found in Sample: [S49] F49: Sample, 3, remplissage	Found in Sample: [S50] F50: Sample, 4, remplissage	Confidence (by Search Engine): Sequest HT	Percolator q-Value (by Search Engine): Sequest HT	Percolator PEP (by Search Engine): Sequest HT	XCorr (by Search Engine): Sequest HT	Top Apex RT [min]
	FALSE	High	[R].ADLEMQIESLKEELAYLK.[K]		0.000786258	0.000525666	1	2	3	Q6IFV1	Q6IFV1 [240-257]		1	2123.09	0.01	0.01	2.699						#DIV/0!	#DIV/0!	#DIV/0!		Not Found	Not Found	Not Found	Not Found	High	High	Not Found	High	High	0.0001717	3.805e-05	3.9	50.39
	FALSE	High	[R].ADLEMQIESLKEELAYLK.[K]	1xOxidation [M5]	0.0023187	0.000525666	1	2	3	Q6IFV1	Q6IFV1 [240-257]		1	2139.09	0.01	0.423	0.608		1	1		83.3	#DIV/0!	#DIV/0!	#DIV/0!		Not Found	Not Found	Peak Found	Peak Found	High	Peak Found	High	High	High	0.0001717	0.0001663	4.02	50.51
	FALSE	High	[R].ADLEMQIESLKEELAYLKK.[N]	1xOxidation [M5]	0.00178829	0.000525666	1	2	2	Q6IFV1	Q6IFV1 [240-258]		2	2267.18	0.01	0.871	0.909			1		125.4	#DIV/0!	#DIV/0!	#DIV/0!		Not Found	Not Found	Not Found	High	Peak Found	Peak Found	Peak Found	High	High	0.0001717	0.0001164	4.07	48.91
	FALSE	High	[R].EVATNSELVQSGK.[S]		0.000411861	0.000525666	2	3	8	A0A0G2K9Q9; Q6IFV1	A0A0G2K9Q9 [285-297]; Q6IFV1 [323-335]		0	1361.69	1.789	0.761	3.983				95	40.4	#DIV/0!	#DIV/0!	#DIV/0!	Shared	High	High	High	High	High	High	High	Not Found	High	0.0001717	1.573e-05	3.72	22.41
	FALSE	High	[R].GQVGGDVNVEMDAAPGVDLSR.[I]		0.000137108	0.000525666	2	2	3	Q6IFU7; Q6IFV1	Q6IFU7 [241-261]; Q6IFV1 [269-289]		0	2085.99	0.01	0.62	2.706					57.4	#DIV/0!	#DIV/0!	#DIV/0!	Shared	Not Found	Not Found	Peak Found	Not Found	High	High	Not Found	High	High	0.0001717	3.477e-06	4.16	38.76
	FALSE	High	[R].GQVGGDVNVEMDAAPGVDLSR.[I]	1xOxidation [M11]	2.43442e-05	0.000525666	2	2	25	Q6IFU7; Q6IFV1	Q6IFU7 [241-261]; Q6IFV1 [269-289]		0	2101.98	0.233	0.561	0.645	0.577113	1	1	38.2	92	#DIV/0!	#DIV/0!	#DIV/0!	Shared	High	High	High	High	High	High	High	High	High	0.0001717	3.294e-07	4.34	34.41
	FALSE	High	[KR].LAADDFR.[TLMSV]		0.128109	0.00456208	6	20	23	Q6IFV4; Q6IFU7; Q6IFV3; A0A0G2K9Q9; Q6IFV1; Q6IFW6	Q6IFV4 [177-183]; Q6IFU7 [174-180]; Q6IFV3 [175-181]; A0A0G2K9Q9 [164-170]; Q6IFV1 [202-208]; Q6IFW6 [228-234]		0	807.4	0.99	1.036	3.062	1	1	1	65.1	68.1	#DIV/0!	#DIV/0!	#DIV/0!	Shared	High	High	High	High	High	High	High	High	High	0.001418	0.04257	2.31	25.58
	FALSE	High	[R].LEQEIATYR.[RS]		0.0184318	0.000525666	5	14	5	Q6IFV4; Q6IFU9; Q6IFU7; A0A0G2K9Q9; Q6IFV1	Q6IFV4 [390-398]; Q6IFU9 [399-407]; Q6IFU7 [387-395]; A0A0G2K9Q9 [377-385]; Q6IFV1 [415-423]		0	1122.58	0.343	0.738	1.26	1	1	1	41	88.3	#DIV/0!	#DIV/0!	#DIV/0!	Shared	High	High	High	Peak Found	Peak Found	High	Peak Found	High	High	0.0001717	0.002832	2.73	26.12
	FALSE	High	[R].ILNEMRDQYEK.[M]	1xOxidation [M5]	0.00461503	0.000525666	2	2	2	Q6IFU7; Q6IFV1	Q6IFU7 [262-272]; Q6IFV1 [290-300]		1	1454.69	2.599	1.953	2.112	1	1	1	135.6	101.9	#DIV/0!	#DIV/0!	#DIV/0!	Shared	High	High	Peak Found	Peak Found	Peak Found	Peak Found	Peak Found	Peak Found	High	0.0001717	0.0004266	3.18	19.5
	FALSE	High	[K].TEELNREVATNSELVQSGK.[S]		0.000347747	0.000525666	2	3	3	A0A0G2K9Q9; Q6IFV1	A0A0G2K9Q9 [279-297]; Q6IFV1 [317-335]		1	2104.05	100	100	100				180.3	121.9	#DIV/0!	#DIV/0!	#DIV/0!	Shared	High	High	High	Not Found	Not Found	Peak Found	Not Found	Not Found	High	0.0001717	1.244e-05	5.1	27.91
	FALSE	High	[R].TMQNLEIELQSQLSMK.[A]	2xOxidation [M2; M15]	0.0260764	0.000525666	1	1	2	Q6IFV1	Q6IFV1 [344-359]		0	1924.94	0.01	0.51	0.648		1	1		94.5	#DIV/0!	#DIV/0!	#DIV/0!		Not Found	Not Found	Peak Found	Peak Found	Peak Found	Peak Found	High	High	High	0.0001717	0.004563	3.13	41.13
	FALSE	High	[K].TRLEQEIATYR.[RS]		0.00355999	0.000525666	5	11	10	Q6IFV4; Q6IFU9; Q6IFU7; A0A0G2K9Q9; Q6IFV1	Q6IFV4 [388-398]; Q6IFU9 [397-407]; Q6IFU7 [385-395]; A0A0G2K9Q9 [375-385]; Q6IFV1 [413-423]		1	1379.73	0.322	0.658	1.379	1	1	1	38.3	78.4	#DIV/0!	#DIV/0!	#DIV/0!	Shared	High	High	High	High	High	High	High	High	High	0.0001717	0.0002996	4.26	29.4
	FALSE	High	[K].TRLEQEIATYRR.[L]		0.00164326	0.000525666	4	10	2	Q6IFU9; Q6IFU7; A0A0G2K9Q9; Q6IFV1	Q6IFU9 [397-408]; Q6IFU7 [385-396]; A0A0G2K9Q9 [375-386]; Q6IFV1 [413-424]		2	1535.83	100						400		#DIV/0!	#DIV/0!	#DIV/0!	Shared	High	High	Not Found	Not Found	Not Found	Not Found	Not Found	Not Found	High	0.0001717	0.0001037	3.94	25.53
	FALSE	High	[R].VLDELTLAR.[AT]		0.0299079	0.000525666	4	9	10	Q6IFU7; Q6IFV3; A0A0G2K9Q9; Q6IFV1	Q6IFU7 [203-211]; Q6IFV3 [204-212]; A0A0G2K9Q9 [193-201]; Q6IFV1 [231-239]		0	1029.59	0.304	0.472	0.852	1	1	1	46.2	71.8	#DIV/0!	#DIV/0!	#DIV/0!	Shared	High	High	High	High	High	High	High	High	High	0.0001717	0.005536	2.88	35.38
	FALSE	High	[K].VTMQNLNDR.[L]		0.0621478	0.000525666	4	8	1	Q6IFU9; Q6IFV3; Q6IFV1; Q6IFW6	Q6IFU9 [108-116]; Q6IFV3 [96-104]; Q6IFV1 [124-132]; Q6IFW6 [147-155]		0	1090.53			100						#DIV/0!	#DIV/0!	#DIV/0!	Shared	Not Found	Not Found	Not Found	Not Found	Peak Found	High	Not Found	Not Found	High	0.0001717	0.01526	2.52	23.17
	FALSE	High	[K].VTMQNLNDR.[L]	1xOxidation [M3]	0.0152116	0.000525666	4	8	44	Q6IFU9; Q6IFV3; Q6IFV1; Q6IFW6	Q6IFU9 [108-116]; Q6IFV3 [96-104]; Q6IFV1 [124-132]; Q6IFW6 [147-155]		0	1106.53	1.373	2.025	12.569	1	1	1	32.4	47.7	#DIV/0!	#DIV/0!	#DIV/0!	Shared	High	High	High	High	High	High	High	High	High	0.0001717	0.002173	2.52	18.5
	FALSE	High	[K].VVSTHEQVLR.[T]		0.0474723	0.000525666	2	2	2	A0A0G2K9Q9; Q6IFV1	A0A0G2K9Q9 [435-444]; Q6IFV1 [473-482]		0	1167.65	1.06	0.66	1.986		1	1	90.1	56.1	#DIV/0!	#DIV/0!	#DIV/0!	Shared	Not Found	Peak Found	Peak Found	Peak Found	High	High	Peak Found	Peak Found	High	0.0001717	0.01049	2.09	18.96
High	Master Protein	Q66HF1	NADH-ubiquinone oxidoreductase 75 kDa subunit, mitochondrial OS=Rattus norvegicus OX=10116 GN=Ndufs1 PE=1 SV=1	0	66.141	30	14	56	14	79.4	194.66	14	cell organization and biogenesis;metabolic process;transport	membrane;mitochondrion	catalytic activity;metal ion binding	Pf00111, Pf00384, Pf09326, Pf10588, Pf13510	301458	ENSRNOG00000011849.6	Ndufs1	Complex I biogenesis	Alzheimer's disease; Oxidative phosphorylation; Metabolic pathways; Parkinson's disease; Non-alcoholic fatty liver disease (NAFLD); Huntington's disease	0	13.3097	0.138366	1.50064	20.5	21.8	516.6	46.4	89.2	27.7	47.9	30	High	High	High	High	High	High	High	High
	Checked	Confidence	Annotated Sequence	Modifications	Qvality PEP	Qvality q-value	# Protein Groups	# Proteins	# PSMs	Master Protein Accessions	Positions in Master Proteins	Modifications in Master Proteins	# Missed Cleavages	Theo. MH+ [Da]	Abundance Ratio: (controle CARD445) / (remplissage)	Abundance Ratio: (LPS) / (remplissage)	Abundance Ratio: (NButGT) / (remplissage)	Abundance Ratio Adj. P-Value: (controle CARD445) / (remplissage)	Abundance Ratio Adj. P-Value: (LPS) / (remplissage)	Abundance Ratio Adj. P-Value: (NButGT) / (remplissage)	Abundances (Grouped): controle CARD445	Abundances (Grouped): LPS	#DIV/0!	#DIV/0!	#DIV/0!	Quan Info	Found in Sample: [S71] F71: Sample, 1, controle CARD445	Found in Sample: [S81] F81: Sample, 2, controle CARD445	Found in Sample: [S51] F51: Sample, 5, LPS	Found in Sample: [S52] F52: Sample, 6, LPS	Found in Sample: [S47] F47: Sample, 1, NButGT	Found in Sample: [S48] F48: Sample, 2, NButGT	Found in Sample: [S49] F49: Sample, 3, remplissage	Found in Sample: [S50] F50: Sample, 4, remplissage	Confidence (by Search Engine): Sequest HT	Percolator q-Value (by Search Engine): Sequest HT	Percolator PEP (by Search Engine): Sequest HT	XCorr (by Search Engine): Sequest HT	Top Apex RT [min]
	FALSE	High	[R].ALSEIAGITLPYDTLDQVR.[N]		0.016846	0.000525666	1	1	2	Q66HF1	Q66HF1 [625-643]		0	2075.1	0.01	4.7	3.394		1			206.7	#DIV/0!	#DIV/0!	#DIV/0!		Not Found	Not Found	High	Peak Found	Peak Found	Not Found	Peak Found	Peak Found	High	0.0001717	0.002517	3.66	49.81
	FALSE	High	[K].AVAAIAGGLVDAEALVALK.[D]		0.000563929	0.000525666	1	1	1	Q66HF1	Q66HF1 [337-355]		0	1752.03		100	100					215.3	#DIV/0!	#DIV/0!	#DIV/0!		Not Found	Not Found	High	Peak Found	Peak Found	Not Found	Not Found	Not Found	High	0.0001717	2.405e-05	3.64	50.21
	FALSE	High	[R].DDGAAILAAVSSIAQK.[I]		0.000133834	0.000525666	1	1	4	Q66HF1	Q66HF1 [484-499]		0	1529.82	0.01	4.158	1.114					265.2	#DIV/0!	#DIV/0!	#DIV/0!		Not Found	Not Found	High	High	High	High	Peak Found	Not Found	High	0.0001717	3.366e-06	5.11	50.48
	FALSE	High	[R].FASEIAGVDDLGTTGR.[G]		0.000143033	0.000525666	1	1	7	Q66HF1	Q66HF1 [185-200]		0	1608.79	1.801	12.653	7.428	1	1		31.5	221.2	#DIV/0!	#DIV/0!	#DIV/0!		High	High	High	High	High	Not Found	Peak Found	Peak Found	High	0.0001717	3.703e-06	3.87	37.39
	FALSE	High	[R].FEAPLFNAR.[I]		0.0639826	0.000525666	1	1	3	Q66HF1	Q66HF1 [409-417]		0	1064.55	0.637	2.962	0.931	1	1	1	46.1	214.3	#DIV/0!	#DIV/0!	#DIV/0!		High	High	High	Peak Found	Peak Found	Peak Found	Peak Found	Peak Found	High	0.0001717	0.01588	2.34	37.56
	FALSE	High	[R].GNDMQVGTYIEK.[M]	1xOxidation [M4]	0.120525	0.00370796	1	1	1	Q66HF1	Q66HF1 [201-212]		0	1370.63	0.548	2.019	1.252	1	1	1	45.5	167.6	#DIV/0!	#DIV/0!	#DIV/0!		Peak Found	Peak Found	High	Peak Found	Peak Found	Peak Found	Peak Found	Peak Found	High	0.00116	0.03897	2.33	25.56
	FALSE	High	[K].KPMVVLGSSALQR.[D]	1xOxidation [M3]	0.00131408	0.000525666	1	1	7	Q66HF1	Q66HF1 [471-483]		0	1401.79	0.616	3.812	1.28	1	1	1	36.7	227.3	#DIV/0!	#DIV/0!	#DIV/0!		High	High	High	High	High	Peak Found	Peak Found	Peak Found	High	0.0001717	7.656e-05	3.3	25.53
	FALSE	High	[R].IASQVAALDLGYKPGVEAIR.[K]		0.000644112	0.000525666	1	1	10	Q66HF1	Q66HF1 [519-538]		0	2071.15	0.243	2.774	0.95		1	1	19.6	223.4	#DIV/0!	#DIV/0!	#DIV/0!		High	Not Found	High	High	High	High	High	High	High	0.0001717	2.879e-05	3.5	39.34
	FALSE	High	[R].LGEVSPNLVR.[Y]		0.00974731	0.000525666	1	1	7	Q66HF1	Q66HF1 [646-655]		0	1083.62	0.782	4.253	1.474	1	1	1	41.7	226.6	#DIV/0!	#DIV/0!	#DIV/0!		High	High	High	High	High	Peak Found	High	Peak Found	High	0.0001717	0.001186	2.93	29.69
	FALSE	High	[K].ILQDIASGNHEFSK.[V]		0.00399267	0.000525666	1	1	2	Q66HF1	Q66HF1 [451-464]		0	1558.79		100	100					305.7	#DIV/0!	#DIV/0!	#DIV/0!		Not Found	Not Found	High	Not Found	High	Not Found	Not Found	Not Found	High	0.0001717	0.000348	3.47	28.55
	FALSE	High	[K].LVDQEFLADPLVPPQLTIK.[D]		0.0397688	0.000525666	1	1	1	Q66HF1	Q66HF1 [674-692]		0	2136.2		100						400	#DIV/0!	#DIV/0!	#DIV/0!		Not Found	Not Found	High	Not Found	Not Found	Not Found	Not Found	Not Found	High	0.0001717	0.008212	3.42	50.37
	FALSE	High	[R].SNYLLNTTIAGVEEADVVLLVGTNPR.[F]		1.61404e-05	0.000525666	1	1	2	Q66HF1	Q66HF1 [383-408]		0	2758.46	0.01	3.691	1.36					244	#DIV/0!	#DIV/0!	#DIV/0!		Not Found	Not Found	High	Not Found	Not Found	Peak Found	Not Found	Peak Found	High	0.0001717	1.88e-07	5.43	52.11
	FALSE	High	[R].VAGMLQSFEGK.[A]	1xOxidation [M4]	0.0105408	0.000525666	1	1	1	Q66HF1	Q66HF1 [326-336]		0	1182.58	1.265	3.977	0.953	1	1	1	70.3	221.1	#DIV/0!	#DIV/0!	#DIV/0!		Peak Found	Peak Found	High	Peak Found	Peak Found	Peak Found	Peak Found	Peak Found	High	0.0001717	0.001314	3.18	26.97
	FALSE	High	[K].VALIGSPVDLTYR.[Y]		0.0025081	0.000525666	1	1	8	Q66HF1	Q66HF1 [429-441]		0	1403.79	0.432	3.035	1.143	1	1	1	30.8	216.4	#DIV/0!	#DIV/0!	#DIV/0!		High	High	High	High	High	High	High	High	High	0.0001717	0.0001843	3.32	43.43
High	Master Protein	G3V6Y6	Alpha-1,4 glucan phosphorylase OS=Rattus norvegicus OX=10116 GN=Pygb PE=1 SV=2	0	64.538	26	17	68	12	96.7	216.94	17	metabolic process	cytoplasm;membrane	catalytic activity;protein binding	Pf00343	25739	ENSRNOG00000007583.7	Pygb	Neutrophil degranulation		0	1.97125	1.80065	1.76373	23.6	39	29.1	94.3	263.2	128.7	137.7	84.5	High	High	High	High	High	High	High	High
	Checked	Confidence	Annotated Sequence	Modifications	Qvality PEP	Qvality q-value	# Protein Groups	# Proteins	# PSMs	Master Protein Accessions	Positions in Master Proteins	Modifications in Master Proteins	# Missed Cleavages	Theo. MH+ [Da]	Abundance Ratio: (controle CARD445) / (remplissage)	Abundance Ratio: (LPS) / (remplissage)	Abundance Ratio: (NButGT) / (remplissage)	Abundance Ratio Adj. P-Value: (controle CARD445) / (remplissage)	Abundance Ratio Adj. P-Value: (LPS) / (remplissage)	Abundance Ratio Adj. P-Value: (NButGT) / (remplissage)	Abundances (Grouped): controle CARD445	Abundances (Grouped): LPS	#DIV/0!	#DIV/0!	#DIV/0!	Quan Info	Found in Sample: [S71] F71: Sample, 1, controle CARD445	Found in Sample: [S81] F81: Sample, 2, controle CARD445	Found in Sample: [S51] F51: Sample, 5, LPS	Found in Sample: [S52] F52: Sample, 6, LPS	Found in Sample: [S47] F47: Sample, 1, NButGT	Found in Sample: [S48] F48: Sample, 2, NButGT	Found in Sample: [S49] F49: Sample, 3, remplissage	Found in Sample: [S50] F50: Sample, 4, remplissage	Confidence (by Search Engine): Sequest HT	Percolator q-Value (by Search Engine): Sequest HT	Percolator PEP (by Search Engine): Sequest HT	XCorr (by Search Engine): Sequest HT	Top Apex RT [min]
	FALSE	High	[R].GIAGLGDVAEVR.[K]		0.00650917	0.000525666	1	2	6	G3V6Y6	G3V6Y6 [18-29]		0	1156.63	0.439	0.347	1.319	1	1	1	56.5	44.7	#DIV/0!	#DIV/0!	#DIV/0!		High	High	Peak Found	Peak Found	High	High	High	High	High	0.0001717	0.0006802	3.13	35.39
	FALSE	High	[R].GIAGLGDVAEVRK.[S]		0.103599	0.00289463	1	2	1	G3V6Y6	G3V6Y6 [18-30]		1	1284.73	100	100					234.2	165.8	#DIV/0!	#DIV/0!	#DIV/0!		High	Peak Found	Not Found	Peak Found	Not Found	Not Found	Not Found	Not Found	High	0.0009063	0.03149	3.16	29.29
	FALSE	High	[R].HLDHVAALFPGDVDR.[L]		0.0106045	0.000525666	1	2	4	G3V6Y6	G3V6Y6 [411-425]		0	1661.84	0.098	0.506	2.22	0.347772	1	1	10.3	52.9	#DIV/0!	#DIV/0!	#DIV/0!		Peak Found	Peak Found	Peak Found	High	High	High	High	Peak Found	High	0.0001717	0.001328	2.9	34.09
	FALSE	High	[R].IGEGFLTDLSQLK.[K]		0.00129047	0.000525666	1	2	2	G3V6Y6	G3V6Y6 [508-520]		0	1420.77	0.01	0.362	1.442		1	1		51.6	#DIV/0!	#DIV/0!	#DIV/0!		Not Found	Not Found	Peak Found	Peak Found	High	High	Peak Found	Peak Found	High	0.0001717	7.44e-05	4.3	49.2
	FALSE	High	[K].LKDFNVGDYIEAVLDR.[N]		0.00209242	0.000525666	1	2	4	G3V6Y6	G3V6Y6 [255-270]		1	1866.96	0.01	0.759	2.437		1	1		72.4	#DIV/0!	#DIV/0!	#DIV/0!		Not Found	Not Found	Peak Found	High	High	High	High	Peak Found	High	0.0001717	0.000145	4.01	50.73
	FALSE	High	[R].LKQEYFVVAATLQDIIR.[R]		0.00108962	0.000525666	2	4	4	G3V8V3; G3V6Y6	G3V8V3 [294-310]; G3V6Y6 [294-310]		1	2007.13	0.01	0.357	1.517		1	1		49.7	#DIV/0!	#DIV/0!	#DIV/0!	Shared	Not Found	Not Found	Peak Found	Peak Found	High	High	High	High	High	0.0001717	5.928e-05	3.36	49.95
	FALSE	High	[K].LLSLVDDEAFIR.[D]		0.00353857	0.000525666	1	2	2	G3V6Y6	G3V6Y6 [522-533]		0	1390.76	0.01	0.395	1.858		1	1		48.6	#DIV/0!	#DIV/0!	#DIV/0!		Not Found	Not Found	Peak Found	Peak Found	High	High	Peak Found	Peak Found	High	0.0001717	0.0002962	3.92	48.12
	FALSE	High	[K].LLSLVDDEAFIRDVAK.[V]		0.00833426	0.000525666	1	2	1	G3V6Y6	G3V6Y6 [522-537]		1	1803.99	0.01	6.806	2.457					265.3	#DIV/0!	#DIV/0!	#DIV/0!		Not Found	Not Found	Not Found	High	Peak Found	Not Found	Not Found	Peak Found	High	0.0001717	0.0009535	3.67	48.56
	FALSE	High	[K].LVTSIGDVVNHDPVVGDR.[L]		0.000337396	0.000525666	1	2	9	G3V6Y6	G3V6Y6 [623-640]		0	1891.99	0.317	0.481	1.354	0.919036	1	1	40.2	61.1	#DIV/0!	#DIV/0!	#DIV/0!		Peak Found	High	High	High	High	High	Peak Found	High	High	0.0001717	1.194e-05	4.34	36.53
	FALSE	High	[R].IYYLSLEFYMGR.[T]	1xOxidation [M10]	0.0797078	0.00194483	2	3	1	G3V8V3; G3V6Y6	G3V8V3 [83-94]; G3V6Y6 [83-94]		0	1570.76	0.01	1.073	1.298			1		127.3	#DIV/0!	#DIV/0!	#DIV/0!	Shared	Not Found	Not Found	Not Found	High	Peak Found	Peak Found	Peak Found	Peak Found	High	0.0006115	0.02175	2.96	48.9
	FALSE	High	[R].QAVDQISSGFFSPK.[D]		0.000298984	0.000525666	1	2	1	G3V6Y6	G3V6Y6 [741-754]		0	1510.75	0.867	1.003	1.904	1		1	72.7	84	#DIV/0!	#DIV/0!	#DIV/0!		Peak Found	Peak Found	Not Found	Peak Found	High	Peak Found	Peak Found	Peak Found	High	0.0001717	1.016e-05	4.33	39.59
	FALSE	High	[K].VAIQLNDTHPALSIPELMR.[I]	1xOxidation [M18]	0.0234186	0.000525666	1	2	2	G3V6Y6	G3V6Y6 [334-352]		0	2134.13	0.175	0.483	1.444		1	1	22.5	62.3	#DIV/0!	#DIV/0!	#DIV/0!		Not Found	Peak Found	Peak Found	Peak Found	Peak Found	High	High	Peak Found	High	0.0001717	0.003948	3.15	42.3
	FALSE	High	[R].VEDVEALDQK.[G]		0.0221917	0.000525666	1	2	1	G3V6Y6	G3V6Y6 [716-725]		0	1145.57	0.01	0.544	2.81		1	1		50	#DIV/0!	#DIV/0!	#DIV/0!		Not Found	Not Found	Peak Found	Peak Found	High	Peak Found	Peak Found	Peak Found	High	0.0001717	0.003678	3.19	25.26
	FALSE	High	[KR].VIFLENYR.[V]		0.072267	0.00156237	2	5	9	G3V8V3; G3V6Y6	G3V8V3 [643-650]; G3V6Y6 [643-650]		0	1053.57	0.659	0.432	1.374	1	1	1	76.1	49.9	#DIV/0!	#DIV/0!	#DIV/0!	Shared	High	High	High	High	High	High	High	High	High	0.0004977	0.01881	1.98	37.79
	FALSE	High	[K].VIPAADLSQQISTAGTEASGTGNMK.[F]	1xOxidation [M24]	9.65674e-05	0.000525666	1	2	6	G3V6Y6	G3V6Y6 [657-681]		0	2463.2	5.144	8.266	5.511	1		1	103.3	166	#DIV/0!	#DIV/0!	#DIV/0!		High	High	Not Found	High	High	Peak Found	Peak Found	Peak Found	High	0.0001717	2.167e-06	2.84	37.43
	FALSE	High	[R].VLYPNDNFFEGK.[E]		0.00311717	0.000525666	2	4	11	G3V8V3; G3V6Y6	G3V8V3 [279-290]; G3V6Y6 [279-290]		0	1442.7	0.858	0.505	1.905	1	1	1	80.4	47.3	#DIV/0!	#DIV/0!	#DIV/0!	Shared	High	High	High	High	High	High	High	High	High	0.0001717	0.00025	3.42	40.42
	FALSE	High	[R].YEFGIFNQK.[I]		0.0530775	0.000525666	2	4	4	G3V8V3; G3V6Y6	G3V8V3 [162-170]; G3V6Y6 [162-170]		0	1145.56	0.371	0.362	1.476	1		1	46.2	45.2	#DIV/0!	#DIV/0!	#DIV/0!	Shared	High	High	Peak Found	Not Found	High	High	Peak Found	Peak Found	High	0.0001717	0.01227	2.32	40.29
High	Master Protein	Q64428	Trifunctional enzyme subunit alpha, mitochondrial OS=Rattus norvegicus OX=10116 GN=Hadha PE=1 SV=2	0	62.823	34	18	50	18	82.6	158.8	18	metabolic process;response to stimulus	membrane;mitochondrion;organelle lumen	catalytic activity;nucleotide binding;protein binding	Pf00378, Pf00725, Pf02737	170670	ENSRNOG00000024629.6	Hadha	Beta oxidation of myristoyl-CoA to lauroyl-CoA; Beta oxidation of lauroyl-CoA to decanoyl-CoA-CoA; Beta oxidation of octanoyl-CoA to hexanoyl-CoA; Beta oxidation of decanoyl-CoA to octanoyl-CoA-CoA; Beta oxidation of hexanoyl-CoA to butanoyl-CoA; Beta oxidation of palmitoyl-CoA to myristoyl-CoA; Acyl chain remodeling of CL	Lysine degradation; Fatty acid metabolism; Fatty acid degradation; Butanoate metabolism; Fatty acid elongation; Tryptophan metabolism; Metabolic pathways; Valine, leucine and isoleucine degradation; Biosynthesis of unsaturated fatty acids; Propanoate metabolism; beta-Alanine metabolism; Carbon metabolism	0	12.9659	0.250202	1.16667	15.7	22.4	433.1	60.9	97.3	46.9	69.9	53.7	High	High	High	High	High	High	High	High
	Checked	Confidence	Annotated Sequence	Modifications	Qvality PEP	Qvality q-value	# Protein Groups	# Proteins	# PSMs	Master Protein Accessions	Positions in Master Proteins	Modifications in Master Proteins	# Missed Cleavages	Theo. MH+ [Da]	Abundance Ratio: (controle CARD445) / (remplissage)	Abundance Ratio: (LPS) / (remplissage)	Abundance Ratio: (NButGT) / (remplissage)	Abundance Ratio Adj. P-Value: (controle CARD445) / (remplissage)	Abundance Ratio Adj. P-Value: (LPS) / (remplissage)	Abundance Ratio Adj. P-Value: (NButGT) / (remplissage)	Abundances (Grouped): controle CARD445	Abundances (Grouped): LPS	#DIV/0!	#DIV/0!	#DIV/0!	Quan Info	Found in Sample: [S71] F71: Sample, 1, controle CARD445	Found in Sample: [S81] F81: Sample, 2, controle CARD445	Found in Sample: [S51] F51: Sample, 5, LPS	Found in Sample: [S52] F52: Sample, 6, LPS	Found in Sample: [S47] F47: Sample, 1, NButGT	Found in Sample: [S48] F48: Sample, 2, NButGT	Found in Sample: [S49] F49: Sample, 3, remplissage	Found in Sample: [S50] F50: Sample, 4, remplissage	Confidence (by Search Engine): Sequest HT	Percolator q-Value (by Search Engine): Sequest HT	Percolator PEP (by Search Engine): Sequest HT	XCorr (by Search Engine): Sequest HT	Top Apex RT [min]
	FALSE	High	[K].ADMVIEAVFEDLAVK.[H]	1xOxidation [M3]	0.000360587	0.000525666	1	1	2	Q64428	Q64428 [441-455]		0	1665.84	0.01	4.838	1.614		1	1		259.7	#DIV/0!	#DIV/0!	#DIV/0!		Not Found	Not Found	High	Peak Found	Peak Found	Peak Found	Peak Found	Peak Found	High	0.0001717	1.303e-05	4.35	50.89
	FALSE	High	[K].DGPGFYTTR.[C]		0.0662525	0.00105272	1	1	1	Q64428	Q64428 [541-549]		0	1013.47	0.01	3.076	1.527		1	1		219.6	#DIV/0!	#DIV/0!	#DIV/0!		Not Found	Not Found	High	Peak Found	Peak Found	Peak Found	Peak Found	Peak Found	High	0.0003371	0.01671	2.79	27.45
	FALSE	High	[R].DSIFSNLIGQLDYK.[G]		0.00211785	0.000525666	1	1	2	Q64428	Q64428 [423-436]		0	1612.82	0.01	2.867	2.081		1			192.8	#DIV/0!	#DIV/0!	#DIV/0!		Not Found	Not Found	High	Peak Found	High	Not Found	Peak Found	Peak Found	High	0.0001717	0.0001465	3.54	51.37
	FALSE	High	[K].DTTASAVAVGLK.[Q]		0.0223249	0.000525666	1	1	6	Q64428	Q64428 [520-531]		0	1132.62	0.193	1.388	0.779	0.572499	1	1	23	165.2	#DIV/0!	#DIV/0!	#DIV/0!		High	High	High	Peak Found	High	Peak Found	High	High	High	0.0001717	0.003709	2.96	29.94
	FALSE	High	[R].FGGGSVELLK.[L]		0.0739562	0.00194483	1	1	1	Q64428	Q64428 [611-620]		0	1006.56	0.488	2.815	1.079	1	1	1	36.3	209.2	#DIV/0!	#DIV/0!	#DIV/0!		Peak Found	Peak Found	High	Peak Found	Peak Found	Peak Found	Peak Found	Peak Found	High	0.0006115	0.01951	2.73	33.47
	FALSE	High	[R].FVDLYGAQK.[V]		0.141437	0.00673119	1	1	1	Q64428	Q64428 [720-728]		0	1040.54	0.858	3.972	1.596	1	1	1	46.2	214	#DIV/0!	#DIV/0!	#DIV/0!		Peak Found	Peak Found	High	Peak Found	Peak Found	Peak Found	Peak Found	Peak Found	High	0.002219	0.04914	2.58	30.91
	FALSE	High	[K].GFYIYQSGSK.[N]		0.117214	0.00370796	1	1	1	Q64428	Q64428 [635-644]		0	1149.56	0.01	3.402	2.062		1			210.5	#DIV/0!	#DIV/0!	#DIV/0!		Not Found	Not Found	Peak Found	High	Peak Found	Not Found	Peak Found	Peak Found	High	0.00116	0.03759	2.07	31.43
	FALSE	High	[K].KLDALTTGFGFPVGAATLADEVGIDVAQHVAEDLGK.[A]		0.00355999	0.000525666	1	1	1	Q64428	Q64428 [570-605]		1	3625.87	0.01	5.365	0.822					298.6	#DIV/0!	#DIV/0!	#DIV/0!		Not Found	Not Found	Peak Found	High	Peak Found	Not Found	Peak Found	Not Found	High	0.0001717	0.0002983	4.4	52.63
	FALSE	High	[K].KMGLVDQLVDPLGPGIK.[S]	1xOxidation [M2]	0.0654875	0.00105272	1	1	1	Q64428	Q64428 [214-230]		1	1796	0.01	1.749	1.212		1	1		176.6	#DIV/0!	#DIV/0!	#DIV/0!		Not Found	Not Found	High	Peak Found	Peak Found	Peak Found	Peak Found	Peak Found	High	0.0003371	0.01643	3.09	41.55
	FALSE	High	[R].ILQEGVDPK.[K]		0.0632425	0.000525666	1	1	2	Q64428	Q64428 [561-569]		0	998.552	1.862	3.325	2.004				90.9	162.4	#DIV/0!	#DIV/0!	#DIV/0!		Peak Found	Peak Found	High	Peak Found	Peak Found	Peak Found	High	Not Found	High	0.0001717	0.0156	2.63	22.42
	FALSE	High	[R].LPAKPEVSSDEDIQYR.[V]		0.000112318	0.000525666	1	1	13	Q64428	Q64428 [661-676]		0	1846.92	0.413	3.68	1.492	1	1	1	25.1	223.5	#DIV/0!	#DIV/0!	#DIV/0!		High	High	High	High	High	Peak Found	High	High	High	0.0001717	2.656e-06	3.73	27.32
	FALSE	High	[K].LTSYAMTIPFVR.[Q]	1xOxidation [M6]	0.00484331	0.000525666	1	1	5	Q64428	Q64428 [268-279]		0	1414.74	0.632	3.034	0.981	1	1	1	44.8	214.9	#DIV/0!	#DIV/0!	#DIV/0!		High	High	High	Peak Found	High	Peak Found	High	Peak Found	High	0.0001717	0.0004555	2.2	40.83
	FALSE	High	[K].MQLLEIITTDK.[T]	1xOxidation [M1]	0.00517571	0.000525666	1	1	3	Q64428	Q64428 [506-516]		0	1320.71	0.159	2.412	1.099		1	1	13.6	206.6	#DIV/0!	#DIV/0!	#DIV/0!		Peak Found	Not Found	High	High	Peak Found	Peak Found	High	Peak Found	High	0.0001717	0.0004998	3.32	40.7
	FALSE	High	[K].NLNSEIDNILVNLR.[L]		0.0172552	0.000525666	1	1	1	Q64428	Q64428 [647-660]		0	1626.88	0.01	3.517	2.01		1	1		215.5	#DIV/0!	#DIV/0!	#DIV/0!		Not Found	Not Found	High	Peak Found	Peak Found	Peak Found	Peak Found	Peak Found	High	0.0001717	0.002597	3.69	50.82
	FALSE	High	[K].TGLEQGNDAGYLAESEK.[F]		4.11856e-05	0.000525666	1	1	7	Q64428	Q64428 [310-326]		0	1781.82	0.317	3.091	1.292	1	1	1	22.2	216.9	#DIV/0!	#DIV/0!	#DIV/0!		High	High	High	Peak Found	High	High	High	Peak Found	High	0.0001717	6.762e-07	4.17	30.27
	FALSE	High	[R].TIEYLEEVAVNFAK.[G]		0.000442838	0.000525666	1	1	1	Q64428	Q64428 [236-249]		0	1625.84	0.01	2.369	0.97		1	1		218.4	#DIV/0!	#DIV/0!	#DIV/0!		Not Found	Not Found	High	Peak Found	Peak Found	Peak Found	Peak Found	Peak Found	High	0.0001717	1.728e-05	4.01	50.12
	FALSE	High	[K].TVLGVPEVLLGILPGAGGTQR.[L]		0.072267	0.00156237	1	1	1	Q64428	Q64428 [167-187]		0	2047.19		100	100					278.2	#DIV/0!	#DIV/0!	#DIV/0!		Not Found	Not Found	High	Not Found	Peak Found	Not Found	Not Found	Not Found	High	0.0004977	0.01882	3.15	51.9
	FALSE	High	[K].VIGMHYFSPVDK.[M]	1xOxidation [M4]	0.0326993	0.000525666	1	1	1	Q64428	Q64428 [494-505]		0	1408.69	0.01	3.196	1.292		1	1		233	#DIV/0!	#DIV/0!	#DIV/0!		Not Found	Not Found	High	Peak Found	Peak Found	Peak Found	Peak Found	Peak Found	High	0.0001717	0.006244	2.93	28.52
High	Master Protein	Q5U300	Ubiquitin-like modifier-activating enzyme 1 OS=Rattus norvegicus OX=10116 GN=Uba1 PE=1 SV=1	0	61.044	21	15	43	15	117.7	149.39	15	metabolic process;response to stimulus	cytoplasm;cytosol;membrane;mitochondrion;nucleus	catalytic activity;nucleotide binding;RNA binding	Pf00899, Pf02134, Pf09358, Pf10585	314432	ENSRNOG00000019164.7	Uba1	Synthesis of active ubiquitin: roles of E1 and E2 enzymes; Antigen processing: Ubiquitination & Proteasome degradation	Ubiquitin mediated proteolysis; Parkinson's disease	0	0.512022	2.6254	1.12724	94.7	88.3	6	87.7	189.6	87.7	147.4	98.6	High	High	Peak Found	High	High	High	High	High
	Checked	Confidence	Annotated Sequence	Modifications	Qvality PEP	Qvality q-value	# Protein Groups	# Proteins	# PSMs	Master Protein Accessions	Positions in Master Proteins	Modifications in Master Proteins	# Missed Cleavages	Theo. MH+ [Da]	Abundance Ratio: (controle CARD445) / (remplissage)	Abundance Ratio: (LPS) / (remplissage)	Abundance Ratio: (NButGT) / (remplissage)	Abundance Ratio Adj. P-Value: (controle CARD445) / (remplissage)	Abundance Ratio Adj. P-Value: (LPS) / (remplissage)	Abundance Ratio Adj. P-Value: (NButGT) / (remplissage)	Abundances (Grouped): controle CARD445	Abundances (Grouped): LPS	#DIV/0!	#DIV/0!	#DIV/0!	Quan Info	Found in Sample: [S71] F71: Sample, 1, controle CARD445	Found in Sample: [S81] F81: Sample, 2, controle CARD445	Found in Sample: [S51] F51: Sample, 5, LPS	Found in Sample: [S52] F52: Sample, 6, LPS	Found in Sample: [S47] F47: Sample, 1, NButGT	Found in Sample: [S48] F48: Sample, 2, NButGT	Found in Sample: [S49] F49: Sample, 3, remplissage	Found in Sample: [S50] F50: Sample, 4, remplissage	Confidence (by Search Engine): Sequest HT	Percolator q-Value (by Search Engine): Sequest HT	Percolator PEP (by Search Engine): Sequest HT	XCorr (by Search Engine): Sequest HT	Top Apex RT [min]
	FALSE	High	[R].AAVASLLQSVQVPEFTPK.[S]		0.000602689	0.000525666	1	1	1	Q5U300	Q5U300 [785-802]		0	1885.04	0.01	0.507	1.351					71	#DIV/0!	#DIV/0!	#DIV/0!		Not Found	Not Found	Not Found	Peak Found	High	Not Found	Peak Found	Peak Found	High	0.0001717	2.641e-05	3.99	49.16
	FALSE	High	[K].ATLPSPDKLPGFK.[M]		0.120525	0.00370796	1	1	1	Q5U300	Q5U300 [831-843]		1	1370.77	1.071	0.356	1.12	1	1	1	120.8	40.2	#DIV/0!	#DIV/0!	#DIV/0!		Peak Found	High	Peak Found	Peak Found	Peak Found	Peak Found	Peak Found	Peak Found	High	0.00116	0.03904	2.92	34.4
	FALSE	High	[R].KPLLESGTLGTK.[G]		0.00224972	0.000525666	1	2	3	Q5U300	Q5U300 [593-604]		0	1243.73	0.807	0.923	1.489	1		1	76.5	87.6	#DIV/0!	#DIV/0!	#DIV/0!		High	High	Not Found	Peak Found	High	Peak Found	Peak Found	Peak Found	High	0.0001717	0.0001589	3.77	24.68
	FALSE	High	[R].LAGTQPLEVLEAVQR.[S]		0.000537315	0.000525666	1	1	7	Q5U300	Q5U300 [679-693]		0	1623.91	0.5	0.649	1.466	1		1	55.4	71.8	#DIV/0!	#DIV/0!	#DIV/0!		High	High	Not Found	High	High	High	Peak Found	Peak Found	High	0.0001717	2.248e-05	3.68	45.67
	FALSE	High	[R].LDQPMTEIVSR.[V]	1xOxidation [M5]	0.0127021	0.000525666	1	2	4	Q5U300	Q5U300 [1011-1021]		0	1304.65	1.58	0.946	1.266	1		1	131.9	79	#DIV/0!	#DIV/0!	#DIV/0!		High	High	Not Found	Peak Found	High	High	Peak Found	Peak Found	High	0.0001717	0.001701	2.91	26.03
	FALSE	High	[K].IHVSDQELQSANASVDDSRLEELK.[A]		0.0139007	0.000525666	1	1	1	Q5U300	Q5U300 [807-830]		1	2683.32	0.01	0.46	0.797					81.6	#DIV/0!	#DIV/0!	#DIV/0!		Not Found	Not Found	Not Found	Peak Found	High	Not Found	Peak Found	Peak Found	High	0.0001717	0.001934	3.86	34.32
	FALSE	High	[R].IYDDDFFQNLDGVANALDNVDAR.[M]		0.00917761	0.000525666	1	1	1	Q5U300	Q5U300 [559-581]		0	2600.19									#DIV/0!	#DIV/0!	#DIV/0!	No Quan Values	Not Found	Not Found	Not Found	Not Found	High	Not Found	Not Found	Not Found	High	0.0001717	0.001093	3.39
	FALSE	High	[K].MLQTSSVLVSGLR.[G]	1xOxidation [M1]	0.134627	0.00501191	1	1	1	Q5U300	Q5U300 [69-81]		0	1406.77	0.553	0.245	0.691	1	1	1	88.9	39.3	#DIV/0!	#DIV/0!	#DIV/0!		Peak Found	High	Peak Found	Peak Found	Peak Found	Peak Found	Peak Found	Peak Found	High	0.001557	0.04568	3.02	35.87
	FALSE	High	[R].NEEDATELVTLAQAVNAR.[S]		1.18592e-05	0.000525666	1	1	4	Q5U300	Q5U300 [351-368]		0	1943.97	2.395	0.01	3.799				133.2		#DIV/0!	#DIV/0!	#DIV/0!		High	High	Not Found	Not Found	Peak Found	Not Found	Peak Found	Not Found	High	0.0001717	1.229e-07	4.61	47.67
	FALSE	High	[K].NIILGGVK.[A]		0.112085	0.00370796	1	2	2	Q5U300	Q5U300 [90-97]		0	813.519	1	0.677	1.242	1		1	102.1	69.1	#DIV/0!	#DIV/0!	#DIV/0!		High	High	Not Found	Peak Found	Peak Found	Peak Found	Peak Found	Peak Found	High	0.00116	0.03502	2.18	29.31
	FALSE	High	[K].SLPASLAEPDFVMTDFAK.[Y]	1xOxidation [M13]	0.00101955	0.000525666	1	1	1	Q5U300	Q5U300 [305-322]		0	1954.95	0.563	0.638	0.986	1		1	70.6	80.1	#DIV/0!	#DIV/0!	#DIV/0!		High	Peak Found	Not Found	Peak Found	Peak Found	Peak Found	Peak Found	Peak Found	High	0.0001717	5.429e-05	3.43	46.94
	FALSE	High	[R].SPPAVQQDNVDEDLIR.[K]		2.78061e-05	0.000525666	1	1	7	Q5U300	Q5U300 [369-384]		0	1795.88	0.586	0.806	1.386	1		1	62	85.3	#DIV/0!	#DIV/0!	#DIV/0!		High	High	Not Found	High	High	High	High	High	High	0.0001717	3.948e-07	4.3	33.5
	FALSE	High	[R].SPPAVQQDNVDEDLIRK.[L]		0.000866072	0.000525666	1	1	2	Q5U300	Q5U300 [369-385]		1	1923.98	1.203	1.226	1.477	1		1	98	100	#DIV/0!	#DIV/0!	#DIV/0!		High	High	Not Found	Peak Found	Peak Found	Peak Found	Peak Found	Peak Found	High	0.0001717	4.333e-05	4.18	28.74
	FALSE	High	[K].VVQGHQQLDSYK.[N]		0.00761389	0.000525666	1	1	2	Q5U300	Q5U300 [912-923]		0	1401.71	0.01	0.553	1.775					66.5	#DIV/0!	#DIV/0!	#DIV/0!		Not Found	Not Found	Not Found	Peak Found	High	Peak Found	High	Not Found	High	0.0001717	0.0008464	2.94	19.24
	FALSE	High	[R].YDGQVAVFGSDLQEK.[L]		0.0010636	0.000525666	1	2	6	Q5U300	Q5U300 [451-465]		0	1655.79	0.545	0.32	1.025	1	1	1	75.5	44.2	#DIV/0!	#DIV/0!	#DIV/0!		High	High	Peak Found	High	High	High	High	Peak Found	High	0.0001717	5.743e-05	3.51	37.49
High	Master Protein	Q6P0K8	Junction plakoglobin OS=Rattus norvegicus OX=10116 GN=Jup PE=1 SV=1	0	60.852	23	12	72	12	81.7	234.84	12	cell organization and biogenesis;cellular component movement;regulation of biological process;response to stimulus	cytoplasm;cytoskeleton;cytosol;membrane;nucleus	protein binding;signal transducer activity;structural molecule activity	Pf00514	81679	ENSRNOG00000015380.6	Jup	VEGFR2 mediated vascular permeability; Formation of the cornified envelope; Adherens junctions interactions; Neutrophil degranulation	Acute myeloid leukemia; Transcriptional misregulation in cancer; Pathways in cancer; Arrhythmogenic right ventricular cardiomyopathy (ARVC)	0	2.26528	0.91504	2.44354	28.5	48.4	107.9	66.3	86.8	302.7	105.2	54.2	High	High	High	High	High	High	High	High
	Checked	Confidence	Annotated Sequence	Modifications	Qvality PEP	Qvality q-value	# Protein Groups	# Proteins	# PSMs	Master Protein Accessions	Positions in Master Proteins	Modifications in Master Proteins	# Missed Cleavages	Theo. MH+ [Da]	Abundance Ratio: (controle CARD445) / (remplissage)	Abundance Ratio: (LPS) / (remplissage)	Abundance Ratio: (NButGT) / (remplissage)	Abundance Ratio Adj. P-Value: (controle CARD445) / (remplissage)	Abundance Ratio Adj. P-Value: (LPS) / (remplissage)	Abundance Ratio Adj. P-Value: (NButGT) / (remplissage)	Abundances (Grouped): controle CARD445	Abundances (Grouped): LPS	#DIV/0!	#DIV/0!	#DIV/0!	Quan Info	Found in Sample: [S71] F71: Sample, 1, controle CARD445	Found in Sample: [S81] F81: Sample, 2, controle CARD445	Found in Sample: [S51] F51: Sample, 5, LPS	Found in Sample: [S52] F52: Sample, 6, LPS	Found in Sample: [S47] F47: Sample, 1, NButGT	Found in Sample: [S48] F48: Sample, 2, NButGT	Found in Sample: [S49] F49: Sample, 3, remplissage	Found in Sample: [S50] F50: Sample, 4, remplissage	Confidence (by Search Engine): Sequest HT	Percolator q-Value (by Search Engine): Sequest HT	Percolator PEP (by Search Engine): Sequest HT	XCorr (by Search Engine): Sequest HT	Top Apex RT [min]
	FALSE	High	[K].AAMIVNQLSK.[K]	1xOxidation [M3]	0.0458242	0.000525666	1	1	1	Q6P0K8	Q6P0K8 [162-171]		0	1090.59	0.726	1.712	2.058	1	1	1	52.8	124.6	#DIV/0!	#DIV/0!	#DIV/0!		Peak Found	Peak Found	Peak Found	Peak Found	Peak Found	Peak Found	High	Peak Found	High	0.0001717	0.009952	2.93	24.63
	FALSE	High	[R].ALMGSPQLVAAVVR.[T]		0.00823442	0.000525666	1	1	1	Q6P0K8	Q6P0K8 [178-191]		0	1411.81			100						#DIV/0!	#DIV/0!	#DIV/0!		Not Found	Not Found	Not Found	Not Found	Peak Found	High	Not Found	Not Found	High	0.0001717	0.0009375	3.07	42.79
	FALSE	High	[R].ALMGSPQLVAAVVR.[T]	1xOxidation [M3]	0.00203017	0.000525666	1	1	11	Q6P0K8	Q6P0K8 [178-191]		0	1427.8	0.433	0.973	1.335	1	1	1	46.3	104.1	#DIV/0!	#DIV/0!	#DIV/0!		High	High	High	High	High	High	High	High	High	0.0001717	0.0001385	2.54	37.84
	FALSE	High	[R].HVAAGTQQPYTDGVR.[M]		8.87329e-05	0.000525666	1	1	15	Q6P0K8	Q6P0K8 [541-555]		0	1599.79	0.487	1.586	5.087	1	1	1	23.9	77.8	#DIV/0!	#DIV/0!	#DIV/0!		High	High	High	High	High	High	High	High	High	0.0001717	1.921e-06	3.72	20.41
	FALSE	High	[R].LAEPSQLLK.[S]		0.042191	0.000525666	1	1	7	Q6P0K8	Q6P0K8 [116-124]		0	998.588	0.769	1.328	1.67	1	1	1	64.6	111.4	#DIV/0!	#DIV/0!	#DIV/0!		High	High	Peak Found	High	High	High	High	High	High	0.0001717	0.008914	2.8	30.14
	FALSE	High	[K].LLNDEDPVVVTK.[A]		0.0043975	0.000525666	1	1	6	Q6P0K8	Q6P0K8 [150-161]		0	1341.73	0.671	1.278	2.931	1	1	1	45.6	87	#DIV/0!	#DIV/0!	#DIV/0!		High	High	High	High	High	High	Peak Found	Peak Found	High	0.0001717	0.0003985	3.21	31.63
	FALSE	High	[R].LNTIPLFVQLLYSSVENIQR.[V]		0.000293612	0.000525666	1	1	3	Q6P0K8	Q6P0K8 [583-602]		0	2347.3	0.01	0.01	1.719						#DIV/0!	#DIV/0!	#DIV/0!		Not Found	Not Found	Not Found	High	Peak Found	High	Peak Found	Not Found	High	0.0001717	9.865e-06	4.8	53.05
	FALSE	High	[R].LNYGIPAIVK.[L]		0.0839338	0.00194483	1	1	1	Q6P0K8	Q6P0K8 [478-487]		0	1087.65	0.599	1.092	1.974	1	1	1	51.3	93.7	#DIV/0!	#DIV/0!	#DIV/0!		Peak Found	Peak Found	Peak Found	Peak Found	Peak Found	High	Peak Found	Peak Found	High	0.0006115	0.02329	2.24	38.97
	FALSE	High	[R].NEGTATYAAAVLFR.[I]		0.000767482	0.000525666	1	1	2	Q6P0K8	Q6P0K8 [638-651]		0	1483.75	0.326	0.928	1.867	0.989459	1	1	31.7	90.1	#DIV/0!	#DIV/0!	#DIV/0!		Peak Found	Peak Found	Peak Found	Peak Found	Peak Found	High	Peak Found	Peak Found	High	0.0001717	3.657e-05	4.24	42.88
	FALSE	High	[R].NLSDVATKQEGLENVLK.[I]		0.00387396	0.000525666	1	1	1	Q6P0K8	Q6P0K8 [378-394]		1	1857.99	100	100					127.8	272.2	#DIV/0!	#DIV/0!	#DIV/0!		Not Found	Peak Found	Not Found	High	Not Found	Not Found	Not Found	Not Found	High	0.0001717	0.0003348	3.2	36.09
	FALSE	High	[K].SAIVHLINYQDDAELATR.[A]		0.000655896	0.000525666	1	1	10	Q6P0K8	Q6P0K8 [125-142]		0	2029.03	0.149	1.041	1.727	0.773771	1	1	15.2	106.3	#DIV/0!	#DIV/0!	#DIV/0!		High	Peak Found	High	High	High	High	High	High	High	0.0001717	2.949e-05	4.18	38.56
	FALSE	High	[K].TLVTQNSGVEALIHAILR.[A]		7.3573e-05	0.000525666	1	1	7	Q6P0K8	Q6P0K8 [427-444]		0	1935.1	0.01	0.388	2.525		1	1		39.7	#DIV/0!	#DIV/0!	#DIV/0!		Not Found	Not Found	High	High	High	High	High	High	High	0.0001717	1.488e-06	3.72	50.76
	FALSE	High	[R].VSVELTNSLFK.[H]		0.00799001	0.000525666	1	1	7	Q6P0K8	Q6P0K8 [664-674]		0	1236.68	0.266	0.902	2.762	1	1	1	21.6	73.2	#DIV/0!	#DIV/0!	#DIV/0!		Peak Found	Peak Found	High	High	High	High	High	High	High	0.0001717	0.0008999	3.45	41.09
High	Master Protein	P06761	Endoplasmic reticulum chaperone BiP OS=Rattus norvegicus OX=10116 GN=Hspa5 PE=1 SV=1	0	60.647	29	15	60	13	72.3	209.08	15	cell communication;cell death;cell differentiation;cell organization and biogenesis;metabolic process;regulation of biological process;response to stimulus;transport	cell surface;cytoplasm;endoplasmic reticulum;membrane;mitochondrion;nucleus;organelle lumen	catalytic activity;nucleotide binding;protein binding	Pf00012, Pf01968, Pf06723	25617	ENSRNOG00000018294.6	Hspa5		Prion diseases; Antigen processing and presentation; Protein processing in endoplasmic reticulum; Protein export; Thyroid hormone synthesis	0	2.96193	1.32328	0.977213	26.7	41.6	179.6	22.7	157.6	104	96.4	171.3	High	High	High	Peak Found	High	High	High	High
	Checked	Confidence	Annotated Sequence	Modifications	Qvality PEP	Qvality q-value	# Protein Groups	# Proteins	# PSMs	Master Protein Accessions	Positions in Master Proteins	Modifications in Master Proteins	# Missed Cleavages	Theo. MH+ [Da]	Abundance Ratio: (controle CARD445) / (remplissage)	Abundance Ratio: (LPS) / (remplissage)	Abundance Ratio: (NButGT) / (remplissage)	Abundance Ratio Adj. P-Value: (controle CARD445) / (remplissage)	Abundance Ratio Adj. P-Value: (LPS) / (remplissage)	Abundance Ratio Adj. P-Value: (NButGT) / (remplissage)	Abundances (Grouped): controle CARD445	Abundances (Grouped): LPS	#DIV/0!	#DIV/0!	#DIV/0!	Quan Info	Found in Sample: [S71] F71: Sample, 1, controle CARD445	Found in Sample: [S81] F81: Sample, 2, controle CARD445	Found in Sample: [S51] F51: Sample, 5, LPS	Found in Sample: [S52] F52: Sample, 6, LPS	Found in Sample: [S47] F47: Sample, 1, NButGT	Found in Sample: [S48] F48: Sample, 2, NButGT	Found in Sample: [S49] F49: Sample, 3, remplissage	Found in Sample: [S50] F50: Sample, 4, remplissage	Confidence (by Search Engine): Sequest HT	Percolator q-Value (by Search Engine): Sequest HT	Percolator PEP (by Search Engine): Sequest HT	XCorr (by Search Engine): Sequest HT	Top Apex RT [min]
	FALSE	High	[K].DNHLLGTFDLTGIPPAPR.[G]		0.00453222	0.000525666	1	1	3	P06761	P06761 [475-492]		0	1934.01	0.18	0.554	2.08	1	1	1	18.9	58.1	#DIV/0!	#DIV/0!	#DIV/0!		Peak Found	Peak Found	High	Peak Found	Peak Found	High	Peak Found	High	High	0.0001717	0.0004164	3.96	46.74
	FALSE	High	[K].ELEEIVQPIISK.[L]		0.0271884	0.000525666	1	1	2	P06761	P06761 [622-633]		0	1397.79	0.208	0.421	0.631				36.9	74.5	#DIV/0!	#DIV/0!	#DIV/0!		Peak Found	High	High	Peak Found	Peak Found	Peak Found	Not Found	Peak Found	High	0.0001717	0.00485	2.8	40.57
	FALSE	High	[K].KSDIDEIVLVGGSTR.[I]		0.0248604	0.000525666	1	1	2	P06761	P06761 [353-367]		1	1588.85	0.01	1.339	0.625					180.7	#DIV/0!	#DIV/0!	#DIV/0!		Not Found	Not Found	High	Not Found	Peak Found	Peak Found	Not Found	High	High	0.0001717	0.004296	3.54	34.78
	FALSE	High	[R].IEIESFFEGEDFSETLTR.[A]		0.00536652	0.000525666	1	1	1	P06761	P06761 [307-324]		0	2149									#DIV/0!	#DIV/0!	#DIV/0!	No Quan Values	Not Found	Not Found	Not Found	Not Found	Not Found	Not Found	Not Found	High	High	0.0001717	0.0005215	3.7
	FALSE	High	[R].IINEPTAAAIAYGLDK.[GKR]		6.06356e-05	0.000525666	2	8	14	P63018; P06761	P63018 [172-187]; P06761 [198-213]		0	1659.9	0.134	0.682	0.848	0.682343	1	1	20.2	102.4	#DIV/0!	#DIV/0!	#DIV/0!	Shared	High	High	High	High	High	High	High	High	High	0.0001717	1.146e-06	4.43	42.26
	FALSE	High	[R].IINEPTAAAIAYGLDKR.[E]		0.000399602	0.000525666	1	1	3	P06761	P06761 [198-214]		1	1816	0.01	0.01	0.01						#DIV/0!	#DIV/0!	#DIV/0!		Not Found	Not Found	Not Found	Not Found	High	Not Found	Peak Found	High	High	0.0001717	1.51e-05	5	38.35
	FALSE	High	[R].LTPEEIER.[M]		0.14456	0.00673119	1	1	1	P06761	P06761 [533-540]		0	986.515	0.71	1.264	2.775	1	1	1	49.4	87.9	#DIV/0!	#DIV/0!	#DIV/0!		Peak Found	High	Peak Found	Peak Found	Peak Found	Peak Found	Peak Found	Peak Found	High	0.002219	0.05053	1.95	25.13
	FALSE	High	[R].ITPSYVAFTPEGER.[L]		0.00576945	0.000525666	1	1	4	P06761	P06761 [61-74]		0	1566.78	0.909	1.312	2.389	1	1	1	64.8	93.6	#DIV/0!	#DIV/0!	#DIV/0!		High	Peak Found	High	Peak Found	High	Peak Found	Peak Found	High	High	0.0001717	0.0005766	3.41	36.57
	FALSE	High	[R].NELESYAYSLK.[N]		0.00394475	0.000525666	1	1	5	P06761	P06761 [563-573]		0	1316.64	0.501	1.009	1.182	1	1	1	54.3	109.3	#DIV/0!	#DIV/0!	#DIV/0!		High	High	High	Peak Found	High	Peak Found	Peak Found	High	High	0.0001717	0.0003427	3.24	36.97
	FALSE	High	[K].NQLTSNPENTVFDAK.[R]		0.00019233	0.000525666	1	1	4	P06761	P06761 [82-96]		0	1677.81	0.442	1.075	1.417	1	1	1	44.9	109.4	#DIV/0!	#DIV/0!	#DIV/0!		High	High	Peak Found	Peak Found	High	Peak Found	Peak Found	High	High	0.0001717	5.526e-06	3.6	32.56
	FALSE	High	[K].SDIDEIVLVGGSTR.[I]		0.0023611	0.000525666	1	1	1	P06761	P06761 [354-367]		0	1460.76	0.183	1.49	0.79				21.2	172.1	#DIV/0!	#DIV/0!	#DIV/0!		Peak Found	Peak Found	Peak Found	Not Found	High	Peak Found	Not Found	Peak Found	High	0.0001717	0.0001697	3.51	41.03
	FALSE	High	[K].SQIFSTASDNQPTVTIK.[V]		0.000323421	0.000525666	1	1	7	P06761	P06761 [448-464]		0	1836.93	0.515	0.746	2.098	1	1	1	47.3	68.4	#DIV/0!	#DIV/0!	#DIV/0!		High	High	High	Peak Found	High	High	High	Peak Found	High	0.0001717	1.125e-05	3.85	34.59
	FALSE	High	[K].TKPYIQVDIGGGQTK.[T]		0.00683089	0.000525666	1	1	3	P06761	P06761 [124-138]		0	1604.86	0.01	0.76	0.742					121.5	#DIV/0!	#DIV/0!	#DIV/0!		Not Found	Not Found	High	Not Found	High	Peak Found	Not Found	High	High	0.0001717	0.0007285	3.69	28.73
	FALSE	High	[KR].VEIIANDQGNR.[TI]		0.0265474	0.000525666	3	9	5	P63018; P0DMW0; P06761	P63018 [26-36]; P0DMW0 [26-36]; P06761 [50-60]		0	1228.63	25.637	22.345	48.712				105	91.5	#DIV/0!	#DIV/0!	#DIV/0!	Shared	High	High	High	Peak Found	High	High	Not Found	Peak Found	High	0.0001717	0.004688	3.05	23.57
	FALSE	High	[K].VTHAVVTVPAYFNDAQR.[Q]		0.00493179	0.000525666	1	1	5	P06761	P06761 [165-181]		0	1887.97	0.221	0.431	0.758	1	1	1	36.8	71.5	#DIV/0!	#DIV/0!	#DIV/0!		Peak Found	Peak Found	High	Peak Found	High	Peak Found	Peak Found	High	High	0.0001717	0.0004677	3.59	34.51
High	Master Protein	P04797	Glyceraldehyde-3-phosphate dehydrogenase OS=Rattus norvegicus OX=10116 GN=Gapdh PE=1 SV=3	0	57.979	45	10	44	10	35.8	161.15	10	cell death;cell organization and biogenesis;defense response;development;metabolic process;regulation of biological process;response to stimulus	cytoplasm;cytoskeleton;cytosol;membrane;mitochondrion;nucleus	catalytic activity;enzyme regulator activity;nucleotide binding;protein binding	Pf00044, Pf02800	24383; 108351137	ENSRNOG00000018630.7	Gapdh; LOC685186; LOC108351137		Alzheimer's disease; Glycolysis / Gluconeogenesis; Biosynthesis of amino acids; Metabolic pathways; HIF-1 signaling pathway; Carbon metabolism	0	1.7619	1.26797	1.39184	51.4	47.3	111.9	62	142.2	164.7	115.4	105.1	High	High	High	High	High	High	High	High
	Checked	Confidence	Annotated Sequence	Modifications	Qvality PEP	Qvality q-value	# Protein Groups	# Proteins	# PSMs	Master Protein Accessions	Positions in Master Proteins	Modifications in Master Proteins	# Missed Cleavages	Theo. MH+ [Da]	Abundance Ratio: (controle CARD445) / (remplissage)	Abundance Ratio: (LPS) / (remplissage)	Abundance Ratio: (NButGT) / (remplissage)	Abundance Ratio Adj. P-Value: (controle CARD445) / (remplissage)	Abundance Ratio Adj. P-Value: (LPS) / (remplissage)	Abundance Ratio Adj. P-Value: (NButGT) / (remplissage)	Abundances (Grouped): controle CARD445	Abundances (Grouped): LPS	#DIV/0!	#DIV/0!	#DIV/0!	Quan Info	Found in Sample: [S71] F71: Sample, 1, controle CARD445	Found in Sample: [S81] F81: Sample, 2, controle CARD445	Found in Sample: [S51] F51: Sample, 5, LPS	Found in Sample: [S52] F52: Sample, 6, LPS	Found in Sample: [S47] F47: Sample, 1, NButGT	Found in Sample: [S48] F48: Sample, 2, NButGT	Found in Sample: [S49] F49: Sample, 3, remplissage	Found in Sample: [S50] F50: Sample, 4, remplissage	Confidence (by Search Engine): Sequest HT	Percolator q-Value (by Search Engine): Sequest HT	Percolator PEP (by Search Engine): Sequest HT	XCorr (by Search Engine): Sequest HT	Top Apex RT [min]
	FALSE	High	[R].GAAQNIIPASTGAAK.[AT]		0.000437518	0.000525666	1	7	9	P04797	P04797 [199-213]		0	1369.74	0.839	0.832	1.248	1	1	1	85.7	84.9	#DIV/0!	#DIV/0!	#DIV/0!		High	High	High	High	High	High	High	High	High	0.0001717	1.699e-05	4.17	26.28
	FALSE	High	[K].LISWYDNEYGYSNR.[VL]		0.120525	0.00370796	1	11	3	P04797	P04797 [308-321]		0	1779.8	0.657	0.091	0.571				113.3	15.8	#DIV/0!	#DIV/0!	#DIV/0!		Peak Found	Peak Found	Not Found	Peak Found	High	Peak Found	Not Found	High	High	0.00116	0.03898	3.16	41.05
	FALSE	High	[K].LVINGKPITIFQER.[DG]		0.037929	0.000525666	1	5	2	P04797	P04797 [65-78]		0	1627.95	0.096	0.559	0.748		1	1	16	93.1	#DIV/0!	#DIV/0!	#DIV/0!		Peak Found	Not Found	Peak Found	Peak Found	High	Peak Found	Peak Found	High	High	0.0001717	0.007675	3.3	39.04
	FALSE	High	[K].RVIISAPSADAPMFVMGVNHEK.[Y]	2xOxidation [M13; M16]	0.089384	0.00194483	1	4	2	P04797	P04797 [116-137]		1	2401.2	0.01	0.699	1.835		1	1		79.1	#DIV/0!	#DIV/0!	#DIV/0!		Not Found	Not Found	Peak Found	High	Peak Found	High	Peak Found	Peak Found	High	0.0006115	0.02557	3.24	32.21
	FALSE	High	[K].VDIVAINDPFIDLNYMVYMFQYDSTHGK.[F]		0.00260065	0.000525666	1	5	1	P04797	P04797 [26-53]		0	3308.56			100						#DIV/0!	#DIV/0!	#DIV/0!		Not Found	Not Found	Not Found	Not Found	Not Found	High	Not Found	Not Found	High	0.0001717	0.0001947	5.08	52.83
	FALSE	High	[K].VIHDNFGIVEGLMTTVHAITATQK.[T]		1.33829e-05	0.000525666	1	4	3	P04797	P04797 [161-184]		0	2595.36	0.01	0.937	11.617			1		27.7	#DIV/0!	#DIV/0!	#DIV/0!		Not Found	Not Found	Peak Found	Not Found	High	High	Peak Found	Peak Found	High	0.0001717	1.448e-07	7.23	50.22
	FALSE	High	[K].VIHDNFGIVEGLMTTVHAITATQK.[T]	1xOxidation [M13]	7.76828e-06	0.000525666	1	4	6	P04797	P04797 [161-184]		0	2611.35	0.01	0.421	2.948		1	1		38.5	#DIV/0!	#DIV/0!	#DIV/0!		Not Found	Not Found	Peak Found	High	High	High	Peak Found	High	High	0.0001717	6.914e-08	6	48.41
	FALSE	High	[R].VIISAPSADAPMFVMGVNHEK.[Y]	1xOxidation [M]	8.3529e-05	0.000525666	1	4	3	P04797	P04797 [117-137]		0	2229.1	0.373	0.835	0.858	0.888253	1	1	48.7	108.9	#DIV/0!	#DIV/0!	#DIV/0!		Peak Found	Peak Found	Peak Found	Peak Found	Peak Found	High	Peak Found	Peak Found	High	0.0001717	1.777e-06	3.79	39.68
	FALSE	High	[R].VIISAPSADAPMFVMGVNHEK.[Y]	2xOxidation [M12; M15]	0.00343334	0.000525666	1	4	7	P04797	P04797 [117-137]		0	2245.1	0.369	0.499	0.979	0.531894	1	1	51.9	70.1	#DIV/0!	#DIV/0!	#DIV/0!		High	High	High	Peak Found	High	High	High	Peak Found	High	0.0001717	0.0002853	3.45	35.28
	FALSE	High	[R].VVDLMAYMASK.[E]	2xOxidation [M5; M8]	0.0195702	0.000525666	1	10	1	P04797	P04797 [322-332]		0	1259.6	0.294	0.662	1.049	0.797	1	1	39.1	88.1	#DIV/0!	#DIV/0!	#DIV/0!		Peak Found	Peak Found	Peak Found	Peak Found	High	Peak Found	Peak Found	Peak Found	High	0.0001717	0.003093	3.08	29.21
	FALSE	High	[R].VVDLMAYMASKE.[-]	2xOxidation [M5; M8]	0.017359	0.000525666	1	9	5	P04797	P04797 [322-333]		1	1388.64	1.2	1.197	1.051	1	1	1	107.9	107.7	#DIV/0!	#DIV/0!	#DIV/0!		High	High	Peak Found	High	High	Peak Found	Peak Found	Peak Found	High	0.0001717	0.002614	2.95	29.89
	FALSE	High	[K].WGDAGAEYVVESTGVFTTMEK.[A]		0.00260065	0.000525666	1	4	1	P04797	P04797 [85-105]		0	2277.04			100						#DIV/0!	#DIV/0!	#DIV/0!		Not Found	Not Found	Not Found	Not Found	Not Found	High	Not Found	Not Found	High	0.0001717	0.0001937	4.72	49.53
	FALSE	High	[K].WGDAGAEYVVESTGVFTTMEK.[A]	1xOxidation [M19]	0.127402	0.00414524	1	4	1	P04797	P04797 [85-105]		0	2293.03			100						#DIV/0!	#DIV/0!	#DIV/0!		Not Found	Not Found	Not Found	Not Found	Not Found	High	Not Found	Not Found	High	0.001291	0.04235	2.83	47.82
High	Master Protein	D3ZCV0	Actinin alpha 2 OS=Rattus norvegicus OX=10116 GN=Actn2 PE=1 SV=1	0	55.963	25	17	48	13	103.8	155.36	17	cell organization and biogenesis;regulation of biological process;response to stimulus	cytoskeleton;membrane	metal ion binding;protein binding	Pf00307, Pf00435, Pf08726, Pf11971, Pf13499, Pf13833	291245	ENSRNOG00000017833.7	Actn2	RAF/MAP kinase cascade; Striated Muscle Contraction; Interleukin-20 family signaling; CREB phosphorylation through the activation of CaMKII; Platelet degranulation ; Ras activation uopn Ca2+ infux through NMDA receptor; Unblocking of NMDA receptor, glutamate binding and activation	Tight junction; Viral carcinogenesis; Focal adhesion; Systemic lupus erythematosus; Amoebiasis; Adherens junction; Regulation of actin cytoskeleton; Leukocyte transendothelial migration; Arrhythmogenic right ventricular cardiomyopathy (ARVC)	4	0.691052	2.05945	0.975484	86.9	90.8	54.8	68	166.2	80.5	154.3	98.6	High	High	Peak Found	High	High	High	High	High
	Checked	Confidence	Annotated Sequence	Modifications	Qvality PEP	Qvality q-value	# Protein Groups	# Proteins	# PSMs	Master Protein Accessions	Positions in Master Proteins	Modifications in Master Proteins	# Missed Cleavages	Theo. MH+ [Da]	Abundance Ratio: (controle CARD445) / (remplissage)	Abundance Ratio: (LPS) / (remplissage)	Abundance Ratio: (NButGT) / (remplissage)	Abundance Ratio Adj. P-Value: (controle CARD445) / (remplissage)	Abundance Ratio Adj. P-Value: (LPS) / (remplissage)	Abundance Ratio Adj. P-Value: (NButGT) / (remplissage)	Abundances (Grouped): controle CARD445	Abundances (Grouped): LPS	#DIV/0!	#DIV/0!	#DIV/0!	Quan Info	Found in Sample: [S71] F71: Sample, 1, controle CARD445	Found in Sample: [S81] F81: Sample, 2, controle CARD445	Found in Sample: [S51] F51: Sample, 5, LPS	Found in Sample: [S52] F52: Sample, 6, LPS	Found in Sample: [S47] F47: Sample, 1, NButGT	Found in Sample: [S48] F48: Sample, 2, NButGT	Found in Sample: [S49] F49: Sample, 3, remplissage	Found in Sample: [S50] F50: Sample, 4, remplissage	Confidence (by Search Engine): Sequest HT	Percolator q-Value (by Search Engine): Sequest HT	Percolator PEP (by Search Engine): Sequest HT	XCorr (by Search Engine): Sequest HT	Top Apex RT [min]
	FALSE	High	[K].AGTQIENIEEDFR.[DN]		0.016846	0.000525666	2	5	2	Q6T487; D3ZCV0	Q6T487 [48-60]; D3ZCV0 [55-67]		0	1521.72	100		100				31.7		#DIV/0!	#DIV/0!	#DIV/0!	Shared	High	High	Not Found	Not Found	Peak Found	Not Found	Not Found	Not Found	High	0.0001717	0.002506	3.01	39.57
	FALSE	High	[K].DYESASLTEVR.[A]		0.0140688	0.000525666	1	1	6	D3ZCV0	D3ZCV0 [428-438]		0	1269.6	1.206	0.501	1.41	1	1	1	117.2	48.7	#DIV/0!	#DIV/0!	#DIV/0!		High	Peak Found	Peak Found	High	High	High	High	High	High	0.0001717	0.001961	3.55	30.5
	FALSE	High	[R].ETADTDTAEQVIASFR.[I]		0.000293612	0.000525666	1	1	1	D3ZCV0	D3ZCV0 [821-836]		0	1753.82	0.516	0.363	0.956	1	1	1	72.8	51.2	#DIV/0!	#DIV/0!	#DIV/0!		Peak Found	Peak Found	Peak Found	Peak Found	High	Peak Found	Peak Found	Peak Found	High	0.0001717	9.889e-06	4.24	45.93
	FALSE	High	[R].FAIQDISVEETSAK.[E]		0.000437518	0.000525666	3	8	4	Q6T487; A0A0G2K013; D3ZCV0	Q6T487 [134-147]; A0A0G2K013 [134-147]; D3ZCV0 [141-154]		0	1537.77	0.609	0.37	0.833	1	1	1	86.7	52.6	#DIV/0!	#DIV/0!	#DIV/0!	Shared	High	High	Peak Found	Peak Found	Peak Found	Peak Found	High	Peak Found	High	0.0001717	1.701e-05	3.79	38.38
	FALSE	High	[K].GITQEQMNEFR.[A]	1xOxidation [M7]	0.0347005	0.000525666	1	1	4	D3ZCV0	D3ZCV0 [749-759]		0	1368.62	0.993	0.01	1.588				110.9		#DIV/0!	#DIV/0!	#DIV/0!		High	High	Not Found	High	High	Not Found	Not Found	Peak Found	High	0.0001717	0.006783	2.49	24.63
	FALSE	High	[KR].KHEAFESDLAAHQDR.[V]		0.000429658	0.000525666	3	7	3	Q6T487; A0A0G2K013; D3ZCV0	Q6T487 [436-450]; A0A0G2K013 [436-450]; D3ZCV0 [443-457]		1	1753.83	0.41	0.425	2.345		1	1	39.2	40.6	#DIV/0!	#DIV/0!	#DIV/0!	Shared	Not Found	Peak Found	Peak Found	Peak Found	High	High	Peak Found	High	High	0.0001717	1.656e-05	4.77	20.5
	FALSE	High	[R].ILASDKPYILAEELR.[R]		0.161094	0.00923643	1	1	1	D3ZCV0	D3ZCV0 [837-851]		0	1730.97									#DIV/0!	#DIV/0!	#DIV/0!	No Quan Values	Not Found	Not Found	Not Found	Not Found	High	Not Found	Not Found	Not Found	High	0.003121	0.05923	3
	FALSE	High	[R].ILASDKPYILAEELRR.[E]		0.00828419	0.000525666	1	1	1	D3ZCV0	D3ZCV0 [837-852]		1	1887.07	100						400		#DIV/0!	#DIV/0!	#DIV/0!		High	Peak Found	Not Found	Not Found	Not Found	Not Found	Not Found	Not Found	High	0.0001717	0.0009509	2.85	35.41
	FALSE	High	[K].LLETIDQLHLEFAK.[R]		0.00201794	0.000525666	1	1	4	D3ZCV0	D3ZCV0 [510-523]		0	1669.92	0.01	0.344	1.109		1	1		56	#DIV/0!	#DIV/0!	#DIV/0!		Not Found	Not Found	Peak Found	Peak Found	High	High	High	High	High	0.0001717	0.0001375	3.77	45.24
	FALSE	High	[R].ISSSNPYSTVTMDELR.[N]	1xOxidation [M12]	0.00049973	0.000525666	1	1	3	D3ZCV0	D3ZCV0 [593-608]		0	1815.84	0.755	0.375	0.651	1	1	1	108.6	54	#DIV/0!	#DIV/0!	#DIV/0!		High	High	Peak Found	Peak Found	Peak Found	Peak Found	Peak Found	High	High	0.0001717	2.046e-05	3.67	33.82
	FALSE	High	[K].LVSIGAEEIVDGNVK.[M]		0.00133005	0.000525666	2	4	6	Q6T487; D3ZCV0	Q6T487 [107-121]; D3ZCV0 [114-128]		0	1542.84	0.32	0.272	0.827	1	1	1	52.9	45	#DIV/0!	#DIV/0!	#DIV/0!	Shared	High	Peak Found	Peak Found	High	High	High	High	High	High	0.0001717	7.773e-05	4.23	38.74
	FALSE	High	[K].MLDAEDIVNTPKPDER.[A]	1xOxidation [M1]	0.00869329	0.000525666	1	1	5	D3ZCV0	D3ZCV0 [228-243]		0	1858.89	1.547	0.897	1.145	1	1	1	134.8	78.2	#DIV/0!	#DIV/0!	#DIV/0!		Peak Found	High	Peak Found	High	High	Peak Found	High	High	High	0.0001717	0.001013	3.13	31.17
	FALSE	High	[K].QLVPVRDQSLQEELAR.[Q]		0.00556435	0.000525666	1	1	1	D3ZCV0	D3ZCV0 [616-631]		1	1881.02	100	100					304.2	95.8	#DIV/0!	#DIV/0!	#DIV/0!		High	Peak Found	Not Found	Peak Found	Not Found	Not Found	Not Found	Not Found	High	0.0001717	0.0005481	3.08	33.77
	FALSE	High	[R].QSILAIQNEVEK.[V]		0.00174559	0.000525666	1	1	3	D3ZCV0	D3ZCV0 [573-584]		0	1371.75	1.331	0.776	0.807	1		1	136	79.3	#DIV/0!	#DIV/0!	#DIV/0!		High	High	Not Found	High	Peak Found	Peak Found	Peak Found	Peak Found	High	0.0001717	0.0001126	3.72	34.8
	FALSE	High	[R].SSIQITGALEDQMNQLK.[Q]	1xOxidation [M13]	0.0247124	0.000525666	1	1	1	D3ZCV0	D3ZCV0 [663-679]		0	1891.94	0.387	0.463	0.435	0.788667	1	1	67.8	81	#DIV/0!	#DIV/0!	#DIV/0!		Peak Found	High	Peak Found	Peak Found	Peak Found	Peak Found	Peak Found	Peak Found	High	0.0001717	0.004247	2.74	36.6
	FALSE	High	[R].TINEVETQILTR.[D]		0.0104776	0.000525666	1	1	2	D3ZCV0	D3ZCV0 [734-745]		0	1416.77	0.343	0.597	0.709	0.885653	1	1	51.8	90.1	#DIV/0!	#DIV/0!	#DIV/0!		High	Peak Found	Peak Found	High	Peak Found	Peak Found	Peak Found	Peak Found	High	0.0001717	0.001307	2.22	36.55
	FALSE	High	[K].VLAVNQENER.[L]		0.0940865	0.00194483	1	1	1	D3ZCV0	D3ZCV0 [272-281]		0	1171.61	100						400		#DIV/0!	#DIV/0!	#DIV/0!		Not Found	High	Not Found	Not Found	Not Found	Not Found	Not Found	Not Found	High	0.0006115	0.02744	2.54	20.69
High	Master Protein	A0A0G2K8H0	Caprin-1 OS=Rattus norvegicus OX=10116 GN=Caprin1 PE=1 SV=1	0	55.46	20	9	47	9	79.6	173.79	9	regulation of biological process	cytosol;membrane	RNA binding	Pf12287	362173	ENSRNOG00000009152.7	Caprin1			0	0.491803	2.17714	1.10674	101.3	112.2	22	83	166.1	86.9	124.3	104.3	High	High	High	High	High	High	High	High
	Checked	Confidence	Annotated Sequence	Modifications	Qvality PEP	Qvality q-value	# Protein Groups	# Proteins	# PSMs	Master Protein Accessions	Positions in Master Proteins	Modifications in Master Proteins	# Missed Cleavages	Theo. MH+ [Da]	Abundance Ratio: (controle CARD445) / (remplissage)	Abundance Ratio: (LPS) / (remplissage)	Abundance Ratio: (NButGT) / (remplissage)	Abundance Ratio Adj. P-Value: (controle CARD445) / (remplissage)	Abundance Ratio Adj. P-Value: (LPS) / (remplissage)	Abundance Ratio Adj. P-Value: (NButGT) / (remplissage)	Abundances (Grouped): controle CARD445	Abundances (Grouped): LPS	#DIV/0!	#DIV/0!	#DIV/0!	Quan Info	Found in Sample: [S71] F71: Sample, 1, controle CARD445	Found in Sample: [S81] F81: Sample, 2, controle CARD445	Found in Sample: [S51] F51: Sample, 5, LPS	Found in Sample: [S52] F52: Sample, 6, LPS	Found in Sample: [S47] F47: Sample, 1, NButGT	Found in Sample: [S48] F48: Sample, 2, NButGT	Found in Sample: [S49] F49: Sample, 3, remplissage	Found in Sample: [S50] F50: Sample, 4, remplissage	Confidence (by Search Engine): Sequest HT	Percolator q-Value (by Search Engine): Sequest HT	Percolator PEP (by Search Engine): Sequest HT	XCorr (by Search Engine): Sequest HT	Top Apex RT [min]
	FALSE	High	[R].LNQDQLDAVSK.[Y]		0.00268038	0.000525666	1	2	4	A0A0G2K8H0	A0A0G2K8H0 [99-109]		0	1230.63	1.334	0.466	1.232	1	1	1	132.3	46.2	#DIV/0!	#DIV/0!	#DIV/0!		High	High	Peak Found	High	High	Peak Found	Peak Found	Peak Found	High	0.0001717	0.0002029	4.01	25.5
	FALSE	High	[R].QFMAETQFSSGEK.[E]	1xOxidation [M3]	0.00263225	0.000525666	1	2	3	A0A0G2K8H0	A0A0G2K8H0 [309-321]		0	1505.66	0.01	0.384	0.989			1		64.7	#DIV/0!	#DIV/0!	#DIV/0!		Not Found	Not Found	Not Found	Peak Found	High	Peak Found	High	High	High	0.0001717	0.0001984	3.25	27.07
	FALSE	High	[K].QGLSGVPILSEEELSLLDEFYK.[L]		6.71942e-06	0.000525666	1	2	8	A0A0G2K8H0	A0A0G2K8H0 [181-202]		0	2466.27	0.01	0.814	0.666			1		131.2	#DIV/0!	#DIV/0!	#DIV/0!		Not Found	Not Found	High	High	High	High	High	High	High	0.0001717	5.693e-08	5.05	52.47
	FALSE	High	[R].SFMALSQDIQK.[T]	1xOxidation [M3]	0.0138174	0.000525666	1	2	5	A0A0G2K8H0	A0A0G2K8H0 [126-136]		0	1283.63	1.478	0.47	1.078	1	1	1	146.8	46.7	#DIV/0!	#DIV/0!	#DIV/0!		High	High	High	Peak Found	Peak Found	High	Peak Found	High	High	0.0001717	0.00192	3.12	30.96
	FALSE	High	[R].SSFSNTPNSGYTQSQFNAPR.[D]		7.62871e-06	0.000525666	1	2	10	A0A0G2K8H0	A0A0G2K8H0 [652-671]		0	2189.98	1.264	0.814	0.836	1		1	129.1	83.2	#DIV/0!	#DIV/0!	#DIV/0!		High	High	Not Found	Peak Found	High	High	High	High	High	0.0001717	6.773e-08	5.03	30.83
	FALSE	High	[K].SSGPPPPSGSSGSEAAAGAAAPASQHPATGTGAVQTEAMK.[Q]	1xOxidation [M39]	3.99597e-05	0.000525666	1	2	8	A0A0G2K8H0	A0A0G2K8H0 [27-66]		0	3591.66	1.024	0.828	1.233	1			100.3	81.1	#DIV/0!	#DIV/0!	#DIV/0!		High	High	Not Found	High	High	Not Found	High	High	High	0.0001717	6.474e-07	5.64	24.32
	FALSE	High	[K].TVLELQYVLDK.[L]		0.0309952	0.000525666	1	2	3	A0A0G2K8H0	A0A0G2K8H0 [159-169]		0	1320.74	0.045	0.272	1.086		1	1	7.5	45.3	#DIV/0!	#DIV/0!	#DIV/0!		Not Found	Peak Found	Peak Found	Peak Found	Peak Found	High	High	Peak Found	High	0.0001717	0.005819	2.47	45.18
	FALSE	High	[K].TVLELQYVLDKLGDDDVR.[T]		0.00654854	0.000525666	1	2	1	A0A0G2K8H0	A0A0G2K8H0 [159-176]		1	2091.1			100						#DIV/0!	#DIV/0!	#DIV/0!		Not Found	Not Found	Not Found	Not Found	High	Peak Found	Not Found	Not Found	High	0.0001717	0.0006885	3.43	49.78
	FALSE	High	[K].YQEVTNNLEFAK.[E]		0.00207982	0.000525666	1	2	5	A0A0G2K8H0	A0A0G2K8H0 [110-121]		0	1455.71	0.965	0.508	1.238	1	1	1	104	54.8	#DIV/0!	#DIV/0!	#DIV/0!		High	High	Peak Found	High	High	Peak Found	High	Peak Found	High	0.0001717	0.000143	3.22	32.35
High	Master Protein	Q6IFU7	Keratin, type I cytoskeletal 42 OS=Rattus norvegicus OX=10116 GN=Krt42 PE=3 SV=1	0	54.776	23	13	98	2	50.2	289.05	13		cytoplasm	structural molecule activity	Pf00038, Pf04156, Pf12128, Pf13166, Pf13514	450231	ENSRNOG00000034087.2	Krt42			0	1.37386	1.68437	1.47636	48.4	50.3	74.9	60.7	65.1	272.1	89.7	138.7	High	High	Peak Found	High	High	High	Peak Found	High
	Checked	Confidence	Annotated Sequence	Modifications	Qvality PEP	Qvality q-value	# Protein Groups	# Proteins	# PSMs	Master Protein Accessions	Positions in Master Proteins	Modifications in Master Proteins	# Missed Cleavages	Theo. MH+ [Da]	Abundance Ratio: (controle CARD445) / (remplissage)	Abundance Ratio: (LPS) / (remplissage)	Abundance Ratio: (NButGT) / (remplissage)	Abundance Ratio Adj. P-Value: (controle CARD445) / (remplissage)	Abundance Ratio Adj. P-Value: (LPS) / (remplissage)	Abundance Ratio Adj. P-Value: (NButGT) / (remplissage)	Abundances (Grouped): controle CARD445	Abundances (Grouped): LPS	#DIV/0!	#DIV/0!	#DIV/0!	Quan Info	Found in Sample: [S71] F71: Sample, 1, controle CARD445	Found in Sample: [S81] F81: Sample, 2, controle CARD445	Found in Sample: [S51] F51: Sample, 5, LPS	Found in Sample: [S52] F52: Sample, 6, LPS	Found in Sample: [S47] F47: Sample, 1, NButGT	Found in Sample: [S48] F48: Sample, 2, NButGT	Found in Sample: [S49] F49: Sample, 3, remplissage	Found in Sample: [S50] F50: Sample, 4, remplissage	Confidence (by Search Engine): Sequest HT	Percolator q-Value (by Search Engine): Sequest HT	Percolator PEP (by Search Engine): Sequest HT	XCorr (by Search Engine): Sequest HT	Top Apex RT [min]
	FALSE	High	[K].DAEEWFFTK.[T]		0.0503472	0.000525666	1	1	3	Q6IFU7	Q6IFU7 [280-288]		0	1172.53	0.525	0.402	2.25	1	1	1	50.3	38.5	#DIV/0!	#DIV/0!	#DIV/0!		Peak Found	Peak Found	Peak Found	Peak Found	High	High	Peak Found	High	High	0.0001717	0.01136	3.06	46.01
	FALSE	High	[R].GQVGGDVNVEMDAAPGVDLSR.[I]		0.000137108	0.000525666	2	2	3	Q6IFU7; Q6IFV1	Q6IFU7 [241-261]; Q6IFV1 [269-289]		0	2085.99	0.01	0.62	2.706					57.4	#DIV/0!	#DIV/0!	#DIV/0!	Shared	Not Found	Not Found	Peak Found	Not Found	High	High	Not Found	High	High	0.0001717	3.477e-06	4.16	38.76
	FALSE	High	[R].GQVGGDVNVEMDAAPGVDLSR.[I]	1xOxidation [M11]	2.43442e-05	0.000525666	2	2	25	Q6IFU7; Q6IFV1	Q6IFU7 [241-261]; Q6IFV1 [269-289]		0	2101.98	0.233	0.561	0.645	0.577113	1	1	38.2	92	#DIV/0!	#DIV/0!	#DIV/0!	Shared	High	High	High	High	High	High	High	High	High	0.0001717	3.294e-07	4.34	34.41
	FALSE	High	[K].KNHEEEMNALR.[G]		0.150171	0.00757086	2	3	1	Q6IFU7; A0A0G2K9Q9	Q6IFU7 [230-240]; A0A0G2K9Q9 [220-230]		1	1370.65	1.065	0.01	46.578				8.8		#DIV/0!	#DIV/0!	#DIV/0!	Shared	Not Found	Peak Found	Not Found	Not Found	Not Found	High	Peak Found	Peak Found	High	0.002346	0.05331	2.77	17.76
	FALSE	High	[KR].LAADDFR.[TLMSV]		0.128109	0.00456208	6	20	23	Q6IFV4; Q6IFU7; Q6IFV3; A0A0G2K9Q9; Q6IFV1; Q6IFW6	Q6IFV4 [177-183]; Q6IFU7 [174-180]; Q6IFV3 [175-181]; A0A0G2K9Q9 [164-170]; Q6IFV1 [202-208]; Q6IFW6 [228-234]		0	807.4	0.99	1.036	3.062	1	1	1	65.1	68.1	#DIV/0!	#DIV/0!	#DIV/0!	Shared	High	High	High	High	High	High	High	High	High	0.001418	0.04257	2.31	25.58
	FALSE	High	[R].LEQEIATYR.[RS]		0.0184318	0.000525666	5	14	5	Q6IFV4; Q6IFU9; Q6IFU7; A0A0G2K9Q9; Q6IFV1	Q6IFV4 [390-398]; Q6IFU9 [399-407]; Q6IFU7 [387-395]; A0A0G2K9Q9 [377-385]; Q6IFV1 [415-423]		0	1122.58	0.343	0.738	1.26	1	1	1	41	88.3	#DIV/0!	#DIV/0!	#DIV/0!	Shared	High	High	High	Peak Found	Peak Found	High	Peak Found	High	High	0.0001717	0.002832	2.73	26.12
	FALSE	High	[R].ILNEMRDQYEK.[M]	1xOxidation [M5]	0.00461503	0.000525666	2	2	2	Q6IFU7; Q6IFV1	Q6IFU7 [262-272]; Q6IFV1 [290-300]		1	1454.69	2.599	1.953	2.112	1	1	1	135.6	101.9	#DIV/0!	#DIV/0!	#DIV/0!	Shared	High	High	Peak Found	Peak Found	Peak Found	Peak Found	Peak Found	Peak Found	High	0.0001717	0.0004266	3.18	19.5
	FALSE	High	[R].MSVEADINGLR.[R]	1xOxidation [M1]	0.0488894	0.000525666	2	4	3	Q6IFU7; A0A0G2K9Q9	Q6IFU7 [191-201]; A0A0G2K9Q9 [181-191]		0	1220.59	0.31	0.377	0.561	1	1	1	55.2	67	#DIV/0!	#DIV/0!	#DIV/0!	Shared	Peak Found	Peak Found	Peak Found	Peak Found	Peak Found	High	High	High	High	0.0001717	0.01095	2.85	31.27
	FALSE	High	[R].MSVEADINGLRR.[V]	1xOxidation [M1]	0.100145	0.0024209	2	4	3	Q6IFU7; A0A0G2K9Q9	Q6IFU7 [191-202]; A0A0G2K9Q9 [181-192]		1	1376.7	1.204	0.815	0.379	1	1	1	141.7	95.9	#DIV/0!	#DIV/0!	#DIV/0!	Shared	High	High	Peak Found	Peak Found	Peak Found	Peak Found	Peak Found	Peak Found	High	0.0007592	0.02989	2.27	27.75
	FALSE	High	[K].NHEEEMNALR.[G]		0.0152116	0.000525666	2	3	1	Q6IFU7; A0A0G2K9Q9	Q6IFU7 [231-240]; A0A0G2K9Q9 [221-230]		0	1242.55	0.01	0.551	8.5		1	1		21.9	#DIV/0!	#DIV/0!	#DIV/0!	Shared	Not Found	Not Found	Peak Found	Peak Found	Peak Found	High	Peak Found	Peak Found	High	0.0001717	0.002187	2.7	20.24
	FALSE	High	[K].NHEEEMNALR.[G]	1xOxidation [M6]	0.0735305	0.00194483	2	3	1	Q6IFU7; A0A0G2K9Q9	Q6IFU7 [231-240]; A0A0G2K9Q9 [221-230]		0	1258.55	0.01	0.502	5.745			1		27.7	#DIV/0!	#DIV/0!	#DIV/0!	Shared	Not Found	Not Found	Not Found	Peak Found	Peak Found	High	Peak Found	Peak Found	High	0.0006115	0.01936	1.94	16.12
	FALSE	High	[R].TKYETELNLR.[M]		0.0693984	0.00156237	1	1	6	Q6IFU7	Q6IFU7 [181-190]		1	1266.67	0.436	0.616	1.132	1	1	1	54.8	77.4	#DIV/0!	#DIV/0!	#DIV/0!		High	High	Peak Found	High	Peak Found	High	Peak Found	Peak Found	High	0.0004977	0.01782	2.33	25.83
	FALSE	High	[K].TRLEQEIATYR.[RS]		0.00355999	0.000525666	5	11	10	Q6IFV4; Q6IFU9; Q6IFU7; A0A0G2K9Q9; Q6IFV1	Q6IFV4 [388-398]; Q6IFU9 [397-407]; Q6IFU7 [385-395]; A0A0G2K9Q9 [375-385]; Q6IFV1 [413-423]		1	1379.73	0.322	0.658	1.379	1	1	1	38.3	78.4	#DIV/0!	#DIV/0!	#DIV/0!	Shared	High	High	High	High	High	High	High	High	High	0.0001717	0.0002996	4.26	29.4
	FALSE	High	[K].TRLEQEIATYRR.[L]		0.00164326	0.000525666	4	10	2	Q6IFU9; Q6IFU7; A0A0G2K9Q9; Q6IFV1	Q6IFU9 [397-408]; Q6IFU7 [385-396]; A0A0G2K9Q9 [375-386]; Q6IFV1 [413-424]		2	1535.83	100						400		#DIV/0!	#DIV/0!	#DIV/0!	Shared	High	High	Not Found	Not Found	Not Found	Not Found	Not Found	Not Found	High	0.0001717	0.0001037	3.94	25.53
	FALSE	High	[R].VLDELTLAR.[AT]		0.0299079	0.000525666	4	9	10	Q6IFU7; Q6IFV3; A0A0G2K9Q9; Q6IFV1	Q6IFU7 [203-211]; Q6IFV3 [204-212]; A0A0G2K9Q9 [193-201]; Q6IFV1 [231-239]		0	1029.59	0.304	0.472	0.852	1	1	1	46.2	71.8	#DIV/0!	#DIV/0!	#DIV/0!	Shared	High	High	High	High	High	High	High	High	High	0.0001717	0.005536	2.88	35.38
High	Master Protein	P10719	ATP synthase subunit beta, mitochondrial OS=Rattus norvegicus OX=10116 GN=Atp5f1b PE=1 SV=2	0	52.529	39	13	54	13	56.3	175.68	13	cell differentiation;cellular homeostasis;metabolic process;regulation of biological process;transport	cell surface;membrane;mitochondrion;nucleus	catalytic activity;metal ion binding;nucleotide binding;protein binding;receptor activity;transporter activity	Pf00006, Pf00306, Pf02874	171374		Atp5b		Alzheimer's disease; Oxidative phosphorylation; Metabolic pathways; Parkinson's disease; Huntington's disease	0	2.29875	2.43268	0.96961	22.6	33.3	67.5	61	224.3	78.8	124.1	188.5	High	High	High	High	High	High	High	High
	Checked	Confidence	Annotated Sequence	Modifications	Qvality PEP	Qvality q-value	# Protein Groups	# Proteins	# PSMs	Master Protein Accessions	Positions in Master Proteins	Modifications in Master Proteins	# Missed Cleavages	Theo. MH+ [Da]	Abundance Ratio: (controle CARD445) / (remplissage)	Abundance Ratio: (LPS) / (remplissage)	Abundance Ratio: (NButGT) / (remplissage)	Abundance Ratio Adj. P-Value: (controle CARD445) / (remplissage)	Abundance Ratio Adj. P-Value: (LPS) / (remplissage)	Abundance Ratio Adj. P-Value: (NButGT) / (remplissage)	Abundances (Grouped): controle CARD445	Abundances (Grouped): LPS	#DIV/0!	#DIV/0!	#DIV/0!	Quan Info	Found in Sample: [S71] F71: Sample, 1, controle CARD445	Found in Sample: [S81] F81: Sample, 2, controle CARD445	Found in Sample: [S51] F51: Sample, 5, LPS	Found in Sample: [S52] F52: Sample, 6, LPS	Found in Sample: [S47] F47: Sample, 1, NButGT	Found in Sample: [S48] F48: Sample, 2, NButGT	Found in Sample: [S49] F49: Sample, 3, remplissage	Found in Sample: [S50] F50: Sample, 4, remplissage	Confidence (by Search Engine): Sequest HT	Percolator q-Value (by Search Engine): Sequest HT	Percolator PEP (by Search Engine): Sequest HT	XCorr (by Search Engine): Sequest HT	Top Apex RT [min]
	FALSE	High	[K].AHGGYSVFAGVGER.[T]		0.0315533	0.000525666	1	2	1	P10719	P10719 [226-239]		0	1406.68	100	100					293.6	106.4	#DIV/0!	#DIV/0!	#DIV/0!		Peak Found	High	Not Found	Peak Found	Not Found	Not Found	Not Found	Not Found	High	0.0001717	0.005952	3.36	28.79
	FALSE	High	[R].AIAELGIYPAVDPLDSTSR.[I]		0.00101955	0.000525666	1	2	4	P10719	P10719 [388-406]		0	1988.03	0.191	0.515	2.5				18.2	49	#DIV/0!	#DIV/0!	#DIV/0!		High	High	Peak Found	Not Found	High	Not Found	Not Found	High	High	0.0001717	5.405e-05	3.75	48.68
	FALSE	High	[R].DQEGQDVLLFIDNIFR.[F]		4.06908e-05	0.000525666	1	2	2	P10719	P10719 [295-310]		0	1921.97	0.01	0.597	1.524			1		76.5	#DIV/0!	#DIV/0!	#DIV/0!		Not Found	Not Found	Peak Found	Not Found	High	Peak Found	Peak Found	High	High	0.0001717	6.618e-07	4.16	53.16
	FALSE	High	[R].FLSQPFQVAEVFTGHMGK.[L]	1xOxidation [M16]	0.00399267	0.000525666	1	2	4	P10719	P10719 [463-480]		0	2039.01	0.354	0.227	1.258	1	1	1	49.9	32	#DIV/0!	#DIV/0!	#DIV/0!		High	High	Peak Found	Peak Found	High	Peak Found	Peak Found	High	High	0.0001717	0.0003496	4.64	46.05
	FALSE	High	[R].FTQAGSEVSALLGR.[I]		0.00045919	0.000525666	1	2	9	P10719	P10719 [311-324]		0	1435.75	0.096	0.337	0.924	0.336993	1	1	16.3	57.2	#DIV/0!	#DIV/0!	#DIV/0!		High	Peak Found	High	High	High	High	High	High	High	0.0001717	1.823e-05	3.96	40.64
	FALSE	High	[K].IGLFGGAGVGK.[T]		0.00624009	0.000525666	1	2	9	P10719	P10719 [202-212]		0	975.562	0.157	0.414	0.83	0.269522	1	1	26.1	68.9	#DIV/0!	#DIV/0!	#DIV/0!		Peak Found	Peak Found	High	High	High	High	High	High	High	0.0001717	0.0006441	3.19	35.62
	FALSE	High	[R].IMNVIGEPIDER.[G]	1xOxidation [M2]	0.0158646	0.000525666	1	2	2	P10719	P10719 [144-155]		0	1401.7	1.102	1.133	4.385	1	1		57.8	59.5	#DIV/0!	#DIV/0!	#DIV/0!		Peak Found	Peak Found	Peak Found	Peak Found	High	Not Found	Peak Found	High	High	0.0001717	0.002308	2.89	31.84
	FALSE	High	[R].IPSAVGYQPTLATDMGTMQER.[I]	2xOxidation [M15; M18]	0.00247798	0.000525666	1	2	1	P10719	P10719 [325-345]		0	2298.07	100	100	100				88.7	58.3	#DIV/0!	#DIV/0!	#DIV/0!		Peak Found	High	Not Found	Peak Found	Peak Found	Not Found	Not Found	Not Found	High	0.0001717	0.0001814	3.47	34.05
	FALSE	High	[K].SLQDIIAILGMDELSEEDKLTVSR.[A]	1xOxidation [M11]	0.000651944	0.000525666	1	2	1	P10719	P10719 [433-456]		1	2691.38			100						#DIV/0!	#DIV/0!	#DIV/0!		Not Found	Not Found	Not Found	Not Found	High	Peak Found	Not Found	Not Found	High	0.0001717	2.929e-05	4.41	51.63
	FALSE	High	[R].TIAMDGTEGLVR.[G]	1xOxidation [M4]	0.0047852	0.000525666	1	2	7	P10719	P10719 [110-121]		0	1278.64	0.247	0.696	0.572	0.612754	1	1	39.3	110.7	#DIV/0!	#DIV/0!	#DIV/0!		High	High	Peak Found	High	High	High	Peak Found	High	High	0.0001717	0.000449	2.97	27.65
	FALSE	High	[R].VALTGLTVAEYFR.[D]		0.000595449	0.000525666	1	2	4	P10719	P10719 [282-294]		0	1439.79	0.01	0.363	1.011		1	1		61.2	#DIV/0!	#DIV/0!	#DIV/0!		Not Found	Not Found	High	High	Peak Found	High	High	Peak Found	High	0.0001717	2.59e-05	3.84	48.81
	FALSE	High	[K].VALVYGQMNEPPGAR.[A]		0.154294	0.00840517	1	2	2	P10719	P10719 [265-279]		0	1601.81	0.01	0.168	0.268		1	1		46.8	#DIV/0!	#DIV/0!	#DIV/0!		Not Found	Not Found	Peak Found	Peak Found	Peak Found	Peak Found	High	High	High	0.002606	0.0557	2.91	34.57
	FALSE	High	[K].VALVYGQMNEPPGAR.[A]	1xOxidation [M8]	0.00207982	0.000525666	1	2	4	P10719	P10719 [265-279]		0	1617.81	0.891	0.704	1.209	1	1	1	93.7	74.1	#DIV/0!	#DIV/0!	#DIV/0!		High	High	Peak Found	Peak Found	High	Peak Found	Peak Found	High	High	0.0001717	0.0001433	2.44	29.36
	FALSE	High	[K].VLDSGAPIKIPVGPETLGR.[I]		0.00721181	0.000525666	1	2	4	P10719	P10719 [125-143]		1	1919.1	1.077	0.384	1.17	1	1	1	118.6	42.3	#DIV/0!	#DIV/0!	#DIV/0!		High	High	Peak Found	High	High	Peak Found	Peak Found	Peak Found	High	0.0001717	0.0007838	3.36	40.26
High	Master Protein	F1LMP9	Disabled homolog 2 OS=Rattus norvegicus OX=10116 GN=Dab2 PE=1 SV=3	0	52.389	31	15	40	15	82.2	130.45	15	cell differentiation;regulation of biological process;transport	membrane	protein binding;receptor activity	Pf00640		ENSRNOG00000028930.6		Cargo recognition for clathrin-mediated endocytosis; Formation of annular gap junctions		0	1.75465	1.06314	0.711837	59.6	74.9	137.8	98.2	102	76.6	159.4	91.5	High	High	High	High	High	Peak Found	High	High
	Checked	Confidence	Annotated Sequence	Modifications	Qvality PEP	Qvality q-value	# Protein Groups	# Proteins	# PSMs	Master Protein Accessions	Positions in Master Proteins	Modifications in Master Proteins	# Missed Cleavages	Theo. MH+ [Da]	Abundance Ratio: (controle CARD445) / (remplissage)	Abundance Ratio: (LPS) / (remplissage)	Abundance Ratio: (NButGT) / (remplissage)	Abundance Ratio Adj. P-Value: (controle CARD445) / (remplissage)	Abundance Ratio Adj. P-Value: (LPS) / (remplissage)	Abundance Ratio Adj. P-Value: (NButGT) / (remplissage)	Abundances (Grouped): controle CARD445	Abundances (Grouped): LPS	#DIV/0!	#DIV/0!	#DIV/0!	Quan Info	Found in Sample: [S71] F71: Sample, 1, controle CARD445	Found in Sample: [S81] F81: Sample, 2, controle CARD445	Found in Sample: [S51] F51: Sample, 5, LPS	Found in Sample: [S52] F52: Sample, 6, LPS	Found in Sample: [S47] F47: Sample, 1, NButGT	Found in Sample: [S48] F48: Sample, 2, NButGT	Found in Sample: [S49] F49: Sample, 3, remplissage	Found in Sample: [S50] F50: Sample, 4, remplissage	Confidence (by Search Engine): Sequest HT	Percolator q-Value (by Search Engine): Sequest HT	Percolator PEP (by Search Engine): Sequest HT	XCorr (by Search Engine): Sequest HT	Top Apex RT [min]
	FALSE	High	[K].DLFQVIYNVK.[K]		0.0844161	0.00194483	1	2	2	F1LMP9	F1LMP9 [164-173]		0	1238.68	0.081	1.37	0.946		1	1	9.5	161.3	#DIV/0!	#DIV/0!	#DIV/0!		Peak Found	Not Found	Peak Found	Peak Found	High	Peak Found	High	Peak Found	High	0.0006115	0.02357	3.03	49.59
	FALSE	High	[R].DILLVDLNSEIDTNQNSLR.[E]		0.000221012	0.000525666	1	2	3	F1LMP9	F1LMP9 [233-251]		0	2172.11	0.01	0.742	0.889		1	1		112.8	#DIV/0!	#DIV/0!	#DIV/0!		Not Found	Not Found	Peak Found	High	High	Peak Found	High	Peak Found	High	0.0001717	6.721e-06	4.52	50.05
	FALSE	High	[K].DTLSDAFTGLDPLGDKEVK.[E]		0.0868669	0.00194483	1	2	1	F1LMP9	F1LMP9 [629-647]		1	2021.01	0.01	0.01	1.358						#DIV/0!	#DIV/0!	#DIV/0!		Not Found	Not Found	Not Found	Not Found	High	Peak Found	Not Found	Peak Found	High	0.0006115	0.02451	3.56	47.23
	FALSE	High	[K].GFSSTNPSVVSQPASSDAHR.[S]		0.00045919	0.000525666	1	2	6	F1LMP9	F1LMP9 [739-758]		0	2030.95	1.288	0.851	1.409	1	1		113.3	74.9	#DIV/0!	#DIV/0!	#DIV/0!		Peak Found	High	High	High	High	Not Found	High	High	High	0.0001717	1.814e-05	3.95	24.48
	FALSE	High	[R].KGETPSSGTSSAFSSYFNNK.[V]		0.000385372	0.000525666	1	2	1	F1LMP9	F1LMP9 [668-687]		1	2095.96	100	100	100				241.2	66.8	#DIV/0!	#DIV/0!	#DIV/0!		Not Found	High	Peak Found	Peak Found	Peak Found	Peak Found	Not Found	Not Found	High	0.0001717	1.429e-05	5.13	31.76
	FALSE	High	[K].LIGIDDVPDAR.[G]		0.0074325	0.000525666	1	2	6	F1LMP9	F1LMP9 [54-64]		0	1183.63	0.408	0.915	0.686	0.654524	1	1	54.3	121.6	#DIV/0!	#DIV/0!	#DIV/0!		Peak Found	High	High	High	High	Peak Found	High	High	High	0.0001717	0.0008141	3.84	35.91
	FALSE	High	[K].INEPPKPAPR.[Q]		0.0141536	0.000525666	1	2	1	F1LMP9	F1LMP9 [709-718]		0	1118.63	100	100	100				313.7	42.4	#DIV/0!	#DIV/0!	#DIV/0!		Peak Found	High	Peak Found	Not Found	Peak Found	Not Found	Not Found	Not Found	High	0.0001717	0.001973	1.98	16.82
	FALSE	High	[K].QDLESSVQSSAHDSIAIIPPPQSTKPGR.[G]		0.0315533	0.000525666	1	2	1	F1LMP9	F1LMP9 [412-439]		0	2945.5									#DIV/0!	#DIV/0!	#DIV/0!	No Quan Values	Not Found	Not Found	Not Found	Not Found	High	Not Found	Not Found	Not Found	High	0.0001717	0.005959	4.34
	FALSE	High	[K].SADNSLENPFSK.[G]		0.017152	0.000525666	1	2	3	F1LMP9	F1LMP9 [727-738]		0	1308.61	0.709	0.601	0.487	1	1	1	101.4	86	#DIV/0!	#DIV/0!	#DIV/0!		High	High	Peak Found	Peak Found	Peak Found	Peak Found	Peak Found	High	High	0.0001717	0.002578	3.18	33
	FALSE	High	[K].SSPNPFVGSPPK.[G]		0.0195702	0.000525666	1	2	3	F1LMP9	F1LMP9 [391-402]		0	1213.62	1.812	0.533	0.656	1	1	1	181.1	53.3	#DIV/0!	#DIV/0!	#DIV/0!		High	High	Peak Found	Peak Found	High	Peak Found	Peak Found	Peak Found	High	0.0001717	0.003074	2.48	28.05
	FALSE	High	[K].TDEYLLAR.[F]		0.087365	0.00194483	1	2	4	F1LMP9	F1LMP9 [35-42]		0	980.505	0.641	1.474	1.043	1	1	1	61.7	141.8	#DIV/0!	#DIV/0!	#DIV/0!		Peak Found	Peak Found	High	High	Peak Found	Peak Found	High	High	High	0.0006115	0.02456	2.6	29.85
	FALSE	High	[R].TGKQEAQGGPWPYPSSQTQQAVR.[T]		0.0154882	0.000525666	1	2	1	F1LMP9	F1LMP9 [354-376]		1	2501.22	100		100				198.3		#DIV/0!	#DIV/0!	#DIV/0!		High	Peak Found	Not Found	Not Found	Not Found	Peak Found	Not Found	Not Found	High	0.0001717	0.002234	3.31	28.51
	FALSE	High	[K].TGQQAEPLVVDLK.[D]		0.00216965	0.000525666	1	2	4	F1LMP9	F1LMP9 [151-163]		0	1397.76	0.389	1.233	0.827	0.904201	1	1	45.1	143	#DIV/0!	#DIV/0!	#DIV/0!		High	High	Peak Found	High	High	Peak Found	Peak Found	Peak Found	High	0.0001717	0.0001523	3.18	34.62
	FALSE	High	[K].TGVIEHEHPVNK.[I]		9.36929e-05	0.000525666	1	2	2	F1LMP9	F1LMP9 [109-120]		0	1359.7	10.206	11.693	5.337	1		1	144.6	165.6	#DIV/0!	#DIV/0!	#DIV/0!		Peak Found	High	Peak Found	Not Found	Peak Found	Peak Found	Peak Found	Peak Found	High	0.0001717	2.076e-06	4.02	15.88
	FALSE	High	[K].VGIPQEHVDHDDFDANQLLNK.[I]		0.120525	0.00370796	1	2	2	F1LMP9	F1LMP9 [688-708]		0	2404.15	0.287	0.768	0.682		1		41.9	112.3	#DIV/0!	#DIV/0!	#DIV/0!		High	High	Peak Found	Peak Found	Peak Found	Not Found	Peak Found	Peak Found	High	0.00116	0.03892	3.73	35.37
High	Master Protein	A0A0G2K9Q9	Keratin, type I cytoskeletal 17 OS=Rattus norvegicus OX=10116 GN=Krt17 PE=1 SV=1	0	51.4	29	16	86	3	49.5	243.86	16			structural molecule activity	Pf00038, Pf13514		ENSRNOG00000026371.7				14	0.949429	1.14863	3.19596	56.4	66.2	68.1	48.3	59.1	368.2	70	63.7	Peak Found	Not Found	Peak Found	High	High	High	High	High
	Checked	Confidence	Annotated Sequence	Modifications	Qvality PEP	Qvality q-value	# Protein Groups	# Proteins	# PSMs	Master Protein Accessions	Positions in Master Proteins	Modifications in Master Proteins	# Missed Cleavages	Theo. MH+ [Da]	Abundance Ratio: (controle CARD445) / (remplissage)	Abundance Ratio: (LPS) / (remplissage)	Abundance Ratio: (NButGT) / (remplissage)	Abundance Ratio Adj. P-Value: (controle CARD445) / (remplissage)	Abundance Ratio Adj. P-Value: (LPS) / (remplissage)	Abundance Ratio Adj. P-Value: (NButGT) / (remplissage)	Abundances (Grouped): controle CARD445	Abundances (Grouped): LPS	#DIV/0!	#DIV/0!	#DIV/0!	Quan Info	Found in Sample: [S71] F71: Sample, 1, controle CARD445	Found in Sample: [S81] F81: Sample, 2, controle CARD445	Found in Sample: [S51] F51: Sample, 5, LPS	Found in Sample: [S52] F52: Sample, 6, LPS	Found in Sample: [S47] F47: Sample, 1, NButGT	Found in Sample: [S48] F48: Sample, 2, NButGT	Found in Sample: [S49] F49: Sample, 3, remplissage	Found in Sample: [S50] F50: Sample, 4, remplissage	Confidence (by Search Engine): Sequest HT	Percolator q-Value (by Search Engine): Sequest HT	Percolator PEP (by Search Engine): Sequest HT	XCorr (by Search Engine): Sequest HT	Top Apex RT [min]
	FALSE	High	[K].DAEDWFFSK.[T]		0.118528	0.00370796	1	2	1	A0A0G2K9Q9	A0A0G2K9Q9 [270-278]		0	1144.49	0.01	0.01	1.301						#DIV/0!	#DIV/0!	#DIV/0!		Not Found	Not Found	Not Found	Not Found	Not Found	High	Not Found	Peak Found	High	0.00116	0.0381	2.46	47.04
	FALSE	High	[R].EVATNSELVQSGK.[S]		0.000411861	0.000525666	2	3	8	A0A0G2K9Q9; Q6IFV1	A0A0G2K9Q9 [285-297]; Q6IFV1 [323-335]		0	1361.69	1.789	0.761	3.983				95	40.4	#DIV/0!	#DIV/0!	#DIV/0!	Shared	High	High	High	High	High	High	High	Not Found	High	0.0001717	1.573e-05	3.72	22.41
	FALSE	High	[R].GQVGGEINVEMDAAPGVDLSR.[I]		0.021797	0.000525666	1	2	1	A0A0G2K9Q9	A0A0G2K9Q9 [231-251]		0	2114.02									#DIV/0!	#DIV/0!	#DIV/0!	No Quan Values	Not Found	Not Found	Not Found	Not Found	Not Found	High	Not Found	Not Found	High	0.0001717	0.003576	3.86
	FALSE	High	[R].GQVGGEINVEMDAAPGVDLSR.[I]	1xOxidation [M11]	0.0025081	0.000525666	1	2	5	A0A0G2K9Q9	A0A0G2K9Q9 [231-251]		0	2130.01	0.01	0.663	0.711		1	1		111.7	#DIV/0!	#DIV/0!	#DIV/0!		Not Found	Not Found	Peak Found	High	High	High	High	High	High	0.0001717	0.0001852	2.56	36.9
	FALSE	High	[K].KNHEEEMNALR.[G]		0.150171	0.00757086	2	3	1	Q6IFU7; A0A0G2K9Q9	Q6IFU7 [230-240]; A0A0G2K9Q9 [220-230]		1	1370.65	1.065	0.01	46.578				8.8		#DIV/0!	#DIV/0!	#DIV/0!	Shared	Not Found	Peak Found	Not Found	Not Found	Not Found	High	Peak Found	Peak Found	High	0.002346	0.05331	2.77	17.76
	FALSE	High	[KR].LAADDFR.[TLMSV]		0.128109	0.00456208	6	20	23	Q6IFV4; Q6IFU7; Q6IFV3; A0A0G2K9Q9; Q6IFV1; Q6IFW6	Q6IFV4 [177-183]; Q6IFU7 [174-180]; Q6IFV3 [175-181]; A0A0G2K9Q9 [164-170]; Q6IFV1 [202-208]; Q6IFW6 [228-234]		0	807.4	0.99	1.036	3.062	1	1	1	65.1	68.1	#DIV/0!	#DIV/0!	#DIV/0!	Shared	High	High	High	High	High	High	High	High	High	0.001418	0.04257	2.31	25.58
	FALSE	High	[R].LASYLDKVR.[A]		0.103599	0.00289463	2	4	6	Q6IFV3; A0A0G2K9Q9	Q6IFV3 [105-113]; A0A0G2K9Q9 [95-103]		1	1064.61	6.068	1.536	1.649	0.961759	1	1	236.7	59.9	#DIV/0!	#DIV/0!	#DIV/0!	Shared	High	High	High	High	High	Peak Found	Peak Found	High	High	0.0009063	0.03143	2.72	25.72
	FALSE	High	[R].LEQEIATYR.[RS]		0.0184318	0.000525666	5	14	5	Q6IFV4; Q6IFU9; Q6IFU7; A0A0G2K9Q9; Q6IFV1	Q6IFV4 [390-398]; Q6IFU9 [399-407]; Q6IFU7 [387-395]; A0A0G2K9Q9 [377-385]; Q6IFV1 [415-423]		0	1122.58	0.343	0.738	1.26	1	1	1	41	88.3	#DIV/0!	#DIV/0!	#DIV/0!	Shared	High	High	High	Peak Found	Peak Found	High	Peak Found	High	High	0.0001717	0.002832	2.73	26.12
	FALSE	High	[R].MSVEADINGLR.[R]	1xOxidation [M1]	0.0488894	0.000525666	2	4	3	Q6IFU7; A0A0G2K9Q9	Q6IFU7 [191-201]; A0A0G2K9Q9 [181-191]		0	1220.59	0.31	0.377	0.561	1	1	1	55.2	67	#DIV/0!	#DIV/0!	#DIV/0!	Shared	Peak Found	Peak Found	Peak Found	Peak Found	Peak Found	High	High	High	High	0.0001717	0.01095	2.85	31.27
	FALSE	High	[R].MSVEADINGLRR.[V]	1xOxidation [M1]	0.100145	0.0024209	2	4	3	Q6IFU7; A0A0G2K9Q9	Q6IFU7 [191-202]; A0A0G2K9Q9 [181-192]		1	1376.7	1.204	0.815	0.379	1	1	1	141.7	95.9	#DIV/0!	#DIV/0!	#DIV/0!	Shared	High	High	Peak Found	Peak Found	Peak Found	Peak Found	Peak Found	Peak Found	High	0.0007592	0.02989	2.27	27.75
	FALSE	High	[K].NHEEEMNALR.[G]		0.0152116	0.000525666	2	3	1	Q6IFU7; A0A0G2K9Q9	Q6IFU7 [231-240]; A0A0G2K9Q9 [221-230]		0	1242.55	0.01	0.551	8.5		1	1		21.9	#DIV/0!	#DIV/0!	#DIV/0!	Shared	Not Found	Not Found	Peak Found	Peak Found	Peak Found	High	Peak Found	Peak Found	High	0.0001717	0.002187	2.7	20.24
	FALSE	High	[K].NHEEEMNALR.[G]	1xOxidation [M6]	0.0735305	0.00194483	2	3	1	Q6IFU7; A0A0G2K9Q9	Q6IFU7 [231-240]; A0A0G2K9Q9 [221-230]		0	1258.55	0.01	0.502	5.745			1		27.7	#DIV/0!	#DIV/0!	#DIV/0!	Shared	Not Found	Not Found	Not Found	Peak Found	Peak Found	High	Peak Found	Peak Found	High	0.0006115	0.01936	1.94	16.12
	FALSE	High	[K].TEELNREVATNSELVQSGK.[S]		0.000347747	0.000525666	2	3	3	A0A0G2K9Q9; Q6IFV1	A0A0G2K9Q9 [279-297]; Q6IFV1 [317-335]		1	2104.05	100	100	100				180.3	121.9	#DIV/0!	#DIV/0!	#DIV/0!	Shared	High	High	High	Not Found	Not Found	Peak Found	Not Found	Not Found	High	0.0001717	1.244e-05	5.1	27.91
	FALSE	High	[R].TKFETEQALR.[M]		0.0340879	0.000525666	1	3	1	A0A0G2K9Q9	A0A0G2K9Q9 [171-180]		1	1222.64	0.086	0.734	1.356		1	1	10.8	92.5	#DIV/0!	#DIV/0!	#DIV/0!		Peak Found	Not Found	Peak Found	Peak Found	Peak Found	High	Peak Found	Peak Found	High	0.0001717	0.006614	2.76	21.77
	FALSE	High	[K].TRLEQEIATYR.[RS]		0.00355999	0.000525666	5	11	10	Q6IFV4; Q6IFU9; Q6IFU7; A0A0G2K9Q9; Q6IFV1	Q6IFV4 [388-398]; Q6IFU9 [397-407]; Q6IFU7 [385-395]; A0A0G2K9Q9 [375-385]; Q6IFV1 [413-423]		1	1379.73	0.322	0.658	1.379	1	1	1	38.3	78.4	#DIV/0!	#DIV/0!	#DIV/0!	Shared	High	High	High	High	High	High	High	High	High	0.0001717	0.0002996	4.26	29.4
	FALSE	High	[K].TRLEQEIATYRR.[L]		0.00164326	0.000525666	4	10	2	Q6IFU9; Q6IFU7; A0A0G2K9Q9; Q6IFV1	Q6IFU9 [397-408]; Q6IFU7 [385-396]; A0A0G2K9Q9 [375-386]; Q6IFV1 [413-424]		2	1535.83	100						400		#DIV/0!	#DIV/0!	#DIV/0!	Shared	High	High	Not Found	Not Found	Not Found	Not Found	Not Found	Not Found	High	0.0001717	0.0001037	3.94	25.53
	FALSE	High	[R].VLDELTLAR.[AT]		0.0299079	0.000525666	4	9	10	Q6IFU7; Q6IFV3; A0A0G2K9Q9; Q6IFV1	Q6IFU7 [203-211]; Q6IFV3 [204-212]; A0A0G2K9Q9 [193-201]; Q6IFV1 [231-239]		0	1029.59	0.304	0.472	0.852	1	1	1	46.2	71.8	#DIV/0!	#DIV/0!	#DIV/0!	Shared	High	High	High	High	High	High	High	High	High	0.0001717	0.005536	2.88	35.38
	FALSE	High	[K].VVSTHEQVLR.[T]		0.0474723	0.000525666	2	2	2	A0A0G2K9Q9; Q6IFV1	A0A0G2K9Q9 [435-444]; Q6IFV1 [473-482]		0	1167.65	1.06	0.66	1.986		1	1	90.1	56.1	#DIV/0!	#DIV/0!	#DIV/0!	Shared	Not Found	Peak Found	Peak Found	Peak Found	High	High	Peak Found	Peak Found	High	0.0001717	0.01049	2.09	18.96
High	Master Protein	Q4FZU2	Keratin, type II cytoskeletal 6A OS=Rattus norvegicus OX=10116 GN=Krt6a PE=1 SV=1	0	49.907	20	11	127	5	59.2	372.8	11	metabolic process;response to stimulus		catalytic activity;motor activity;structural molecule activity	Pf00038, Pf01576, Pf04111, Pf04156, Pf05957, Pf12128, Pf13166	683313; 100365213		LOC683313; LOC100365213			1	1.20021	1.13345	3.5794	38	56.9	74.7	39.2	59.2	402.9	64	65.1	High	High	High	High	High	High	High	High
	Checked	Confidence	Annotated Sequence	Modifications	Qvality PEP	Qvality q-value	# Protein Groups	# Proteins	# PSMs	Master Protein Accessions	Positions in Master Proteins	Modifications in Master Proteins	# Missed Cleavages	Theo. MH+ [Da]	Abundance Ratio: (controle CARD445) / (remplissage)	Abundance Ratio: (LPS) / (remplissage)	Abundance Ratio: (NButGT) / (remplissage)	Abundance Ratio Adj. P-Value: (controle CARD445) / (remplissage)	Abundance Ratio Adj. P-Value: (LPS) / (remplissage)	Abundance Ratio Adj. P-Value: (NButGT) / (remplissage)	Abundances (Grouped): controle CARD445	Abundances (Grouped): LPS	#DIV/0!	#DIV/0!	#DIV/0!	Quan Info	Found in Sample: [S71] F71: Sample, 1, controle CARD445	Found in Sample: [S81] F81: Sample, 2, controle CARD445	Found in Sample: [S51] F51: Sample, 5, LPS	Found in Sample: [S52] F52: Sample, 6, LPS	Found in Sample: [S47] F47: Sample, 1, NButGT	Found in Sample: [S48] F48: Sample, 2, NButGT	Found in Sample: [S49] F49: Sample, 3, remplissage	Found in Sample: [S50] F50: Sample, 4, remplissage	Confidence (by Search Engine): Sequest HT	Percolator q-Value (by Search Engine): Sequest HT	Percolator PEP (by Search Engine): Sequest HT	XCorr (by Search Engine): Sequest HT	Top Apex RT [min]
	FALSE	High	[R].AEAESWYQTK.[SY]		0.0628756	0.000525666	3	6	1	A0A0G2JUG1; Q6IG05; Q4FZU2	A0A0G2JUG1 [338-347]; Q6IG05 [327-336]; Q4FZU2 [339-348]		0	1212.55									#DIV/0!	#DIV/0!	#DIV/0!	No Quan Values	Not Found	High	Not Found	Not Found	Not Found	Not Found	Not Found	Not Found	High	0.0001717	0.01556	2.57
	FALSE	High	[R].ALYEAELSQMQTHISDTSVVLSMDNNR.[S]	2xOxidation [M10; M23]	0.0113986	0.000525666	1	1	1	Q4FZU2	Q4FZU2 [289-315]		0	3084.42	100	100					246.1	153.9	#DIV/0!	#DIV/0!	#DIV/0!		Not Found	High	Peak Found	Not Found	Not Found	Not Found	Not Found	Not Found	High	0.0001717	0.001467	3.02	36.94
	FALSE	High	[K].DVDAAYMNKVELQAK.[VA]	1xOxidation [M7]	0.00036941	0.000525666	1	3	3	Q4FZU2	Q4FZU2 [262-276]		1	1710.84	71.684	0.553	0.443				389.2	3	#DIV/0!	#DIV/0!	#DIV/0!		Not Found	High	Peak Found	Peak Found	Not Found	Peak Found	Not Found	Peak Found	High	0.0001717	1.348e-05	4.26	27.38
	FALSE	High	[K].FASFIDKVR.[F]		0.138374	0.0054505	10	24	2	A0A0G2JXH6; A0A0G2JZQ9; Q6IG05; Q6P6Q2; A0A0G2K6P7; Q6IMF3; D3ZXB7; Q4FZU2; G3V712; Q10758	A0A0G2JXH6 [142-150]; A0A0G2JZQ9 [178-186]; Q6IG05 [151-159]; Q6P6Q2 [175-183]; A0A0G2K6P7 [157-165]; Q6IMF3 [190-198]; D3ZXB7 [142-150]; Q4FZU2 [163-171]; G3V712 [96-104]; Q10758 [102-110]		1	1082.6	7.759	1.594	1.254	0.723373	1	1	267.4	54.9	#DIV/0!	#DIV/0!	#DIV/0!	Shared	High	High	Peak Found	Peak Found	Peak Found	Peak Found	Peak Found	Peak Found	High	0.001689	0.0476	2.38	30.91
	FALSE	High	[K].LALDVEIATYR.[KT]		0.00424109	0.000525666	5	11	15	Q6IG05; Q6P6Q2; A0A0G2K6P7; A0A0G2JWX4; Q4FZU2	Q6IG05 [433-443]; Q6P6Q2 [457-467]; A0A0G2K6P7 [437-447]; A0A0G2JWX4 [490-500]; Q4FZU2 [445-455]		0	1263.69	0.01	0.558	0.814		1	1		94.2	#DIV/0!	#DIV/0!	#DIV/0!	Shared	Not Found	Not Found	High	High	High	High	High	High	High	0.0001717	0.0003789	3.79	42.16
	FALSE	High	[R].SLDLDSIIAEVK.[A]		0.000948239	0.000525666	4	9	33	A0A0G2JUG1; Q6IG05; Q6P6Q2; Q4FZU2	A0A0G2JUG1 [315-326]; Q6IG05 [304-315]; Q6P6Q2 [328-339]; Q4FZU2 [316-327]		0	1302.72	0.139	0.787	2.234	1	1	1	13.3	75.7	#DIV/0!	#DIV/0!	#DIV/0!	Shared	High	High	High	High	High	High	High	High	High	0.0001717	4.909e-05	3.56	49.81
	FALSE	High	[RK].SRAEAESWYQTK.[SY]		0.020654	0.000525666	3	6	1	A0A0G2JUG1; Q6IG05; Q4FZU2	A0A0G2JUG1 [336-347]; Q6IG05 [325-336]; Q4FZU2 [337-348]		1	1455.69	100	100					371.3	28.7	#DIV/0!	#DIV/0!	#DIV/0!	Shared	Not Found	High	Peak Found	Not Found	Not Found	Not Found	Not Found	Not Found	High	0.0001717	0.003329	3.71	22.69
	FALSE	High	[R].TAAENEFVTLK.[K]		0.00980618	0.000525666	1	1	7	Q4FZU2	Q4FZU2 [250-260]		0	1222.63	0.191	0.587	1.193	1	1	1	25.7	79.1	#DIV/0!	#DIV/0!	#DIV/0!		Peak Found	High	High	High	High	High	High	High	High	0.0001717	0.001192	3.59	31.83
	FALSE	High	[R].TAAENEFVTLKK.[D]		0.00276255	0.000525666	1	1	13	Q4FZU2	Q4FZU2 [250-261]		1	1350.73	2.255	0.929	1.105	1	1	1	170.5	70.3	#DIV/0!	#DIV/0!	#DIV/0!		High	High	High	High	High	High	Peak Found	High	High	0.0001717	0.0002108	3.13	25.92
	FALSE	High	[K].TLNNKFASFIDKVR.[F]		0.139898	0.00635101	7	15	1	A0A0G2JZQ9; Q6IG05; Q6P6Q2; A0A0G2K6P7; Q4FZU2; G3V712; Q10758	A0A0G2JZQ9 [173-186]; Q6IG05 [146-159]; Q6P6Q2 [170-183]; A0A0G2K6P7 [152-165]; Q4FZU2 [158-171]; G3V712 [91-104]; Q10758 [97-110]		2	1652.91	0.01	0.382	0.547		1	1		79.2	#DIV/0!	#DIV/0!	#DIV/0!	Shared	Not Found	Not Found	Peak Found	Peak Found	Peak Found	Peak Found	High	Peak Found	High	0.001969	0.04818	2.78	36.33
	FALSE	High	[K].YEELQITAGR.[H]		0.00380443	0.000525666	1	1	50	Q4FZU2	Q4FZU2 [349-358]		0	1179.6	0.454	0.849	2.502	1	1	1	37.8	70.7	#DIV/0!	#DIV/0!	#DIV/0!		High	High	High	High	High	High	High	High	High	0.0001717	0.0003261	3.09	30.27
High	Master Protein	F1M8Z8	Sorbin and SH3 domain-containing protein 1 OS=Rattus norvegicus OX=10116 GN=Sorbs1 PE=1 SV=1	0	49.322	21	15	38	1	104.2	129.03	15	cell organization and biogenesis;regulation of biological process;response to stimulus		protein binding	Pf00018, Pf02208, Pf07267, Pf07653, Pf14604		ENSRNOG00000015658.8		Smooth Muscle Contraction		14	1.26891	1.27673	1.66091	68.1	53.5	57.9	96.4	183	144.2	112.6	84.4	High	Peak Found	Peak Found	Peak Found	Peak Found	Peak Found	Peak Found	Peak Found
	Checked	Confidence	Annotated Sequence	Modifications	Qvality PEP	Qvality q-value	# Protein Groups	# Proteins	# PSMs	Master Protein Accessions	Positions in Master Proteins	Modifications in Master Proteins	# Missed Cleavages	Theo. MH+ [Da]	Abundance Ratio: (controle CARD445) / (remplissage)	Abundance Ratio: (LPS) / (remplissage)	Abundance Ratio: (NButGT) / (remplissage)	Abundance Ratio Adj. P-Value: (controle CARD445) / (remplissage)	Abundance Ratio Adj. P-Value: (LPS) / (remplissage)	Abundance Ratio Adj. P-Value: (NButGT) / (remplissage)	Abundances (Grouped): controle CARD445	Abundances (Grouped): LPS	#DIV/0!	#DIV/0!	#DIV/0!	Quan Info	Found in Sample: [S71] F71: Sample, 1, controle CARD445	Found in Sample: [S81] F81: Sample, 2, controle CARD445	Found in Sample: [S51] F51: Sample, 5, LPS	Found in Sample: [S52] F52: Sample, 6, LPS	Found in Sample: [S47] F47: Sample, 1, NButGT	Found in Sample: [S48] F48: Sample, 2, NButGT	Found in Sample: [S49] F49: Sample, 3, remplissage	Found in Sample: [S50] F50: Sample, 4, remplissage	Confidence (by Search Engine): Sequest HT	Percolator q-Value (by Search Engine): Sequest HT	Percolator PEP (by Search Engine): Sequest HT	XCorr (by Search Engine): Sequest HT	Top Apex RT [min]
	FALSE	High	[R].DTPEENPYFPTYK.[F]		0.00258499	0.000525666	1	1	1	F1M8Z8	F1M8Z8 [368-380]		0	1600.72	0.5	0.887	1.65	0.797	1	1	49.5	87.9	#DIV/0!	#DIV/0!	#DIV/0!		High	Peak Found	Peak Found	Peak Found	Peak Found	Peak Found	Peak Found	Peak Found	High	0.0001717	0.0001929	3.05	37.96
	FALSE	High	[R].ESDGTPGGLASLENER.[Q]		0.000250919	0.000525666	2	5	7	F1M865; F1M8Z8	F1M865 [370-385]; F1M8Z8 [624-639]		0	1631.75	0.921	0.745	1.697	1	1	1	84.4	68.3	#DIV/0!	#DIV/0!	#DIV/0!	Shared	High	High	Peak Found	Peak Found	High	High	High	High	High	0.0001717	7.974e-06	4.22	32.64
	FALSE	High	[R].ETPSSSPVSPQESPK.[H]		0.000345651	0.000525666	2	5	1	F1M865; F1M8Z8	F1M865 [50-64]; F1M8Z8 [50-64]		0	1556.74	100	100					336.7	63.3	#DIV/0!	#DIV/0!	#DIV/0!	Shared	High	Peak Found	Peak Found	Not Found	Not Found	Not Found	Not Found	Not Found	High	0.0001717	1.233e-05	2.94	21.18
	FALSE	High	[R].HFIPADYLESTEEFIR.[R]		0.0141536	0.000525666	2	5	2	F1M865; F1M8Z8	F1M865 [422-437]; F1M8Z8 [676-691]		0	1966.95	0.01	0.61	1.801			1		71.6	#DIV/0!	#DIV/0!	#DIV/0!	Shared	Not Found	Not Found	Not Found	Peak Found	High	High	Peak Found	Peak Found	High	0.0001717	0.001982	3.14	48.24
	FALSE	High	[R].KLAPVQVLEYGEAIAK.[F]		0.00890532	0.000525666	2	5	4	F1M865; F1M8Z8	F1M865 [566-581]; F1M8Z8 [764-779]		1	1728.99	0.748	1.045	1.811	1		1	65	90.8	#DIV/0!	#DIV/0!	#DIV/0!	Shared	High	Peak Found	Not Found	High	High	Peak Found	Peak Found	High	High	0.0001717	0.001044	3.96	42.35
	FALSE	High	[K].LAPVQVLEYGEAIAK.[F]		0.0114674	0.000525666	2	5	2	F1M865; F1M8Z8	F1M865 [567-581]; F1M8Z8 [765-779]		0	1600.89	0.01	0.652	1.736					77	#DIV/0!	#DIV/0!	#DIV/0!	Shared	Not Found	Not Found	Peak Found	Not Found	High	High	Not Found	Peak Found	High	0.0001717	0.001483	3.38	48.67
	FALSE	High	[R].LSSLSDPASER.[R]		0.119856	0.00370796	2	3	1	F1M865; F1M8Z8	F1M865 [160-170]; F1M8Z8 [284-294]		0	1161.57	1.673	1.225	1.609	1	1	1	121.5	89	#DIV/0!	#DIV/0!	#DIV/0!	Shared	Peak Found	Peak Found	Peak Found	High	Peak Found	Peak Found	Peak Found	Peak Found	High	0.00116	0.03873	3.34	23.86
	FALSE	High	[R].QGIFPITYVDVLK.[R]		0.00612819	0.000525666	2	5	2	F1M865; F1M8Z8	F1M865 [621-633]; F1M8Z8 [819-831]		0	1492.84	0.362	0.807	1.114		1	1	44.1	98.4	#DIV/0!	#DIV/0!	#DIV/0!	Shared	High	Not Found	Peak Found	Peak Found	High	Peak Found	Peak Found	Peak Found	High	0.0001717	0.0006297	3.09	50
	FALSE	High	[R].RVGEQDPVPTPAELTSPIR.[A]		0.00467107	0.000525666	2	5	4	F1M865; F1M8Z8	F1M865 [171-189]; F1M8Z8 [295-313]		1	2062.09	1.202	0.959	1.34	1	1	1	106.8	85.3	#DIV/0!	#DIV/0!	#DIV/0!	Shared	High	High	Peak Found	Peak Found	High	High	Peak Found	Peak Found	High	0.0001717	0.000432	3.11	36.42
	FALSE	High	[R].SAQDLSSVSMDEVGIPLR.[N]	1xOxidation [M10]	0.000127517	0.000525666	2	5	4	F1M865; F1M8Z8	F1M865 [205-222]; F1M8Z8 [329-346]		0	1919.94	0.703	1.141	1.728	1		1	61.5	99.9	#DIV/0!	#DIV/0!	#DIV/0!	Shared	High	High	Not Found	Peak Found	High	High	Peak Found	Peak Found	High	0.0001717	3.148e-06	3.34	40.12
	FALSE	High	[R].SKSEMNYIDGEK.[V]	1xOxidation [M5]	0.0319309	0.000525666	2	5	1	F1M865; F1M8Z8	F1M865 [269-280]; F1M8Z8 [439-450]		1	1416.63	100	100					354	46	#DIV/0!	#DIV/0!	#DIV/0!	Shared	Not Found	High	Peak Found	Not Found	Not Found	Not Found	Not Found	Not Found	High	0.0001717	0.006079	2.74	18.12
	FALSE	High	[K].SVLEGGDIPLQGLSGLK.[R]		0.00203017	0.000525666	2	5	4	F1M865; F1M8Z8	F1M865 [390-406]; F1M8Z8 [644-660]		0	1682.93	0.233	0.662	1.467	0.415919	1	1	27.7	78.7	#DIV/0!	#DIV/0!	#DIV/0!	Shared	High	Peak Found	Peak Found	High	High	Peak Found	Peak Found	High	High	0.0001717	0.000139	4.04	46.73
	FALSE	High	[K].TPVDYIDLPYSSSPSR.[S]		0.00901326	0.000525666	2	5	1	F1M865; F1M8Z8	F1M865 [639-654]; F1M8Z8 [837-852]		0	1796.87	0.816	0.728	2.164	1	1	1	69.4	61.8	#DIV/0!	#DIV/0!	#DIV/0!	Shared	Peak Found	Peak Found	Peak Found	Peak Found	Peak Found	High	Peak Found	Peak Found	High	0.0001717	0.001066	4.06	41.72
	FALSE	High	[R].TYIELLPPAEK.[A]		0.0275145	0.000525666	2	5	2	F1M865; F1M8Z8	F1M865 [551-561]; F1M8Z8 [749-759]		0	1273.7	1.884	0.734	1.842		1	1	138	53.7	#DIV/0!	#DIV/0!	#DIV/0!	Shared	High	Not Found	Peak Found	Peak Found	High	Peak Found	Peak Found	Peak Found	High	0.0001717	0.00493	2.71	38.97
	FALSE	High	[R].VGEQDPVPTPAELTSPIR.[A]		0.0300865	0.000525666	2	5	2	F1M865; F1M8Z8	F1M865 [172-189]; F1M8Z8 [296-313]		0	1905.99	0.01	1.081	1.393		1	1		124.5	#DIV/0!	#DIV/0!	#DIV/0!	Shared	Not Found	Not Found	Peak Found	High	High	Peak Found	Peak Found	Peak Found	High	0.0001717	0.00556	3.24	41.09
High	Master Protein	F1M865	Sorbin and SH3 domain-containing protein 1 OS=Rattus norvegicus OX=10116 GN=Sorbs1 PE=1 SV=1	0	49.279	26	15	43	1	83	144.2	15	cell organization and biogenesis;regulation of biological process;response to stimulus		protein binding	Pf00018, Pf02208, Pf03867, Pf07653, Pf14604		ENSRNOG00000015658.8		Smooth Muscle Contraction		0	0.535189	1.65947	2.00177	73.8	116.6	45	56.9	211.6	126.9	78.6	90.5	High	Peak Found	Peak Found	High	High	High	High	High
	Checked	Confidence	Annotated Sequence	Modifications	Qvality PEP	Qvality q-value	# Protein Groups	# Proteins	# PSMs	Master Protein Accessions	Positions in Master Proteins	Modifications in Master Proteins	# Missed Cleavages	Theo. MH+ [Da]	Abundance Ratio: (controle CARD445) / (remplissage)	Abundance Ratio: (LPS) / (remplissage)	Abundance Ratio: (NButGT) / (remplissage)	Abundance Ratio Adj. P-Value: (controle CARD445) / (remplissage)	Abundance Ratio Adj. P-Value: (LPS) / (remplissage)	Abundance Ratio Adj. P-Value: (NButGT) / (remplissage)	Abundances (Grouped): controle CARD445	Abundances (Grouped): LPS	#DIV/0!	#DIV/0!	#DIV/0!	Quan Info	Found in Sample: [S71] F71: Sample, 1, controle CARD445	Found in Sample: [S81] F81: Sample, 2, controle CARD445	Found in Sample: [S51] F51: Sample, 5, LPS	Found in Sample: [S52] F52: Sample, 6, LPS	Found in Sample: [S47] F47: Sample, 1, NButGT	Found in Sample: [S48] F48: Sample, 2, NButGT	Found in Sample: [S49] F49: Sample, 3, remplissage	Found in Sample: [S50] F50: Sample, 4, remplissage	Confidence (by Search Engine): Sequest HT	Percolator q-Value (by Search Engine): Sequest HT	Percolator PEP (by Search Engine): Sequest HT	XCorr (by Search Engine): Sequest HT	Top Apex RT [min]
	FALSE	High	[R].ESDGTPGGLASLENER.[Q]		0.000250919	0.000525666	2	5	7	F1M865; F1M8Z8	F1M865 [370-385]; F1M8Z8 [624-639]		0	1631.75	0.921	0.745	1.697	1	1	1	84.4	68.3	#DIV/0!	#DIV/0!	#DIV/0!	Shared	High	High	Peak Found	Peak Found	High	High	High	High	High	0.0001717	7.974e-06	4.22	32.64
	FALSE	High	[R].ETPSSSPVSPQESPK.[H]		0.000345651	0.000525666	2	5	1	F1M865; F1M8Z8	F1M865 [50-64]; F1M8Z8 [50-64]		0	1556.74	100	100					336.7	63.3	#DIV/0!	#DIV/0!	#DIV/0!	Shared	High	Peak Found	Peak Found	Not Found	Not Found	Not Found	Not Found	Not Found	High	0.0001717	1.233e-05	2.94	21.18
	FALSE	High	[R].FGDLLNIDDTAK.[R]		0.00277928	0.000525666	1	2	6	F1M865	F1M865 [483-494]		0	1321.66	1.1	0.6	1.943	1	1	1	94.8	51.7	#DIV/0!	#DIV/0!	#DIV/0!		High	Peak Found	Peak Found	High	High	High	High	High	High	0.0001717	0.000213	3.52	41.38
	FALSE	High	[R].HFIPADYLESTEEFIR.[R]		0.0141536	0.000525666	2	5	2	F1M865; F1M8Z8	F1M865 [422-437]; F1M8Z8 [676-691]		0	1966.95	0.01	0.61	1.801			1		71.6	#DIV/0!	#DIV/0!	#DIV/0!	Shared	Not Found	Not Found	Not Found	Peak Found	High	High	Peak Found	Peak Found	High	0.0001717	0.001982	3.14	48.24
	FALSE	High	[R].KLAPVQVLEYGEAIAK.[F]		0.00890532	0.000525666	2	5	4	F1M865; F1M8Z8	F1M865 [566-581]; F1M8Z8 [764-779]		1	1728.99	0.748	1.045	1.811	1		1	65	90.8	#DIV/0!	#DIV/0!	#DIV/0!	Shared	High	Peak Found	Not Found	High	High	Peak Found	Peak Found	High	High	0.0001717	0.001044	3.96	42.35
	FALSE	High	[K].LAPVQVLEYGEAIAK.[F]		0.0114674	0.000525666	2	5	2	F1M865; F1M8Z8	F1M865 [567-581]; F1M8Z8 [765-779]		0	1600.89	0.01	0.652	1.736					77	#DIV/0!	#DIV/0!	#DIV/0!	Shared	Not Found	Not Found	Peak Found	Not Found	High	High	Not Found	Peak Found	High	0.0001717	0.001483	3.38	48.67
	FALSE	High	[R].LSSLSDPASER.[R]		0.119856	0.00370796	2	3	1	F1M865; F1M8Z8	F1M865 [160-170]; F1M8Z8 [284-294]		0	1161.57	1.673	1.225	1.609	1	1	1	121.5	89	#DIV/0!	#DIV/0!	#DIV/0!	Shared	Peak Found	Peak Found	Peak Found	High	Peak Found	Peak Found	Peak Found	Peak Found	High	0.00116	0.03873	3.34	23.86
	FALSE	High	[R].QGIFPITYVDVLK.[R]		0.00612819	0.000525666	2	5	2	F1M865; F1M8Z8	F1M865 [621-633]; F1M8Z8 [819-831]		0	1492.84	0.362	0.807	1.114		1	1	44.1	98.4	#DIV/0!	#DIV/0!	#DIV/0!	Shared	High	Not Found	Peak Found	Peak Found	High	Peak Found	Peak Found	Peak Found	High	0.0001717	0.0006297	3.09	50
	FALSE	High	[R].RVGEQDPVPTPAELTSPIR.[A]		0.00467107	0.000525666	2	5	4	F1M865; F1M8Z8	F1M865 [171-189]; F1M8Z8 [295-313]		1	2062.09	1.202	0.959	1.34	1	1	1	106.8	85.3	#DIV/0!	#DIV/0!	#DIV/0!	Shared	High	High	Peak Found	Peak Found	High	High	Peak Found	Peak Found	High	0.0001717	0.000432	3.11	36.42
	FALSE	High	[R].SAQDLSSVSMDEVGIPLR.[N]	1xOxidation [M10]	0.000127517	0.000525666	2	5	4	F1M865; F1M8Z8	F1M865 [205-222]; F1M8Z8 [329-346]		0	1919.94	0.703	1.141	1.728	1		1	61.5	99.9	#DIV/0!	#DIV/0!	#DIV/0!	Shared	High	High	Not Found	Peak Found	High	High	Peak Found	Peak Found	High	0.0001717	3.148e-06	3.34	40.12
	FALSE	High	[R].SKSEMNYIDGEK.[V]	1xOxidation [M5]	0.0319309	0.000525666	2	5	1	F1M865; F1M8Z8	F1M865 [269-280]; F1M8Z8 [439-450]		1	1416.63	100	100					354	46	#DIV/0!	#DIV/0!	#DIV/0!	Shared	Not Found	High	Peak Found	Not Found	Not Found	Not Found	Not Found	Not Found	High	0.0001717	0.006079	2.74	18.12
	FALSE	High	[K].SVLEGGDIPLQGLSGLK.[R]		0.00203017	0.000525666	2	5	4	F1M865; F1M8Z8	F1M865 [390-406]; F1M8Z8 [644-660]		0	1682.93	0.233	0.662	1.467	0.415919	1	1	27.7	78.7	#DIV/0!	#DIV/0!	#DIV/0!	Shared	High	Peak Found	Peak Found	High	High	Peak Found	Peak Found	High	High	0.0001717	0.000139	4.04	46.73
	FALSE	High	[K].TPVDYIDLPYSSSPSR.[S]		0.00901326	0.000525666	2	5	1	F1M865; F1M8Z8	F1M865 [639-654]; F1M8Z8 [837-852]		0	1796.87	0.816	0.728	2.164	1	1	1	69.4	61.8	#DIV/0!	#DIV/0!	#DIV/0!	Shared	Peak Found	Peak Found	Peak Found	Peak Found	Peak Found	High	Peak Found	Peak Found	High	0.0001717	0.001066	4.06	41.72
	FALSE	High	[R].TYIELLPPAEK.[A]		0.0275145	0.000525666	2	5	2	F1M865; F1M8Z8	F1M865 [551-561]; F1M8Z8 [749-759]		0	1273.7	1.884	0.734	1.842		1	1	138	53.7	#DIV/0!	#DIV/0!	#DIV/0!	Shared	High	Not Found	Peak Found	Peak Found	High	Peak Found	Peak Found	Peak Found	High	0.0001717	0.00493	2.71	38.97
	FALSE	High	[R].VGEQDPVPTPAELTSPIR.[A]		0.0300865	0.000525666	2	5	2	F1M865; F1M8Z8	F1M865 [172-189]; F1M8Z8 [296-313]		0	1905.99	0.01	1.081	1.393		1	1		124.5	#DIV/0!	#DIV/0!	#DIV/0!	Shared	Not Found	Not Found	Peak Found	High	High	Peak Found	Peak Found	Peak Found	High	0.0001717	0.00556	3.24	41.09
High	Master Protein	Q5M9H2	Acyl-Coenzyme A dehydrogenase, very long chain OS=Rattus norvegicus OX=10116 GN=Acadvl PE=1 SV=1	0	49.122	28	14	20	14	70.8	67.36	14	cell differentiation;metabolic process;regulation of biological process;response to stimulus	cytosol;membrane;mitochondrion;nucleus	catalytic activity;nucleotide binding	Pf00441, Pf02770, Pf02771, Pf08028	25363	ENSRNOG00000018114.7	Acadvl	Beta oxidation of palmitoyl-CoA to myristoyl-CoA		0	21.9926	0.166946	0.777889	16.8	10.3	567	29	59.9	17.5	51.9	47.6	High	High	High	Peak Found	Peak Found	Peak Found	Peak Found	Peak Found
	Checked	Confidence	Annotated Sequence	Modifications	Qvality PEP	Qvality q-value	# Protein Groups	# Proteins	# PSMs	Master Protein Accessions	Positions in Master Proteins	Modifications in Master Proteins	# Missed Cleavages	Theo. MH+ [Da]	Abundance Ratio: (controle CARD445) / (remplissage)	Abundance Ratio: (LPS) / (remplissage)	Abundance Ratio: (NButGT) / (remplissage)	Abundance Ratio Adj. P-Value: (controle CARD445) / (remplissage)	Abundance Ratio Adj. P-Value: (LPS) / (remplissage)	Abundance Ratio Adj. P-Value: (NButGT) / (remplissage)	Abundances (Grouped): controle CARD445	Abundances (Grouped): LPS	#DIV/0!	#DIV/0!	#DIV/0!	Quan Info	Found in Sample: [S71] F71: Sample, 1, controle CARD445	Found in Sample: [S81] F81: Sample, 2, controle CARD445	Found in Sample: [S51] F51: Sample, 5, LPS	Found in Sample: [S52] F52: Sample, 6, LPS	Found in Sample: [S47] F47: Sample, 1, NButGT	Found in Sample: [S48] F48: Sample, 2, NButGT	Found in Sample: [S49] F49: Sample, 3, remplissage	Found in Sample: [S50] F50: Sample, 4, remplissage	Confidence (by Search Engine): Sequest HT	Percolator q-Value (by Search Engine): Sequest HT	Percolator PEP (by Search Engine): Sequest HT	XCorr (by Search Engine): Sequest HT	Top Apex RT [min]
	FALSE	High	[K].AMVENGGLVTSNPLRV.[-]	1xOxidation [M2]	0.135369	0.00501191	1	2	1	Q5M9H2	Q5M9H2 [640-655]		1	1672.87		100	100					243.5	#DIV/0!	#DIV/0!	#DIV/0!		Not Found	Not Found	High	Peak Found	Peak Found	Peak Found	Not Found	Not Found	High	0.001557	0.04605	2.85	37.37
	FALSE	High	[K].ASNTSEVYFDGVK.[V]		0.0148505	0.000525666	1	2	1	Q5M9H2	Q5M9H2 [304-316]		0	1416.66	0.01	3.328	2.379		1			198.5	#DIV/0!	#DIV/0!	#DIV/0!		Not Found	Not Found	High	Peak Found	Peak Found	Not Found	Peak Found	Peak Found	High	0.0001717	0.002103	3.54	31.01
	FALSE	High	[K].ELGAFGLQVPSELGGLGLSNTQYAR.[L]		0.00119299	0.000525666	1	2	1	Q5M9H2	Q5M9H2 [138-162]		0	2577.33		100						400	#DIV/0!	#DIV/0!	#DIV/0!		Not Found	Not Found	High	Not Found	Not Found	Not Found	Not Found	Not Found	High	0.0001717	6.698e-05	5.61	50.48
	FALSE	High	[R].ENMASLQSNPQQQELFR.[N]	1xOxidation [M3]	0.0546553	0.000525666	1	2	2	Q5M9H2	Q5M9H2 [616-632]		0	2035.95	0.01	8.76	0.81					331.5	#DIV/0!	#DIV/0!	#DIV/0!		Not Found	Not Found	High	Not Found	Not Found	Peak Found	Peak Found	Not Found	High	0.0001717	0.01278	3.55	33.18
	FALSE	High	[R].FGMAATLAGTMK.[A]	2xOxidation [M3; M11]	0.00716846	0.000525666	1	2	1	Q5M9H2	Q5M9H2 [342-353]		0	1230.59	0.01	3.865	2.454		1			211.2	#DIV/0!	#DIV/0!	#DIV/0!		Not Found	Not Found	High	Peak Found	Peak Found	Not Found	Peak Found	Peak Found	High	0.0001717	0.0007805	3.2	24.78
	FALSE	High	[K].GIVNEQFLLQR.[L]		0.0188791	0.000525666	1	2	3	Q5M9H2	Q5M9H2 [557-567]		0	1316.73	0.417	2.768	1.417	1	1	1	29.8	197.7	#DIV/0!	#DIV/0!	#DIV/0!		High	High	High	Peak Found	Peak Found	Peak Found	Peak Found	Peak Found	High	0.0001717	0.002927	3.32	40.37
	FALSE	High	[R].IFEGTNDILR.[L]		0.0139007	0.000525666	1	2	2	Q5M9H2	Q5M9H2 [460-469]		0	1177.62	0.182	1.542	0.01	1	1		26.8	226.4	#DIV/0!	#DIV/0!	#DIV/0!		Peak Found	High	High	Peak Found	Not Found	Not Found	Peak Found	Peak Found	High	0.0001717	0.001921	3.34	35.98
	FALSE	High	[R].IRENMASLQSNPQQQELFR.[N]	1xOxidation [M5]	0.000640232	0.000525666	1	2	1	Q5M9H2	Q5M9H2 [614-632]		1	2305.14	100	100	100				49.8	276.5	#DIV/0!	#DIV/0!	#DIV/0!		Not Found	Peak Found	High	Peak Found	Peak Found	Not Found	Not Found	Not Found	High	0.0001717	2.875e-05	4.31	29.8
	FALSE	High	[K].NDSLEKVEEDTLQGLK.[E]		0.0437125	0.000525666	1	2	1	Q5M9H2	Q5M9H2 [122-137]		1	1817.91		100						400	#DIV/0!	#DIV/0!	#DIV/0!		Not Found	Not Found	High	Not Found	Not Found	Not Found	Not Found	Not Found	High	0.0001717	0.00934	2.71	40.5
	FALSE	High	[R].SFGGVTHGLPEK.[K]		0.0946229	0.00194483	1	2	1	Q5M9H2	Q5M9H2 [287-298]		0	1228.63	0.01	3.845	0.944					265.7	#DIV/0!	#DIV/0!	#DIV/0!		Not Found	Not Found	High	Not Found	Peak Found	Not Found	Peak Found	Peak Found	High	0.0006115	0.02772	2.58	24.7
	FALSE	High	[R].SGELAVQALEQFATVVEAK.[L]		0.00010446	0.000525666	1	2	2	Q5M9H2	Q5M9H2 [532-550]		0	1990.05		100	100					367.6	#DIV/0!	#DIV/0!	#DIV/0!		Not Found	Not Found	High	Not Found	Peak Found	Not Found	Not Found	Not Found	High	0.0001717	2.417e-06	4.64	52.05
	FALSE	High	[R].SLSEGYPTAQHEK.[M]		0.0412054	0.000525666	1	2	2	Q5M9H2	Q5M9H2 [588-600]		0	1446.69	0.811	5.304	4.083	1	1	1	29	189.5	#DIV/0!	#DIV/0!	#DIV/0!		Peak Found	Peak Found	High	Peak Found	Peak Found	Peak Found	Peak Found	Peak Found	High	0.0001717	0.008652	2.25	19.66
	FALSE	High	[R].TGIGSGLSLSGIVHPELSR.[S]		0.000655896	0.000525666	1	2	1	Q5M9H2	Q5M9H2 [513-531]		0	1880.02									#DIV/0!	#DIV/0!	#DIV/0!	No Quan Values	Not Found	Not Found	High	Not Found	Not Found	Not Found	Not Found	Not Found	High	0.0001717	2.952e-05	4.1
	FALSE	High	[K].VEEDTLQGLK.[E]		0.0439712	0.000525666	1	2	1	Q5M9H2	Q5M9H2 [128-137]		0	1131.59	1.834	2.087	0.962		1	1	124.7	141.9	#DIV/0!	#DIV/0!	#DIV/0!		Peak Found	Not Found	High	Peak Found	Peak Found	Peak Found	Peak Found	Peak Found	High	0.0001717	0.009455	2.4	27.28
High	Master Protein	D4A7X7	Myopalladin OS=Rattus norvegicus OX=10116 GN=Mypn PE=1 SV=1	0	47.326	15	13	43	13	142.8	143.7	13	cell organization and biogenesis;regulation of biological process	nucleus	protein binding	Pf00047, Pf07679, Pf13895, Pf13927	309760	ENSRNOG00000000383.7	Mypn			0	1.21651	1.6959	0.946017	61.2	67.2	86.5	69.7	150.6	100	139.8	125.1	High	High	High	High	High	High	High	High
	Checked	Confidence	Annotated Sequence	Modifications	Qvality PEP	Qvality q-value	# Protein Groups	# Proteins	# PSMs	Master Protein Accessions	Positions in Master Proteins	Modifications in Master Proteins	# Missed Cleavages	Theo. MH+ [Da]	Abundance Ratio: (controle CARD445) / (remplissage)	Abundance Ratio: (LPS) / (remplissage)	Abundance Ratio: (NButGT) / (remplissage)	Abundance Ratio Adj. P-Value: (controle CARD445) / (remplissage)	Abundance Ratio Adj. P-Value: (LPS) / (remplissage)	Abundance Ratio Adj. P-Value: (NButGT) / (remplissage)	Abundances (Grouped): controle CARD445	Abundances (Grouped): LPS	#DIV/0!	#DIV/0!	#DIV/0!	Quan Info	Found in Sample: [S71] F71: Sample, 1, controle CARD445	Found in Sample: [S81] F81: Sample, 2, controle CARD445	Found in Sample: [S51] F51: Sample, 5, LPS	Found in Sample: [S52] F52: Sample, 6, LPS	Found in Sample: [S47] F47: Sample, 1, NButGT	Found in Sample: [S48] F48: Sample, 2, NButGT	Found in Sample: [S49] F49: Sample, 3, remplissage	Found in Sample: [S50] F50: Sample, 4, remplissage	Confidence (by Search Engine): Sequest HT	Percolator q-Value (by Search Engine): Sequest HT	Percolator PEP (by Search Engine): Sequest HT	XCorr (by Search Engine): Sequest HT	Top Apex RT [min]
	FALSE	High	[R].DNELNHAIEQR.[E]		0.0244189	0.000525666	1	2	2	D4A7X7	D4A7X7 [214-224]		0	1338.64	0.01	0.486	2.039		1	1		55.1	#DIV/0!	#DIV/0!	#DIV/0!		Not Found	Not Found	Peak Found	Peak Found	High	High	Peak Found	Peak Found	High	0.0001717	0.004189	3.07	24.58
	FALSE	High	[R].EGTLIEDSPDFR.[I]		0.000855668	0.000525666	1	2	6	D4A7X7	D4A7X7 [458-469]		0	1378.65	0.801	0.718	1.615	1	1	1	77.5	69.5	#DIV/0!	#DIV/0!	#DIV/0!		High	High	Peak Found	High	High	High	High	Peak Found	High	0.0001717	4.249e-05	4	35.26
	FALSE	High	[K].ESLLMTHPSTQGR.[S]	1xOxidation [M5]	0.0820302	0.00194483	1	2	1	D4A7X7	D4A7X7 [739-751]		0	1472.72	0.73	1.185	0.983	1		1	75	121.6	#DIV/0!	#DIV/0!	#DIV/0!		Peak Found	Peak Found	Not Found	Peak Found	Peak Found	Peak Found	High	Peak Found	High	0.0006115	0.02253	2.91	22.25
	FALSE	High	[K].ESPFNTSILNSAPPTVTISSK.[Q]		5.34083e-05	0.000525666	1	2	4	D4A7X7	D4A7X7 [666-686]		0	2190.13	0.814	0.867	1.085				86.4	92.1	#DIV/0!	#DIV/0!	#DIV/0!		High	High	Not Found	Peak Found	High	Peak Found	Not Found	High	High	0.0001717	9.604e-07	4.04	45.44
	FALSE	High	[K].LDSTQLQQLHNQVLLEQLQLHNTSPSSPK.[E]		0.00431859	0.000525666	1	2	1	D4A7X7	D4A7X7 [637-665]		0	3296.72	0.01	0.803	1.035					113.2	#DIV/0!	#DIV/0!	#DIV/0!		Not Found	Not Found	Not Found	Peak Found	High	Peak Found	Peak Found	Not Found	High	0.0001717	0.0003878	4.32	41.86
	FALSE	High	[K].LEGVLVNHNEPR.[S]		0.000953986	0.000525666	1	2	7	D4A7X7	D4A7X7 [557-568]		0	1376.73	1.464	0.675	1.794	1	1	1	118.7	54.8	#DIV/0!	#DIV/0!	#DIV/0!		Peak Found	High	Peak Found	High	High	High	High	High	High	0.0001717	4.938e-05	3.68	23.46
	FALSE	High	[K].LQNSGVPEGHPVR.[L]		0.0297304	0.000525666	1	2	1	D4A7X7	D4A7X7 [1156-1168]		0	1389.72	0.01	1.263	2.108					115.6	#DIV/0!	#DIV/0!	#DIV/0!		Not Found	Not Found	Peak Found	Peak Found	Peak Found	High	Peak Found	Not Found	High	0.0001717	0.00549	2.89	18.76
	FALSE	High	[R].LSSDQKPSFEPAFLQDSSR.[G]		0.000132226	0.000525666	1	2	7	D4A7X7	D4A7X7 [98-116]		0	2139.04	0.64	0.585	1.206	1	1	1	74.6	68.2	#DIV/0!	#DIV/0!	#DIV/0!		High	High	Peak Found	High	High	High	High	High	High	0.0001717	3.315e-06	4.36	37.4
	FALSE	High	[K].NSVILDLGK.[K]		0.0300865	0.000525666	1	2	1	D4A7X7	D4A7X7 [859-867]		0	958.557	0.829	0.928	1.03	1	1	1	87.6	98	#DIV/0!	#DIV/0!	#DIV/0!		High	Peak Found	Peak Found	Peak Found	Peak Found	Peak Found	Peak Found	Peak Found	High	0.0001717	0.005569	2.64	34.12
	FALSE	High	[K].SPAPQTFNLARPK.[H]		0.0199251	0.000525666	1	2	1	D4A7X7	D4A7X7 [690-702]		0	1426.78	0.795	0.49	0.649	1	1	1	108.4	66.8	#DIV/0!	#DIV/0!	#DIV/0!		Peak Found	High	Peak Found	Peak Found	Peak Found	Peak Found	Peak Found	Peak Found	High	0.0001717	0.003166	3.15	26.19
	FALSE	High	[K].TPQAVSDDYIR.[E]		0.0177805	0.000525666	1	2	3	D4A7X7	D4A7X7 [845-855]		0	1264.62	0.31	0.486	0.611	0.682343	1	1	51.5	80.8	#DIV/0!	#DIV/0!	#DIV/0!		Peak Found	Peak Found	Peak Found	High	High	High	Peak Found	Peak Found	High	0.0001717	0.002707	3.05	27.51
	FALSE	High	[K].VVQENSPTFSDLTER.[R]		0.000135461	0.000525666	1	2	7	D4A7X7	D4A7X7 [184-198]		0	1721.83	0.361	0.603	1.113	0.919036	1	1	46.9	78.4	#DIV/0!	#DIV/0!	#DIV/0!		High	High	High	High	High	Peak Found	High	High	High	0.0001717	3.439e-06	3.62	33.97
	FALSE	High	[K].YGTVSSIAQLAVR.[G]		0.00291685	0.000525666	1	2	2	D4A7X7	D4A7X7 [500-512]		0	1364.75	0.607	0.523	1.162	1	1	1	73.7	63.5	#DIV/0!	#DIV/0!	#DIV/0!		High	High	Peak Found	Peak Found	Peak Found	Peak Found	Peak Found	Peak Found	High	0.0001717	0.0002273	3.33	39.09
High	Master Protein	A0A0G2JSH5	Serum albumin OS=Rattus norvegicus OX=10116 GN=Alb PE=1 SV=1	0	46.554	17	11	118	1	68.7	413.88	11	cell communication;regulation of biological process;response to stimulus;transport	cytoplasm;endoplasmic reticulum;extracellular;Golgi;nucleus	DNA binding;metal ion binding;protein binding	Pf00273	24186	ENSRNOG00000002911.5	Alb	Post-translational protein phosphorylation; Regulation of Insulin-like Growth Factor (IGF) transport and uptake by Insulin-like Growth Factor Binding Proteins (IGFBPs); Platelet degranulation ; Transport of organic anions; HDL remodeling; Recycling of bile acids and salts; Scavenging of heme from plasma	Thyroid hormone synthesis	10	1.65535	2.1243	0.58543	65	32.2	81.1	79.8	159.2	40.9	269.6	72.2	High	High	High	High	High	High	High	High
	Checked	Confidence	Annotated Sequence	Modifications	Qvality PEP	Qvality q-value	# Protein Groups	# Proteins	# PSMs	Master Protein Accessions	Positions in Master Proteins	Modifications in Master Proteins	# Missed Cleavages	Theo. MH+ [Da]	Abundance Ratio: (controle CARD445) / (remplissage)	Abundance Ratio: (LPS) / (remplissage)	Abundance Ratio: (NButGT) / (remplissage)	Abundance Ratio Adj. P-Value: (controle CARD445) / (remplissage)	Abundance Ratio Adj. P-Value: (LPS) / (remplissage)	Abundance Ratio Adj. P-Value: (NButGT) / (remplissage)	Abundances (Grouped): controle CARD445	Abundances (Grouped): LPS	#DIV/0!	#DIV/0!	#DIV/0!	Quan Info	Found in Sample: [S71] F71: Sample, 1, controle CARD445	Found in Sample: [S81] F81: Sample, 2, controle CARD445	Found in Sample: [S51] F51: Sample, 5, LPS	Found in Sample: [S52] F52: Sample, 6, LPS	Found in Sample: [S47] F47: Sample, 1, NButGT	Found in Sample: [S48] F48: Sample, 2, NButGT	Found in Sample: [S49] F49: Sample, 3, remplissage	Found in Sample: [S50] F50: Sample, 4, remplissage	Confidence (by Search Engine): Sequest HT	Percolator q-Value (by Search Engine): Sequest HT	Percolator PEP (by Search Engine): Sequest HT	XCorr (by Search Engine): Sequest HT	Top Apex RT [min]
	FALSE	High	[K].APQVSTPTLVEAAR.[N]		0.000570786	0.000525666	2	2	8	P02770; A0A0G2JSH5	P02770 [439-452]; A0A0G2JSH5 [439-452]		0	1439.79	1.008	2.459	1.613	1	1	1	66.3	161.8	#DIV/0!	#DIV/0!	#DIV/0!	Shared	High	High	High	Peak Found	High	High	Peak Found	High	High	0.0001717	2.448e-05	4.08	31.7
	FALSE	High	[K].DVFLGTFLYEYSR.[R]		0.00111627	0.000525666	2	2	4	P02770; A0A0G2JSH5	P02770 [348-360]; A0A0G2JSH5 [348-360]		0	1609.79	0.01	1.609	1.78		1	1		146.6	#DIV/0!	#DIV/0!	#DIV/0!	Shared	Not Found	Not Found	High	High	High	High	Peak Found	Peak Found	High	0.0001717	6.103e-05	3.99	51.46
	FALSE	High	[R].FKDLGEQHFK.[G]		0.0118176	0.000525666	2	2	4	P02770; A0A0G2JSH5	P02770 [35-44]; A0A0G2JSH5 [35-44]		1	1248.64	0.579	2.691	1.961	1	1	1	37.2	172.7	#DIV/0!	#DIV/0!	#DIV/0!	Shared	Peak Found	Peak Found	High	High	Peak Found	High	Peak Found	Peak Found	High	0.0001717	0.001537	2.92	21.84
	FALSE	High	[R].FPNAEFAEITK.[L]		0.00201794	0.000525666	2	2	5	P02770; A0A0G2JSH5	P02770 [247-257]; A0A0G2JSH5 [247-257]		0	1266.64	0.675	1.862	1.114	1	1	1	58	160.1	#DIV/0!	#DIV/0!	#DIV/0!	Shared	High	High	High	Peak Found	Peak Found	Peak Found	High	Peak Found	High	0.0001717	0.0001372	3.36	37.58
	FALSE	High	[K].GLVLIAFSQYLQK.[C]		0.00241884	0.000525666	2	2	5	P02770; A0A0G2JSH5	P02770 [45-57]; A0A0G2JSH5 [45-57]		0	1479.86	0.01	1.405	1.268		1			153	#DIV/0!	#DIV/0!	#DIV/0!	Shared	Not Found	Not Found	High	Peak Found	High	High	High	High	High	0.0001717	0.0001756	3.61	50.48
	FALSE	High	[R].HPDYSVSLLLR.[L]		0.15513	0.00840517	2	2	1	P02770; A0A0G2JSH5	P02770 [362-372]; A0A0G2JSH5 [362-372]		0	1299.71	0.117	0.682	0.541				20	116.7	#DIV/0!	#DIV/0!	#DIV/0!	Shared	Not Found	Peak Found	High	Peak Found	Peak Found	Peak Found	Peak Found	Not Found	High	0.002735	0.05609	3.04	37.82
	FALSE	High	[K].KQTALAELVK.[H]		0.0189926	0.000525666	2	2	4	P02770; A0A0G2JSH5	P02770 [549-558]; A0A0G2JSH5 [549-558]		1	1100.67	0.396	2.352	0.571				36.7	217.8	#DIV/0!	#DIV/0!	#DIV/0!	Shared	High	Peak Found	High	Not Found	High	Peak Found	Not Found	High	High	0.0001717	0.002948	3.67	26.12
	FALSE	High	[K].LGEYGFQNAILVR.[Y]		8.66135e-05	0.000525666	1	1	70	A0A0G2JSH5	A0A0G2JSH5 [422-434]		0	1479.8	0.316	0.471	0.542	1	1	1	54.2	80.9	#DIV/0!	#DIV/0!	#DIV/0!		High	High	High	High	High	High	High	High	High	0.0001717	1.859e-06	3.82	43.67
	FALSE	High	[K].LVQEVTDFAK.[T]		0.0262325	0.000525666	2	2	4	P02770; A0A0G2JSH5	P02770 [66-75]; A0A0G2JSH5 [66-75]		0	1149.62	0.492	0.751	1.115	1	1	1	58.6	89.5	#DIV/0!	#DIV/0!	#DIV/0!	Shared	High	Peak Found	High	Peak Found	Peak Found	High	Peak Found	Peak Found	High	0.0001717	0.004618	2.26	31.76
	FALSE	High	[K].QTALAELVK.[H]		0.0353239	0.000525666	2	2	4	P02770; A0A0G2JSH5	P02770 [550-558]; A0A0G2JSH5 [550-558]		0	972.572	1.397	1.944	1.095	1	1	1	102.8	143.1	#DIV/0!	#DIV/0!	#DIV/0!	Shared	High	High	High	Peak Found	High	Peak Found	Peak Found	Peak Found	High	0.0001717	0.006944	2.92	32.71
	FALSE	High	[R].RHPDYSVSLLLR.[L]		0.00838463	0.000525666	2	2	9	P02770; A0A0G2JSH5	P02770 [361-372]; A0A0G2JSH5 [361-372]		1	1455.81	0.016	1.023	0.795	0.336993	1	1	2.3	144.3	#DIV/0!	#DIV/0!	#DIV/0!	Shared	Peak Found	Peak Found	High	High	High	High	High	High	High	0.0001717	0.0009671	3.41	34.11
High	Master Protein	P48721	Stress-70 protein, mitochondrial OS=Rattus norvegicus OX=10116 GN=Hspa9 PE=1 SV=3	0	43.869	28	13	34	13	73.8	115.13	13	cell differentiation;cell organization and biogenesis;metabolic process;regulation of biological process;response to stimulus;transport	cytoplasm;mitochondrion;nucleus;organelle lumen	nucleotide binding;protein binding;RNA binding	Pf00012, Pf06723	291671		Hspa9			0	7.29326	0.277443	0.698551	33.8	34.4	464	33.4	68	28.4	77.4	60.6	High	High	High	High	High	Peak Found	High	Peak Found
	Checked	Confidence	Annotated Sequence	Modifications	Qvality PEP	Qvality q-value	# Protein Groups	# Proteins	# PSMs	Master Protein Accessions	Positions in Master Proteins	Modifications in Master Proteins	# Missed Cleavages	Theo. MH+ [Da]	Abundance Ratio: (controle CARD445) / (remplissage)	Abundance Ratio: (LPS) / (remplissage)	Abundance Ratio: (NButGT) / (remplissage)	Abundance Ratio Adj. P-Value: (controle CARD445) / (remplissage)	Abundance Ratio Adj. P-Value: (LPS) / (remplissage)	Abundance Ratio Adj. P-Value: (NButGT) / (remplissage)	Abundances (Grouped): controle CARD445	Abundances (Grouped): LPS	#DIV/0!	#DIV/0!	#DIV/0!	Quan Info	Found in Sample: [S71] F71: Sample, 1, controle CARD445	Found in Sample: [S81] F81: Sample, 2, controle CARD445	Found in Sample: [S51] F51: Sample, 5, LPS	Found in Sample: [S52] F52: Sample, 6, LPS	Found in Sample: [S47] F47: Sample, 1, NButGT	Found in Sample: [S48] F48: Sample, 2, NButGT	Found in Sample: [S49] F49: Sample, 3, remplissage	Found in Sample: [S50] F50: Sample, 4, remplissage	Confidence (by Search Engine): Sequest HT	Percolator q-Value (by Search Engine): Sequest HT	Percolator PEP (by Search Engine): Sequest HT	XCorr (by Search Engine): Sequest HT	Top Apex RT [min]
	FALSE	High	[K].DAGQISGLNVLR.[V]		0.0188791	0.000525666	1	2	3	P48721	P48721 [207-218]		0	1242.68	1.476	2.354	0.683	1	1	1	107.1	170.8	#DIV/0!	#DIV/0!	#DIV/0!		High	High	High	Peak Found	Peak Found	Peak Found	Peak Found	Peak Found	High	0.0001717	0.002946	2.79	38.35
	FALSE	High	[R].EQQIVIQSSGGLSK.[D]		0.0515436	0.000525666	1	2	1	P48721	P48721 [542-555]		0	1473.79	100	100					12.1	387.9	#DIV/0!	#DIV/0!	#DIV/0!		Peak Found	Not Found	High	Not Found	Not Found	Not Found	Not Found	Not Found	High	0.0001717	0.01177	3.61	28.27
	FALSE	High	[K].LLGQFTLIGIPPAPR.[G]		0.00601829	0.000525666	1	2	3	P48721	P48721 [499-513]		0	1592.95	0.01	9.201	0.921					330.9	#DIV/0!	#DIV/0!	#DIV/0!		Not Found	Not Found	High	Not Found	High	Not Found	Peak Found	Peak Found	High	0.0001717	0.0006133	3.8	49.59
	FALSE	High	[K].NAVITVPAYFNDSQR.[Q]		0.021797	0.000525666	1	2	3	P48721	P48721 [188-202]		0	1694.85	0.51	1.222	0.829	1	1	1	57.3	137.2	#DIV/0!	#DIV/0!	#DIV/0!		High	High	High	Peak Found	Peak Found	Peak Found	Peak Found	Peak Found	High	0.0001717	0.003569	3.32	40.86
	FALSE	High	[R].QAASSLQQASLK.[L]		0.00658816	0.000525666	1	2	2	P48721	P48721 [635-646]		0	1231.66		100	100					331.2	#DIV/0!	#DIV/0!	#DIV/0!		Not Found	Not Found	High	Not Found	High	Not Found	Not Found	Not Found	High	0.0001717	0.0006904	3.49	22.8
	FALSE	High	[R].QAVTNPNNTFYATK.[R]		0.000563929	0.000525666	1	2	3	P48721	P48721 [108-121]		0	1568.77									#DIV/0!	#DIV/0!	#DIV/0!	No Quan Values	Not Found	Not Found	High	Not Found	High	Not Found	High	Not Found	High	0.0001717	2.414e-05	3.87
	FALSE	High	[K].SDIGEVILVGGMTR.[M]	1xOxidation [M12]	0.0431996	0.000525666	1	2	1	P48721	P48721 [378-391]		0	1462.76									#DIV/0!	#DIV/0!	#DIV/0!	No Quan Values	Not Found	Not Found	High	Not Found	Not Found	Not Found	Not Found	Not Found	High	0.0001717	0.009202	3.12
	FALSE	High	[K].SQVFSTAADGQTQVEIK.[V]		0.000300796	0.000525666	1	2	1	P48721	P48721 [469-485]		0	1808.9		100						400	#DIV/0!	#DIV/0!	#DIV/0!		Not Found	Not Found	High	Not Found	Not Found	Not Found	Not Found	Not Found	High	0.0001717	1.021e-05	3.54	32.38
	FALSE	High	[K].STNGDTFLGGEDFDQALLR.[H]		0.000470425	0.000525666	1	2	3	P48721	P48721 [266-284]		0	2055.96	100	100					22.1	377.9	#DIV/0!	#DIV/0!	#DIV/0!		High	High	High	Not Found	Not Found	Not Found	Not Found	Not Found	High	0.0001717	1.887e-05	4.42	48.59
	FALSE	High	[R].TTPSVVAFTPDGER.[L]		0.0124002	0.000525666	1	2	6	P48721	P48721 [86-99]		0	1476.73	0.636	3.135	0.313	1	1		50	246.6	#DIV/0!	#DIV/0!	#DIV/0!		High	High	High	Peak Found	Not Found	Peak Found	High	Peak Found	High	0.0001717	0.001654	3.7	33.96
	FALSE	High	[R].VEAVNMAEGIIHDTETK.[M]	1xOxidation [M6]	0.00770623	0.000525666	1	2	1	P48721	P48721 [579-595]		0	1872.9		100	100					336.9	#DIV/0!	#DIV/0!	#DIV/0!		Not Found	Not Found	High	Not Found	Peak Found	Peak Found	Not Found	Not Found	High	0.0001717	0.0008577	4.39	32.8
	FALSE	High	[R].VINEPTAAALAYGLDK.[S]		0.00015851	0.000525666	1	2	2	P48721	P48721 [219-234]		0	1645.88	0.01	0.789	0.397		1	1		144.3	#DIV/0!	#DIV/0!	#DIV/0!		Not Found	Not Found	High	Peak Found	Peak Found	Peak Found	High	Peak Found	High	0.0001717	4.252e-06	4.37	41.52
	FALSE	High	[K].VQQTVQDLFGR.[A]		0.00858916	0.000525666	1	2	5	P48721	P48721 [395-405]		0	1290.68	0.687	2.134	0.76	1	1	1	60	186.4	#DIV/0!	#DIV/0!	#DIV/0!		High	High	High	High	High	Peak Found	Peak Found	Peak Found	High	0.0001717	0.0009992	3.29	36.35
High	Master Protein	Q10728	Protein phosphatase 1 regulatory subunit 12A OS=Rattus norvegicus OX=10116 GN=Ppp1r12a PE=1 SV=2	0	42.84	14	12	32	10	115.2	100.68	12	cell organization and biogenesis;metabolic process;regulation of biological process;response to stimulus	chromosome;cytoplasm;cytoskeleton;cytosol	catalytic activity;enzyme regulator activity;protein binding	Pf00023, Pf03961, Pf12796, Pf13606, Pf13637, Pf13857	116670		Ppp1r12a		Oxytocin signaling pathway; Focal adhesion; cAMP signaling pathway; Regulation of actin cytoskeleton; Platelet activation; Proteoglycans in cancer; Vascular smooth muscle contraction; cGMP-PKG signaling pathway	2	0.736522	0.935065	1.52841	105.7	124.3	72.3	97.1	131.5	110.6	90.2	68.2	High	High	Peak Found	High	High	High	High	Peak Found
	Checked	Confidence	Annotated Sequence	Modifications	Qvality PEP	Qvality q-value	# Protein Groups	# Proteins	# PSMs	Master Protein Accessions	Positions in Master Proteins	Modifications in Master Proteins	# Missed Cleavages	Theo. MH+ [Da]	Abundance Ratio: (controle CARD445) / (remplissage)	Abundance Ratio: (LPS) / (remplissage)	Abundance Ratio: (NButGT) / (remplissage)	Abundance Ratio Adj. P-Value: (controle CARD445) / (remplissage)	Abundance Ratio Adj. P-Value: (LPS) / (remplissage)	Abundance Ratio Adj. P-Value: (NButGT) / (remplissage)	Abundances (Grouped): controle CARD445	Abundances (Grouped): LPS	#DIV/0!	#DIV/0!	#DIV/0!	Quan Info	Found in Sample: [S71] F71: Sample, 1, controle CARD445	Found in Sample: [S81] F81: Sample, 2, controle CARD445	Found in Sample: [S51] F51: Sample, 5, LPS	Found in Sample: [S52] F52: Sample, 6, LPS	Found in Sample: [S47] F47: Sample, 1, NButGT	Found in Sample: [S48] F48: Sample, 2, NButGT	Found in Sample: [S49] F49: Sample, 3, remplissage	Found in Sample: [S50] F50: Sample, 4, remplissage	Confidence (by Search Engine): Sequest HT	Percolator q-Value (by Search Engine): Sequest HT	Percolator PEP (by Search Engine): Sequest HT	XCorr (by Search Engine): Sequest HT	Top Apex RT [min]
	FALSE	High	[R].LAYVAPTIPR.[R]		0.0215377	0.000525666	1	5	5	Q10728	Q10728 [494-503]		0	1100.65	1.04	0.844	1.112	1	1	1	104.1	84.5	#DIV/0!	#DIV/0!	#DIV/0!		High	High	Peak Found	High	Peak Found	High	High	Peak Found	High	0.0001717	0.003518	2.56	33.98
	FALSE	High	[R].LGSTSDIEEKENR.[E]		0.0154882	0.000525666	1	5	2	Q10728	Q10728 [505-517]		1	1477.71	100	100	100				241.2	46.9	#DIV/0!	#DIV/0!	#DIV/0!		High	High	Peak Found	Peak Found	Peak Found	Peak Found	Not Found	Not Found	High	0.0001717	0.002231	2.58	19.17
	FALSE	High	[R].LKDENGALIR.[V]		0.0444931	0.000525666	1	5	1	Q10728	Q10728 [1016-1025]		1	1128.64	100	100	100				172.5	116	#DIV/0!	#DIV/0!	#DIV/0!		High	Peak Found	Peak Found	Peak Found	Peak Found	Peak Found	Not Found	Not Found	High	0.0001717	0.00958	2.65	20.68
	FALSE	High	[K].NKETLIIEPEKNASR.[I]		0.00549761	0.000525666	1	5	1	Q10728	Q10728 [319-333]		2	1741.94	9.033	1.379	0.01				316.6	48.3	#DIV/0!	#DIV/0!	#DIV/0!		High	Peak Found	Peak Found	Not Found	Not Found	Not Found	Not Found	Peak Found	High	0.0001717	0.0005418	3.36	21.96
	FALSE	High	[R].RLGSTSDIEEKENR.[E]		0.0112623	0.000525666	1	5	4	Q10728	Q10728 [504-517]		2	1633.81	2.8	3.547	3.26	1	1	1	105.6	133.8	#DIV/0!	#DIV/0!	#DIV/0!		Peak Found	High	Peak Found	High	High	High	Peak Found	Peak Found	High	0.0001717	0.001439	3.56	17.91
	FALSE	High	[R].RSTQGVTLTDLQEAEK.[T]		0.0104147	0.000525666	2	6	2	Q10728; D3ZIC4	Q10728 [695-710]; D3ZIC4 [642-657]		1	1775.91	100	100	100				102	168.4	#DIV/0!	#DIV/0!	#DIV/0!	Shared	High	Not Found	Not Found	High	Peak Found	Not Found	Not Found	Not Found	High	0.0001717	0.0013	3.35	29.35
	FALSE	High	[K].SFLSSTSTTAK.[T]		0.028011	0.000525666	1	4	2	Q10728	Q10728 [585-595]		0	1129.57	100		100				352.4		#DIV/0!	#DIV/0!	#DIV/0!		High	High	Not Found	Not Found	Peak Found	Not Found	Not Found	Not Found	High	0.0001717	0.005046	2.59	24.78
	FALSE	High	[K].SGGTALHVAAAK.[G]		6.21193e-05	0.000525666	1	5	1	Q10728	Q10728 [198-209]		0	1082.6	100	100	100				227.6	75.9	#DIV/0!	#DIV/0!	#DIV/0!		Peak Found	High	Peak Found	Not Found	Peak Found	Peak Found	Not Found	Not Found	High	0.0001717	1.181e-06	4.49	17.25
	FALSE	High	[K].SPLIESTANMENNQPQK.[T]	1xOxidation [M10]	0.000753694	0.000525666	1	5	2	Q10728	Q10728 [299-315]		0	1916.9	1.387	0.875	1.053	1	1	1	128.6	81.1	#DIV/0!	#DIV/0!	#DIV/0!		High	High	Peak Found	Peak Found	Peak Found	Peak Found	Peak Found	Peak Found	High	0.0001717	3.585e-05	2.99	24.16
	FALSE	High	[R].STQGVTLTDLQEAEK.[T]		0.00044017	0.000525666	2	6	7	Q10728; D3ZIC4	Q10728 [696-710]; D3ZIC4 [643-657]		0	1619.81	0.772	0.933	1.148	1	1	1	80.1	96.9	#DIV/0!	#DIV/0!	#DIV/0!	Shared	High	High	High	High	Peak Found	High	High	High	High	0.0001717	1.713e-05	3.75	33.97
	FALSE	High	[R].SYLTPVRDEESESQR.[K]		0.0177805	0.000525666	1	5	3	Q10728	Q10728 [669-683]		1	1795.85	0.659	0.895	1.804	0.429494	1	1	60.5	82.2	#DIV/0!	#DIV/0!	#DIV/0!		Peak Found	High	Peak Found	High	High	Peak Found	Peak Found	Peak Found	High	0.0001717	0.002694	2.54	24.82
	FALSE	High	[K].VGQTAFDVADEDILGYLEELQK.[K]		0.00020805	0.000525666	1	5	2	Q10728	Q10728 [264-285]		0	2453.21	0.01	1.648	5.032					85.8	#DIV/0!	#DIV/0!	#DIV/0!		Not Found	Not Found	Peak Found	Peak Found	High	High	Not Found	Peak Found	High	0.0001717	6.19e-06	5	52.74
High	Master Protein	P82995	Heat shock protein HSP 90-alpha OS=Rattus norvegicus OX=10116 GN=Hsp90aa1 PE=1 SV=3	0	42.512	21	14	56	5	84.8	170.03	14	cell death;cell organization and biogenesis;cellular component movement;metabolic process;regulation of biological process;response to stimulus;transport	cell surface;cytoplasm;cytosol;membrane;nucleus	catalytic activity;enzyme regulator activity;nucleotide binding;protein binding;RNA binding	Pf00183, Pf02518, Pf13589	299331; 103692716	ENSRNOG00000007219.7; ENSRNOG00000059714.1	Hsp90aa1; LOC103692716	VEGFR2 mediated vascular permeability; Tetrahydrobiopterin (BH4) synthesis, recycling, salvage and regulation; Regulation of PLK1 Activity at G2/M Transition; HSP90 chaperone cycle for steroid hormone receptors (SHR); Regulation of actin dynamics for phagocytic cup formation; AURKA Activation by TPX2; Neutrophil degranulation; Recruitment of mitotic centrosome proteins and complexes; The role of …	Antigen processing and presentation; Prostate cancer; Estrogen signaling pathway; Protein processing in endoplasmic reticulum; PI3K-Akt signaling pathway; Progesterone-mediated oocyte maturation; Pathways in cancer; NOD-like receptor signaling pathway	0	0.368128	3.2198	2.01511	74	87.9	23	36.6	244.1	142.6	114.8	77.1	High	High	Peak Found	High	High	High	High	Peak Found
	Checked	Confidence	Annotated Sequence	Modifications	Qvality PEP	Qvality q-value	# Protein Groups	# Proteins	# PSMs	Master Protein Accessions	Positions in Master Proteins	Modifications in Master Proteins	# Missed Cleavages	Theo. MH+ [Da]	Abundance Ratio: (controle CARD445) / (remplissage)	Abundance Ratio: (LPS) / (remplissage)	Abundance Ratio: (NButGT) / (remplissage)	Abundance Ratio Adj. P-Value: (controle CARD445) / (remplissage)	Abundance Ratio Adj. P-Value: (LPS) / (remplissage)	Abundance Ratio Adj. P-Value: (NButGT) / (remplissage)	Abundances (Grouped): controle CARD445	Abundances (Grouped): LPS	#DIV/0!	#DIV/0!	#DIV/0!	Quan Info	Found in Sample: [S71] F71: Sample, 1, controle CARD445	Found in Sample: [S81] F81: Sample, 2, controle CARD445	Found in Sample: [S51] F51: Sample, 5, LPS	Found in Sample: [S52] F52: Sample, 6, LPS	Found in Sample: [S47] F47: Sample, 1, NButGT	Found in Sample: [S48] F48: Sample, 2, NButGT	Found in Sample: [S49] F49: Sample, 3, remplissage	Found in Sample: [S50] F50: Sample, 4, remplissage	Confidence (by Search Engine): Sequest HT	Percolator q-Value (by Search Engine): Sequest HT	Percolator PEP (by Search Engine): Sequest HT	XCorr (by Search Engine): Sequest HT	Top Apex RT [min]
	FALSE	High	[K].ADLINNLGTIAK.[S]		0.00426677	0.000525666	2	3	7	P34058; P82995	P34058 [96-107]; P82995 [101-112]		0	1242.71	0.921	0.404	0.954	1	1	1	112.3	49.3	#DIV/0!	#DIV/0!	#DIV/0!	Shared	High	High	Peak Found	High	High	High	High	High	High	0.0001717	0.0003834	3.56	38.43
	FALSE	High	[R].APFDLFENR.[K]		0.0559499	0.000525666	1	1	2	P82995	P82995 [348-356]		0	1108.54	0.915	0.293	1.068	1	1	1	111.7	35.8	#DIV/0!	#DIV/0!	#DIV/0!		High	High	Peak Found	Peak Found	Peak Found	Peak Found	Peak Found	Peak Found	High	0.0001717	0.01315	2.29	42.75
	FALSE	High	[K].DQVANSAFVER.[L]		0.0142389	0.000525666	1	1	2	P82995	P82995 [501-511]		0	1235.6		100	100					51.9	#DIV/0!	#DIV/0!	#DIV/0!		Not Found	High	Peak Found	Peak Found	High	Peak Found	Not Found	Not Found	High	0.0001717	0.001986	3.24	27.5
	FALSE	High	[K].EDQTEYLEER.[R]		0.00543167	0.000525666	2	3	7	P34058; P82995	P34058 [187-196]; P82995 [192-201]		0	1311.57	0.313	0.76	1.641	0.641372		1	33.7	81.9	#DIV/0!	#DIV/0!	#DIV/0!	Shared	High	High	Not Found	High	High	High	High	High	High	0.0001717	0.0005313	3.45	26.54
	FALSE	High	[K].EGLELPEDEEEK.[K]		0.00274592	0.000525666	2	3	5	P34058; P82995	P34058 [539-550]; P82995 [548-559]		0	1416.64	0.727	0.355	1.51	1	1	1	80.9	39.5	#DIV/0!	#DIV/0!	#DIV/0!	Shared	High	High	Peak Found	Peak Found	High	High	High	Peak Found	High	0.0001717	0.0002096	3.51	31.35
	FALSE	High	[K].EGLELPEDEEEKKK.[MQ]		0.112085	0.00370796	2	3	1	P34058; P82995	P34058 [539-552]; P82995 [548-561]		2	1672.83	0.837	0.384	2.215	1	1	1	75.5	34.6	#DIV/0!	#DIV/0!	#DIV/0!	Shared	Peak Found	Peak Found	Peak Found	Peak Found	Peak Found	High	Peak Found	Peak Found	High	0.00116	0.03505	2.56	23.4
	FALSE	High	[R].ELISNSSDALDK.[I]		0.00380443	0.000525666	1	1	3	P82995	P82995 [47-58]		0	1291.64	0.774	0.01	1.675	1		1	89.8		#DIV/0!	#DIV/0!	#DIV/0!		High	High	Not Found	Not Found	High	Peak Found	Peak Found	Peak Found	High	0.0001717	0.0003266	3.45	27.52
	FALSE	High	[R].GVVDSEDIPLNLSR.[E]		0.000584751	0.000525666	3	4	11	Q5XHZ0; P34058; P82995	Q5XHZ0 [391-404]; P34058 [379-392]; P82995 [388-401]		0	1513.79	0.286	0.362	0.98	0.58244	1	1	43.5	55	#DIV/0!	#DIV/0!	#DIV/0!	Shared	High	High	Peak Found	High	High	High	High	High	High	0.0001717	2.522e-05	3.92	39.81
	FALSE	High	[R].NPDDITNEEYGEFYK.[S]		0.000588296	0.000525666	1	1	5	P82995	P82995 [301-315]		0	1833.78	0.821	0.442	1.143	1	1	1	96.4	51.9	#DIV/0!	#DIV/0!	#DIV/0!		High	High	Peak Found	High	Peak Found	High	High	Peak Found	High	0.0001717	2.55e-05	4.09	37.52
	FALSE	High	[R].TLTLVDTGIGMTK.[A]	1xOxidation [M11]	0.00442412	0.000525666	2	3	11	P34058; P82995	P34058 [83-95]; P82995 [88-100]		0	1365.73	1.092	0.309	0.792	1	1	1	136.8	38.7	#DIV/0!	#DIV/0!	#DIV/0!	Shared	High	High	High	High	High	High	High	High	High	0.0001717	0.0004034	3.44	35.73
	FALSE	High	[K].VILHLKEDQTEYLEER.[R]		0.0530775	0.000525666	2	3	1	P34058; P82995	P34058 [181-196]; P82995 [186-201]		1	2015.04									#DIV/0!	#DIV/0!	#DIV/0!	No Quan Values	Not Found	Not Found	Not Found	High	Not Found	Not Found	Not Found	Not Found	High	0.0001717	0.0123	2.59
	FALSE	High	[R].YESLTDPSKLDSGK.[E]		0.0286867	0.000525666	2	4	2	P34058; P82995	P34058 [56-69]; P82995 [61-74]		1	1539.75	2.805	0.712	1.837	1	1	1	176.6	44.8	#DIV/0!	#DIV/0!	#DIV/0!	Shared	Peak Found	High	Peak Found	High	Peak Found	Peak Found	Peak Found	Peak Found	High	0.0001717	0.005214	2.53	26.91
	FALSE	High	[K].YIDQEELNK.[T]		0.0349071	0.000525666	2	3	6	P34058; P82995	P34058 [276-284]; P82995 [285-293]		0	1151.56	5.066	2.184	6.692	1	1	1	135.6	58.5	#DIV/0!	#DIV/0!	#DIV/0!	Shared	High	High	High	High	Peak Found	High	High	Peak Found	High	0.0001717	0.006837	2.55	23.94
	FALSE	High	[R].YYTSASGDEMVSLK.[D]	1xOxidation [M10]	0.0488894	0.000525666	1	1	1	P82995	P82995 [466-479]		0	1566.7	1.225	0.415	1.291	1		1	124.7	42.2	#DIV/0!	#DIV/0!	#DIV/0!		Peak Found	High	Not Found	Peak Found	Peak Found	Peak Found	Peak Found	Peak Found	High	0.0001717	0.01095	2.78	27.98
High	Master Protein	D3ZIC4	Protein phosphatase 1, regulatory (Inhibitor) subunit 12B (Predicted) OS=Rattus norvegicus OX=10116 GN=Ppp1r12b PE=1 SV=1	0	42.307	15	11	44	9	111.3	137.85	11	regulation of biological process;response to stimulus		enzyme regulator activity;protein binding	Pf00023, Pf12796, Pf13606, Pf13637, Pf13857	304813	ENSRNOG00000051440.1	Ppp1r12b	RHO GTPases activate PAKs; Regulation of PLK1 Activity at G2/M Transition; RHO GTPases activate PKNs	Oxytocin signaling pathway; Focal adhesion; Regulation of actin cytoskeleton; Proteoglycans in cancer; Vascular smooth muscle contraction	0	1.25528	0.49525	2.34612	99.5	85	71.8	159.8	155.9	113.2	70.2	44.5	High	High	High	High	High	High	High	High
	Checked	Confidence	Annotated Sequence	Modifications	Qvality PEP	Qvality q-value	# Protein Groups	# Proteins	# PSMs	Master Protein Accessions	Positions in Master Proteins	Modifications in Master Proteins	# Missed Cleavages	Theo. MH+ [Da]	Abundance Ratio: (controle CARD445) / (remplissage)	Abundance Ratio: (LPS) / (remplissage)	Abundance Ratio: (NButGT) / (remplissage)	Abundance Ratio Adj. P-Value: (controle CARD445) / (remplissage)	Abundance Ratio Adj. P-Value: (LPS) / (remplissage)	Abundance Ratio Adj. P-Value: (NButGT) / (remplissage)	Abundances (Grouped): controle CARD445	Abundances (Grouped): LPS	#DIV/0!	#DIV/0!	#DIV/0!	Quan Info	Found in Sample: [S71] F71: Sample, 1, controle CARD445	Found in Sample: [S81] F81: Sample, 2, controle CARD445	Found in Sample: [S51] F51: Sample, 5, LPS	Found in Sample: [S52] F52: Sample, 6, LPS	Found in Sample: [S47] F47: Sample, 1, NButGT	Found in Sample: [S48] F48: Sample, 2, NButGT	Found in Sample: [S49] F49: Sample, 3, remplissage	Found in Sample: [S50] F50: Sample, 4, remplissage	Confidence (by Search Engine): Sequest HT	Percolator q-Value (by Search Engine): Sequest HT	Percolator PEP (by Search Engine): Sequest HT	XCorr (by Search Engine): Sequest HT	Top Apex RT [min]
	FALSE	High	[R].ASVPDPEATTNTTAAK.[E]		0.000791024	0.000525666	1	1	5	D3ZIC4	D3ZIC4 [753-768]		0	1573.77	1.134	1.389	1.563	1	1	1	89.2	109.3	#DIV/0!	#DIV/0!	#DIV/0!		High	High	Peak Found	Peak Found	High	Peak Found	High	High	High	0.0001717	3.817e-05	3.34	23.38
	FALSE	High	[K].EMDTSEKEEADLDDQSSNR.[L]	1xOxidation [M2]	0.0299079	0.000525666	1	1	1	D3ZIC4	D3ZIC4 [769-787]		1	2214.89	1.452	1.23	2.499				93.9	79.6	#DIV/0!	#DIV/0!	#DIV/0!		Peak Found	Peak Found	Peak Found	Peak Found	Peak Found	High	Peak Found	Not Found	High	0.0001717	0.005534	3.3	20.7
	FALSE	High	[R].ISTLLDDKDKER.[E]		0.025767	0.000525666	1	1	8	D3ZIC4	D3ZIC4 [476-487]		2	1432.76	0.565	2.182	2.075	1	1	1	38.8	149.9	#DIV/0!	#DIV/0!	#DIV/0!		Peak Found	Peak Found	High	High	High	High	High	High	High	0.0001717	0.004489	3.14	21.34
	FALSE	High	[R].IVEQIPTPAQNTFSASSAR.[R]		0.000116465	0.000525666	1	1	3	D3ZIC4	D3ZIC4 [399-417]		0	2017.03	1.125	1.123	1.046	1	1		104.8	104.6	#DIV/0!	#DIV/0!	#DIV/0!		High	High	High	Peak Found	Peak Found	Not Found	Peak Found	Peak Found	High	0.0001717	2.784e-06	3.78	35.56
	FALSE	High	[R].NKLIESDLNSK.[F]		0.0321213	0.000525666	1	1	1	D3ZIC4	D3ZIC4 [316-326]		1	1260.68	2.579	0.474	0.46	0.336993	1		228.6	42	#DIV/0!	#DIV/0!	#DIV/0!		High	Peak Found	Peak Found	Peak Found	Peak Found	Not Found	Peak Found	Peak Found	High	0.0001717	0.006114	3.02	21.26
	FALSE	High	[R].QAQEQPGEKLEDSGELEGSTK.[K]		0.000269792	0.000525666	1	1	3	D3ZIC4	D3ZIC4 [667-687]		1	2260.06	3.625	1.698	3.066	1	1	1	154.4	72.3	#DIV/0!	#DIV/0!	#DIV/0!		High	High	Peak Found	High	Peak Found	Peak Found	Peak Found	Peak Found	High	0.0001717	8.816e-06	4.15	25.12
	FALSE	High	[R].RLSGTSDIEEKENR.[E]		0.0175685	0.000525666	1	1	7	D3ZIC4	D3ZIC4 [500-513]		2	1633.81	2.703	3.347	3.086	1	1	1	106.7	132.1	#DIV/0!	#DIV/0!	#DIV/0!		High	High	High	Peak Found	High	High	High	Peak Found	High	0.0001717	0.002653	3.69	17.91
	FALSE	High	[R].RSTQGVTLTDLQEAEK.[T]		0.0104147	0.000525666	2	6	2	Q10728; D3ZIC4	Q10728 [695-710]; D3ZIC4 [642-657]		1	1775.91	100	100	100				102	168.4	#DIV/0!	#DIV/0!	#DIV/0!	Shared	High	Not Found	Not Found	High	Peak Found	Not Found	Not Found	Not Found	High	0.0001717	0.0013	3.35	29.35
	FALSE	High	[R].SGATALHVAAAK.[G]		0.000298984	0.000525666	1	1	5	D3ZIC4	D3ZIC4 [216-227]		0	1096.61	5.82	4.292	6.281	1	1	1	133.8	98.7	#DIV/0!	#DIV/0!	#DIV/0!		High	Peak Found	Peak Found	High	High	High	High	Peak Found	High	0.0001717	1.015e-05	4.11	18.43
	FALSE	High	[R].SLDEEPIYHR.[L]		0.0297304	0.000525666	1	1	2	D3ZIC4	D3ZIC4 [709-718]		0	1258.61	0.975	1.711	2.8		1	1	60.1	105.5	#DIV/0!	#DIV/0!	#DIV/0!		High	Not Found	Peak Found	High	Peak Found	Peak Found	Peak Found	Peak Found	High	0.0001717	0.00547	2.73	24.73
	FALSE	High	[R].STQGVTLTDLQEAEK.[T]		0.00044017	0.000525666	2	6	7	Q10728; D3ZIC4	Q10728 [696-710]; D3ZIC4 [643-657]		0	1619.81	0.772	0.933	1.148	1	1	1	80.1	96.9	#DIV/0!	#DIV/0!	#DIV/0!	Shared	High	High	High	High	Peak Found	High	High	High	High	0.0001717	1.713e-05	3.75	33.97
High	Master Protein	Q6IMF3	Keratin, type II cytoskeletal 1 OS=Rattus norvegicus OX=10116 GN=Krt1 PE=2 SV=1	0	42.132	9	9	160	7	64.8	515.76	9	defense response;metabolic process;regulation of biological process;response to stimulus	cytoskeleton;membrane;nucleus	structural molecule activity	Pf00038, Pf13166, Pf13514	300250		Krt1			1	1.42995	0.933433	3.58974	54.2	39.3	91.6	42.1	67.5	380.5	55.7	69.1	High	High	High	High	High	High	High	High
	Checked	Confidence	Annotated Sequence	Modifications	Qvality PEP	Qvality q-value	# Protein Groups	# Proteins	# PSMs	Master Protein Accessions	Positions in Master Proteins	Modifications in Master Proteins	# Missed Cleavages	Theo. MH+ [Da]	Abundance Ratio: (controle CARD445) / (remplissage)	Abundance Ratio: (LPS) / (remplissage)	Abundance Ratio: (NButGT) / (remplissage)	Abundance Ratio Adj. P-Value: (controle CARD445) / (remplissage)	Abundance Ratio Adj. P-Value: (LPS) / (remplissage)	Abundance Ratio Adj. P-Value: (NButGT) / (remplissage)	Abundances (Grouped): controle CARD445	Abundances (Grouped): LPS	#DIV/0!	#DIV/0!	#DIV/0!	Quan Info	Found in Sample: [S71] F71: Sample, 1, controle CARD445	Found in Sample: [S81] F81: Sample, 2, controle CARD445	Found in Sample: [S51] F51: Sample, 5, LPS	Found in Sample: [S52] F52: Sample, 6, LPS	Found in Sample: [S47] F47: Sample, 1, NButGT	Found in Sample: [S48] F48: Sample, 2, NButGT	Found in Sample: [S49] F49: Sample, 3, remplissage	Found in Sample: [S50] F50: Sample, 4, remplissage	Confidence (by Search Engine): Sequest HT	Percolator q-Value (by Search Engine): Sequest HT	Percolator PEP (by Search Engine): Sequest HT	XCorr (by Search Engine): Sequest HT	Top Apex RT [min]
	FALSE	High	[R].DYQELMNTK.[L]		0.157662	0.00881224	1	2	3	Q6IMF3	Q6IMF3 [463-471]		0	1141.52	0.189	0.862	11.042	1	1	1	5.8	26.3	#DIV/0!	#DIV/0!	#DIV/0!		Peak Found	Peak Found	Peak Found	Peak Found	High	High	Peak Found	Peak Found	High	0.002864	0.05751	2.58	30.6
	FALSE	High	[R].DYQELMNTK.[L]	1xOxidation [M6]	0.143774	0.00673119	1	2	3	Q6IMF3	Q6IMF3 [463-471]		0	1157.51	0.996	1.793	10.844	1	1	1	27.2	49	#DIV/0!	#DIV/0!	#DIV/0!		Peak Found	High	Peak Found	Peak Found	Peak Found	High	Peak Found	Peak Found	High	0.002219	0.0502	2.39	24.68
	FALSE	High	[K].FASFIDKVR.[F]		0.138374	0.0054505	10	24	2	A0A0G2JXH6; A0A0G2JZQ9; Q6IG05; Q6P6Q2; A0A0G2K6P7; Q6IMF3; D3ZXB7; Q4FZU2; G3V712; Q10758	A0A0G2JXH6 [142-150]; A0A0G2JZQ9 [178-186]; Q6IG05 [151-159]; Q6P6Q2 [175-183]; A0A0G2K6P7 [157-165]; Q6IMF3 [190-198]; D3ZXB7 [142-150]; Q4FZU2 [163-171]; G3V712 [96-104]; Q10758 [102-110]		1	1082.6	7.759	1.594	1.254	0.723373	1	1	267.4	54.9	#DIV/0!	#DIV/0!	#DIV/0!	Shared	High	High	Peak Found	Peak Found	Peak Found	Peak Found	Peak Found	Peak Found	High	0.001689	0.0476	2.38	30.91
	FALSE	High	[R].FLEQQNQVLQTK.[W]		0.00028145	0.000525666	3	7	73	A0A0G2JXH6; A0A0G2JZQ9; Q6IMF3	A0A0G2JXH6 [151-162]; A0A0G2JZQ9 [187-198]; Q6IMF3 [199-210]		0	1475.79	0.549	0.939	2.643	1	1	1	42.8	73.2	#DIV/0!	#DIV/0!	#DIV/0!	Shared	High	High	High	High	High	High	High	High	High	0.0001717	9.343e-06	4.17	29.65
	FALSE	High	[R].FLEQQNQVLQTKWELLQQVDTSTR.[T]		0.00353857	0.000525666	1	3	2	Q6IMF3	Q6IMF3 [199-222]		1	2932.52	0.01	1.046	0.957		1	1		139.3	#DIV/0!	#DIV/0!	#DIV/0!		Not Found	Not Found	Peak Found	Peak Found	Peak Found	Peak Found	High	High	High	0.0001717	0.0002961	4.94	46.94
	FALSE	High	[R].LLRDYQELMNTK.[L]		0.0483177	0.000525666	1	2	3	Q6IMF3	Q6IMF3 [460-471]		1	1523.79	0.472	0.537	6.842	1	1	1	21.3	24.3	#DIV/0!	#DIV/0!	#DIV/0!		High	Peak Found	Peak Found	Peak Found	Peak Found	High	Peak Found	Peak Found	High	0.0001717	0.01077	3.26	33.25
	FALSE	High	[R].LLRDYQELMNTK.[L]	1xOxidation [M9]	0.0198061	0.000525666	1	2	6	Q6IMF3	Q6IMF3 [460-471]		1	1539.78	2.74	0.73	1.818	1	1	1	174.3	46.4	#DIV/0!	#DIV/0!	#DIV/0!		High	High	Peak Found	Peak Found	Peak Found	Peak Found	High	High	High	0.0001717	0.003127	3.22	26.91
	FALSE	High	[K].RTNAENEFVTIKK.[D]		0.00467107	0.000525666	1	2	2	Q6IMF3	Q6IMF3 [276-288]		2	1549.83	0.01	2.044	2.643		1	1		143.7	#DIV/0!	#DIV/0!	#DIV/0!		Not Found	Not Found	High	Peak Found	Peak Found	High	Peak Found	Peak Found	High	0.0001717	0.000433	4.11	22.07
	FALSE	High	[R].TNAENEFVTIK.[K]		0.00387396	0.000525666	1	2	29	Q6IMF3	Q6IMF3 [277-287]		0	1265.64	0.171	0.828	2.348	0.957183	1	1	15.8	76.2	#DIV/0!	#DIV/0!	#DIV/0!		High	High	High	High	High	High	High	High	High	0.0001717	0.0003341	3.56	30.85
	FALSE	High	[R].TNAENEFVTIKK.[D]		0.00373615	0.000525666	1	2	34	Q6IMF3	Q6IMF3 [277-288]		1	1393.73	2.269	1.66	2.501	1	1	1	122.1	89.4	#DIV/0!	#DIV/0!	#DIV/0!		High	High	High	High	High	High	High	High	High	0.0001717	0.0003181	3.3	25.24
	FALSE	High	[K].WELLQQVDTSTR.[T]		0.00864107	0.000525666	1	3	3	Q6IMF3	Q6IMF3 [211-222]		0	1475.75	0.678	0.605	2.603	1	1	1	55.5	49.5	#DIV/0!	#DIV/0!	#DIV/0!		High	Peak Found	Peak Found	Peak Found	Peak Found	High	Peak Found	Peak Found	High	0.0001717	0.001004	2.82	41.25
High	Master Protein	P62944	AP-2 complex subunit beta OS=Rattus norvegicus OX=10116 GN=Ap2b1 PE=1 SV=1	0	41.557	17	11	31	7	104.5	109.95	11	cell organization and biogenesis;transport	membrane	protein binding;transporter activity	Pf01602, Pf02883, Pf09066, Pf12717, Pf13646	140670	ENSRNOG00000061543.1	Ap2b1; LOC100912146	Trafficking of GluR2-containing AMPA receptors; Recycling pathway of L1; Retrograde neurotrophin signalling; WNT5A-dependent internalization of FZD4; MHC class II antigen presentation; LDL clearance; Cargo recognition for clathrin-mediated endocytosis; WNT5A-dependent internalization of FZD2, FZD5 and ROR2; VLDLR internalisation and degradation	Endocrine and other factor-regulated calcium reabsorption; Synaptic vesicle cycle; Endocytosis; Huntington's disease	4	0.892405	1.76152	1.82235	61.4	65	21.3	91.5	227.9	134.2	117.5	81.2	High	High	Peak Found	High	High	High	High	High
	Checked	Confidence	Annotated Sequence	Modifications	Qvality PEP	Qvality q-value	# Protein Groups	# Proteins	# PSMs	Master Protein Accessions	Positions in Master Proteins	Modifications in Master Proteins	# Missed Cleavages	Theo. MH+ [Da]	Abundance Ratio: (controle CARD445) / (remplissage)	Abundance Ratio: (LPS) / (remplissage)	Abundance Ratio: (NButGT) / (remplissage)	Abundance Ratio Adj. P-Value: (controle CARD445) / (remplissage)	Abundance Ratio Adj. P-Value: (LPS) / (remplissage)	Abundance Ratio Adj. P-Value: (NButGT) / (remplissage)	Abundances (Grouped): controle CARD445	Abundances (Grouped): LPS	#DIV/0!	#DIV/0!	#DIV/0!	Quan Info	Found in Sample: [S71] F71: Sample, 1, controle CARD445	Found in Sample: [S81] F81: Sample, 2, controle CARD445	Found in Sample: [S51] F51: Sample, 5, LPS	Found in Sample: [S52] F52: Sample, 6, LPS	Found in Sample: [S47] F47: Sample, 1, NButGT	Found in Sample: [S48] F48: Sample, 2, NButGT	Found in Sample: [S49] F49: Sample, 3, remplissage	Found in Sample: [S50] F50: Sample, 4, remplissage	Confidence (by Search Engine): Sequest HT	Percolator q-Value (by Search Engine): Sequest HT	Percolator PEP (by Search Engine): Sequest HT	XCorr (by Search Engine): Sequest HT	Top Apex RT [min]
	FALSE	High	[K].DIPNENELQFQIK.[E]		0.0116062	0.000525666	1	1	2	P62944	P62944 [843-855]		0	1587.8		100	100					148	#DIV/0!	#DIV/0!	#DIV/0!		Not Found	Not Found	Not Found	High	Not Found	High	Not Found	Not Found	High	0.0001717	0.001509	3.04	41.62
	FALSE	High	[K].KGEIFELK.[A]		0.0924941	0.00194483	2	4	2	G3V9N8; P62944	G3V9N8 [12-19]; P62944 [12-19]		1	963.551	100						400		#DIV/0!	#DIV/0!	#DIV/0!	Shared	High	High	Not Found	Not Found	Not Found	Not Found	Not Found	Not Found	High	0.0006115	0.02676	2.96	27.26
	FALSE	High	[K].KPSETQELVQQVLSLATQDSDNPDLR.[D]		0.000215733	0.000525666	1	1	1	P62944	P62944 [495-520]		0	2911.46	0.01	1.195	1.73			1		121.8	#DIV/0!	#DIV/0!	#DIV/0!		Not Found	Not Found	Peak Found	Not Found	High	Peak Found	Peak Found	Peak Found	High	0.0001717	6.469e-06	5.25	50.55
	FALSE	High	[K].LAPPLVTLLSGEPEVQYVALR.[N]		0.00240427	0.000525666	1	1	5	P62944	P62944 [284-304]		0	2265.29	0.01	0.561	0.924					90.3	#DIV/0!	#DIV/0!	#DIV/0!		Not Found	Not Found	Not Found	High	High	High	High	High	High	0.0001717	0.0001741	4.53	51.78
	FALSE	High	[R].LASQANIAQVLAELK.[E]		0.000146533	0.000525666	2	4	5	G3V9N8; P62944	G3V9N8 [345-359]; P62944 [345-359]		0	1568.9	0.01	0.274	1.158		1	1		45.1	#DIV/0!	#DIV/0!	#DIV/0!	Shared	Not Found	Not Found	Peak Found	High	High	High	High	High	High	0.0001717	3.817e-06	4.32	49.19
	FALSE	High	[K].LQNNNVYTIAK.[R]		0.00605471	0.000525666	1	1	3	P62944	P62944 [868-878]		0	1277.68	100	100	100				78.4	102.7	#DIV/0!	#DIV/0!	#DIV/0!		High	High	Not Found	High	Peak Found	Not Found	Not Found	Not Found	High	0.0001717	0.0006169	3.36	26.19
	FALSE	High	[R].IQPGNPNYTLSLK.[C]		0.0094014	0.000525666	1	1	1	P62944	P62944 [905-917]		0	1444.78	0.514	0.701	1.187	0.919036		1	60.5	82.4	#DIV/0!	#DIV/0!	#DIV/0!		Peak Found	High	Not Found	Peak Found	Peak Found	Peak Found	Peak Found	Peak Found	High	0.0001717	0.001129	3.26	33.5
	FALSE	High	[R].LSHANSAVVLSAVK.[V]		0.00163336	0.000525666	2	4	3	G3V9N8; P62944	G3V9N8 [248-261]; P62944 [248-261]		0	1395.8	0.319	0.01	1.956				39		#DIV/0!	#DIV/0!	#DIV/0!	Shared	Peak Found	High	Not Found	Not Found	High	High	Not Found	Peak Found	High	0.0001717	0.0001031	3.8	26.18
	FALSE	High	[K].MEPLNNLQVAVK.[N]	1xOxidation [M1]	0.00789428	0.000525666	2	4	2	G3V9N8; P62944	G3V9N8 [809-820]; P62944 [797-808]		0	1371.73	1.15	0.477	1.293	1	1	1	117.3	48.6	#DIV/0!	#DIV/0!	#DIV/0!	Shared	High	Peak Found	Peak Found	Peak Found	High	Peak Found	Peak Found	Peak Found	High	0.0001717	0.0008859	2.26	32.4
	FALSE	High	[R].NVEGQDMLYQSLK.[L]	1xOxidation [M7]	0.0110608	0.000525666	1	1	3	P62944	P62944 [880-892]		0	1540.73	0.86	1.004	1.223	1		1	84.2	98.2	#DIV/0!	#DIV/0!	#DIV/0!		High	High	Not Found	Peak Found	High	Peak Found	Peak Found	Peak Found	High	0.0001717	0.001408	2.51	31.66
	FALSE	High	[K].VNYVVQEAIVVIR.[D]		0.00337171	0.000525666	1	1	4	P62944	P62944 [403-415]		0	1501.87	0.01	0.568	1.332			1		78.3	#DIV/0!	#DIV/0!	#DIV/0!		Not Found	Not Found	Not Found	High	High	High	Peak Found	High	High	0.0001717	0.000277	3.5	45.88
High	Master Protein	P12346	Serotransferrin OS=Rattus norvegicus OX=10116 GN=Tf PE=1 SV=3	0	41.289	15	11	19	11	76.3	56.86	11	cell death;cell differentiation;cell organization and biogenesis;cellular homeostasis;defense response;metabolic process;regulation of biological process;response to stimulus;transport	cell surface;endosome;extracellular;membrane	metal ion binding;nucleotide binding;protein binding;transporter activity	Pf00405, Pf12974	24825	ENSRNOG00000030625.6	Tf	Post-translational protein phosphorylation; Regulation of Insulin-like Growth Factor (IGF) transport and uptake by Insulin-like Growth Factor Binding Proteins (IGFBPs); Platelet degranulation ; Transferrin endocytosis and recycling; Cargo recognition for clathrin-mediated endocytosis	Mineral absorption; HIF-1 signaling pathway	0	17.3343	0.100239	1.16852	14.5	21.7	603.1	24.4	40.3	33.2	38.6	24.3	High	High	High	Peak Found	Peak Found	High	Peak Found	Peak Found
	Checked	Confidence	Annotated Sequence	Modifications	Qvality PEP	Qvality q-value	# Protein Groups	# Proteins	# PSMs	Master Protein Accessions	Positions in Master Proteins	Modifications in Master Proteins	# Missed Cleavages	Theo. MH+ [Da]	Abundance Ratio: (controle CARD445) / (remplissage)	Abundance Ratio: (LPS) / (remplissage)	Abundance Ratio: (NButGT) / (remplissage)	Abundance Ratio Adj. P-Value: (controle CARD445) / (remplissage)	Abundance Ratio Adj. P-Value: (LPS) / (remplissage)	Abundance Ratio Adj. P-Value: (NButGT) / (remplissage)	Abundances (Grouped): controle CARD445	Abundances (Grouped): LPS	#DIV/0!	#DIV/0!	#DIV/0!	Quan Info	Found in Sample: [S71] F71: Sample, 1, controle CARD445	Found in Sample: [S81] F81: Sample, 2, controle CARD445	Found in Sample: [S51] F51: Sample, 5, LPS	Found in Sample: [S52] F52: Sample, 6, LPS	Found in Sample: [S47] F47: Sample, 1, NButGT	Found in Sample: [S48] F48: Sample, 2, NButGT	Found in Sample: [S49] F49: Sample, 3, remplissage	Found in Sample: [S50] F50: Sample, 4, remplissage	Confidence (by Search Engine): Sequest HT	Percolator q-Value (by Search Engine): Sequest HT	Percolator PEP (by Search Engine): Sequest HT	XCorr (by Search Engine): Sequest HT	Top Apex RT [min]
	FALSE	High	[K].DFQLFGSPLGK.[D]		0.0253097	0.000525666	1	2	1	P12346	P12346 [300-310]		0	1208.63	0.127	2.825	1.791		1		8.8	196.8	#DIV/0!	#DIV/0!	#DIV/0!		Peak Found	Not Found	High	Peak Found	Peak Found	Not Found	Peak Found	Peak Found	High	0.0001717	0.004396	2.72	48.47
	FALSE	High	[R].DGGGDVAFVK.[H]		0.0134892	0.000525666	1	2	5	P12346	P12346 [216-225]		0	964.473	1.018	3.574	1.61	1	1	1	56.5	198.5	#DIV/0!	#DIV/0!	#DIV/0!		High	High	High	Peak Found	Peak Found	High	Peak Found	Peak Found	High	0.0001717	0.001855	3	27.42
	FALSE	High	[K].DSAFGLLR.[V]		0.0414497	0.000525666	1	2	1	P12346	P12346 [316-323]		0	878.473	0.429	3.093	1.072	1	1	1	30.7	221.2	#DIV/0!	#DIV/0!	#DIV/0!		Peak Found	High	Peak Found	Peak Found	Peak Found	Peak Found	Peak Found	Peak Found	High	0.0001717	0.008678	1.6	39.3
	FALSE	High	[K].GTDFQLNQLQGK.[K]		0.00442412	0.000525666	1	2	1	P12346	P12346 [123-134]		0	1348.69	0.727	4.64	0.01	1	1		45.7	291.5	#DIV/0!	#DIV/0!	#DIV/0!		Peak Found	Peak Found	High	Peak Found	Not Found	Not Found	Peak Found	Peak Found	High	0.0001717	0.0004005	3.06	33.09
	FALSE	High	[K].HTTIFEVLPQK.[A]		0.00355999	0.000525666	1	2	2	P12346	P12346 [226-236]		0	1312.73	0.422	3.037	1.023	1	1	1	30.8	221.6	#DIV/0!	#DIV/0!	#DIV/0!		Peak Found	Peak Found	High	Peak Found	Peak Found	Peak Found	Peak Found	Peak Found	High	0.0001717	0.0002987	3.34	33.62
	FALSE	High	[K].KGTDFQLNQLQGK.[K]		0.020654	0.000525666	1	2	1	P12346	P12346 [122-134]		1	1476.78	0.625	2.472	1.966				41.2	163.1	#DIV/0!	#DIV/0!	#DIV/0!		Peak Found	Not Found	High	Peak Found	Peak Found	Peak Found	Not Found	Peak Found	High	0.0001717	0.00333	4.44	28.37
	FALSE	High	[K].LPEGTTYEEYLGAEYLQAVGNIR.[K]		3.67165e-06	0.000525666	1	2	2	P12346	P12346 [660-682]		0	2586.27	0.01	13.747	2.012					328.1	#DIV/0!	#DIV/0!	#DIV/0!		Not Found	Not Found	High	Peak Found	Peak Found	Peak Found	Not Found	Peak Found	High	0.0001717	2.487e-08	5.65	50.59
	FALSE	High	[R].IPSHAVVAR.[N]		0.0559499	0.000525666	1	2	2	P12346	P12346 [265-273]		0	949.558	8.886	97.414	7.336				31	339.9	#DIV/0!	#DIV/0!	#DIV/0!		Peak Found	High	High	Not Found	Peak Found	Peak Found	Peak Found	Not Found	High	0.0001717	0.01321	1.81	17.27
	FALSE	High	[R].LYLGHSYVTAIR.[N]		0.00487262	0.000525666	1	2	2	P12346	P12346 [332-343]		0	1392.76	0.01	4.215	1.553		1	1		249.1	#DIV/0!	#DIV/0!	#DIV/0!		Not Found	Not Found	High	Peak Found	Peak Found	Peak Found	Peak Found	Peak Found	High	0.0001717	0.000458	3.49	32.66
	FALSE	High	[K].SKDFQLFGSPLGK.[D]		0.000170433	0.000525666	1	2	1	P12346	P12346 [298-310]		1	1423.76	100	100					4.9	395.1	#DIV/0!	#DIV/0!	#DIV/0!		Not Found	Peak Found	High	Not Found	Not Found	Not Found	Not Found	Not Found	High	0.0001717	4.704e-06	4.25	37.83
	FALSE	High	[R].VSTVLTAQK.[D]		0.0586277	0.000525666	1	2	1	P12346	P12346 [616-624]		0	946.557	100	100	100				63	319	#DIV/0!	#DIV/0!	#DIV/0!		Peak Found	Peak Found	High	Not Found	Peak Found	Peak Found	Not Found	Not Found	High	0.0001717	0.01403	2.2	21.56
High	Master Protein	P01946	Hemoglobin subunit alpha-1/2 OS=Rattus norvegicus OX=10116 GN=Hba1 PE=1 SV=3	0	40.285	58	6	58	6	15.3	201.04	6	cell organization and biogenesis;metabolic process;regulation of biological process;response to stimulus;transport	membrane	antioxidant activity;catalytic activity;metal ion binding;protein binding;transporter activity	Pf00042	25632; 360504	ENSRNOG00000029886.3	Hba-a2; Hba1; Hba2	Erythrocytes take up oxygen and release carbon dioxide; Erythrocytes take up carbon dioxide and release oxygen; Scavenging of heme from plasma	Malaria; African trypanosomiasis	0	1.43268	1.06118	1.09041	74.9	67.7	101.6	102.7	129.3	107.1	117	99.8	High	High	High	High	High	High	High	High
	Checked	Confidence	Annotated Sequence	Modifications	Qvality PEP	Qvality q-value	# Protein Groups	# Proteins	# PSMs	Master Protein Accessions	Positions in Master Proteins	Modifications in Master Proteins	# Missed Cleavages	Theo. MH+ [Da]	Abundance Ratio: (controle CARD445) / (remplissage)	Abundance Ratio: (LPS) / (remplissage)	Abundance Ratio: (NButGT) / (remplissage)	Abundance Ratio Adj. P-Value: (controle CARD445) / (remplissage)	Abundance Ratio Adj. P-Value: (LPS) / (remplissage)	Abundance Ratio Adj. P-Value: (NButGT) / (remplissage)	Abundances (Grouped): controle CARD445	Abundances (Grouped): LPS	#DIV/0!	#DIV/0!	#DIV/0!	Quan Info	Found in Sample: [S71] F71: Sample, 1, controle CARD445	Found in Sample: [S81] F81: Sample, 2, controle CARD445	Found in Sample: [S51] F51: Sample, 5, LPS	Found in Sample: [S52] F52: Sample, 6, LPS	Found in Sample: [S47] F47: Sample, 1, NButGT	Found in Sample: [S48] F48: Sample, 2, NButGT	Found in Sample: [S49] F49: Sample, 3, remplissage	Found in Sample: [S50] F50: Sample, 4, remplissage	Confidence (by Search Engine): Sequest HT	Percolator q-Value (by Search Engine): Sequest HT	Percolator PEP (by Search Engine): Sequest HT	XCorr (by Search Engine): Sequest HT	Top Apex RT [min]
	FALSE	High	[K].AADHVEDLPGALSTLSDLHAHK.[L]		1.05086e-06	0.000525666	1	2	15	P01946	P01946 [70-91]		0	2297.15	0.227	0.797	1.048	0.513597	1	1	29.6	103.8	#DIV/0!	#DIV/0!	#DIV/0!		High	High	High	High	High	High	High	High	High	0.0001717	4.487e-09	5.63	37.52
	FALSE	High	[K].FLASVSTVLTSK.[Y]		0.0124002	0.000525666	1	2	8	P01946	P01946 [129-140]		0	1252.71	0.097	0.656	1.12	0.513597	1	1	13.5	91.3	#DIV/0!	#DIV/0!	#DIV/0!		Peak Found	Peak Found	High	High	High	High	High	High	High	0.0001717	0.001645	3.08	39.15
	FALSE	High	[K].IGGHGGEYGEEALQR.[M]		3.08137e-06	0.000525666	1	2	8	P01946	P01946 [18-32]		0	1572.74	0.868	1.331	1.904	1	1	1	68	104.3	#DIV/0!	#DIV/0!	#DIV/0!		High	High	High	High	High	High	High	High	High	0.0001717	1.952e-08	4.88	23.75
	FALSE	High	[K].LRVDPVNFK.[F]		0.0778946	0.00194483	1	3	2	P01946	P01946 [92-100]		1	1087.63	0.8	0.878	0.042	1	1		117.6	129.1	#DIV/0!	#DIV/0!	#DIV/0!		High	High	Peak Found	Peak Found	Peak Found	Not Found	Peak Found	Peak Found	High	0.0006115	0.02097	3.07	28.62
	FALSE	High	[R].MFAAFPTTK.[T]	1xOxidation [M1]	0.0334858	0.000525666	1	2	10	P01946	P01946 [33-41]		0	1029.51	1.477	1.318	1.106	0.363215	1	1	120.5	107.6	#DIV/0!	#DIV/0!	#DIV/0!		High	High	High	High	High	High	High	Peak Found	High	0.0001717	0.006477	2.77	30.69
	FALSE	High	[K].TYFSHIDVSPGSAQVK.[A]		8.05544e-05	0.000525666	1	2	15	P01946	P01946 [42-57]		0	1735.86	1.021	1.127	1.317	1	1	1	91.5	100.9	#DIV/0!	#DIV/0!	#DIV/0!		High	High	High	High	High	High	High	High	High	0.0001717	1.691e-06	4.02	31.79
High	Master Protein	Q920L2	Succinate dehydrogenase [ubiquinone] flavoprotein subunit, mitochondrial OS=Rattus norvegicus OX=10116 GN=Sdha PE=1 SV=1	0	39.725	24	12	36	12	71.6	114.5	12	metabolic process;transport	membrane;mitochondrion	catalytic activity;nucleotide binding	Pf00890, Pf02910	157074	ENSRNOG00000013331.5	Sdha	Citric acid cycle (TCA cycle)	Alzheimer's disease; Citrate cycle (TCA cycle); Oxidative phosphorylation; Metabolic pathways; Parkinson's disease; Non-alcoholic fatty liver disease (NAFLD); Huntington's disease; Carbon metabolism	0	18.3456	0.226052	1.42819	7.7	19.5	444.7	54.3	111.2	49.9	66	46.8	High	High	High	High	High	High	High	High
	Checked	Confidence	Annotated Sequence	Modifications	Qvality PEP	Qvality q-value	# Protein Groups	# Proteins	# PSMs	Master Protein Accessions	Positions in Master Proteins	Modifications in Master Proteins	# Missed Cleavages	Theo. MH+ [Da]	Abundance Ratio: (controle CARD445) / (remplissage)	Abundance Ratio: (LPS) / (remplissage)	Abundance Ratio: (NButGT) / (remplissage)	Abundance Ratio Adj. P-Value: (controle CARD445) / (remplissage)	Abundance Ratio Adj. P-Value: (LPS) / (remplissage)	Abundance Ratio Adj. P-Value: (NButGT) / (remplissage)	Abundances (Grouped): controle CARD445	Abundances (Grouped): LPS	#DIV/0!	#DIV/0!	#DIV/0!	Quan Info	Found in Sample: [S71] F71: Sample, 1, controle CARD445	Found in Sample: [S81] F81: Sample, 2, controle CARD445	Found in Sample: [S51] F51: Sample, 5, LPS	Found in Sample: [S52] F52: Sample, 6, LPS	Found in Sample: [S47] F47: Sample, 1, NButGT	Found in Sample: [S48] F48: Sample, 2, NButGT	Found in Sample: [S49] F49: Sample, 3, remplissage	Found in Sample: [S50] F50: Sample, 4, remplissage	Confidence (by Search Engine): Sequest HT	Percolator q-Value (by Search Engine): Sequest HT	Percolator PEP (by Search Engine): Sequest HT	XCorr (by Search Engine): Sequest HT	Top Apex RT [min]
	FALSE	High	[K].ANAGEESVMNLDK.[L]		0.0748148	0.00194483	1	1	1	Q920L2	Q920L2 [478-490]		0	1377.63									#DIV/0!	#DIV/0!	#DIV/0!	No Quan Values	Not Found	Not Found	Not Found	Not Found	High	Not Found	Not Found	Not Found	High	0.0006115	0.01989	2.97
	FALSE	High	[K].ANAGEESVMNLDK.[L]	1xOxidation [M9]	0.00204247	0.000525666	1	1	6	Q920L2	Q920L2 [478-490]		0	1393.63	0.85	3.992	1.864	1	1	1	44.1	207.2	#DIV/0!	#DIV/0!	#DIV/0!		High	High	High	Peak Found	High	High	High	Peak Found	High	0.0001717	0.0001393	3.28	23.58
	FALSE	High	[K].DHVYLQLHHLPPEQLATR.[L]		0.14535	0.00673119	1	1	1	Q920L2	Q920L2 [354-371]		0	2167.14									#DIV/0!	#DIV/0!	#DIV/0!	No Quan Values	Not Found	Not Found	High	Not Found	Not Found	Not Found	Not Found	Not Found	High	0.002219	0.0509	3.31
	FALSE	High	[R].GEGGILINSQGER.[F]		0.0234186	0.000525666	1	1	3	Q920L2	Q920L2 [305-317]		0	1329.68	0.321	3.006	2.115	1	1	1	20	186.6	#DIV/0!	#DIV/0!	#DIV/0!		Peak Found	Peak Found	High	Peak Found	High	Peak Found	High	Peak Found	High	0.0001717	0.00394	3.82	27.35
	FALSE	High	[K].HTLSYVDTK.[T]		0.00923306	0.000525666	1	1	1	Q920L2	Q920L2 [617-625]		0	1063.54	0.809	2.868	1.694				50.8	180	#DIV/0!	#DIV/0!	#DIV/0!		Peak Found	Peak Found	High	Peak Found	Peak Found	Peak Found	Peak Found	Not Found	High	0.0001717	0.001104	3.38	19.71
	FALSE	High	[R].KHTLSYVDTK.[T]		0.116561	0.00370796	1	1	1	Q920L2	Q920L2 [616-625]		1	1191.64	0.01	5.776	5.155		1	1		193.6	#DIV/0!	#DIV/0!	#DIV/0!		Not Found	Not Found	High	Peak Found	Peak Found	Peak Found	Peak Found	Peak Found	High	0.00116	0.03721	2.92	17.44
	FALSE	High	[R].IDEYDYSKPIEGQQK.[K]		0.00159436	0.000525666	1	1	7	Q920L2	Q920L2 [593-607]		0	1812.87	0.846	3.673	1.339				49.3	214.2	#DIV/0!	#DIV/0!	#DIV/0!		High	High	High	Peak Found	High	High	Peak Found	Not Found	High	0.0001717	9.98e-05	3.41	26.53
	FALSE	High	[R].LGANSLLDLVVFGR.[A]		0.000560532	0.000525666	1	1	4	Q920L2	Q920L2 [444-457]		0	1473.84	0.01	1.295	1.498		1	1		136.6	#DIV/0!	#DIV/0!	#DIV/0!		Not Found	Not Found	High	Peak Found	High	High	Peak Found	High	High	0.0001717	2.392e-05	4.37	51.91
	FALSE	High	[K].NTIIATGGYGR.[T]		0.112085	0.00370796	1	1	5	Q920L2	Q920L2 [243-253]		0	1122.59	0.38	2.576	0.451	1	1	1	34.5	233.8	#DIV/0!	#DIV/0!	#DIV/0!		High	Peak Found	High	High	High	Peak Found	High	Peak Found	High	0.00116	0.03522	2.96	26.8
	FALSE	High	[R].TGHSLLHTLYGR.[S]		0.0201652	0.000525666	1	1	2	Q920L2	Q920L2 [188-199]		0	1354.72	0.034	1.95	0.636		1	1	3.8	215.5	#DIV/0!	#DIV/0!	#DIV/0!		Not Found	Peak Found	High	Peak Found	Peak Found	Peak Found	Peak Found	Peak Found	High	0.0001717	0.003227	2.88	28.45
	FALSE	High	[K].VSDAISTQYPVVDHEFDAVVVGAGGAGLR.[A]		8.87329e-05	0.000525666	1	1	1	Q920L2	Q920L2 [39-67]		0	2929.47	0.01	1.145	1.41		1	1		128.8	#DIV/0!	#DIV/0!	#DIV/0!		Not Found	Not Found	High	Peak Found	Peak Found	Peak Found	Peak Found	Peak Found	High	0.0001717	1.919e-06	6.3	48.12
	FALSE	High	[K].VSQLYGDLQHLK.[T]		0.0979013	0.00194483	1	1	2	Q920L2	Q920L2 [531-542]		0	1400.75	0.01	2.861	1.309		1	1		221.3	#DIV/0!	#DIV/0!	#DIV/0!		Not Found	Not Found	High	Peak Found	High	Peak Found	Peak Found	Peak Found	High	0.0006115	0.02895	1.97	32.72
	FALSE	High	[K].VTLDYRPVIDK.[T]		0.0639826	0.000525666	1	1	2	Q920L2	Q920L2 [629-639]		0	1318.74	0.01	3.74	1.679		1	1		233.1	#DIV/0!	#DIV/0!	#DIV/0!		High	Not Found	High	Peak Found	Peak Found	Peak Found	Peak Found	Peak Found	High	0.0001717	0.01598	3.36	31.04
High	Master Protein	P05065	Fructose-bisphosphate aldolase A OS=Rattus norvegicus OX=10116 GN=Aldoa PE=1 SV=2	0	39.237	32	10	26	10	39.3	87.06	10	cell organization and biogenesis;cellular homeostasis;metabolic process;regulation of biological process;response to stimulus	cytoplasm;cytoskeleton;cytosol;membrane;mitochondrion;nucleus	catalytic activity;protein binding;RNA binding	Pf00274	24189	ENSRNOG00000052802.1	Aldoa	Platelet degranulation ; Glycolysis; Gluconeogenesis; Neutrophil degranulation	Glycolysis / Gluconeogenesis; Pentose phosphate pathway; Biosynthesis of amino acids; Metabolic pathways; Fructose and mannose metabolism; HIF-1 signaling pathway; Carbon metabolism	0	0.937781	1.05116	3.11863	53.2	80.2	75.5	49.6	176.6	233.5	69	62.5	High	High	High	High	High	High	High	High
	Checked	Confidence	Annotated Sequence	Modifications	Qvality PEP	Qvality q-value	# Protein Groups	# Proteins	# PSMs	Master Protein Accessions	Positions in Master Proteins	Modifications in Master Proteins	# Missed Cleavages	Theo. MH+ [Da]	Abundance Ratio: (controle CARD445) / (remplissage)	Abundance Ratio: (LPS) / (remplissage)	Abundance Ratio: (NButGT) / (remplissage)	Abundance Ratio Adj. P-Value: (controle CARD445) / (remplissage)	Abundance Ratio Adj. P-Value: (LPS) / (remplissage)	Abundance Ratio Adj. P-Value: (NButGT) / (remplissage)	Abundances (Grouped): controle CARD445	Abundances (Grouped): LPS	#DIV/0!	#DIV/0!	#DIV/0!	Quan Info	Found in Sample: [S71] F71: Sample, 1, controle CARD445	Found in Sample: [S81] F81: Sample, 2, controle CARD445	Found in Sample: [S51] F51: Sample, 5, LPS	Found in Sample: [S52] F52: Sample, 6, LPS	Found in Sample: [S47] F47: Sample, 1, NButGT	Found in Sample: [S48] F48: Sample, 2, NButGT	Found in Sample: [S49] F49: Sample, 3, remplissage	Found in Sample: [S50] F50: Sample, 4, remplissage	Confidence (by Search Engine): Sequest HT	Percolator q-Value (by Search Engine): Sequest HT	Percolator PEP (by Search Engine): Sequest HT	XCorr (by Search Engine): Sequest HT	Top Apex RT [min]
	FALSE	High	[K].FSNEEIAMATVTALR.[R]	1xOxidation [M8]	0.0357456	0.000525666	1	1	1	P05065	P05065 [244-258]		0	1668.83	0.01	0.681	1.029		1	1		100.5	#DIV/0!	#DIV/0!	#DIV/0!		Not Found	Not Found	Peak Found	Peak Found	High	Peak Found	Peak Found	Peak Found	High	0.0001717	0.00709	3.1	41.89
	FALSE	High	[K].GILAADESTGSIAK.[R]		0.00166323	0.000525666	1	2	6	P05065	P05065 [29-42]		0	1332.7	0.932	0.816	2.137	1	1	1	76.3	66.8	#DIV/0!	#DIV/0!	#DIV/0!		Peak Found	Peak Found	High	High	High	High	High	High	High	0.0001717	0.0001059	3.81	29.35
	FALSE	High	[K].GILAADESTGSIAKR.[L]		0.000971437	0.000525666	1	2	3	P05065	P05065 [29-43]		1	1488.8	8.627	1.144	0.01				320.4	42.5	#DIV/0!	#DIV/0!	#DIV/0!		High	High	Peak Found	Peak Found	Not Found	Not Found	Not Found	Peak Found	High	0.0001717	5.048e-05	3.92	25.76
	FALSE	High	[K].GVVPLAGTNGETTTQGLDGLSER.[C]		0.000453673	0.000525666	1	1	6	P05065	P05065 [112-134]		0	2272.14	0.387	0.3	4.3	1	1	1	25.8	20	#DIV/0!	#DIV/0!	#DIV/0!		High	High	Peak Found	Peak Found	High	High	Peak Found	High	High	0.0001717	1.792e-05	4.18	39.57
	FALSE	High	[K].IGEHTPSSLAIMENANVLAR.[Y]		0.0569401	0.000525666	1	1	1	P05065	P05065 [154-173]		0	2123.09	1.374	0.725	6.429				57.7	30.4	#DIV/0!	#DIV/0!	#DIV/0!		Peak Found	Peak Found	Peak Found	Not Found	Peak Found	High	Peak Found	Not Found	High	0.0001717	0.01357	2.86	35.97
	FALSE	High	[K].IGEHTPSSLAIMENANVLAR.[Y]	1xOxidation [M12]	0.0177805	0.000525666	1	1	1	P05065	P05065 [154-173]		0	2139.09	100	100					128.1	271.9	#DIV/0!	#DIV/0!	#DIV/0!		Peak Found	Peak Found	Peak Found	High	Not Found	Not Found	Not Found	Not Found	High	0.0001717	0.002698	3	34.38
	FALSE	High	[R].LQSIGTENTEENR.[R]		0.00130616	0.000525666	1	2	1	P05065	P05065 [44-56]		0	1490.71	1.71	1.844	3.692				83	89.5	#DIV/0!	#DIV/0!	#DIV/0!		High	Peak Found	Peak Found	Not Found	Peak Found	Peak Found	Peak Found	Not Found	High	0.0001717	7.578e-05	3.35	22.04
	FALSE	High	[R].LQSIGTENTEENRR.[F]		0.0241289	0.000525666	1	2	3	P05065	P05065 [44-57]		1	1646.81	1.078	0.762	2.654				78.5	55.5	#DIV/0!	#DIV/0!	#DIV/0!		High	Peak Found	Peak Found	Peak Found	High	Peak Found	Peak Found	Not Found	High	0.0001717	0.004125	2.27	19.27
	FALSE	High	[R].QLLLTADDR.[V]		0.0636115	0.000525666	1	2	1	P05065	P05065 [61-69]		0	1044.57	0.01	0.749	1.991		1	1		80.1	#DIV/0!	#DIV/0!	#DIV/0!		Not Found	Not Found	Peak Found	Peak Found	Peak Found	High	Peak Found	Peak Found	High	0.0001717	0.01576	2.64	30.15
	FALSE	High	[K].RLQSIGTENTEENRR.[F]		0.016348	0.000525666	1	2	2	P05065	P05065 [43-57]		2	1802.91	0.534	1.166	2.824	1	1	1	38.7	84.5	#DIV/0!	#DIV/0!	#DIV/0!		Peak Found	High	Peak Found	Peak Found	High	Peak Found	Peak Found	Peak Found	High	0.0001717	0.002412	3.24	17.8
	FALSE	High	[K].YTPSGQSGAAASESLFISNHAY.[-]		0.0576095	0.000525666	1	1	1	P05065	P05065 [343-364]		0	2258.04									#DIV/0!	#DIV/0!	#DIV/0!	No Quan Values	Not Found	High	Not Found	Not Found	Not Found	Not Found	Not Found	Not Found	High	0.0001717	0.01377	3.1
High	Master Protein	P02770	Serum albumin OS=Rattus norvegicus OX=10116 GN=Alb PE=1 SV=2	0	38.695	17	11	54	1	68.7	176.95	11	cell communication;regulation of biological process;response to stimulus;transport	cytoplasm;endoplasmic reticulum;extracellular;Golgi;nucleus	DNA binding;metal ion binding;protein binding	Pf00273	24186		Alb		Thyroid hormone synthesis	0	5.40614	0.0469276	9.6278	35.2	52.7	400.2	75	142.1	72.6	13.4	8.9	High	High	High	High	High	High	Peak Found	Peak Found
	Checked	Confidence	Annotated Sequence	Modifications	Qvality PEP	Qvality q-value	# Protein Groups	# Proteins	# PSMs	Master Protein Accessions	Positions in Master Proteins	Modifications in Master Proteins	# Missed Cleavages	Theo. MH+ [Da]	Abundance Ratio: (controle CARD445) / (remplissage)	Abundance Ratio: (LPS) / (remplissage)	Abundance Ratio: (NButGT) / (remplissage)	Abundance Ratio Adj. P-Value: (controle CARD445) / (remplissage)	Abundance Ratio Adj. P-Value: (LPS) / (remplissage)	Abundance Ratio Adj. P-Value: (NButGT) / (remplissage)	Abundances (Grouped): controle CARD445	Abundances (Grouped): LPS	#DIV/0!	#DIV/0!	#DIV/0!	Quan Info	Found in Sample: [S71] F71: Sample, 1, controle CARD445	Found in Sample: [S81] F81: Sample, 2, controle CARD445	Found in Sample: [S51] F51: Sample, 5, LPS	Found in Sample: [S52] F52: Sample, 6, LPS	Found in Sample: [S47] F47: Sample, 1, NButGT	Found in Sample: [S48] F48: Sample, 2, NButGT	Found in Sample: [S49] F49: Sample, 3, remplissage	Found in Sample: [S50] F50: Sample, 4, remplissage	Confidence (by Search Engine): Sequest HT	Percolator q-Value (by Search Engine): Sequest HT	Percolator PEP (by Search Engine): Sequest HT	XCorr (by Search Engine): Sequest HT	Top Apex RT [min]
	FALSE	High	[K].APQVSTPTLVEAAR.[N]		0.000570786	0.000525666	2	2	8	P02770; A0A0G2JSH5	P02770 [439-452]; A0A0G2JSH5 [439-452]		0	1439.79	1.008	2.459	1.613	1	1	1	66.3	161.8	#DIV/0!	#DIV/0!	#DIV/0!	Shared	High	High	High	Peak Found	High	High	Peak Found	High	High	0.0001717	2.448e-05	4.08	31.7
	FALSE	High	[K].DVFLGTFLYEYSR.[R]		0.00111627	0.000525666	2	2	4	P02770; A0A0G2JSH5	P02770 [348-360]; A0A0G2JSH5 [348-360]		0	1609.79	0.01	1.609	1.78		1	1		146.6	#DIV/0!	#DIV/0!	#DIV/0!	Shared	Not Found	Not Found	High	High	High	High	Peak Found	Peak Found	High	0.0001717	6.103e-05	3.99	51.46
	FALSE	High	[R].FKDLGEQHFK.[G]		0.0118176	0.000525666	2	2	4	P02770; A0A0G2JSH5	P02770 [35-44]; A0A0G2JSH5 [35-44]		1	1248.64	0.579	2.691	1.961	1	1	1	37.2	172.7	#DIV/0!	#DIV/0!	#DIV/0!	Shared	Peak Found	Peak Found	High	High	Peak Found	High	Peak Found	Peak Found	High	0.0001717	0.001537	2.92	21.84
	FALSE	High	[R].FPNAEFAEITK.[L]		0.00201794	0.000525666	2	2	5	P02770; A0A0G2JSH5	P02770 [247-257]; A0A0G2JSH5 [247-257]		0	1266.64	0.675	1.862	1.114	1	1	1	58	160.1	#DIV/0!	#DIV/0!	#DIV/0!	Shared	High	High	High	Peak Found	Peak Found	Peak Found	High	Peak Found	High	0.0001717	0.0001372	3.36	37.58
	FALSE	High	[K].GLVLIAFSQYLQK.[C]		0.00241884	0.000525666	2	2	5	P02770; A0A0G2JSH5	P02770 [45-57]; A0A0G2JSH5 [45-57]		0	1479.86	0.01	1.405	1.268		1			153	#DIV/0!	#DIV/0!	#DIV/0!	Shared	Not Found	Not Found	High	Peak Found	High	High	High	High	High	0.0001717	0.0001756	3.61	50.48
	FALSE	High	[R].HPDYSVSLLLR.[L]		0.15513	0.00840517	2	2	1	P02770; A0A0G2JSH5	P02770 [362-372]; A0A0G2JSH5 [362-372]		0	1299.71	0.117	0.682	0.541				20	116.7	#DIV/0!	#DIV/0!	#DIV/0!	Shared	Not Found	Peak Found	High	Peak Found	Peak Found	Peak Found	Peak Found	Not Found	High	0.002735	0.05609	3.04	37.82
	FALSE	High	[K].KQTALAELVK.[H]		0.0189926	0.000525666	2	2	4	P02770; A0A0G2JSH5	P02770 [549-558]; A0A0G2JSH5 [549-558]		1	1100.67	0.396	2.352	0.571				36.7	217.8	#DIV/0!	#DIV/0!	#DIV/0!	Shared	High	Peak Found	High	Not Found	High	Peak Found	Not Found	High	High	0.0001717	0.002948	3.67	26.12
	FALSE	High	[K].LGEYGFQNAVLVR.[Y]		0.000825201	0.000525666	1	1	6	P02770	P02770 [422-434]		0	1465.78	3.956	15.916	9.332	1	1	1	52.4	210.8	#DIV/0!	#DIV/0!	#DIV/0!		High	High	High	High	High	High	Peak Found	Peak Found	High	0.0001717	4.04e-05	3.69	41.11
	FALSE	High	[K].LVQEVTDFAK.[T]		0.0262325	0.000525666	2	2	4	P02770; A0A0G2JSH5	P02770 [66-75]; A0A0G2JSH5 [66-75]		0	1149.62	0.492	0.751	1.115	1	1	1	58.6	89.5	#DIV/0!	#DIV/0!	#DIV/0!	Shared	High	Peak Found	High	Peak Found	Peak Found	High	Peak Found	Peak Found	High	0.0001717	0.004618	2.26	31.76
	FALSE	High	[K].QTALAELVK.[H]		0.0353239	0.000525666	2	2	4	P02770; A0A0G2JSH5	P02770 [550-558]; A0A0G2JSH5 [550-558]		0	972.572	1.397	1.944	1.095	1	1	1	102.8	143.1	#DIV/0!	#DIV/0!	#DIV/0!	Shared	High	High	High	Peak Found	High	Peak Found	Peak Found	Peak Found	High	0.0001717	0.006944	2.92	32.71
	FALSE	High	[R].RHPDYSVSLLLR.[L]		0.00838463	0.000525666	2	2	9	P02770; A0A0G2JSH5	P02770 [361-372]; A0A0G2JSH5 [361-372]		1	1455.81	0.016	1.023	0.795	0.336993	1	1	2.3	144.3	#DIV/0!	#DIV/0!	#DIV/0!	Shared	Peak Found	Peak Found	High	High	High	High	High	High	High	0.0001717	0.0009671	3.41	34.11
High	Master Protein	Q6IMY8	Heterogeneous nuclear ribonucleoprotein U OS=Rattus norvegicus OX=10116 GN=Hnrnpu PE=1 SV=1	0	38.597	16	11	34	11	87.7	109.73	11	cell differentiation;regulation of biological process;response to stimulus	cell surface;chromosome;membrane;nucleus;spliceosomal complex	DNA binding;nucleotide binding;protein binding;RNA binding	Pf00622, Pf13671	117280	ENSRNOG00000033790.4	Hnrnpu	mRNA Splicing - Major Pathway	Spliceosome	0	1.03519	1.27518	1.48239	67.9	82.7	60.8	95.1	123.4	171.3	100.9	97.9	High	High	Peak Found	High	High	High	High	High
	Checked	Confidence	Annotated Sequence	Modifications	Qvality PEP	Qvality q-value	# Protein Groups	# Proteins	# PSMs	Master Protein Accessions	Positions in Master Proteins	Modifications in Master Proteins	# Missed Cleavages	Theo. MH+ [Da]	Abundance Ratio: (controle CARD445) / (remplissage)	Abundance Ratio: (LPS) / (remplissage)	Abundance Ratio: (NButGT) / (remplissage)	Abundance Ratio Adj. P-Value: (controle CARD445) / (remplissage)	Abundance Ratio Adj. P-Value: (LPS) / (remplissage)	Abundance Ratio Adj. P-Value: (NButGT) / (remplissage)	Abundances (Grouped): controle CARD445	Abundances (Grouped): LPS	#DIV/0!	#DIV/0!	#DIV/0!	Quan Info	Found in Sample: [S71] F71: Sample, 1, controle CARD445	Found in Sample: [S81] F81: Sample, 2, controle CARD445	Found in Sample: [S51] F51: Sample, 5, LPS	Found in Sample: [S52] F52: Sample, 6, LPS	Found in Sample: [S47] F47: Sample, 1, NButGT	Found in Sample: [S48] F48: Sample, 2, NButGT	Found in Sample: [S49] F49: Sample, 3, remplissage	Found in Sample: [S50] F50: Sample, 4, remplissage	Confidence (by Search Engine): Sequest HT	Percolator q-Value (by Search Engine): Sequest HT	Percolator PEP (by Search Engine): Sequest HT	XCorr (by Search Engine): Sequest HT	Top Apex RT [min]
	FALSE	High	[K].DLPEHAVLK.[M]		0.0572738	0.000525666	1	2	4	Q6IMY8	Q6IMY8 [601-609]		0	1021.57	1.221	0.83	2.75	1	1	1	84.2	57.3	#DIV/0!	#DIV/0!	#DIV/0!		High	Peak Found	Peak Found	High	High	High	Peak Found	Peak Found	High	0.0001717	0.01362	2.42	24.47
	FALSE	High	[R].GYFEYIEENK.[Y]		0.0702068	0.00156237	1	2	2	Q6IMY8	Q6IMY8 [230-239]		0	1291.58	0.16	0.558	1.858	0.269522	1	1	17.9	62.4	#DIV/0!	#DIV/0!	#DIV/0!		High	Peak Found	Peak Found	Peak Found	Peak Found	Peak Found	High	Peak Found	High	0.0004977	0.01813	2.85	37.79
	FALSE	High	[R].GYFEYIEENKYSR.[A]		0.0026164	0.000525666	1	2	3	Q6IMY8	Q6IMY8 [230-242]		1	1697.78	0.21	0.803	0.651	0.304978	1	1	31.5	120.5	#DIV/0!	#DIV/0!	#DIV/0!		High	High	Peak Found	High	Peak Found	Peak Found	Peak Found	Peak Found	High	0.0001717	0.0001953	3.19	34.51
	FALSE	High	[K].LLEQYKEESK.[K]		0.016645	0.000525666	1	2	3	Q6IMY8	Q6IMY8 [639-648]		1	1266.66	1.034	1.048	3.758	1	1	1	60.5	61.3	#DIV/0!	#DIV/0!	#DIV/0!		High	Peak Found	Peak Found	High	Peak Found	High	Peak Found	Peak Found	High	0.0001717	0.002471	2.88	20.87
	FALSE	High	[K].LLEQYKEESKK.[A]		0.0278445	0.000525666	1	2	3	Q6IMY8	Q6IMY8 [639-649]		2	1394.75	1.494	1.167	3.644	1	1	1	81.8	63.9	#DIV/0!	#DIV/0!	#DIV/0!		Peak Found	High	Peak Found	Peak Found	High	High	Peak Found	Peak Found	High	0.0001717	0.005023	2.76	18.33
	FALSE	High	[R].LQAALDNEAGGRPAMEPGNGSLDLGGDAAGR.[S]	1xOxidation [M15]	0.000143033	0.000525666	1	2	2	Q6IMY8	Q6IMY8 [38-68]		0	2996.41	100		100				309.9		#DIV/0!	#DIV/0!	#DIV/0!		High	High	Not Found	Not Found	Peak Found	Not Found	Not Found	Not Found	High	0.0001717	3.703e-06	5.3	33.2
	FALSE	High	[R].NFILDQTNVSAAAQR.[R]		0.000121498	0.000525666	1	2	4	Q6IMY8	Q6IMY8 [550-564]		0	1647.84	0.759	0.715	1.531	1	1	1	75.8	71.4	#DIV/0!	#DIV/0!	#DIV/0!		High	High	Peak Found	Peak Found	Peak Found	High	Peak Found	High	High	0.0001717	2.965e-06	4.27	36.65
	FALSE	High	[K].NGQDLGVAFK.[I]		0.0474723	0.000525666	1	2	1	Q6IMY8	Q6IMY8 [398-407]		0	1048.54	3.593	0.739	0.01				269.5	55.4	#DIV/0!	#DIV/0!	#DIV/0!		High	Peak Found	Peak Found	Peak Found	Not Found	Not Found	Not Found	Peak Found	High	0.0001717	0.01049	2.67	29.59
	FALSE	High	[K].SSGPTSLFAVTVAPPGAR.[Q]		0.000181051	0.000525666	1	2	7	Q6IMY8	Q6IMY8 [180-197]		0	1714.91	0.921	0.461	1.418	1	1	1	97	48.5	#DIV/0!	#DIV/0!	#DIV/0!		High	High	Peak Found	High	High	High	High	High	High	0.0001717	5.108e-06	4.34	43.68
	FALSE	High	[K].VSELKEELKK.[R]		0.15513	0.00840517	1	2	2	Q6IMY8	Q6IMY8 [13-22]		2	1202.7	0.01	0.488	1.77		1	1		59.9	#DIV/0!	#DIV/0!	#DIV/0!		Not Found	Not Found	Peak Found	Peak Found	High	High	Peak Found	Peak Found	High	0.002735	0.05599	2.68	17.93
	FALSE	High	[K].YNILGTNTIMDK.[M]	1xOxidation [M10]	0.00455966	0.000525666	1	2	3	Q6IMY8	Q6IMY8 [499-510]		0	1398.69	0.468	0.687	1.372	0.759666	1	1	53.1	77.9	#DIV/0!	#DIV/0!	#DIV/0!		High	High	Peak Found	High	Peak Found	Peak Found	Peak Found	Peak Found	High	0.0001717	0.0004204	2.98	34.22
High	Master Protein	A0A0G2JSK5	Integrin beta OS=Rattus norvegicus OX=10116 GN=Itgb1 PE=1 SV=1	0	38.514	14	10	64	10	88.3	192.31	10	cell communication;cell differentiation;cell growth;cell organization and biogenesis;cellular component movement;cellular homeostasis;metabolic process;regulation of biological process;response to stimulus;transport	cell surface;cytoplasm;endosome;membrane	metal ion binding;protein binding;receptor activity	Pf00362, Pf07965, Pf08725	24511	ENSRNOG00000010966.6	Itgb1	Basigin interactions; MET interacts with TNS proteins; Syndecan interactions; Molecules associated with elastic fibres; ECM proteoglycans; Laminin interactions; Localization of the PINCH-ILK-PARVIN complex to focal adhesions; Immunoregulatory interactions between a Lymphoid and a non-Lymphoid cell; Signal transduction by L1; MET activates PTK2 signaling; Integrin cell surface interactions; Fibron…	ECM-receptor interaction; Axon guidance; Focal adhesion; Rap1 signaling pathway; Pertussis; Regulation of actin cytoskeleton; Leishmaniasis; Small cell lung cancer; PI3K-Akt signaling pathway; Bacterial invasion of epithelial cells; Toxoplasmosis; Pathways in cancer; Platelet activation; Leukocyte transendothelial migration; Proteoglycans in cancer; Arrhythmogenic right ventricular cardiomyopathy…	0	0.823746	2.29902	1.15226	67.8	67.8	23.8	87.9	166.3	129.6	161.4	95.4	High	High	High	High	High	High	High	High
	Checked	Confidence	Annotated Sequence	Modifications	Qvality PEP	Qvality q-value	# Protein Groups	# Proteins	# PSMs	Master Protein Accessions	Positions in Master Proteins	Modifications in Master Proteins	# Missed Cleavages	Theo. MH+ [Da]	Abundance Ratio: (controle CARD445) / (remplissage)	Abundance Ratio: (LPS) / (remplissage)	Abundance Ratio: (NButGT) / (remplissage)	Abundance Ratio Adj. P-Value: (controle CARD445) / (remplissage)	Abundance Ratio Adj. P-Value: (LPS) / (remplissage)	Abundance Ratio Adj. P-Value: (NButGT) / (remplissage)	Abundances (Grouped): controle CARD445	Abundances (Grouped): LPS	#DIV/0!	#DIV/0!	#DIV/0!	Quan Info	Found in Sample: [S71] F71: Sample, 1, controle CARD445	Found in Sample: [S81] F81: Sample, 2, controle CARD445	Found in Sample: [S51] F51: Sample, 5, LPS	Found in Sample: [S52] F52: Sample, 6, LPS	Found in Sample: [S47] F47: Sample, 1, NButGT	Found in Sample: [S48] F48: Sample, 2, NButGT	Found in Sample: [S49] F49: Sample, 3, remplissage	Found in Sample: [S50] F50: Sample, 4, remplissage	Confidence (by Search Engine): Sequest HT	Percolator q-Value (by Search Engine): Sequest HT	Percolator PEP (by Search Engine): Sequest HT	XCorr (by Search Engine): Sequest HT	Top Apex RT [min]
	FALSE	High	[R].GEFFNELVGQQR.[I]		0.0094014	0.000525666	1	2	7	A0A0G2JSK5	A0A0G2JSK5 [229-240]		0	1423.7	0.1	0.242	1.15	0.336993	1	1	16	38.9	#DIV/0!	#DIV/0!	#DIV/0!		High	High	High	High	High	High	Peak Found	High	High	0.0001717	0.001125	3.24	41.13
	FALSE	High	[R].IGFGSFVEK.[T]		0.0706143	0.00156237	1	2	11	A0A0G2JSK5	A0A0G2JSK5 [182-190]		0	983.52	0.592	0.366	1.008	1	1	1	79.9	49.4	#DIV/0!	#DIV/0!	#DIV/0!		High	High	High	High	High	High	High	High	High	0.0004977	0.01829	2.13	37.27
	FALSE	High	[K].LRPEDITQIQPQQLLLK.[L]		0.000487795	0.000525666	1	2	13	A0A0G2JSK5	A0A0G2JSK5 [106-122]		0	2033.18	0.541	0.29	0.918	1	1	1	78.7	42.2	#DIV/0!	#DIV/0!	#DIV/0!		High	High	High	High	High	High	High	High	High	0.0001717	1.97e-05	4.69	45.24
	FALSE	High	[K].LSENNIQTIFAVTEEFQPVYK.[E]		7.49191e-05	0.000525666	1	2	10	A0A0G2JSK5	A0A0G2JSK5 [326-346]		0	2470.25	0.01	0.539	1.561		1	1		69.5	#DIV/0!	#DIV/0!	#DIV/0!		Not Found	Not Found	High	High	High	High	High	High	High	0.0001717	1.525e-06	4.81	51.15
	FALSE	High	[K].NVLSLTDR.[G]		0.154294	0.00840517	1	2	3	A0A0G2JSK5	A0A0G2JSK5 [221-228]		0	917.505	0.139	0.32	1.289	0.318979	1	1	20.2	46.5	#DIV/0!	#DIV/0!	#DIV/0!		High	Peak Found	Peak Found	Peak Found	Peak Found	Peak Found	High	High	High	0.002606	0.05567	2.33	29.76
[truncated: 2,570 more rows]
