# Supplementary material for: An O-GlcNAcylomic Approach Reveals ACLY as a Potential Target in Sepsis in the Young Rat
Source: Int J Mol Sci. 2021 Aug 26;22(17):9236. doi: 10.3390/ijms22179236 (PMC8430499; doi:10.3390/ijms22179236)
Supplement: Supplementary file 1 [file ijms-22-09236-s001.zip › ijms-1329913-Supplementary files-final/Supplementary files/Table S6/Table S6_Lane_F_full_100_50_kDa.xlsx]

## Sheet: Proteins
Protein FDR Confidence: Combined	Master	Accession	Description	Exp. q-value: Combined	Sum PEP Score	Coverage [%]	# Peptides	# PSMs	# Unique Peptides	MW [kDa]	Score Sequest HT: Sequest HT	# Peptides (by Search Engine): Sequest HT	Biological Process	Cellular Component	Molecular Function	Pfam IDs	Entrez Gene ID	Ensembl Gene ID	Gene Symbol	Reactome Pathways	KEGG Pathways	# Razor Peptides	Abundance Ratio: (LPS) / (controle CARD445)	Abundance Ratio: (remplissage) / (LPS)	Abundance Ratio: (NButGT) / (remplissage)	Abundances (by Bio. Rep.): controle CARD445,1	Abundances (by Bio. Rep.): controle CARD445,2	Abundances (by Bio. Rep.): LPS,5	Abundances (by Bio. Rep.): LPS,6	Abundances (by Bio. Rep.): NButGT,1	Abundances (by Bio. Rep.): NButGT,2	Abundances (by Bio. Rep.): remplissage,3	Abundances (by Bio. Rep.): remplissage,4	Found in Sample: [S72] F72: Sample, 1, controle CARD445	Found in Sample: [S82] F82: Sample, 2, controle CARD445	Found in Sample: [S45] F45: Sample, 5, LPS	Found in Sample: [S46] F46: Sample, 6, LPS	Found in Sample: [S41] F41: Sample, 1, NButGT	Found in Sample: [S42] F42: Sample, 2, NButGT	Found in Sample: [S43] F43: Sample, 3, remplissage	Found in Sample: [S44] F44: Sample, 4, remplissage	Modifications
High	Master Protein	P06761	Endoplasmic reticulum chaperone BiP OS=Rattus norvegicus OX=10116 GN=Hspa5 PE=1 SV=1	0	210.191	52	35	172	33	72.3	590.96	35	cell communication;cell death;cell differentiation;cell organization and biogenesis;metabolic process;regulation of biological process;response to stimulus;transport	cell surface;cytoplasm;endoplasmic reticulum;membrane;mitochondrion;nucleus;organelle lumen	catalytic activity;nucleotide binding;protein binding	Pf00012, Pf01968, Pf06723	25617	ENSRNOG00000018294.6	Hspa5		Prion diseases; Antigen processing and presentation; Protein processing in endoplasmic reticulum; Protein export; Thyroid hormone synthesis	2	16.7182	0.0608063	3.30707	15.4	20.8	558.5	46.7	43.1	78.6	32.1	4.7	High	High	High	High	High	High	High	High
	Checked	Confidence	Annotated Sequence	Modifications	Qvality PEP	Qvality q-value	# Protein Groups	# Proteins	# PSMs	Master Protein Accessions	Positions in Master Proteins	Modifications in Master Proteins	# Missed Cleavages	Theo. MH+ [Da]	Abundances (Grouped): NButGT	Abundances (Grouped): remplissage	Abundances (Grouped): LPS	Abundances (Grouped): controle CARD445	Abundances (Grouped) CV [%]: NButGT	Abundances (Grouped) CV [%]: remplissage	Abundances (Grouped) CV [%]: LPS	Abundances (Grouped) CV [%]: controle CARD445	#DIV/0!	#DIV/0!	#DIV/0!	Found in Sample: [S46] F46: Sample, 6, LPS	Found in Sample: [S72] F72: Sample, 1, controle CARD445	Found in Sample: [S44] F44: Sample, 4, remplissage	Found in Sample: [S45] F45: Sample, 5, LPS	Quan Info	Found in Sample: [S41] F41: Sample, 1, NButGT	Found in Sample: [S42] F42: Sample, 2, NButGT	Found in Sample: [S43] F43: Sample, 3, remplissage			XCorr (by Search Engine): Sequest HT	Top Apex RT [min]	Found in Sample: [S82] F82: Sample, 2, controle CARD445	Confidence (by Search Engine): Sequest HT	Percolator q-Value (by Search Engine): Sequest HT	Percolator PEP (by Search Engine): Sequest HT
	FALSE	High	[R].AKFEELNMDLFR.[S]		0.00766812	0.0003985	1	1	1	P06761	P06761 [325-336]		1	1512.75	73.4		326.6		60.46		135.62		#DIV/0!	#DIV/0!	#DIV/0!	Peak Found	Not Found	Not Found	High		Peak Found	Peak Found	Not Found			3.76	42.83	Not Found	High	0.0001638	0.001312
	FALSE	High	[R].AKFEELNMDLFR.[S]	1xOxidation [M8]	0.0105118	0.0003985	1	1	3	P06761	P06761 [325-336]		1	1528.75		45.7	157.3	197		39.24		1.3	#DIV/0!	#DIV/0!	#DIV/0!	Not Found	High	Peak Found	Peak Found		Not Found	Not Found	Peak Found			2.58	36.3	High	High	0.0001638	0.001977
	FALSE	High	[K].DAGTIAGLNVMR.[I]		0.0017236	0.0003985	1	1	1	P06761	P06761 [186-197]		0	1217.63	87.1		312.9				136.49		#DIV/0!	#DIV/0!	#DIV/0!	Peak Found	Not Found	Not Found	High		Not Found	Peak Found	Not Found			3.67	38.08	Not Found	High	0.0001638	0.0001912
	FALSE	High	[K].DAGTIAGLNVMR.[I]	1xOxidation [M11]	0.0372114	0.00156818	1	1	2	P06761	P06761 [186-197]		0	1233.63	96.3	20.7	283.1		21.09	122.06	92.93		#DIV/0!	#DIV/0!	#DIV/0!	Peak Found	Not Found	Peak Found	High		Peak Found	High	Peak Found			2.56	31.77	Not Found	High	0.0005894	0.0102
	FALSE	High	[K].DNHLLGTFDLTGIPPAPR.[G]		6.44762e-06	0.0003985	1	1	12	P06761	P06761 [475-492]		0	1934.01	84.4	19.1	285.3	11.1	51.15	52.44	125.11	12.11	#DIV/0!	#DIV/0!	#DIV/0!	High	High	Peak Found	High		High	High	Peak Found			4.75	46.8	Peak Found	High	0.0001638	1.402e-07
	FALSE	High	[K].EFFNGKEPSR.[G]		0.0685406	0.00258546	1	1	3	P06761	P06761 [377-386]		1	1210.59	70	21.4	192.8	115.8	78.41		127.48	2.96	#DIV/0!	#DIV/0!	#DIV/0!	Peak Found	High	Not Found	High		Peak Found	Peak Found	Peak Found			2.35	22.7	Peak Found	High	0.0009633	0.02296
	FALSE	High	[K].ELEEIVQPIISK.[L]		0.00338414	0.0003985	1	1	7	P06761	P06761 [622-633]		0	1397.79	72.8	32	276.6	18.6	65.75		125.47	14.01	#DIV/0!	#DIV/0!	#DIV/0!	High	High	Not Found	High		High	High	Peak Found			3.3	40.41	Peak Found	High	0.0001638	0.0004538
	FALSE	High	[K].ETAEAYLGK.[K]		0.0318769	0.00156818	1	1	1	P06761	P06761 [155-163]		0	981.489	110.3		289.7				134.18		#DIV/0!	#DIV/0!	#DIV/0!	Peak Found	Not Found	Not Found	High		Not Found	Peak Found	Not Found			2.53	24.81	Not Found	High	0.0005894	0.008396
	FALSE	High	[K].FEELNMDLFR.[S]		0.0235121	0.00138506	1	1	1	P06761	P06761 [327-336]		0	1313.62			400				121.14		#DIV/0!	#DIV/0!	#DIV/0!	Peak Found	Not Found	Not Found	High		Not Found	Not Found	Not Found			2.72	48.16	Not Found	High	0.0005287	0.00562
	FALSE	High	[K].FEELNMDLFR.[S]	1xOxidation [M6]	0.117605	0.0064406	1	1	1	P06761	P06761 [327-336]		0	1329.61	59.5		299	41.4	14.89			13.09	#DIV/0!	#DIV/0!	#DIV/0!	Not Found	Peak Found	Not Found	High		Peak Found	Peak Found	Not Found			2.69	41.11	Peak Found	High	0.002479	0.04743
	FALSE	High	[K].KKELEEIVQPIISK.[L]		7.24278e-05	0.0003985	1	1	2	P06761	P06761 [620-633]		2	1653.98	53.8		289.9	56.3	44.13		130.21		#DIV/0!	#DIV/0!	#DIV/0!	Peak Found	Peak Found	Not Found	High		Peak Found	Peak Found	Not Found			4.33	32.08	Not Found	High	0.0001638	3.204e-06
	FALSE	High	[K].KSDIDEIVLVGGSTR.[I]		3.58618e-05	0.0003985	1	1	5	P06761	P06761 [353-367]		1	1588.85	90.3	8.3	279.8	21.6	42.59	126.91	127.77	11.49	#DIV/0!	#DIV/0!	#DIV/0!	Peak Found	Peak Found	Peak Found	High		High	High	Peak Found			4.93	34.62	Peak Found	High	0.0001638	1.289e-06
	FALSE	High	[K].KSQIFSTASDNQPTVTIK.[V]		0.000708752	0.0003985	1	1	2	P06761	P06761 [447-464]		1	1965.03	15.4		368.8	15.8					#DIV/0!	#DIV/0!	#DIV/0!	Not Found	Not Found	Not Found	High		Peak Found	Not Found	Not Found			4.67	29.77	Peak Found	High	0.0001638	6.082e-05
	FALSE	High	[K].KTKPYIQVDIGGGQTK.[T]		0.0540673	0.00182955	1	1	1	P06761	P06761 [123-138]		1	1732.96	70.7	26.5	302.8		30.31		124.39		#DIV/0!	#DIV/0!	#DIV/0!	Peak Found	Not Found	Peak Found	High		Peak Found	Peak Found	Not Found			4.36	24.78	Not Found	High	0.0006849	0.01668
	FALSE	High	[K].KVTHAVVTVPAYFNDAQR.[Q]		0.00056851	0.0003985	1	1	1	P06761	P06761 [164-181]		1	2016.07	69.9	62.1	225	43.1	44.83		125.73	44.25	#DIV/0!	#DIV/0!	#DIV/0!	Peak Found	Peak Found	Not Found	High		Peak Found	Peak Found	Peak Found			4.44	30.5	Peak Found	High	0.0001638	4.544e-05
	FALSE	High	[R].IEIESFFEGEDFSETLTR.[A]		6.09654e-05	0.0003985	1	1	2	P06761	P06761 [307-324]		0	2149	66.3	38.4	295.3		69.72	86.66	122.4		#DIV/0!	#DIV/0!	#DIV/0!	Peak Found	Not Found	Peak Found	High		Peak Found	High	Peak Found			4.14	50.52	Not Found	High	0.0001638	2.563e-06
	FALSE	High	[K].IEWLESHQDADIEDFK.[A]		6.90169e-05	0.0003985	1	1	2	P06761	P06761 [602-617]		0	1974.91	123.4		276.6				133.08		#DIV/0!	#DIV/0!	#DIV/0!	Peak Found	Not Found	Not Found	High		Not Found	Peak Found	Not Found			4.56	40.81	Not Found	High	0.0001638	2.985e-06
	FALSE	High	[R].IINEPTAAAIAYGLDK.[GKR]		3.46471e-05	0.0003985	3	8	16	A0A0G2JUT0; P63018; P06761	A0A0G2JUT0 [141-156]; P63018 [172-187]; P06761 [198-213]		0	1659.9	149.2	45.8	189	16	24.44	101.74	62.77	36.15	#DIV/0!	#DIV/0!	#DIV/0!	High	High	High	High	Shared	High	High	High			3.9	42.17	High	High	0.0001638	1.237e-06
	FALSE	High	[R].IINEPTAAAIAYGLDKR.[E]		3.23399e-05	0.0003985	1	1	15	P06761	P06761 [198-214]		1	1816	110.7	23.3	249	17	79.95	95.06	113.26	59.35	#DIV/0!	#DIV/0!	#DIV/0!	High	High	High	High		High	High	High			4.02	38.35	High	High	0.0001638	1.13e-06
	FALSE	High	[R].LTPEEIER.[M]		0.0877413	0.00309997	1	1	6	P06761	P06761 [533-540]		0	986.515	86.2	23.9	249.3	40.6	39.6	90.77	123.45	29.44	#DIV/0!	#DIV/0!	#DIV/0!	Peak Found	High	Peak Found	High		Peak Found	High	Peak Found			2.25	24.98	High	High	0.001152	0.03191
	FALSE	High	[R].ITPSYVAFTPEGER.[L]		0.000353387	0.0003985	1	1	7	P06761	P06761 [61-74]		0	1566.78	74	18.5	273.3	34.2	55.45	85.55	125.24	12.74	#DIV/0!	#DIV/0!	#DIV/0!	High	High	Peak Found	High		Peak Found	High	Peak Found			3.92	36.52	High	High	0.0001638	2.469e-05
	FALSE	High	[K].LYGSGGPPPTGEEDTSEKDEL.[-]		4.78997e-05	0.0003985	1	1	6	P06761	P06761 [634-654]		1	2177.97	62.5		293.4	44.1	69.84		136.51	2.49	#DIV/0!	#DIV/0!	#DIV/0!	Peak Found	High	Not Found	High		Peak Found	Peak Found	Not Found			4.02	31.53	High	High	0.0001638	1.878e-06
	FALSE	High	[K].MKETAEAYLGK.[K]		0.00968206	0.0003985	1	1	1	P06761	P06761 [153-163]		1	1240.62	138.5		261.5		14.14		134.54		#DIV/0!	#DIV/0!	#DIV/0!	Peak Found	Not Found	Not Found	High		Peak Found	Peak Found	Not Found			3.33	23.51	Not Found	High	0.0001638	0.001774
	FALSE	High	[K].MKETAEAYLGK.[K]	1xOxidation [M1]	0.000853659	0.0003985	1	1	7	P06761	P06761 [153-163]		1	1256.62	100.5	22.8	257.8	18.9	32.38	129.04	106.38	18.61	#DIV/0!	#DIV/0!	#DIV/0!	High	High	Peak Found	High		Peak Found	High	Peak Found			3.95	21.45	High	High	0.0001638	7.732e-05
	FALSE	High	[K].MKETAEAYLGKK.[V]		0.0177914	0.000721289	1	1	1	P06761	P06761 [153-164]		2	1368.72		7.2	380.4	12.3				36.13	#DIV/0!	#DIV/0!	#DIV/0!	Not Found	Peak Found	Peak Found	High		Not Found	Not Found	Not Found			2.96	19.65	Peak Found	High	0.0002827	0.0039
	FALSE	High	[K].MKETAEAYLGKK.[V]	1xOxidation [M1]	0.146137	0.00930274	1	1	1	P06761	P06761 [153-164]		2	1384.71			227.5	172.5				42.34	#DIV/0!	#DIV/0!	#DIV/0!	Not Found	Peak Found	Not Found	Peak Found		Not Found	Not Found	Not Found			2.54	17.95	High	High	0.003796	0.06356
	FALSE	High	[R].MVNDAEKFAEEDKK.[L]	1xOxidation [M1]	0.0194383	0.000721289	1	1	1	P06761	P06761 [541-554]		2	1669.77			126.7	273.3			108.81	8.39	#DIV/0!	#DIV/0!	#DIV/0!	Peak Found	High	Not Found	Peak Found		Not Found	Not Found	Not Found			2.18	19.63	Peak Found	High	0.0002827	0.004388
	FALSE	High	[R].NELESYAYSLK.[N]		0.00219336	0.0003985	1	1	8	P06761	P06761 [563-573]		0	1316.64	78.4	9.5	294.6	17.6	40.24	125.51	123.11	15.65	#DIV/0!	#DIV/0!	#DIV/0!	High	High	Peak Found	High		High	High	Peak Found			3.43	36.87	High	High	0.0001638	0.0002611
	FALSE	High	[K].NGRVEIIANDQGNR.[I]		0.00282967	0.0003985	1	1	2	P06761	P06761 [47-60]		1	1555.79	264.6			135.4				36.95	#DIV/0!	#DIV/0!	#DIV/0!	Not Found	High	Not Found	Not Found		Peak Found	Not Found	Not Found			3.1	20.89	High	High	0.0001638	0.0003627
	FALSE	High	[K].NQLTSNPENTVFDAK.[R]		1.92873e-05	0.0003985	1	1	7	P06761	P06761 [82-96]		0	1677.81	79.6	19.3	272.7	28.3	33.25	100.22	122.14	7.43	#DIV/0!	#DIV/0!	#DIV/0!	High	High	High	High		High	Peak Found	Peak Found			3.61	32.4	High	High	0.0001638	5.778e-07
	FALSE	High	[K].NQLTSNPENTVFDAKR.[L]		0.00131757	0.0003985	1	1	2	P06761	P06761 [82-97]		1	1833.91			190.8	209.2				10.15	#DIV/0!	#DIV/0!	#DIV/0!	Not Found	High	Not Found	Peak Found		Not Found	Not Found	Not Found			3.34	28.49	High	High	0.0001638	0.0001344
	FALSE	High	[K].SDIDEIVLVGGSTR.[I]		0.000564606	0.0003985	1	1	4	P06761	P06761 [354-367]		0	1460.76	93.6	15.9	269.1	21.3	37.38	113.76	116.77	25.64	#DIV/0!	#DIV/0!	#DIV/0!	Peak Found	High	Peak Found	High		Peak Found	High	Peak Found			3.68	40.82	High	High	0.0001638	4.518e-05
	FALSE	High	[K].SQIFSTASDNQPTVTIK.[V]		1.119e-05	0.0003985	1	1	10	P06761	P06761 [448-464]		0	1836.93	79.8	15.5	275.9	28.8	34.24	108.8	121.38	19.28	#DIV/0!	#DIV/0!	#DIV/0!	High	High	High	High		High	High	High			4.56	34.45	High	High	0.0001638	2.866e-07
	FALSE	High	[K].TFAPEEISAMVLTK.[M]		0.000895838	0.0003985	1	1	2	P06761	P06761 [139-152]		0	1536.8	67.8		332.2				136.07		#DIV/0!	#DIV/0!	#DIV/0!	Peak Found	Not Found	Not Found	High		Not Found	Peak Found	Not Found			3.36	47.81	Not Found	High	0.0001638	8.226e-05
	FALSE	High	[K].TFAPEEISAMVLTK.[M]	1xOxidation [M10]	0.000689486	0.0003985	1	1	4	P06761	P06761 [139-152]		0	1552.79	101.5	34.6	185.5	78.4	27.49	52.76	121.27	26.2	#DIV/0!	#DIV/0!	#DIV/0!	Peak Found	High	Peak Found	High		Peak Found	Peak Found	Peak Found			3.21	41.45	High	High	0.0001638	5.846e-05
	FALSE	High	[K].TKPYIQVDIGGGQTK.[T]		8.90618e-05	0.0003985	1	1	5	P06761	P06761 [124-138]		0	1604.86	88.6	7.5	273.7	30.3	44.01	125.86	127.64	5.77	#DIV/0!	#DIV/0!	#DIV/0!	High	Peak Found	Peak Found	High		High	High	Peak Found			3.94	28.46	Peak Found	High	0.0001638	4.172e-06
	FALSE	High	[R].TWNDPSVQQDIK.[F]		0.00171177	0.0003985	1	1	1	P06761	P06761 [102-113]		0	1430.69	64.7	15.3	320						#DIV/0!	#DIV/0!	#DIV/0!	Not Found	Not Found	Not Found	High		Not Found	Peak Found	Peak Found			3.53	30.12	Not Found	High	0.0001638	0.0001889
	FALSE	High	[KR].VEIIANDQGNR.[TI]		0.00290866	0.0003985	4	9	8	A0A0G2JUT0; P63018; P0DMW0; P06761	A0A0G2JUT0 [27-37]; P63018 [26-36]; P0DMW0 [26-36]; P06761 [50-60]		0	1228.63	122.7	18.5	210.6	48.2	15.14	126.11	103.32	44.64	#DIV/0!	#DIV/0!	#DIV/0!	High	High	Peak Found	High	Shared	High	High	High			3.09	23.39	High	High	0.0001638	0.000374
	FALSE	High	[K].VLEDSDLKKSDIDEIVLVGGSTR.[I]		0.00081909	0.0003985	1	1	1	P06761	P06761 [345-367]		2	2488.31				400					#DIV/0!	#DIV/0!	#DIV/0!	Not Found	Not Found	Not Found	Not Found		Not Found	Not Found	Not Found			5.07	38.63	High	High	0.0001638	7.284e-05
	FALSE	High	[K].VTHAVVTVPAYFNDAQR.[Q]		0.000293391	0.0003985	1	1	8	P06761	P06761 [165-181]		0	1887.97	83.1	16.3	265.7	34.9	46.8	92.18	126.27	14.56	#DIV/0!	#DIV/0!	#DIV/0!	High	High	Peak Found	High		High	High	High			4.05	34.5	Peak Found	High	0.0001638	1.948e-05
	FALSE	High	[K].VYEGERPLTK.[D]		0.00566827	0.0003985	1	1	2	P06761	P06761 [465-474]		0	1191.64	101	10.1	288.9		38.63	130.25	122.64		#DIV/0!	#DIV/0!	#DIV/0!	Peak Found	Not Found	Peak Found	High		Peak Found	Peak Found	High			2.93	18.87	Not Found	High	0.0001638	0.0008876
High	Master Protein	Q9ER34	Aconitate hydratase, mitochondrial OS=Rattus norvegicus OX=10116 GN=Aco2 PE=1 SV=2	0	167.427	39	27	232	27	85.4	777.67	27	metabolic process;response to stimulus	mitochondrion	catalytic activity;metal ion binding;protein binding	Pf00330, Pf00694	79250	ENSRNOG00000024128.6	Aco2	Citric acid cycle (TCA cycle)	2-Oxocarboxylic acid metabolism; Citrate cycle (TCA cycle); Biosynthesis of amino acids; Metabolic pathways; Glyoxylate and dicarboxylate metabolism; Carbon metabolism	0	0.858817	1.04229	2.15838	67.3	103.4	94.3	52.3	208.5	121.3	141.2	11.6	High	High	High	High	High	High	High	High
	Checked	Confidence	Annotated Sequence	Modifications	Qvality PEP	Qvality q-value	# Protein Groups	# Proteins	# PSMs	Master Protein Accessions	Positions in Master Proteins	Modifications in Master Proteins	# Missed Cleavages	Theo. MH+ [Da]	Abundances (Grouped): NButGT	Abundances (Grouped): remplissage	Abundances (Grouped): LPS	Abundances (Grouped): controle CARD445	Abundances (Grouped) CV [%]: NButGT	Abundances (Grouped) CV [%]: remplissage	Abundances (Grouped) CV [%]: LPS	Abundances (Grouped) CV [%]: controle CARD445	#DIV/0!	#DIV/0!	#DIV/0!	Found in Sample: [S46] F46: Sample, 6, LPS	Found in Sample: [S72] F72: Sample, 1, controle CARD445	Found in Sample: [S44] F44: Sample, 4, remplissage	Found in Sample: [S45] F45: Sample, 5, LPS	Quan Info	Found in Sample: [S41] F41: Sample, 1, NButGT	Found in Sample: [S42] F42: Sample, 2, NButGT	Found in Sample: [S43] F43: Sample, 3, remplissage			XCorr (by Search Engine): Sequest HT	Top Apex RT [min]	Found in Sample: [S82] F82: Sample, 2, controle CARD445	Confidence (by Search Engine): Sequest HT	Percolator q-Value (by Search Engine): Sequest HT	Percolator PEP (by Search Engine): Sequest HT
	FALSE	High	[R].ADIANLAEEFK.[D]		0.00324726	0.0003985	1	1	5	Q9ER34	Q9ER34 [313-323]		0	1220.62	256.2	36.6	80.5	26.7	37.25	94.72	16.81	37.36	#DIV/0!	#DIV/0!	#DIV/0!	High	Peak Found	Peak Found	High		High	High	High			3.78	41.79	Peak Found	High	0.0001638	0.0004325
	FALSE	High	[R].AKDINQEVYNFLATAGAK.[Y]		5.65148e-05	0.0003985	1	1	8	Q9ER34	Q9ER34 [143-160]		1	1953.01	240	51.4	98.2	10.4	28.78	53.52	47.32	13.74	#DIV/0!	#DIV/0!	#DIV/0!	High	High	Peak Found	High		High	High	High			4.04	46.68	High	High	0.0001638	2.324e-06
	FALSE	High	[R].DGYAQILR.[D]		0.0114906	0.0003985	1	1	14	Q9ER34	Q9ER34 [430-437]		0	935.495	167.9	39.9	69.9	122.3	40.55	91.95	26.88	27.72	#DIV/0!	#DIV/0!	#DIV/0!	High	High	High	High		High	High	Peak Found			2.01	31.92	High	High	0.0001638	0.002211
	FALSE	High	[K].DINQEVYNFLATAGAK.[Y]		0.000108764	0.0003985	1	1	15	Q9ER34	Q9ER34 [145-160]		0	1753.88	218.4	69.5	103.3	8.8	65.55	64.78	28.48	109.04	#DIV/0!	#DIV/0!	#DIV/0!	High	High	High	High		High	High	High			4.64	51.19	High	High	0.0001638	5.402e-06
	FALSE	High	[K].EGWPLDIR.[V]		0.0406002	0.00156818	1	1	4	Q9ER34	Q9ER34 [371-378]		0	985.51	164.5	45.3	49.9	140.3	10.83		39.91	40.54	#DIV/0!	#DIV/0!	#DIV/0!	Peak Found	High	Not Found	Peak Found		High	High	Peak Found			2.01	41.5	High	High	0.0005894	0.01149
	FALSE	High	[K].FKLEAPDADELPR.[S]		0.000172586	0.0003985	1	1	13	Q9ER34	Q9ER34 [522-534]		1	1500.77	196.4	19.4	85.6	98.6	43.31	127.55	18.57	43.94	#DIV/0!	#DIV/0!	#DIV/0!	High	High	Peak Found	High		High	High	High			2.95	35.44	High	High	0.0001638	9.817e-06
	FALSE	High	[K].FNPETDFLTGK.[D]		0.00136374	0.0003985	1	1	17	Q9ER34	Q9ER34 [507-517]		0	1268.62	173.3	32.9	79.3	114.6	45.72	99.1	15.22	22.84	#DIV/0!	#DIV/0!	#DIV/0!	High	High	High	Peak Found		High	High	High			3.41	39.57	High	High	0.0001638	0.0001405
	FALSE	High	[K].FNPETDFLTGKDGK.[K]		0.00167676	0.0003985	1	1	2	Q9ER34	Q9ER34 [507-520]		1	1568.76	27.5	26.8		345.7				51.9	#DIV/0!	#DIV/0!	#DIV/0!	Not Found	High	Not Found	Not Found		Peak Found	Not Found	Peak Found			3.54	33.92	High	High	0.0001638	0.0001833
	FALSE	High	[K].GEKNTIVTSYNR.[N]		0.0100196	0.0003985	1	1	2	Q9ER34	Q9ER34 [463-474]		1	1381.71				400				44.92	#DIV/0!	#DIV/0!	#DIV/0!	Not Found	High	Not Found	Not Found		Not Found	Not Found	Not Found			2.8	19.98	High	High	0.0001638	0.001858
	FALSE	High	[R].GHLDNISNNLLIGAINIENGK.[A]		0.00127296	0.0003985	1	1	1	Q9ER34	Q9ER34 [608-628]		0	2219.18	213.8		74.6	111.6	24.6		48.52	10.42	#DIV/0!	#DIV/0!	#DIV/0!	Peak Found	Peak Found	Not Found	High		Peak Found	Peak Found	Not Found			5.41	46.92	Peak Found	High	0.0001638	0.0001291
	FALSE	High	[K].KQGLLPLTFADPSDYNK.[I]		0.000966367	0.0003985	1	1	1	Q9ER34	Q9ER34 [701-717]		1	1906.99	235.7	46.2	118.1		26.39	93.87			#DIV/0!	#DIV/0!	#DIV/0!	Not Found	Not Found	Peak Found	Peak Found		High	Peak Found	Peak Found			3.06	42.26	Not Found	High	0.0001638	9.021e-05
	FALSE	High	[K].LEAPDADELPR.[S]		0.00233358	0.0003985	1	1	11	Q9ER34	Q9ER34 [524-534]		0	1225.61	184.3	78.3	94.2	43.2	38.82	66.92	42.98	11.59	#DIV/0!	#DIV/0!	#DIV/0!	High	High	High	High		High	High	High			2.52	31.23	High	High	0.0001638	0.000283
	FALSE	High	[K].IHPVDKLTIQGLK.[D]		0.00543929	0.0003985	1	1	2	Q9ER34	Q9ER34 [718-730]		1	1461.88				400				39.46	#DIV/0!	#DIV/0!	#DIV/0!	Not Found	High	Not Found	Not Found		Not Found	Not Found	Not Found			3.09	28.79	High	High	0.0001638	0.0008407
	FALSE	High	[R].LNRPLTLSEK.[I]		0.00189805	0.0003985	1	1	9	Q9ER34	Q9ER34 [59-68]		0	1170.68	228.4	18.2	79.6	73.9	43.55	129.51	56.17	29.71	#DIV/0!	#DIV/0!	#DIV/0!	High	High	Peak Found	High		High	High	High			3.47	22.44	High	High	0.0001638	0.0002165
	FALSE	High	[R].LQLLEPFDK.[W]		0.0278505	0.00138506	1	1	1	Q9ER34	Q9ER34 [565-573]		0	1102.61	272.1	5.7	96.7	25.5	40.58		36.87	16.2	#DIV/0!	#DIV/0!	#DIV/0!	Peak Found	Peak Found	Peak Found	Peak Found		High	Peak Found	Not Found			2.42	42.49	Peak Found	High	0.0005287	0.006982
	FALSE	High	[K].IVYGHLDDPANQEIER.[G]		1.99805e-06	0.0003985	1	1	21	Q9ER34	Q9ER34 [69-84]		0	1868.91	191.2	19.5	67	122.3	45	118.17	55.71	36.58	#DIV/0!	#DIV/0!	#DIV/0!	High	High	High	High		High	High	High			4.26	30.1	High	High	0.0001638	3.098e-08
	FALSE	High	[R].NAVTQEFGPVPDTAR.[Y]		8.91386e-06	0.0003985	1	1	23	Q9ER34	Q9ER34 [634-648]		0	1601.79	171.9	34.5	70.8	122.8	40.49	94.42	25.9	27.19	#DIV/0!	#DIV/0!	#DIV/0!	High	High	High	High		High	High	High			4.16	33.53	High	High	0.0001638	2.13e-07
	FALSE	High	[R].NDANPETHAFVTSPEIVTALAIAGTLK.[F]		7.9352e-07	0.0003985	1	1	3	Q9ER34	Q9ER34 [480-506]		0	2780.45	79.4	206.6	101.4	12.7	109.48	139.62	131.67		#DIV/0!	#DIV/0!	#DIV/0!	Peak Found	High	High	Peak Found		High	Peak Found	Peak Found			5.93	50.66	Not Found	High	0.0001638	9.422e-09
	FALSE	High	[K].NTIVTSYNR.[N]		0.10298	0.00493426	1	1	2	Q9ER34	Q9ER34 [466-474]		0	1067.55	145.6	33.2	87.2	133.9	17.59	108.78	17.49	28.18	#DIV/0!	#DIV/0!	#DIV/0!	Peak Found	High	Peak Found	Peak Found		Peak Found	Peak Found	Peak Found			2.51	22.59	High	High	0.001927	0.03947
	FALSE	High	[K].QGLLPLTFADPSDYNK.[I]		3.56155e-05	0.0003985	1	1	7	Q9ER34	Q9ER34 [702-717]		0	1778.9	206.8	41	89.3	62.9	61.52	79.81	42.58	9.22	#DIV/0!	#DIV/0!	#DIV/0!	Peak Found	High	Peak Found	High		High	High	Peak Found			4.06	48.82	Peak Found	High	0.0001638	1.279e-06
	FALSE	High	[R].SDFDPGQDTYQHPPK.[D]		4.95789e-05	0.0003985	1	1	10	Q9ER34	Q9ER34 [535-549]		0	1731.76	228.5	30.8	81.7	59	44.27	109.86	38.15	38.72	#DIV/0!	#DIV/0!	#DIV/0!	High	High	Peak Found	High		High	High	High			3.34	24.98	High	High	0.0001638	1.965e-06
	FALSE	High	[R].SDFDPGQDTYQHPPKDSSGQR.[V]		0.000336745	0.0003985	1	1	3	Q9ER34	Q9ER34 [535-555]		1	2362.03	30.8			369.2	60.59			4.89	#DIV/0!	#DIV/0!	#DIV/0!	Not Found	High	Not Found	Not Found		High	Peak Found	Not Found			3.92	22.56	High	High	0.0001638	2.314e-05
	FALSE	High	[K].SQFTITPGSEQIR.[A]		0.000283455	0.0003985	1	1	18	Q9ER34	Q9ER34 [412-424]		0	1463.75	181.9	30	75.6	112.5	40.29	105.85	24.5	32.98	#DIV/0!	#DIV/0!	#DIV/0!	High	High	High	High		High	High	High			3.12	32.57	High	High	0.0001638	1.862e-05
	FALSE	High	[K].VAGILTVK.[G]		0.0736493	0.00258546	1	1	7	Q9ER34	Q9ER34 [251-258]		0	800.524	197.3	46.6	84.5	71.7	37.23	100.75	0.19	33.21	#DIV/0!	#DIV/0!	#DIV/0!	High	High	Peak Found	Peak Found		High	High	High			2.14	28.28	High	High	0.0009633	0.02527
	FALSE	High	[R].VAMQDATAQMAMLQFISSGLPK.[V]	2xOxidation [M3; M10]	0.000240247	0.0003985	1	1	1	Q9ER34	Q9ER34 [96-117]		0	2370.15	400				32.57				#DIV/0!	#DIV/0!	#DIV/0!	Not Found	Not Found	Not Found	Not Found		High	Peak Found	Not Found			4.17	50.66	Not Found	High	0.0001638	1.503e-05
	FALSE	High	[R].VAMQDATAQMAMLQFISSGLPK.[V]	3xOxidation [M3; M10; M12]	1.00218e-05	0.0003985	1	1	8	Q9ER34	Q9ER34 [96-117]		0	2386.15	142.6	40.9	56.3	160.2	57.45	48.23	50.61	42.76	#DIV/0!	#DIV/0!	#DIV/0!	High	High	Peak Found	High		Peak Found	High	Peak Found			4.26	43.64	High	High	0.0001638	2.481e-07
	FALSE	High	[K].VAMSHFEPSEYIR.[Y]		0.0621115	0.00209837	1	1	2	Q9ER34	Q9ER34 [32-44]		0	1565.74	207.9		170	22.1	43.76			13.55	#DIV/0!	#DIV/0!	#DIV/0!	Not Found	Peak Found	Not Found	Peak Found		High	Peak Found	Not Found			3.66	34.08	Peak Found	High	0.0007842	0.02017
	FALSE	High	[K].VAMSHFEPSEYIR.[Y]	1xOxidation [M3]	0.000178636	0.0003985	1	1	13	Q9ER34	Q9ER34 [32-44]		0	1581.74	188.5	16.9	64.7	130	52.51	125.91	50.03	34.15	#DIV/0!	#DIV/0!	#DIV/0!	High	High	Peak Found	High		High	High	High			4.15	29.9	High	High	0.0001638	1.026e-05
	FALSE	High	[R].WVVIGDENYGEGSSR.[E]		0.000156713	0.0003985	1	1	9	Q9ER34	Q9ER34 [657-671]		0	1667.77	182.7	25.8	51.6	139.9	6.93	101.17	47.26	60.18	#DIV/0!	#DIV/0!	#DIV/0!	High	High	High	High		High	High	High			3.62	37.48	High	High	0.0001638	8.632e-06
High	Master Protein	P63018	Heat shock cognate 71 kDa protein OS=Rattus norvegicus OX=10116 GN=Hspa8 PE=1 SV=1	0	161.438	41	26	177	17	70.8	604.97	26	cell organization and biogenesis;cellular component movement;metabolic process;regulation of biological process;response to stimulus;transport	cell surface;cytoplasm;cytosol;endosome;membrane;nucleus;spliceosomal complex;vacuole	catalytic activity;nucleotide binding;protein binding;RNA binding	Pf00012, Pf02463, Pf06723	24468		Hspa8		MAPK signaling pathway; Antigen processing and presentation; Measles; Longevity regulating pathway - multiple species; Legionellosis; Epstein-Barr virus infection; Influenza A; Estrogen signaling pathway; Protein processing in endoplasmic reticulum; Toxoplasmosis; Spliceosome; Endocytosis	7	2.34492	0.445458	2.62372	41.1	71.1	163.1	100	143.5	164	104.7	12.5	High	High	High	High	High	High	High	High
	Checked	Confidence	Annotated Sequence	Modifications	Qvality PEP	Qvality q-value	# Protein Groups	# Proteins	# PSMs	Master Protein Accessions	Positions in Master Proteins	Modifications in Master Proteins	# Missed Cleavages	Theo. MH+ [Da]	Abundances (Grouped): NButGT	Abundances (Grouped): remplissage	Abundances (Grouped): LPS	Abundances (Grouped): controle CARD445	Abundances (Grouped) CV [%]: NButGT	Abundances (Grouped) CV [%]: remplissage	Abundances (Grouped) CV [%]: LPS	Abundances (Grouped) CV [%]: controle CARD445	#DIV/0!	#DIV/0!	#DIV/0!	Found in Sample: [S46] F46: Sample, 6, LPS	Found in Sample: [S72] F72: Sample, 1, controle CARD445	Found in Sample: [S44] F44: Sample, 4, remplissage	Found in Sample: [S45] F45: Sample, 5, LPS	Quan Info	Found in Sample: [S41] F41: Sample, 1, NButGT	Found in Sample: [S42] F42: Sample, 2, NButGT	Found in Sample: [S43] F43: Sample, 3, remplissage			XCorr (by Search Engine): Sequest HT	Top Apex RT [min]	Found in Sample: [S82] F82: Sample, 2, controle CARD445	Confidence (by Search Engine): Sequest HT	Percolator q-Value (by Search Engine): Sequest HT	Percolator PEP (by Search Engine): Sequest HT
	FALSE	High	[R].ARFEELNADLFR.[G]		0.000187464	0.0003985	2	8	6	A0A0G2JUT0; P63018	A0A0G2JUT0 [271-282]; P63018 [300-311]		1	1480.75	200.9	16.8	166.8	15.5	16.92	136.18	50.95	1.33	#DIV/0!	#DIV/0!	#DIV/0!	Peak Found	High	Peak Found	High	Shared	High	Peak Found	High			3.28	39.12	High	High	0.0001638	1.086e-05
	FALSE	High	[K].DAGTIAGLNVLR.[I]		0.00116392	0.0003985	1	6	3	P63018	P63018 [160-171]		0	1199.67	150.2	33.5	129.1	87.3	2.63	102.89	41.22	53.87	#DIV/0!	#DIV/0!	#DIV/0!	Peak Found	High	Peak Found	High		Peak Found	Peak Found	Peak Found			2.96	41.12	High	High	0.0001638	0.0001147
	FALSE	High	[K].EIAEAYLGK.[T]		0.0685406	0.00258546	1	5	5	P63018	P63018 [129-137]		0	993.525	188.9	45.6	147	18.4	4.22	38.42	68.18		#DIV/0!	#DIV/0!	#DIV/0!	High	Not Found	High	High		High	Peak Found	High			2.5	28.92	Peak Found	High	0.0009633	0.02291
	FALSE	High	[R].FDDAVVQSDMK.[H]	1xOxidation [M10]	0.0434084	0.00156818	1	5	1	P63018	P63018 [78-88]		0	1270.56	226.9	47.4	125.6		2.49	85.78	16.39		#DIV/0!	#DIV/0!	#DIV/0!	Peak Found	Not Found	Peak Found	Peak Found		Peak Found	High	Peak Found			1.99	24.46	Not Found	High	0.0005894	0.01251
	FALSE	High	[R].FEELNADLFR.[G]		0.00788153	0.0003985	2	8	7	A0A0G2JUT0; P63018	A0A0G2JUT0 [273-282]; P63018 [302-311]		0	1253.62	194.2	45.4	131.2	29.2	0.66	105.21	29.99	50.93	#DIV/0!	#DIV/0!	#DIV/0!	High	High	Peak Found	High	Shared	High	High	High			2.84	43.09	High	High	0.0001638	0.001359
	FALSE	High	[K].FELTGIPPAPR.[G]		0.0502616	0.00182955	1	5	4	P63018	P63018 [459-469]		0	1197.66	107.2	60.9	215.8	16.1	35.58	75.65	25.95	9.85	#DIV/0!	#DIV/0!	#DIV/0!	High	Peak Found	Peak Found	High		Peak Found	High	High			3.04	38.05	Peak Found	High	0.0006849	0.01524
	FALSE	High	[K].LDKSQIHDIVLVGGSTR.[I]		0.000895838	0.0003985	1	6	2	P63018	P63018 [326-342]		1	1838.01	88.7	65.4	69.2	176.7	22.17	95.67	53.67	7.17	#DIV/0!	#DIV/0!	#DIV/0!	Peak Found	High	Peak Found	Peak Found		Peak Found	Peak Found	Peak Found			4.46	31.25	High	High	0.0001638	8.215e-05
	FALSE	High	[R].IINEPTAAAIAYGLDK.[GKR]		3.46471e-05	0.0003985	3	8	16	A0A0G2JUT0; P63018; P06761	A0A0G2JUT0 [141-156]; P63018 [172-187]; P06761 [198-213]		0	1659.9	149.2	45.8	189	16	24.44	101.74	62.77	36.15	#DIV/0!	#DIV/0!	#DIV/0!	High	High	High	High	Shared	High	High	High			3.9	42.17	High	High	0.0001638	1.237e-06
	FALSE	High	[R].IINEPTAAAIAYGLDKK.[VG]		1.01609e-05	0.0003985	2	6	12	A0A0G2JUT0; P63018	A0A0G2JUT0 [141-157]; P63018 [172-188]		1	1787.99	162.5	28.3	155.9	53.3	13.79	130.73	23.61	57.62	#DIV/0!	#DIV/0!	#DIV/0!	High	High	Peak Found	High	Shared	High	High	High			4.39	37.46	High	High	0.0001638	2.528e-07
	FALSE	High	[K].LLQDFFNGK.[E]		0.03082	0.00156818	2	7	4	A0A0G2JUT0; P63018	A0A0G2JUT0 [320-328]; P63018 [349-357]		0	1081.57	149.5	32.5	128.6	89.3	16.53	106.59	35.45	11.98	#DIV/0!	#DIV/0!	#DIV/0!	Peak Found	High	Peak Found	High	Shared	High	Peak Found	Peak Found			2.18	40.64	High	High	0.0005894	0.008023
	FALSE	High	[K].MKEIAEAYLGK.[T]	1xOxidation [M1]	0.00193767	0.0003985	1	5	7	P63018	P63018 [127-137]		1	1268.66	152.2	33.2	85.5	129.2	8.49	130.78	40.83	35.59	#DIV/0!	#DIV/0!	#DIV/0!	Peak Found	High	Peak Found	Peak Found		High	Peak Found	High			3.49	25.19	High	High	0.0001638	0.0002214
	FALSE	High	[R].MVNHFIAEFK.[R]	1xOxidation [M1]	0.0923752	0.00335478	1	4	2	P63018	P63018 [237-246]		0	1251.62	166	97.4	88.8	47.9	8.58		13.5	17.03	#DIV/0!	#DIV/0!	#DIV/0!	High	High	Not Found	Peak Found		Peak Found	Peak Found	Peak Found			1.95	30.35	Peak Found	High	0.001246	0.0341
	FALSE	High	[R].MVNHFIAEFKR.[K]	1xOxidation [M1]	0.0760878	0.00258546	1	4	1	P63018	P63018 [237-247]		1	1407.72			95.7	304.3			26.91	56.67	#DIV/0!	#DIV/0!	#DIV/0!	Peak Found	Peak Found	Not Found	Peak Found		Not Found	Not Found	Not Found			2.64	25.42	High	High	0.0009633	0.02631
	FALSE	High	[K].NQVAMNPTNTVFDAK.[CR]		0.0295968	0.00156818	1	5	1	P63018	P63018 [57-71]		0	1649.8	127.8	97.7	149.5	24.9	14.01	98.53	43.12	8.88	#DIV/0!	#DIV/0!	#DIV/0!	Peak Found	Peak Found	Peak Found	High		Peak Found	Peak Found	Peak Found			2.79	33.47	Peak Found	High	0.0005287	0.00756
	FALSE	High	[K].NQVAMNPTNTVFDAK.[CR]	1xOxidation [M5]	0.000144275	0.0003985	1	5	8	P63018	P63018 [57-71]		0	1665.79	170.1	41.5	119.1	69.3	6.55	104.05	17.87	35.08	#DIV/0!	#DIV/0!	#DIV/0!	High	High	Peak Found	High		Peak Found	High	High			3.85	29.03	High	High	0.0001638	7.739e-06
	FALSE	High	[K].NQVAMNPTNTVFDAKR.[L]	1xOxidation [M5]	2.52345e-05	0.0003985	1	4	3	P63018	P63018 [57-72]		1	1821.89	32.8		23.6	343.6	38.47			62.25	#DIV/0!	#DIV/0!	#DIV/0!	Peak Found	High	Not Found	Not Found		Peak Found	Peak Found	Not Found			2.93	25.44	High	High	0.0001638	8.173e-07
	FALSE	High	[K].NSLESYAFNMK.[A]		0.0155229	0.000721289	1	6	1	P63018	P63018 [540-550]		0	1303.6	156	64	180		33.08		107.37		#DIV/0!	#DIV/0!	#DIV/0!	Peak Found	Not Found	Not Found	High		Peak Found	Peak Found	Peak Found			3.16	37.88	Not Found	High	0.0002827	0.003266
	FALSE	High	[K].NSLESYAFNMK.[A]	1xOxidation [M10]	0.00262332	0.0003985	1	6	7	P63018	P63018 [540-550]		0	1319.59	138.7	36.7	111.7	113	11.6	111.39	11.83	30.86	#DIV/0!	#DIV/0!	#DIV/0!	High	High	Peak Found	High		High	High	High			3.21	32.31	High	High	0.0001638	0.0003268
	FALSE	High	[K].QTQTFTTYSDNQPGVLIQVYEGER.[A]		0.000133743	0.0003985	2	7	10	P63018; P0DMW0	P63018 [424-447]; P0DMW0 [424-447]		0	2774.33	175.2	50.1	149.9	24.8	6.59	60.55	22.98		#DIV/0!	#DIV/0!	#DIV/0!	High	High	Peak Found	High	Shared	High	High	High			3.91	46.63	Not Found	High	0.0001638	7.029e-06
	FALSE	High	[R].RFDDAVVQSDMK.[H]	1xOxidation [M11]	0.0185337	0.000721289	1	5	2	P63018	P63018 [77-88]		1	1426.66	213	30.7	130.2	26.1	4.03	110.72	39.7	13.91	#DIV/0!	#DIV/0!	#DIV/0!	Peak Found	Peak Found	Peak Found	Peak Found		High	Peak Found	Peak Found			3.74	22.25	High	High	0.0002827	0.004122
	FALSE	High	[K].SFYPEEVSSMVLTK.[M]	1xOxidation [M10]	0.000523393	0.0003985	1	5	4	P63018	P63018 [113-126]		0	1632.78	150.5	50.5	102.4	96.6	2.55	78.21	10.69	28.55	#DIV/0!	#DIV/0!	#DIV/0!	High	High	Peak Found	Peak Found		High	Peak Found	Peak Found			3.2	39.36	High	High	0.0001638	4.081e-05
	FALSE	High	[K].SINPDEAVAYGAAVQAAILSGDK.[S]		2.72683e-07	0.0003985	1	6	7	P63018	P63018 [362-384]		0	2260.15	190	64.8	145.2		19.99	108.42	110.68		#DIV/0!	#DIV/0!	#DIV/0!	High	Not Found	Peak Found	High		High	High	Peak Found			6.24	50.25	Not Found	High	0.0001638	2.372e-09
	FALSE	High	[K].SQIHDIVLVGGSTR.[I]		0.00107898	0.0003985	1	6	10	P63018	P63018 [329-342]		0	1481.81	205.6	23.1	137.4	33.9	10.84	127.03	55.71	22.85	#DIV/0!	#DIV/0!	#DIV/0!	High	High	Peak Found	High		High	High	High			3.69	29.58	High	High	0.0001638	0.0001042
	FALSE	High	[K].STAGDTHLGGEDFDNR.[M]		3.74076e-06	0.0003985	2	7	12	A0A0G2JUT0; P63018	A0A0G2JUT0 [192-207]; P63018 [221-236]		0	1691.73	178	49.8	141.7	30.5	20.31	110.81	17.25	49.42	#DIV/0!	#DIV/0!	#DIV/0!	High	High	High	High	Shared	High	High	High			4.35	24.06	High	High	0.0001638	6.989e-08
	FALSE	High	[R].TTPSYVAFTDTER.[L]		0.000462341	0.0003985	3	8	14	A0A0G2JUT0; P63018; P0DMW0	A0A0G2JUT0 [38-50]; P63018 [37-49]; P0DMW0 [37-49]		0	1487.7	152.2	33.9	155.1	58.8	16.05	107.97	34.13	2.52	#DIV/0!	#DIV/0!	#DIV/0!	High	High	High	High	Shared	High	High	High			3.33	33.38	High	High	0.0001638	3.484e-05
	FALSE	High	[K].TVTNAVVTVPAYFNDSQR.[Q]		1.90395e-06	0.0003985	1	4	18	P63018	P63018 [138-155]		0	1982	156	29.8	133.8	80.4	4.13	108.29	44.47	47.12	#DIV/0!	#DIV/0!	#DIV/0!	Peak Found	High	High	High		High	High	High			3.98	40.87	High	High	0.0001638	2.912e-08
	FALSE	High	[KR].VEIIANDQGNR.[TI]		0.00290866	0.0003985	4	9	8	A0A0G2JUT0; P63018; P0DMW0; P06761	A0A0G2JUT0 [27-37]; P63018 [26-36]; P0DMW0 [26-36]; P06761 [50-60]		0	1228.63	122.7	18.5	210.6	48.2	15.14	126.11	103.32	44.64	#DIV/0!	#DIV/0!	#DIV/0!	High	High	Peak Found	High	Shared	High	High	High			3.09	23.39	High	High	0.0001638	0.000374
	FALSE	High	[K].VQVEYKGETK.[S]		0.0066843	0.0003985	1	5	2	P63018	P63018 [103-112]		1	1180.62	117	52	79.4	151.6	1.94		45.04	137.69	#DIV/0!	#DIV/0!	#DIV/0!	Peak Found	Peak Found	Not Found	Peak Found		Peak Found	Peak Found	Peak Found			2.98	17.39	High	High	0.0001638	0.001098
High	Master Protein	Q64428	Trifunctional enzyme subunit alpha, mitochondrial OS=Rattus norvegicus OX=10116 GN=Hadha PE=1 SV=2	0	158.523	44	27	157	27	82.6	511	27	metabolic process;response to stimulus	membrane;mitochondrion;organelle lumen	catalytic activity;nucleotide binding;protein binding	Pf00378, Pf00725, Pf02737	170670	ENSRNOG00000024629.6	Hadha	Beta oxidation of myristoyl-CoA to lauroyl-CoA; Beta oxidation of lauroyl-CoA to decanoyl-CoA-CoA; Beta oxidation of octanoyl-CoA to hexanoyl-CoA; Beta oxidation of decanoyl-CoA to octanoyl-CoA-CoA; Beta oxidation of hexanoyl-CoA to butanoyl-CoA; Beta oxidation of palmitoyl-CoA to myristoyl-CoA; Acyl chain remodeling of CL	Lysine degradation; Fatty acid metabolism; Fatty acid degradation; Butanoate metabolism; Fatty acid elongation; Tryptophan metabolism; Metabolic pathways; Valine, leucine and isoleucine degradation; Biosynthesis of unsaturated fatty acids; Propanoate metabolism; beta-Alanine metabolism; Carbon metabolism	0	1.21215	0.91602	3.17103	41.8	75.1	30.9	110.8	213.9	197.7	114.1	15.7	High	High	High	High	High	High	High	High
	Checked	Confidence	Annotated Sequence	Modifications	Qvality PEP	Qvality q-value	# Protein Groups	# Proteins	# PSMs	Master Protein Accessions	Positions in Master Proteins	Modifications in Master Proteins	# Missed Cleavages	Theo. MH+ [Da]	Abundances (Grouped): NButGT	Abundances (Grouped): remplissage	Abundances (Grouped): LPS	Abundances (Grouped): controle CARD445	Abundances (Grouped) CV [%]: NButGT	Abundances (Grouped) CV [%]: remplissage	Abundances (Grouped) CV [%]: LPS	Abundances (Grouped) CV [%]: controle CARD445	#DIV/0!	#DIV/0!	#DIV/0!	Found in Sample: [S46] F46: Sample, 6, LPS	Found in Sample: [S72] F72: Sample, 1, controle CARD445	Found in Sample: [S44] F44: Sample, 4, remplissage	Found in Sample: [S45] F45: Sample, 5, LPS	Quan Info	Found in Sample: [S41] F41: Sample, 1, NButGT	Found in Sample: [S42] F42: Sample, 2, NButGT	Found in Sample: [S43] F43: Sample, 3, remplissage			XCorr (by Search Engine): Sequest HT	Top Apex RT [min]	Found in Sample: [S82] F82: Sample, 2, controle CARD445	Confidence (by Search Engine): Sequest HT	Percolator q-Value (by Search Engine): Sequest HT	Percolator PEP (by Search Engine): Sequest HT
	FALSE	High	[K].ADMVIEAVFEDLAVK.[H]	1xOxidation [M3]	0.000108017	0.0003985	1	1	7	Q64428	Q64428 [441-455]		0	1665.84	219	78.1	94.3	8.7	18.23	110.47	50.45	31.16	#DIV/0!	#DIV/0!	#DIV/0!	High	High	Peak Found	Peak Found		High	High	Peak Found			4.02	50.82	Peak Found	High	0.0001638	5.357e-06
	FALSE	High	[K].ALTSFER.[D]		0.101031	0.00440275	1	1	5	Q64428	Q64428 [416-422]		0	823.431	210.6	57.3	67.5	64.6	6.16	97.08	59.17	54.87	#DIV/0!	#DIV/0!	#DIV/0!	Peak Found	High	Peak Found	Peak Found		Peak Found	High	Peak Found			2.37	24.98	High	High	0.001733	0.0384
	FALSE	High	[K].DGPGFYTTR.[C]		0.0249916	0.00138506	1	1	5	Q64428	Q64428 [541-549]		0	1013.47	197.4	56.5	70.2	76	13.03	80.51	30.08	61.04	#DIV/0!	#DIV/0!	#DIV/0!	Peak Found	High	High	Peak Found		High	High	Peak Found			2.82	27.31	High	High	0.0005287	0.006062
	FALSE	High	[R].DSIFSNLIGQLDYK.[G]		0.000341418	0.0003985	1	1	4	Q64428	Q64428 [423-436]		0	1612.82	146.6	155.4	98.1		5.91				#DIV/0!	#DIV/0!	#DIV/0!	Peak Found	Not Found	Not Found	High		High	High	High			4.04	51.25	Not Found	High	0.0001638	2.36e-05
	FALSE	High	[K].DTTASAVAVGLK.[Q]		0.00187209	0.0003985	1	1	7	Q64428	Q64428 [520-531]		0	1132.62	210.9	67	44.6	77.6	16.07	80.74	94.91	50.39	#DIV/0!	#DIV/0!	#DIV/0!	High	Peak Found	High	Peak Found		High	High	High			3.15	29.33	Peak Found	High	0.0001638	0.0002119
	FALSE	High	[K].FGELALTK.[E]		0.0746157	0.00258546	1	1	5	Q64428	Q64428 [327-334]		0	878.498	226.5	51.1	82.7	39.7	12.47	112.33	53.3	40.87	#DIV/0!	#DIV/0!	#DIV/0!	High	High	Peak Found	Peak Found		High	High	Peak Found			1.92	31.81	High	High	0.0009633	0.02567
	FALSE	High	[R].FGGGSVELLK.[L]		0.00867608	0.0003985	1	1	7	Q64428	Q64428 [611-620]		0	1006.56	225	42.7	70.3	61.9	10.16	115.22	55.29	27.74	#DIV/0!	#DIV/0!	#DIV/0!	High	High	Peak Found	High		High	High	High			2.86	33.3	High	High	0.0001638	0.001542
	FALSE	High	[R].FVDLYGAQK.[V]		0.0362251	0.00156818	1	1	5	Q64428	Q64428 [720-728]		0	1040.54	210.9	52.5	67.3	69.4	7.54	102.04	53.17	22.96	#DIV/0!	#DIV/0!	#DIV/0!	Peak Found	Peak Found	Peak Found	Peak Found		High	High	High			2.68	30.74	High	High	0.0005894	0.009857
	FALSE	High	[K].GFYIYQSGSK.[N]		0.0227277	0.00138506	1	1	7	Q64428	Q64428 [635-644]		0	1149.56	218.6	55.8	52.2	73.4	12.37	108.74	81.17	4.46	#DIV/0!	#DIV/0!	#DIV/0!	High	High	High	Peak Found		High	High	High			2.19	31.3	High	High	0.0005287	0.005367
	FALSE	High	[K].KLDALTTGFGFPVGAATLADEVGIDVAQHVAEDLGK.[A]		3.74396e-07	0.0003985	1	1	7	Q64428	Q64428 [570-605]		1	3625.87	186.8	67.1	146.1		26.49				#DIV/0!	#DIV/0!	#DIV/0!	High	Not Found	Not Found	Not Found		High	High	High			5.87	52.51	Not Found	High	0.0001638	3.564e-09
	FALSE	High	[K].KMGLVDQLVDPLGPGIK.[S]	1xOxidation [M2]	0.0464038	0.00156818	1	1	3	Q64428	Q64428 [214-230]		1	1796	161.6	104	109.7	24.6	6.19			12.03	#DIV/0!	#DIV/0!	#DIV/0!	High	Peak Found	Not Found	Not Found		High	High	Peak Found			2.96	41.43	Peak Found	High	0.0005894	0.01372
	FALSE	High	[R].ILQEGVDPK.[K]		0.0236722	0.00138506	1	1	4	Q64428	Q64428 [561-569]		0	998.552	183.1	25.2	56.3	135.5	10.82	124.81	55.56	35.12	#DIV/0!	#DIV/0!	#DIV/0!	High	Peak Found	Peak Found	High		Peak Found	High	Peak Found			2.73	22.13	High	High	0.0005287	0.005652
	FALSE	High	[R].LPAKPEVSSDEDIQYR.[V]		3.21727e-07	0.0003985	1	1	15	Q64428	Q64428 [661-676]		0	1846.92	256.6	36.6	51	55.8	9.24	117.69	89.36	58.67	#DIV/0!	#DIV/0!	#DIV/0!	High	High	Peak Found	High		High	High	High			3.91	27.19	High	High	0.0001638	2.938e-09
	FALSE	High	[K].LTSYAMTIPFVR.[Q]	1xOxidation [M6]	0.00772092	0.0003985	1	1	5	Q64428	Q64428 [268-279]		0	1414.74	185.6	43.8	59.6	111	10.17	115.53	98.75	50.55	#DIV/0!	#DIV/0!	#DIV/0!	High	High	Peak Found	Peak Found		High	High	Peak Found			2.33	40.63	High	High	0.0001638	0.00132
	FALSE	High	[K].MGLVDQLVDPLGPGIK.[S]	1xOxidation [M1]	4.95789e-05	0.0003985	1	1	2	Q64428	Q64428 [215-230]		0	1667.9	218.4	48.1	89.9	43.6	15.38	87.65		68.46	#DIV/0!	#DIV/0!	#DIV/0!	Peak Found	High	Peak Found	Not Found		Peak Found	Peak Found	Peak Found			3.94	48.22	High	High	0.0001638	1.955e-06
	FALSE	High	[K].MQLLEIITTDK.[T]		0.00904053	0.0003985	1	1	2	Q64428	Q64428 [506-516]		0	1304.71	273		127		0.96				#DIV/0!	#DIV/0!	#DIV/0!	Not Found	Not Found	Not Found	Peak Found		High	High	Not Found			2.65	46.63	Not Found	High	0.0001638	0.001618
	FALSE	High	[K].MQLLEIITTDK.[T]	1xOxidation [M1]	0.00331499	0.0003985	1	1	7	Q64428	Q64428 [506-516]		0	1320.71	237.4	61.4	76	25.2	8.51	100.4	60.55	40.96	#DIV/0!	#DIV/0!	#DIV/0!	High	High	High	Peak Found		High	High	High			3.18	40.54	High	High	0.0001638	0.0004436
	FALSE	High	[K].MVGVPAAFDMMLTGR.[N]	3xOxidation [M1; M10; M11]	0.00109395	0.0003985	1	1	3	Q64428	Q64428 [191-205]		0	1643.76	178.6	41.7	54.6	125.1	15.22	102.58	91.43	24.81	#DIV/0!	#DIV/0!	#DIV/0!	Peak Found	High	Peak Found	Peak Found		Peak Found	High	Peak Found			2.44	38.85	High	High	0.0001638	0.0001057
	FALSE	High	[K].NLNSEIDNILVNLR.[L]		8.143e-05	0.0003985	1	1	8	Q64428	Q64428 [647-660]		0	1626.88	280.5	49.2	70.3		17.84	127.95	71.44		#DIV/0!	#DIV/0!	#DIV/0!	High	Not Found	High	Peak Found		High	High	High			3.86	50.7	Not Found	High	0.0001638	3.727e-06
	FALSE	High	[K].TGLEQGNDAGYLAESEK.[F]		3.68956e-06	0.0003985	1	1	16	Q64428	Q64428 [310-326]		0	1781.82	242.6	57.2	52.2	48.1	10.29	103.84	99.47	38.72	#DIV/0!	#DIV/0!	#DIV/0!	High	High	High	High		High	High	High			4.4	30.17	High	High	0.0001638	6.872e-08
	FALSE	High	[K].TGLEQGNDAGYLAESEKFGELALTK.[E]		4.26408e-06	0.0003985	1	1	1	Q64428	Q64428 [310-334]		1	2641.3	121.7		87.1	191.2	16.8			28.74	#DIV/0!	#DIV/0!	#DIV/0!	Peak Found	High	Not Found	Not Found		Peak Found	Peak Found	Not Found			5.13	46.23	Peak Found	High	0.0001638	8.253e-08
	FALSE	High	[R].THINYGVK.[G]		0.0941705	0.00362255	1	1	1	Q64428	Q64428 [39-46]		0	931.5	194.2	23.7	74.4	107.7	4.09	119.15	56.93	110.51	#DIV/0!	#DIV/0!	#DIV/0!	Peak Found	Peak Found	Peak Found	Peak Found		Peak Found	Peak Found	Peak Found			1.98	17.64	High	High	0.001346	0.03497
	FALSE	High	[R].TIEYLEEVAVNFAK.[G]		0.000158888	0.0003985	1	1	7	Q64428	Q64428 [236-249]		0	1625.84	258.1	63.6	73.7	4.6	2.83	72.15	42.88		#DIV/0!	#DIV/0!	#DIV/0!	High	High	High	High		High	High	High			3.35	49.99	Not Found	High	0.0001638	8.799e-06
	FALSE	High	[K].TLLKDTTVTGLGR.[G]		0.000358291	0.0003985	1	1	4	Q64428	Q64428 [387-399]		1	1374.8			34.4	365.6				41.92	#DIV/0!	#DIV/0!	#DIV/0!	Not Found	High	Not Found	Peak Found		Not Found	Not Found	Not Found			3.39	29.54	High	High	0.0001638	2.503e-05
	FALSE	High	[K].TSKDTTASAVAVGLK.[Q]		5.80943e-05	0.0003985	1	1	2	Q64428	Q64428 [517-531]		1	1448.8	56.5			343.5	16.76			57.18	#DIV/0!	#DIV/0!	#DIV/0!	Not Found	Peak Found	Not Found	Not Found		Peak Found	Peak Found	Not Found			3.87	23.47	High	High	0.0001638	2.399e-06
	FALSE	High	[K].TVLGVPEVLLGILPGAGGTQR.[L]		0.000235331	0.0003985	1	1	7	Q64428	Q64428 [167-187]		0	2047.19	170.3	16.9	212.8		66.23				#DIV/0!	#DIV/0!	#DIV/0!	High	Not Found	Not Found	Not Found		High	High	High			3.93	51.78	Not Found	High	0.0001638	1.463e-05
	FALSE	High	[K].TVQQLAILGAGLMGAGIAQVSVDK.[G]	1xOxidation [M13]	9.2184e-05	0.0003985	1	1	6	Q64428	Q64428 [360-383]		0	2356.29	255	86.3	58.7		57.74	76.12	90.37		#DIV/0!	#DIV/0!	#DIV/0!	High	Not Found	High	Peak Found		High	High	High			4.58	49.23	Not Found	High	0.0001638	4.35e-06
	FALSE	High	[K].VIGMHYFSPVDK.[M]	1xOxidation [M4]	0.00255206	0.0003985	1	1	5	Q64428	Q64428 [494-505]		0	1408.69	271.3	35.7	73.8	19.2	14.38	123.05	66.94	23.45	#DIV/0!	#DIV/0!	#DIV/0!	High	Peak Found	Peak Found	Peak Found		High	High	High			2.87	28.38	Peak Found	High	0.0001638	0.0003156
High	Master Protein	M0RBF1	Complement C3 OS=Rattus norvegicus OX=10116 GN=C3 PE=1 SV=1	0	142.388	24	31	120	31	186.2	394.54	31	cell organization and biogenesis;coagulation;defense response;metabolic process;regulation of biological process;response to stimulus	extracellular	enzyme regulator activity;protein binding	Pf00207, Pf01759, Pf01821, Pf01835, Pf07677, Pf07678, Pf07703, Pf10569, Pf11974	24232	ENSRNOG00000046834.3	C3	Activation of C3 and C5; Peptide ligand-binding receptors; Post-translational protein phosphorylation; Regulation of Complement cascade; Immunoregulatory interactions between a Lymphoid and a non-Lymphoid cell; Neutrophil degranulation; Regulation of Insulin-like Growth Factor (IGF) transport and uptake by Insulin-like Growth Factor Binding Proteins (IGFBPs); Alternative complement activation; G …	Herpes simplex infection; Viral carcinogenesis; Chagas disease (American trypanosomiasis); Systemic lupus erythematosus; Legionellosis; Pertussis; Tuberculosis; Staphylococcus aureus infection; Leishmaniasis; Complement and coagulation cascades; Phagosome	0	1.11661	0.807468	2.4328	68.1	85.4	47	124.4	158.1	178.6	127.8	10.6	High	High	High	High	High	High	High	High
	Checked	Confidence	Annotated Sequence	Modifications	Qvality PEP	Qvality q-value	# Protein Groups	# Proteins	# PSMs	Master Protein Accessions	Positions in Master Proteins	Modifications in Master Proteins	# Missed Cleavages	Theo. MH+ [Da]	Abundances (Grouped): NButGT	Abundances (Grouped): remplissage	Abundances (Grouped): LPS	Abundances (Grouped): controle CARD445	Abundances (Grouped) CV [%]: NButGT	Abundances (Grouped) CV [%]: remplissage	Abundances (Grouped) CV [%]: LPS	Abundances (Grouped) CV [%]: controle CARD445	#DIV/0!	#DIV/0!	#DIV/0!	Found in Sample: [S46] F46: Sample, 6, LPS	Found in Sample: [S72] F72: Sample, 1, controle CARD445	Found in Sample: [S44] F44: Sample, 4, remplissage	Found in Sample: [S45] F45: Sample, 5, LPS	Quan Info	Found in Sample: [S41] F41: Sample, 1, NButGT	Found in Sample: [S42] F42: Sample, 2, NButGT	Found in Sample: [S43] F43: Sample, 3, remplissage			XCorr (by Search Engine): Sequest HT	Top Apex RT [min]	Found in Sample: [S82] F82: Sample, 2, controle CARD445	Confidence (by Search Engine): Sequest HT	Percolator q-Value (by Search Engine): Sequest HT	Percolator PEP (by Search Engine): Sequest HT
	FALSE	High	[R].AFYEHAPK.[Q]		0.0470263	0.00156818	1	3	7	M0RBF1	M0RBF1 [208-215]		0	962.473	230.3	29.2	52.4	88.2	14.64	132.85	109.92	40.35	#DIV/0!	#DIV/0!	#DIV/0!	High	High	Peak Found	Peak Found		High	High	High			2.49	19.33	High	High	0.0005894	0.01394
	FALSE	High	[R].EDVPAADLSDQVPDTDSETR.[I]		0.0101579	0.0003985	1	2	1	M0RBF1	M0RBF1 [960-979]		0	2159.96			400						#DIV/0!	#DIV/0!	#DIV/0!	Not Found	Not Found	Not Found	High		Not Found	Not Found	Not Found			3.26	33.49	Not Found	High	0.0001638	0.001888
	FALSE	High	[R].EPGQDLVVLSLPITPEFIPSFR.[L]		0.00104245	0.0003985	1	3	4	M0RBF1	M0RBF1 [508-529]		0	2454.33	191.9		208.1		1.68				#DIV/0!	#DIV/0!	#DIV/0!	High	Not Found	Not Found	Not Found		High	High	Not Found			4.47	52.49	Not Found	High	0.0001638	9.998e-05
	FALSE	High	[K].EYVLPSFEVLVEPTEK.[F]		0.000107275	0.0003985	1	3	3	M0RBF1	M0RBF1 [226-241]		0	1878.97	293.1	16.7	72.3	17.9	56.2			61.03	#DIV/0!	#DIV/0!	#DIV/0!	Not Found	High	Peak Found	Peak Found		Peak Found	High	Not Found			3.78	49.91	High	High	0.0001638	5.276e-06
	FALSE	High	[K].FFKPAMPFDLMVFVTNPDGSPAR.[R]	2xOxidation [M6; M11]	0.000621784	0.0003985	1	3	3	M0RBF1	M0RBF1 [363-385]		0	2616.26	155.7	137.4	106.9		31.43		78.51		#DIV/0!	#DIV/0!	#DIV/0!	High	Not Found	Not Found	Peak Found		High	High	Peak Found			4.45	48.65	Not Found	High	0.0001638	5.094e-05
	FALSE	High	[K].GKGQGTLSVVTVYHAK.[V]		0.00897875	0.0003985	1	3	1	M0RBF1	M0RBF1 [1336-1351]		1	1644.91	133.9	59.8	58.2	148.2	22.93		26.12	27.39	#DIV/0!	#DIV/0!	#DIV/0!	Peak Found	Peak Found	Not Found	Peak Found		Peak Found	Peak Found	Peak Found			4.44	24.54	High	High	0.0001638	0.001608
	FALSE	High	[K].GQGTLSVVTVYHAK.[V]		0.00100023	0.0003985	1	3	2	M0RBF1	M0RBF1 [1338-1351]		0	1459.79	258.5	33.4	108.1		10.67		19.88		#DIV/0!	#DIV/0!	#DIV/0!	Peak Found	Not Found	Not Found	Peak Found		Peak Found	High	Peak Found			3.3	28.39	Not Found	High	0.0001638	9.434e-05
	FALSE	High	[K].LEEPYLTK.[F]		0.079629	0.00258546	1	3	2	M0RBF1	M0RBF1 [1202-1209]		0	992.53	165.6	112.5	122		25.4	81.57	39.32		#DIV/0!	#DIV/0!	#DIV/0!	Peak Found	Not Found	Peak Found	Peak Found		High	High	Peak Found			2.36	27.63	Not Found	High	0.0009633	0.02805
	FALSE	High	[R].IFTVDNNLLPVGK.[T]		0.000509164	0.0003985	1	3	6	M0RBF1	M0RBF1 [149-161]		0	1429.8	171.6	56.3	66.9	105.2	20.26	110.69	88.12	29.99	#DIV/0!	#DIV/0!	#DIV/0!	High	High	Peak Found	Peak Found		High	High	High			2.94	43.69	High	High	0.0001638	3.964e-05
	FALSE	High	[K].ISLAQSLTR.[V]		0.0187878	0.000721289	1	2	5	M0RBF1	M0RBF1 [282-290]		0	988.579	185.5	43.7	35	135.9	11.46	126.78	129.14	19.41	#DIV/0!	#DIV/0!	#DIV/0!	Peak Found	High	Peak Found	Peak Found		High	High	High			3.03	31.07	High	High	0.0002827	0.0042
	FALSE	High	[R].LVAYYTLIGANGQR.[E]		0.000167893	0.0003985	1	3	2	M0RBF1	M0RBF1 [530-543]		0	1538.83	85	61.4	62.3	191.4	31.71			11.07	#DIV/0!	#DIV/0!	#DIV/0!	Peak Found	High	Not Found	Not Found		Peak Found	Peak Found	Peak Found			3.92	40.8	High	High	0.0001638	9.403e-06
	FALSE	High	[K].NTLIIYLEK.[I]		0.0379682	0.00156818	1	3	5	M0RBF1	M0RBF1 [1442-1450]		0	1106.65	170.9	103.2	81.2	44.7	19.06		3.41	29.11	#DIV/0!	#DIV/0!	#DIV/0!	High	High	Not Found	Peak Found		High	High	Peak Found			3.14	40.04	High	High	0.0005894	0.01054
	FALSE	High	[K].NVDGTAFVIFGVQDEDKK.[I]		0.000764556	0.0003985	1	3	6	M0RBF1	M0RBF1 [264-281]		1	1981.99	154.5	50.1	106.1	89.3	9.92	104.89	44.14	55.49	#DIV/0!	#DIV/0!	#DIV/0!	High	High	Peak Found	Peak Found		High	High	High			4.31	42.54	High	High	0.0001638	6.688e-05
	FALSE	High	[K].NYAGVFMDAGLTFK.[T]	1xOxidation [M7]	0.000114928	0.0003985	1	3	2	M0RBF1	M0RBF1 [633-646]		0	1549.74	93.3	114.8	145.8	46.1	21.85		23.45	15.68	#DIV/0!	#DIV/0!	#DIV/0!	Peak Found	High	Not Found	Peak Found		Peak Found	Peak Found	Peak Found			3.58	44.65	High	High	0.0001638	5.777e-06
	FALSE	High	[K].QKPDGVFQEDGPVIHQEMIGGFR.[N]	1xOxidation [M18]	0.00279098	0.0003985	1	3	1	M0RBF1	M0RBF1 [1112-1134]		0	2600.26	227.5			172.5				8.77	#DIV/0!	#DIV/0!	#DIV/0!	Not Found	High	Not Found	Not Found		Peak Found	Not Found	Not Found			3.51	34.68	Peak Found	High	0.0001638	0.0003566
	FALSE	High	[R].QPLTITVR.[T]		0.0849555	0.00283519	1	2	2	M0RBF1	M0RBF1 [417-424]		0	927.562	143.4	45.5	58.8	152.3	6.51	99.3	99.74	27.25	#DIV/0!	#DIV/0!	#DIV/0!	Peak Found	High	Peak Found	Peak Found		Peak Found	Peak Found	Peak Found			2.39	28.61	High	High	0.001056	0.03057
	FALSE	High	[K].RQEALELIKK.[G]		0.0871775	0.00309997	1	3	2	M0RBF1	M0RBF1 [1042-1051]		2	1227.74	78.9	72.4	95	153.7	11.76			26.61	#DIV/0!	#DIV/0!	#DIV/0!	Peak Found	High	Not Found	Not Found		Peak Found	Peak Found	Peak Found			3.32	22.37	High	High	0.001152	0.03162
	FALSE	High	[R].RVPVVTQGSDAQALTQDDGVAK.[L]		3.90201e-07	0.0003985	1	3	10	M0RBF1	M0RBF1 [386-407]		1	2255.16	158.6	27.6	42.8	170.9	11.81	132.57	120.24	15.36	#DIV/0!	#DIV/0!	#DIV/0!	High	High	Peak Found	Peak Found		High	High	High			6.19	29.07	High	High	0.0001638	3.757e-09
	FALSE	High	[R].SDVDEDIIPEEDIISR.[S]		0.000158888	0.0003985	1	3	2	M0RBF1	M0RBF1 [749-764]		0	1844.88	106.8		234.6	58.7	7.95		103.88		#DIV/0!	#DIV/0!	#DIV/0!	Peak Found	Peak Found	Not Found	High		Peak Found	Peak Found	Not Found			3.42	43.73	High	High	0.0001638	8.816e-06
	FALSE	High	[R].SEETKQNEGFSLTAK.[G]		2.68491e-05	0.0003985	1	3	4	M0RBF1	M0RBF1 [1321-1335]		1	1668.81	62.4	51.3	64.3	222.1	38.94		28.98	49.01	#DIV/0!	#DIV/0!	#DIV/0!	Peak Found	High	Not Found	Peak Found		Peak Found	Peak Found	Peak Found			4.53	23.88	High	High	0.0001638	8.893e-07
	FALSE	High	[R].SGIPIVTSPYQIHFTK.[T]		0.000853659	0.0003985	1	3	8	M0RBF1	M0RBF1 [344-359]		0	1787.97	170.3	108.8	46.8	74.1	10.68		104.64	2.08	#DIV/0!	#DIV/0!	#DIV/0!	High	High	Not Found	Peak Found		High	High	High			3.37	41.08	Peak Found	High	0.0001638	7.718e-05
	FALSE	High	[K].SSVAVPYVIVPLK.[I]		0.00189805	0.0003985	1	3	1	M0RBF1	M0RBF1 [892-904]		0	1371.82	123		221.8	55.2	59.5		109.31	3.73	#DIV/0!	#DIV/0!	#DIV/0!	Peak Found	Peak Found	Not Found	High		Peak Found	Peak Found	Not Found			3.15	44.75	Peak Found	High	0.0001638	0.0002163
	FALSE	High	[K].TIYTPGSTVFYR.[I]		0.00338414	0.0003985	1	3	4	M0RBF1	M0RBF1 [137-148]		0	1404.72	241.5	46.7	49.9	61.9	16.87	124.04	119.75	18.3	#DIV/0!	#DIV/0!	#DIV/0!	High	High	Peak Found	Peak Found		High	Peak Found	Peak Found			2.76	37.54	High	High	0.0001638	0.0004554
	FALSE	High	[K].TVLTGATGHLNR.[V]		0.000902031	0.0003985	1	3	12	M0RBF1	M0RBF1 [75-86]		0	1239.68	237.9	25	31.9	105.2	14	136.18	130.33	14.88	#DIV/0!	#DIV/0!	#DIV/0!	High	High	Peak Found	Peak Found		High	High	High			3.22	22.33	High	High	0.0001638	8.247e-05
	FALSE	High	[R].VELKPGDNLNVNFHLR.[T]		0.000207879	0.0003985	1	3	5	M0RBF1	M0RBF1 [462-477]		0	1865	205.8	143.3	36.2	14.7	11.55		127.89		#DIV/0!	#DIV/0!	#DIV/0!	High	High	Not Found	Peak Found		High	High	High			4.41	35.14	Not Found	High	0.0001638	1.242e-05
	FALSE	High	[R].VGLVAVDK.[G]		0.0838644	0.00283519	1	3	6	M0RBF1	M0RBF1 [592-599]		0	800.488	184.2	64.6	84.5	66.7	10.24	109.31	63.97	26.05	#DIV/0!	#DIV/0!	#DIV/0!	High	High	Peak Found	Peak Found		Peak Found	High	Peak Found			2.29	25.11	High	High	0.001056	0.02994
	FALSE	High	[R].VLIEDGSGEAVLSR.[K]		0.000230516	0.0003985	1	3	5	M0RBF1	M0RBF1 [291-304]		0	1444.76	232.4	67.3	72.1	28.1	20.46	109.92	115.13		#DIV/0!	#DIV/0!	#DIV/0!	High	Not Found	High	Peak Found		High	Peak Found	High			3.87	33.74	Peak Found	High	0.0001638	1.426e-05
	FALSE	High	[R].VLIEDGSGEAVLSRK.[V]		0.00867608	0.0003985	1	3	1	M0RBF1	M0RBF1 [291-305]		1	1572.86									#DIV/0!	#DIV/0!	#DIV/0!	Not Found	Not Found	Not Found	Not Found	No Quan Values	Not Found	Not Found	Not Found			2.79		High	High	0.0001638	0.001539
	FALSE	High	[R].VPVVTQGSDAQALTQDDGVAK.[L]		0.000378596	0.0003985	1	3	2	M0RBF1	M0RBF1 [387-407]		0	2099.06									#DIV/0!	#DIV/0!	#DIV/0!	Not Found	High	Not Found	Not Found	No Quan Values	Not Found	High	Not Found			4.24		Not Found	High	0.0001638	2.703e-05
	FALSE	High	[R].VTIKPAPETAK.[K]		0.0144983	0.000721289	1	3	2	M0RBF1	M0RBF1 [1365-1375]		0	1154.68	139.1	107.8	88	65.1	15.98		14.41	29.56	#DIV/0!	#DIV/0!	#DIV/0!	Peak Found	High	Not Found	Peak Found		Peak Found	Peak Found	Peak Found			2.44	17.72	High	High	0.0002827	0.003006
	FALSE	High	[R].YYTYLVMNK.[G]	1xOxidation [M7]	0.0243231	0.00138506	1	3	4	M0RBF1	M0RBF1 [488-496]		0	1210.58	162.2	52.7	55.8	129.3	24.34	119.14	114.21	32.97	#DIV/0!	#DIV/0!	#DIV/0!	High	High	Peak Found	Peak Found		Peak Found	Peak Found	Peak Found			2.37	30.59	High	High	0.0005287	0.005878
High	Master Protein	Q66HF1	NADH-ubiquinone oxidoreductase 75 kDa subunit, mitochondrial OS=Rattus norvegicus OX=10116 GN=Ndufs1 PE=1 SV=1	0	135.765	40	22	122	22	79.4	424.9	22	cell organization and biogenesis;metabolic process;transport	membrane;mitochondrion	catalytic activity;metal ion binding	Pf00111, Pf00384, Pf09326, Pf10588, Pf13510	301458	ENSRNOG00000011849.6	Ndufs1	Complex I biogenesis	Alzheimer's disease; Oxidative phosphorylation; Metabolic pathways; Parkinson's disease; Non-alcoholic fatty liver disease (NAFLD); Huntington's disease	0	1.15201	0.985915	3.1203	49	68.1	23.2	111.7	248.1	166.9	119.5	13.5	High	High	High	High	High	High	High	High
	Checked	Confidence	Annotated Sequence	Modifications	Qvality PEP	Qvality q-value	# Protein Groups	# Proteins	# PSMs	Master Protein Accessions	Positions in Master Proteins	Modifications in Master Proteins	# Missed Cleavages	Theo. MH+ [Da]	Abundances (Grouped): NButGT	Abundances (Grouped): remplissage	Abundances (Grouped): LPS	Abundances (Grouped): controle CARD445	Abundances (Grouped) CV [%]: NButGT	Abundances (Grouped) CV [%]: remplissage	Abundances (Grouped) CV [%]: LPS	Abundances (Grouped) CV [%]: controle CARD445	#DIV/0!	#DIV/0!	#DIV/0!	Found in Sample: [S46] F46: Sample, 6, LPS	Found in Sample: [S72] F72: Sample, 1, controle CARD445	Found in Sample: [S44] F44: Sample, 4, remplissage	Found in Sample: [S45] F45: Sample, 5, LPS	Quan Info	Found in Sample: [S41] F41: Sample, 1, NButGT	Found in Sample: [S42] F42: Sample, 2, NButGT	Found in Sample: [S43] F43: Sample, 3, remplissage			XCorr (by Search Engine): Sequest HT	Top Apex RT [min]	Found in Sample: [S82] F82: Sample, 2, controle CARD445	Confidence (by Search Engine): Sequest HT	Percolator q-Value (by Search Engine): Sequest HT	Percolator PEP (by Search Engine): Sequest HT
	FALSE	High	[R].ALSEIAGITLPYDTLDQVR.[N]		4.29357e-06	0.0003985	1	1	6	Q66HF1	Q66HF1 [625-643]		0	2075.1	273.1	29.4	88.6	9	40.52	131.58	78.17		#DIV/0!	#DIV/0!	#DIV/0!	Peak Found	High	Peak Found	Peak Found		High	High	High			3.2	49.7	Not Found	High	0.0001638	8.331e-08
	FALSE	High	[K].AVAAIAGGLVDAEALVALK.[D]		5.10083e-06	0.0003985	1	1	4	Q66HF1	Q66HF1 [337-355]		0	1752.03	192.9	102.4	104.6		52.26				#DIV/0!	#DIV/0!	#DIV/0!	High	Not Found	Not Found	Not Found		High	High	High			4.83	50.07	Not Found	High	0.0001638	1.041e-07
	FALSE	High	[R].AVEDKNIGPLVK.[T]		0.000184898	0.0003985	1	1	2	Q66HF1	Q66HF1 [159-170]		1	1282.74				400				50.25	#DIV/0!	#DIV/0!	#DIV/0!	Not Found	High	Not Found	Not Found		Not Found	Not Found	Not Found			3.36	24.19	High	High	0.0001638	1.074e-05
	FALSE	High	[R].DDGAAILAAVSSIAQK.[I]		4.99646e-06	0.0003985	1	1	8	Q66HF1	Q66HF1 [484-499]		0	1529.82	259	70.7	51.7	18.6	43.1	101.82	106.25	129.53	#DIV/0!	#DIV/0!	#DIV/0!	High	High	High	High		High	High	High			4.62	50.38	High	High	0.0001638	1.008e-07
	FALSE	High	[K].DFYMTDSISR.[A]	1xOxidation [M4]	0.0551522	0.00182955	1	1	4	Q66HF1	Q66HF1 [693-702]		0	1250.54	209.6	56.9	61.6	71.9	16.71	92.96	88.27	4.3	#DIV/0!	#DIV/0!	#DIV/0!	High	Peak Found	Peak Found	Peak Found		High	Peak Found	High			2.32	30.66	High	High	0.0006849	0.01721
	FALSE	High	[R].FASEIAGVDDLGTTGR.[G]		7.05192e-06	0.0003985	1	1	13	Q66HF1	Q66HF1 [185-200]		0	1608.79	226.7	46.6	62.4	64.3	26.87	103.94	76.99	51.21	#DIV/0!	#DIV/0!	#DIV/0!	High	High	High	High		High	High	High			4.06	37.17	High	High	0.0001638	1.575e-07
	FALSE	High	[R].FAYDGLK.[R]		0.0991158	0.00440275	1	1	2	Q66HF1	Q66HF1 [292-298]		0	813.414	179.2	74	50.3	96.5	9.97		59.6	28.19	#DIV/0!	#DIV/0!	#DIV/0!	Peak Found	Peak Found	Not Found	Peak Found		High	Peak Found	Peak Found			1.7	28.11	High	High	0.001733	0.03738
	FALSE	High	[R].FAYDGLKR.[Q]		0.106304	0.0054631	1	1	2	Q66HF1	Q66HF1 [292-299]		1	969.515	43.9	9.2	62.5	284.4	20.99		61.03	47.11	#DIV/0!	#DIV/0!	#DIV/0!	Peak Found	High	Peak Found	Peak Found		Peak Found	Peak Found	Not Found			1.97	24.14	High	High	0.00212	0.04122
	FALSE	High	[R].FEAPLFNAR.[I]		0.032528	0.00156818	1	1	5	Q66HF1	Q66HF1 [409-417]		0	1064.55	217.2	35.8	62.1	84.9	23.95	118.89	80.65	40.4	#DIV/0!	#DIV/0!	#DIV/0!	Peak Found	High	High	Peak Found		High	High	Peak Found			2.28	37.41	High	High	0.0005894	0.008559
	FALSE	High	[K].GLLTYTSWEDALSR.[V]		0.000170223	0.0003985	1	1	1	Q66HF1	Q66HF1 [312-325]		0	1611.8	111.9		234.4	53.7			53.81	21.61	#DIV/0!	#DIV/0!	#DIV/0!	Peak Found	High	Not Found	Peak Found		Not Found	Peak Found	Not Found			3.65	49.18	Peak Found	High	0.0001638	9.592e-06
	FALSE	High	[R].GNDMQVGTYIEK.[M]	1xOxidation [M4]	0.00388338	0.0003985	1	1	2	Q66HF1	Q66HF1 [201-212]		0	1370.63	202.1	53.8	55.8	88.3	26.12	97.32	63.31	37.13	#DIV/0!	#DIV/0!	#DIV/0!	Peak Found	High	Peak Found	Peak Found		Peak Found	Peak Found	Peak Found			3.06	25.41	High	High	0.0001638	0.0005463
	FALSE	High	[K].KPMVVLGSSALQR.[D]	1xOxidation [M3]	7.44521e-05	0.0003985	1	1	12	Q66HF1	Q66HF1 [471-483]		0	1401.79	227.7	26.2	60.3	85.8	17.76	134.88	89.69	31.18	#DIV/0!	#DIV/0!	#DIV/0!	High	High	Peak Found	Peak Found		High	High	High			3.71	25.36	High	High	0.0001638	3.312e-06
	FALSE	High	[R].KTESIDVMDAVGSNIVVSTR.[T]	1xOxidation [M8]	0.00777409	0.0003985	1	1	3	Q66HF1	Q66HF1 [247-266]		1	2137.08	145	80.4	121.4	53.2	28.58				#DIV/0!	#DIV/0!	#DIV/0!	Peak Found	High	Not Found	Not Found		High	High	Peak Found			3.96	34.84	Not Found	High	0.0001638	0.001341
	FALSE	High	[R].IASQVAALDLGYKPGVEAIR.[K]		2.50826e-06	0.0003985	1	1	12	Q66HF1	Q66HF1 [519-538]		0	2071.15	281.8	16.5	72.4	29.3	21.84	137.75	84.65	16.12	#DIV/0!	#DIV/0!	#DIV/0!	High	High	Peak Found	High		High	High	High			3.93	39.14	High	High	0.0001638	4.178e-08
	FALSE	High	[R].IASQVAALDLGYKPGVEAIRK.[N]		3.66735e-07	0.0003985	1	1	2	Q66HF1	Q66HF1 [519-539]		1	2199.25	120.7	76	99.9	103.3	38.07			3.42	#DIV/0!	#DIV/0!	#DIV/0!	Peak Found	High	Not Found	Not Found		Peak Found	Peak Found	Peak Found			3.78	34.62	Peak Found	High	0.0001638	3.486e-09
	FALSE	High	[R].LGEVSPNLVR.[Y]		0.00413139	0.0003985	1	1	9	Q66HF1	Q66HF1 [646-655]		0	1083.62	208.5	52.1	52.9	86.4	23.04	108.03	95.12	20.89	#DIV/0!	#DIV/0!	#DIV/0!	High	High	High	Peak Found		High	High	High			2.87	29.5	High	High	0.0001638	0.0005905
	FALSE	High	[K].ILQDIASGNHEFSK.[V]		9.28215e-05	0.0003985	1	1	8	Q66HF1	Q66HF1 [451-464]		0	1558.79	284.5	16.8	71.6	27.1	27.79	138	92.95	40.11	#DIV/0!	#DIV/0!	#DIV/0!	High	High	Peak Found	Peak Found		High	High	High			4.11	28.37	High	High	0.0001638	4.384e-06
	FALSE	High	[K].LVDQEFLADPLVPPQLTIK.[D]		4.11613e-05	0.0003985	1	1	5	Q66HF1	Q66HF1 [674-692]		0	2136.2	235.8	43.7	110.7	9.8	43.97	111.13			#DIV/0!	#DIV/0!	#DIV/0!	High	High	Peak Found	Not Found		High	High	High			3.21	50.23	Not Found	High	0.0001638	1.541e-06
	FALSE	High	[R].SNYLLNTTIAGVEEADVVLLVGTNPR.[F]		9.29016e-06	0.0003985	1	1	2	Q66HF1	Q66HF1 [383-408]		0	2758.46	299.2		100.8		32.95		36.95		#DIV/0!	#DIV/0!	#DIV/0!	Peak Found	Not Found	Not Found	Peak Found		High	High	Not Found			5.1	52.45	Not Found	High	0.0001638	2.254e-07
	FALSE	High	[R].VAGMLQSFEGK.[A]	1xOxidation [M4]	0.00255206	0.0003985	1	1	4	Q66HF1	Q66HF1 [326-336]		0	1182.58	179.9	65.1	46.2	108.8	30.55	82.77	102.85	18.14	#DIV/0!	#DIV/0!	#DIV/0!	High	Peak Found	Peak Found	Peak Found		High	High	High			3.22	26.97	Peak Found	High	0.0001638	0.0003166
	FALSE	High	[K].VALIGSPVDLTYR.[Y]		0.000402819	0.0003985	1	1	13	Q66HF1	Q66HF1 [429-441]		0	1403.79	237.8	51.2	66.7	44.3	25.55	103.25	79.83	36.15	#DIV/0!	#DIV/0!	#DIV/0!	High	High	High	High		High	High	High			3.41	43.26	High	High	0.0001638	2.924e-05
	FALSE	High	[K].VAVTPPGLAR.[E]		0.0343281	0.00156818	1	1	3	Q66HF1	Q66HF1 [608-617]		0	980.589	185.1	50.8	94.2	69.9	22.32	97.4		27.21	#DIV/0!	#DIV/0!	#DIV/0!	Peak Found	High	Peak Found	Not Found		Peak Found	High	Peak Found			2.18	27.77	High	High	0.0005894	0.009223
High	Master Protein	P11507	Sarcoplasmic/endoplasmic reticulum calcium ATPase 2 OS=Rattus norvegicus OX=10116 GN=Atp2a2 PE=1 SV=1	0	129.659	25	25	101	25	114.7	366.84	25	cell organization and biogenesis;cellular homeostasis;regulation of biological process;response to stimulus;transport	endoplasmic reticulum;membrane	catalytic activity;metal ion binding;nucleotide binding;protein binding;transporter activity	Pf00122, Pf00689, Pf00690, Pf00702, Pf08282, Pf12710, Pf13246	29693	ENSRNOG00000001285.8	Atp2a2	Ion homeostasis; Ion transport by P-type ATPases; Reduction of cytosolic Ca++ levels	Pancreatic secretion; Calcium signaling pathway; Adrenergic signaling in cardiomyocytes; Alzheimer's disease; cAMP signaling pathway; Arrhythmogenic right ventricular cardiomyopathy (ARVC); Dilated cardiomyopathy; Cardiac muscle contraction; cGMP-PKG signaling pathway; Hypertrophic cardiomyopathy (HCM); Thyroid hormone signaling pathway	0	5.55087	0.156236	2.89127	34.4	46.2	390.6	56.8	101.8	100.3	59.8	10.1	High	High	High	High	High	High	High	High
	Checked	Confidence	Annotated Sequence	Modifications	Qvality PEP	Qvality q-value	# Protein Groups	# Proteins	# PSMs	Master Protein Accessions	Positions in Master Proteins	Modifications in Master Proteins	# Missed Cleavages	Theo. MH+ [Da]	Abundances (Grouped): NButGT	Abundances (Grouped): remplissage	Abundances (Grouped): LPS	Abundances (Grouped): controle CARD445	Abundances (Grouped) CV [%]: NButGT	Abundances (Grouped) CV [%]: remplissage	Abundances (Grouped) CV [%]: LPS	Abundances (Grouped) CV [%]: controle CARD445	#DIV/0!	#DIV/0!	#DIV/0!	Found in Sample: [S46] F46: Sample, 6, LPS	Found in Sample: [S72] F72: Sample, 1, controle CARD445	Found in Sample: [S44] F44: Sample, 4, remplissage	Found in Sample: [S45] F45: Sample, 5, LPS	Quan Info	Found in Sample: [S41] F41: Sample, 1, NButGT	Found in Sample: [S42] F42: Sample, 2, NButGT	Found in Sample: [S43] F43: Sample, 3, remplissage			XCorr (by Search Engine): Sequest HT	Top Apex RT [min]	Found in Sample: [S82] F82: Sample, 2, controle CARD445	Confidence (by Search Engine): Sequest HT	Percolator q-Value (by Search Engine): Sequest HT	Percolator PEP (by Search Engine): Sequest HT
	FALSE	High	[K].AKDIVPGDIVEIAVGDK.[V]		0.00222377	0.0003985	1	1	1	P11507	P11507 [142-158]		1	1738.96	139.1	86.3	174.6		9.91		108.29		#DIV/0!	#DIV/0!	#DIV/0!	Peak Found	Not Found	Not Found	High		Peak Found	Peak Found	Peak Found			4.4	42.84	Not Found	High	0.0001638	0.0002657
	FALSE	High	[K].AKDIVPGDIVEIAVGDKVPADIR.[L]		0.000723555	0.0003985	1	1	3	P11507	P11507 [142-164]		2	2390.33	111.8	75.8	199.9	12.4	0.92		102.51		#DIV/0!	#DIV/0!	#DIV/0!	High	Peak Found	Not Found	High		Peak Found	High	Peak Found			4.32	44.84	Not Found	High	0.0001638	6.241e-05
	FALSE	High	[K].AMGVVVATGVNTEIGK.[I]	1xOxidation [M2]	1.72737e-05	0.0003985	1	1	9	P11507	P11507 [219-234]		0	1561.83	110.4	27	163.4	99.2	8.24	95.9	102.72	11.09	#DIV/0!	#DIV/0!	#DIV/0!	High	High	Peak Found	High		High	High	High			4.03	30.87	High	High	0.0001638	4.999e-07
	FALSE	High	[K].DIVPGDIVEIAVGDK.[V]		0.00037085	0.0003985	1	1	4	P11507	P11507 [144-158]		0	1539.83	157.6	88.1	154.3		2.19		85.33		#DIV/0!	#DIV/0!	#DIV/0!	High	Not Found	Not Found	High		High	High	Peak Found			3.98	49.72	Not Found	High	0.0001638	2.628e-05
	FALSE	High	[K].DIVPGDIVEIAVGDKVPADIR.[L]		5.61266e-05	0.0003985	1	1	4	P11507	P11507 [144-164]		1	2191.2	140.2	19.1	226.3	14.4	43.69	122.24	110.05		#DIV/0!	#DIV/0!	#DIV/0!	Peak Found	High	Peak Found	High		High	Peak Found	Peak Found			5.1	49.37	Not Found	High	0.0001638	2.304e-06
	FALSE	High	[R].EEMHLEDSANFIK.[Y]	1xOxidation [M3]	4.7244e-05	0.0003985	1	1	4	P11507	P11507 [573-585]		0	1578.71	181.4	10	208.6		3.73		97.87		#DIV/0!	#DIV/0!	#DIV/0!	Peak Found	Not Found	Peak Found	High		High	High	Not Found			2.86	28.63	High	High	0.0001638	1.845e-06
	FALSE	High	[R].EFDELSPSAQR.[D]		0.000986548	0.0003985	1	1	9	P11507	P11507 [656-666]		0	1278.6	133.6	36.5	172	58	4.29	77.2	111.51	44.65	#DIV/0!	#DIV/0!	#DIV/0!	High	High	High	High		High	High	Peak Found			3.09	28.75	High	High	0.0001638	9.275e-05
	FALSE	High	[K].EFTLEFSR.[D]		0.0274763	0.00138506	1	6	5	P11507	P11507 [482-489]		0	1028.5	139	29.3	163.6	68.1	9.01	106.08	97.72	0.54	#DIV/0!	#DIV/0!	#DIV/0!	Peak Found	High	Peak Found	High		High	High	Peak Found			2.65	39.02	High	High	0.0005287	0.006865
	FALSE	High	[K].GAPEGVIDR.[C]		0.0530028	0.00182955	1	2	1	P11507	P11507 [515-523]		0	913.474		30.5	89.6	279.9				87.77	#DIV/0!	#DIV/0!	#DIV/0!	Not Found	Peak Found	Peak Found	Peak Found		Not Found	Not Found	Not Found			2.69	22.18	High	High	0.0006849	0.01625
	FALSE	High	[K].KNMLFSGTNIAAGK.[A]	1xOxidation [M3]	0.138272	0.00860695	1	2	1	P11507	P11507 [205-218]		1	1467.76									#DIV/0!	#DIV/0!	#DIV/0!	Not Found	Not Found	Not Found	High	No Quan Values	Not Found	Not Found	Not Found			3.54		Not Found	High	0.003546	0.05903
	FALSE	High	[K].KSEIGIAMGSGTAVAK.[T]	1xOxidation [M8]	0.000853659	0.0003985	1	1	5	P11507	P11507 [712-727]		1	1535.81	94.4	14.8	188.6	102.3	6.43	126.82	117.63	48.39	#DIV/0!	#DIV/0!	#DIV/0!	Peak Found	High	Peak Found	High		Peak Found	Peak Found	Peak Found			4.67	21.76	High	High	0.0001638	7.674e-05
	FALSE	High	[K].LDEFGEQLSK.[V]		0.0387399	0.00156818	1	2	2	P11507	P11507 [253-262]		0	1165.57	143.8	41.4	193.2	21.6	1.78	103.54	103.1	7.32	#DIV/0!	#DIV/0!	#DIV/0!	High	Peak Found	Peak Found	High		Peak Found	Peak Found	Peak Found			2.59	30.8	Peak Found	High	0.0005894	0.01084
	FALSE	High	[R].IGIFGQDEDVTSK.[A]		7.14364e-05	0.0003985	1	1	10	P11507	P11507 [638-650]		0	1408.7	137.7	35.3	180.2	46.8	4.03	93.31	108.06	31.72	#DIV/0!	#DIV/0!	#DIV/0!	High	High	High	High		High	High	Peak Found			4.09	36.35	High	High	0.0001638	3.14e-06
	FALSE	High	[K].IRDEMVATEQER.[T]	1xOxidation [M5]	0.0551522	0.00182955	1	1	2	P11507	P11507 [235-246]		1	1492.71	18.9		10.5	370.6	48.84		86.04		#DIV/0!	#DIV/0!	#DIV/0!	Peak Found	Not Found	Not Found	Peak Found		Peak Found	Peak Found	Not Found			3.42	17.65	High	High	0.0006849	0.01723
	FALSE	High	[K].ISLPVILMDETLK.[F]	1xOxidation [M8]	0.000670742	0.0003985	1	1	2	P11507	P11507 [972-984]		0	1487.84	99.2	75.3	212.2	13.3	21.34		119.88		#DIV/0!	#DIV/0!	#DIV/0!	Peak Found	High	Not Found	High		Peak Found	Peak Found	Peak Found			3.03	48.2	Not Found	High	0.0001638	5.662e-05
	FALSE	High	[K].MNVFDTELK.[G]	1xOxidation [M1]	0.0597037	0.00209837	1	1	2	P11507	P11507 [452-460]		0	1112.53	116.6	40.2	190	53.2	4.15	103.68	95.29	24.19	#DIV/0!	#DIV/0!	#DIV/0!	Peak Found	Peak Found	Peak Found	High		Peak Found	Peak Found	Peak Found			2.31	32.37	High	High	0.0007842	0.01904
	FALSE	High	[R].NAENAIEALK.[E]		0.0397926	0.00156818	1	2	1	P11507	P11507 [111-120]		0	1072.56	153.7	37.7	192.8	15.8	0.83	99.17	104.12	24.47	#DIV/0!	#DIV/0!	#DIV/0!	Peak Found	Peak Found	Peak Found	High		Peak Found	Peak Found	Peak Found			2.85	29.52	Peak Found	High	0.0005894	0.01115
	FALSE	High	[R].NAENAIEALKEYEPEMGK.[V]	1xOxidation [M16]	0.00256969	0.0003985	1	2	2	P11507	P11507 [111-128]		1	2051.96	107.4	71.9	172.3	48.5	6.06		107.54	84.59	#DIV/0!	#DIV/0!	#DIV/0!	Peak Found	Peak Found	Not Found	High		Peak Found	Peak Found	Peak Found			3.53	38.21	High	High	0.0001638	0.0003183
	FALSE	High	[K].NMLFSGTNIAAGK.[A]	1xOxidation [M2]	0.000661563	0.0003985	1	2	7	P11507	P11507 [206-218]		0	1339.67	118.4	29.8	186.5	65.4	6.33	110.13	99.68	32.03	#DIV/0!	#DIV/0!	#DIV/0!	High	High	Peak Found	High		High	High	Peak Found			3.21	31.78	High	High	0.0001638	5.531e-05
	FALSE	High	[K].SEIGIAMGSGTAVAK.[T]		0.0667672	0.00258546	1	1	1	P11507	P11507 [713-727]		0	1391.72	68.1	81.6	207.3	43			17.17	8.48	#DIV/0!	#DIV/0!	#DIV/0!	Peak Found	Peak Found	Peak Found	High		Peak Found	Not Found	Not Found			3.56	31.31	Peak Found	High	0.0009633	0.02212
	FALSE	High	[K].SEIGIAMGSGTAVAK.[T]	1xOxidation [M7]	4.50191e-05	0.0003985	1	1	6	P11507	P11507 [713-727]		0	1407.71	91	62.4	186.9	59.8	7.51		117.3	50.96	#DIV/0!	#DIV/0!	#DIV/0!	High	High	Not Found	High		High	High	Peak Found			3.92	25.77	High	High	0.0001638	1.727e-06
	FALSE	High	[K].TASEMVLADDNFSTIVAAVEEGR.[A]		0.00424663	0.0003985	1	2	1	P11507	P11507 [728-750]		0	2425.16			400				5.46		#DIV/0!	#DIV/0!	#DIV/0!	Peak Found	Not Found	Not Found	High		Not Found	Not Found	Not Found			3.77	50.85	Not Found	High	0.0001638	0.0006091
	FALSE	High	[K].TASEMVLADDNFSTIVAAVEEGR.[A]	1xOxidation [M5]	8.61931e-07	0.0003985	1	2	7	P11507	P11507 [728-750]		0	2441.15	78.6	31.8	268.6	21	15.36	91.08	122.08		#DIV/0!	#DIV/0!	#DIV/0!	High	Peak Found	Peak Found	High		High	High	High			6.03	50.54	Not Found	High	0.0001638	1.046e-08
	FALSE	High	[K].TVEEVLGHFGVNESTGLSLEQVK.[K]		0.000161093	0.0003985	1	1	3	P11507	P11507 [8-30]		0	2472.26	143.2	42.5	198.1	16.2	5.83	72.05	88.9		#DIV/0!	#DIV/0!	#DIV/0!	High	Peak Found	Peak Found	High		Peak Found	Peak Found	Peak Found			5.06	46.76	Not Found	High	0.0001638	8.966e-06
	FALSE	High	[K].TVEEVLGHFGVNESTGLSLEQVKK.[L]		0.000186177	0.0003985	1	1	1	P11507	P11507 [8-31]		1	2600.36			336.2	63.8				1.46	#DIV/0!	#DIV/0!	#DIV/0!	Not Found	Peak Found	Not Found	High		Not Found	Not Found	Not Found			5.73	42.52	Peak Found	High	0.0001638	1.079e-05
	FALSE	High	[R].VDQSILTGESVSVIK.[H]		4.44029e-05	0.0003985	1	2	7	P11507	P11507 [175-189]		0	1574.86	124.1	31.5	182.9	61.4	5.12	91.65	107.92	1.39	#DIV/0!	#DIV/0!	#DIV/0!	High	High	Peak Found	High		High	Peak Found	High			3.67	38.88	High	High	0.0001638	1.701e-06
	FALSE	High	[R].WGSNELPAEEGK.[T]		0.00201941	0.0003985	1	1	1	P11507	P11507 [36-47]		0	1316.61	233.2		166.8		55.68		114.39		#DIV/0!	#DIV/0!	#DIV/0!	Peak Found	Not Found	Not Found	High		Peak Found	Peak Found	Not Found			2.79	28.21	Not Found	High	0.0001638	0.0002343
High	Master Protein	A0A096MJ01	LIM domain-binding 3 OS=Rattus norvegicus OX=10116 GN=Ldb3 PE=1 SV=1	0	125.811	34	20	169	5	76.8	561.6	20	cell organization and biogenesis	cytoskeleton	metal ion binding;protein binding	Pf00412, Pf00595	498587	ENSRNOG00000059166.1	Ldb3			16	2.59161	0.212379	3.16845	52.7	83.2	284.7	67.5	120.1	116.9	64	10.8	High	High	High	High	High	High	High	High
	Checked	Confidence	Annotated Sequence	Modifications	Qvality PEP	Qvality q-value	# Protein Groups	# Proteins	# PSMs	Master Protein Accessions	Positions in Master Proteins	Modifications in Master Proteins	# Missed Cleavages	Theo. MH+ [Da]	Abundances (Grouped): NButGT	Abundances (Grouped): remplissage	Abundances (Grouped): LPS	Abundances (Grouped): controle CARD445	Abundances (Grouped) CV [%]: NButGT	Abundances (Grouped) CV [%]: remplissage	Abundances (Grouped) CV [%]: LPS	Abundances (Grouped) CV [%]: controle CARD445	#DIV/0!	#DIV/0!	#DIV/0!	Found in Sample: [S46] F46: Sample, 6, LPS	Found in Sample: [S72] F72: Sample, 1, controle CARD445	Found in Sample: [S44] F44: Sample, 4, remplissage	Found in Sample: [S45] F45: Sample, 5, LPS	Quan Info	Found in Sample: [S41] F41: Sample, 1, NButGT	Found in Sample: [S42] F42: Sample, 2, NButGT	Found in Sample: [S43] F43: Sample, 3, remplissage			XCorr (by Search Engine): Sequest HT	Top Apex RT [min]	Found in Sample: [S82] F82: Sample, 2, controle CARD445	Confidence (by Search Engine): Sequest HT	Percolator q-Value (by Search Engine): Sequest HT	Percolator PEP (by Search Engine): Sequest HT
	FALSE	High	[K].AAQSQLSQGDLVVAIDGVNTDTMTHLEAQNK.[I]		0.00451779	0.0003985	2	4	1	A0A096MKD4; A0A096MJ01	A0A096MKD4 [38-68]; A0A096MJ01 [38-68]		0	3254.6	400				5.28				#DIV/0!	#DIV/0!	#DIV/0!	Not Found	Not Found	Not Found	Not Found	Shared	High	Peak Found	Not Found			5.48	46.2	Not Found	High	0.0001638	0.0006591
	FALSE	High	[K].AAQSQLSQGDLVVAIDGVNTDTMTHLEAQNK.[I]	1xOxidation [M23]	8.85265e-06	0.0003985	2	4	4	A0A096MKD4; A0A096MJ01	A0A096MKD4 [38-68]; A0A096MJ01 [38-68]		0	3270.59	149.7	16.9	210	23.3	0.98	115.9	85.1		#DIV/0!	#DIV/0!	#DIV/0!	High	Peak Found	Peak Found	High	Shared	Peak Found	High	Peak Found			6.53	42.16	Not Found	High	0.0001638	2.119e-07
	FALSE	High	[K].ASGAGLLGGSLPVK.[D]		7.97638e-05	0.0003985	1	1	9	A0A096MJ01	A0A096MJ01 [222-235]		0	1226.71	126	27.7	214.6	31.6	14.79	116.74	103.71	37.15	#DIV/0!	#DIV/0!	#DIV/0!	High	High	High	High		High	High	High			3.43	36.33	High	High	0.0001638	3.611e-06
	FALSE	High	[K].DFNMPLTISR.[I]	1xOxidation [M4]	0.00995116	0.0003985	2	4	10	A0A096MKD4; A0A096MJ01	A0A096MKD4 [22-31]; A0A096MJ01 [22-31]		0	1209.59	131.8	44.7	182.9	40.6	17.6	80.75	83.21	29.34	#DIV/0!	#DIV/0!	#DIV/0!	High	High	High	High	Shared	High	High	High			3	34.7	High	High	0.0001638	0.001845
	FALSE	High	[K].DLAVDSASPVYQAVIK.[T]		7.65329e-05	0.0003985	2	4	14	A0A096MKD4; A0A096MJ01	A0A096MKD4 [189-204]; A0A096MJ01 [236-251]		0	1675.89	139.5	37.8	179.3	43.5	4.85	85.15	75.42	25.63	#DIV/0!	#DIV/0!	#DIV/0!	High	High	High	High	Shared	High	High	Peak Found			4.37	42.77	High	High	0.0001638	3.412e-06
	FALSE	High	[K].DPSLDTNSSLATPSPSPEAR.[A]		4.35688e-07	0.0003985	1	1	9	A0A096MJ01	A0A096MJ01 [108-127]		0	2041.97	78.4	29.4	180.8	111.5	14.68	65.9	113.94	20.35	#DIV/0!	#DIV/0!	#DIV/0!	High	High	Peak Found	High		High	High	High			5.36	31.81	High	High	0.0001638	4.353e-09
	FALSE	High	[K].DYINLFSTK.[C]		0.112534	0.00594574	2	3	5	A0A096MKD4; A0A096MJ01	A0A096MKD4 [612-620]; A0A096MJ01 [659-667]		0	1100.56	233.5	39.9	118	8.7	8.47	93.21	88.88		#DIV/0!	#DIV/0!	#DIV/0!	High	Not Found	Peak Found	High	Shared	High	High	High			2.33	43.63	Peak Found	High	0.002298	0.04451
	FALSE	High	[R].EMAQMYQMSLR.[G]	3xOxidation [M2; M5; M8]	0.00427594	0.0003985	1	1	5	A0A096MJ01	A0A096MJ01 [209-219]		0	1435.6	68.7	53.8	169.6	107.8	0.48		108.88	40.73	#DIV/0!	#DIV/0!	#DIV/0!	Peak Found	High	Not Found	High		Peak Found	Peak Found	High			2.86	22.44	High	High	0.0001638	0.0006192
	FALSE	High	[R].GAPAYNPTGPQVTPLAR.[G]		3.44092e-05	0.0003985	2	3	29	A0A096MKD4; A0A096MJ01	A0A096MKD4 [469-485]; A0A096MJ01 [516-532]		0	1709.9	134.6	28.8	138.4	98.3	3.13	94.86	72.3	19.55	#DIV/0!	#DIV/0!	#DIV/0!	High	High	High	High	Shared	High	High	High			4.53	32.19	High	High	0.0001638	1.224e-06
	FALSE	High	[R].GPFLVAMGR.[S]	1xOxidation [M7]	0.0585333	0.00209837	2	3	7	A0A096MKD4; A0A096MJ01	A0A096MKD4 [512-520]; A0A096MJ01 [559-567]		0	963.508	143.3	33.8	143.4	79.5	1.03	98.53	83.73	30.54	#DIV/0!	#DIV/0!	#DIV/0!	High	High	High	High	Shared	High	High	Peak Found			2.19	29.36	Peak Found	High	0.0007842	0.01854
	FALSE	High	[R].ILAQMTGTEYMQDPDEEALR.[R]	2xOxidation [M5; M11]	9.2184e-05	0.0003985	2	4	6	A0A096MKD4; A0A096MJ01	A0A096MKD4 [230-249]; A0A096MJ01 [277-296]		0	2343.05	129.9	35	149.8	85.2	1.1		106.49	14.02	#DIV/0!	#DIV/0!	#DIV/0!	Peak Found	High	Not Found	High	Shared	High	High	Peak Found			3.28	32.52	High	High	0.0001638	4.375e-06
	FALSE	High	[R].ILAQMTGTEYMQDPDEEALRR.[S]	2xOxidation [M5; M11]	8.96777e-05	0.0003985	2	4	8	A0A096MKD4; A0A096MJ01	A0A096MKD4 [230-250]; A0A096MJ01 [277-297]		1	2499.15	87.2	18.1	155	139.8	6.1	120.04	80.21	36.21	#DIV/0!	#DIV/0!	#DIV/0!	High	High	Peak Found	High	Shared	High	High	High			3.6	29.14	High	High	0.0001638	4.213e-06
	FALSE	High	[K].IMGEVMHALR.[Q]	2xOxidation [M2; M6]	0.011729	0.0003985	2	3	16	A0A096MKD4; A0A096MJ01	A0A096MKD4 [569-578]; A0A096MJ01 [616-625]		0	1188.59	168.7	31.3	136.7	63.4	1.82	101.76	87.18	39.06	#DIV/0!	#DIV/0!	#DIV/0!	High	High	Peak Found	High	Shared	High	High	High			2.56	19.34	High	High	0.0001638	0.002285
	FALSE	High	[R].LQGGKDFNMPLTISR.[I]	1xOxidation [M9]	0.000316495	0.0003985	2	4	3	A0A096MKD4; A0A096MJ01	A0A096MKD4 [17-31]; A0A096MJ01 [17-31]		1	1692.87	9.7		20.4	369.9	14.38		68.53	34.03	#DIV/0!	#DIV/0!	#DIV/0!	Peak Found	High	Not Found	Peak Found	Shared	Peak Found	Peak Found	Not Found			3.02	29.17	High	High	0.0001638	2.13e-05
	FALSE	High	[R].LYNNPIGLYSAETLR.[E]		1.35717e-05	0.0003985	1	1	11	A0A096MJ01	A0A096MJ01 [194-208]		0	1723.9	124	48.3	186.6	41.1	3.7	94.98	103.14	40.92	#DIV/0!	#DIV/0!	#DIV/0!	High	High	High	High		High	High	High			4.04	43.39	High	High	0.0001638	3.685e-07
	FALSE	High	[K].RPIPISTTAPPIQSPLPVIPHQK.[VD]		4.34943e-05	0.0003985	2	4	12	A0A096MKD4; A0A096MJ01	A0A096MKD4 [85-107]; A0A096MJ01 [85-107]		0	2487.44	131.2	80.7	177.8	10.3	3.91		86.94	14.28	#DIV/0!	#DIV/0!	#DIV/0!	High	Peak Found	Not Found	High	Shared	High	High	High			4.58	37.4	Peak Found	High	0.0001638	1.652e-06
	FALSE	High	[K].SASYNLSLTLQK.[S]		0.00187209	0.0003985	2	4	6	A0A096MKD4; A0A096MJ01	A0A096MKD4 [71-82]; A0A096MJ01 [71-82]		0	1324.71	167.3	26.3	184.6	21.7	15.3	101.86	92.09	32.58	#DIV/0!	#DIV/0!	#DIV/0!	Peak Found	High	Peak Found	High	Shared	High	High	High			3.42	35.61	High	High	0.0001638	0.000213
	FALSE	High	[K].SKRPIPISTTAPPIQSPLPVIPHQK.[VD]		0.00180872	0.0003985	2	4	3	A0A096MKD4; A0A096MJ01	A0A096MKD4 [83-107]; A0A096MJ01 [83-107]		1	2702.57				400				53.49	#DIV/0!	#DIV/0!	#DIV/0!	Not Found	High	Not Found	Not Found	Shared	Not Found	Not Found	Not Found			3.17	34.2	High	High	0.0001638	0.0002021
	FALSE	High	[K].TQSKPEDEADEWAR.[R]		0.000475261	0.0003985	2	4	5	A0A096MKD4; A0A096MJ01	A0A096MKD4 [205-218]; A0A096MJ01 [252-265]		0	1661.74	109.5		126.4	164.1	72.88			55.36	#DIV/0!	#DIV/0!	#DIV/0!	Not Found	High	Not Found	High	Shared	Peak Found	High	Not Found			2.83	24	High	High	0.0001638	3.618e-05
	FALSE	High	[K].TQSKPEDEADEWARR.[S]		0.00740942	0.0003985	2	4	2	A0A096MKD4; A0A096MJ01	A0A096MKD4 [205-219]; A0A096MJ01 [252-266]		1	1817.84				400				26.49	#DIV/0!	#DIV/0!	#DIV/0!	Not Found	High	Not Found	Not Found	Shared	Not Found	Not Found	Not Found			3.76	22.27	High	High	0.0001638	0.001251
	FALSE	High	[K].VLPGPSQPR.[L]		0.0129079	0.000721289	1	1	4	A0A096MJ01	A0A096MJ01 [185-193]		0	950.542	25.5	19.1	55.6	299.7	13.82		93.07	80.12	#DIV/0!	#DIV/0!	#DIV/0!	Peak Found	High	Not Found	High		Peak Found	Peak Found	Peak Found			2.39	21.06	High	High	0.0002827	0.002579
High	Master Protein	Q5M9H2	Acyl-Coenzyme A dehydrogenase, very long chain OS=Rattus norvegicus OX=10116 GN=Acadvl PE=1 SV=1	0	125.358	47	27	111	27	70.8	372.69	27	cell differentiation;metabolic process;regulation of biological process;response to stimulus	cytosol;membrane;mitochondrion;nucleus	catalytic activity;nucleotide binding	Pf00441, Pf02770, Pf02771, Pf08028	25363	ENSRNOG00000018114.7	Acadvl	Beta oxidation of palmitoyl-CoA to myristoyl-CoA		0	2.06362	0.69497	3.09027	31.4	58.2	75	109.9	226.3	170.8	115.5	13	High	High	High	High	High	High	High	High
	Checked	Confidence	Annotated Sequence	Modifications	Qvality PEP	Qvality q-value	# Protein Groups	# Proteins	# PSMs	Master Protein Accessions	Positions in Master Proteins	Modifications in Master Proteins	# Missed Cleavages	Theo. MH+ [Da]	Abundances (Grouped): NButGT	Abundances (Grouped): remplissage	Abundances (Grouped): LPS	Abundances (Grouped): controle CARD445	Abundances (Grouped) CV [%]: NButGT	Abundances (Grouped) CV [%]: remplissage	Abundances (Grouped) CV [%]: LPS	Abundances (Grouped) CV [%]: controle CARD445	#DIV/0!	#DIV/0!	#DIV/0!	Found in Sample: [S46] F46: Sample, 6, LPS	Found in Sample: [S72] F72: Sample, 1, controle CARD445	Found in Sample: [S44] F44: Sample, 4, remplissage	Found in Sample: [S45] F45: Sample, 5, LPS	Quan Info	Found in Sample: [S41] F41: Sample, 1, NButGT	Found in Sample: [S42] F42: Sample, 2, NButGT	Found in Sample: [S43] F43: Sample, 3, remplissage			XCorr (by Search Engine): Sequest HT	Top Apex RT [min]	Found in Sample: [S82] F82: Sample, 2, controle CARD445	Confidence (by Search Engine): Sequest HT	Percolator q-Value (by Search Engine): Sequest HT	Percolator PEP (by Search Engine): Sequest HT
	FALSE	High	[K].AMVENGGLVTSNPLR.[V]	1xOxidation [M2]	0.00611329	0.0003985	1	2	1	Q5M9H2	Q5M9H2 [640-654]		0	1573.8	59.7		299.9	40.4					#DIV/0!	#DIV/0!	#DIV/0!	Not Found	Not Found	Not Found	Peak Found		Peak Found	Not Found	Not Found			2.71	31.41	High	High	0.0001638	0.0009752
	FALSE	High	[K].AMVENGGLVTSNPLRV.[-]	1xOxidation [M2]	0.000408409	0.0003985	1	2	5	Q5M9H2	Q5M9H2 [640-655]		1	1672.87	125	32.3	65	177.6	21.22	113.58	57.32	59.76	#DIV/0!	#DIV/0!	#DIV/0!	High	High	Peak Found	Peak Found		Peak Found	High	High			3.43	37.16	High	High	0.0001638	2.97e-05
	FALSE	High	[K].ASNTSEVYFDGVK.[V]		0.00143111	0.0003985	1	2	7	Q5M9H2	Q5M9H2 [304-316]		0	1416.66	227.9	55	75.2	41.9	22.24	110.04	79.05	18.63	#DIV/0!	#DIV/0!	#DIV/0!	High	High	High	Peak Found		High	High	High			3.63	30.81	High	High	0.0001638	0.0001494
	FALSE	High	[K].DFQIEAAISK.[I]		0.0355021	0.00156818	1	2	2	Q5M9H2	Q5M9H2 [410-419]		0	1121.58	252	68.8	62.5	16.7	30.96	72.54	64.71	71.2	#DIV/0!	#DIV/0!	#DIV/0!	Peak Found	Peak Found	Peak Found	Peak Found		High	Peak Found	Peak Found			2.49	37.13	Peak Found	High	0.0005894	0.009635
	FALSE	High	[K].ELGAFGLQVPSELGGLGLSNTQYAR.[L]		8.73147e-06	0.0003985	1	2	5	Q5M9H2	Q5M9H2 [138-162]		0	2577.33	155.4	123.8	120.8		22.49				#DIV/0!	#DIV/0!	#DIV/0!	High	Not Found	Not Found	Not Found		High	High	High			6.64	50.35	Not Found	High	0.0001638	2.077e-07
	FALSE	High	[K].ELTGLGNALK.[N]		0.00929191	0.0003985	1	2	3	Q5M9H2	Q5M9H2 [483-492]		0	1015.58	158.6	31.4	199.2	10.8	27.86	107.81	78.76	32.42	#DIV/0!	#DIV/0!	#DIV/0!	Peak Found	High	Peak Found	Peak Found		High	Peak Found	Peak Found			3.12	31.67	High	High	0.0001638	0.001677
	FALSE	High	[R].ENMASLQSNPQQQELFR.[N]	1xOxidation [M3]	7.24278e-05	0.0003985	1	2	5	Q5M9H2	Q5M9H2 [616-632]		0	2035.95	142.2	142.1	81.4	34.2	26.55		50.24		#DIV/0!	#DIV/0!	#DIV/0!	High	High	Not Found	Peak Found		High	High	Peak Found			3.4	32.38	Not Found	High	0.0001638	3.178e-06
	FALSE	High	[R].FGMAATLAGTMK.[A]	2xOxidation [M3; M11]	0.00159784	0.0003985	1	2	2	Q5M9H2	Q5M9H2 [342-353]		0	1230.59	166.8	65.4	46.1	121.7	40.74	106.09	121.47	61.37	#DIV/0!	#DIV/0!	#DIV/0!	Peak Found	High	Peak Found	Peak Found		Peak Found	Peak Found	Peak Found			2.92	24.56	High	High	0.0001638	0.0001727
	FALSE	High	[K].GIVNEQFLLQR.[L]		0.00206156	0.0003985	1	2	7	Q5M9H2	Q5M9H2 [557-567]		0	1316.73	193.9	107.2	58.6	40.3	22.89		75.78	52.32	#DIV/0!	#DIV/0!	#DIV/0!	High	High	Not Found	High		High	High	High			3.45	40.17	High	High	0.0001638	0.0002401
	FALSE	High	[K].GQLTTDQVFPYPSVLNEEQTQFLK.[E]		0.00619787	0.0003985	1	1	1	Q5M9H2	Q5M9H2 [80-103]		0	2782.39		400							#DIV/0!	#DIV/0!	#DIV/0!	Not Found	Not Found	High	Not Found		Not Found	Not Found	Not Found			3.99	49.52	Not Found	High	0.0001638	0.0009956
	FALSE	High	[R].IFEGTNDILR.[L]		0.00995116	0.0003985	1	2	7	Q5M9H2	Q5M9H2 [460-469]		0	1177.62	235.6	53.4	55.1	55.9	22.81	102.3	95.38	19.73	#DIV/0!	#DIV/0!	#DIV/0!	High	High	High	Peak Found		High	Peak Found	High			2.81	35.72	High	High	0.0001638	0.001842
	FALSE	High	[K].IHNFGVIQEK.[L]		0.0136336	0.000721289	1	2	1	Q5M9H2	Q5M9H2 [373-382]		0	1184.64	274	50	61	15	27.13	124.85	49.06		#DIV/0!	#DIV/0!	#DIV/0!	Peak Found	Peak Found	Peak Found	Peak Found		High	Peak Found	Peak Found			2.69	25	Not Found	High	0.0002827	0.002775
	FALSE	High	[R].IRENMASLQSNPQQQELFR.[N]	1xOxidation [M5]	0.000163328	0.0003985	1	2	6	Q5M9H2	Q5M9H2 [614-632]		1	2305.14	105.3	98.9	99.4	96.4	31.81			45.26	#DIV/0!	#DIV/0!	#DIV/0!	High	High	Not Found	Not Found		High	High	High			4.84	29.59	High	High	0.0001638	9.108e-06
	FALSE	High	[K].ITAFVVER.[S]		0.0689909	0.00258546	1	2	5	Q5M9H2	Q5M9H2 [279-286]		0	934.536	213.3	43.9	69.2	73.6	23.7	117.81	70.96	22.75	#DIV/0!	#DIV/0!	#DIV/0!	High	High	Peak Found	Peak Found		High	High	Peak Found			2.59	30.8	High	High	0.0009633	0.02303
	FALSE	High	[K].NDSLEKVEEDTLQGLK.[E]		0.00454896	0.0003985	1	2	1	Q5M9H2	Q5M9H2 [122-137]		1	1817.91	224.2	86.8	89						#DIV/0!	#DIV/0!	#DIV/0!	Peak Found	Not Found	Not Found	Not Found		High	Not Found	Peak Found			3.63	40.43	Not Found	High	0.0001638	0.0006659
	FALSE	High	[K].NPLGNVGLLIGEASK.[Q]		0.000400053	0.0003985	1	2	1	Q5M9H2	Q5M9H2 [493-507]		0	1481.83	231.3	16.6	127.1	25	22.42			46.56	#DIV/0!	#DIV/0!	#DIV/0!	Peak Found	Peak Found	Peak Found	Not Found		Peak Found	Peak Found	Not Found			3.08	47.03	High	High	0.0001638	2.904e-05
	FALSE	High	[K].SFAVGMFK.[G]	1xOxidation [M6]	0.0703584	0.00258546	1	2	1	Q5M9H2	Q5M9H2 [72-79]		0	902.444	27.9	31.5		340.6	31.83			20.88	#DIV/0!	#DIV/0!	#DIV/0!	Not Found	High	Not Found	Not Found		Peak Found	Peak Found	Peak Found			1.72	30.35	Peak Found	High	0.0009633	0.0238
	FALSE	High	[R].SFGGVTHGLPEK.[K]		0.00487275	0.0003985	1	2	6	Q5M9H2	Q5M9H2 [287-298]		0	1228.63	253.6	47.9	90.6	8	20.95	117.19	45.77	120.64	#DIV/0!	#DIV/0!	#DIV/0!	High	Peak Found	Peak Found	Peak Found		High	High	High			2.9	24.62	High	High	0.0001638	0.0007317
	FALSE	High	[R].SFGGVTHGLPEKK.[M]		0.00298985	0.0003985	1	2	5	Q5M9H2	Q5M9H2 [287-299]		1	1356.73	268.2	22.5	91.1	18.2	26.47	136.88	67.11	60.35	#DIV/0!	#DIV/0!	#DIV/0!	High	Peak Found	Peak Found	Peak Found		High	High	Peak Found			3.56	21.15	Peak Found	High	0.0001638	0.0003893
	FALSE	High	[R].SGELAVQALEQFATVVEAK.[L]		1.01609e-05	0.0003985	1	2	8	Q5M9H2	Q5M9H2 [532-550]		0	1990.05	198.1	82.6	119.3		31.83	95.61			#DIV/0!	#DIV/0!	#DIV/0!	High	Not Found	Peak Found	Not Found		High	High	High			4.64	51.95	Not Found	High	0.0001638	2.541e-07
	FALSE	High	[R].SLSEGYPTAQHEK.[M]		0.00166525	0.0003985	1	2	7	Q5M9H2	Q5M9H2 [588-600]		0	1446.69	256.6	31.3	60.7	51.4	20.59	125.22	63.5	51.73	#DIV/0!	#DIV/0!	#DIV/0!	High	High	Peak Found	Peak Found		High	High	High			3.18	19.49	High	High	0.0001638	0.0001822
	FALSE	High	[R].TGIGSGLSLSGIVHPELSR.[S]		1.90233e-05	0.0003985	1	2	10	Q5M9H2	Q5M9H2 [513-531]		0	1880.02	215.5	114.4	55.8	14.3	16.32		76.8	0.46	#DIV/0!	#DIV/0!	#DIV/0!	High	High	Not Found	Peak Found		High	High	High			4.32	42.13	High	High	0.0001638	5.698e-07
	FALSE	High	[K].TPIKDAATGAVK.[E]		0.000165595	0.0003985	1	2	4	Q5M9H2	Q5M9H2 [265-276]		1	1171.67	177.7	30.3	61.1	130.9	21.57	121.92	68.7	62.61	#DIV/0!	#DIV/0!	#DIV/0!	Peak Found	High	Peak Found	Peak Found		Peak Found	High	High			3.09	18.79	High	High	0.0001638	9.258e-06
	FALSE	High	[K].TPIKDAATGAVKEK.[I]		0.00461196	0.0003985	1	2	3	Q5M9H2	Q5M9H2 [265-278]		2	1428.81	135.5		115.2	149.3				57.29	#DIV/0!	#DIV/0!	#DIV/0!	Not Found	High	Not Found	Peak Found		Not Found	Peak Found	Not Found			3.36	18.04	High	High	0.0001638	0.0006799
	FALSE	High	[R].TQFGDKIHNFGVIQEK.[L]		0.102326	0.00467289	1	2	1	Q5M9H2	Q5M9H2 [367-382]		1	1860.96	237.7	27.5		134.8	35.74			56.05	#DIV/0!	#DIV/0!	#DIV/0!	Not Found	High	Peak Found	Not Found		Peak Found	Peak Found	Not Found			2.59	30.33	Peak Found	High	0.001733	0.03927
	FALSE	High	[K].VEEDTLQGLK.[E]		0.0154173	0.000721289	1	2	4	Q5M9H2	Q5M9H2 [128-137]		0	1131.59	216.6	74.5	108.9		31.4	84.38			#DIV/0!	#DIV/0!	#DIV/0!	Peak Found	Not Found	High	Not Found		High	High	High			2.5	27.37	Not Found	High	0.0002827	0.003231
	FALSE	High	[K].VPAENVLGEVGDGFK.[V]		0.00209015	0.0003985	1	2	3	Q5M9H2	Q5M9H2 [317-331]		0	1530.78	240.4	32.1	115.3	12.3	30.35	132.95	45.3	100.16	#DIV/0!	#DIV/0!	#DIV/0!	High	Peak Found	Peak Found	Peak Found		High	Peak Found	Peak Found			3.03	39.35	High	High	0.0001638	0.0002455
High	Master Protein	Q5XI07	Lipoma-preferred partner homolog OS=Rattus norvegicus OX=10116 GN=Lpp PE=1 SV=1	0	120.404	30	17	110	15	68.2	377.84	17		cytoplasm;cytosol;nucleus	metal ion binding	Pf00412	288010	ENSRNOG00000031669.4	Lpp			2	0.990852	0.849394	2.06861	67.9	107	63.6	109.7	130.1	174.4	125.2	22	High	High	High	High	High	High	High	High
	Checked	Confidence	Annotated Sequence	Modifications	Qvality PEP	Qvality q-value	# Protein Groups	# Proteins	# PSMs	Master Protein Accessions	Positions in Master Proteins	Modifications in Master Proteins	# Missed Cleavages	Theo. MH+ [Da]	Abundances (Grouped): NButGT	Abundances (Grouped): remplissage	Abundances (Grouped): LPS	Abundances (Grouped): controle CARD445	Abundances (Grouped) CV [%]: NButGT	Abundances (Grouped) CV [%]: remplissage	Abundances (Grouped) CV [%]: LPS	Abundances (Grouped) CV [%]: controle CARD445	#DIV/0!	#DIV/0!	#DIV/0!	Found in Sample: [S46] F46: Sample, 6, LPS	Found in Sample: [S72] F72: Sample, 1, controle CARD445	Found in Sample: [S44] F44: Sample, 4, remplissage	Found in Sample: [S45] F45: Sample, 5, LPS	Quan Info	Found in Sample: [S41] F41: Sample, 1, NButGT	Found in Sample: [S42] F42: Sample, 2, NButGT	Found in Sample: [S43] F43: Sample, 3, remplissage			XCorr (by Search Engine): Sequest HT	Top Apex RT [min]	Found in Sample: [S82] F82: Sample, 2, controle CARD445	Confidence (by Search Engine): Sequest HT	Percolator q-Value (by Search Engine): Sequest HT	Percolator PEP (by Search Engine): Sequest HT
	FALSE	High	[R].APPGSSSSIASPPVSTPVTGHK.[R]		8.32737e-07	0.0003985	1	1	21	Q5XI07	Q5XI07 [142-163]		0	2061.06	201.1	54.7	60.3	83.8	31.56	108.1	110.62	36.1	#DIV/0!	#DIV/0!	#DIV/0!	High	High	High	High		High	High	High			4.43	26.8	High	High	0.0001638	1.006e-08
	FALSE	High	[R].APPGSSSSIASPPVSTPVTGHKR.[M]		2.61638e-07	0.0003985	1	1	5	Q5XI07	Q5XI07 [142-164]		1	2217.16				400				45.85	#DIV/0!	#DIV/0!	#DIV/0!	Not Found	High	Not Found	Not Found		Not Found	Not Found	Not Found			4.13	23.91	High	High	0.0001638	2.252e-09
	FALSE	High	[R].EPGYAAPGAGNQNQPGMYSVSGPK.[K]	1xOxidation [M17]	0.000141323	0.0003985	1	1	10	Q5XI07	Q5XI07 [326-349]		0	2393.08	209.5	54.6	37.5	98.3	46.62	88.81	116.38	40.26	#DIV/0!	#DIV/0!	#DIV/0!	High	High	Peak Found	Peak Found		High	High	High			4.35	28.88	High	High	0.0001638	7.572e-06
	FALSE	High	[R].EPGYAAPGAGNQNQPGMYSVSGPKK.[T]	1xOxidation [M17]	0.00171177	0.0003985	1	1	2	Q5XI07	Q5XI07 [326-350]		1	2521.18				400				68.18	#DIV/0!	#DIV/0!	#DIV/0!	Not Found	High	Not Found	Not Found		Not Found	Not Found	Not Found			3.34	25.32	High	High	0.0001638	0.0001891
	FALSE	High	[K].EPIMPAPGQEETVR.[I]	1xOxidation [M4]	0.000121442	0.0003985	1	1	7	Q5XI07	Q5XI07 [561-574]		0	1569.76	237	76.9	43.1	42.9	35.8	80.16	106.52	51.01	#DIV/0!	#DIV/0!	#DIV/0!	Peak Found	High	High	Peak Found		High	High	High			3.3	24.6	High	High	0.0001638	6.22e-06
	FALSE	High	[K].FAPVVAPKPK.[YV]		0.0593111	0.00209837	2	2	2	Q5XI07; D4A7U1	Q5XI07 [45-54]; D4A7U1 [26-35]		0	1053.65	111.5	21.8	105.5	161.1	29.13	128.72		44.09	#DIV/0!	#DIV/0!	#DIV/0!	Peak Found	Peak Found	Peak Found	Not Found	Shared	High	Peak Found	Peak Found			2.47	22.16	High	High	0.0007842	0.01896
	FALSE	High	[K].KFAPVVAPKPK.[YV]		0.0210914	0.000721289	2	2	4	Q5XI07; D4A7U1	Q5XI07 [44-54]; D4A7U1 [25-35]		1	1181.74	83.7	84.6	30.7	201.1	4.77		113.78	55.83	#DIV/0!	#DIV/0!	#DIV/0!	High	High	Not Found	Peak Found	Shared	Peak Found	Peak Found	Peak Found			2.74	19.45	High	High	0.0002827	0.004894
	FALSE	High	[K].KMLYDMENPPADDYFGR.[C]	2xOxidation [M2; M6]	0.00139221	0.0003985	1	1	2	Q5XI07	Q5XI07 [419-435]		1	2093.89	136.6	90.3	99.3	73.7	37.8			33.32	#DIV/0!	#DIV/0!	#DIV/0!	Peak Found	High	Not Found	Not Found		Peak Found	Peak Found	Peak Found			3.65	32.36	High	High	0.0001638	0.0001446
	FALSE	High	[R].METTHSFGTPSISVSTQQPPK.[K]	1xOxidation [M1]	9.03757e-06	0.0003985	1	1	3	Q5XI07	Q5XI07 [23-43]		0	2276.09	114.8	120.7	55.4	109.1	28.21		100.82	42.98	#DIV/0!	#DIV/0!	#DIV/0!	Peak Found	High	Not Found	Peak Found		Peak Found	Peak Found	High			4.12	29.48	High	High	0.0001638	2.173e-07
	FALSE	High	[R].METTHSFGTPSISVSTQQPPKK.[F]	1xOxidation [M1]	5.03531e-07	0.0003985	1	1	6	Q5XI07	Q5XI07 [23-44]		1	2404.18	146.8	78.7	130.1	44.4	11.41	89.78	36.55	27.3	#DIV/0!	#DIV/0!	#DIV/0!	High	High	Peak Found	Peak Found		Peak Found	Peak Found	High			4.88	26.19	High	High	0.0001638	5.261e-09
	FALSE	High	[K].MLYDMENPPADDYFGR.[C]	2xOxidation [M1; M5]	1.47417e-05	0.0003985	1	1	10	Q5XI07	Q5XI07 [420-435]		0	1965.8	204.2	70.1	47.4	78.3	39.04	72.77	104.68	65.68	#DIV/0!	#DIV/0!	#DIV/0!	High	High	High	Peak Found		High	High	High			3.31	37.61	High	High	0.0001638	4.089e-07
	FALSE	High	[R].MVIPQQPPLTATK.[K]	1xOxidation [M1]	0.00139221	0.0003985	1	1	7	Q5XI07	Q5XI07 [165-177]		0	1439.79	123.5	54.2	64.4	157.9	28.78	103.09	104.99	14.01	#DIV/0!	#DIV/0!	#DIV/0!	High	High	High	Peak Found		High	High	High			2.37	29.41	High	High	0.0001638	0.0001446
	FALSE	High	[R].MVIPQQPPLTATKK.[S]	1xOxidation [M1]	0.000358291	0.0003985	1	1	3	Q5XI07	Q5XI07 [165-178]		1	1567.89			20.1	379.9				46.91	#DIV/0!	#DIV/0!	#DIV/0!	Peak Found	High	Not Found	Not Found		Not Found	Not Found	Not Found			2.51	25.2	High	High	0.0001638	2.509e-05
	FALSE	High	[K].REPGYAAPGAGNQNQPGMYSVSGPK.[K]	1xOxidation [M18]	0.00026458	0.0003985	1	1	5	Q5XI07	Q5XI07 [325-349]		1	2549.18	204.1	39.4	40.7	115.8	43.72	101.74	110.63	33.29	#DIV/0!	#DIV/0!	#DIV/0!	Peak Found	High	Peak Found	Peak Found		High	High	High			3.75	25.83	High	High	0.0001638	1.693e-05
	FALSE	High	[K].SAQPSTHYMTGSSSGQMYGPGSR.[S]	1xOxidation [M17]	0.145244	0.00930274	1	1	1	Q5XI07	Q5XI07 [224-246]		0	2390.01									#DIV/0!	#DIV/0!	#DIV/0!	Not Found	Not Found	Not Found	Not Found	No Quan Values	High	Not Found	Not Found			2.59		Not Found	High	0.003796	0.06276
	FALSE	High	[K].SAQPSTHYMTGSSSGQMYGPGSR.[S]	2xOxidation [M9; M17]	7.81989e-06	0.0003985	1	1	8	Q5XI07	Q5XI07 [224-246]		0	2406.01	175.3	46.8	48.8	129.1	36.19	97.11	107.81	22.63	#DIV/0!	#DIV/0!	#DIV/0!	Peak Found	High	Peak Found	Peak Found		High	High	Peak Found			4.39	20.75	High	High	0.0001638	1.806e-07
	FALSE	High	[K].SGFPAPMGPPSVPPSFRPEDELEHLTK.[K]	1xOxidation [M7]	0.000519799	0.0003985	1	1	7	Q5XI07	Q5XI07 [392-418]		0	2935.43	241	110.7	40.3	8	39.7		106.58	30.83	#DIV/0!	#DIV/0!	#DIV/0!	High	High	Not Found	Peak Found		High	High	Peak Found			4.54	43.05	High	High	0.0001638	4.043e-05
	FALSE	High	[R].STGEPLGHVPAR.[M]		0.00031002	0.0003985	1	1	7	Q5XI07	Q5XI07 [11-22]		0	1220.64	132.8	51.1	82.7	133.4	19.51	119.8	98.23	8.76	#DIV/0!	#DIV/0!	#DIV/0!	High	High	Peak Found	High		High	High	Peak Found			3.16	20.5	High	High	0.0001638	2.088e-05
High	Master Protein	A0A0G2K3K2	Actin, cytoplasmic 1 OS=Rattus norvegicus OX=10116 GN=Actb PE=1 SV=1	0	117.673	47	14	157	6	42.1	518.14	14	cell organization and biogenesis;response to stimulus	cytoskeleton;cytosol;membrane;nucleus	DNA binding;nucleotide binding;protein binding	Pf00022	81822	ENSRNOG00000034254.4	Actb			9	9.50467	0.104031	3.50095	22.2	31.3	393.2	115.3	37.9	147.3	45.5	7.4	High	High	High	High	High	High	High	High
	Checked	Confidence	Annotated Sequence	Modifications	Qvality PEP	Qvality q-value	# Protein Groups	# Proteins	# PSMs	Master Protein Accessions	Positions in Master Proteins	Modifications in Master Proteins	# Missed Cleavages	Theo. MH+ [Da]	Abundances (Grouped): NButGT	Abundances (Grouped): remplissage	Abundances (Grouped): LPS	Abundances (Grouped): controle CARD445	Abundances (Grouped) CV [%]: NButGT	Abundances (Grouped) CV [%]: remplissage	Abundances (Grouped) CV [%]: LPS	Abundances (Grouped) CV [%]: controle CARD445	#DIV/0!	#DIV/0!	#DIV/0!	Found in Sample: [S46] F46: Sample, 6, LPS	Found in Sample: [S72] F72: Sample, 1, controle CARD445	Found in Sample: [S44] F44: Sample, 4, remplissage	Found in Sample: [S45] F45: Sample, 5, LPS	Quan Info	Found in Sample: [S41] F41: Sample, 1, NButGT	Found in Sample: [S42] F42: Sample, 2, NButGT	Found in Sample: [S43] F43: Sample, 3, remplissage			XCorr (by Search Engine): Sequest HT	Top Apex RT [min]	Found in Sample: [S82] F82: Sample, 2, controle CARD445	Confidence (by Search Engine): Sequest HT	Percolator q-Value (by Search Engine): Sequest HT	Percolator PEP (by Search Engine): Sequest HT
	FALSE	High	[K].AGFAGDDAPR.[A]		0.0114906	0.0003985	2	8	2	A0A0G2K3K2; P68035	A0A0G2K3K2 [22-31]; P68035 [21-30]		0	976.448	37.9	19.2	64.1	278.8			67.76	133.63	#DIV/0!	#DIV/0!	#DIV/0!	Peak Found	Peak Found	Not Found	Peak Found	Shared	Not Found	Peak Found	Peak Found			2.94	21.36	High	High	0.0001638	0.002224
	FALSE	High	[R].AVFPSIVGRPR.[H]		0.00904053	0.0003985	2	8	13	A0A0G2K3K2; P68035	A0A0G2K3K2 [32-42]; P68035 [31-41]		0	1198.71	96	14.5	238.2	51.3	49.05	130.61	73.13	22.61	#DIV/0!	#DIV/0!	#DIV/0!	High	High	Peak Found	High	Shared	High	High	High			2.45	30.97	High	High	0.0001638	0.001621
	FALSE	High	[R].DLTDYLMK.[I]	1xOxidation [M7]	0.113246	0.00594574	2	9	9	A0A0G2K3K2; P68035	A0A0G2K3K2 [187-194]; P68035 [186-193]		0	1014.48	92.3	47	212	48.7	47.19	79.39	65.38	15.14	#DIV/0!	#DIV/0!	#DIV/0!	High	High	Peak Found	High	Shared	High	Peak Found	High			2.11	37.28	High	High	0.002298	0.04473
	FALSE	High	[K].DLYANTVLSGGTTMYPGIADR.[M]		1.22388e-05	0.0003985	1	3	2	A0A0G2K3K2	A0A0G2K3K2 [295-315]		0	2215.07	70.6		329.4				108.3		#DIV/0!	#DIV/0!	#DIV/0!	Peak Found	Not Found	Not Found	High		Not Found	Peak Found	Not Found			6.04	48	Not Found	High	0.0001638	3.227e-07
	FALSE	High	[K].DLYANTVLSGGTTMYPGIADR.[M]	1xOxidation [M14]	6.48664e-05	0.0003985	1	3	14	A0A0G2K3K2	A0A0G2K3K2 [295-315]		0	2231.06	91	8.1	290.2	10.8	93.54	118.68	72.19	22.89	#DIV/0!	#DIV/0!	#DIV/0!	High	High	Peak Found	High		Peak Found	High	Peak Found			4.38	44.43	High	High	0.0001638	2.768e-06
	FALSE	High	[K].EITALAPSTMK.[I]		0.00735873	0.0003985	2	8	3	A0A0G2K3K2; P68035	A0A0G2K3K2 [319-329]; P68035 [318-328]		0	1161.62	71.6		328.4		120.89		120.62		#DIV/0!	#DIV/0!	#DIV/0!	High	Not Found	Not Found	High	Shared	Peak Found	High	Not Found			3.12	29.99	Not Found	High	0.0001638	0.001248
	FALSE	High	[K].EITALAPSTMK.[I]	1xOxidation [M10]	0.00213377	0.0003985	2	8	16	A0A0G2K3K2; P68035	A0A0G2K3K2 [319-329]; P68035 [318-328]		0	1177.61	92.4	32.1	218.4	57.1	73.74	79.38	90.01	30.55	#DIV/0!	#DIV/0!	#DIV/0!	High	High	High	High	Shared	Peak Found	High	Peak Found			2.62	25.44	High	High	0.0001638	0.0002516
	FALSE	High	[R].GYSFTTTAER.[E]		0.0168472	0.000721289	1	3	11	A0A0G2K3K2	A0A0G2K3K2 [200-209]		0	1132.53	80.9	15.5	264.9	38.7	93.74	63.05	79.15	1.27	#DIV/0!	#DIV/0!	#DIV/0!	High	High	High	High		High	High	High			2.72	26.65	High	High	0.0002827	0.003645
	FALSE	High	[R].HQGVMVGMGQK.[D]	2xOxidation [M5; M8]	0.00401927	0.0003985	2	9	5	A0A0G2K3K2; P68035	A0A0G2K3K2 [43-53]; P68035 [42-52]		0	1203.56	132.4		267.6				122.59		#DIV/0!	#DIV/0!	#DIV/0!	Peak Found	Not Found	Not Found	High	Shared	Not Found	Peak Found	Not Found			2.62	15.09	Not Found	High	0.0001638	0.000568
	FALSE	High	[R].KDLYANTVLSGGTTMYPGIADR.[M]		0.000199459	0.0003985	1	3	3	A0A0G2K3K2	A0A0G2K3K2 [294-315]		1	2343.16	163.8		236.2				103.67		#DIV/0!	#DIV/0!	#DIV/0!	Peak Found	Not Found	Not Found	High		Not Found	High	Not Found			4.43	40.34	Not Found	High	0.0001638	1.18e-05
	FALSE	High	[R].KDLYANTVLSGGTTMYPGIADR.[M]	1xOxidation [M15]	0.00427594	0.0003985	1	3	3	A0A0G2K3K2	A0A0G2K3K2 [294-315]		1	2359.16	175.3		213.9	10.8			51.85	8.25	#DIV/0!	#DIV/0!	#DIV/0!	Peak Found	Peak Found	Not Found	High		Not Found	High	Not Found			3.48	37.23	Peak Found	High	0.0001638	0.000619
	FALSE	High	[K].IIAPPER.[K]		0.132414	0.00763699	2	9	2	A0A0G2K3K2; P68035	A0A0G2K3K2 [332-338]; P68035 [331-337]		0	795.472	109.9	11.7	278.4		75.59	135.76	79.31		#DIV/0!	#DIV/0!	#DIV/0!	High	Not Found	Peak Found	Peak Found	Shared	Peak Found	Peak Found	High			2.1	21.72	Not Found	High	0.003196	0.05559
	FALSE	High	[K].IWHHTFYNELR.[V]		0.0369624	0.00156818	2	5	1	A0A0G2K3K2; P68035	A0A0G2K3K2 [88-98]; P68035 [87-97]		0	1515.75	195	37.3	167.7			115.4	88.68		#DIV/0!	#DIV/0!	#DIV/0!	Peak Found	Not Found	Peak Found	Peak Found	Shared	Not Found	High	Peak Found			3.26	31.41	Not Found	High	0.0005894	0.01012
	FALSE	High	[K].QEYDESGPSIVHR.[K]		8.90618e-05	0.0003985	1	3	12	A0A0G2K3K2	A0A0G2K3K2 [363-375]		0	1516.7	88.7	14.9	290.9	5.5	103	116.49	73.85	33.94	#DIV/0!	#DIV/0!	#DIV/0!	High	High	Peak Found	High		High	High	High			4.13	23.76	Peak Found	High	0.0001638	4.176e-06
	FALSE	High	[KR].SYELPDGQVITIGNER.[F]		4.08786e-05	0.0003985	2	9	19	A0A0G2K3K2; P68035	A0A0G2K3K2 [242-257]; P68035 [241-256]		0	1790.89	100.3	30.3	247	22.4	72.63	103.53	78.98	25.16	#DIV/0!	#DIV/0!	#DIV/0!	High	High	High	High	Shared	High	High	High			3.68	43.55	High	High	0.0001638	1.529e-06
	FALSE	High	[R].TTGIVMDSGDGVTHTVPIYEGYALPHAILR.[L]		1.09798e-07	0.0003985	1	3	5	A0A0G2K3K2	A0A0G2K3K2 [151-180]		0	3183.61	167.3	2.7	230				108.31		#DIV/0!	#DIV/0!	#DIV/0!	High	Not Found	Peak Found	High		Not Found	High	Not Found			5.45	45.35	Not Found	High	0.0001638	7.315e-10
	FALSE	High	[R].TTGIVMDSGDGVTHTVPIYEGYALPHAILR.[L]	1xOxidation [M6]	5.61748e-06	0.0003985	1	3	13	A0A0G2K3K2	A0A0G2K3K2 [151-180]		0	3199.61	38.6		361.4		135.15		65.49		#DIV/0!	#DIV/0!	#DIV/0!	High	Not Found	Not Found	High		Peak Found	High	Not Found			4.57	43.21	Not Found	High	0.0001638	1.178e-07
	FALSE	High	[R].VAPEEHPVLLTEAPLNPK.[A]		2.87892e-06	0.0003985	1	3	24	A0A0G2K3K2	A0A0G2K3K2 [99-116]		0	1954.06	83.1	15.2	276.5	25.2	102.38	113.67	65.98	0.65	#DIV/0!	#DIV/0!	#DIV/0!	High	High	Peak Found	High		High	High	Peak Found			4.7	34.43	High	High	0.0001638	4.95e-08
High	Master Protein	P34058	Heat shock protein HSP 90-beta OS=Rattus norvegicus OX=10116 GN=Hsp90ab1 PE=1 SV=4	0	114.903	38	26	79	13	83.2	253.93	26	cell organization and biogenesis;metabolic process;regulation of biological process;response to stimulus	cell surface;cytoplasm;cytosol;extracellular;membrane;mitochondrion;nucleus	enzyme regulator activity;nucleotide binding;protein binding;RNA binding	Pf00183, Pf02518, Pf13589	301252	ENSRNOG00000019834.6	Hsp90ab1	HSP90 chaperone cycle for steroid hormone receptors (SHR); Aryl hydrocarbon receptor signalling; Regulation of actin dynamics for phagocytic cup formation; Neutrophil degranulation; The role of GTSE1 in G2/M progression after G2 checkpoint; The NLRP3 inflammasome; Attenuation phase; Sema3A PAK dependent Axon repulsion; HSF1 activation	Antigen processing and presentation; Prostate cancer; Estrogen signaling pathway; Protein processing in endoplasmic reticulum; PI3K-Akt signaling pathway; Progesterone-mediated oocyte maturation; Pathways in cancer; NOD-like receptor signaling pathway	13	8.07257	0.0751528	3.18182	30.1	38.8	496	60.2	45.7	87.3	36.3	5.5	High	High	High	High	High	High	High	Peak Found
	Checked	Confidence	Annotated Sequence	Modifications	Qvality PEP	Qvality q-value	# Protein Groups	# Proteins	# PSMs	Master Protein Accessions	Positions in Master Proteins	Modifications in Master Proteins	# Missed Cleavages	Theo. MH+ [Da]	Abundances (Grouped): NButGT	Abundances (Grouped): remplissage	Abundances (Grouped): LPS	Abundances (Grouped): controle CARD445	Abundances (Grouped) CV [%]: NButGT	Abundances (Grouped) CV [%]: remplissage	Abundances (Grouped) CV [%]: LPS	Abundances (Grouped) CV [%]: controle CARD445	#DIV/0!	#DIV/0!	#DIV/0!	Found in Sample: [S46] F46: Sample, 6, LPS	Found in Sample: [S72] F72: Sample, 1, controle CARD445	Found in Sample: [S44] F44: Sample, 4, remplissage	Found in Sample: [S45] F45: Sample, 5, LPS	Quan Info	Found in Sample: [S41] F41: Sample, 1, NButGT	Found in Sample: [S42] F42: Sample, 2, NButGT	Found in Sample: [S43] F43: Sample, 3, remplissage			XCorr (by Search Engine): Sequest HT	Top Apex RT [min]	Found in Sample: [S82] F82: Sample, 2, controle CARD445	Confidence (by Search Engine): Sequest HT	Percolator q-Value (by Search Engine): Sequest HT	Percolator PEP (by Search Engine): Sequest HT
	FALSE	High	[K].ADLINNLGTIAK.[S]		0.0148998	0.000721289	2	3	2	P34058; P82995	P34058 [96-107]; P82995 [101-112]		0	1242.71	77.2	12.3	246.5	64	38.89	108.18	101.87	5.62	#DIV/0!	#DIV/0!	#DIV/0!	High	Peak Found	Peak Found	High	Shared	Peak Found	Peak Found	Peak Found			2.97	38.4	Peak Found	High	0.0002827	0.003116
	FALSE	High	[R].APFDLFENK.[K]		0.0284211	0.00138506	1	2	3	P34058	P34058 [339-347]		0	1080.54	97.4	60.4	170.9	71.4	10.79		105.49	32.85	#DIV/0!	#DIV/0!	#DIV/0!	Peak Found	High	Not Found	High		Peak Found	Peak Found	Peak Found			2.52	41.62	High	High	0.0005287	0.007172
	FALSE	High	[K].EDQTEYLEER.[R]		0.00518377	0.0003985	2	3	5	P34058; P82995	P34058 [187-196]; P82995 [192-201]		0	1311.57	119.6		232.8	47.7	44.33		111.52	25.61	#DIV/0!	#DIV/0!	#DIV/0!	Peak Found	High	Not Found	High	Shared	High	High	Not Found			2.95	26.43	High	High	0.0001638	0.0007877
	FALSE	High	[K].EGLELPEDEEEK.[K]		0.00051623	0.0003985	2	3	4	P34058; P82995	P34058 [539-550]; P82995 [548-559]		0	1416.64	85.6		219.7	94.6	26.74		97.77	4.76	#DIV/0!	#DIV/0!	#DIV/0!	Peak Found	High	Not Found	High	Shared	Peak Found	High	Not Found			3.48	31.25	High	High	0.0001638	4.019e-05
	FALSE	High	[K].EGLELPEDEEEKK.[K]		0.140852	0.00881422	2	3	1	P34058; P82995	P34058 [539-551]; P82995 [548-560]		1	1544.73			400						#DIV/0!	#DIV/0!	#DIV/0!	Not Found	Not Found	Not Found	High	Shared	Not Found	Not Found	Not Found			3.51	26.64	Not Found	High	0.003622	0.0601
	FALSE	High	[K].EGLELPEDEEEKKK.[MQ]		0.00663855	0.0003985	2	3	1	P34058; P82995	P34058 [539-552]; P82995 [548-561]		2	1672.83	51.2		348.8						#DIV/0!	#DIV/0!	#DIV/0!	Not Found	Not Found	Not Found	High	Shared	Not Found	Peak Found	Not Found			3.51	23.31	Not Found	High	0.0001638	0.001085
	FALSE	High	[K].EKYIDQEELNK.[T]		0.0208066	0.000721289	2	3	1	P34058; P82995	P34058 [274-284]; P82995 [283-293]		1	1408.7			400						#DIV/0!	#DIV/0!	#DIV/0!	Not Found	Not Found	Not Found	High	Shared	Not Found	Not Found	Not Found			3.43	22.75	Not Found	High	0.0002827	0.004798
	FALSE	High	[R].ELISNASDALDK.[I]		0.000527012	0.0003985	2	4	5	Q66HD0; P34058	Q66HD0 [103-114]; P34058 [42-53]		0	1275.64	77.3	33.9	262.3	26.5	41.7		130.33	30.22	#DIV/0!	#DIV/0!	#DIV/0!	Peak Found	Peak Found	Not Found	High	Shared	High	High	High			3.48	30.42	Peak Found	High	0.0001638	4.131e-05
	FALSE	High	[R].ELISNASDALDKIR.[LY]		0.000375997	0.0003985	2	4	2	Q66HD0; P34058	Q66HD0 [103-116]; P34058 [42-55]		1	1544.83	60		311.4	28.6	47.66		124.08	38.5	#DIV/0!	#DIV/0!	#DIV/0!	Peak Found	Peak Found	Not Found	High	Shared	Peak Found	Peak Found	Not Found			3.76	35.71	Peak Found	High	0.0001638	2.677e-05
	FALSE	High	[K].EQVANSAFVER.[V]		0.00464378	0.0003985	1	2	5	P34058	P34058 [492-502]		0	1249.62	102	45.9	205.3	46.8	35.4	110.36	107.1	30.3	#DIV/0!	#DIV/0!	#DIV/0!	High	Peak Found	Peak Found	High		High	High	Peak Found			3.75	25.48	Peak Found	High	0.0001638	0.0006846
	FALSE	High	[K].FYEAFSK.[N]		0.085506	0.00283519	1	2	1	P34058	P34058 [429-435]		0	891.425	154		246				114.2		#DIV/0!	#DIV/0!	#DIV/0!	Peak Found	Not Found	Not Found	High		Not Found	Peak Found	Not Found			1.85	28.68	Not Found	High	0.001056	0.03076
	FALSE	High	[R].GVVDSEDLPLNISR.[E]		0.000122282	0.0003985	3	4	6	Q5XHZ0; P34058; P82995	Q5XHZ0 [391-404]; P34058 [379-392]; P82995 [388-401]		0	1513.79	95.6	35.8	240.1	28.5	56.74	102.16	92.47	17.61	#DIV/0!	#DIV/0!	#DIV/0!	High	High	High	High	Shared	Peak Found	Peak Found	High			3.34	39.68	High	High	0.0001638	6.265e-06
	FALSE	High	[K].HLEINPDHPIVETLR.[Q]		3.23399e-05	0.0003985	1	2	2	P34058	P34058 [625-639]		0	1782.95	116.4	23.4	233.3	26.9			117.87	10.07	#DIV/0!	#DIV/0!	#DIV/0!	Peak Found	Peak Found	Not Found	High		Not Found	Peak Found	Peak Found			4.15	32.31	Peak Found	High	0.0001638	1.123e-06
	FALSE	High	[K].HSQFIGYPITLYLEK.[E]		0.00177174	0.0003985	1	2	3	P34058	P34058 [205-219]		0	1808.96	48.3	16.2	335.5		13.58		129.95		#DIV/0!	#DIV/0!	#DIV/0!	Peak Found	Not Found	Peak Found	High		Peak Found	Peak Found	Not Found			4.81	46.64	Not Found	High	0.0001638	0.0001976
	FALSE	High	[K].KHLEINPDHPIVETLR.[Q]		0.0115695	0.0003985	1	2	1	P34058	P34058 [624-639]		1	1911.04	76.2		323.8						#DIV/0!	#DIV/0!	#DIV/0!	Not Found	Not Found	Not Found	High		Not Found	Peak Found	Not Found			4.05	29.89	Not Found	High	0.0001638	0.002242
	FALSE	High	[K].IDIIPNPQER.[T]		0.00559089	0.0003985	1	2	5	P34058	P34058 [73-82]		0	1194.65	86.9	16	219.2	78	44.49	99	114.1	23.26	#DIV/0!	#DIV/0!	#DIV/0!	Peak Found	High	Peak Found	High		High	High	Peak Found			3.06	33.55	High	High	0.0001638	0.0008716
	FALSE	High	[K].LGLGIDEDEVTAEEPSAAVPDEIPPLEGDEDASR.[M]		0.000147289	0.0003985	1	2	1	P34058	P34058 [686-719]		0	3535.64			400						#DIV/0!	#DIV/0!	#DIV/0!	Not Found	Not Found	Not Found	High		Not Found	Not Found	Not Found			5.24	49.15	Not Found	High	0.0001638	7.981e-06
	FALSE	High	[K].LGIHEDSTNR.[R]		0.0516147	0.00182955	1	2	1	P34058	P34058 [439-448]		0	1141.56	149.1	45.5	157	48.3	0.05	125.9	14.55		#DIV/0!	#DIV/0!	#DIV/0!	Peak Found	Not Found	Peak Found	Peak Found		Peak Found	Peak Found	Peak Found			1.6	18.32	High	High	0.0006849	0.01578
	FALSE	High	[R].NPDDITQEEYGEFYK.[S]		8.37058e-05	0.0003985	1	2	8	P34058	P34058 [292-306]		0	1847.8	105.2	23.3	224	47.5	38.05	65.48	110.18	14.61	#DIV/0!	#DIV/0!	#DIV/0!	High	High	Peak Found	High		High	High	High			4.46	37.76	High	High	0.0001638	3.83e-06
	FALSE	High	[K].SLTNDWEDHLAVK.[H]		0.00352678	0.0003985	1	2	1	P34058	P34058 [307-319]		0	1527.74	85.5	20.8	293.7		101.53		95.46		#DIV/0!	#DIV/0!	#DIV/0!	Peak Found	Not Found	Peak Found	High		Peak Found	Peak Found	Not Found			2.59	35.59	Not Found	High	0.0001638	0.0004806
	FALSE	High	[K].SIYYITGESK.[E]		0.0166189	0.000721289	1	2	5	P34058	P34058 [482-491]		0	1160.58	105.9	23.6	210.8	59.7	27.71	101.99	110.77	29.12	#DIV/0!	#DIV/0!	#DIV/0!	Peak Found	High	Peak Found	High		Peak Found	High	Peak Found			2.24	30.08	High	High	0.0002827	0.003568
	FALSE	High	[R].TLTLVDTGIGMTK.[A]	1xOxidation [M11]	0.000713652	0.0003985	2	3	9	P34058; P82995	P34058 [83-95]; P82995 [88-100]		0	1365.73	56	17.2	204	122.8	36.25	84.96	92.54	15.57	#DIV/0!	#DIV/0!	#DIV/0!	Peak Found	High	Peak Found	High	Shared	High	High	Peak Found			3.24	35.58	High	High	0.0001638	6.108e-05
	FALSE	High	[K].VILHLKEDQTEYLEER.[R]		0.00292875	0.0003985	2	3	2	P34058; P82995	P34058 [181-196]; P82995 [186-201]		1	2015.04	97.8		302.2		57.7		113.89		#DIV/0!	#DIV/0!	#DIV/0!	Peak Found	Not Found	Not Found	High	Shared	Peak Found	Peak Found	Not Found			3.96	31.94	Not Found	High	0.0001638	0.0003771
	FALSE	High	[R].YESLTDPSKLDSGK.[E]		0.000889687	0.0003985	2	4	1	P34058; P82995	P34058 [56-69]; P82995 [61-74]		1	1539.75			400						#DIV/0!	#DIV/0!	#DIV/0!	Not Found	Not Found	Not Found	High	Shared	Not Found	Not Found	Not Found			2.65	26.59	Not Found	High	0.0001638	8.143e-05
	FALSE	High	[R].YHTSQSGDEMTSLSEYVSR.[M]		9.47605e-05	0.0003985	1	2	3	P34058	P34058 [457-475]		0	2176.95	96.9	43.8	259.3		67.03		120.24		#DIV/0!	#DIV/0!	#DIV/0!	Peak Found	Not Found	Peak Found	High		Peak Found	High	Not Found			4.69	34.38	Not Found	High	0.0001638	4.508e-06
	FALSE	High	[R].YHTSQSGDEMTSLSEYVSR.[M]	1xOxidation [M10]	0.00170002	0.0003985	1	2	6	P34058	P34058 [457-475]		0	2192.94	106.6		228	65.4	36.59		107.35	32.9	#DIV/0!	#DIV/0!	#DIV/0!	High	High	Not Found	High		High	High	Not Found			4.11	28.78	Peak Found	High	0.0001638	0.0001876
	FALSE	High	[K].YIDQEELNK.[T]		0.0248228	0.00138506	2	3	2	P34058; P82995	P34058 [276-284]; P82995 [285-293]		0	1151.56	92.4	15.9	232.1	59.6	35.82	111.47	101.6	34.15	#DIV/0!	#DIV/0!	#DIV/0!	Peak Found	High	Peak Found	Peak Found	Shared	Peak Found	Peak Found	Peak Found			2.6	23.71	High	High	0.0005287	0.006048
High	Master Protein	Q920L2	Succinate dehydrogenase [ubiquinone] flavoprotein subunit, mitochondrial OS=Rattus norvegicus OX=10116 GN=Sdha PE=1 SV=1	0	113.58	34	19	118	19	71.6	407.43	19	metabolic process;transport	membrane;mitochondrion	catalytic activity;nucleotide binding	Pf00890, Pf02910	157074	ENSRNOG00000013331.5	Sdha	Citric acid cycle (TCA cycle)	Alzheimer's disease; Citrate cycle (TCA cycle); Oxidative phosphorylation; Metabolic pathways; Parkinson's disease; Non-alcoholic fatty liver disease (NAFLD); Huntington's disease; Carbon metabolism	0	2	0.664823	3.39933	34.5	55.9	27.7	153.1	190.8	217.8	105.9	14.3	High	High	High	High	High	High	High	High
	Checked	Confidence	Annotated Sequence	Modifications	Qvality PEP	Qvality q-value	# Protein Groups	# Proteins	# PSMs	Master Protein Accessions	Positions in Master Proteins	Modifications in Master Proteins	# Missed Cleavages	Theo. MH+ [Da]	Abundances (Grouped): NButGT	Abundances (Grouped): remplissage	Abundances (Grouped): LPS	Abundances (Grouped): controle CARD445	Abundances (Grouped) CV [%]: NButGT	Abundances (Grouped) CV [%]: remplissage	Abundances (Grouped) CV [%]: LPS	Abundances (Grouped) CV [%]: controle CARD445	#DIV/0!	#DIV/0!	#DIV/0!	Found in Sample: [S46] F46: Sample, 6, LPS	Found in Sample: [S72] F72: Sample, 1, controle CARD445	Found in Sample: [S44] F44: Sample, 4, remplissage	Found in Sample: [S45] F45: Sample, 5, LPS	Quan Info	Found in Sample: [S41] F41: Sample, 1, NButGT	Found in Sample: [S42] F42: Sample, 2, NButGT	Found in Sample: [S43] F43: Sample, 3, remplissage			XCorr (by Search Engine): Sequest HT	Top Apex RT [min]	Found in Sample: [S82] F82: Sample, 2, controle CARD445	Confidence (by Search Engine): Sequest HT	Percolator q-Value (by Search Engine): Sequest HT	Percolator PEP (by Search Engine): Sequest HT
	FALSE	High	[R].AKNTIIATGGYGR.[T]		0.00136374	0.0003985	1	1	3	Q920L2	Q920L2 [241-253]		1	1321.72	136.3	52.5	124.7	86.4	15.53	108.26	13	5.91	#DIV/0!	#DIV/0!	#DIV/0!	Peak Found	High	Peak Found	Peak Found		Peak Found	Peak Found	Peak Found			3.71	22.59	High	High	0.0001638	0.0001413
	FALSE	High	[K].ANAGEESVMNLDK.[L]		0.000323106	0.0003985	1	1	2	Q920L2	Q920L2 [478-490]		0	1377.63	287.4		112.6		20.95				#DIV/0!	#DIV/0!	#DIV/0!	Not Found	Not Found	Not Found	High		Peak Found	High	Not Found			3.73	28.66	Not Found	High	0.0001638	2.197e-05
	FALSE	High	[K].ANAGEESVMNLDK.[L]	1xOxidation [M9]	0.000468757	0.0003985	1	1	11	Q920L2	Q920L2 [478-490]		0	1393.63	203.7	69.7	63.4	63.2	1.72	88.66	97.87	53.83	#DIV/0!	#DIV/0!	#DIV/0!	High	High	High	High		High	High	High			4.09	23.42	High	High	0.0001638	3.559e-05
	FALSE	High	[K].ANAGEESVMNLDKLR.[F]	1xOxidation [M9]	0.000576399	0.0003985	1	1	1	Q920L2	Q920L2 [478-492]		1	1662.81	121.2	62.6	51.9	164.3		82.73		49.62	#DIV/0!	#DIV/0!	#DIV/0!	Not Found	Peak Found	Peak Found	Peak Found		Peak Found	Not Found	Peak Found			2.91	28.28	High	High	0.0001638	4.657e-05
	FALSE	High	[K].DHVYLQLHHLPPEQLATR.[L]		0.00433516	0.0003985	1	1	5	Q920L2	Q920L2 [354-371]		0	2167.14	271.7	79.4	49		9.75		107.42		#DIV/0!	#DIV/0!	#DIV/0!	Peak Found	Not Found	Not Found	Peak Found		High	High	Peak Found			4.27	32.17	Not Found	High	0.0001638	0.0006298
	FALSE	High	[K].EPIPVLPTVHYNMGGIPTNYK.[G]	1xOxidation [M13]	0.044882	0.00156818	1	1	2	Q920L2	Q920L2 [390-410]		0	2356.2	201.7	117.3	73.3	7.7	10.39		72.46	20.74	#DIV/0!	#DIV/0!	#DIV/0!	Peak Found	Peak Found	Not Found	Peak Found		High	High	Peak Found			2.93	40.25	Peak Found	High	0.0005894	0.01313
	FALSE	High	[R].GEGGILINSQGER.[F]		0.00529178	0.0003985	1	1	8	Q920L2	Q920L2 [305-317]		0	1329.68	249.5	65.2	64.8	20.5	5.05	100.52	79.67	49.76	#DIV/0!	#DIV/0!	#DIV/0!	Peak Found	High	High	High		High	High	High			3.88	27.2	High	High	0.0001638	0.0008097
	FALSE	High	[K].HTLSYVDTK.[T]		0.00365022	0.0003985	1	1	8	Q920L2	Q920L2 [617-625]		0	1063.54	241.1	31.9	54.4	72.6	5.29	129.25	111.49	49.41	#DIV/0!	#DIV/0!	#DIV/0!	High	High	Peak Found	Peak Found		High	High	High			3.44	19.49	High	High	0.0001638	0.000502
	FALSE	High	[R].KHTLSYVDTK.[T]		0.00216336	0.0003985	1	1	7	Q920L2	Q920L2 [616-625]		1	1191.64	343	8.2	46.7	2.1	1.89	140.2	108.34	123.76	#DIV/0!	#DIV/0!	#DIV/0!	High	Peak Found	Peak Found	Peak Found		High	High	High			3.62	17.31	Peak Found	High	0.0001638	0.0002568
	FALSE	High	[R].IDEYDYSKPIEGQQK.[K]		2.61414e-06	0.0003985	1	1	16	Q920L2	Q920L2 [593-607]		0	1812.87	228.7	47.1	45.2	79	14.3	112.54	115.63	38.7	#DIV/0!	#DIV/0!	#DIV/0!	High	High	High	Peak Found		High	High	High			3.78	26.41	High	High	0.0001638	4.404e-08
	FALSE	High	[R].LGANSLLDLVVFGR.[A]		9.34634e-05	0.0003985	1	1	6	Q920L2	Q920L2 [444-457]		0	1473.84	245.7	23.6	130.7		49.58	108.96	127.68		#DIV/0!	#DIV/0!	#DIV/0!	High	Not Found	Peak Found	Peak Found		High	High	High			4.09	51.81	Not Found	High	0.0001638	4.436e-06
	FALSE	High	[R].LPGISETAMIFAGVDVTK.[E]	1xOxidation [M9]	0.000343779	0.0003985	1	1	3	Q920L2	Q920L2 [372-389]		0	1864.97	155.5	66.2	178.3		15.24	14.37			#DIV/0!	#DIV/0!	#DIV/0!	Peak Found	Not Found	Peak Found	Not Found		High	High	Peak Found			4.58	48.83	Not Found	High	0.0001638	2.387e-05
	FALSE	High	[K].NTIIATGGYGR.[T]		0.0041599	0.0003985	1	1	5	Q920L2	Q920L2 [243-253]		0	1122.59	220.3	62.3	59.4	58	5.68	89.94	96.01	37.35	#DIV/0!	#DIV/0!	#DIV/0!	Peak Found	High	High	Peak Found		High	High	Peak Found			3.05	26.6	High	High	0.0001638	0.0005966
	FALSE	High	[K].SMQSHAAVFR.[V]	1xOxidation [M2]	0.00551457	0.0003985	1	1	2	Q920L2	Q920L2 [510-519]		0	1149.55	96.1	30.3	96.6	176.9	12.72	85.08		132.79	#DIV/0!	#DIV/0!	#DIV/0!	Peak Found	Peak Found	Peak Found	Not Found		Peak Found	Peak Found	Peak Found			2.89	17.14	High	High	0.0001638	0.0008531
	FALSE	High	[R].SMTLEIR.[E]	1xOxidation [M2]	0.134065	0.00812646	1	1	1	Q920L2	Q920L2 [338-344]		0	865.445	178.2	35.7	58.4	127.8	6.03	120.15	97.84	51.13	#DIV/0!	#DIV/0!	#DIV/0!	Peak Found	High	Peak Found	Peak Found		Peak Found	Peak Found	Peak Found			1.87	23.54	Peak Found	High	0.003376	0.05629
	FALSE	High	[R].TGHSLLHTLYGR.[S]		0.00154375	0.0003985	1	1	10	Q920L2	Q920L2 [188-199]		0	1354.72	285	19.3	63.3	32.4	7.48	104.05	77.31	39.27	#DIV/0!	#DIV/0!	#DIV/0!	High	High	Peak Found	Peak Found		High	High	Peak Found			3.31	28.34	High	High	0.0001638	0.0001653
	FALSE	High	[K].VRIDEYDYSKPIEGQQK.[K]		9.2184e-05	0.0003985	1	1	2	Q920L2	Q920L2 [591-607]		1	2068.03	127.4	69	41.3	162.3	19.17		88.49	51.7	#DIV/0!	#DIV/0!	#DIV/0!	Peak Found	High	Not Found	Peak Found		Peak Found	Peak Found	Peak Found			4.34	27.42	High	High	0.0001638	4.369e-06
	FALSE	High	[K].VSDAISTQYPVVDHEFDAVVVGAGGAGLR.[A]		1.69347e-06	0.0003985	1	1	8	Q920L2	Q920L2 [39-67]		0	2929.47	231.6	69.8	83.4	15.3	3.97	64.74	88.18		#DIV/0!	#DIV/0!	#DIV/0!	High	High	High	Peak Found		High	High	High			5.86	47.95	Not Found	High	0.0001638	2.502e-08
	FALSE	High	[K].VSQLYGDLQHLK.[T]		0.000386504	0.0003985	1	1	10	Q920L2	Q920L2 [531-542]		0	1400.75	278	26.3	64.6	31	5.79	131.1	104.95	10.29	#DIV/0!	#DIV/0!	#DIV/0!	High	High	Peak Found	Peak Found		High	High	High			3.24	32.57	High	High	0.0001638	2.771e-05
	FALSE	High	[K].VTLDYRPVIDK.[T]		0.00262332	0.0003985	1	1	8	Q920L2	Q920L2 [629-639]		0	1318.74	250.7	35	58.6	55.7	4.25	124.09	110.32	0.87	#DIV/0!	#DIV/0!	#DIV/0!	High	High	Peak Found	Peak Found		High	High	High			3.57	30.85	High	High	0.0001638	0.0003291
High	Master Protein	A0A0G2JSH5	Serum albumin OS=Rattus norvegicus OX=10116 GN=Alb PE=1 SV=1	0	112.214	26	19	323	1	68.7	1082.43	19	cell communication;regulation of biological process;response to stimulus;transport	cytoplasm;endoplasmic reticulum;extracellular;Golgi;nucleus	DNA binding;metal ion binding;protein binding	Pf00273	24186	ENSRNOG00000002911.5	Alb	Post-translational protein phosphorylation; Regulation of Insulin-like Growth Factor (IGF) transport and uptake by Insulin-like Growth Factor Binding Proteins (IGFBPs); Platelet degranulation ; Transport of organic anions; HDL remodeling; Recycling of bile acids and salts; Scavenging of heme from plasma	Thyroid hormone synthesis	19	1.22564	3.4382	0.483157	41.2	53.2	45.1	70.6	67.1	125.1	389.7	8.1	High	High	High	High	High	High	High	High
	Checked	Confidence	Annotated Sequence	Modifications	Qvality PEP	Qvality q-value	# Protein Groups	# Proteins	# PSMs	Master Protein Accessions	Positions in Master Proteins	Modifications in Master Proteins	# Missed Cleavages	Theo. MH+ [Da]	Abundances (Grouped): NButGT	Abundances (Grouped): remplissage	Abundances (Grouped): LPS	Abundances (Grouped): controle CARD445	Abundances (Grouped) CV [%]: NButGT	Abundances (Grouped) CV [%]: remplissage	Abundances (Grouped) CV [%]: LPS	Abundances (Grouped) CV [%]: controle CARD445	#DIV/0!	#DIV/0!	#DIV/0!	Found in Sample: [S46] F46: Sample, 6, LPS	Found in Sample: [S72] F72: Sample, 1, controle CARD445	Found in Sample: [S44] F44: Sample, 4, remplissage	Found in Sample: [S45] F45: Sample, 5, LPS	Quan Info	Found in Sample: [S41] F41: Sample, 1, NButGT	Found in Sample: [S42] F42: Sample, 2, NButGT	Found in Sample: [S43] F43: Sample, 3, remplissage			XCorr (by Search Engine): Sequest HT	Top Apex RT [min]	Found in Sample: [S82] F82: Sample, 2, controle CARD445	Confidence (by Search Engine): Sequest HT	Percolator q-Value (by Search Engine): Sequest HT	Percolator PEP (by Search Engine): Sequest HT
	FALSE	High	[K].ALVAAVR.[Q]		0.103637	0.00493426	2	2	4	P02770; A0A0G2JSH5	P02770 [213-219]; A0A0G2JSH5 [213-219]		0	699.451	196.6	49.4	48.9	105.1	50.73	129.02	118.25	35.76	#DIV/0!	#DIV/0!	#DIV/0!	High	High	Peak Found	Peak Found	Shared	Peak Found	Peak Found	High			2.14	22.18	High	High	0.001927	0.03999
	FALSE	High	[K].APQVSTPTLVEAAR.[N]		6.71404e-05	0.0003985	2	2	37	P02770; A0A0G2JSH5	P02770 [439-452]; A0A0G2JSH5 [439-452]		0	1439.79	180.3	29.4	116.7	73.6	35.9	105.12	23.08	6.58	#DIV/0!	#DIV/0!	#DIV/0!	High	High	High	High	Shared	High	High	High			3.75	31.55	High	High	0.0001638	2.906e-06
	FALSE	High	[K].DVFLGTFLYEYSR.[R]		0.000360768	0.0003985	2	2	11	P02770; A0A0G2JSH5	P02770 [348-360]; A0A0G2JSH5 [348-360]		0	1609.79	200.3	78.8	115.5	5.4	65.53	125.23	15.61		#DIV/0!	#DIV/0!	#DIV/0!	High	High	High	High	Shared	High	High	High			4.05	51.35	Not Found	High	0.0001638	2.54e-05
	FALSE	High	[K].EKALVAAVR.[Q]		0.0187878	0.000721289	2	2	2	P02770; A0A0G2JSH5	P02770 [211-219]; A0A0G2JSH5 [211-219]		1	956.589		36.8	34.9	328.3				31.79	#DIV/0!	#DIV/0!	#DIV/0!	Peak Found	High	Not Found	Not Found	Shared	Not Found	Not Found	Peak Found			2.4	19.61	High	High	0.0002827	0.004203
	FALSE	High	[R].FKDLGEQHFK.[G]		0.00203336	0.0003985	2	2	14	P02770; A0A0G2JSH5	P02770 [35-44]; A0A0G2JSH5 [35-44]		1	1248.64	230.8	28.1	44.9	96.3	50.96	137.01	120.28	49.94	#DIV/0!	#DIV/0!	#DIV/0!	High	High	Peak Found	Peak Found	Shared	High	High	High			3.32	21.91	High	High	0.0001638	0.000236
	FALSE	High	[R].FPNAEFAEITK.[L]		0.000353387	0.0003985	2	2	27	P02770; A0A0G2JSH5	P02770 [247-257]; A0A0G2JSH5 [247-257]		0	1266.64	167.2	78.2	49.5	105.1	49.07	101.19	119.11	45.82	#DIV/0!	#DIV/0!	#DIV/0!	High	High	High	High	Shared	High	High	High			3.96	37.47	High	High	0.0001638	2.471e-05
	FALSE	High	[K].GLVLIAFSQYLQK.[C]		0.00288871	0.0003985	2	2	8	P02770; A0A0G2JSH5	P02770 [45-57]; A0A0G2JSH5 [45-57]		0	1479.86	233.8	53	113.2		27.11	130.83	70.11		#DIV/0!	#DIV/0!	#DIV/0!	High	Not Found	Peak Found	High	Shared	High	High	High			3.29	50.37	Not Found	High	0.0001638	0.0003713
	FALSE	High	[R].HPDYSVSLLLR.[L]		0.00682344	0.0003985	2	2	4	P02770; A0A0G2JSH5	P02770 [362-372]; A0A0G2JSH5 [362-372]		0	1299.71	141	162.4	72.2	24.4	45.41		63.97	7.23	#DIV/0!	#DIV/0!	#DIV/0!	High	High	Not Found	Peak Found	Shared	High	High	Peak Found			2.93	37.6	Peak Found	High	0.0001638	0.001126
	FALSE	High	[R].HPYFYAPELLYYAEK.[Y]		0.000465538	0.0003985	2	2	9	P02770; A0A0G2JSH5	P02770 [170-184]; A0A0G2JSH5 [170-184]		0	1903.93	226.3	101.1	67.7	4.9	38.29	108.57	88.22	31.93	#DIV/0!	#DIV/0!	#DIV/0!	High	Peak Found	High	Peak Found	Shared	High	High	High			4.04	47.42	Peak Found	High	0.0001638	3.536e-05
	FALSE	High	[K].KQTALAELVK.[H]		0.00271518	0.0003985	2	2	8	P02770; A0A0G2JSH5	P02770 [549-558]; A0A0G2JSH5 [549-558]		1	1100.67	155.3	14.7	109.7	120.4	58.55	138.83	43.2	63.34	#DIV/0!	#DIV/0!	#DIV/0!	High	High	Peak Found	High	Shared	High	High	High			3.61	26.19	High	High	0.0001638	0.0003425
	FALSE	High	[K].LGEYGFQNAILVR.[Y]		8.78427e-05	0.0003985	1	1	90	A0A0G2JSH5	A0A0G2JSH5 [422-434]		0	1479.8	114.6	125.6	79.9	79.9	38.02	138.52	5.03	19.06	#DIV/0!	#DIV/0!	#DIV/0!	High	High	High	High		High	High	High			4.32	43.51	High	High	0.0001638	4.079e-06
	FALSE	High	[K].LVQEVTDFAK.[T]		0.000802334	0.0003985	2	2	23	P02770; A0A0G2JSH5	P02770 [66-75]; A0A0G2JSH5 [66-75]		0	1149.62	173.3	62.3	95.8	68.6	54.52	117.2	57.87	21.71	#DIV/0!	#DIV/0!	#DIV/0!	High	High	High	High	Shared	High	High	High			3.13	31.68	High	High	0.0001638	7.132e-05
	FALSE	High	[R].MSQRFPNAEFAEITK.[L]	1xOxidation [M1]	0.000281508	0.0003985	2	2	7	P02770; A0A0G2JSH5	P02770 [243-257]; A0A0G2JSH5 [243-257]		1	1784.86	126.4	18.7	27	227.9	41.09	106.38	54.28	26.23	#DIV/0!	#DIV/0!	#DIV/0!	Peak Found	High	Peak Found	Peak Found	Shared	Peak Found	Peak Found	Peak Found			4.9	32.98	High	High	0.0001638	1.834e-05
	FALSE	High	[K].QTALAELVK.[H]		0.0236722	0.00138506	2	2	19	P02770; A0A0G2JSH5	P02770 [550-558]; A0A0G2JSH5 [550-558]		0	972.572	134	47	112.1	106.8	49.22	113.85	44.96	17.89	#DIV/0!	#DIV/0!	#DIV/0!	High	High	High	High	Shared	High	High	High			3.37	32.51	High	High	0.0005287	0.005644
	FALSE	High	[R].RHPDYSVSLLLR.[L]		0.00022118	0.0003985	2	2	28	P02770; A0A0G2JSH5	P02770 [361-372]; A0A0G2JSH5 [361-372]		1	1455.81	217.1	35	119.4	28.4	53.56	136.27	59.47	57.6	#DIV/0!	#DIV/0!	#DIV/0!	High	High	High	High	Shared	High	High	High			4.01	33.94	High	High	0.0001638	1.35e-05
	FALSE	High	[R].RHPYFYAPELLYYAEK.[Y]		0.000130106	0.0003985	2	2	12	P02770; A0A0G2JSH5	P02770 [169-184]; A0A0G2JSH5 [169-184]		1	2060.03	156.8	198.7	42.3	2.2	40.17		124.86		#DIV/0!	#DIV/0!	#DIV/0!	High	Peak Found	Not Found	Peak Found	Shared	High	High	High			4.08	44.33	Not Found	High	0.0001638	6.772e-06
	FALSE	High	[K].SIHTLFGDK.[L]		0.0849555	0.00283519	2	2	5	P02770; A0A0G2JSH5	P02770 [89-97]; A0A0G2JSH5 [89-97]		0	1017.54	233.6	46.3	72.8	47.3	38.46	120.14	90.45		#DIV/0!	#DIV/0!	#DIV/0!	Peak Found	High	Peak Found	Peak Found	Shared	Peak Found	High	High			2.44	27.47	High	High	0.001056	0.03045
	FALSE	High	[K].TVMGDFAQFVDK.[C]		0.0140114	0.000721289	2	2	1	P02770; A0A0G2JSH5	P02770 [570-581]; A0A0G2JSH5 [570-581]		0	1357.65	400				33.02				#DIV/0!	#DIV/0!	#DIV/0!	Not Found	Not Found	Not Found	Not Found	Shared	Peak Found	High	Not Found			2.5	46.44	Not Found	High	0.0002827	0.002866
	FALSE	High	[K].TVMGDFAQFVDK.[C]	1xOxidation [M3]	0.00239873	0.0003985	2	2	10	P02770; A0A0G2JSH5	P02770 [570-581]; A0A0G2JSH5 [570-581]		0	1373.64	161.3	39.2	168.7	30.9	39.52	108.66		25.21	#DIV/0!	#DIV/0!	#DIV/0!	High	High	High	Not Found	Shared	High	High	High			3.11	38.92	High	High	0.0001638	0.0002914
	FALSE	High	[R].YTQKAPQVSTPTLVEAAR.[N]		0.000170223	0.0003985	2	2	4	P02770; A0A0G2JSH5	P02770 [435-452]; A0A0G2JSH5 [435-452]		1	1960.05				400				41.12	#DIV/0!	#DIV/0!	#DIV/0!	Not Found	High	Not Found	Not Found	Shared	Not Found	Not Found	Not Found			3.82	29.33	High	High	0.0001638	9.571e-06
High	Master Protein	Q66HD0	Endoplasmin OS=Rattus norvegicus OX=10116 GN=Hsp90b1 PE=1 SV=2	0	110.318	39	23	56	21	92.7	193.5	23	cell organization and biogenesis;metabolic process;regulation of biological process;response to stimulus;transport	cytosol;endoplasmic reticulum;membrane;nucleus;organelle lumen	nucleotide binding;protein binding;RNA binding	Pf00183, Pf02518, Pf13589	362862		Hsp90b1		Prostate cancer; Estrogen signaling pathway; Protein processing in endoplasmic reticulum; PI3K-Akt signaling pathway; Pathways in cancer; Thyroid hormone synthesis	0	59.7419	0.0117441	4.3908	4.9	7.5	726.1	14.7	8.2	30	7.4	1.3	High	High	High	High	Peak Found	High	Peak Found	Peak Found
	Checked	Confidence	Annotated Sequence	Modifications	Qvality PEP	Qvality q-value	# Protein Groups	# Proteins	# PSMs	Master Protein Accessions	Positions in Master Proteins	Modifications in Master Proteins	# Missed Cleavages	Theo. MH+ [Da]	Abundances (Grouped): NButGT	Abundances (Grouped): remplissage	Abundances (Grouped): LPS	Abundances (Grouped): controle CARD445	Abundances (Grouped) CV [%]: NButGT	Abundances (Grouped) CV [%]: remplissage	Abundances (Grouped) CV [%]: LPS	Abundances (Grouped) CV [%]: controle CARD445	#DIV/0!	#DIV/0!	#DIV/0!	Found in Sample: [S46] F46: Sample, 6, LPS	Found in Sample: [S72] F72: Sample, 1, controle CARD445	Found in Sample: [S44] F44: Sample, 4, remplissage	Found in Sample: [S45] F45: Sample, 5, LPS	Quan Info	Found in Sample: [S41] F41: Sample, 1, NButGT	Found in Sample: [S42] F42: Sample, 2, NButGT	Found in Sample: [S43] F43: Sample, 3, remplissage			XCorr (by Search Engine): Sequest HT	Top Apex RT [min]	Found in Sample: [S82] F82: Sample, 2, controle CARD445	Confidence (by Search Engine): Sequest HT	Percolator q-Value (by Search Engine): Sequest HT	Percolator PEP (by Search Engine): Sequest HT
	FALSE	High	[K].DISTNYYASQK.[K]		0.0302023	0.00156818	1	2	2	Q66HD0	Q66HD0 [672-682]		0	1289.6			400						#DIV/0!	#DIV/0!	#DIV/0!	Not Found	Not Found	Not Found	High		Not Found	Not Found	Not Found			3.23	26.53	Not Found	High	0.0005894	0.007772
	FALSE	High	[K].EEASDYLELDTIK.[N]		0.000222709	0.0003985	1	3	2	Q66HD0	Q66HD0 [253-265]		0	1525.73	62.9	32.8	290.3	14	80.22		136.34		#DIV/0!	#DIV/0!	#DIV/0!	Peak Found	Not Found	Not Found	High		Peak Found	High	Peak Found			4.05	40.84	Peak Found	High	0.0001638	1.362e-05
	FALSE	High	[K].EFGTNIK.[L]		0.0997504	0.00440275	1	3	1	Q66HD0	Q66HD0 [487-493]		0	808.42			400						#DIV/0!	#DIV/0!	#DIV/0!	Not Found	Not Found	Not Found	High		Not Found	Not Found	Not Found			2.32	22.98	Not Found	High	0.001733	0.03792
	FALSE	High	[R].EGSRTDDEVVQREEEAIQLDGLNASQIR.[E]		0.0169624	0.000721289	1	3	1	Q66HD0	Q66HD0 [40-67]		2	3157.54			400						#DIV/0!	#DIV/0!	#DIV/0!	Not Found	Not Found	Not Found	High		Not Found	Not Found	Not Found			3.76	41.34	Not Found	High	0.0002827	0.003664
	FALSE	High	[R].ELISNASDALDK.[I]		0.000527012	0.0003985	2	4	5	Q66HD0; P34058	Q66HD0 [103-114]; P34058 [42-53]		0	1275.64	77.3	33.9	262.3	26.5	41.7		130.33	30.22	#DIV/0!	#DIV/0!	#DIV/0!	Peak Found	Peak Found	Not Found	High	Shared	High	High	High			3.48	30.42	Peak Found	High	0.0001638	4.131e-05
	FALSE	High	[R].ELISNASDALDKIR.[LY]		0.000375997	0.0003985	2	4	2	Q66HD0; P34058	Q66HD0 [103-116]; P34058 [42-55]		1	1544.83	60		311.4	28.6	47.66		124.08	38.5	#DIV/0!	#DIV/0!	#DIV/0!	Peak Found	Peak Found	Not Found	High	Shared	Peak Found	Peak Found	Not Found			3.76	35.71	Peak Found	High	0.0001638	2.677e-05
	FALSE	High	[K].EVEEDEYKAFYK.[S]		0.00246571	0.0003985	1	3	1	Q66HD0	Q66HD0 [349-360]		1	1549.71		86.3	234.8	78.9		84.51	66.99		#DIV/0!	#DIV/0!	#DIV/0!	Peak Found	Peak Found	Peak Found	High		Not Found	Not Found	Peak Found			3.45	30.05	Not Found	High	0.0001638	0.0003031
	FALSE	High	[K].FAFQAEVNR.[M]		0.0717515	0.00258546	1	3	3	Q66HD0	Q66HD0 [76-84]		0	1081.54	49.9		315.2	35	86.69		136.83	2.52	#DIV/0!	#DIV/0!	#DIV/0!	Peak Found	Peak Found	Not Found	High		Peak Found	High	Not Found			2.34	31.51	Peak Found	High	0.0009633	0.02438
	FALSE	High	[R].FQSSHHSTDITSLDQYVER.[M]		1.76496e-06	0.0003985	1	3	4	Q66HD0	Q66HD0 [512-530]		0	2250.04	138.6	8.7	252.7				139.68		#DIV/0!	#DIV/0!	#DIV/0!	Peak Found	Not Found	Peak Found	High		Not Found	Peak Found	Not Found			5.39	32.48	Not Found	High	0.0001638	2.641e-08
	FALSE	High	[R].GLFDEYGSK.[K]		0.129971	0.00738177	1	3	2	Q66HD0	Q66HD0 [396-404]		0	1015.47	53.6	11.8	308.9	25.7	74.78	93.17	132.82	20.34	#DIV/0!	#DIV/0!	#DIV/0!	Peak Found	High	Peak Found	High		Peak Found	Peak Found	Peak Found			1.87	34.11	Peak Found	High	0.003101	0.05431
	FALSE	High	[K].GVVDSDDLPLNVSR.[E]		0.000339074	0.0003985	1	3	4	Q66HD0	Q66HD0 [435-448]		0	1485.75	15.2		381.8	3				58.06	#DIV/0!	#DIV/0!	#DIV/0!	Not Found	High	Not Found	High		Not Found	Peak Found	Not Found			4.13	36.92	High	High	0.0001638	2.336e-05
	FALSE	High	[R].KEAESSPFVER.[L]		0.0966141	0.00415841	1	3	1	Q66HD0	Q66HD0 [547-557]		1	1278.63	44.1	17.3	330.2	8.4	81.26		123.85	8.78	#DIV/0!	#DIV/0!	#DIV/0!	Peak Found	Peak Found	Not Found	High		Peak Found	Peak Found	Peak Found			3.06	20.79	Peak Found	High	0.001545	0.03624
	FALSE	High	[K].LGVIEDHSNR.[T]		0.00518377	0.0003985	1	3	4	Q66HD0	Q66HD0 [494-503]		0	1139.58	62	3.5	315.2	19.3	82.28	120.07	135.3	36	#DIV/0!	#DIV/0!	#DIV/0!	High	Peak Found	Peak Found	High		Peak Found	High	Peak Found			2.96	19.56	High	High	0.0001638	0.0007875
	FALSE	High	[R].LISLTDENALAGNEELTVK.[I]		2.4889e-05	0.0003985	1	3	6	Q66HD0	Q66HD0 [117-135]		0	2030.07	6.8	5.1	388.1		76.19				#DIV/0!	#DIV/0!	#DIV/0!	Not Found	Not Found	Not Found	High		Peak Found	High	Peak Found			5.16	43.59	Not Found	High	0.0001638	8.061e-07
	FALSE	High	[K].IYFMAGSSR.[K]	1xOxidation [M4]	0.0959978	0.00415841	1	3	1	Q66HD0	Q66HD0 [538-546]		0	1047.49		20.5	379.5			66.45	133.75		#DIV/0!	#DIV/0!	#DIV/0!	Peak Found	Not Found	Peak Found	High		Not Found	Not Found	Peak Found			2.47	26.03	Not Found	High	0.001545	0.03601
	FALSE	High	[K].MTEAQEDGQSTSELIGQFGVGFYSAFLVADK.[V]		0.000584397	0.0003985	1	3	1	Q66HD0	Q66HD0 [178-208]		0	3325.56			400				118.15		#DIV/0!	#DIV/0!	#DIV/0!	Peak Found	Not Found	Not Found	High		Not Found	Not Found	Not Found			4.78	52.41	Not Found	High	0.0001638	4.728e-05
	FALSE	High	[K].NLLHVTDTGVGMTR.[E]		0.00248275	0.0003985	1	3	2	Q66HD0	Q66HD0 [143-156]		0	1513.78	95.2	85.2	219.6		14.85		137.52		#DIV/0!	#DIV/0!	#DIV/0!	Peak Found	Not Found	Not Found	High		Peak Found	Peak Found	Peak Found			4	31.94	Not Found	High	0.0001638	0.000306
	FALSE	High	[K].NLLHVTDTGVGMTR.[E]	1xOxidation [M12]	0.0236722	0.00138506	1	3	3	Q66HD0	Q66HD0 [143-156]		0	1529.77	66.3	48.2	285.5		93.34	114.96	127.7		#DIV/0!	#DIV/0!	#DIV/0!	Peak Found	Not Found	Peak Found	High		Peak Found	Peak Found	Peak Found			3.13	27.69	Not Found	High	0.0005287	0.005681
	FALSE	High	[R].SGYLLPDTK.[A]		0.0577653	0.00209837	1	2	3	Q66HD0	Q66HD0 [725-733]		0	993.525	90.3		261.5	48.1			136.9	14.02	#DIV/0!	#DIV/0!	#DIV/0!	Peak Found	Peak Found	Not Found	High		Not Found	Peak Found	Not Found			2.51	29.73	Peak Found	High	0.0006849	0.01831
	FALSE	High	[K].SILFVPTSAPR.[G]		0.0362251	0.00156818	1	3	1	Q66HD0	Q66HD0 [385-395]		0	1187.68	45.9	15.1	307.8	31.2	84.63		133.67	53.48	#DIV/0!	#DIV/0!	#DIV/0!	Peak Found	Peak Found	Not Found	High		Peak Found	Peak Found	Peak Found			2.54	38.62	Peak Found	High	0.0005894	0.009883
	FALSE	High	[R].TDDEVVQREEEAIQLDGLNASQIR.[E]		3.92564e-06	0.0003985	1	3	4	Q66HD0	Q66HD0 [44-67]		1	2728.34	78		322				135.51		#DIV/0!	#DIV/0!	#DIV/0!	Peak Found	Not Found	Not Found	High		Not Found	High	Not Found			4.81	43.95	Not Found	High	0.0001638	7.44e-08
	FALSE	High	[K].TETVEEPLEEDETAQEEKEEADDEAAVEEEEEEKKPK.[T]		0.000209316	0.0003985	1	3	1	Q66HD0	Q66HD0 [286-322]		2	4290.88			400						#DIV/0!	#DIV/0!	#DIV/0!	Not Found	Not Found	Not Found	High		Not Found	Not Found	Not Found			5.58	33.95	Not Found	High	0.0001638	1.255e-05
	FALSE	High	[R].VFITDDFHDMMPK.[Y]		0.0650373	0.00258546	1	3	1	Q66HD0	Q66HD0 [416-428]		0	1595.72			400						#DIV/0!	#DIV/0!	#DIV/0!	Not Found	Not Found	Not Found	High		Not Found	Not Found	Not Found			3.02	43.41	Not Found	High	0.0009633	0.02144
	FALSE	High	[K].YSQFINFPIYVWSSK.[T]		0.00227018	0.0003985	1	3	1	Q66HD0	Q66HD0 [271-285]		0	1878.94	125.2	45.7	229				27.34		#DIV/0!	#DIV/0!	#DIV/0!	Peak Found	Not Found	Peak Found	High		Not Found	Peak Found	Not Found			3.61	50.82	Not Found	High	0.0001638	0.0002732
High	Master Protein	P10719	ATP synthase subunit beta, mitochondrial OS=Rattus norvegicus OX=10116 GN=Atp5f1b PE=1 SV=2	0	110.211	55	19	72	19	56.3	245.54	19	cell differentiation;cellular homeostasis;metabolic process;regulation of biological process;transport	cell surface;membrane;mitochondrion;nucleus	catalytic activity;metal ion binding;nucleotide binding;protein binding;receptor activity;transporter activity	Pf00006, Pf00306, Pf02874	171374		Atp5b		Alzheimer's disease; Oxidative phosphorylation; Metabolic pathways; Parkinson's disease; Huntington's disease	0	1.33123	0.292542	2.28389	120.6	101	214.6	80.4	52.8	144.3	75.4	10.9	High	High	High	High	High	High	High	High
	Checked	Confidence	Annotated Sequence	Modifications	Qvality PEP	Qvality q-value	# Protein Groups	# Proteins	# PSMs	Master Protein Accessions	Positions in Master Proteins	Modifications in Master Proteins	# Missed Cleavages	Theo. MH+ [Da]	Abundances (Grouped): NButGT	Abundances (Grouped): remplissage	Abundances (Grouped): LPS	Abundances (Grouped): controle CARD445	Abundances (Grouped) CV [%]: NButGT	Abundances (Grouped) CV [%]: remplissage	Abundances (Grouped) CV [%]: LPS	Abundances (Grouped) CV [%]: controle CARD445	#DIV/0!	#DIV/0!	#DIV/0!	Found in Sample: [S46] F46: Sample, 6, LPS	Found in Sample: [S72] F72: Sample, 1, controle CARD445	Found in Sample: [S44] F44: Sample, 4, remplissage	Found in Sample: [S45] F45: Sample, 5, LPS	Quan Info	Found in Sample: [S41] F41: Sample, 1, NButGT	Found in Sample: [S42] F42: Sample, 2, NButGT	Found in Sample: [S43] F43: Sample, 3, remplissage			XCorr (by Search Engine): Sequest HT	Top Apex RT [min]	Found in Sample: [S82] F82: Sample, 2, controle CARD445	Confidence (by Search Engine): Sequest HT	Percolator q-Value (by Search Engine): Sequest HT	Percolator PEP (by Search Engine): Sequest HT
	FALSE	High	[K].AHGGYSVFAGVGER.[T]		0.0482956	0.00156818	1	2	1	P10719	P10719 [226-239]		0	1406.68	169.8		230.2		44.05		117.52		#DIV/0!	#DIV/0!	#DIV/0!	Peak Found	Not Found	Not Found	Peak Found		Peak Found	High	Not Found			2.68	29.57	Not Found	High	0.0005894	0.01438
	FALSE	High	[R].AIAELGIYPAVDPLDSTSR.[I]		0.000381214	0.0003985	1	2	2	P10719	P10719 [388-406]		0	1988.03	212.3		154.2	33.5	65.55		133.34	78.96	#DIV/0!	#DIV/0!	#DIV/0!	Peak Found	High	Not Found	Peak Found		Peak Found	High	Not Found			4	48.62	Peak Found	High	0.0001638	2.726e-05
	FALSE	High	[R].DQEGQDVLLFIDNIFR.[F]		2.59397e-05	0.0003985	1	2	4	P10719	P10719 [295-310]		0	1921.97	98.3		301.7		43.97		123.46		#DIV/0!	#DIV/0!	#DIV/0!	High	Not Found	Not Found	High		High	High	Not Found			4.7	53.05	Not Found	High	0.0001638	8.501e-07
	FALSE	High	[R].EGNDLYHEMIESGVINLK.[D]		0.00974865	0.0003985	1	2	1	P10719	P10719 [242-259]		0	2061	91.9		308.1						#DIV/0!	#DIV/0!	#DIV/0!	Not Found	Not Found	Not Found	High		Not Found	Peak Found	Not Found			1.92	47.71	Not Found	High	0.0001638	0.001787
	FALSE	High	[R].EGNDLYHEMIESGVINLK.[D]	1xOxidation [M9]	0.00157598	0.0003985	1	2	1	P10719	P10719 [242-259]		0	2076.99	135.8	51.8	173.1	39.3	77.74		104.52		#DIV/0!	#DIV/0!	#DIV/0!	Peak Found	Not Found	Not Found	High		Peak Found	Peak Found	Peak Found			3.58	37.62	Peak Found	High	0.0001638	0.0001695
	FALSE	High	[R].FLSQPFQVAEVFTGHMGK.[L]		3.63595e-05	0.0003985	1	2	1	P10719	P10719 [463-480]		0	2023.01		73.9	326.1			22.54	131.03		#DIV/0!	#DIV/0!	#DIV/0!	Peak Found	Not Found	Peak Found	High		Not Found	Not Found	Peak Found			4.26	48.29	Not Found	High	0.0001638	1.313e-06
	FALSE	High	[R].FLSQPFQVAEVFTGHMGK.[L]	1xOxidation [M16]	0.00115593	0.0003985	1	2	6	P10719	P10719 [463-480]		0	2039.01	125.7	74.7	174.6	25	38.98	36.49	114.37	12.21	#DIV/0!	#DIV/0!	#DIV/0!	High	High	Peak Found	High		High	High	Peak Found			4	46.03	Peak Found	High	0.0001638	0.0001135
	FALSE	High	[R].FTQAGSEVSALLGR.[I]		0.000167893	0.0003985	1	2	9	P10719	P10719 [311-324]		0	1435.75	148	62.2	176.8	13	34.45	98.14	58.17	35.51	#DIV/0!	#DIV/0!	#DIV/0!	High	High	High	High		High	High	High			3.45	40.47	High	High	0.0001638	9.423e-06
	FALSE	High	[K].KGSITSVQAIYVPADDLTDPAPATTFAHLDATTVLSR.[A]		4.96638e-07	0.0003985	1	2	2	P10719	P10719 [351-387]		1	3842.98			389.7	10.3					#DIV/0!	#DIV/0!	#DIV/0!	Not Found	Not Found	Not Found	High		Not Found	Not Found	Not Found			6.62	48.22	Peak Found	High	0.0001638	5.147e-09
	FALSE	High	[K].IGLFGGAGVGK.[T]		0.00199179	0.0003985	1	2	12	P10719	P10719 [202-212]		0	975.562	143.8	45.7	188.8	21.7	40.68	119.9	41.3	45.99	#DIV/0!	#DIV/0!	#DIV/0!	High	Peak Found	High	High		High	High	High			2.7	35.46	High	High	0.0001638	0.0002297
	FALSE	High	[R].IMNVIGEPIDER.[G]	1xOxidation [M2]	0.0460955	0.00156818	1	2	3	P10719	P10719 [144-155]		0	1401.7	134.9	16.7	248.4		58.39		92.39		#DIV/0!	#DIV/0!	#DIV/0!	Peak Found	Not Found	Peak Found	High		Peak Found	High	Not Found			3.08	31.66	Not Found	High	0.0005894	0.01356
	FALSE	High	[R].IPSAVGYQPTLATDMGTMQER.[I]		0.00504317	0.0003985	1	2	1	P10719	P10719 [325-345]		0	2266.08									#DIV/0!	#DIV/0!	#DIV/0!	Not Found	Not Found	Not Found	High	No Quan Values	Not Found	Not Found	Not Found			3.08		Not Found	High	0.0001638	0.0007613
	FALSE	High	[R].IPSAVGYQPTLATDMGTMQER.[I]	2xOxidation [M15; M18]	0.109725	0.00569409	1	2	2	P10719	P10719 [325-345]		0	2298.07	114.4		285.6				86.42		#DIV/0!	#DIV/0!	#DIV/0!	Peak Found	High	Not Found	High		Peak Found	Not Found	Not Found			3.68	33.76	Not Found	High	0.002206	0.04312
	FALSE	High	[K].IPVGPETLGR.[I]		0.021969	0.0010879	1	2	1	P10719	P10719 [134-143]		0	1038.59	146.1	21.6	232.3		78.84	87.57	117.53		#DIV/0!	#DIV/0!	#DIV/0!	Peak Found	Not Found	Peak Found	High		Peak Found	Peak Found	Peak Found			2.42	29.73	Not Found	High	0.0004225	0.005159
	FALSE	High	[R].LVLEVAQHLGESTVR.[T]		0.000195378	0.0003985	1	2	2	P10719	P10719 [95-109]		0	1650.92	74.3	23	87	215.6	85.87	116.39	5.8	16.45	#DIV/0!	#DIV/0!	#DIV/0!	Peak Found	Peak Found	Peak Found	High		Peak Found	Peak Found	Peak Found			4.17	36.39	Peak Found	High	0.0001638	1.145e-05
	FALSE	High	[K].SLQDIIAILGMDELSEEDKLTVSR.[A]		8.85265e-06	0.0003985	1	2	1	P10719	P10719 [433-456]		1	2675.38			400						#DIV/0!	#DIV/0!	#DIV/0!	Not Found	Not Found	Not Found	High		Not Found	Not Found	Not Found			5.37	52.16	Not Found	High	0.0001638	2.112e-07
	FALSE	High	[K].SLQDIIAILGMDELSEEDKLTVSR.[A]	1xOxidation [M11]	2.63222e-06	0.0003985	1	2	1	P10719	P10719 [433-456]		1	2691.38	110.9		289.1						#DIV/0!	#DIV/0!	#DIV/0!	Not Found	Not Found	Not Found	High		Not Found	Peak Found	Not Found			5.22	51.54	Not Found	High	0.0001638	4.445e-08
	FALSE	High	[R].TIAMDGTEGLVR.[G]	1xOxidation [M4]	0.00320287	0.0003985	1	2	8	P10719	P10719 [110-121]		0	1278.64	108.6	70.5	186.4	34.5	30.23	73.8	30.72	43.61	#DIV/0!	#DIV/0!	#DIV/0!	High	High	Peak Found	High		High	High	Peak Found			2.82	27.53	High	High	0.0001638	0.0004227
	FALSE	High	[R].TREGNDLYHEMIESGVINLK.[D]		0.0215258	0.000721289	1	2	1	P10719	P10719 [240-259]		1	2318.14			400				64.98		#DIV/0!	#DIV/0!	#DIV/0!	Peak Found	Not Found	Not Found	High		Not Found	Not Found	Not Found			3.79	43.11	Not Found	High	0.0002827	0.005015
	FALSE	High	[K].TVLIMELINNVAK.[A]		0.00529178	0.0003985	1	2	1	P10719	P10719 [213-225]		0	1457.84	72.5		327.5						#DIV/0!	#DIV/0!	#DIV/0!	Not Found	Not Found	Not Found	High		Not Found	Peak Found	Not Found			3.1	50.98	Not Found	High	0.0001638	0.0008144
	FALSE	High	[R].VALTGLTVAEYFR.[D]		0.000488543	0.0003985	1	2	4	P10719	P10719 [282-294]		0	1439.79	141.1	30.2	228.7		65.8	70.05	113.07		#DIV/0!	#DIV/0!	#DIV/0!	High	Not Found	Peak Found	High		High	High	Peak Found			4.06	48.67	Not Found	High	0.0001638	3.758e-05
	FALSE	High	[K].VALVYGQMNEPPGAR.[A]		0.0731704	0.00258546	1	2	1	P10719	P10719 [265-279]		0	1601.81	87.6	227.7	84.7		45.31		56.29		#DIV/0!	#DIV/0!	#DIV/0!	Peak Found	Not Found	Not Found	Peak Found		Peak Found	High	Peak Found			2.89	34.39	Not Found	High	0.0009633	0.0249
	FALSE	High	[K].VALVYGQMNEPPGAR.[A]	1xOxidation [M8]	0.0364693	0.00156818	1	2	2	P10719	P10719 [265-279]		0	1617.81	137.5	46.4	161.9	54.2	53.14		104.81	47.2	#DIV/0!	#DIV/0!	#DIV/0!	Peak Found	Peak Found	Not Found	High		Peak Found	Peak Found	Peak Found			2.48	29.17	High	High	0.0005894	0.009958
	FALSE	High	[K].VLDSGAPIKIPVGPETLGR.[I]		1.54703e-05	0.0003985	1	2	5	P10719	P10719 [125-143]		1	1919.1	92.6		254.6	52.9	83.68		119.82	34.26	#DIV/0!	#DIV/0!	#DIV/0!	Peak Found	High	Not Found	High		Peak Found	High	Not Found			3.89	40.18	High	High	0.0001638	4.359e-07
High	Master Protein	A0A096MKD4	LIM domain-binding 3 OS=Rattus norvegicus OX=10116 GN=Ldb3 PE=1 SV=1	0	108.178	30	17	150	2	72.3	487.05	17	cell organization and biogenesis	cytoskeleton	metal ion binding;protein binding	Pf00412, Pf00595	498587	ENSRNOG00000059166.1	Ldb3			0	0.783585	0.325799	5.55161	105.2	126.3	94	87.4	196.7	131.4	57.6	1.5	High	High	High	High	High	High	High	Peak Found
	Checked	Confidence	Annotated Sequence	Modifications	Qvality PEP	Qvality q-value	# Protein Groups	# Proteins	# PSMs	Master Protein Accessions	Positions in Master Proteins	Modifications in Master Proteins	# Missed Cleavages	Theo. MH+ [Da]	Abundances (Grouped): NButGT	Abundances (Grouped): remplissage	Abundances (Grouped): LPS	Abundances (Grouped): controle CARD445	Abundances (Grouped) CV [%]: NButGT	Abundances (Grouped) CV [%]: remplissage	Abundances (Grouped) CV [%]: LPS	Abundances (Grouped) CV [%]: controle CARD445	#DIV/0!	#DIV/0!	#DIV/0!	Found in Sample: [S46] F46: Sample, 6, LPS	Found in Sample: [S72] F72: Sample, 1, controle CARD445	Found in Sample: [S44] F44: Sample, 4, remplissage	Found in Sample: [S45] F45: Sample, 5, LPS	Quan Info	Found in Sample: [S41] F41: Sample, 1, NButGT	Found in Sample: [S42] F42: Sample, 2, NButGT	Found in Sample: [S43] F43: Sample, 3, remplissage			XCorr (by Search Engine): Sequest HT	Top Apex RT [min]	Found in Sample: [S82] F82: Sample, 2, controle CARD445	Confidence (by Search Engine): Sequest HT	Percolator q-Value (by Search Engine): Sequest HT	Percolator PEP (by Search Engine): Sequest HT
	FALSE	High	[K].AAQSQLSQGDLVVAIDGVNTDTMTHLEAQNK.[I]		0.00451779	0.0003985	2	4	1	A0A096MKD4; A0A096MJ01	A0A096MKD4 [38-68]; A0A096MJ01 [38-68]		0	3254.6	400				5.28				#DIV/0!	#DIV/0!	#DIV/0!	Not Found	Not Found	Not Found	Not Found	Shared	High	Peak Found	Not Found			5.48	46.2	Not Found	High	0.0001638	0.0006591
	FALSE	High	[K].AAQSQLSQGDLVVAIDGVNTDTMTHLEAQNK.[I]	1xOxidation [M23]	8.85265e-06	0.0003985	2	4	4	A0A096MKD4; A0A096MJ01	A0A096MKD4 [38-68]; A0A096MJ01 [38-68]		0	3270.59	149.7	16.9	210	23.3	0.98	115.9	85.1		#DIV/0!	#DIV/0!	#DIV/0!	High	Peak Found	Peak Found	High	Shared	Peak Found	High	Peak Found			6.53	42.16	Not Found	High	0.0001638	2.119e-07
	FALSE	High	[K].DFNMPLTISR.[I]	1xOxidation [M4]	0.00995116	0.0003985	2	4	10	A0A096MKD4; A0A096MJ01	A0A096MKD4 [22-31]; A0A096MJ01 [22-31]		0	1209.59	131.8	44.7	182.9	40.6	17.6	80.75	83.21	29.34	#DIV/0!	#DIV/0!	#DIV/0!	High	High	High	High	Shared	High	High	High			3	34.7	High	High	0.0001638	0.001845
	FALSE	High	[K].DLAVDSASPVYQAVIK.[T]		7.65329e-05	0.0003985	2	4	14	A0A096MKD4; A0A096MJ01	A0A096MKD4 [189-204]; A0A096MJ01 [236-251]		0	1675.89	139.5	37.8	179.3	43.5	4.85	85.15	75.42	25.63	#DIV/0!	#DIV/0!	#DIV/0!	High	High	High	High	Shared	High	High	Peak Found			4.37	42.77	High	High	0.0001638	3.412e-06
	FALSE	High	[K].DSALSTHKPIEVK.[G]		4.34943e-05	0.0003985	1	3	12	A0A096MKD4	A0A096MKD4 [129-141]		0	1424.77	186.6	11.2	102	100.2	29.35	130.75	5.57	6.5	#DIV/0!	#DIV/0!	#DIV/0!	High	High	Peak Found	High		High	High	High			3.96	20.62	High	High	0.0001638	1.647e-06
	FALSE	High	[K].DYINLFSTK.[C]		0.112534	0.00594574	2	3	5	A0A096MKD4; A0A096MJ01	A0A096MKD4 [612-620]; A0A096MJ01 [659-667]		0	1100.56	233.5	39.9	118	8.7	8.47	93.21	88.88		#DIV/0!	#DIV/0!	#DIV/0!	High	Not Found	Peak Found	High	Shared	High	High	High			2.33	43.63	Peak Found	High	0.002298	0.04451
	FALSE	High	[R].GAPAYNPTGPQVTPLAR.[G]		3.44092e-05	0.0003985	2	3	29	A0A096MKD4; A0A096MJ01	A0A096MKD4 [469-485]; A0A096MJ01 [516-532]		0	1709.9	134.6	28.8	138.4	98.3	3.13	94.86	72.3	19.55	#DIV/0!	#DIV/0!	#DIV/0!	High	High	High	High	Shared	High	High	High			4.53	32.19	High	High	0.0001638	1.224e-06
	FALSE	High	[R].GPFLVAMGR.[S]	1xOxidation [M7]	0.0585333	0.00209837	2	3	7	A0A096MKD4; A0A096MJ01	A0A096MKD4 [512-520]; A0A096MJ01 [559-567]		0	963.508	143.3	33.8	143.4	79.5	1.03	98.53	83.73	30.54	#DIV/0!	#DIV/0!	#DIV/0!	High	High	High	High	Shared	High	High	Peak Found			2.19	29.36	Peak Found	High	0.0007842	0.01854
	FALSE	High	[R].ILAQMTGTEYMQDPDEEALR.[R]	2xOxidation [M5; M11]	9.2184e-05	0.0003985	2	4	6	A0A096MKD4; A0A096MJ01	A0A096MKD4 [230-249]; A0A096MJ01 [277-296]		0	2343.05	129.9	35	149.8	85.2	1.1		106.49	14.02	#DIV/0!	#DIV/0!	#DIV/0!	Peak Found	High	Not Found	High	Shared	High	High	Peak Found			3.28	32.52	High	High	0.0001638	4.375e-06
	FALSE	High	[R].ILAQMTGTEYMQDPDEEALRR.[S]	2xOxidation [M5; M11]	8.96777e-05	0.0003985	2	4	8	A0A096MKD4; A0A096MJ01	A0A096MKD4 [230-250]; A0A096MJ01 [277-297]		1	2499.15	87.2	18.1	155	139.8	6.1	120.04	80.21	36.21	#DIV/0!	#DIV/0!	#DIV/0!	High	High	Peak Found	High	Shared	High	High	High			3.6	29.14	High	High	0.0001638	4.213e-06
	FALSE	High	[K].IMGEVMHALR.[Q]	2xOxidation [M2; M6]	0.011729	0.0003985	2	3	16	A0A096MKD4; A0A096MJ01	A0A096MKD4 [569-578]; A0A096MJ01 [616-625]		0	1188.59	168.7	31.3	136.7	63.4	1.82	101.76	87.18	39.06	#DIV/0!	#DIV/0!	#DIV/0!	High	High	Peak Found	High	Shared	High	High	High			2.56	19.34	High	High	0.0001638	0.002285
	FALSE	High	[R].LQGGKDFNMPLTISR.[I]	1xOxidation [M9]	0.000316495	0.0003985	2	4	3	A0A096MKD4; A0A096MJ01	A0A096MKD4 [17-31]; A0A096MJ01 [17-31]		1	1692.87	9.7		20.4	369.9	14.38		68.53	34.03	#DIV/0!	#DIV/0!	#DIV/0!	Peak Found	High	Not Found	Peak Found	Shared	Peak Found	Peak Found	Not Found			3.02	29.17	High	High	0.0001638	2.13e-05
	FALSE	High	[K].RPIPISTTAPPIQSPLPVIPHQK.[VD]		4.34943e-05	0.0003985	2	4	12	A0A096MKD4; A0A096MJ01	A0A096MKD4 [85-107]; A0A096MJ01 [85-107]		0	2487.44	131.2	80.7	177.8	10.3	3.91		86.94	14.28	#DIV/0!	#DIV/0!	#DIV/0!	High	Peak Found	Not Found	High	Shared	High	High	High			4.58	37.4	Peak Found	High	0.0001638	1.652e-06
	FALSE	High	[K].SASYNLSLTLQK.[S]		0.00187209	0.0003985	2	4	6	A0A096MKD4; A0A096MJ01	A0A096MKD4 [71-82]; A0A096MJ01 [71-82]		0	1324.71	167.3	26.3	184.6	21.7	15.3	101.86	92.09	32.58	#DIV/0!	#DIV/0!	#DIV/0!	Peak Found	High	Peak Found	High	Shared	High	High	High			3.42	35.61	High	High	0.0001638	0.000213
	FALSE	High	[K].SKRPIPISTTAPPIQSPLPVIPHQK.[VD]		0.00180872	0.0003985	2	4	3	A0A096MKD4; A0A096MJ01	A0A096MKD4 [83-107]; A0A096MJ01 [83-107]		1	2702.57				400				53.49	#DIV/0!	#DIV/0!	#DIV/0!	Not Found	High	Not Found	Not Found	Shared	Not Found	Not Found	Not Found			3.17	34.2	High	High	0.0001638	0.0002021
	FALSE	High	[K].TQSKPEDEADEWAR.[R]		0.000475261	0.0003985	2	4	5	A0A096MKD4; A0A096MJ01	A0A096MKD4 [205-218]; A0A096MJ01 [252-265]		0	1661.74	109.5		126.4	164.1	72.88			55.36	#DIV/0!	#DIV/0!	#DIV/0!	Not Found	High	Not Found	High	Shared	Peak Found	High	Not Found			2.83	24	High	High	0.0001638	3.618e-05
	FALSE	High	[K].TQSKPEDEADEWARR.[S]		0.00740942	0.0003985	2	4	2	A0A096MKD4; A0A096MJ01	A0A096MKD4 [205-219]; A0A096MJ01 [252-266]		1	1817.84				400				26.49	#DIV/0!	#DIV/0!	#DIV/0!	Not Found	High	Not Found	Not Found	Shared	Not Found	Not Found	Not Found			3.76	22.27	High	High	0.0001638	0.001251
	FALSE	High	[K].VVANSPANADYQER.[F]		3.23399e-05	0.0003985	1	3	7	A0A096MKD4	A0A096MKD4 [108-121]		0	1533.73	115.2	62.3	71.5	151	24.13		3.91	21.55	#DIV/0!	#DIV/0!	#DIV/0!	High	High	Not Found	High		High	High	Peak Found			3.91	21.84	High	High	0.0001638	1.124e-06
High	Master Protein	M0R9L0	Nascent polypeptide-associated complex subunit alpha OS=Rattus norvegicus OX=10116 GN=Naca PE=1 SV=1	0	105.57	14	21	53	21	220.1	190.22	21	cellular component movement;regulation of biological process	cytoplasm;nucleus	protein binding	Pf01849	288770	ENSRNOG00000002632.8	Naca			0	1.35529	0.128891	2.46822	100.8	169.4	303.2	63	48.9	67.6	43.1	4.1	High	High	High	High	High	High	Peak Found	Peak Found
	Checked	Confidence	Annotated Sequence	Modifications	Qvality PEP	Qvality q-value	# Protein Groups	# Proteins	# PSMs	Master Protein Accessions	Positions in Master Proteins	Modifications in Master Proteins	# Missed Cleavages	Theo. MH+ [Da]	Abundances (Grouped): NButGT	Abundances (Grouped): remplissage	Abundances (Grouped): LPS	Abundances (Grouped): controle CARD445	Abundances (Grouped) CV [%]: NButGT	Abundances (Grouped) CV [%]: remplissage	Abundances (Grouped) CV [%]: LPS	Abundances (Grouped) CV [%]: controle CARD445	#DIV/0!	#DIV/0!	#DIV/0!	Found in Sample: [S46] F46: Sample, 6, LPS	Found in Sample: [S72] F72: Sample, 1, controle CARD445	Found in Sample: [S44] F44: Sample, 4, remplissage	Found in Sample: [S45] F45: Sample, 5, LPS	Quan Info	Found in Sample: [S41] F41: Sample, 1, NButGT	Found in Sample: [S42] F42: Sample, 2, NButGT	Found in Sample: [S43] F43: Sample, 3, remplissage			XCorr (by Search Engine): Sequest HT	Top Apex RT [min]	Found in Sample: [S82] F82: Sample, 2, controle CARD445	Confidence (by Search Engine): Sequest HT	Percolator q-Value (by Search Engine): Sequest HT	Percolator PEP (by Search Engine): Sequest HT
	FALSE	High	[K].APAAPSPNEALVAPTEIPTSLK.[N]		0.000245265	0.0003985	1	1	2	M0R9L0	M0R9L0 [810-831]		0	2174.17			298.5	101.5					#DIV/0!	#DIV/0!	#DIV/0!	Not Found	High	Not Found	Peak Found		Not Found	Not Found	Not Found			4.46	42.46	High	High	0.0001638	1.542e-05
	FALSE	High	[K].ASTSQVPSQGTPNLK.[G]		0.000186177	0.0003985	1	1	4	M0R9L0	M0R9L0 [181-195]		0	1514.78	59.1	25	119.1	196.9	20.56	115.9	77.91	44.74	#DIV/0!	#DIV/0!	#DIV/0!	High	High	Peak Found	Peak Found		High	Peak Found	Peak Found			3.17	23.08	High	High	0.0001638	1.083e-05
	FALSE	High	[K].DTTVQTLAPVALK.[E]		0.00343104	0.0003985	1	1	2	M0R9L0	M0R9L0 [507-519]		0	1356.77	24		174	202	10.99		96.12	13.97	#DIV/0!	#DIV/0!	#DIV/0!	Peak Found	High	Not Found	Peak Found		Peak Found	Peak Found	Not Found			2.77	38.11	High	High	0.0001638	0.0004633
	FALSE	High	[K].EASVLSPVPTSSTK.[D]		0.000305776	0.0003985	1	1	3	M0R9L0	M0R9L0 [1715-1728]		0	1402.74	105		117.8	177.2			68.67	43.13	#DIV/0!	#DIV/0!	#DIV/0!	Peak Found	High	Not Found	High		Not Found	Peak Found	Not Found			3.51	28.18	High	High	0.0001638	2.048e-05
	FALSE	High	[K].ESPSSQSASSLEVLSEDTK.[K]		1.46405e-05	0.0003985	1	1	2	M0R9L0	M0R9L0 [520-538]		0	1980.92			316.6	83.4				5.17	#DIV/0!	#DIV/0!	#DIV/0!	Not Found	Peak Found	Not Found	High		Not Found	Not Found	Not Found			4.09	34.48	High	High	0.0001638	4.038e-07
	FALSE	High	[K].ESPSSQSASSLEVLSEDTKK.[T]		7.00947e-07	0.0003985	1	1	7	M0R9L0	M0R9L0 [520-539]		1	2109.02			128.4	271.6			110.5	37.17	#DIV/0!	#DIV/0!	#DIV/0!	High	High	Not Found	High		Not Found	Not Found	Not Found			5.92	30.08	High	High	0.0001638	8e-09
	FALSE	High	[K].EVPAAPSVGITAVSEISPSPK.[K]		0.11984	0.0069247	1	1	1	M0R9L0	M0R9L0 [1137-1157]		0	2036.09									#DIV/0!	#DIV/0!	#DIV/0!	Not Found	Not Found	Not Found	Not Found	No Quan Values	Not Found	Not Found	Not Found			2.91		High	High	0.002658	0.04845
	FALSE	High	[K].EVSTSQFPK.[E]		0.110421	0.00569409	1	1	1	M0R9L0	M0R9L0 [890-898]		0	1022.52			302.8	97.2					#DIV/0!	#DIV/0!	#DIV/0!	Not Found	Not Found	Not Found	High		Not Found	Not Found	Not Found			2.95	23.35	Peak Found	High	0.002206	0.04339
	FALSE	High	[K].GASIVPTETSVSSK.[K]		0.00105691	0.0003985	1	1	2	M0R9L0	M0R9L0 [730-743]		0	1362.71			344.4	55.6				53.95	#DIV/0!	#DIV/0!	#DIV/0!	Not Found	Peak Found	Not Found	High		Not Found	Not Found	Not Found			3.58	26.63	High	High	0.0001638	0.000101
	FALSE	High	[K].GVLTSTVNSSSPK.[K]		0.00159784	0.0003985	1	1	1	M0R9L0	M0R9L0 [1682-1694]		0	1276.67	46.8	24.4	164.4	164.4					#DIV/0!	#DIV/0!	#DIV/0!	Not Found	Not Found	Peak Found	Peak Found		Not Found	Peak Found	Not Found			3.37	23.74	High	High	0.0001638	0.0001735
	FALSE	High	[R].HELAADSGAAPSIDK.[G]		0.000648028	0.0003985	1	1	3	M0R9L0	M0R9L0 [334-348]		0	1481.72	127.2	52.2	202.3	18.4	5.33	114.77	79.22		#DIV/0!	#DIV/0!	#DIV/0!	Peak Found	Peak Found	Peak Found	High		Peak Found	High	Peak Found			3.13	22.05	Not Found	High	0.0001638	5.414e-05
	FALSE	High	[K].KVDVVSQMESSDSSQEGHPNASVSSQTK.[R]	1xOxidation [M8]	0.0098832	0.0003985	1	1	3	M0R9L0	M0R9L0 [661-688]		1	2964.35			368.8	31.2				88.25	#DIV/0!	#DIV/0!	#DIV/0!	Not Found	High	Not Found	High		Not Found	Not Found	Not Found			3.69	20.31	High	High	0.0001638	0.001826
	FALSE	High	[K].LDPTVSDVIPATVVPR.[D]		0.000841977	0.0003985	1	1	2	M0R9L0	M0R9L0 [773-788]		0	1678.94	50		298.3	51.7	25.23			19.42	#DIV/0!	#DIV/0!	#DIV/0!	Not Found	High	Not Found	Peak Found		Peak Found	Peak Found	Not Found			4.17	44.76	High	High	0.0001638	7.531e-05
	FALSE	High	[K].IEDLSQQAQLAAAEK.[F]		2.741e-05	0.0003985	1	2	4	M0R9L0	M0R9L0 [2076-2090]		0	1614.83	121.2		216.8	61.9	39.04		63.54	18.24	#DIV/0!	#DIV/0!	#DIV/0!	Peak Found	High	Not Found	High		High	High	Not Found			3.48	31.64	Peak Found	High	0.0001638	9.111e-07
	FALSE	High	[R].SAVSPLPSR.[H]		0.03145	0.00156818	1	1	1	M0R9L0	M0R9L0 [325-333]		0	913.51	46.3	16.7		337				33.78	#DIV/0!	#DIV/0!	#DIV/0!	Not Found	Peak Found	Peak Found	Not Found		Peak Found	Not Found	Not Found			2.76	23.34	High	High	0.0005894	0.00821
	FALSE	High	[R].SAVSPLPSRHELAADSGAAPSIDK.[G]		8.6715e-06	0.0003985	1	1	1	M0R9L0	M0R9L0 [325-348]		1	2376.22				400					#DIV/0!	#DIV/0!	#DIV/0!	Not Found	Not Found	Not Found	Not Found		Not Found	Not Found	Not Found			3.78	28.46	High	High	0.0001638	2.065e-07
	FALSE	High	[K].SPASDTYIVFGEAK.[I]		0.000277655	0.0003985	1	2	6	M0R9L0	M0R9L0 [2062-2075]		0	1484.73	126.8	22.2	192.2	58.8	27.23	107.86	42.78	34.63	#DIV/0!	#DIV/0!	#DIV/0!	High	High	Peak Found	High		High	High	Peak Found			3.77	37.78	High	High	0.0001638	1.803e-05
	FALSE	High	[K].SSNAALQPSVTQVPPPQKPGLK.[E]		2.45693e-06	0.0003985	1	1	3	M0R9L0	M0R9L0 [381-402]		0	2244.23	34.8	38.8	115.8	210.6	45.27		81.64	35.87	#DIV/0!	#DIV/0!	#DIV/0!	Peak Found	High	Not Found	Peak Found		Peak Found	Peak Found	Peak Found			5.23	28.48	High	High	0.0001638	4.056e-08
	FALSE	High	[R].SSSAPLSLVALAPHSIQK.[S]		0.000680049	0.0003985	1	1	1	M0R9L0	M0R9L0 [127-144]		0	1806.01				400				5.96	#DIV/0!	#DIV/0!	#DIV/0!	Not Found	Peak Found	Not Found	Not Found		Not Found	Not Found	Not Found			3.01	38.96	High	High	0.0001638	5.735e-05
	FALSE	High	[K].SVPFPAPPSAGVSFSSAK.[K]		4.56439e-05	0.0003985	1	1	3	M0R9L0	M0R9L0 [643-660]		0	1732.89	83	135.5	134.3	47.2	1.36		91.16	24.98	#DIV/0!	#DIV/0!	#DIV/0!	Peak Found	High	Not Found	High		Peak Found	Peak Found	Peak Found			3.36	40.53	High	High	0.0001638	1.76e-06
	FALSE	High	[K].VASTAPVVTSPSPQK.[T]		0.00140184	0.0003985	1	1	1	M0R9L0	M0R9L0 [850-864]		0	1468.8			231.4	168.6			121.3	60.94	#DIV/0!	#DIV/0!	#DIV/0!	Peak Found	Peak Found	Not Found	Peak Found		Not Found	Not Found	Not Found			3.34	23.16	High	High	0.0001638	0.0001465
High	Master Protein	D3ZZ68	Synaptopodin 2-like OS=Rattus norvegicus OX=10116 GN=Synpo2l PE=1 SV=1	0	104.74	24	13	68	13	103	260.12	13	regulation of biological process	cytoskeleton;cytosol;nucleus	protein binding	Pf00595	305675	ENSRNOG00000008949.5	Synpo2l			0	0.546487	0.530039	2.13453	163.6	162.3	127	51.1	90.2	111.3	84.4	10	High	High	High	High	High	High	High	High
	Checked	Confidence	Annotated Sequence	Modifications	Qvality PEP	Qvality q-value	# Protein Groups	# Proteins	# PSMs	Master Protein Accessions	Positions in Master Proteins	Modifications in Master Proteins	# Missed Cleavages	Theo. MH+ [Da]	Abundances (Grouped): NButGT	Abundances (Grouped): remplissage	Abundances (Grouped): LPS	Abundances (Grouped): controle CARD445	Abundances (Grouped) CV [%]: NButGT	Abundances (Grouped) CV [%]: remplissage	Abundances (Grouped) CV [%]: LPS	Abundances (Grouped) CV [%]: controle CARD445	#DIV/0!	#DIV/0!	#DIV/0!	Found in Sample: [S46] F46: Sample, 6, LPS	Found in Sample: [S72] F72: Sample, 1, controle CARD445	Found in Sample: [S44] F44: Sample, 4, remplissage	Found in Sample: [S45] F45: Sample, 5, LPS	Quan Info	Found in Sample: [S41] F41: Sample, 1, NButGT	Found in Sample: [S42] F42: Sample, 2, NButGT	Found in Sample: [S43] F43: Sample, 3, remplissage			XCorr (by Search Engine): Sequest HT	Top Apex RT [min]	Found in Sample: [S82] F82: Sample, 2, controle CARD445	Confidence (by Search Engine): Sequest HT	Percolator q-Value (by Search Engine): Sequest HT	Percolator PEP (by Search Engine): Sequest HT
	FALSE	High	[R].AELASSPVPNPDHLESLR.[S]		6.40334e-06	0.0003985	1	1	8	D3ZZ68	D3ZZ68 [924-941]		0	1931.98	141	31.8	81.3	145.9	38.99	107.46	2.73	23.52	#DIV/0!	#DIV/0!	#DIV/0!	Peak Found	High	Peak Found	High		High	High	Peak Found			4.22	34.23	High	High	0.0001638	1.4e-07
	FALSE	High	[R].AGSGIAESQSSGLGGQLSEVSGR.[G]		5.005e-08	0.0003985	1	1	9	D3ZZ68	D3ZZ68 [365-387]		0	2134.04	45.7	30.6	89.3	234.4	21.81		107.09	6.48	#DIV/0!	#DIV/0!	#DIV/0!	High	High	Not Found	High		High	Peak Found	High			4.98	33.77	High	High	0.0001638	2.666e-10
	FALSE	High	[R].APPPIAYNPLLSPFFPQAAR.[T]		0.000187464	0.0003985	1	1	7	D3ZZ68	D3ZZ68 [809-828]		0	2167.17	160.1	84.6	62	93.2	23.05	52.61	66.32		#DIV/0!	#DIV/0!	#DIV/0!	High	High	High	High		Peak Found	High	Peak Found			4.03	51.22	Not Found	High	0.0001638	1.088e-05
	FALSE	High	[R].FSTPAPQPTAEPLAPTVLAPR.[A]		2.45693e-06	0.0003985	1	1	11	D3ZZ68	D3ZZ68 [892-912]		0	2161.17	121.4	103.4	78.8	96.4	11.35		17.59	21.48	#DIV/0!	#DIV/0!	#DIV/0!	High	High	Not Found	High		High	High	High			2.92	41.98	High	High	0.0001638	4.065e-08
	FALSE	High	[R].GLPDGLVNGSTSMVGIPELPR.[L]	1xOxidation [M13]	0.00136374	0.0003985	1	1	4	D3ZZ68	D3ZZ68 [733-753]		0	2125.1			245	155				9.63	#DIV/0!	#DIV/0!	#DIV/0!	Not Found	High	Not Found	Peak Found		Not Found	Not Found	Not Found			3.72	46.75	High	High	0.0001638	0.0001411
	FALSE	High	[R].GVQLFEQQR.[Q]		0.032528	0.00156818	1	1	2	D3ZZ68	D3ZZ68 [388-396]		0	1104.58	36	23.2	76.1	264.7	13.44	90.74	78.26	4.8	#DIV/0!	#DIV/0!	#DIV/0!	Peak Found	High	Peak Found	Peak Found		Peak Found	Peak Found	Peak Found			2.73	29.65	High	High	0.0005894	0.008555
	FALSE	High	[K].KVNEALGGTSPAPSPFAASLQGPTPLPSFTTVVPNR.[T]		1.33859e-05	0.0003985	1	1	2	D3ZZ68	D3ZZ68 [494-529]		1	3605.9									#DIV/0!	#DIV/0!	#DIV/0!	Not Found	High	Not Found	Not Found	No Quan Values	Not Found	Not Found	Not Found			4.44		High	High	0.0001638	3.621e-07
	FALSE	High	[R].NSARPEAPGTAAPEPASAR.[E]		4.1804e-07	0.0003985	1	1	11	D3ZZ68	D3ZZ68 [592-610]		0	1849.92	81.1	24.7	74.5	219.8	10.36	118.7	47.32	21.5	#DIV/0!	#DIV/0!	#DIV/0!	High	High	Peak Found	High		High	High	High			4.12	19.58	High	High	0.0001638	4.12e-09
	FALSE	High	[K].NSPNPELLSLVQNLDEKPR.[A]		3.11096e-08	0.0003985	1	1	7	D3ZZ68	D3ZZ68 [646-664]		0	2163.14	154.1	101.7	92.7	51.5	17.04		44.56	67.93	#DIV/0!	#DIV/0!	#DIV/0!	High	High	Not Found	High		High	High	High			4.86	45.32	Peak Found	High	0.0001638	1.44e-10
	FALSE	High	[R].RFSTPAPQPTAEPLAPTVLAPR.[A]		3.68641e-05	0.0003985	1	1	2	D3ZZ68	D3ZZ68 [891-912]		1	2317.27				400				15	#DIV/0!	#DIV/0!	#DIV/0!	Not Found	High	Not Found	Not Found		Not Found	Not Found	Not Found			4.21	37.35	High	High	0.0001638	1.332e-06
	FALSE	High	[R].SARPFTPGLPGQR.[S]		0.0282296	0.00138506	1	1	1	D3ZZ68	D3ZZ68 [467-479]		0	1383.75	118	59.1	90.9	132.1	4.77	101.76	59.97	3.31	#DIV/0!	#DIV/0!	#DIV/0!	Peak Found	Peak Found	Peak Found	Peak Found		Peak Found	Peak Found	Peak Found			2.77	25.67	High	High	0.0005287	0.007139
	FALSE	High	[R].SGTTSVIFRPVAPK.[K]		0.00124693	0.0003985	1	1	2	D3ZZ68	D3ZZ68 [480-493]		0	1459.83	43.2	65.6	54.5	236.7		79.9		1.7	#DIV/0!	#DIV/0!	#DIV/0!	Not Found	High	Peak Found	Peak Found		Not Found	Peak Found	Peak Found			3.5	28.96	High	High	0.0001638	0.0001259
	FALSE	High	[R].YVVEATPGSSLNPGLRPR.[S]		0.0406002	0.00156818	1	1	2	D3ZZ68	D3ZZ68 [772-789]		0	1913.02	150		110.5	139.5	10.9			29.8	#DIV/0!	#DIV/0!	#DIV/0!	Not Found	High	Not Found	Peak Found		Peak Found	High	Not Found			2.24	31.3	Peak Found	High	0.0005894	0.01146
High	Master Protein	P02770	Serum albumin OS=Rattus norvegicus OX=10116 GN=Alb PE=1 SV=2	0	103.879	26	19	250	1	68.7	810.21	19	cell communication;regulation of biological process;response to stimulus;transport	cytoplasm;endoplasmic reticulum;extracellular;Golgi;nucleus	DNA binding;metal ion binding;protein binding	Pf00273	24186		Alb		Thyroid hormone synthesis	0	1.51192	0.0772566	18.3163	53.3	114.5	27.4	226.3	144.1	214.9	18.4	1.2	High	High	High	High	High	High	High	Peak Found
	Checked	Confidence	Annotated Sequence	Modifications	Qvality PEP	Qvality q-value	# Protein Groups	# Proteins	# PSMs	Master Protein Accessions	Positions in Master Proteins	Modifications in Master Proteins	# Missed Cleavages	Theo. MH+ [Da]	Abundances (Grouped): NButGT	Abundances (Grouped): remplissage	Abundances (Grouped): LPS	Abundances (Grouped): controle CARD445	Abundances (Grouped) CV [%]: NButGT	Abundances (Grouped) CV [%]: remplissage	Abundances (Grouped) CV [%]: LPS	Abundances (Grouped) CV [%]: controle CARD445	#DIV/0!	#DIV/0!	#DIV/0!	Found in Sample: [S46] F46: Sample, 6, LPS	Found in Sample: [S72] F72: Sample, 1, controle CARD445	Found in Sample: [S44] F44: Sample, 4, remplissage	Found in Sample: [S45] F45: Sample, 5, LPS	Quan Info	Found in Sample: [S41] F41: Sample, 1, NButGT	Found in Sample: [S42] F42: Sample, 2, NButGT	Found in Sample: [S43] F43: Sample, 3, remplissage			XCorr (by Search Engine): Sequest HT	Top Apex RT [min]	Found in Sample: [S82] F82: Sample, 2, controle CARD445	Confidence (by Search Engine): Sequest HT	Percolator q-Value (by Search Engine): Sequest HT	Percolator PEP (by Search Engine): Sequest HT
	FALSE	High	[K].ALVAAVR.[Q]		0.103637	0.00493426	2	2	4	P02770; A0A0G2JSH5	P02770 [213-219]; A0A0G2JSH5 [213-219]		0	699.451	196.6	49.4	48.9	105.1	50.73	129.02	118.25	35.76	#DIV/0!	#DIV/0!	#DIV/0!	High	High	Peak Found	Peak Found	Shared	Peak Found	Peak Found	High			2.14	22.18	High	High	0.001927	0.03999
	FALSE	High	[K].APQVSTPTLVEAAR.[N]		6.71404e-05	0.0003985	2	2	37	P02770; A0A0G2JSH5	P02770 [439-452]; A0A0G2JSH5 [439-452]		0	1439.79	180.3	29.4	116.7	73.6	35.9	105.12	23.08	6.58	#DIV/0!	#DIV/0!	#DIV/0!	High	High	High	High	Shared	High	High	High			3.75	31.55	High	High	0.0001638	2.906e-06
	FALSE	High	[K].DVFLGTFLYEYSR.[R]		0.000360768	0.0003985	2	2	11	P02770; A0A0G2JSH5	P02770 [348-360]; A0A0G2JSH5 [348-360]		0	1609.79	200.3	78.8	115.5	5.4	65.53	125.23	15.61		#DIV/0!	#DIV/0!	#DIV/0!	High	High	High	High	Shared	High	High	High			4.05	51.35	Not Found	High	0.0001638	2.54e-05
	FALSE	High	[K].EKALVAAVR.[Q]		0.0187878	0.000721289	2	2	2	P02770; A0A0G2JSH5	P02770 [211-219]; A0A0G2JSH5 [211-219]		1	956.589		36.8	34.9	328.3				31.79	#DIV/0!	#DIV/0!	#DIV/0!	Peak Found	High	Not Found	Not Found	Shared	Not Found	Not Found	Peak Found			2.4	19.61	High	High	0.0002827	0.004203
	FALSE	High	[R].FKDLGEQHFK.[G]		0.00203336	0.0003985	2	2	14	P02770; A0A0G2JSH5	P02770 [35-44]; A0A0G2JSH5 [35-44]		1	1248.64	230.8	28.1	44.9	96.3	50.96	137.01	120.28	49.94	#DIV/0!	#DIV/0!	#DIV/0!	High	High	Peak Found	Peak Found	Shared	High	High	High			3.32	21.91	High	High	0.0001638	0.000236
	FALSE	High	[R].FPNAEFAEITK.[L]		0.000353387	0.0003985	2	2	27	P02770; A0A0G2JSH5	P02770 [247-257]; A0A0G2JSH5 [247-257]		0	1266.64	167.2	78.2	49.5	105.1	49.07	101.19	119.11	45.82	#DIV/0!	#DIV/0!	#DIV/0!	High	High	High	High	Shared	High	High	High			3.96	37.47	High	High	0.0001638	2.471e-05
	FALSE	High	[K].GLVLIAFSQYLQK.[C]		0.00288871	0.0003985	2	2	8	P02770; A0A0G2JSH5	P02770 [45-57]; A0A0G2JSH5 [45-57]		0	1479.86	233.8	53	113.2		27.11	130.83	70.11		#DIV/0!	#DIV/0!	#DIV/0!	High	Not Found	Peak Found	High	Shared	High	High	High			3.29	50.37	Not Found	High	0.0001638	0.0003713
	FALSE	High	[R].HPDYSVSLLLR.[L]		0.00682344	0.0003985	2	2	4	P02770; A0A0G2JSH5	P02770 [362-372]; A0A0G2JSH5 [362-372]		0	1299.71	141	162.4	72.2	24.4	45.41		63.97	7.23	#DIV/0!	#DIV/0!	#DIV/0!	High	High	Not Found	Peak Found	Shared	High	High	Peak Found			2.93	37.6	Peak Found	High	0.0001638	0.001126
	FALSE	High	[R].HPYFYAPELLYYAEK.[Y]		0.000465538	0.0003985	2	2	9	P02770; A0A0G2JSH5	P02770 [170-184]; A0A0G2JSH5 [170-184]		0	1903.93	226.3	101.1	67.7	4.9	38.29	108.57	88.22	31.93	#DIV/0!	#DIV/0!	#DIV/0!	High	Peak Found	High	Peak Found	Shared	High	High	High			4.04	47.42	Peak Found	High	0.0001638	3.536e-05
	FALSE	High	[K].KQTALAELVK.[H]		0.00271518	0.0003985	2	2	8	P02770; A0A0G2JSH5	P02770 [549-558]; A0A0G2JSH5 [549-558]		1	1100.67	155.3	14.7	109.7	120.4	58.55	138.83	43.2	63.34	#DIV/0!	#DIV/0!	#DIV/0!	High	High	Peak Found	High	Shared	High	High	High			3.61	26.19	High	High	0.0001638	0.0003425
	FALSE	High	[K].LGEYGFQNAVLVR.[Y]		9.47605e-05	0.0003985	1	1	17	P02770	P02770 [422-434]		0	1465.78	208.5	5.6	93.3	92.5	27.93	123.71	110.87	51.6	#DIV/0!	#DIV/0!	#DIV/0!	High	High	Peak Found	High		High	High	High			4.09	40.93	High	High	0.0001638	4.497e-06
	FALSE	High	[K].LVQEVTDFAK.[T]		0.000802334	0.0003985	2	2	23	P02770; A0A0G2JSH5	P02770 [66-75]; A0A0G2JSH5 [66-75]		0	1149.62	173.3	62.3	95.8	68.6	54.52	117.2	57.87	21.71	#DIV/0!	#DIV/0!	#DIV/0!	High	High	High	High	Shared	High	High	High			3.13	31.68	High	High	0.0001638	7.132e-05
	FALSE	High	[R].MSQRFPNAEFAEITK.[L]	1xOxidation [M1]	0.000281508	0.0003985	2	2	7	P02770; A0A0G2JSH5	P02770 [243-257]; A0A0G2JSH5 [243-257]		1	1784.86	126.4	18.7	27	227.9	41.09	106.38	54.28	26.23	#DIV/0!	#DIV/0!	#DIV/0!	Peak Found	High	Peak Found	Peak Found	Shared	Peak Found	Peak Found	Peak Found			4.9	32.98	High	High	0.0001638	1.834e-05
	FALSE	High	[K].QTALAELVK.[H]		0.0236722	0.00138506	2	2	19	P02770; A0A0G2JSH5	P02770 [550-558]; A0A0G2JSH5 [550-558]		0	972.572	134	47	112.1	106.8	49.22	113.85	44.96	17.89	#DIV/0!	#DIV/0!	#DIV/0!	High	High	High	High	Shared	High	High	High			3.37	32.51	High	High	0.0005287	0.005644
	FALSE	High	[R].RHPDYSVSLLLR.[L]		0.00022118	0.0003985	2	2	28	P02770; A0A0G2JSH5	P02770 [361-372]; A0A0G2JSH5 [361-372]		1	1455.81	217.1	35	119.4	28.4	53.56	136.27	59.47	57.6	#DIV/0!	#DIV/0!	#DIV/0!	High	High	High	High	Shared	High	High	High			4.01	33.94	High	High	0.0001638	1.35e-05
	FALSE	High	[R].RHPYFYAPELLYYAEK.[Y]		0.000130106	0.0003985	2	2	12	P02770; A0A0G2JSH5	P02770 [169-184]; A0A0G2JSH5 [169-184]		1	2060.03	156.8	198.7	42.3	2.2	40.17		124.86		#DIV/0!	#DIV/0!	#DIV/0!	High	Peak Found	Not Found	Peak Found	Shared	High	High	High			4.08	44.33	Not Found	High	0.0001638	6.772e-06
	FALSE	High	[K].SIHTLFGDK.[L]		0.0849555	0.00283519	2	2	5	P02770; A0A0G2JSH5	P02770 [89-97]; A0A0G2JSH5 [89-97]		0	1017.54	233.6	46.3	72.8	47.3	38.46	120.14	90.45		#DIV/0!	#DIV/0!	#DIV/0!	Peak Found	High	Peak Found	Peak Found	Shared	Peak Found	High	High			2.44	27.47	High	High	0.001056	0.03045
	FALSE	High	[K].TVMGDFAQFVDK.[C]		0.0140114	0.000721289	2	2	1	P02770; A0A0G2JSH5	P02770 [570-581]; A0A0G2JSH5 [570-581]		0	1357.65	400				33.02				#DIV/0!	#DIV/0!	#DIV/0!	Not Found	Not Found	Not Found	Not Found	Shared	Peak Found	High	Not Found			2.5	46.44	Not Found	High	0.0002827	0.002866
	FALSE	High	[K].TVMGDFAQFVDK.[C]	1xOxidation [M3]	0.00239873	0.0003985	2	2	10	P02770; A0A0G2JSH5	P02770 [570-581]; A0A0G2JSH5 [570-581]		0	1373.64	161.3	39.2	168.7	30.9	39.52	108.66		25.21	#DIV/0!	#DIV/0!	#DIV/0!	High	High	High	Not Found	Shared	High	High	High			3.11	38.92	High	High	0.0001638	0.0002914
	FALSE	High	[R].YTQKAPQVSTPTLVEAAR.[N]		0.000170223	0.0003985	2	2	4	P02770; A0A0G2JSH5	P02770 [435-452]; A0A0G2JSH5 [435-452]		1	1960.05				400				41.12	#DIV/0!	#DIV/0!	#DIV/0!	Not Found	High	Not Found	Not Found	Shared	Not Found	Not Found	Not Found			3.82	29.33	High	High	0.0001638	9.571e-06
High	Master Protein	F1M953	Stress-70 protein, mitochondrial OS=Rattus norvegicus OX=10116 GN=Hspa9 PE=1 SV=1	0	101.627	39	23	108	23	73.7	382.19	23	cell differentiation;cell organization and biogenesis;metabolic process;regulation of biological process;response to stimulus;transport	cytoplasm;mitochondrion;organelle lumen	nucleotide binding;protein binding;RNA binding	Pf00012, Pf06723	291671	ENSRNOG00000019525.6	Hspa9		Tuberculosis; RNA degradation	0	1.01963	1.03586	2.21603	60	87.7	50.9	99.7	171.5	174.2	142.2	13.8	High	High	High	High	High	High	High	High
	Checked	Confidence	Annotated Sequence	Modifications	Qvality PEP	Qvality q-value	# Protein Groups	# Proteins	# PSMs	Master Protein Accessions	Positions in Master Proteins	Modifications in Master Proteins	# Missed Cleavages	Theo. MH+ [Da]	Abundances (Grouped): NButGT	Abundances (Grouped): remplissage	Abundances (Grouped): LPS	Abundances (Grouped): controle CARD445	Abundances (Grouped) CV [%]: NButGT	Abundances (Grouped) CV [%]: remplissage	Abundances (Grouped) CV [%]: LPS	Abundances (Grouped) CV [%]: controle CARD445	#DIV/0!	#DIV/0!	#DIV/0!	Found in Sample: [S46] F46: Sample, 6, LPS	Found in Sample: [S72] F72: Sample, 1, controle CARD445	Found in Sample: [S44] F44: Sample, 4, remplissage	Found in Sample: [S45] F45: Sample, 5, LPS	Quan Info	Found in Sample: [S41] F41: Sample, 1, NButGT	Found in Sample: [S42] F42: Sample, 2, NButGT	Found in Sample: [S43] F43: Sample, 3, remplissage			XCorr (by Search Engine): Sequest HT	Top Apex RT [min]	Found in Sample: [S82] F82: Sample, 2, controle CARD445	Confidence (by Search Engine): Sequest HT	Percolator q-Value (by Search Engine): Sequest HT	Percolator PEP (by Search Engine): Sequest HT
	FALSE	High	[K].AMQDAEVSKSDIGEVILVGGMTR.[M]	2xOxidation [M2; M21]	0.00255206	0.0003985	1	1	2	F1M953	F1M953 [369-391]		1	2438.19			81.8	318.2				54.81	#DIV/0!	#DIV/0!	#DIV/0!	Peak Found	High	Not Found	Not Found		Not Found	Not Found	Not Found			3.85	37.57	High	High	0.0001638	0.0003171
	FALSE	High	[R].AQFEGIVTDLIK.[R]		0.0153124	0.000721289	1	2	2	F1M953	F1M953 [349-360]		0	1333.74	178	134.3	75.5	12.3	2.42		31.09		#DIV/0!	#DIV/0!	#DIV/0!	High	Peak Found	Not Found	Peak Found		Peak Found	High	Peak Found			2.9	47.43	Not Found	High	0.0002827	0.003214
	FALSE	High	[R].AQFEGIVTDLIKR.[T]		0.00355113	0.0003985	1	2	2	F1M953	F1M953 [349-361]		1	1489.84	54		62.6	283.4				12.03	#DIV/0!	#DIV/0!	#DIV/0!	Peak Found	High	Not Found	Not Found		Peak Found	Not Found	Not Found			2.91	42.31	High	High	0.0001638	0.0004829
	FALSE	High	[K].DAGQISGLNVLR.[V]		0.000796825	0.0003985	1	2	9	F1M953	F1M953 [207-218]		0	1242.68	151.6	45.4	69.3	133.7	6.53	111.8	38.46	20.9	#DIV/0!	#DIV/0!	#DIV/0!	High	High	Peak Found	Peak Found		High	High	High			3.33	38.2	High	High	0.0001638	7.023e-05
	FALSE	High	[R].EQQIVIQSSGGLSK.[D]		0.000285415	0.0003985	1	2	8	F1M953	F1M953 [542-555]		0	1473.79	237.8	71.5	74.9	15.9	4.67	95.03	26.28	35.13	#DIV/0!	#DIV/0!	#DIV/0!	High	Peak Found	High	High		High	High	High			4.23	28.09	High	High	0.0001638	1.87e-05
	FALSE	High	[R].EQQIVIQSSGGLSKDDIENMVK.[N]	1xOxidation [M20]	1.03107e-06	0.0003985	1	2	3	F1M953	F1M953 [542-563]		1	2434.21	245.3	42.8	58.6	53.3	1.13	132.51	114.26	22.06	#DIV/0!	#DIV/0!	#DIV/0!	Peak Found	High	Peak Found	Peak Found		Peak Found	High	High			3.61	33.32	Peak Found	High	0.0001638	1.318e-08
	FALSE	High	[K].ETAENYLGHTAK.[N]		0.000871487	0.0003985	1	2	3	F1M953	F1M953 [176-187]		0	1333.64	236	43.3	72.5	48.2	3.13	123.12	36.28	43.21	#DIV/0!	#DIV/0!	#DIV/0!	Peak Found	Peak Found	Peak Found	Peak Found		High	High	High			3.65	21.6	Peak Found	High	0.0001638	7.93e-05
	FALSE	High	[R].ETGVDLTKDNMALQR.[V]	1xOxidation [M11]	0.0031809	0.0003985	1	2	1	F1M953	F1M953 [293-307]		1	1706.84									#DIV/0!	#DIV/0!	#DIV/0!	Not Found	High	Not Found	Not Found	No Quan Values	Not Found	Not Found	Not Found			3.15		Not Found	High	0.0001638	0.0004207
	FALSE	High	[K].LLGQFTLIGIPPAPR.[G]		4.56439e-05	0.0003985	1	2	8	F1M953	F1M953 [499-513]		0	1592.95	256.7	51.3	81.7	10.3	43.34	97.99	68.58	4.35	#DIV/0!	#DIV/0!	#DIV/0!	High	High	High	High		High	High	High			3.4	49.55	Peak Found	High	0.0001638	1.763e-06
	FALSE	High	[K].LYSPSQIGAFVLMK.[M]	1xOxidation [M13]	0.00135438	0.0003985	1	2	1	F1M953	F1M953 [160-173]		0	1569.83				400				7.33	#DIV/0!	#DIV/0!	#DIV/0!	Not Found	Peak Found	Not Found	Not Found		Not Found	Not Found	Not Found			3.46	46.7	High	High	0.0001638	0.0001399
	FALSE	High	[K].MKETAENYLGHTAK.[N]	1xOxidation [M1]	0.00720873	0.0003985	1	2	2	F1M953	F1M953 [174-187]		1	1608.77	155.9	125.8	46.9	71.4	8.99		51.7	66.45	#DIV/0!	#DIV/0!	#DIV/0!	Peak Found	High	Not Found	Peak Found		Peak Found	Peak Found	Peak Found			2.9	18.92	High	High	0.0001638	0.001212
	FALSE	High	[K].NAVITVPAYFNDSQR.[Q]		5.49782e-05	0.0003985	1	2	7	F1M953	F1M953 [188-202]		0	1694.85	155.4	54.9	93.9	95.8	3.69	111.95	9.43	53.28	#DIV/0!	#DIV/0!	#DIV/0!	High	High	Peak Found	High		High	High	Peak Found			3.33	40.71	High	High	0.0001638	2.228e-06
	FALSE	High	[R].QAASSLQQASLK.[L]		0.000639159	0.0003985	1	2	6	F1M953	F1M953 [635-646]		0	1231.66	143.7	33.3	77.1	145.9	2.21	122.7	31.3	40.11	#DIV/0!	#DIV/0!	#DIV/0!	High	High	Peak Found	High		High	Peak Found	High			4.41	22.62	High	High	0.0001638	5.29e-05
	FALSE	High	[R].QAVTNPNNTFYATK.[R]		5.2389e-05	0.0003985	1	2	6	F1M953	F1M953 [108-121]		0	1568.77	137.1	124.7	66.9	71.3	7.33		32.94	51.49	#DIV/0!	#DIV/0!	#DIV/0!	Peak Found	High	Not Found	High		High	High	High			4.36	26.6	High	High	0.0001638	2.105e-06
	FALSE	High	[R].QAVTNPNNTFYATKR.[L]		0.000405605	0.0003985	1	2	1	F1M953	F1M953 [108-122]		1	1724.87				400				30.07	#DIV/0!	#DIV/0!	#DIV/0!	Not Found	Peak Found	Not Found	Not Found		Not Found	Not Found	Not Found			4.28	23.08	High	High	0.0001638	2.937e-05
	FALSE	High	[K].SDIGEVILVGGMTR.[M]	1xOxidation [M12]	0.00427594	0.0003985	1	2	3	F1M953	F1M953 [378-391]		0	1462.76	240.3	70	26.7	63	16.11	109.86	7.15	41.23	#DIV/0!	#DIV/0!	#DIV/0!	Peak Found	High	Peak Found	Peak Found		Peak Found	Peak Found	High			3.49	39.55	High	High	0.0001638	0.0006143
	FALSE	High	[K].SQVFSTAADGQTQVEIK.[V]		6.44209e-05	0.0003985	1	2	7	F1M953	F1M953 [469-485]		0	1808.9	178.8	62.1	94.2	64.8	4.97	103.29	38.98	38.98	#DIV/0!	#DIV/0!	#DIV/0!	High	High	Peak Found	High		High	High	High			3.64	32.23	High	High	0.0001638	2.746e-06
	FALSE	High	[K].STNGDTFLGGEDFDQALLR.[H]		1.8506e-05	0.0003985	1	2	6	F1M953	F1M953 [266-284]		0	2055.96	191.3	71	93.2	44.4	7.01	81.35		1.06	#DIV/0!	#DIV/0!	#DIV/0!	High	High	Peak Found	High		High	High	High			4.18	48.39	Peak Found	High	0.0001638	5.497e-07
	FALSE	High	[R].TTPSVVAFTPDGER.[L]		0.00199179	0.0003985	1	2	10	F1M953	F1M953 [86-99]		0	1476.73	184.4	58.3	46.7	110.6	9.51	116.9	110.37	31.38	#DIV/0!	#DIV/0!	#DIV/0!	High	High	High	Peak Found		High	High	High			3.6	33.8	High	High	0.0001638	0.0002294
	FALSE	High	[R].VEAVNMAEGIIHDTETK.[M]	1xOxidation [M6]	0.00399172	0.0003985	1	2	2	F1M953	F1M953 [579-595]		0	1872.9	177.9	119.1	79.5	23.5	13.04		30.08	26.81	#DIV/0!	#DIV/0!	#DIV/0!	Peak Found	Peak Found	Not Found	Peak Found		High	High	Peak Found			4.43	32.96	Peak Found	High	0.0001638	0.000563
	FALSE	High	[R].VINEPTAAALAYGLDK.[S]		7.29287e-05	0.0003985	1	2	8	F1M953	F1M953 [219-234]		0	1645.88	218.2	77.1	88.2	16.5	6.7	101.6	46.5	25.47	#DIV/0!	#DIV/0!	#DIV/0!	Peak Found	High	High	Peak Found		High	High	High			3.86	41.3	High	High	0.0001638	3.214e-06
	FALSE	High	[R].VINEPTAAALAYGLDKSEDK.[V]		0.000689486	0.0003985	1	2	4	F1M953	F1M953 [219-238]		1	2105.08	163.5	128.7	85	22.7	15.04		38.99	65	#DIV/0!	#DIV/0!	#DIV/0!	High	High	Not Found	Peak Found		Peak Found	High	Peak Found			3.64	38.18	High	High	0.0001638	5.826e-05
	FALSE	High	[K].VQQTVQDLFGR.[A]		0.00157598	0.0003985	1	2	7	F1M953	F1M953 [395-405]		0	1290.68	183.9	44.4	93.5	78.3	2.26	120.39	39.73	2.35	#DIV/0!	#DIV/0!	#DIV/0!	High	High	Peak Found	High		High	High	High			3.2	36.21	High	High	0.0001638	0.0001701
High	Master Protein	G3V885	Myosin-6 OS=Rattus norvegicus OX=10116 GN=Myh6 PE=1 SV=2	0	96.091	18	25	52	25	223.2	177.88	25	cell organization and biogenesis;cellular component movement;metabolic process;regulation of biological process;response to stimulus	cytoplasm;cytoskeleton;mitochondrion	catalytic activity;motor activity;nucleotide binding;protein binding;structural molecule activity	Pf00038, Pf00063, Pf00769, Pf01576, Pf02736, Pf04111, Pf05266, Pf05483, Pf05557, Pf05911, Pf06160, Pf07888, Pf09726, Pf12128, Pf13514	29556	ENSRNOG00000025757.2	Myh6			0	4.51799	0.298726	3.4403	30.7	38.8	227.1	86.9	221.9	100.8	86.5	7.3	High	High	High	High	High	High	High	Peak Found
	Checked	Confidence	Annotated Sequence	Modifications	Qvality PEP	Qvality q-value	# Protein Groups	# Proteins	# PSMs	Master Protein Accessions	Positions in Master Proteins	Modifications in Master Proteins	# Missed Cleavages	Theo. MH+ [Da]	Abundances (Grouped): NButGT	Abundances (Grouped): remplissage	Abundances (Grouped): LPS	Abundances (Grouped): controle CARD445	Abundances (Grouped) CV [%]: NButGT	Abundances (Grouped) CV [%]: remplissage	Abundances (Grouped) CV [%]: LPS	Abundances (Grouped) CV [%]: controle CARD445	#DIV/0!	#DIV/0!	#DIV/0!	Found in Sample: [S46] F46: Sample, 6, LPS	Found in Sample: [S72] F72: Sample, 1, controle CARD445	Found in Sample: [S44] F44: Sample, 4, remplissage	Found in Sample: [S45] F45: Sample, 5, LPS	Quan Info	Found in Sample: [S41] F41: Sample, 1, NButGT	Found in Sample: [S42] F42: Sample, 2, NButGT	Found in Sample: [S43] F43: Sample, 3, remplissage			XCorr (by Search Engine): Sequest HT	Top Apex RT [min]	Found in Sample: [S82] F82: Sample, 2, controle CARD445	Confidence (by Search Engine): Sequest HT	Percolator q-Value (by Search Engine): Sequest HT	Percolator PEP (by Search Engine): Sequest HT
	FALSE	High	[K].AGLLGLLEEMRDER.[L]	1xOxidation [M10]	0.100389	0.00440275	1	4	1	G3V885	G3V885 [769-782]		1	1617.83	122.6		277.4				121.04		#DIV/0!	#DIV/0!	#DIV/0!	Peak Found	Not Found	Not Found	High		Peak Found	Not Found	Not Found			2.7	41.77	Not Found	High	0.001733	0.03816
	FALSE	High	[R].ANDDLKENIAIVER.[R]		0.00113229	0.0003985	1	4	4	G3V885	G3V885 [1665-1678]		1	1599.83	168.8	97.4	110.9	22.9	51.05		19.21	9.03	#DIV/0!	#DIV/0!	#DIV/0!	Peak Found	Peak Found	Not Found	High		High	High	Peak Found			3.49	30.72	Peak Found	High	0.0001638	0.0001111
	FALSE	High	[RK].DIDDLELTLAK.[VA]		0.00396435	0.0003985	1	15	1	G3V885	G3V885 [955-965]		0	1245.66	137.9	21.7	225.9	14.5	35.63		59.75		#DIV/0!	#DIV/0!	#DIV/0!	Peak Found	Peak Found	Peak Found	High		Peak Found	Peak Found	Not Found			2.92	45.15	Not Found	High	0.0001638	0.000559
	FALSE	High	[R].DLEEATLQHEATAAALR.[K]		0.000505668	0.0003985	1	7	2	G3V885	G3V885 [1179-1195]		0	1838.92	121.9		229.1	49	51.67		108.99	18.81	#DIV/0!	#DIV/0!	#DIV/0!	Peak Found	Peak Found	Not Found	High		High	Peak Found	Not Found			3.89	36.85	Peak Found	High	0.0001638	3.923e-05
	FALSE	High	[R].ENQSILITGESGAGK.[T]		0.0233532	0.00138506	1	14	3	G3V885	G3V885 [170-184]		0	1503.76	191.9	46.6	161.4		52.03	99.22	59.41		#DIV/0!	#DIV/0!	#DIV/0!	Peak Found	Not Found	Peak Found	High		High	Peak Found	High			3.02	28.64	Not Found	High	0.0005287	0.005556
	FALSE	High	[K].GQSVQQVYYSIGALAK.[S]		1.82527e-05	0.0003985	1	2	5	G3V885	G3V885 [415-430]		0	1711.9	129.9	98	128.4	43.7	48.94		6.09	25.68	#DIV/0!	#DIV/0!	#DIV/0!	Peak Found	High	Not Found	High		High	High	Peak Found			3.9	43.72	High	High	0.0001638	5.395e-07
	FALSE	High	[K].GTLEDQIIQANPALEAFGNAK.[T]		0.000446683	0.0003985	1	4	2	G3V885	G3V885 [215-235]		0	2200.12	182.9	88.8	117.2	11.1					#DIV/0!	#DIV/0!	#DIV/0!	Not Found	Not Found	Not Found	High		High	Not Found	Peak Found			5.25	49.36	Peak Found	High	0.0001638	3.341e-05
	FALSE	High	[K].KGSSFQTVSALHR.[E]		0.0612988	0.00209837	1	4	1	G3V885	G3V885 [642-654]		1	1417.75	131.8	146.1	122.1		13.75		22.95		#DIV/0!	#DIV/0!	#DIV/0!	Peak Found	Not Found	Not Found	High		Peak Found	Peak Found	Peak Found			3.05	21.9	Not Found	High	0.0007842	0.01973
	FALSE	High	[R].KLAEQELIETSER.[V]		0.00529178	0.0003985	1	4	2	G3V885	G3V885 [1702-1714]		1	1545.81	252.3	64.1	48.4	35.2	35.83	95.65	98.46	13.04	#DIV/0!	#DIV/0!	#DIV/0!	Peak Found	Peak Found	Peak Found	Peak Found		High	Peak Found	Peak Found			3.7	27.75	High	High	0.0001638	0.0008152
	FALSE	High	[R].KVQHELDEAEER.[A]		0.0392629	0.00156818	1	4	2	G3V885	G3V885 [1900-1911]		1	1482.72	193.3	102.3	89.2	15.3	54.36		19.56		#DIV/0!	#DIV/0!	#DIV/0!	Peak Found	Not Found	Not Found	Peak Found		High	High	Peak Found			2.07	16.96	Peak Found	High	0.0005894	0.01095
	FALSE	High	[K].LAEQELIETSER.[V]		0.000378596	0.0003985	1	4	6	G3V885	G3V885 [1703-1714]		0	1417.72	177.6		136.2	86.2	59.89		14.37	28.44	#DIV/0!	#DIV/0!	#DIV/0!	High	Peak Found	Not Found	Peak Found		High	High	Not Found			3.53	31.16	High	High	0.0001638	2.694e-05
	FALSE	High	[K].LASADIETYLLEK.[S]		0.0009401	0.0003985	1	14	4	G3V885	G3V885 [259-271]		0	1465.78	176.6	37.2	147.9	38.2	48.9	115.73	53.23	35.63	#DIV/0!	#DIV/0!	#DIV/0!	High	Peak Found	Peak Found	High		High	High	Peak Found			3.77	45.53	Peak Found	High	0.0001638	8.735e-05
	FALSE	High	[R].LEEAGGATSVQIEMNK.[K]	1xOxidation [M14]	0.00935584	0.0003985	1	4	1	G3V885	G3V885 [1152-1167]		0	1692.81			400						#DIV/0!	#DIV/0!	#DIV/0!	Not Found	Not Found	Not Found	High		Not Found	Not Found	Not Found			2.79	25.83	Not Found	High	0.0001638	0.001704
	FALSE	High	[K].LLGSLDIDHNQYK.[F]		0.00220851	0.0003985	1	4	2	G3V885	G3V885 [747-759]		0	1515.78	100.6	25	248.7	25.6	50.9		123.25	48.65	#DIV/0!	#DIV/0!	#DIV/0!	Peak Found	Peak Found	Peak Found	High		Peak Found	Peak Found	Not Found			3.79	32.34	Peak Found	High	0.0001638	0.0002627
	FALSE	High	[R].ILNPAAIPEGQFIDSR.[K]		0.00730839	0.0003985	1	3	2	G3V885	G3V885 [726-741]		0	1740.93	91.1		230.3	78.6	32.42		109.62		#DIV/0!	#DIV/0!	#DIV/0!	Peak Found	Not Found	Not Found	High		Peak Found	Peak Found	Not Found			2.94	43.49	High	High	0.0001638	0.001237
	FALSE	High	[K].LMATLFSTYASADTGDSGK.[G]	1xOxidation [M2]	0.00023211	0.0003985	1	2	1	G3V885	G3V885 [617-635]		0	1951.9	162.3	71.7	166		69.26		95.52		#DIV/0!	#DIV/0!	#DIV/0!	Peak Found	Not Found	Not Found	High		Peak Found	Peak Found	Peak Found			4.12	40.12	Not Found	High	0.0001638	1.431e-05
	FALSE	High	[R].LQDAEEAVEAVNAK.[C]		0.0176706	0.000721289	1	4	1	G3V885	G3V885 [1399-1412]		0	1486.74	131.4	84.9	126	57.7	56.4		50.15	5.3	#DIV/0!	#DIV/0!	#DIV/0!	Peak Found	Peak Found	Not Found	Peak Found		High	Peak Found	Peak Found			3.16	30.81	Peak Found	High	0.0002827	0.003857
	FALSE	High	[R].LQDLVDKLQLK.[V]		0.0159524	0.000721289	1	4	1	G3V885	G3V885 [1866-1876]		1	1312.78	186.6	38.8	98.6	76	50.18	111.66	12.86	57.22	#DIV/0!	#DIV/0!	#DIV/0!	High	Peak Found	Peak Found	Peak Found		Peak Found	Peak Found	Peak Found			2.65	35.63	Peak Found	High	0.0002827	0.00338
	FALSE	High	[K].LSYTQQMEDLKR.[Q]	1xOxidation [M7]	0.0198392	0.000721289	1	2	1	G3V885	G3V885 [1308-1319]		1	1527.75									#DIV/0!	#DIV/0!	#DIV/0!	Not Found	Not Found	Not Found	High	No Quan Values	Not Found	Not Found	Not Found			2.84		Not Found	High	0.0002827	0.004504
	FALSE	High	[R].NTLLQAELEELR.[A]		0.00152263	0.0003985	1	2	3	G3V885	G3V885 [1680-1691]		0	1428.77	184.8	106.8	108.4		51.52		30.16		#DIV/0!	#DIV/0!	#DIV/0!	Peak Found	High	Not Found	Peak Found		High	Peak Found	High			3.97	47.16	Not Found	High	0.0001638	0.0001619
	FALSE	High	[R].QAEEAEEQANTNLSK.[F]		1.0663e-05	0.0003985	1	4	1	G3V885	G3V885 [1883-1897]		0	1661.76				400					#DIV/0!	#DIV/0!	#DIV/0!	Not Found	Not Found	Not Found	Not Found		Not Found	Not Found	Not Found			4.63	20.62	High	High	0.0001638	2.687e-07
	FALSE	High	[R].SEAPPHIFSISDNAYQYMLTDR.[E]	1xOxidation [M18]	0.12365	0.0069247	1	4	1	G3V885	G3V885 [148-169]		0	2571.18									#DIV/0!	#DIV/0!	#DIV/0!	Not Found	Not Found	Not Found	High	No Quan Values	Not Found	Not Found	Not Found			4.08		Not Found	High	0.002847	0.0507
	FALSE	High	[R].TLEDQANEYR.[V]		0.0428322	0.00156818	1	2	1	G3V885	G3V885 [1253-1262]		0	1238.56	101.4	40.2	187.4	70.9	28.59	76.38	46.1	30.85	#DIV/0!	#DIV/0!	#DIV/0!	Peak Found	Peak Found	Peak Found	High		Peak Found	Peak Found	Peak Found			2.52	25.1	Peak Found	High	0.0005894	0.01233
	FALSE	High	[R].VKVGNEYVTK.[G]		0.120593	0.0069247	1	14	1	G3V885	G3V885 [405-414]		1	1136.63	74.8	97.1	76	152.1	12.93		45.65	56.52	#DIV/0!	#DIV/0!	#DIV/0!	Peak Found	Peak Found	Not Found	Peak Found		Peak Found	Peak Found	Peak Found			2.68	19.37	High	High	0.002658	0.04885
	FALSE	High	[R].VVDSLQTSLDAETR.[S]		0.0001257	0.0003985	1	4	3	G3V885	G3V885 [1595-1608]		0	1533.78	164.5	42.4	123.6	69.5	54.4	112.34	17.35	6.67	#DIV/0!	#DIV/0!	#DIV/0!	Peak Found	High	Peak Found	Peak Found		High	Peak Found	Peak Found			3.78	32.62	High	High	0.0001638	6.501e-06
High	Master Protein	Q6IFV1	Keratin, type I cytoskeletal 14 OS=Rattus norvegicus OX=10116 GN=Krt14 PE=2 SV=1	0	95.812	31	18	159	4	52.7	456.68	18	cell differentiation;cell organization and biogenesis;response to stimulus	cytoplasm;cytoskeleton;nucleus	protein binding;structural molecule activity	Pf00038, Pf06160, Pf13514	287701	ENSRNOG00000003899.7	Krt14	Formation of the cornified envelope; Type I hemidesmosome assembly		7	9.12195	0.252795	2.30192	13.9	31.2	77.1	334.3	171.5	67.9	92.5	11.5	Peak Found	Peak Found	High	High	Peak Found	Peak Found	Peak Found	Peak Found
	Checked	Confidence	Annotated Sequence	Modifications	Qvality PEP	Qvality q-value	# Protein Groups	# Proteins	# PSMs	Master Protein Accessions	Positions in Master Proteins	Modifications in Master Proteins	# Missed Cleavages	Theo. MH+ [Da]	Abundances (Grouped): NButGT	Abundances (Grouped): remplissage	Abundances (Grouped): LPS	Abundances (Grouped): controle CARD445	Abundances (Grouped) CV [%]: NButGT	Abundances (Grouped) CV [%]: remplissage	Abundances (Grouped) CV [%]: LPS	Abundances (Grouped) CV [%]: controle CARD445	#DIV/0!	#DIV/0!	#DIV/0!	Found in Sample: [S46] F46: Sample, 6, LPS	Found in Sample: [S72] F72: Sample, 1, controle CARD445	Found in Sample: [S44] F44: Sample, 4, remplissage	Found in Sample: [S45] F45: Sample, 5, LPS	Quan Info	Found in Sample: [S41] F41: Sample, 1, NButGT	Found in Sample: [S42] F42: Sample, 2, NButGT	Found in Sample: [S43] F43: Sample, 3, remplissage			XCorr (by Search Engine): Sequest HT	Top Apex RT [min]	Found in Sample: [S82] F82: Sample, 2, controle CARD445	Confidence (by Search Engine): Sequest HT	Percolator q-Value (by Search Engine): Sequest HT	Percolator PEP (by Search Engine): Sequest HT
	FALSE	High	[R].ADLEMQIESLKEELAYLK.[K]		0.000979774	0.0003985	1	2	1	Q6IFV1	Q6IFV1 [240-257]		1	2123.09	55.8		344.2		108.96				#DIV/0!	#DIV/0!	#DIV/0!	High	Not Found	Not Found	Not Found		Peak Found	Peak Found	Not Found			4.2	50.24	Not Found	High	0.0001638	9.229e-05
	FALSE	High	[R].ADLEMQIESLKEELAYLK.[K]	1xOxidation [M5]	0.000128325	0.0003985	1	2	2	Q6IFV1	Q6IFV1 [240-257]		1	2139.09	78.1	149.1	172.8		74.59		102.52		#DIV/0!	#DIV/0!	#DIV/0!	High	Not Found	Not Found	High		Peak Found	Peak Found	Peak Found			3	50.37	Not Found	High	0.0001638	6.702e-06
	FALSE	High	[R].ADLEMQIESLKEELAYLKK.[N]		0.000268251	0.0003985	1	2	2	Q6IFV1	Q6IFV1 [240-258]		2	2251.19	53.4		346.6						#DIV/0!	#DIV/0!	#DIV/0!	High	Not Found	Not Found	Not Found		Peak Found	Not Found	Not Found			3.8	48.71	Not Found	High	0.0001638	1.723e-05
	FALSE	High	[R].ADLEMQIESLKEELAYLKK.[N]	1xOxidation [M5]	0.000386504	0.0003985	1	2	1	Q6IFV1	Q6IFV1 [240-258]		2	2267.18	70.2	112.3	217.6		28.02		91.6		#DIV/0!	#DIV/0!	#DIV/0!	High	Not Found	Not Found	Peak Found		Peak Found	Peak Found	Peak Found			4.6	48.78	Not Found	High	0.0001638	2.772e-05
	FALSE	High	[KR].DYSPYFK.[T]		0.109033	0.00569409	2	3	1	Q6IFU7; Q6IFV1	Q6IFU7 [140-146]; Q6IFV1 [168-174]		0	919.42	45.4	20.9	333.7		27.85	107.88			#DIV/0!	#DIV/0!	#DIV/0!	Peak Found	Not Found	Peak Found	Not Found	Shared	High	Peak Found	Peak Found			1.98	31.68	Not Found	High	0.002206	0.04252
	FALSE	High	[R].EVATNSELVQSGK.[S]		0.000199459	0.0003985	2	3	9	Q6IFU8; Q6IFV1	Q6IFU8 [285-297]; Q6IFV1 [323-335]		0	1361.69	92.6	83.1	191.5	32.9	20.83		110.56	41.81	#DIV/0!	#DIV/0!	#DIV/0!	High	High	Not Found	Peak Found	Shared	High	High	High			3.7	22.25	High	High	0.0001638	1.182e-05
	FALSE	High	[R].EVATNSELVQSGKSEISELRR.[T]		0.00370079	0.0003985	2	3	1	Q6IFU8; Q6IFV1	Q6IFU8 [285-305]; Q6IFV1 [323-343]		2	2332.21	154.9		245.1						#DIV/0!	#DIV/0!	#DIV/0!	Not Found	Not Found	Not Found	High	Shared	Peak Found	Not Found	Not Found			4.99	32.25	Not Found	High	0.0001638	0.0005112
	FALSE	High	[R].GQVGGDVNVEMDAAPGVDLSR.[I]		1.119e-05	0.0003985	2	2	3	Q6IFU7; Q6IFV1	Q6IFU7 [241-261]; Q6IFV1 [269-289]		0	2085.99	206.3		193.7				100.45		#DIV/0!	#DIV/0!	#DIV/0!	High	Not Found	Not Found	High	Shared	High	Not Found	Not Found			4.16	38.65	Not Found	High	0.0001638	2.872e-07
	FALSE	High	[R].GQVGGDVNVEMDAAPGVDLSR.[I]	1xOxidation [M11]	1.94372e-06	0.0003985	2	2	26	Q6IFU7; Q6IFV1	Q6IFU7 [241-261]; Q6IFV1 [269-289]		0	2101.98	113.9	58.5	188.8	38.7	22.39	85.27	63	47.45	#DIV/0!	#DIV/0!	#DIV/0!	High	High	High	High	Shared	High	High	High			4.51	34.26	High	High	0.0001638	3.007e-08
	FALSE	High	[KR].LAADDFR.[TLMSV]		0.0577653	0.00209837	9	20	31	Q6IFV6; Q6IFU7; Q6IFV5; Q6IFU8; A0A096MJE0; Q6IFV1; Q6IFW6; Q63279; Q5BJY9	Q6IFV6 [177-183]; Q6IFU7 [174-180]; Q6IFV5 [168-174]; Q6IFU8 [164-170]; A0A096MJE0 [144-150]; Q6IFV1 [202-208]; Q6IFW6 [228-234]; Q63279 [163-169]; Q5BJY9 [152-158]		0	807.4	143.8	62.2	125.2	68.8	48.2	106.22	33.8	39.01	#DIV/0!	#DIV/0!	#DIV/0!	High	High	High	High	Shared	High	High	High			2.16	25.42	High	High	0.0006849	0.01826
	FALSE	High	[R].LEQEIATYR.[RS]		0.0114906	0.0003985	5	14	5	Q6IFU9; Q6IFU7; Q6IFU8; Q6IFV1; Q63279	Q6IFU9 [399-407]; Q6IFU7 [387-395]; Q6IFU8 [377-385]; Q6IFV1 [415-423]; Q63279 [376-384]		0	1122.58	101.2	48.7	238.8	11.3	24.49	84.02	99.67	29.78	#DIV/0!	#DIV/0!	#DIV/0!	High	High	Peak Found	Peak Found	Shared	High	Peak Found	Peak Found			2.53	25.96	High	High	0.0001638	0.002207
	FALSE	High	[R].ILNEMRDQYEK.[M]		0.102326	0.00467289	2	2	1	Q6IFU7; Q6IFV1	Q6IFU7 [262-272]; Q6IFV1 [290-300]		1	1438.7	140.8	129.2	130		34.56		41.02		#DIV/0!	#DIV/0!	#DIV/0!	Peak Found	Not Found	Not Found	High	Shared	Peak Found	Peak Found	Peak Found			3.3	24.73	Not Found	High	0.001733	0.03918
	FALSE	High	[R].ILNEMRDQYEK.[M]	1xOxidation [M5]	0.00213377	0.0003985	2	2	3	Q6IFU7; Q6IFV1	Q6IFU7 [262-272]; Q6IFV1 [290-300]		1	1454.69	130.6	28.8	151.6	89.1	16	133.18	22.48	59.43	#DIV/0!	#DIV/0!	#DIV/0!	Peak Found	High	Peak Found	High	Shared	Peak Found	Peak Found	Peak Found			3.21	19.33	High	High	0.0001638	0.000251
	FALSE	High	[R].RVLDELTLAR.[AT]		0.118345	0.00669977	4	9	1	Q6IFU7; Q6IFU8; Q6IFV1; Q63279	Q6IFU7 [202-211]; Q6IFU8 [192-201]; Q6IFV1 [230-239]; Q63279 [191-200]		1	1185.69	67.3	82.6	235.2	14.9	41.38		87.54		#DIV/0!	#DIV/0!	#DIV/0!	High	Peak Found	Not Found	Peak Found	Shared	Peak Found	Peak Found	Peak Found			3.52	32.08	Not Found	High	0.002479	0.04749
	FALSE	High	[K].SEISELR.[R]		0.133237	0.00789166	2	3	1	Q6IFU8; Q6IFV1	Q6IFU8 [298-304]; Q6IFV1 [336-342]		0	833.436	137.6	116.6	126.5	19.4	18.23		112.73		#DIV/0!	#DIV/0!	#DIV/0!	High	Not Found	Not Found	Peak Found	Shared	Peak Found	Peak Found	Peak Found			1.76	23.24	Peak Found	High	0.003196	0.0559
	FALSE	High	[K].TEELNREVATNSELVQSGK.[S]		0.000639159	0.0003985	2	3	2	Q6IFU8; Q6IFV1	Q6IFU8 [279-297]; Q6IFV1 [317-335]		1	2104.05	116.2	51.4	75.3	157.1	53.32		66.53	30.15	#DIV/0!	#DIV/0!	#DIV/0!	Peak Found	Peak Found	Not Found	High	Shared	Peak Found	Peak Found	Peak Found			4.49	27.79	High	High	0.0001638	5.321e-05
	FALSE	High	[R].TMQNLEIELQSQLSMK.[A]	2xOxidation [M2; M15]	0.00725839	0.0003985	1	1	1	Q6IFV1	Q6IFV1 [344-359]		0	1924.94	103.9	57.3	238.8		18.32	101.56	68.78		#DIV/0!	#DIV/0!	#DIV/0!	High	Not Found	Peak Found	Peak Found		Peak Found	Peak Found	Peak Found			3.32	41.04	Not Found	High	0.0001638	0.00122
	FALSE	High	[K].TRLEQEIATYR.[RS]		0.00244879	0.0003985	4	11	11	Q6IFU9; Q6IFU7; Q6IFU8; Q6IFV1	Q6IFU9 [397-407]; Q6IFU7 [385-395]; Q6IFU8 [375-385]; Q6IFV1 [413-423]		1	1379.73	115.2	21.4	253.2	10.3	28	126.05	112.27	31.84	#DIV/0!	#DIV/0!	#DIV/0!	High	Peak Found	Peak Found	High	Shared	High	High	High			3.72	29.01	High	High	0.0001638	0.0003011
	FALSE	High	[K].TRLEQEIATYRR.[L]		0.0102277	0.0003985	4	10	1	Q6IFU9; Q6IFU7; Q6IFU8; Q6IFV1	Q6IFU9 [397-408]; Q6IFU7 [385-396]; Q6IFU8 [375-386]; Q6IFV1 [413-424]		2	1535.83		58.7		341.3				44.75	#DIV/0!	#DIV/0!	#DIV/0!	Not Found	Peak Found	Not Found	Not Found	Shared	Not Found	Not Found	Peak Found			3.84	25.02	High	High	0.0001638	0.001897
	FALSE	High	[R].VLDELTLAR.[AT]		0.0135407	0.000721289	4	9	9	Q6IFU7; Q6IFU8; Q6IFV1; Q63279	Q6IFU7 [203-211]; Q6IFU8 [193-201]; Q6IFV1 [231-239]; Q63279 [192-200]		0	1029.59	85.6	35.2	248.5	30.6	27.8	105.38	84.78	46.02	#DIV/0!	#DIV/0!	#DIV/0!	High	High	Peak Found	High	Shared	High	High	High			2.81	35.23	High	High	0.0002827	0.00273
	FALSE	High	[K].VTMQNLNDR.[L]		0.0194383	0.000721289	3	8	1	Q6IFU9; Q6IFV1; Q6IFW6	Q6IFU9 [108-116]; Q6IFV1 [124-132]; Q6IFW6 [147-155]		0	1090.53	251.8		148.2		87.95		54.24		#DIV/0!	#DIV/0!	#DIV/0!	Peak Found	Not Found	Not Found	Peak Found	Shared	High	Peak Found	Not Found			1.94	22.99	Not Found	High	0.0002827	0.004381
	FALSE	High	[K].VTMQNLNDR.[L]	1xOxidation [M3]	0.0135407	0.000721289	3	8	44	Q6IFU9; Q6IFV1; Q6IFW6	Q6IFU9 [108-116]; Q6IFV1 [124-132]; Q6IFW6 [147-155]		0	1106.53	200.4	46.1	130.7	22.8	82.79	116	36.27	60.46	#DIV/0!	#DIV/0!	#DIV/0!	High	High	High	High	Shared	High	High	High			2.48	22.99	Peak Found	High	0.0002827	0.002753
	FALSE	High	[K].VVSTHEQVLR.[T]		0.00861678	0.0003985	1	2	2	Q6IFV1	Q6IFV1 [473-482]		0	1167.65	26.7	6.1	360.6	6.6	48.67	112.98	133.09	2.75	#DIV/0!	#DIV/0!	#DIV/0!	High	Peak Found	Peak Found	High		Peak Found	Peak Found	Peak Found			2.52	18.83	Peak Found	High	0.0001638	0.00153
High	Master Protein	A0A0G2KAK2	Erythrocyte membrane protein band 4.1 OS=Rattus norvegicus OX=10116 GN=Epb41 PE=1 SV=1	0	95.671	39	20	83	20	72.3	273.14	20	cell organization and biogenesis;regulation of biological process	cytoplasm;cytoskeleton;membrane	protein binding;structural molecule activity	Pf00373, Pf04382, Pf05902, Pf08736, Pf09379, Pf09380		ENSRNOG00000010037.8		Neurexins and neuroligins		0	0.270899	1.15313	2.97988	138.7	179.5	32	54.2	159	137.2	86.5	12.9	High	High	High	High	High	High	High	High
	Checked	Confidence	Annotated Sequence	Modifications	Qvality PEP	Qvality q-value	# Protein Groups	# Proteins	# PSMs	Master Protein Accessions	Positions in Master Proteins	Modifications in Master Proteins	# Missed Cleavages	Theo. MH+ [Da]	Abundances (Grouped): NButGT	Abundances (Grouped): remplissage	Abundances (Grouped): LPS	Abundances (Grouped): controle CARD445	Abundances (Grouped) CV [%]: NButGT	Abundances (Grouped) CV [%]: remplissage	Abundances (Grouped) CV [%]: LPS	Abundances (Grouped) CV [%]: controle CARD445	#DIV/0!	#DIV/0!	#DIV/0!	Found in Sample: [S46] F46: Sample, 6, LPS	Found in Sample: [S72] F72: Sample, 1, controle CARD445	Found in Sample: [S44] F44: Sample, 4, remplissage	Found in Sample: [S45] F45: Sample, 5, LPS	Quan Info	Found in Sample: [S41] F41: Sample, 1, NButGT	Found in Sample: [S42] F42: Sample, 2, NButGT	Found in Sample: [S43] F43: Sample, 3, remplissage			XCorr (by Search Engine): Sequest HT	Top Apex RT [min]	Found in Sample: [S82] F82: Sample, 2, controle CARD445	Confidence (by Search Engine): Sequest HT	Percolator q-Value (by Search Engine): Sequest HT	Percolator PEP (by Search Engine): Sequest HT
	FALSE	High	[K].DVPIVHTETK.[T]		0.0239955	0.00138506	1	6	6	A0A0G2KAK2	A0A0G2KAK2 [562-571]		0	1138.61	216.3	54.9	52.5	76.3	13.49	86.07	38.78	13.74	#DIV/0!	#DIV/0!	#DIV/0!	High	High	High	Peak Found		High	High	Peak Found			2.02	21.65	High	High	0.0005287	0.005789
	FALSE	High	[R].ELEEKVMELHK.[S]	1xOxidation [M7]	0.0108781	0.0003985	1	6	4	A0A0G2KAK2	A0A0G2KAK2 [211-221]		1	1400.71	25.8	16.1	17.6	340.4	6.71			28.26	#DIV/0!	#DIV/0!	#DIV/0!	Not Found	High	Not Found	Peak Found		Peak Found	Peak Found	Peak Found			2.41	21.68	High	High	0.0001638	0.002063
	FALSE	High	[R].ERLDGENIYIR.[H]		0.0043952	0.0003985	1	3	5	A0A0G2KAK2	A0A0G2KAK2 [460-470]		1	1377.71	68.8	32.8	73.6	224.7	6.32	115.21	72.29	12.87	#DIV/0!	#DIV/0!	#DIV/0!	Peak Found	High	Peak Found	Peak Found		High	High	Peak Found			3.66	28.27	High	High	0.0001638	0.0006415
	FALSE	High	[K].FYPPDPAQLTEDITR.[Y]		8.72394e-05	0.0003985	1	12	11	A0A0G2KAK2	A0A0G2KAK2 [137-151]		0	1762.86	200.7	71.6	64.7	63	1.2	59.68	5.05	26.33	#DIV/0!	#DIV/0!	#DIV/0!	High	High	High	Peak Found		High	High	High			3.36	47.03	High	High	0.0001638	4.072e-06
	FALSE	High	[R].HSNLMLEDLDKSQEEIKK.[H]	1xOxidation [M5]	0.000572441	0.0003985	1	3	3	A0A0G2KAK2	A0A0G2KAK2 [471-488]		2	2173.08				400				28.67	#DIV/0!	#DIV/0!	#DIV/0!	Not Found	High	Not Found	Not Found		Not Found	Not Found	Not Found			3.82	25.52	High	High	0.0001638	4.613e-05
	FALSE	High	[K].IRPGEQEHYESTIGFK.[L]		7.14979e-06	0.0003985	1	6	9	A0A0G2KAK2	A0A0G2KAK2 [300-315]		0	1890.93	203.3	94.4	59.3	42.9	1.77			9.65	#DIV/0!	#DIV/0!	#DIV/0!	Peak Found	High	Not Found	Not Found		High	High	High			5.16	26.53	High	High	0.0001638	1.603e-07
	FALSE	High	[K].LSMYGVDLHK.[A]	1xOxidation [M3]	0.0098157	0.0003985	1	6	1	A0A0G2KAK2	A0A0G2KAK2 [242-251]		0	1178.59	198.3		68.9	132.8	5.7			7.01	#DIV/0!	#DIV/0!	#DIV/0!	Peak Found	High	Not Found	Not Found		Peak Found	Peak Found	Not Found			2.8	25.18	Peak Found	High	0.0001638	0.001803
	FALSE	High	[R].LSTHSPFR.[T]		0.0236722	0.00138506	1	6	5	A0A0G2KAK2	A0A0G2KAK2 [516-523]		0	944.495	194.9	26.8	47.9	130.4	10.73	124.74	56.78	32.87	#DIV/0!	#DIV/0!	#DIV/0!	High	High	Peak Found	Peak Found		High	Peak Found	High			2.39	21.03	High	High	0.0005287	0.005692
	FALSE	High	[R].LTSTDTLPK.[S]		0.0255048	0.00138506	1	6	5	A0A0G2KAK2	A0A0G2KAK2 [338-346]		0	975.536	151.1	18.4	35.1	195.4	7.42	126.71	76.79	23.58	#DIV/0!	#DIV/0!	#DIV/0!	High	High	Peak Found	Peak Found		High	High	Peak Found			2.93	22.48	High	High	0.0005287	0.006223
	FALSE	High	[R].IVITGDADIDHDQVLVQAIK.[E]		9.55798e-07	0.0003985	1	6	4	A0A0G2KAK2	A0A0G2KAK2 [594-613]		0	2163.17	224.3	108.5	67.2		4.69		42.21		#DIV/0!	#DIV/0!	#DIV/0!	High	Not Found	Not Found	Peak Found		High	High	High			4.01	41.5	Not Found	High	0.0001638	1.201e-08
	FALSE	High	[R].QASALIDRPAPHFER.[T]		0.0118095	0.0003985	1	6	3	A0A0G2KAK2	A0A0G2KAK2 [368-382]		0	1707.89	217.2			182.8				2.4	#DIV/0!	#DIV/0!	#DIV/0!	Not Found	High	Not Found	Not Found		Peak Found	Not Found	Not Found			3.73	25.86	High	High	0.0001638	0.002287
	FALSE	High	[K].RGEEPAEPEPEPTEAWKK.[K]		0.00367542	0.0003985	1	1	1	A0A0G2KAK2	A0A0G2KAK2 [440-457]		2	2080		14		386					#DIV/0!	#DIV/0!	#DIV/0!	Not Found	Not Found	Peak Found	Not Found		Not Found	Not Found	Not Found			3.95	23.78	High	High	0.0001638	0.0005081
	FALSE	High	[K].SEIPTKDVPIVHTETK.[T]		2.29332e-06	0.0003985	1	6	3	A0A0G2KAK2	A0A0G2KAK2 [556-571]		1	1793.96	28.9			371.1				35.03	#DIV/0!	#DIV/0!	#DIV/0!	Not Found	High	Not Found	Not Found		Not Found	Peak Found	Not Found			5.07	25.53	High	High	0.0001638	3.718e-08
	FALSE	High	[K].SKFLALGSK.[F]		0.109725	0.00569409	1	6	2	A0A0G2KAK2	A0A0G2KAK2 [347-355]		1	950.567				400				12.11	#DIV/0!	#DIV/0!	#DIV/0!	Not Found	High	Not Found	Not Found		Not Found	Not Found	Not Found			2.74	24.11	High	High	0.002206	0.04292
	FALSE	High	[R].SLDGAAAAESTDR.[S]		0.000802334	0.0003985	1	6	2	A0A0G2KAK2	A0A0G2KAK2 [391-403]		0	1263.58	50.1	44.6	42.2	263.2	2.66			37.94	#DIV/0!	#DIV/0!	#DIV/0!	Peak Found	High	Not Found	Not Found		Peak Found	Peak Found	Peak Found			3.46	21.84	High	High	0.0001638	7.115e-05
	FALSE	High	[R].SMTPAQADLEFLENAK.[K]	1xOxidation [M2]	2.08062e-05	0.0003985	1	6	5	A0A0G2KAK2	A0A0G2KAK2 [225-240]		0	1780.84	160	94.3	59.7	85.9	7.92	93.52	87.71	9.26	#DIV/0!	#DIV/0!	#DIV/0!	High	High	Peak Found	Peak Found		Peak Found	High	High			3.79	43.27	High	High	0.0001638	6.359e-07
	FALSE	High	[R].SMTPAQADLEFLENAKK.[L]	1xOxidation [M2]	0.000120608	0.0003985	1	6	2	A0A0G2KAK2	A0A0G2KAK2 [225-241]		1	1908.94		220.5	43.7	135.8			95.68	0.63	#DIV/0!	#DIV/0!	#DIV/0!	Peak Found	High	Not Found	Peak Found		Not Found	Not Found	Peak Found			3.66	36.67	High	High	0.0001638	6.147e-06
	FALSE	High	[R].TLNINGQVPTGDGPPLVK.[T]		0.00133585	0.0003985	1	6	1	A0A0G2KAK2	A0A0G2KAK2 [524-541]		0	1819.99				400				11.4	#DIV/0!	#DIV/0!	#DIV/0!	Not Found	Peak Found	Not Found	Not Found		Not Found	Not Found	Not Found			3.8	37.57	High	High	0.0001638	0.0001374
	FALSE	High	[K].TQTVTISDTANAVK.[S]		0.000764556	0.0003985	1	6	9	A0A0G2KAK2	A0A0G2KAK2 [542-555]		0	1448.76	150.1	47.5	46.7	155.7	2.34	83.27	31.93	6.61	#DIV/0!	#DIV/0!	#DIV/0!	High	High	High	High		High	High	High			3.25	26.7	High	High	0.0001638	6.663e-05
	FALSE	High	[K].VVVHQETEISEE.[-]		0.126775	0.00716205	1	6	2	A0A0G2KAK2	A0A0G2KAK2 [627-638]		0	1398.67	165.9	45.6	38.3	150.3	7.41	76.12	45.47	11.02	#DIV/0!	#DIV/0!	#DIV/0!	Peak Found	High	Peak Found	Peak Found		Peak Found	Peak Found	Peak Found			3.6	23.82	High	High	0.003031	0.05241
High	Master Protein	Q6IFW6	Keratin, type I cytoskeletal 10 OS=Rattus norvegicus OX=10116 GN=Krt10 PE=3 SV=1	0	94.211	19	14	266	12	56.5	803.17	14	cell differentiation;cell organization and biogenesis;metabolic process;response to stimulus	cytoplasm;cytoskeleton;membrane;nucleus	protein binding;structural molecule activity	Pf00038	450225	ENSRNOG00000030170.5	Krt10	Formation of the cornified envelope	Staphylococcus aureus infection	0	2.65981	0.729631	2.10418	36	46.6	84.9	134.8	248.6	88.7	144.2	16.1	High	High	High	High	High	High	High	High
	Checked	Confidence	Annotated Sequence	Modifications	Qvality PEP	Qvality q-value	# Protein Groups	# Proteins	# PSMs	Master Protein Accessions	Positions in Master Proteins	Modifications in Master Proteins	# Missed Cleavages	Theo. MH+ [Da]	Abundances (Grouped): NButGT	Abundances (Grouped): remplissage	Abundances (Grouped): LPS	Abundances (Grouped): controle CARD445	Abundances (Grouped) CV [%]: NButGT	Abundances (Grouped) CV [%]: remplissage	Abundances (Grouped) CV [%]: LPS	Abundances (Grouped) CV [%]: controle CARD445	#DIV/0!	#DIV/0!	#DIV/0!	Found in Sample: [S46] F46: Sample, 6, LPS	Found in Sample: [S72] F72: Sample, 1, controle CARD445	Found in Sample: [S44] F44: Sample, 4, remplissage	Found in Sample: [S45] F45: Sample, 5, LPS	Quan Info	Found in Sample: [S41] F41: Sample, 1, NButGT	Found in Sample: [S42] F42: Sample, 2, NButGT	Found in Sample: [S43] F43: Sample, 3, remplissage			XCorr (by Search Engine): Sequest HT	Top Apex RT [min]	Found in Sample: [S82] F82: Sample, 2, controle CARD445	Confidence (by Search Engine): Sequest HT	Percolator q-Value (by Search Engine): Sequest HT	Percolator PEP (by Search Engine): Sequest HT
	FALSE	High	[K].ADLEMQIESLTEELAYLK.[K]		6.67366e-06	0.0003985	1	2	6	Q6IFW6	Q6IFW6 [266-283]		0	2096.05	277.3	33.1	89.7		79.78		96.56		#DIV/0!	#DIV/0!	#DIV/0!	High	Not Found	Not Found	Peak Found		High	High	Peak Found			5.55	52.59	Not Found	High	0.0001638	1.466e-07
	FALSE	High	[K].ADLEMQIESLTEELAYLK.[K]	1xOxidation [M5]	1.46405e-05	0.0003985	1	2	13	Q6IFW6	Q6IFW6 [266-283]		0	2112.04	172.3	80.8	146.9		61.44	118.42	17.67		#DIV/0!	#DIV/0!	#DIV/0!	High	Not Found	High	High		High	High	High			4.76	52.63	Not Found	High	0.0001638	4.036e-07
	FALSE	High	[K].ADLEMQIESLTEELAYLKK.[N]		2.99789e-05	0.0003985	1	2	4	Q6IFW6	Q6IFW6 [266-284]		1	2224.14	237.1	14.7	148.3		93.48	126.37	92.94		#DIV/0!	#DIV/0!	#DIV/0!	Peak Found	Not Found	Peak Found	High		High	High	Peak Found			4.89	50.8	Not Found	High	0.0001638	1.022e-06
	FALSE	High	[K].ADLEMQIESLTEELAYLKK.[N]	1xOxidation [M5]	1.5685e-05	0.0003985	1	2	7	Q6IFW6	Q6IFW6 [266-284]		1	2240.14	171.5	54.9	171.5	2.1	87.26	131.18	52.63		#DIV/0!	#DIV/0!	#DIV/0!	High	Peak Found	Peak Found	High		High	High	High			5.28	50.91	Not Found	High	0.0001638	4.447e-07
	FALSE	High	[K].DAEAWFNEK.[S]		0.0411474	0.00156818	1	2	5	Q6IFW6	Q6IFW6 [334-342]		0	1109.49	163.6	48	83.2	105.2	33.07	107.85	52.66	12.28	#DIV/0!	#DIV/0!	#DIV/0!	Peak Found	High	Peak Found	Peak Found		High	Peak Found	Peak Found			1.88	35.91	High	High	0.0005894	0.01169
	FALSE	High	[R].KDAEAWFNEK.[S]		0.00500862	0.0003985	1	2	2	Q6IFW6	Q6IFW6 [333-342]		1	1237.58			144.7	255.3				65.99	#DIV/0!	#DIV/0!	#DIV/0!	Peak Found	High	Not Found	Not Found		Not Found	Not Found	Not Found			3.73	27.09	High	High	0.0001638	0.0007574
	FALSE	High	[KR].LAADDFR.[TLMSV]		0.0577653	0.00209837	9	20	31	Q6IFV6; Q6IFU7; Q6IFV5; Q6IFU8; A0A096MJE0; Q6IFV1; Q6IFW6; Q63279; Q5BJY9	Q6IFV6 [177-183]; Q6IFU7 [174-180]; Q6IFV5 [168-174]; Q6IFU8 [164-170]; A0A096MJE0 [144-150]; Q6IFV1 [202-208]; Q6IFW6 [228-234]; Q63279 [163-169]; Q5BJY9 [152-158]		0	807.4	143.8	62.2	125.2	68.8	48.2	106.22	33.8	39.01	#DIV/0!	#DIV/0!	#DIV/0!	High	High	High	High	Shared	High	High	High			2.16	25.42	High	High	0.0006849	0.01826
	FALSE	High	[R].LAADDFRLKYENEVALR.[Q]		0.111121	0.00594574	1	2	1	Q6IFW6	Q6IFW6 [228-244]		2	2023.06	189.7	116.9	93.3				5.01		#DIV/0!	#DIV/0!	#DIV/0!	Peak Found	Not Found	Not Found	Peak Found		High	Not Found	Peak Found			2.74	36.67	Not Found	High	0.002298	0.04371
	FALSE	High	[R].LENEIQTYR.[S]		0.00804546	0.0003985	1	2	28	Q6IFW6	Q6IFW6 [441-449]		0	1165.58	161.1	74	137.7	27.2	55.63	90.61	62.58	38.29	#DIV/0!	#DIV/0!	#DIV/0!	High	High	High	High		High	High	High			2.76	25.49	High	High	0.0001638	0.001393
	FALSE	High	[R].LKYENEVALR.[Q]		0.0111039	0.0003985	1	2	32	Q6IFW6	Q6IFW6 [235-244]		1	1234.68	180.8	40.6	122	56.5	66.14	125.78	14.61	25.86	#DIV/0!	#DIV/0!	#DIV/0!	High	High	High	High		High	High	High			2.72	25.74	High	High	0.0001638	0.002116
	FALSE	High	[K].QSLEASLAETEGR.[Y]		4.69196e-05	0.0003985	1	2	37	Q6IFW6	Q6IFW6 [386-398]		0	1390.68	192.3	66.7	109.7	31.3	81.01	101.49	34.98	9.27	#DIV/0!	#DIV/0!	#DIV/0!	High	High	High	High		High	High	High			4.57	31.91	High	High	0.0001638	1.824e-06
	FALSE	High	[R].QSVEADINGLR.[R]		0.00228587	0.0003985	1	3	10	Q6IFW6	Q6IFW6 [245-255]		0	1201.62	183.5	67.2	120.2	29.1	70.33	117.07	41.79	25.08	#DIV/0!	#DIV/0!	#DIV/0!	High	High	High	High		High	High	High			3.2	31.13	High	High	0.0001638	0.0002742
	FALSE	High	[R].QSVEADINGLRR.[V]		0.00159784	0.0003985	1	3	20	Q6IFW6	Q6IFW6 [245-256]		1	1357.72	147.9	37.4	115	99.7	70.31	124.37	0.29	4.86	#DIV/0!	#DIV/0!	#DIV/0!	High	High	High	High		High	High	High			3.78	27.79	High	High	0.0001638	0.0001723
	FALSE	High	[R].VLDELTLSK.[A]		0.0352642	0.00156818	1	2	3	Q6IFW6	Q6IFW6 [257-265]		0	1017.58	68.8		224.4	106.9				53.82	#DIV/0!	#DIV/0!	#DIV/0!	High	High	Not Found	Not Found		Not Found	Peak Found	Not Found			2.59	33.05	High	High	0.0005894	0.009505
	FALSE	High	[K].VTMQNLNDR.[L]		0.0194383	0.000721289	3	8	1	Q6IFU9; Q6IFV1; Q6IFW6	Q6IFU9 [108-116]; Q6IFV1 [124-132]; Q6IFW6 [147-155]		0	1090.53	251.8		148.2		87.95		54.24		#DIV/0!	#DIV/0!	#DIV/0!	Peak Found	Not Found	Not Found	Peak Found	Shared	High	Peak Found	Not Found			1.94	22.99	Not Found	High	0.0002827	0.004381
	FALSE	High	[K].VTMQNLNDR.[L]	1xOxidation [M3]	0.0135407	0.000721289	3	8	44	Q6IFU9; Q6IFV1; Q6IFW6	Q6IFU9 [108-116]; Q6IFV1 [124-132]; Q6IFW6 [147-155]		0	1106.53	200.4	46.1	130.7	22.8	82.79	116	36.27	60.46	#DIV/0!	#DIV/0!	#DIV/0!	High	High	High	High	Shared	High	High	High			2.48	22.99	Peak Found	High	0.0002827	0.002753
	FALSE	High	[K].YENEVALR.[Q]		0.00879591	0.0003985	1	2	22	Q6IFW6	Q6IFW6 [237-244]		0	993.5	175.3	80.2	116.7	27.8	62.6	96.82	24.89	34.6	#DIV/0!	#DIV/0!	#DIV/0!	High	High	High	High		High	High	High			2.3	24.11	High	High	0.0001638	0.001562
High	Master Protein	P68035	Actin, alpha cardiac muscle 1 OS=Rattus norvegicus OX=10116 GN=Actc1 PE=2 SV=1	0	93.124	47	14	120	6	42	377.53	14	cell organization and biogenesis;cellular component movement;regulation of biological process;response to stimulus	cytoplasm;cytoskeleton;membrane	catalytic activity;nucleotide binding;protein binding	Pf00022	29275	ENSRNOG00000008536.4	Actc1	Striated Muscle Contraction	Adrenergic signaling in cardiomyocytes; Dilated cardiomyopathy; Cardiac muscle contraction; Hypertrophic cardiomyopathy (HCM)	0	7.41494	0.178816	2.2446	29.2	33.7	414.2	52.2	88.6	98.6	76.5	6.9	High	High	High	High	High	High	High	Peak Found
	Checked	Confidence	Annotated Sequence	Modifications	Qvality PEP	Qvality q-value	# Protein Groups	# Proteins	# PSMs	Master Protein Accessions	Positions in Master Proteins	Modifications in Master Proteins	# Missed Cleavages	Theo. MH+ [Da]	Abundances (Grouped): NButGT	Abundances (Grouped): remplissage	Abundances (Grouped): LPS	Abundances (Grouped): controle CARD445	Abundances (Grouped) CV [%]: NButGT	Abundances (Grouped) CV [%]: remplissage	Abundances (Grouped) CV [%]: LPS	Abundances (Grouped) CV [%]: controle CARD445	#DIV/0!	#DIV/0!	#DIV/0!	Found in Sample: [S46] F46: Sample, 6, LPS	Found in Sample: [S72] F72: Sample, 1, controle CARD445	Found in Sample: [S44] F44: Sample, 4, remplissage	Found in Sample: [S45] F45: Sample, 5, LPS	Quan Info	Found in Sample: [S41] F41: Sample, 1, NButGT	Found in Sample: [S42] F42: Sample, 2, NButGT	Found in Sample: [S43] F43: Sample, 3, remplissage			XCorr (by Search Engine): Sequest HT	Top Apex RT [min]	Found in Sample: [S82] F82: Sample, 2, controle CARD445	Confidence (by Search Engine): Sequest HT	Percolator q-Value (by Search Engine): Sequest HT	Percolator PEP (by Search Engine): Sequest HT
	FALSE	High	[K].AGFAGDDAPR.[A]		0.0114906	0.0003985	2	8	2	A0A0G2K3K2; P68035	A0A0G2K3K2 [22-31]; P68035 [21-30]		0	976.448	37.9	19.2	64.1	278.8			67.76	133.63	#DIV/0!	#DIV/0!	#DIV/0!	Peak Found	Peak Found	Not Found	Peak Found	Shared	Not Found	Peak Found	Peak Found			2.94	21.36	High	High	0.0001638	0.002224
	FALSE	High	[R].AVFPSIVGRPR.[H]		0.00904053	0.0003985	2	8	13	A0A0G2K3K2; P68035	A0A0G2K3K2 [32-42]; P68035 [31-41]		0	1198.71	96	14.5	238.2	51.3	49.05	130.61	73.13	22.61	#DIV/0!	#DIV/0!	#DIV/0!	High	High	Peak Found	High	Shared	High	High	High			2.45	30.97	High	High	0.0001638	0.001621
	FALSE	High	[R].DLTDYLMK.[I]	1xOxidation [M7]	0.113246	0.00594574	2	9	9	A0A0G2K3K2; P68035	A0A0G2K3K2 [187-194]; P68035 [186-193]		0	1014.48	92.3	47	212	48.7	47.19	79.39	65.38	15.14	#DIV/0!	#DIV/0!	#DIV/0!	High	High	Peak Found	High	Shared	High	Peak Found	High			2.11	37.28	High	High	0.002298	0.04473
	FALSE	High	[K].DLYANNVLSGGTTMYPGIADR.[M]	1xOxidation [M14]	7.29287e-05	0.0003985	1	4	4	P68035	P68035 [294-314]		0	2244.06	133.6	41.3	225.1		13.84	110.23	106.45		#DIV/0!	#DIV/0!	#DIV/0!	Peak Found	Not Found	Peak Found	High		Peak Found	Peak Found	Peak Found			3.85	43.48	Not Found	High	0.0001638	3.226e-06
	FALSE	High	[K].EITALAPSTMK.[I]		0.00735873	0.0003985	2	8	3	A0A0G2K3K2; P68035	A0A0G2K3K2 [319-329]; P68035 [318-328]		0	1161.62	71.6		328.4		120.89		120.62		#DIV/0!	#DIV/0!	#DIV/0!	High	Not Found	Not Found	High	Shared	Peak Found	High	Not Found			3.12	29.99	Not Found	High	0.0001638	0.001248
	FALSE	High	[K].EITALAPSTMK.[I]	1xOxidation [M10]	0.00213377	0.0003985	2	8	16	A0A0G2K3K2; P68035	A0A0G2K3K2 [319-329]; P68035 [318-328]		0	1177.61	92.4	32.1	218.4	57.1	73.74	79.38	90.01	30.55	#DIV/0!	#DIV/0!	#DIV/0!	High	High	High	High	Shared	Peak Found	High	Peak Found			2.62	25.44	High	High	0.0001638	0.0002516
	FALSE	High	[R].GYSFVTTAER.[E]		0.0246552	0.00138506	1	5	5	P68035	P68035 [199-208]		0	1130.55	117.6	41.6	184.9	56	0.09	109.47	107.57	19.18	#DIV/0!	#DIV/0!	#DIV/0!	High	High	Peak Found	High		High	Peak Found	Peak Found			2.41	29.64	High	High	0.0005287	0.00596
	FALSE	High	[R].HQGVMVGMGQK.[D]	2xOxidation [M5; M8]	0.00401927	0.0003985	2	9	5	A0A0G2K3K2; P68035	A0A0G2K3K2 [43-53]; P68035 [42-52]		0	1203.56	132.4		267.6				122.59		#DIV/0!	#DIV/0!	#DIV/0!	Peak Found	Not Found	Not Found	High	Shared	Not Found	Peak Found	Not Found			2.62	15.09	Not Found	High	0.0001638	0.000568
	FALSE	High	[R].KDLYANNVLSGGTTMYPGIADR.[M]		0.000405605	0.0003985	1	4	1	P68035	P68035 [293-314]		1	2356.16	170.5		229.5		10.12		109.71		#DIV/0!	#DIV/0!	#DIV/0!	Peak Found	Not Found	Not Found	High		Peak Found	Peak Found	Not Found			4.53	39.02	Not Found	High	0.0001638	2.944e-05
	FALSE	High	[R].KDLYANNVLSGGTTMYPGIADR.[M]	1xOxidation [M15]	0.00209015	0.0003985	1	4	5	P68035	P68035 [293-314]		1	2372.16	159.9	50.8	163.2	26.1	1.1	115.49	118.62	33.3	#DIV/0!	#DIV/0!	#DIV/0!	Peak Found	High	Peak Found	High		Peak Found	Peak Found	Peak Found			4.37	36.39	High	High	0.0001638	0.0002448
	FALSE	High	[K].IIAPPER.[K]		0.132414	0.00763699	2	9	2	A0A0G2K3K2; P68035	A0A0G2K3K2 [332-338]; P68035 [331-337]		0	795.472	109.9	11.7	278.4		75.59	135.76	79.31		#DIV/0!	#DIV/0!	#DIV/0!	High	Not Found	Peak Found	Peak Found	Shared	Peak Found	Peak Found	High			2.1	21.72	Not Found	High	0.003196	0.05559
	FALSE	High	[K].IWHHTFYNELR.[V]		0.0369624	0.00156818	2	5	1	A0A0G2K3K2; P68035	A0A0G2K3K2 [88-98]; P68035 [87-97]		0	1515.75	195	37.3	167.7			115.4	88.68		#DIV/0!	#DIV/0!	#DIV/0!	Peak Found	Not Found	Peak Found	Peak Found	Shared	Not Found	High	Peak Found			3.26	31.41	Not Found	High	0.0005894	0.01012
	FALSE	High	[K].QEYDEAGPSIVHR.[K]		0.000312163	0.0003985	1	4	11	P68035	P68035 [362-374]		0	1500.71	163.4	33.3	167.6	35.7	0.99	117.33	94.61	54.92	#DIV/0!	#DIV/0!	#DIV/0!	High	Peak Found	Peak Found	High		High	High	High			3.67	24.64	High	High	0.0001638	2.103e-05
	FALSE	High	[KR].SYELPDGQVITIGNER.[F]		4.08786e-05	0.0003985	2	9	19	A0A0G2K3K2; P68035	A0A0G2K3K2 [242-257]; P68035 [241-256]		0	1790.89	100.3	30.3	247	22.4	72.63	103.53	78.98	25.16	#DIV/0!	#DIV/0!	#DIV/0!	High	High	High	High	Shared	High	High	High			3.68	43.55	High	High	0.0001638	1.529e-06
	FALSE	High	[R].TTGIVLDSGDGVTHNVPIYEGYALPHAIMR.[L]		5.77448e-06	0.0003985	1	5	2	P68035	P68035 [150-179]		0	3196.61	11.6		388.4						#DIV/0!	#DIV/0!	#DIV/0!	Not Found	Not Found	Not Found	High		Not Found	Peak Found	Not Found			4.8	45.12	Not Found	High	0.0001638	1.224e-07
	FALSE	High	[R].TTGIVLDSGDGVTHNVPIYEGYALPHAIMR.[L]	1xOxidation [M29]	7.92842e-06	0.0003985	1	5	6	P68035	P68035 [150-179]		0	3212.6	120	78.4	187.1	14.5	6.29		103.04		#DIV/0!	#DIV/0!	#DIV/0!	High	Peak Found	Not Found	High		Peak Found	Peak Found	Peak Found			4.26	42.71	Not Found	High	0.0001638	1.84e-07
	FALSE	High	[R].VAPEEHPTLLTEAPLNPK.[A]		3.06314e-06	0.0003985	1	5	16	P68035	P68035 [98-115]		0	1956.04	121.2	23.8	210.6	44.4	16.68	125.1	111.8	7.92	#DIV/0!	#DIV/0!	#DIV/0!	High	High	Peak Found	High		High	High	High			3.48	33.35	High	High	0.0001638	5.389e-08
High	Master Protein	A0A0G2K926	Murinoglobulin-1 OS=Rattus norvegicus OX=10116 GN=LOC297568 PE=1 SV=1	0	92.722	16	15	71	6	163.6	256.47	15	regulation of biological process	extracellular	enzyme regulator activity	Pf00207, Pf01835, Pf07677, Pf07678, Pf07703, Pf10569, Pf11974, Pf13249	297568	ENSRNOG00000037188.5	A1i3; LOC297568			1	0.666667	0.664964	1.38402	140.3	153.4	48.9	146.9	110	70.2	121.8	8.4	High	High	High	High	High	High	High	Peak Found
	Checked	Confidence	Annotated Sequence	Modifications	Qvality PEP	Qvality q-value	# Protein Groups	# Proteins	# PSMs	Master Protein Accessions	Positions in Master Proteins	Modifications in Master Proteins	# Missed Cleavages	Theo. MH+ [Da]	Abundances (Grouped): NButGT	Abundances (Grouped): remplissage	Abundances (Grouped): LPS	Abundances (Grouped): controle CARD445	Abundances (Grouped) CV [%]: NButGT	Abundances (Grouped) CV [%]: remplissage	Abundances (Grouped) CV [%]: LPS	Abundances (Grouped) CV [%]: controle CARD445	#DIV/0!	#DIV/0!	#DIV/0!	Found in Sample: [S46] F46: Sample, 6, LPS	Found in Sample: [S72] F72: Sample, 1, controle CARD445	Found in Sample: [S44] F44: Sample, 4, remplissage	Found in Sample: [S45] F45: Sample, 5, LPS	Quan Info	Found in Sample: [S41] F41: Sample, 1, NButGT	Found in Sample: [S42] F42: Sample, 2, NButGT	Found in Sample: [S43] F43: Sample, 3, remplissage			XCorr (by Search Engine): Sequest HT	Top Apex RT [min]	Found in Sample: [S82] F82: Sample, 2, controle CARD445	Confidence (by Search Engine): Sequest HT	Percolator q-Value (by Search Engine): Sequest HT	Percolator PEP (by Search Engine): Sequest HT
	FALSE	High	[K].ALMAYAFALAGNQEK.[R]	1xOxidation [M3]	4.08786e-05	0.0003985	1	3	5	A0A0G2K926	A0A0G2K926 [1151-1165]		0	1613.8	68	40.9	99.6	191.5	43.14	114.78	75.99	6.18	#DIV/0!	#DIV/0!	#DIV/0!	High	High	Peak Found	Peak Found		Peak Found	Peak Found	Peak Found			4.04	39.83	High	High	0.0001638	1.52e-06
	FALSE	High	[K].GGVDDEITLSAYITMALLESSLPDTDPVVSK.[A]	1xOxidation [M15]	0.0581481	0.00209837	2	5	2	Q03626; A0A0G2K926	Q03626 [1106-1136]; A0A0G2K926 [1096-1126]		0	3252.61	124.8	158	117.2		28.33		68.24		#DIV/0!	#DIV/0!	#DIV/0!	Peak Found	Not Found	Not Found	Peak Found	Shared	Peak Found	High	High			4.21	52.84	Not Found	High	0.0007842	0.01836
	FALSE	High	[R].HGIPFFVK.[VI]		0.0434084	0.00156818	2	10	2	Q03626; A0A0G2K926	Q03626 [359-366]; A0A0G2K926 [359-366]		0	944.535	39.3			360.7				13.07	#DIV/0!	#DIV/0!	#DIV/0!	Not Found	High	Not Found	Not Found	Shared	Not Found	Peak Found	Not Found			2.75	32.36	High	High	0.0005894	0.01256
	FALSE	High	[R].LPSSEEEESLDINIEGAK.[H]		4.09136e-06	0.0003985	2	9	1	Q03626; A0A0G2K926	Q03626 [94-111]; A0A0G2K926 [94-111]		0	1959.94		84	169.9	146.1				2.03	#DIV/0!	#DIV/0!	#DIV/0!	Not Found	High	Peak Found	Peak Found	Shared	Not Found	Not Found	Not Found			4.3	38.85	Peak Found	High	0.0001638	7.82e-08
	FALSE	High	[R].LTAQPAPSPEDLALSMGTIK.[W]		0.00128176	0.0003985	2	7	1	Q03626; A0A0G2K926	Q03626 [1230-1249]; A0A0G2K926 [1220-1239]		0	2040.07	362.3			37.7	23.94			24.41	#DIV/0!	#DIV/0!	#DIV/0!	Not Found	High	Not Found	Not Found	Shared	Peak Found	Peak Found	Not Found			3.56	46.4	Peak Found	High	0.0001638	0.0001304
	FALSE	High	[R].LTAQPAPSPEDLALSMGTIK.[W]	1xOxidation [M16]	2.18532e-06	0.0003985	2	7	11	Q03626; A0A0G2K926	Q03626 [1230-1249]; A0A0G2K926 [1220-1239]		0	2056.06	99.8	44.6	65.8	189.8	22.02	113.77	102.3	26.81	#DIV/0!	#DIV/0!	#DIV/0!	High	High	Peak Found	High	Shared	High	Peak Found	Peak Found			4.59	38.77	High	High	0.0001638	3.468e-08
	FALSE	High	[R].LVDIKGDPIPNEQVLIK.[A]		0.00929191	0.0003985	1	3	4	A0A0G2K926	A0A0G2K926 [369-385]		1	1891.09	80.6	61.2	125.4	132.8			56.79	12.86	#DIV/0!	#DIV/0!	#DIV/0!	High	High	Not Found	High		Peak Found	Not Found	Peak Found			3.34	38.97	High	High	0.0001638	0.001685
	FALSE	High	[K].MLIYTILPDGEVIADSVK.[F]	1xOxidation [M1]	2.3554e-05	0.0003985	1	6	2	A0A0G2K926	A0A0G2K926 [540-557]		0	1993.06			400						#DIV/0!	#DIV/0!	#DIV/0!	Not Found	Not Found	Not Found	High		Not Found	Not Found	Not Found			2.82	48.3	High	High	0.0001638	7.463e-07
	FALSE	High	[K].MLSGFIPLKPTVK.[K]	1xOxidation [M1]	0.000112577	0.0003985	2	10	11	Q03626; A0A0G2K926	Q03626 [1398-1410]; A0A0G2K926 [1388-1400]		0	1446.84	88.9	148.4	61.8	100.9	24.22		98.03	14.92	#DIV/0!	#DIV/0!	#DIV/0!	High	High	Not Found	Peak Found	Shared	High	High	High			3.32	34.96	High	High	0.0001638	5.657e-06
	FALSE	High	[K].NLHPLNELFPLAYIEDPK.[M]		0.00193767	0.0003985	2	6	2	Q03626; A0A0G2K926	Q03626 [154-171]; A0A0G2K926 [154-171]		0	2123.12			400						#DIV/0!	#DIV/0!	#DIV/0!	High	Not Found	Not Found	High	Shared	Not Found	Not Found	Not Found			3.74	49.62	Not Found	High	0.0001638	0.000222
	FALSE	High	[K].QQNSYGGFSSTQDTVVALDALSK.[Y]		6.10699e-07	0.0003985	1	3	11	A0A0G2K926	A0A0G2K926 [1244-1266]		0	2416.16	90	117	134.1	58.8	43.34			43.92	#DIV/0!	#DIV/0!	#DIV/0!	High	High	Not Found	Not Found		High	High	High			5.27	46.49	High	High	0.0001638	6.728e-09
	FALSE	High	[K].SEGYLYTPQASSAEVEMSAYVVLAR.[L]	1xOxidation [M17]	8.84501e-05	0.0003985	2	7	4	Q03626; A0A0G2K926	Q03626 [1205-1229]; A0A0G2K926 [1195-1219]		0	2737.3	109.7	87.2	189.7	13.4	9.2	56.21			#DIV/0!	#DIV/0!	#DIV/0!	High	High	Peak Found	Not Found	Shared	High	Peak Found	High			5.17	48.64	Not Found	High	0.0001638	4.144e-06
	FALSE	High	[K].SQKTPSVTVQSSGSFSQK.[F]		0.000402819	0.0003985	1	5	2	A0A0G2K926	A0A0G2K926 [1275-1292]		1	1882.95									#DIV/0!	#DIV/0!	#DIV/0!	Not Found	High	Not Found	Not Found	No Quan Values	Not Found	Not Found	Not Found			3.76		High	High	0.0001638	2.917e-05
	FALSE	High	[R].SSGSLLNNAMK.[G]	1xOxidation [M10]	0.00129954	0.0003985	2	4	4	A0A0G2K926; P06238	A0A0G2K926 [1085-1095]; P06238 [1080-1090]		0	1137.56	45.3	22.9	55.9	275.8	9.23	115.72	66.94	46.27	#DIV/0!	#DIV/0!	#DIV/0!	High	High	Peak Found	Peak Found	Shared	Peak Found	Peak Found	High			3.33	21.53	High	High	0.0001638	0.0001324
	FALSE	High	[K].TPSVTVQSSGSFSQK.[F]		1.16624e-05	0.0003985	1	5	6	A0A0G2K926	A0A0G2K926 [1278-1292]		0	1539.76	143.3	45.7	69.5	141.5	16.46	121.89	103.21	10.61	#DIV/0!	#DIV/0!	#DIV/0!	High	High	Peak Found	Peak Found		High	High	High			5.14	25.79	High	High	0.0001638	3.035e-07
	FALSE	High	[K].YGAATFSK.[S]		0.116868	0.0064406	2	10	3	Q03626; A0A0G2K926	Q03626 [1277-1284]; A0A0G2K926 [1267-1274]		0	844.42	15.8	27.2	12.3	344.7	20.64		110.38	77.07	#DIV/0!	#DIV/0!	#DIV/0!	Peak Found	High	Not Found	Peak Found	Shared	Peak Found	Peak Found	Peak Found			2.39	21.76	High	High	0.002479	0.04688
High	Master Protein	F1LP05	ATP synthase subunit alpha OS=Rattus norvegicus OX=10116 GN=Atp5f1a PE=1 SV=1	0	91.961	37	15	91	6	59.8	315.57	15	metabolic process;transport	membrane;mitochondrion	catalytic activity;nucleotide binding;transporter activity	Pf00006, Pf00306, Pf02663, Pf02874, Pf05943		ENSRNOG00000017032.5				11	5.04762	0.306881	2.32911	27.8	43.6	263.8	96.6	110.9	146.7	99.6	11	High	High	High	High	High	High	High	High
	Checked	Confidence	Annotated Sequence	Modifications	Qvality PEP	Qvality q-value	# Protein Groups	# Proteins	# PSMs	Master Protein Accessions	Positions in Master Proteins	Modifications in Master Proteins	# Missed Cleavages	Theo. MH+ [Da]	Abundances (Grouped): NButGT	Abundances (Grouped): remplissage	Abundances (Grouped): LPS	Abundances (Grouped): controle CARD445	Abundances (Grouped) CV [%]: NButGT	Abundances (Grouped) CV [%]: remplissage	Abundances (Grouped) CV [%]: LPS	Abundances (Grouped) CV [%]: controle CARD445	#DIV/0!	#DIV/0!	#DIV/0!	Found in Sample: [S46] F46: Sample, 6, LPS	Found in Sample: [S72] F72: Sample, 1, controle CARD445	Found in Sample: [S44] F44: Sample, 4, remplissage	Found in Sample: [S45] F45: Sample, 5, LPS	Quan Info	Found in Sample: [S41] F41: Sample, 1, NButGT	Found in Sample: [S42] F42: Sample, 2, NButGT	Found in Sample: [S43] F43: Sample, 3, remplissage			XCorr (by Search Engine): Sequest HT	Top Apex RT [min]	Found in Sample: [S82] F82: Sample, 2, controle CARD445	Confidence (by Search Engine): Sequest HT	Percolator q-Value (by Search Engine): Sequest HT	Percolator PEP (by Search Engine): Sequest HT
	FALSE	High	[K].AVDSLVPIGR.[GF]		0.00309453	0.0003985	2	3	5	F1LP05; A0A0G2K099	F1LP05 [195-204]; A0A0G2K099 [220-229]		0	1026.59	125.7	30.7	182.8	60.8	25.31	108.89	76.61	55.17	#DIV/0!	#DIV/0!	#DIV/0!	High	High	Peak Found	High	Shared	High	Peak Found	Peak Found			2.96	33.78	High	High	0.0001638	0.0004044
	FALSE	High	[R].EAYPGDVFYLHSR.[L]		0.000397306	0.0003985	1	2	10	F1LP05	F1LP05 [335-347]		0	1553.74	164.6	39.5	153.7	42.2	4.51	128.15	33.3	53.36	#DIV/0!	#DIV/0!	#DIV/0!	High	Peak Found	High	High		High	High	High			3.52	35.97	Peak Found	High	0.0001638	2.875e-05
	FALSE	High	[R].EVAAFAQFGSDLDAATQQLLSR.[G]		1.7408e-06	0.0003985	2	3	7	F1LP05; A0A0G2K099	F1LP05 [442-463]; A0A0G2K099 [397-418]		0	2338.17	151.7	50.7	197.6		68.98		65.75		#DIV/0!	#DIV/0!	#DIV/0!	Peak Found	Not Found	Not Found	High	Shared	High	High	High			5.25	51.77	Not Found	High	0.0001638	2.595e-08
	FALSE	High	[K].FESAFLSHVVSQHQSLLGNIR.[S]		0.000149333	0.0003985	1	2	1	F1LP05	F1LP05 [507-527]		0	2369.24	189.5		210.5				2.4		#DIV/0!	#DIV/0!	#DIV/0!	High	Not Found	Not Found	Peak Found		Peak Found	Not Found	Not Found			4.99	43.73	Not Found	High	0.0001638	8.148e-06
	FALSE	High	[K].GMSLNLEPDNVGVVVFGNDK.[L]	1xOxidation [M2]	0.00133585	0.0003985	2	3	4	F1LP05; A0A0G2K099	F1LP05 [104-123]; A0A0G2K099 [129-148]		0	2120.03	159.2	33.9	206.9		7.76	120.64	53.88		#DIV/0!	#DIV/0!	#DIV/0!	High	Not Found	Peak Found	High	Shared	High	Peak Found	Peak Found			3.14	46.69	Not Found	High	0.0001638	0.0001376
	FALSE	High	[R].GYLDKLEPSK.[I]		0.147035	0.00953099	2	3	2	F1LP05; A0A0G2K099	F1LP05 [494-503]; A0A0G2K099 [449-458]		1	1149.62	140.2	33.3	206.9	19.7	25.51	110.29	83.39	30.76	#DIV/0!	#DIV/0!	#DIV/0!	High	Peak Found	Peak Found	High	Shared	Peak Found	Peak Found	Peak Found			2.42	28.25	Peak Found	High	0.003796	0.06379
	FALSE	High	[K].HALIIYDDLSK.[Q]		0.000291377	0.0003985	1	2	7	F1LP05	F1LP05 [306-316]		0	1287.69	155.1	35.1	178.7	31.1	37.35	119.79	49.87	21.12	#DIV/0!	#DIV/0!	#DIV/0!	High	High	Peak Found	High		High	High	High			4.12	33.29	High	High	0.0001638	1.925e-05
	FALSE	High	[R].ILGADTSVDLEETGR.[V]		2.03805e-05	0.0003985	2	3	11	F1LP05; A0A0G2K099	F1LP05 [59-73]; A0A0G2K099 [84-98]		0	1575.79	140.3	41.2	194.6	23.8	18.99	93.36	79.45	19.5	#DIV/0!	#DIV/0!	#DIV/0!	Peak Found	High	High	High	Shared	Peak Found	High	Peak Found			3.75	35.09	High	High	0.0001638	6.189e-07
	FALSE	High	[R].NVQAEEMVEFSSGLK.[G]		0.00255206	0.0003985	2	3	2	F1LP05; A0A0G2K099	F1LP05 [89-103]; A0A0G2K099 [114-128]		0	1667.79	57.3	17.4	325.3		39.53				#DIV/0!	#DIV/0!	#DIV/0!	Not Found	Not Found	Peak Found	High	Shared	Peak Found	High	Not Found			3.55	40.95	Not Found	High	0.0001638	0.0003153
	FALSE	High	[R].NVQAEEMVEFSSGLK.[G]	1xOxidation [M7]	0.0105118	0.0003985	2	3	2	F1LP05; A0A0G2K099	F1LP05 [89-103]; A0A0G2K099 [114-128]		0	1683.79	132.9	39	193.8	34.4	11.48	90.13	42.62		#DIV/0!	#DIV/0!	#DIV/0!	Peak Found	Peak Found	Peak Found	Peak Found	Shared	High	High	Peak Found			3.08	33.32	Not Found	High	0.0001638	0.001966
	FALSE	High	[R].TGAIVDVPVGDELLGR.[V]		6.05467e-05	0.0003985	1	2	7	F1LP05	F1LP05 [134-149]		0	1610.87	164.9	55.9	143.9	35.2	15.09	97.2	10.13	14.74	#DIV/0!	#DIV/0!	#DIV/0!	Peak Found	High	High	High		High	Peak Found	High			2.98	45.53	High	High	0.0001638	2.534e-06
	FALSE	High	[K].TGTAEMSSILEER.[I]		0.000889687	0.0003985	2	3	1	F1LP05; A0A0G2K099	F1LP05 [46-58]; A0A0G2K099 [71-83]		0	1423.67	50.1	5.1	344.8		92.48				#DIV/0!	#DIV/0!	#DIV/0!	Not Found	Not Found	Peak Found	Peak Found	Shared	Peak Found	High	Not Found			3.61	35.26	Not Found	High	0.0001638	8.094e-05
	FALSE	High	[K].TGTAEMSSILEER.[I]	1xOxidation [M6]	0.000780524	0.0003985	2	3	4	F1LP05; A0A0G2K099	F1LP05 [46-58]; A0A0G2K099 [71-83]		0	1439.67	121.9	58	168.4	51.7	4.02	114.93	35.76	47.49	#DIV/0!	#DIV/0!	#DIV/0!	Peak Found	Peak Found	High	High	Shared	Peak Found	Peak Found	Peak Found			3.01	26.61	High	High	0.0001638	6.879e-05
	FALSE	High	[K].TSIAIDTIINQK.[R]		0.000318684	0.0003985	1	2	9	F1LP05	F1LP05 [219-230]		0	1316.74	150.6	36.7	186.1	26.5	26.48	89.37	86.45	2.58	#DIV/0!	#DIV/0!	#DIV/0!	High	High	High	High		High	High	High			3.82	38.19	High	High	0.0001638	2.156e-05
	FALSE	High	[R].VLSIGDGIAR.[V]		0.0105118	0.0003985	2	3	7	F1LP05; A0A0G2K099	F1LP05 [74-83]; A0A0G2K099 [99-108]		0	1000.58	127.3	29.6	195.9	47.2	35.02	107.21	81.85	7.45	#DIV/0!	#DIV/0!	#DIV/0!	High	High	Peak Found	High	Shared	High	High	High			2.47	32.06	High	High	0.0001638	0.001973
	FALSE	High	[R].VVDALGNAIDGK.[G]		0.000775165	0.0003985	2	3	8	F1LP05; A0A0G2K099	F1LP05 [150-161]; A0A0G2K099 [175-186]		0	1171.63	141.9	35.8	199.7	22.7	27.75	98.42	82.24	10.76	#DIV/0!	#DIV/0!	#DIV/0!	Peak Found	High	Peak Found	High	Shared	High	Peak Found	High			3.3	30.89	High	High	0.0001638	6.79e-05
	FALSE	High	[R].VVDALGNAIDGKGPVGSK.[I]		0.000105807	0.0003985	1	2	4	F1LP05	F1LP05 [150-167]		1	1696.92	30.4	37.7	36.2	295.7			33.12	56.86	#DIV/0!	#DIV/0!	#DIV/0!	Peak Found	High	Not Found	Peak Found		Not Found	Peak Found	Peak Found			3.81	30.1	High	High	0.0001638	5.184e-06
High	Master Protein	Q66HG9	Mitochondrial antiviral-signaling protein OS=Rattus norvegicus OX=10116 GN=Mavs PE=1 SV=1	0	87.128	50	13	77	13	53.8	279.72	13	defense response;regulation of biological process;response to stimulus	membrane;mitochondrion	protein binding;signal transducer activity		311430	ENSRNOG00000025295.4	Mavs	Negative regulators of DDX58/IFIH1 signaling	Herpes simplex infection; Cytosolic DNA-sensing pathway; RIG-I-like receptor signaling pathway; Measles; Hepatitis B; Influenza A; Hepatitis C; NOD-like receptor signaling pathway	0	0.780787	1.32033	0.55665	84.8	151.5	21.8	162.7	71.6	64	232.2	11.4	High	High	High	High	High	High	High	High
	Checked	Confidence	Annotated Sequence	Modifications	Qvality PEP	Qvality q-value	# Protein Groups	# Proteins	# PSMs	Master Protein Accessions	Positions in Master Proteins	Modifications in Master Proteins	# Missed Cleavages	Theo. MH+ [Da]	Abundances (Grouped): NButGT	Abundances (Grouped): remplissage	Abundances (Grouped): LPS	Abundances (Grouped): controle CARD445	Abundances (Grouped) CV [%]: NButGT	Abundances (Grouped) CV [%]: remplissage	Abundances (Grouped) CV [%]: LPS	Abundances (Grouped) CV [%]: controle CARD445	#DIV/0!	#DIV/0!	#DIV/0!	Found in Sample: [S46] F46: Sample, 6, LPS	Found in Sample: [S72] F72: Sample, 1, controle CARD445	Found in Sample: [S44] F44: Sample, 4, remplissage	Found in Sample: [S45] F45: Sample, 5, LPS	Quan Info	Found in Sample: [S41] F41: Sample, 1, NButGT	Found in Sample: [S42] F42: Sample, 2, NButGT	Found in Sample: [S43] F43: Sample, 3, remplissage			XCorr (by Search Engine): Sequest HT	Top Apex RT [min]	Found in Sample: [S82] F82: Sample, 2, controle CARD445	Confidence (by Search Engine): Sequest HT	Percolator q-Value (by Search Engine): Sequest HT	Percolator PEP (by Search Engine): Sequest HT
	FALSE	High	[K].EGVPTNSVTTSSVPSIKPVPVNTMSSK.[L]	1xOxidation [M24]	6.85429e-05	0.0003985	1	1	2	Q66HG9	Q66HG9 [279-305]		0	2759.41		26.9	195.1	178		74.7		1.08	#DIV/0!	#DIV/0!	#DIV/0!	Peak Found	High	Peak Found	Not Found		Not Found	Not Found	Peak Found			4.43	33.02	High	High	0.0001638	2.973e-06
	FALSE	High	[R].EHPEQEPELGGPSTANVDSVPIATYGPVSPTVSFQPLPR.[I]		1.02399e-06	0.0003985	1	1	5	Q66HG9	Q66HG9 [192-230]		0	4100.02			330.8	69.2				62.15	#DIV/0!	#DIV/0!	#DIV/0!	High	High	Not Found	Not Found		Not Found	Not Found	Not Found			5.11	48.07	High	High	0.0001638	1.311e-08
	FALSE	High	[K].ETLEAPATVVTTGSSLTRPDISSR.[S]		7.29287e-05	0.0003985	1	1	8	Q66HG9	Q66HG9 [366-389]		0	2488.29	74.8	19.8	96	209.4	42.28	138.19	116.81	75.13	#DIV/0!	#DIV/0!	#DIV/0!	High	High	Peak Found	High		Peak Found	Peak Found	High			3.22	37.13	High	High	0.0001638	3.214e-06
	FALSE	High	[K].LPINSVYTGIVPSK.[V]		0.00326968	0.0003985	1	1	1	Q66HG9	Q66HG9 [329-342]		0	1487.85	129.2	73	128.8	68.9	21.69	113.59	115.74	18.9	#DIV/0!	#DIV/0!	#DIV/0!	Peak Found	Peak Found	Peak Found	Peak Found		Peak Found	Peak Found	Peak Found			3.66	39.92	High	High	0.0001638	0.0004364
	FALSE	High	[R].IPTTVSEPSAFAAGHTIPDSGFQDKPGYPKPVQDTQPPK.[S]		0.0054768	0.0003985	1	1	1	Q66HG9	Q66HG9 [113-151]		0	4106.05	62.2		337.8						#DIV/0!	#DIV/0!	#DIV/0!	High	Not Found	Not Found	Not Found		Not Found	Peak Found	Not Found			4.12	35.72	Not Found	High	0.0001638	0.0008509
	FALSE	High	[R].MSGDSLISSPNPPALSPQPSR.[E]	1xOxidation [M1]	4.66373e-06	0.0003985	1	1	15	Q66HG9	Q66HG9 [171-191]		0	2154.05	38	43.9	166.2	151.9	7.14	102.57		35.95	#DIV/0!	#DIV/0!	#DIV/0!	High	High	High	Not Found		High	High	High			4.71	35.72	High	High	0.0001638	9.251e-08
	FALSE	High	[K].QAKETLEAPATVVTTGSSLTRPDISSR.[S]		0.0637677	0.00238859	1	1	1	Q66HG9	Q66HG9 [363-389]		1	2815.48									#DIV/0!	#DIV/0!	#DIV/0!	Not Found	Not Found	Not Found	Not Found	No Quan Values	Not Found	Not Found	Not Found			3.73		High	High	0.000893	0.02088
	FALSE	High	[K].SPVENSEEPPQANFGAIPR.[M]		1.53903e-07	0.0003985	1	1	10	Q66HG9	Q66HG9 [152-170]		0	2038.98	132.1	102.7	69.8	95.4	6.32	140.76	84.04	30.92	#DIV/0!	#DIV/0!	#DIV/0!	High	High	High	Peak Found		High	High	High			5.54	35.2	High	High	0.0001638	1.139e-09
	FALSE	High	[K].STAATPSTVPTNIAPSK.[L]		1.99634e-05	0.0003985	1	1	6	Q66HG9	Q66HG9 [312-328]		0	1642.86	101.4	91.1	95.4	112.1	7.97	102.38	113.92	32.53	#DIV/0!	#DIV/0!	#DIV/0!	High	High	Peak Found	High		Peak Found	High	High			2.47	26.94	High	High	0.0001638	6.044e-07
	FALSE	High	[K].STAATPSTVPTNIAPSKLPINSVYTGIVPSK.[V]		0.00427594	0.0003985	1	1	2	Q66HG9	Q66HG9 [312-342]		1	3111.69			45	355				24.67	#DIV/0!	#DIV/0!	#DIV/0!	Peak Found	High	Not Found	Not Found		Not Found	Not Found	Not Found			2.92	43.51	High	High	0.0001638	0.0006187
	FALSE	High	[R].TNLSPGVTVSALSAK.[T]		0.00018876	0.0003985	1	1	13	Q66HG9	Q66HG9 [235-249]		0	1444.8	86	48.1	69.9	196	2.12	111.72	111.37	41.76	#DIV/0!	#DIV/0!	#DIV/0!	High	High	High	High		High	High	High			3.23	34.04	High	High	0.0001638	1.096e-05
	FALSE	High	[K].TTLSSSSTGSAFAK.[G]		0.000163328	0.0003985	1	1	9	Q66HG9	Q66HG9 [250-263]		0	1344.66	77.8	52.4	89.7	180.1	9.79	99.19	64.82	36.24	#DIV/0!	#DIV/0!	#DIV/0!	High	High	High	Peak Found		High	High	High			3.82	24.14	High	High	0.0001638	9.142e-06
	FALSE	High	[R].VYQSYLPPGASLHSLDPLQSPR.[I]		4.35316e-06	0.0003985	1	1	4	Q66HG9	Q66HG9 [91-112]		0	2425.25	176.5	153.1	49.1	21.3	1.09		118.89		#DIV/0!	#DIV/0!	#DIV/0!	High	Not Found	Not Found	Peak Found		High	High	High			4.53	43.19	Peak Found	High	0.0001638	8.488e-08
High	Master Protein	Q03626	Murinoglobulin-1 OS=Rattus norvegicus OX=10116 GN=Mug1 PE=2 SV=1	0	86.488	18	17	62	9	165.2	226.78	17	defense response;regulation of biological process;response to stimulus	extracellular	enzyme regulator activity	Pf00207, Pf01835, Pf07677, Pf07678, Pf07703, Pf10569, Pf11974, Pf13249	497794		Mug1			9	0.786527	0.878198	1.48005	99.6	129	56.1	123.7	114.9	118.8	140.6	17.3	High	High	High	High	High	High	High	Peak Found
	Checked	Confidence	Annotated Sequence	Modifications	Qvality PEP	Qvality q-value	# Protein Groups	# Proteins	# PSMs	Master Protein Accessions	Positions in Master Proteins	Modifications in Master Proteins	# Missed Cleavages	Theo. MH+ [Da]	Abundances (Grouped): NButGT	Abundances (Grouped): remplissage	Abundances (Grouped): LPS	Abundances (Grouped): controle CARD445	Abundances (Grouped) CV [%]: NButGT	Abundances (Grouped) CV [%]: remplissage	Abundances (Grouped) CV [%]: LPS	Abundances (Grouped) CV [%]: controle CARD445	#DIV/0!	#DIV/0!	#DIV/0!	Found in Sample: [S46] F46: Sample, 6, LPS	Found in Sample: [S72] F72: Sample, 1, controle CARD445	Found in Sample: [S44] F44: Sample, 4, remplissage	Found in Sample: [S45] F45: Sample, 5, LPS	Quan Info	Found in Sample: [S41] F41: Sample, 1, NButGT	Found in Sample: [S42] F42: Sample, 2, NButGT	Found in Sample: [S43] F43: Sample, 3, remplissage			XCorr (by Search Engine): Sequest HT	Top Apex RT [min]	Found in Sample: [S82] F82: Sample, 2, controle CARD445	Confidence (by Search Engine): Sequest HT	Percolator q-Value (by Search Engine): Sequest HT	Percolator PEP (by Search Engine): Sequest HT
	FALSE	High	[R].DTEELTYSVPYGR.[E]		0.000946599	0.0003985	1	6	5	Q03626	Q03626 [650-662]		0	1529.71	87.1	70.4	137.9	104.6		56.94	67.51	45.1	#DIV/0!	#DIV/0!	#DIV/0!	High	High	Peak Found	High		Peak Found	Not Found	High			3.46	36.46	High	High	0.0001638	8.82e-05
	FALSE	High	[K].ESVVFVQTDKPVYKPGQSVK.[F]		0.0110281	0.0003985	1	2	1	Q03626	Q03626 [126-145]		0	2235.2	150.8	103.5	145.7		41.3		94.95		#DIV/0!	#DIV/0!	#DIV/0!	Peak Found	Not Found	Not Found	Peak Found		Peak Found	High	Peak Found			3.86	28.71	Not Found	High	0.0001638	0.002101
	FALSE	High	[R].GGEFEMMPLGVNK.[S]	2xOxidation [M6; M7]	0.000320887	0.0003985	1	2	2	Q03626	Q03626 [710-722]		0	1440.65				400				34.32	#DIV/0!	#DIV/0!	#DIV/0!	Not Found	High	Not Found	Not Found		Not Found	Not Found	Not Found			3.33	28.69	High	High	0.0001638	2.172e-05
	FALSE	High	[K].GGVDDEITLSAYITMALLESSLPDTDPVVSK.[A]	1xOxidation [M15]	0.0581481	0.00209837	2	5	2	Q03626; A0A0G2K926	Q03626 [1106-1136]; A0A0G2K926 [1096-1126]		0	3252.61	124.8	158	117.2		28.33		68.24		#DIV/0!	#DIV/0!	#DIV/0!	Peak Found	Not Found	Not Found	Peak Found	Shared	Peak Found	High	High			4.21	52.84	Not Found	High	0.0007842	0.01836
	FALSE	High	[R].HGIPFFVK.[VI]		0.0434084	0.00156818	2	10	2	Q03626; A0A0G2K926	Q03626 [359-366]; A0A0G2K926 [359-366]		0	944.535	39.3			360.7				13.07	#DIV/0!	#DIV/0!	#DIV/0!	Not Found	High	Not Found	Not Found	Shared	Not Found	Peak Found	Not Found			2.75	32.36	High	High	0.0005894	0.01256
	FALSE	High	[R].LPSSEEEESLDINIEGAK.[H]		4.09136e-06	0.0003985	2	9	1	Q03626; A0A0G2K926	Q03626 [94-111]; A0A0G2K926 [94-111]		0	1959.94		84	169.9	146.1				2.03	#DIV/0!	#DIV/0!	#DIV/0!	Not Found	High	Peak Found	Peak Found	Shared	Not Found	Not Found	Not Found			4.3	38.85	Peak Found	High	0.0001638	7.82e-08
	FALSE	High	[R].LTAQPAPSPEDLALSMGTIK.[W]		0.00128176	0.0003985	2	7	1	Q03626; A0A0G2K926	Q03626 [1230-1249]; A0A0G2K926 [1220-1239]		0	2040.07	362.3			37.7	23.94			24.41	#DIV/0!	#DIV/0!	#DIV/0!	Not Found	High	Not Found	Not Found	Shared	Peak Found	Peak Found	Not Found			3.56	46.4	Peak Found	High	0.0001638	0.0001304
	FALSE	High	[R].LTAQPAPSPEDLALSMGTIK.[W]	1xOxidation [M16]	2.18532e-06	0.0003985	2	7	11	Q03626; A0A0G2K926	Q03626 [1230-1249]; A0A0G2K926 [1220-1239]		0	2056.06	99.8	44.6	65.8	189.8	22.02	113.77	102.3	26.81	#DIV/0!	#DIV/0!	#DIV/0!	High	High	Peak Found	High	Shared	High	Peak Found	Peak Found			4.59	38.77	High	High	0.0001638	3.468e-08
	FALSE	High	[R].LVDIKGDPIPNEQVFIK.[A]		0.0174313	0.000721289	1	6	1	Q03626	Q03626 [369-385]		1	1925.07	48.9	147.1	116	88.1	15.53	62.06	63.7	9.2	#DIV/0!	#DIV/0!	#DIV/0!	Peak Found	High	Peak Found	Peak Found		Peak Found	Peak Found	Peak Found			3.36	40.26	Peak Found	High	0.0002827	0.003792
	FALSE	High	[K].MLSGFIPLKPTVK.[K]	1xOxidation [M1]	0.000112577	0.0003985	2	10	11	Q03626; A0A0G2K926	Q03626 [1398-1410]; A0A0G2K926 [1388-1400]		0	1446.84	88.9	148.4	61.8	100.9	24.22		98.03	14.92	#DIV/0!	#DIV/0!	#DIV/0!	High	High	Not Found	Peak Found	Shared	High	High	High			3.32	34.96	High	High	0.0001638	5.657e-06
	FALSE	High	[K].NKESVVFVQTDKPVYKPGQSVK.[F]		0.00037085	0.0003985	1	2	1	Q03626	Q03626 [124-145]		1	2477.34									#DIV/0!	#DIV/0!	#DIV/0!	Not Found	Not Found	Not Found	Not Found	No Quan Values	Not Found	Not Found	Not Found			4.23		High	High	0.0001638	2.634e-05
	FALSE	High	[K].NLHPLNELFPLAYIEDPK.[M]		0.00193767	0.0003985	2	6	2	Q03626; A0A0G2K926	Q03626 [154-171]; A0A0G2K926 [154-171]		0	2123.12			400						#DIV/0!	#DIV/0!	#DIV/0!	High	Not Found	Not Found	High	Shared	Not Found	Not Found	Not Found			3.74	49.62	Not Found	High	0.0001638	0.000222
	FALSE	High	[K].QQNSHGGFSSTQDTVVALDALSK.[Y]		3.32437e-05	0.0003985	1	6	5	Q03626	Q03626 [1254-1276]		0	2390.16	185.3	74.1	87.3	53.4	36.92	95.05	24.6	4.06	#DIV/0!	#DIV/0!	#DIV/0!	High	High	Peak Found	Peak Found		High	High	Peak Found			5.24	38.56	High	High	0.0001638	1.167e-06
	FALSE	High	[K].SEGYLYTPQASSAEVEMSAYVVLAR.[L]	1xOxidation [M17]	8.84501e-05	0.0003985	2	7	4	Q03626; A0A0G2K926	Q03626 [1205-1229]; A0A0G2K926 [1195-1219]		0	2737.3	109.7	87.2	189.7	13.4	9.2	56.21			#DIV/0!	#DIV/0!	#DIV/0!	High	High	Peak Found	Not Found	Shared	High	Peak Found	High			5.17	48.64	Not Found	High	0.0001638	4.144e-06
	FALSE	High	[R].SSGSLFNNAMK.[G]	1xOxidation [M10]	0.0168472	0.000721289	1	6	1	Q03626	Q03626 [1095-1105]		0	1171.54	135.5	54.6	73.9	136	0.51	128.13	80.94	38.67	#DIV/0!	#DIV/0!	#DIV/0!	High	Peak Found	Peak Found	Peak Found		Peak Found	Peak Found	Peak Found			2.89	23.9	Peak Found	High	0.0002827	0.003639
	FALSE	High	[K].TLMAYAFALAGNQEK.[R]	1xOxidation [M3]	1.96902e-05	0.0003985	1	4	2	Q03626	Q03626 [1161-1175]		0	1643.81	62.6	20.7	191.1	125.7	91.74			18.92	#DIV/0!	#DIV/0!	#DIV/0!	Not Found	High	Peak Found	Peak Found		Peak Found	Peak Found	Not Found			3.85	40.78	High	High	0.0001638	5.964e-07
	FALSE	High	[K].TPLVTIQSSGSFSQK.[F]		3.7119e-05	0.0003985	1	4	7	Q03626	Q03626 [1288-1302]		0	1579.83	158.9	59.5	79.9	101.8	17.4	117.1	95.28	33.79	#DIV/0!	#DIV/0!	#DIV/0!	High	High	Peak Found	High		High	High	High			4.41	33.39	High	High	0.0001638	1.344e-06
	FALSE	High	[K].YGAATFSK.[S]		0.116868	0.0064406	2	10	3	Q03626; A0A0G2K926	Q03626 [1277-1284]; A0A0G2K926 [1267-1274]		0	844.42	15.8	27.2	12.3	344.7	20.64		110.38	77.07	#DIV/0!	#DIV/0!	#DIV/0!	Peak Found	High	Not Found	Peak Found	Shared	Peak Found	Peak Found	Peak Found			2.39	21.76	High	High	0.002479	0.04688
High	Master Protein	Q6IFU8	Keratin, type I cytoskeletal 17 OS=Rattus norvegicus OX=10116 GN=Krt17 PE=1 SV=1	0	82.438	44	22	114	6	48.1	320.61	22	cell organization and biogenesis;regulation of biological process;response to stimulus	cytoplasm;cytoskeleton	protein binding;receptor activity;signal transducer activity;structural molecule activity	Pf00038, Pf07888	287702	ENSRNOG00000026371.7	Krt17	Formation of the cornified envelope		17	3.41082	0.506748	1.77497	33	53.9	88.3	208.1	176.3	90.3	134.9	15.3	High	High	High	High	Peak Found	High	High	High
	Checked	Confidence	Annotated Sequence	Modifications	Qvality PEP	Qvality q-value	# Protein Groups	# Proteins	# PSMs	Master Protein Accessions	Positions in Master Proteins	Modifications in Master Proteins	# Missed Cleavages	Theo. MH+ [Da]	Abundances (Grouped): NButGT	Abundances (Grouped): remplissage	Abundances (Grouped): LPS	Abundances (Grouped): controle CARD445	Abundances (Grouped) CV [%]: NButGT	Abundances (Grouped) CV [%]: remplissage	Abundances (Grouped) CV [%]: LPS	Abundances (Grouped) CV [%]: controle CARD445	#DIV/0!	#DIV/0!	#DIV/0!	Found in Sample: [S46] F46: Sample, 6, LPS	Found in Sample: [S72] F72: Sample, 1, controle CARD445	Found in Sample: [S44] F44: Sample, 4, remplissage	Found in Sample: [S45] F45: Sample, 5, LPS	Quan Info	Found in Sample: [S41] F41: Sample, 1, NButGT	Found in Sample: [S42] F42: Sample, 2, NButGT	Found in Sample: [S43] F43: Sample, 3, remplissage			XCorr (by Search Engine): Sequest HT	Top Apex RT [min]	Found in Sample: [S82] F82: Sample, 2, controle CARD445	Confidence (by Search Engine): Sequest HT	Percolator q-Value (by Search Engine): Sequest HT	Percolator PEP (by Search Engine): Sequest HT
	FALSE	High	[R].ADLEMQIENLKEELAYLKK.[N]	1xOxidation [M5]	0.0127326	0.000721289	1	2	1	Q6IFU8	Q6IFU8 [202-220]		2	2294.19	58.5	88.6	245.9	6.9			78.66	40.88	#DIV/0!	#DIV/0!	#DIV/0!	High	Peak Found	Not Found	Peak Found		Not Found	Peak Found	Peak Found			3.7	48.78	Peak Found	High	0.0002827	0.002525
	FALSE	High	[R].ALEEANTELEVK.[I]		0.00128176	0.0003985	1	3	4	Q6IFU8	Q6IFU8 [104-115]		0	1345.68	91.4	27.7	262.8	18.1	9.39	102.69	85.88	35.01	#DIV/0!	#DIV/0!	#DIV/0!	High	High	Peak Found	Peak Found		Peak Found	High	Peak Found			3.2	28.53	High	High	0.0001638	0.0001298
	FALSE	High	[K].DAEDWFFSK.[T]		0.0400601	0.00156818	1	2	1	Q6IFU8	Q6IFU8 [270-278]		0	1144.49	44.6		355.4						#DIV/0!	#DIV/0!	#DIV/0!	High	Not Found	Not Found	Not Found		Not Found	Peak Found	Not Found			2.49	46.94	Not Found	High	0.0005894	0.01131
	FALSE	High	[R].EVATNSELVQSGK.[S]		0.000199459	0.0003985	2	3	9	Q6IFU8; Q6IFV1	Q6IFU8 [285-297]; Q6IFV1 [323-335]		0	1361.69	92.6	83.1	191.5	32.9	20.83		110.56	41.81	#DIV/0!	#DIV/0!	#DIV/0!	High	High	Not Found	Peak Found	Shared	High	High	High			3.7	22.25	High	High	0.0001638	1.182e-05
	FALSE	High	[R].EVATNSELVQSGKSEISELRR.[T]		0.00370079	0.0003985	2	3	1	Q6IFU8; Q6IFV1	Q6IFU8 [285-305]; Q6IFV1 [323-343]		2	2332.21	154.9		245.1						#DIV/0!	#DIV/0!	#DIV/0!	Not Found	Not Found	Not Found	High	Shared	Peak Found	Not Found	Not Found			4.99	32.25	Not Found	High	0.0001638	0.0005112
	FALSE	High	[R].GQVGGEINVEMDAAPGVDLSR.[I]	1xOxidation [M11]	2.1113e-06	0.0003985	1	2	10	Q6IFU8	Q6IFU8 [231-251]		0	2130.01	80.5	40.9	264	14.6	83.66	121.6	100.43	25.67	#DIV/0!	#DIV/0!	#DIV/0!	High	High	High	High		Peak Found	High	High			3.71	36.8	High	High	0.0001638	3.346e-08
	FALSE	High	[KR].LAADDFR.[TLMSV]		0.0577653	0.00209837	9	20	31	Q6IFV6; Q6IFU7; Q6IFV5; Q6IFU8; A0A096MJE0; Q6IFV1; Q6IFW6; Q63279; Q5BJY9	Q6IFV6 [177-183]; Q6IFU7 [174-180]; Q6IFV5 [168-174]; Q6IFU8 [164-170]; A0A096MJE0 [144-150]; Q6IFV1 [202-208]; Q6IFW6 [228-234]; Q63279 [163-169]; Q5BJY9 [152-158]		0	807.4	143.8	62.2	125.2	68.8	48.2	106.22	33.8	39.01	#DIV/0!	#DIV/0!	#DIV/0!	High	High	High	High	Shared	High	High	High			2.16	25.42	High	High	0.0006849	0.01826
	FALSE	High	[R].LASYLDK.[V]		0.0959978	0.00415841	3	5	8	Q6IFU8; Q63279; Q5BJY9	Q6IFU8 [95-101]; Q63279 [94-100]; Q5BJY9 [83-89]		0	809.44	172.3	54.4	149.9	23.5	46.79	116.96	50.2	28.05	#DIV/0!	#DIV/0!	#DIV/0!	High	High	Peak Found	Peak Found	Shared	Peak Found	Peak Found	Peak Found			2.41	23.76	High	High	0.001545	0.03588
	FALSE	High	[R].LASYLDKVR.[A]		0.0408729	0.00156818	2	4	7	Q6IFU8; Q63279	Q6IFU8 [95-103]; Q63279 [94-102]		1	1064.61	93.8	14.4	75.2	216.6	65.44	138	44.75	27.33	#DIV/0!	#DIV/0!	#DIV/0!	High	High	Peak Found	High	Shared	High	High	Peak Found			2.62	25.54	High	High	0.0005894	0.01156
	FALSE	High	[R].LEQEIATYR.[RS]		0.0114906	0.0003985	5	14	5	Q6IFU9; Q6IFU7; Q6IFU8; Q6IFV1; Q63279	Q6IFU9 [399-407]; Q6IFU7 [387-395]; Q6IFU8 [377-385]; Q6IFV1 [415-423]; Q63279 [376-384]		0	1122.58	101.2	48.7	238.8	11.3	24.49	84.02	99.67	29.78	#DIV/0!	#DIV/0!	#DIV/0!	High	High	Peak Found	Peak Found	Shared	High	Peak Found	Peak Found			2.53	25.96	High	High	0.0001638	0.002207
	FALSE	High	[R].MSVEADINGLRR.[V]	1xOxidation [M1]	0.121351	0.0069247	3	4	1	Q6IFU7; Q6IFU8; Q63279	Q6IFU7 [191-202]; Q6IFU8 [181-192]; Q63279 [180-191]		1	1376.7	152.5	15.1	232.5		17.54		31.85		#DIV/0!	#DIV/0!	#DIV/0!	High	Not Found	Peak Found	Peak Found	Shared	Peak Found	Peak Found	Not Found			2.59	27.75	Not Found	High	0.002658	0.04912
	FALSE	High	[K].NHEEEMNALR.[G]		0.0555185	0.00182955	2	3	1	Q6IFU7; Q6IFU8	Q6IFU7 [231-240]; Q6IFU8 [221-230]		0	1242.55	148.4	32.5	219.1		63.58		119.86		#DIV/0!	#DIV/0!	#DIV/0!	High	Not Found	Not Found	Peak Found	Shared	Peak Found	Peak Found	Peak Found			2.77	20.06	Not Found	High	0.0006849	0.01731
	FALSE	High	[K].NHEEEMNALR.[G]	1xOxidation [M6]	0.0158439	0.000721289	2	3	2	Q6IFU7; Q6IFU8	Q6IFU7 [231-240]; Q6IFU8 [221-230]		0	1258.55	101.3	35.1	242.3	21.3			124.54		#DIV/0!	#DIV/0!	#DIV/0!	High	Peak Found	Not Found	Peak Found	Shared	Not Found	Peak Found	Peak Found			2.01	16.09	Not Found	High	0.0002827	0.003375
	FALSE	High	[R].QFTSSSSIKGSSGLGGGSSR.[T]		0.0736493	0.00258546	1	2	1	Q6IFU8	Q6IFU8 [7-26]		1	1886.92									#DIV/0!	#DIV/0!	#DIV/0!	Not Found	High	Not Found	Not Found	No Quan Values	Not Found	Not Found	Not Found			2.94		Not Found	High	0.0009633	0.02522
	FALSE	High	[R].RVLDELTLAR.[AT]		0.118345	0.00669977	4	9	1	Q6IFU7; Q6IFU8; Q6IFV1; Q63279	Q6IFU7 [202-211]; Q6IFU8 [192-201]; Q6IFV1 [230-239]; Q63279 [191-200]		1	1185.69	67.3	82.6	235.2	14.9	41.38		87.54		#DIV/0!	#DIV/0!	#DIV/0!	High	Peak Found	Not Found	Peak Found	Shared	Peak Found	Peak Found	Peak Found			3.52	32.08	Not Found	High	0.002479	0.04749
	FALSE	High	[K].SEISELR.[R]		0.133237	0.00789166	2	3	1	Q6IFU8; Q6IFV1	Q6IFU8 [298-304]; Q6IFV1 [336-342]		0	833.436	137.6	116.6	126.5	19.4	18.23		112.73		#DIV/0!	#DIV/0!	#DIV/0!	High	Not Found	Not Found	Peak Found	Shared	Peak Found	Peak Found	Peak Found			1.76	23.24	Peak Found	High	0.003196	0.0559
	FALSE	High	[K].TEELNREVATNSELVQSGK.[S]		0.000639159	0.0003985	2	3	2	Q6IFU8; Q6IFV1	Q6IFU8 [279-297]; Q6IFV1 [317-335]		1	2104.05	116.2	51.4	75.3	157.1	53.32		66.53	30.15	#DIV/0!	#DIV/0!	#DIV/0!	Peak Found	Peak Found	Not Found	High	Shared	Peak Found	Peak Found	Peak Found			4.49	27.79	High	High	0.0001638	5.321e-05
	FALSE	High	[R].TKFETEQALR.[M]		0.0519584	0.00182955	2	3	2	Q6IFU8; Q63279	Q6IFU8 [171-180]; Q63279 [170-179]		1	1222.64	93.6	19.7	258.4	28.4	42.1	119.88	98.51	34.11	#DIV/0!	#DIV/0!	#DIV/0!	High	Peak Found	Peak Found	Peak Found	Shared	Peak Found	Peak Found	Peak Found			2.35	21.56	Peak Found	High	0.0006849	0.01586
	FALSE	High	[R].TIVEEVQDGK.[V]		0.016506	0.000721289	2	2	1	Q6IFU7; Q6IFU8	Q6IFU7 [430-439]; Q6IFU8 [411-420]		0	1117.57	75.4	114.1	178.7	31.8			124.38	44.66	#DIV/0!	#DIV/0!	#DIV/0!	High	Peak Found	Not Found	Peak Found	Shared	Not Found	Peak Found	Peak Found			2.61	25.25	Peak Found	High	0.0002827	0.003557
	FALSE	High	[R].TIVEEVQDGKVISSR.[E]		3.97672e-05	0.0003985	1	1	4	Q6IFU8	Q6IFU8 [411-425]		1	1659.89	44.5	31.3	70	254.2			128.43		#DIV/0!	#DIV/0!	#DIV/0!	Peak Found	High	Not Found	High		Not Found	Peak Found	Peak Found			3.49	30.18	Not Found	High	0.0001638	1.469e-06
	FALSE	High	[K].TRLEQEIATYR.[RS]		0.00244879	0.0003985	4	11	11	Q6IFU9; Q6IFU7; Q6IFU8; Q6IFV1	Q6IFU9 [397-407]; Q6IFU7 [385-395]; Q6IFU8 [375-385]; Q6IFV1 [413-423]		1	1379.73	115.2	21.4	253.2	10.3	28	126.05	112.27	31.84	#DIV/0!	#DIV/0!	#DIV/0!	High	Peak Found	Peak Found	High	Shared	High	High	High			3.72	29.01	High	High	0.0001638	0.0003011
	FALSE	High	[K].TRLEQEIATYRR.[L]		0.0102277	0.0003985	4	10	1	Q6IFU9; Q6IFU7; Q6IFU8; Q6IFV1	Q6IFU9 [397-408]; Q6IFU7 [385-396]; Q6IFU8 [375-386]; Q6IFV1 [413-424]		2	1535.83		58.7		341.3				44.75	#DIV/0!	#DIV/0!	#DIV/0!	Not Found	Peak Found	Not Found	Not Found	Shared	Not Found	Not Found	Peak Found			3.84	25.02	High	High	0.0001638	0.001897
	FALSE	High	[R].VLDELTLAR.[AT]		0.0135407	0.000721289	4	9	9	Q6IFU7; Q6IFU8; Q6IFV1; Q63279	Q6IFU7 [203-211]; Q6IFU8 [193-201]; Q6IFV1 [231-239]; Q63279 [192-200]		0	1029.59	85.6	35.2	248.5	30.6	27.8	105.38	84.78	46.02	#DIV/0!	#DIV/0!	#DIV/0!	High	High	Peak Found	High	Shared	High	High	High			2.81	35.23	High	High	0.0002827	0.00273
High	Master Protein	Q498N4	Phosphatidylinositol binding clathrin assembly protein, isoform CRA_c OS=Rattus norvegicus OX=10116 GN=Picalm PE=1 SV=1	0	79.616	31	13	67	2	70	224.68	13	cell organization and biogenesis;cell proliferation;metabolic process;regulation of biological process;response to stimulus;transport	cell surface;endosome;Golgi;membrane;nucleus	protein binding	Pf01417, Pf07651	89816	ENSRNOG00000018322.8	Picalm	Cargo recognition for clathrin-mediated endocytosis; Golgi Associated Vesicle Biogenesis		11	0.812356	1.28003	1.69906	76.6	96.6	13.6	127.1	167.3	138.7	157.9	22.2	High	High	Peak Found	High	Peak Found	High	High	Peak Found
	Checked	Confidence	Annotated Sequence	Modifications	Qvality PEP	Qvality q-value	# Protein Groups	# Proteins	# PSMs	Master Protein Accessions	Positions in Master Proteins	Modifications in Master Proteins	# Missed Cleavages	Theo. MH+ [Da]	Abundances (Grouped): NButGT	Abundances (Grouped): remplissage	Abundances (Grouped): LPS	Abundances (Grouped): controle CARD445	Abundances (Grouped) CV [%]: NButGT	Abundances (Grouped) CV [%]: remplissage	Abundances (Grouped) CV [%]: LPS	Abundances (Grouped) CV [%]: controle CARD445	#DIV/0!	#DIV/0!	#DIV/0!	Found in Sample: [S46] F46: Sample, 6, LPS	Found in Sample: [S72] F72: Sample, 1, controle CARD445	Found in Sample: [S44] F44: Sample, 4, remplissage	Found in Sample: [S45] F45: Sample, 5, LPS	Quan Info	Found in Sample: [S41] F41: Sample, 1, NButGT	Found in Sample: [S42] F42: Sample, 2, NButGT	Found in Sample: [S43] F43: Sample, 3, remplissage			XCorr (by Search Engine): Sequest HT	Top Apex RT [min]	Found in Sample: [S82] F82: Sample, 2, controle CARD445	Confidence (by Search Engine): Sequest HT	Percolator q-Value (by Search Engine): Sequest HT	Percolator PEP (by Search Engine): Sequest HT
	FALSE	High	[R].ATTLSNAVSSLASTGLSLTK.[V]		5.81442e-06	0.0003985	2	6	6	Q66SY1; Q498N4	Q66SY1 [299-318]; Q498N4 [299-318]		0	1922.04	130.6	103.1	144	22.3	52.44	70.82		91.94	#DIV/0!	#DIV/0!	#DIV/0!	High	High	High	Not Found	Shared	Peak Found	High	Peak Found			5.02	49.26	High	High	0.0001638	1.229e-07
	FALSE	High	[R].FIQYLASR.[N]		0.0883085	0.00309997	2	9	5	Q66SY1; Q498N4	Q66SY1 [93-100]; Q498N4 [93-100]		0	997.547	186.4	61.9	49.1	102.6	1.88	110.98	108.66	4.98	#DIV/0!	#DIV/0!	#DIV/0!	High	High	Peak Found	Peak Found	Shared	High	Peak Found	High			2.03	31.81	High	High	0.001152	0.03207
	FALSE	High	[R].GDIPDLSQAPSSLLDALEQHLASLEGK.[K]		3.92564e-06	0.0003985	2	6	2	Q66SY1; Q498N4	Q66SY1 [262-288]; Q498N4 [262-288]		0	2804.43	224.2	141.4	34.4		28.23		105.6		#DIV/0!	#DIV/0!	#DIV/0!	Peak Found	Not Found	Not Found	Peak Found	Shared	High	High	Peak Found			4.59	52.37	Not Found	High	0.0001638	7.431e-08
	FALSE	High	[R].LFAAYNEGIINLLEK.[Y]		0.000131912	0.0003985	2	6	6	Q66SY1; Q498N4	Q66SY1 [207-221]; Q498N4 [207-221]		0	1707.93	180.1	78.6	141.4		22.63	99.62			#DIV/0!	#DIV/0!	#DIV/0!	High	Not Found	High	Not Found	Shared	High	High	High			4.15	50.1	Not Found	High	0.0001638	6.94e-06
	FALSE	High	[R].ITAAQHSVTGSAVSK.[T]		1.52846e-07	0.0003985	2	6	10	Q66SY1; Q498N4	Q66SY1 [10-24]; Q498N4 [10-24]		0	1456.78	149.9	22.2	48.9	178.9	1.43	136.75	114.89	45.2	#DIV/0!	#DIV/0!	#DIV/0!	High	High	Peak Found	Peak Found	Shared	High	High	Peak Found			5.35	17.55	High	High	0.0001638	1.125e-09
	FALSE	High	[R].NTLFNLSNFLDK.[S]		0.00220851	0.0003985	2	9	7	Q66SY1; Q498N4	Q66SY1 [101-112]; Q498N4 [101-112]		0	1425.74	222.3	92.3	60.2	25.2	21.51	96.59	95.79	12.97	#DIV/0!	#DIV/0!	#DIV/0!	High	High	High	Peak Found	Shared	High	High	High			4.04	49.78	High	High	0.0001638	0.0002637
	FALSE	High	[R].QVAFDFTK.[V]		0.0202482	0.000721289	2	6	9	Q66SY1; Q498N4	Q66SY1 [140-147]; Q498N4 [140-147]		0	955.488	163.8	55.7	38	142.6	15.07	104.28	119.37	3.81	#DIV/0!	#DIV/0!	#DIV/0!	High	High	Peak Found	Peak Found	Shared	High	High	Peak Found			2.69	33.38	High	High	0.0002827	0.00462
	FALSE	High	[K].SGLQGYDMSTFIR.[R]	1xOxidation [M8]	0.00265968	0.0003985	2	6	7	Q66SY1; Q498N4	Q66SY1 [113-125]; Q498N4 [113-125]		0	1490.69	166.1	81.8	42.8	109.2	0.26	102.65	122.33	30.37	#DIV/0!	#DIV/0!	#DIV/0!	High	High	High	Peak Found	Shared	Peak Found	High	High			3.02	35.67	High	High	0.0001638	0.0003346
	FALSE	High	[K].SLITTHHLMVYGNER.[F]	1xOxidation [M9]	0.00183381	0.0003985	2	6	6	Q66SY1; Q498N4	Q66SY1 [78-92]; Q498N4 [78-92]		0	1786.89	269.2	19.7	61.3	49.9	1.83	138.72	100.14	10.22	#DIV/0!	#DIV/0!	#DIV/0!	High	High	Peak Found	Peak Found	Shared	High	High	Peak Found			3.3	27.16	High	High	0.0001638	0.0002057
	FALSE	High	[K].SSGDVHLPISSDVSTFTTR.[T]		0.00029542	0.0003985	1	4	1	Q498N4	Q498N4 [443-461]		0	2005.98	108.1	42.2	134.6	115.1		110.31		0.69	#DIV/0!	#DIV/0!	#DIV/0!	Peak Found	High	Peak Found	Not Found		Not Found	Peak Found	Peak Found			4.24	38.06	Peak Found	High	0.0001638	1.954e-05
	FALSE	High	[K].STNVAVDSGGGLLKPTVASQNQSLPVAK.[L]		4.09486e-07	0.0003985	1	5	5	Q498N4	Q498N4 [497-524]		0	2738.47	52.9	126.7	43.8	176.6	11.21		122.04	33.47	#DIV/0!	#DIV/0!	#DIV/0!	High	High	Not Found	Peak Found		Peak Found	High	High			4.54	34.8	High	High	0.0001638	4.016e-09
	FALSE	High	[R].TTNSSWVVVFK.[S]		0.00178398	0.0003985	2	6	2	Q66SY1; Q498N4	Q66SY1 [67-77]; Q498N4 [67-77]		0	1267.67		39.7	36.7	323.5		50.35	32.17	38.89	#DIV/0!	#DIV/0!	#DIV/0!	Peak Found	High	Peak Found	Peak Found	Shared	Not Found	Not Found	Peak Found			3.12	40.59	High	High	0.0001638	0.0001995
	FALSE	High	[K].VAEQVGIDR.[G]		0.0123889	0.000721289	2	6	1	Q66SY1; Q498N4	Q66SY1 [253-261]; Q498N4 [253-261]		0	986.527		11.5	127	261.4				69.52	#DIV/0!	#DIV/0!	#DIV/0!	Not Found	High	Peak Found	Peak Found	Shared	Not Found	Not Found	Not Found			2.43	22.18	Peak Found	High	0.0002827	0.002436
High	Master Protein	A0A0H2UHM5	Protein disulfide-isomerase OS=Rattus norvegicus OX=10116 GN=Pdia3 PE=1 SV=1	0	79.575	35	18	51	18	57	152.96	18	cell communication;cellular homeostasis;metabolic process;regulation of biological process;response to stimulus	cell surface;cytoplasm;endoplasmic reticulum;extracellular;membrane;mitochondrion;nucleus;organelle lumen	catalytic activity;protein binding;RNA binding	Pf00085, Pf13098, Pf13848, Pf13899, Pf13905	29468	ENSRNOG00000015018.7	Pdia3	ER-Phagosome pathway; Calnexin/calreticulin cycle; Antigen Presentation: Folding, assembly and peptide loading of class I MHC		0	56.448	0.0357143	2.25	5.4	7.1	677.3	28.3	7.5	49.2	21.6	3.6	High	High	High	High	Peak Found	High	Peak Found	Peak Found
	Checked	Confidence	Annotated Sequence	Modifications	Qvality PEP	Qvality q-value	# Protein Groups	# Proteins	# PSMs	Master Protein Accessions	Positions in Master Proteins	Modifications in Master Proteins	# Missed Cleavages	Theo. MH+ [Da]	Abundances (Grouped): NButGT	Abundances (Grouped): remplissage	Abundances (Grouped): LPS	Abundances (Grouped): controle CARD445	Abundances (Grouped) CV [%]: NButGT	Abundances (Grouped) CV [%]: remplissage	Abundances (Grouped) CV [%]: LPS	Abundances (Grouped) CV [%]: controle CARD445	#DIV/0!	#DIV/0!	#DIV/0!	Found in Sample: [S46] F46: Sample, 6, LPS	Found in Sample: [S72] F72: Sample, 1, controle CARD445	Found in Sample: [S44] F44: Sample, 4, remplissage	Found in Sample: [S45] F45: Sample, 5, LPS	Quan Info	Found in Sample: [S41] F41: Sample, 1, NButGT	Found in Sample: [S42] F42: Sample, 2, NButGT	Found in Sample: [S43] F43: Sample, 3, remplissage			XCorr (by Search Engine): Sequest HT	Top Apex RT [min]	Found in Sample: [S82] F82: Sample, 2, controle CARD445	Confidence (by Search Engine): Sequest HT	Percolator q-Value (by Search Engine): Sequest HT	Percolator PEP (by Search Engine): Sequest HT
	FALSE	High	[K].DASVVGFFR.[D]		0.0959978	0.00415841	1	2	1	A0A0H2UHM5	A0A0H2UHM5 [158-166]		0	997.51	68.2	40.3	291.5		65.84		131.27		#DIV/0!	#DIV/0!	#DIV/0!	Peak Found	Not Found	Not Found	High		Peak Found	Peak Found	Peak Found			2.34	42.57	Not Found	High	0.001446	0.03581
	FALSE	High	[R].DLFSDGHSEFLK.[A]		0.000764556	0.0003985	1	2	4	A0A0H2UHM5	A0A0H2UHM5 [167-178]		0	1394.66	33.3	45.2	312.1	9.4	121.61		134.63	8.11	#DIV/0!	#DIV/0!	#DIV/0!	Peak Found	Peak Found	Not Found	High		Peak Found	Peak Found	Peak Found			3.62	38.68	Peak Found	High	0.0001638	6.693e-05
	FALSE	High	[K].DLLTAYYDVDYEK.[N]		0.00451779	0.0003985	1	2	1	A0A0H2UHM5	A0A0H2UHM5 [264-276]		0	1607.75	8.9	13.1	375.4	2.6	109.79				#DIV/0!	#DIV/0!	#DIV/0!	Not Found	Not Found	Not Found	High		Peak Found	Peak Found	Peak Found			3.21	47.46	Peak Found	High	0.0001638	0.0006607
	FALSE	High	[R].EATNPPIIQEEKPK.[K]		0.00277184	0.0003985	1	2	5	A0A0H2UHM5	A0A0H2UHM5 [488-501]		0	1593.85	36.5	12.9	335.2	15.4	126.19	132.71	134.67		#DIV/0!	#DIV/0!	#DIV/0!	Peak Found	Not Found	Peak Found	High		Peak Found	High	Peak Found			2.85	22.92	Peak Found	High	0.0001638	0.0003534
	FALSE	High	[R].ELNDFISYLQR.[E]		0.00193767	0.0003985	1	2	4	A0A0H2UHM5	A0A0H2UHM5 [477-487]		0	1397.71	56.4	36.8	296.9	9.9	97.28	64.09	131.75	42.48	#DIV/0!	#DIV/0!	#DIV/0!	High	High	Peak Found	High		Peak Found	High	Peak Found			3.2	48.15	Peak Found	High	0.0001638	0.0002209
	FALSE	High	[K].FISDKDASVVGFFR.[D]		0.0030105	0.0003985	1	2	3	A0A0H2UHM5	A0A0H2UHM5 [153-166]		1	1587.82	112.2	21.7	266.1			72.18	136.05		#DIV/0!	#DIV/0!	#DIV/0!	Peak Found	Not Found	Peak Found	High		Not Found	High	Peak Found			4.07	41.52	Not Found	High	0.0001638	0.0003933
	FALSE	High	[K].FVMQEEFSR.[D]		0.0473406	0.00156818	1	2	1	A0A0H2UHM5	A0A0H2UHM5 [341-349]		0	1172.54	12.6		387.4						#DIV/0!	#DIV/0!	#DIV/0!	Not Found	Not Found	Not Found	High		Not Found	Peak Found	Not Found			2.31	33.69	Not Found	High	0.0005894	0.0141
	FALSE	High	[K].FVMQEEFSR.[D]	1xOxidation [M3]	0.0519584	0.00182955	1	2	3	A0A0H2UHM5	A0A0H2UHM5 [341-349]		0	1188.54	38.4	23	289.8	48.7			131.54		#DIV/0!	#DIV/0!	#DIV/0!	Peak Found	Peak Found	Peak Found	High		Not Found	Peak Found	Not Found			2.41	25.52	Not Found	High	0.0006849	0.01583
	FALSE	High	[K].GFPTIYFSPANK.[K]		0.00154375	0.0003985	1	2	2	A0A0H2UHM5	A0A0H2UHM5 [454-465]		0	1341.68	86.3	38.5	275.3			4.39	126.15		#DIV/0!	#DIV/0!	#DIV/0!	Peak Found	Not Found	Peak Found	High		Not Found	Peak Found	Peak Found			2.86	42.51	Not Found	High	0.0001638	0.0001653
	FALSE	High	[R].LAPEYEAAATR.[L]		0.00149149	0.0003985	1	2	6	A0A0H2UHM5	A0A0H2UHM5 [68-78]		0	1191.6	25.3	56.1	299	19.6	124.6		124.64	35.31	#DIV/0!	#DIV/0!	#DIV/0!	Peak Found	High	Not Found	High		Peak Found	High	Peak Found			3.07	24.47	High	High	0.0001638	0.0001586
	FALSE	High	[K].IFRDGEEAGAYDGPR.[T]		2.33923e-05	0.0003985	1	2	1	A0A0H2UHM5	A0A0H2UHM5 [110-124]		1	1652.77	54.1	43.2	240.8	61.9			127.87	23.36	#DIV/0!	#DIV/0!	#DIV/0!	Peak Found	Peak Found	Peak Found	High		Not Found	Peak Found	Not Found			3.69	25.53	Peak Found	High	0.0001638	7.396e-07
	FALSE	High	[K].LNFAVASR.[K]		0.124425	0.00716205	1	2	1	A0A0H2UHM5	A0A0H2UHM5 [302-309]		0	877.489	87.6	26.7	272	13.7	38.69	99.16	120.92	21.21	#DIV/0!	#DIV/0!	#DIV/0!	Peak Found	Peak Found	Peak Found	High		Peak Found	Peak Found	Peak Found			2.48	28.79	Peak Found	High	0.002847	0.05091
	FALSE	High	[K].LSKDPNIVIAK.[M]		0.0224212	0.00138506	1	2	2	A0A0H2UHM5	A0A0H2UHM5 [428-438]		1	1197.72	90.2	6.6	286.6	16.6		131.87	129.48	30.3	#DIV/0!	#DIV/0!	#DIV/0!	Peak Found	Peak Found	Peak Found	High		Not Found	Peak Found	Peak Found			2.88	23.4	Peak Found	High	0.0005287	0.005273
	FALSE	High	[K].MDATANDVPSPYEVK.[G]		8.143e-05	0.0003985	1	2	2	A0A0H2UHM5	A0A0H2UHM5 [439-453]		0	1636.75	15.5		384.5						#DIV/0!	#DIV/0!	#DIV/0!	Not Found	Not Found	Not Found	High		Not Found	Peak Found	Not Found			4.28	31.88	Not Found	High	0.0001638	3.724e-06
	FALSE	High	[K].MDATANDVPSPYEVK.[G]	1xOxidation [M1]	1.26679e-05	0.0003985	1	2	6	A0A0H2UHM5	A0A0H2UHM5 [439-453]		0	1652.75	112	45.5	213.1	29.4			129.85	36.91	#DIV/0!	#DIV/0!	#DIV/0!	High	Peak Found	Not Found	High		Not Found	Peak Found	Peak Found			3.92	29.61	High	High	0.0001638	3.363e-07
	FALSE	High	[K].QAGPASVPLR.[T]		0.0210914	0.000721289	1	2	1	A0A0H2UHM5	A0A0H2UHM5 [136-145]		0	995.563	52.2	28.1	307.5	12.2	73.75	57.17	127.77	48.94	#DIV/0!	#DIV/0!	#DIV/0!	Peak Found	Peak Found	Peak Found	High		Peak Found	Peak Found	Peak Found			3.14	24.01	Peak Found	High	0.0002827	0.004867
	FALSE	High	[K].RLAPEYEAAATR.[L]		0.0310286	0.00156818	1	2	2	A0A0H2UHM5	A0A0H2UHM5 [67-78]		1	1347.7	60.9		339.1				94.5		#DIV/0!	#DIV/0!	#DIV/0!	Peak Found	Not Found	Not Found	High		Not Found	Peak Found	Not Found			4.43	22.37	Not Found	High	0.0005894	0.008051
	FALSE	High	[R].TADGIVSHLK.[K]		0.0302023	0.00156818	1	2	1	A0A0H2UHM5	A0A0H2UHM5 [125-134]		0	1040.57	40	39.4	299.3	21.3	113.86		132.01		#DIV/0!	#DIV/0!	#DIV/0!	Peak Found	Not Found	Not Found	High		Peak Found	Peak Found	Peak Found			2.69	23.26	Peak Found	High	0.0005894	0.00779
	FALSE	High	[R].TADGIVSHLKK.[Q]		0.012474	0.000721289	1	2	2	A0A0H2UHM5	A0A0H2UHM5 [125-135]		1	1168.67	37.8	9.2	324.9	28.1	110.6	121.31	128.45	25.35	#DIV/0!	#DIV/0!	#DIV/0!	Peak Found	Peak Found	Peak Found	High		Peak Found	Peak Found	Peak Found			2.9	20.15	Peak Found	High	0.0002827	0.002473
	FALSE	High	[K].YGVSGYPTLK.[I]		0.0464038	0.00156818	1	2	3	A0A0H2UHM5	A0A0H2UHM5 [100-109]		0	1084.57	32.1	13	329.9	25	113.83	124.9	130.52	16.16	#DIV/0!	#DIV/0!	#DIV/0!	Peak Found	Peak Found	Peak Found	High		Peak Found	Peak Found	Peak Found			2.24	30.89	Peak Found	High	0.0005894	0.01368
High	Master Protein	G3V8V3	Alpha-1,4 glucan phosphorylase OS=Rattus norvegicus OX=10116 GN=Pygm PE=1 SV=1	0	78.719	30	20	53	14	97.2	171.64	20	cellular homeostasis;metabolic process;response to stimulus	cytoplasm;endoplasmic reticulum	catalytic activity;nucleotide binding;protein binding	Pf00343	24701	ENSRNOG00000021090.5	Pygm	Glycogen breakdown (glycogenolysis)	Starch and sucrose metabolism; Metabolic pathways; Insulin resistance; Glucagon signaling pathway; Insulin signaling pathway	6	12.1929	0.213951	2.275	14.5	22.3	392.1	56.6	117.1	101.3	74.5	21.5	High	High	High	High	High	High	High	Peak Found
	Checked	Confidence	Annotated Sequence	Modifications	Qvality PEP	Qvality q-value	# Protein Groups	# Proteins	# PSMs	Master Protein Accessions	Positions in Master Proteins	Modifications in Master Proteins	# Missed Cleavages	Theo. MH+ [Da]	Abundances (Grouped): NButGT	Abundances (Grouped): remplissage	Abundances (Grouped): LPS	Abundances (Grouped): controle CARD445	Abundances (Grouped) CV [%]: NButGT	Abundances (Grouped) CV [%]: remplissage	Abundances (Grouped) CV [%]: LPS	Abundances (Grouped) CV [%]: controle CARD445	#DIV/0!	#DIV/0!	#DIV/0!	Found in Sample: [S46] F46: Sample, 6, LPS	Found in Sample: [S72] F72: Sample, 1, controle CARD445	Found in Sample: [S44] F44: Sample, 4, remplissage	Found in Sample: [S45] F45: Sample, 5, LPS	Quan Info	Found in Sample: [S41] F41: Sample, 1, NButGT	Found in Sample: [S42] F42: Sample, 2, NButGT	Found in Sample: [S43] F43: Sample, 3, remplissage			XCorr (by Search Engine): Sequest HT	Top Apex RT [min]	Found in Sample: [S82] F82: Sample, 2, controle CARD445	Confidence (by Search Engine): Sequest HT	Percolator q-Value (by Search Engine): Sequest HT	Percolator PEP (by Search Engine): Sequest HT
	FALSE	High	[K].ARPEFTLPVHFYGR.[V]		0.00151218	0.0003985	1	2	3	G3V8V3	G3V8V3 [193-206]		0	1689.89	135.6	53.9	210.5		5.45		118.79		#DIV/0!	#DIV/0!	#DIV/0!	Peak Found	Not Found	Not Found	High		High	Peak Found	Peak Found			3.51	38.22	Not Found	High	0.0001638	0.0001607
	FALSE	High	[K].DFNVGGYIQAVLDR.[N]		0.000502196	0.0003985	1	2	1	G3V8V3	G3V8V3 [257-270]		0	1566.79	147.9		252.1		19.89		111.92		#DIV/0!	#DIV/0!	#DIV/0!	Peak Found	Not Found	Not Found	High		Peak Found	Peak Found	Not Found			3.6	51.72	Not Found	High	0.0001638	3.875e-05
	FALSE	High	[R].DYYFALAHTVR.[D]		0.00910274	0.0003985	1	3	2	G3V8V3	G3V8V3 [51-61]		0	1355.67	127.2	44.7	209.9	18.3	11.44		123.47		#DIV/0!	#DIV/0!	#DIV/0!	Peak Found	Not Found	Not Found	High		Peak Found	High	Peak Found			2.35	37.57	Peak Found	High	0.0001638	0.001642
	FALSE	High	[R].GLAGVENVSDLKK.[N]		0.00188502	0.0003985	1	2	1	G3V8V3	G3V8V3 [18-30]		1	1329.74	134.9	58.5	206.6				130.21		#DIV/0!	#DIV/0!	#DIV/0!	Peak Found	Not Found	Not Found	High		Peak Found	Not Found	Peak Found			4.06	26.71	Not Found	High	0.0001638	0.0002131
	FALSE	High	[R].GYNAQEYYDR.[I]		0.0144983	0.000721289	1	2	1	G3V8V3	G3V8V3 [726-735]		0	1278.54	61.4	22.4	316.3		16.06	108.68			#DIV/0!	#DIV/0!	#DIV/0!	Not Found	Not Found	Peak Found	High		Peak Found	Peak Found	Peak Found			2.54	25.64	Not Found	High	0.0002827	0.003007
	FALSE	High	[R].HLHFTLVK.[D]		0.120593	0.0069247	2	5	1	G3V8V3; G3V6Y6	G3V8V3 [35-42]; G3V6Y6 [35-42]		0	994.583			400						#DIV/0!	#DIV/0!	#DIV/0!	Not Found	Not Found	Not Found	High	Shared	Not Found	Not Found	Not Found			2.74	27.08	Not Found	High	0.002658	0.04898
	FALSE	High	[R].IGEEYISDLDQLRK.[L]		0.00222377	0.0003985	1	2	1	G3V8V3	G3V8V3 [508-521]		1	1678.86									#DIV/0!	#DIV/0!	#DIV/0!	Not Found	Not Found	Not Found	High	No Quan Values	Not Found	Not Found	Not Found			4.25		Not Found	High	0.0001638	0.0002652
	FALSE	High	[R].LKQEYFVVAATLQDIIR.[R]		2.5409e-05	0.0003985	2	4	2	G3V8V3; G3V6Y6	G3V8V3 [294-310]; G3V6Y6 [294-310]		1	2007.13	56.5	37.5	306						#DIV/0!	#DIV/0!	#DIV/0!	Not Found	Not Found	Not Found	High	Shared	Not Found	High	Peak Found			4.73	49.85	Not Found	High	0.0001638	8.282e-07
	FALSE	High	[K].LLSYVDDEAFIR.[D]		0.00236593	0.0003985	1	1	3	G3V8V3	G3V8V3 [522-533]		0	1440.74	155.1	27.4	208.1	9.4	10.18	90.52	114.43		#DIV/0!	#DIV/0!	#DIV/0!	Peak Found	Not Found	Peak Found	High		High	Peak Found	Peak Found			3.46	43.68	High	High	0.0001638	0.0002865
	FALSE	High	[K].LITAIGDVVNHDPAVGDR.[LF]		0.000146277	0.0003985	1	2	8	G3V8V3	G3V8V3 [623-640]		0	1861.98	140.7	48.4	197.2	13.7	13.19		124.13	39.43	#DIV/0!	#DIV/0!	#DIV/0!	High	Peak Found	Not Found	High		High	High	High			4.53	36.32	Peak Found	High	0.0001638	7.908e-06
	FALSE	High	[R].IYYLSLEFYMGR.[T]	1xOxidation [M10]	0.146137	0.00930274	2	3	1	G3V8V3; G3V6Y6	G3V8V3 [83-94]; G3V6Y6 [83-94]		0	1570.76			400						#DIV/0!	#DIV/0!	#DIV/0!	Not Found	Not Found	Not Found	High	Shared	Not Found	Not Found	Not Found			2.59	48.78	Not Found	High	0.003796	0.06329
	FALSE	High	[R].MSLVEEGAVKR.[I]	1xOxidation [M1]	0.0900307	0.00335478	1	2	2	G3V8V3	G3V8V3 [429-439]		1	1234.65	53.8	32.7	289.3	24.3	28.8				#DIV/0!	#DIV/0!	#DIV/0!	Not Found	Not Found	Not Found	High		High	Peak Found	Peak Found			2.96	20.76	Peak Found	High	0.001246	0.03303
	FALSE	High	[R].NLAENISR.[V]		0.107661	0.00569409	2	5	2	G3V8V3; G3V6Y6	G3V8V3 [271-278]; G3V6Y6 [271-278]		0	916.485	136.8	54.6	159	49.6	33.51		113.63	44.96	#DIV/0!	#DIV/0!	#DIV/0!	Peak Found	Peak Found	Not Found	High	Shared	Peak Found	High	Peak Found			2.18	22.48	Peak Found	High	0.002206	0.04192
	FALSE	High	[R].QIIEQLSSGFFSPK.[Q]		4.53304e-05	0.0003985	1	2	4	G3V8V3	G3V8V3 [741-754]		0	1580.83	156	100.9	132.2	10.9	23.21	63.36	28.12	61.43	#DIV/0!	#DIV/0!	#DIV/0!	Peak Found	High	Peak Found	High		High	High	Peak Found			4.06	47.74	Peak Found	High	0.0001638	1.747e-06
	FALSE	High	[R].VAAAFPGDVDR.[L]		0.00313742	0.0003985	1	2	4	G3V8V3	G3V8V3 [415-425]		0	1117.56	45.8	33.2	286.6	34.5	82.66	87.05		42.71	#DIV/0!	#DIV/0!	#DIV/0!	Not Found	High	Peak Found	High		Peak Found	Peak Found	Peak Found			3.11	28.63	High	High	0.0001638	0.0004133
	FALSE	High	[K].VFADYEEYIK.[C]		0.0129079	0.000721289	1	2	1	G3V8V3	G3V8V3 [774-783]		0	1276.61	133.8	47.6	185.9	32.7	25.22		126.93		#DIV/0!	#DIV/0!	#DIV/0!	Peak Found	Not Found	Not Found	High		Peak Found	Peak Found	Peak Found			2.8	39.97	Peak Found	High	0.0002827	0.002582
	FALSE	High	[K].VHINPNSLFDVQVK.[R]		0.0221187	0.0010879	1	2	1	G3V8V3	G3V8V3 [556-569]		0	1609.87	54.9	22.4	322.7						#DIV/0!	#DIV/0!	#DIV/0!	Not Found	Not Found	Peak Found	High		Peak Found	Not Found	Not Found			4.19	38.88	Not Found	High	0.0004225	0.005195
	FALSE	High	[KR].VIFLENYR.[V]		0.0255048	0.00138506	2	5	5	G3V8V3; G3V6Y6	G3V8V3 [643-650]; G3V6Y6 [643-650]		0	1053.57	123.7	25.4	210.8	40.1	14.71	80.9	109.12	51.96	#DIV/0!	#DIV/0!	#DIV/0!	High	High	Peak Found	High	Shared	Peak Found	High	Peak Found			2.23	37.62	High	High	0.0005287	0.006247
	FALSE	High	[K].VIPAADLSEQISTAGTEASGTGNMK.[F]	1xOxidation [M24]	1.7155e-05	0.0003985	1	2	2	G3V8V3	G3V8V3 [657-681]		0	2464.19	120.2	11	268.9		11.2		123.59		#DIV/0!	#DIV/0!	#DIV/0!	Peak Found	Not Found	Peak Found	High		Peak Found	Peak Found	Not Found			3.55	37.91	Not Found	High	0.0001638	4.97e-07
	FALSE	High	[R].VLYPNDNFFEGK.[E]		0.00265968	0.0003985	2	4	8	G3V8V3; G3V6Y6	G3V8V3 [279-290]; G3V6Y6 [279-290]		0	1442.7	133.2	29.5	196.7	40.6	16.26	84.12	111.06	42.39	#DIV/0!	#DIV/0!	#DIV/0!	High	High	Peak Found	High	Shared	High	High	High			2.8	40.32	High	High	0.0001638	0.0003347
High	Master Protein	P11442	Clathrin heavy chain 1 OS=Rattus norvegicus OX=10116 GN=Cltc PE=1 SV=3	0	77.406	21	22	32	22	191.5	115.95	22	cell differentiation;cell organization and biogenesis;metabolic process;regulation of biological process;transport	cytoplasm;cytoskeleton;cytosol;endosome;membrane;mitochondrion;vacuole	protein binding;RNA binding;structural molecule activity	Pf00637, Pf01394, Pf04053, Pf09268, Pf13838	54241		Cltc		Endocrine and other factor-regulated calcium reabsorption; Synaptic vesicle cycle; Bacterial invasion of epithelial cells; Lysosome; Endocytosis; Huntington's disease	0	50.5752	0.104287	2.64262	5.3	6	452.6	118.9	50.6	106.9	41.5	18.1	Peak Found	Peak Found	High	High	High	High	Peak Found	Peak Found
	Checked	Confidence	Annotated Sequence	Modifications	Qvality PEP	Qvality q-value	# Protein Groups	# Proteins	# PSMs	Master Protein Accessions	Positions in Master Proteins	Modifications in Master Proteins	# Missed Cleavages	Theo. MH+ [Da]	Abundances (Grouped): NButGT	Abundances (Grouped): remplissage	Abundances (Grouped): LPS	Abundances (Grouped): controle CARD445	Abundances (Grouped) CV [%]: NButGT	Abundances (Grouped) CV [%]: remplissage	Abundances (Grouped) CV [%]: LPS	Abundances (Grouped) CV [%]: controle CARD445	#DIV/0!	#DIV/0!	#DIV/0!	Found in Sample: [S46] F46: Sample, 6, LPS	Found in Sample: [S72] F72: Sample, 1, controle CARD445	Found in Sample: [S44] F44: Sample, 4, remplissage	Found in Sample: [S45] F45: Sample, 5, LPS	Quan Info	Found in Sample: [S41] F41: Sample, 1, NButGT	Found in Sample: [S42] F42: Sample, 2, NButGT	Found in Sample: [S43] F43: Sample, 3, remplissage			XCorr (by Search Engine): Sequest HT	Top Apex RT [min]	Found in Sample: [S82] F82: Sample, 2, controle CARD445	Confidence (by Search Engine): Sequest HT	Percolator q-Value (by Search Engine): Sequest HT	Percolator PEP (by Search Engine): Sequest HT
	FALSE	High	[K].AFMTADLPNELIELLEK.[I]		0.0191755	0.000721289	1	2	1	P11442	P11442 [994-1010]		0	1947.01	101.8		298.2						#DIV/0!	#DIV/0!	#DIV/0!	Not Found	Not Found	Not Found	High		Not Found	Peak Found	Not Found			3.26	52.59	Not Found	High	0.0002827	0.0043
	FALSE	High	[R].ALEHFTDLYDIK.[R]		0.00968206	0.0003985	1	2	3	P11442	P11442 [626-637]		0	1464.74	58.4	76.4	255.8	9.4	89.96		110.14	5.01	#DIV/0!	#DIV/0!	#DIV/0!	Peak Found	Peak Found	Not Found	High		Peak Found	High	Peak Found			3.4	38.42	Peak Found	High	0.0001638	0.001779
	FALSE	High	[R].FQSVPAQPGQTSPLLQYFGILLDQGQLNK.[Y]		0.000576399	0.0003985	1	2	1	P11442	P11442 [401-429]		0	3187.68									#DIV/0!	#DIV/0!	#DIV/0!	Not Found	Not Found	Not Found	High	No Quan Values	Not Found	Not Found	Not Found			3.63		Not Found	High	0.0001638	4.642e-05
	FALSE	High	[R].GQFSTDELVAEVEK.[R]		0.00108644	0.0003985	1	2	1	P11442	P11442 [838-851]		0	1551.75	51.4		320	28.6					#DIV/0!	#DIV/0!	#DIV/0!	Not Found	Not Found	Not Found	High		Not Found	Peak Found	Not Found			4.02	41.62	Peak Found	High	0.0001638	0.0001052
	FALSE	High	[R].KFNALFAQGNYSEAAK.[V]		0.00209015	0.0003985	1	2	2	P11442	P11442 [367-382]		1	1758.88	128.6		271.4		70.33		121.73		#DIV/0!	#DIV/0!	#DIV/0!	Peak Found	Not Found	Not Found	High		Peak Found	Peak Found	Not Found			3.83	32.23	Not Found	High	0.0001638	0.0002452
	FALSE	High	[R].LAELEEFINGPNNAHIQQVGDR.[C]		2.50612e-05	0.0003985	1	2	1	P11442	P11442 [1183-1204]		0	2464.22									#DIV/0!	#DIV/0!	#DIV/0!	Not Found	Not Found	Not Found	High	No Quan Values	Not Found	Not Found	Not Found			5.54		Not Found	High	0.0001638	8.12e-07
	FALSE	High	[R].LASTLVHLGEYQAAVDGAR.[K]		0.000144275	0.0003985	1	2	4	P11442	P11442 [1227-1245]		0	1971.03	108.5		279.5	12	84.98		107.18		#DIV/0!	#DIV/0!	#DIV/0!	High	Not Found	Not Found	High		High	High	Not Found			4.88	37.76	Peak Found	High	0.0001638	7.77e-06
	FALSE	High	[K].LHIIEVGTPPTGNQPFPK.[K]		0.124425	0.00716205	1	2	1	P11442	P11442 [228-245]		0	1945.05	140		260				94.17		#DIV/0!	#DIV/0!	#DIV/0!	Peak Found	Not Found	Not Found	High		Not Found	Peak Found	Not Found			3	36.71	Not Found	High	0.002847	0.05088
	FALSE	High	[K].LLYNNVSNFGR.[L]		0.00521953	0.0003985	1	2	1	P11442	P11442 [1216-1226]		0	1296.67	72.3	12.7	274.3	40.6	96.15		107.02	18.33	#DIV/0!	#DIV/0!	#DIV/0!	Peak Found	Peak Found	Peak Found	High		Peak Found	Peak Found	Not Found			3.63	34.59	Peak Found	High	0.0001638	0.0007986
	FALSE	High	[R].ISGETIFVTAPHEATAGIIGVNR.[K]		0.000122282	0.0003985	1	2	2	P11442	P11442 [298-320]		0	2353.25	65.7		334.3		112.92		92.38		#DIV/0!	#DIV/0!	#DIV/0!	Peak Found	Not Found	Not Found	High		Peak Found	High	Not Found			4.29	42.35	Not Found	High	0.0001638	6.253e-06
	FALSE	High	[K].IVLDNSVFSEHR.[N]		0.00187209	0.0003985	1	2	2	P11442	P11442 [1011-1022]		0	1415.73	68.2	17.7	294.5	19.6	104.31		112.91		#DIV/0!	#DIV/0!	#DIV/0!	Peak Found	Not Found	Peak Found	High		Peak Found	Peak Found	Not Found			3.7	33	Peak Found	High	0.0001638	0.0002126
	FALSE	High	[K].IYIDSNNNPER.[F]		0.0406002	0.00156818	1	2	1	P11442	P11442 [882-892]		0	1334.63	156.7		243.3		4.95		105		#DIV/0!	#DIV/0!	#DIV/0!	Peak Found	Not Found	Not Found	High		Peak Found	Peak Found	Not Found			2.29	23.91	Not Found	High	0.0005894	0.01153
	FALSE	High	[R].NNLAGAEELFAR.[K]		0.0156292	0.000721289	1	2	3	P11442	P11442 [355-366]		0	1304.66	133.5	25.8	217.4	23.3			97.25		#DIV/0!	#DIV/0!	#DIV/0!	High	Peak Found	Not Found	High		Not Found	High	Peak Found			3.57	39.08	Not Found	High	0.0002827	0.003295
	FALSE	High	[K].QLPLVKPYLR.[S]		0.0871775	0.00309997	1	2	1	P11442	P11442 [1444-1453]		0	1226.76		78.8	321.2				120.81		#DIV/0!	#DIV/0!	#DIV/0!	Peak Found	Not Found	Not Found	High		Not Found	Not Found	Peak Found			2.55	32.92	Not Found	High	0.001152	0.03161
	FALSE	High	[R].RPLIDQVVQTALSETQDPEEVSVTVK.[A]		2.81761e-05	0.0003985	1	2	1	P11442	P11442 [968-993]		0	2881.52	31.4		368.6						#DIV/0!	#DIV/0!	#DIV/0!	Not Found	Not Found	Not Found	High		Not Found	Peak Found	Not Found			6.28	49.31	Not Found	High	0.0001638	9.406e-07
	FALSE	High	[K].SVDPTLALSVYLR.[A]		0.0917839	0.00335478	1	2	1	P11442	P11442 [469-481]		0	1433.8	129	121.8	144.2	5.1	29.33	41.3	73.78		#DIV/0!	#DIV/0!	#DIV/0!	Peak Found	Peak Found	Peak Found	High		Peak Found	Peak Found	Peak Found			2.77	49.05	Not Found	High	0.001246	0.03385
	FALSE	High	[K].SVNESLNNLFITEEDYQALR.[T]		0.000358291	0.0003985	1	2	1	P11442	P11442 [1462-1481]		0	2355.15			400						#DIV/0!	#DIV/0!	#DIV/0!	Not Found	Not Found	Not Found	High		Not Found	Not Found	Not Found			3.73	49.08	Not Found	High	0.0001638	2.514e-05
	FALSE	High	[K].TLQIFNIEMK.[S]		0.0953851	0.00389392	1	2	1	P11442	P11442 [87-96]		0	1236.67	82		318						#DIV/0!	#DIV/0!	#DIV/0!	Not Found	Not Found	Not Found	High		Not Found	Peak Found	Not Found			2.59	45.97	Not Found	High	0.001446	0.03568
	FALSE	High	[K].VANVELYYK.[A]		0.0509338	0.00182955	1	2	1	P11442	P11442 [1398-1406]		0	1098.58	59	23.4	308.5	9.2	5.01	99.19	43.93	0.68	#DIV/0!	#DIV/0!	#DIV/0!	Peak Found	Peak Found	Peak Found	High		Peak Found	Peak Found	Peak Found			2.71	30.69	Peak Found	High	0.0006849	0.01553
	FALSE	High	[K].VGEQAQVVIIDMNDPSNPIR.[R]		0.0357415	0.00156818	1	2	1	P11442	P11442 [44-63]		0	2195.11									#DIV/0!	#DIV/0!	#DIV/0!	Not Found	Not Found	Not Found	High	No Quan Values	Not Found	Not Found	Not Found			3.33		Not Found	High	0.0005894	0.009741
	FALSE	High	[K].VSQPIEGHAASFAQFK.[M]		0.00461196	0.0003985	1	2	1	P11442	P11442 [190-205]		0	1716.87	149.2	18.5	232.4				97.07		#DIV/0!	#DIV/0!	#DIV/0!	Peak Found	Not Found	Not Found	High		Not Found	Peak Found	Peak Found			3.89	30.8	Not Found	High	0.0001638	0.0006827
	FALSE	High	[R].VVGAMQLYSVDR.[K]	1xOxidation [M5]	0.0255048	0.00138506	1	2	1	P11442	P11442 [177-188]		0	1353.68			400						#DIV/0!	#DIV/0!	#DIV/0!	Not Found	Not Found	Not Found	High		Not Found	Not Found	Not Found			3.01	30.56	Not Found	High	0.0005287	0.006265
High	Master Protein	Q5XI78	2-oxoglutarate dehydrogenase, mitochondrial OS=Rattus norvegicus OX=10116 GN=Ogdh PE=1 SV=1	0	77.306	23	20	37	20	116.2	119.18	20	cellular component movement;metabolic process	cytosol;membrane;mitochondrion;organelle lumen	catalytic activity;metal ion binding;protein binding	Pf00676, Pf02779	360975; 103693780	ENSRNOG00000005130.7	Ogdh; LOC103693780	Glyoxylate metabolism and glycine degradation; Citric acid cycle (TCA cycle); Lysine catabolism	Lysine degradation; Citrate cycle (TCA cycle); Tryptophan metabolism; Metabolic pathways; Carbon metabolism	0	35.3795	0.0538056	5.20253	5.9	10.7	552.3	35	88	76.4	27.4	4.2	High	High	High	High	High	High	High	Peak Found
	Checked	Confidence	Annotated Sequence	Modifications	Qvality PEP	Qvality q-value	# Protein Groups	# Proteins	# PSMs	Master Protein Accessions	Positions in Master Proteins	Modifications in Master Proteins	# Missed Cleavages	Theo. MH+ [Da]	Abundances (Grouped): NButGT	Abundances (Grouped): remplissage	Abundances (Grouped): LPS	Abundances (Grouped): controle CARD445	Abundances (Grouped) CV [%]: NButGT	Abundances (Grouped) CV [%]: remplissage	Abundances (Grouped) CV [%]: LPS	Abundances (Grouped) CV [%]: controle CARD445	#DIV/0!	#DIV/0!	#DIV/0!	Found in Sample: [S46] F46: Sample, 6, LPS	Found in Sample: [S72] F72: Sample, 1, controle CARD445	Found in Sample: [S44] F44: Sample, 4, remplissage	Found in Sample: [S45] F45: Sample, 5, LPS	Quan Info	Found in Sample: [S41] F41: Sample, 1, NButGT	Found in Sample: [S42] F42: Sample, 2, NButGT	Found in Sample: [S43] F43: Sample, 3, remplissage			XCorr (by Search Engine): Sequest HT	Top Apex RT [min]	Found in Sample: [S82] F82: Sample, 2, controle CARD445	Confidence (by Search Engine): Sequest HT	Percolator q-Value (by Search Engine): Sequest HT	Percolator PEP (by Search Engine): Sequest HT
	FALSE	High	[R].DMAEEVAITR.[I]	1xOxidation [M2]	0.0547883	0.00182955	1	1	1	Q5XI78	Q5XI78 [920-929]		0	1150.54	72.3	9.2	318.5		55.02		136.49		#DIV/0!	#DIV/0!	#DIV/0!	Peak Found	Not Found	Peak Found	High		Peak Found	Peak Found	Not Found			2.72	25.34	Not Found	High	0.0006849	0.0171
	FALSE	High	[R].FLDTAFDLDAFK.[K]		0.00687045	0.0003985	1	1	1	Q5XI78	Q5XI78 [1009-1020]		0	1402.69	52.3		337.8	9.9	32.77				#DIV/0!	#DIV/0!	#DIV/0!	Not Found	Not Found	Not Found	High		Peak Found	Peak Found	Not Found			2.79	49.78	Peak Found	High	0.0001638	0.001141
	FALSE	High	[R].FLDTAFDLDAFKK.[F]		0.00175958	0.0003985	1	1	2	Q5XI78	Q5XI78 [1009-1021]		1	1530.78	107.3	34	238.1	20.6	2.57	73.58	118.98	5.91	#DIV/0!	#DIV/0!	#DIV/0!	High	Peak Found	Peak Found	High		Peak Found	Peak Found	Peak Found			3.49	45.28	Peak Found	High	0.0001638	0.000195
	FALSE	High	[R].KPLIVFTPK.[S]		0.0395269	0.00156818	1	2	2	Q5XI78	Q5XI78 [852-860]		0	1042.67	115	62.4	199.5	23	13.22		118.99	44.19	#DIV/0!	#DIV/0!	#DIV/0!	Peak Found	Peak Found	Not Found	High		High	Peak Found	Peak Found			2.27	28.93	Peak Found	High	0.0005894	0.0111
	FALSE	High	[K].KTHLTELQR.[F]		0.0717515	0.00258546	1	1	1	Q5XI78	Q5XI78 [1000-1008]		1	1125.64	227.1		102.4	70.4	116.34		93.97		#DIV/0!	#DIV/0!	#DIV/0!	Peak Found	Not Found	Not Found	Peak Found		High	Peak Found	Not Found			2.06	16.93	Peak Found	High	0.0009633	0.02434
	FALSE	High	[R].IEQLSPFPFDLLLK.[E]		0.0770842	0.00258546	1	1	1	Q5XI78	Q5XI78 [930-943]		0	1659.94	74.9		325.1		1.41				#DIV/0!	#DIV/0!	#DIV/0!	Not Found	Not Found	Not Found	High		Peak Found	Peak Found	Not Found			2.98	52.22	Not Found	High	0.0009633	0.02672
	FALSE	High	[K].LGFYGLHESDLDK.[V]		0.00788153	0.0003985	1	1	2	Q5XI78	Q5XI78 [172-184]		0	1493.73	163.5	17.4	219.1		13.08	99.4	123.38		#DIV/0!	#DIV/0!	#DIV/0!	Peak Found	Not Found	Peak Found	High		Peak Found	Peak Found	Peak Found			4.43	35.28	Not Found	High	0.0001638	0.001364
	FALSE	High	[R].LNVLANVIR.[K]		0.0597037	0.00209837	1	2	2	Q5XI78	Q5XI78 [315-323]		0	1011.63	143.7	20	236.3		18.04	107.42	119.38		#DIV/0!	#DIV/0!	#DIV/0!	High	Not Found	Peak Found	High		Peak Found	Peak Found	Peak Found			2.46	39.22	Not Found	High	0.0007842	0.01916
	FALSE	High	[K].LVEDHLAVQSLIR.[A]		0.000127444	0.0003985	1	2	2	Q5XI78	Q5XI78 [123-135]		0	1492.85	150.1	33.1	216.7		9.88		126.07		#DIV/0!	#DIV/0!	#DIV/0!	Peak Found	Not Found	Not Found	High		High	Peak Found	Peak Found			3.89	36.47	Not Found	High	0.0001638	6.596e-06
	FALSE	High	[R].NITLSLVANPSHLEAADPVVMGK.[T]	1xOxidation [M21]	0.000259166	0.0003985	1	1	1	Q5XI78	Q5XI78 [365-387]		0	2392.25	161.5		238.5		4.8		121.03		#DIV/0!	#DIV/0!	#DIV/0!	Peak Found	Not Found	Not Found	High		Peak Found	Peak Found	Not Found			4.67	42.09	Not Found	High	0.0001638	1.652e-05
	FALSE	High	[K].NQGYYDYVKPR.[L]		0.0299991	0.00156818	1	1	1	Q5XI78	Q5XI78 [962-972]		0	1402.67	149.7	92	158.3		26.67		94.15		#DIV/0!	#DIV/0!	#DIV/0!	Peak Found	Not Found	Not Found	High		Peak Found	Peak Found	Peak Found			2.84	25.88	Not Found	High	0.0005894	0.007714
	FALSE	High	[R].NTNAGAPPGTAYQSPLSLSR.[S]		1.18344e-06	0.0003985	1	1	4	Q5XI78	Q5XI78 [82-101]		0	2002	89.9	17.9	193.3	98.9	28.83		124.88	7.63	#DIV/0!	#DIV/0!	#DIV/0!	Peak Found	High	Peak Found	High		Peak Found	High	Not Found			4	34.35	High	High	0.0001638	1.575e-08
	FALSE	High	[R].SSLATMAHAQSLVEAQPNVDK.[L]	1xOxidation [M6]	0.00081909	0.0003985	1	1	2	Q5XI78	Q5XI78 [102-122]		0	2213.09			400						#DIV/0!	#DIV/0!	#DIV/0!	Not Found	Not Found	Not Found	High		Not Found	Not Found	Not Found			4.51	28.24	Not Found	High	0.0001638	7.327e-05
	FALSE	High	[R].SSLATMAHAQSLVEAQPNVDKLVEDHLAVQSLIR.[A]	1xOxidation [M6]	0.00102818	0.0003985	1	1	1	Q5XI78	Q5XI78 [102-135]		1	3686.92	210.5	99.5	90		31.34	91.38	91.6		#DIV/0!	#DIV/0!	#DIV/0!	Peak Found	Not Found	Peak Found	High		Peak Found	Peak Found	Peak Found			4.61	44.95	Not Found	High	0.0001638	9.799e-05
	FALSE	High	[K].THLTELQR.[F]		0.0941705	0.00362255	1	1	1	Q5XI78	Q5XI78 [1001-1008]		0	997.543	121.2	46	199.2	33.6	11.16		120.62	76.78	#DIV/0!	#DIV/0!	#DIV/0!	Peak Found	Peak Found	Not Found	High		Peak Found	Peak Found	Peak Found			2.03	19.04	Peak Found	High	0.001346	0.03494
	FALSE	High	[R].TSFDEMLPGTHFQR.[V]	1xOxidation [M6]	0.00442553	0.0003985	1	1	2	Q5XI78	Q5XI78 [870-883]		0	1681.76	111.7	24.4	224.7	39.3	22.8		119.82	39.86	#DIV/0!	#DIV/0!	#DIV/0!	Peak Found	Peak Found	Not Found	High		Peak Found	Peak Found	Peak Found			2.33	32.05	High	High	0.0001638	0.0006427
	FALSE	High	[K].VFHLPTTTFIGGQEPALPLR.[E]		4.08786e-05	0.0003985	1	1	1	Q5XI78	Q5XI78 [185-204]		0	2194.2	140.8	43.5	215.7		17.59		123.91		#DIV/0!	#DIV/0!	#DIV/0!	Peak Found	Not Found	Not Found	High		Peak Found	Peak Found	Peak Found			4.96	47.68	Not Found	High	0.0001638	1.52e-06
	FALSE	High	[R].VIPEDGPAAQNPDK.[V]		0.000502196	0.0003985	1	1	6	Q5XI78	Q5XI78 [884-897]		0	1450.72	109.2	30.1	221.8	38.9	5.62	106.7	116.45		#DIV/0!	#DIV/0!	#DIV/0!	High	Not Found	Peak Found	High		High	High	High			3.32	22.39	Peak Found	High	0.0001638	3.872e-05
	FALSE	High	[K].YAELLVSQGVVNQPEYEEEISK.[Y]		0.010298	0.0003985	1	1	2	Q5XI78	Q5XI78 [540-561]		0	2524.25			400						#DIV/0!	#DIV/0!	#DIV/0!	Not Found	Not Found	Not Found	High		Not Found	High	Not Found			2.77	43.42	Not Found	High	0.0001638	0.00193
	FALSE	High	[K].YAELLVSQGVVNQPEYEEEISKYDK.[I]		0.000332136	0.0003985	1	1	2	Q5XI78	Q5XI78 [540-564]		1	2930.43	171.5		228.5		7.99		109.37		#DIV/0!	#DIV/0!	#DIV/0!	Peak Found	Not Found	Not Found	High		High	Peak Found	Not Found			4.05	43.75	Not Found	High	0.0001638	2.284e-05
High	Master Protein	A0A0G2QC06	Serotransferrin OS=Rattus norvegicus OX=10116 GN=Tf PE=1 SV=1	0	74.907	16	16	106	16	107.3	334.48	16	regulation of biological process;response to stimulus;transport	cell surface;endosome;extracellular;membrane	metal ion binding;nucleotide binding;protein binding	Pf00009, Pf00025, Pf00405, Pf01926, Pf09439, Pf12974		ENSRNOG00000030625.6				0	0.940336	1.30652	2.89193	47.2	71.8	18.9	93	168.7	254.1	131.4	14.8	High	High	High	High	High	High	High	High
	Checked	Confidence	Annotated Sequence	Modifications	Qvality PEP	Qvality q-value	# Protein Groups	# Proteins	# PSMs	Master Protein Accessions	Positions in Master Proteins	Modifications in Master Proteins	# Missed Cleavages	Theo. MH+ [Da]	Abundances (Grouped): NButGT	Abundances (Grouped): remplissage	Abundances (Grouped): LPS	Abundances (Grouped): controle CARD445	Abundances (Grouped) CV [%]: NButGT	Abundances (Grouped) CV [%]: remplissage	Abundances (Grouped) CV [%]: LPS	Abundances (Grouped) CV [%]: controle CARD445	#DIV/0!	#DIV/0!	#DIV/0!	Found in Sample: [S46] F46: Sample, 6, LPS	Found in Sample: [S72] F72: Sample, 1, controle CARD445	Found in Sample: [S44] F44: Sample, 4, remplissage	Found in Sample: [S45] F45: Sample, 5, LPS	Quan Info	Found in Sample: [S41] F41: Sample, 1, NButGT	Found in Sample: [S42] F42: Sample, 2, NButGT	Found in Sample: [S43] F43: Sample, 3, remplissage			XCorr (by Search Engine): Sequest HT	Top Apex RT [min]	Found in Sample: [S82] F82: Sample, 2, controle CARD445	Confidence (by Search Engine): Sequest HT	Percolator q-Value (by Search Engine): Sequest HT	Percolator PEP (by Search Engine): Sequest HT
	FALSE	High	[K].ASDSSINWNNLK.[G]		0.000626083	0.0003985	1	2	4	A0A0G2QC06	A0A0G2QC06 [441-452]		0	1348.65	187.8	25.4	54.4	132.5	78.43	119.43		10.01	#DIV/0!	#DIV/0!	#DIV/0!	Peak Found	High	Peak Found	Not Found		High	High	Peak Found			3.39	33.56	High	High	0.0001638	5.146e-05
	FALSE	High	[K].DFQLFGSPLGK.[D]		0.00474057	0.0003985	1	2	6	A0A0G2QC06	A0A0G2QC06 [286-296]		0	1208.63	266.8	63.2	37.8	32.2	8.02	99.95	110.31	58.42	#DIV/0!	#DIV/0!	#DIV/0!	High	High	Peak Found	Peak Found		High	High	High			2.94	48.3	High	High	0.0001638	0.0007064
	FALSE	High	[R].DGGGDVAFVK.[H]		0.00407494	0.0003985	1	2	8	A0A0G2QC06	A0A0G2QC06 [202-211]		0	964.473	208.7	63.3	52.4	75.6	26.11	87.16	64.9	20.48	#DIV/0!	#DIV/0!	#DIV/0!	High	High	High	Peak Found		High	High	High			3.15	27.21	High	High	0.0001638	0.0005782
	FALSE	High	[K].DSAFGLLR.[V]		0.0817211	0.00283519	1	2	10	A0A0G2QC06	A0A0G2QC06 [302-309]		0	878.473	228.3	55.9	55.2	60.6	27.65	108.23	86.5	30.56	#DIV/0!	#DIV/0!	#DIV/0!	High	High	High	High		High	High	High			1.64	39.14	High	High	0.001056	0.02889
	FALSE	High	[K].GTDFQLNQLQGK.[K]		0.00104965	0.0003985	1	2	10	A0A0G2QC06	A0A0G2QC06 [123-134]		0	1348.69	195.4	55.3	99.2	50.1	29.31	105.69		13.04	#DIV/0!	#DIV/0!	#DIV/0!	High	High	High	Not Found		High	High	High			3.82	33.01	High	High	0.0001638	0.0001008
	FALSE	High	[K].GTDFQLNQLQGKK.[S]		0.0680932	0.00258546	1	2	1	A0A0G2QC06	A0A0G2QC06 [123-135]		1	1476.78	237.3	36.2	37.4	89.1	15.35	128.5	112.51	21.75	#DIV/0!	#DIV/0!	#DIV/0!	Peak Found	Peak Found	Peak Found	Peak Found		Peak Found	Peak Found	Peak Found			2.74	28.18	High	High	0.0009633	0.0227
	FALSE	High	[K].GYYAVAVVK.[A]		0.0144983	0.000721289	1	2	5	A0A0G2QC06	A0A0G2QC06 [432-440]		0	969.54	235.6	33.4	90.8	40.3	26.27	127.13		37.66	#DIV/0!	#DIV/0!	#DIV/0!	High	High	Peak Found	Not Found		High	Peak Found	High			1.82	29.31	High	High	0.0002827	0.003
	FALSE	High	[K].HTTIFEVLPQK.[A]		0.000262763	0.0003985	1	2	9	A0A0G2QC06	A0A0G2QC06 [212-222]		0	1312.73	271.8	38.4	43.6	46.2	26.4	123.49	104.74	18.92	#DIV/0!	#DIV/0!	#DIV/0!	High	High	Peak Found	Peak Found		High	High	High			3.83	33.65	High	High	0.0001638	1.69e-05
	FALSE	High	[K].KGTDFQLNQLQGK.[K]		5.89511e-06	0.0003985	1	2	11	A0A0G2QC06	A0A0G2QC06 [122-134]		1	1476.78	252.4	29.3	36	82.3	9.59	131.77	110.6	22.66	#DIV/0!	#DIV/0!	#DIV/0!	High	High	Peak Found	Peak Found		High	High	High			5.07	28.18	High	High	0.0001638	1.255e-07
	FALSE	High	[K].LPEGTTYEEYLGAEYLQAVGNIR.[K]		2.1554e-06	0.0003985	1	2	9	A0A0G2QC06	A0A0G2QC06 [646-668]		0	2586.27	265.8	89	45.2		14.68	85.89	113.82		#DIV/0!	#DIV/0!	#DIV/0!	High	Not Found	High	Peak Found		High	High	High			5.49	50.57	Not Found	High	0.0001638	3.425e-08
	FALSE	High	[R].IPSHAVVAR.[N]		0.0166189	0.000721289	1	2	5	A0A0G2QC06	A0A0G2QC06 [251-259]		0	949.558	180.2	23.6	46.8	149.5	45.22	126.21	93.6	93.06	#DIV/0!	#DIV/0!	#DIV/0!	Peak Found	High	Peak Found	Peak Found		High	High	High			2.06	16.98	High	High	0.0002827	0.003565
	FALSE	High	[R].LYLGHSYVTAIR.[N]		0.00137317	0.0003985	1	2	8	A0A0G2QC06	A0A0G2QC06 [318-329]		0	1392.76	281.2	21.5	45.4	51.9	32.64	134.38	104.99	3.43	#DIV/0!	#DIV/0!	#DIV/0!	High	High	Peak Found	High		High	High	High			2.89	32.28	High	High	0.0001638	0.0001421
	FALSE	High	[R].SAAPSTLDSSSTAPAQLGK.[K]		0.0175506	0.000721289	1	2	1	A0A0G2QC06	A0A0G2QC06 [917-935]		0	1788.9									#DIV/0!	#DIV/0!	#DIV/0!	Not Found	Not Found	Not Found	High	No Quan Values	Not Found	Not Found	Not Found			3.22		Not Found	High	0.0002827	0.003841
	FALSE	High	[K].SKDFQLFGSPLGK.[D]		0.000353387	0.0003985	1	2	11	A0A0G2QC06	A0A0G2QC06 [284-296]		1	1423.76	226.9	57.3	74.2	41.6	49.01	115.35	42.41	23.52	#DIV/0!	#DIV/0!	#DIV/0!	High	High	Peak Found	Peak Found		Peak Found	High	High			4.21	37.87	High	High	0.0001638	2.469e-05
	FALSE	High	[K].TVLPADGPR.[L]		0.0941705	0.00362255	1	2	2	A0A0G2QC06	A0A0G2QC06 [47-55]		0	925.51	221.3	48.9	38.7	91.2	28.42	112.86	106.24	31.58	#DIV/0!	#DIV/0!	#DIV/0!	Peak Found	High	Peak Found	Peak Found		Peak Found	Peak Found	Peak Found			2.28	22.86	High	High	0.001346	0.03518
	FALSE	High	[R].VSTVLTAQK.[D]		0.0186603	0.000721289	1	2	6	A0A0G2QC06	A0A0G2QC06 [602-610]		0	946.557	99.4	71.3	20.5	208.8	36.23		117.87	61.21	#DIV/0!	#DIV/0!	#DIV/0!	High	High	Not Found	Peak Found		High	High	Peak Found			2.64	21.36	High	High	0.0002827	0.004143
High	Master Protein	Q63041	Alpha-1-macroglobulin OS=Rattus norvegicus OX=10116 GN=A1m PE=1 SV=1	0	72.045	17	18	43	18	167	151.02	18	regulation of biological process	extracellular	enzyme regulator activity;protein binding	Pf00207, Pf01835, Pf07677, Pf07678, Pf07703, Pf10569, Pf11974, Pf13249	252922	ENSRNOG00000006709.6	Pzp			0	5.62873	0.286471	1.61261	33	40.8	336.7	78.7	107.6	84.3	97.6	21.4	High	High	High	High	High	High	Peak Found	Peak Found
	Checked	Confidence	Annotated Sequence	Modifications	Qvality PEP	Qvality q-value	# Protein Groups	# Proteins	# PSMs	Master Protein Accessions	Positions in Master Proteins	Modifications in Master Proteins	# Missed Cleavages	Theo. MH+ [Da]	Abundances (Grouped): NButGT	Abundances (Grouped): remplissage	Abundances (Grouped): LPS	Abundances (Grouped): controle CARD445	Abundances (Grouped) CV [%]: NButGT	Abundances (Grouped) CV [%]: remplissage	Abundances (Grouped) CV [%]: LPS	Abundances (Grouped) CV [%]: controle CARD445	#DIV/0!	#DIV/0!	#DIV/0!	Found in Sample: [S46] F46: Sample, 6, LPS	Found in Sample: [S72] F72: Sample, 1, controle CARD445	Found in Sample: [S44] F44: Sample, 4, remplissage	Found in Sample: [S45] F45: Sample, 5, LPS	Quan Info	Found in Sample: [S41] F41: Sample, 1, NButGT	Found in Sample: [S42] F42: Sample, 2, NButGT	Found in Sample: [S43] F43: Sample, 3, remplissage			XCorr (by Search Engine): Sequest HT	Top Apex RT [min]	Found in Sample: [S82] F82: Sample, 2, controle CARD445	Confidence (by Search Engine): Sequest HT	Percolator q-Value (by Search Engine): Sequest HT	Percolator PEP (by Search Engine): Sequest HT
	FALSE	High	[K].AEDITHNGIVYTPK.[Q]		0.0395269	0.00156818	1	1	1	Q63041	Q63041 [645-658]		0	1557.79									#DIV/0!	#DIV/0!	#DIV/0!	Not Found	Not Found	Not Found	High	No Quan Values	Not Found	Not Found	Not Found			3.74		Not Found	High	0.0005894	0.01112
	FALSE	High	[K].AEQGAYLGPLPYK.[G]		0.0347931	0.00156818	1	1	1	Q63041	Q63041 [625-637]		0	1406.73			345	55			104.22	54.78	#DIV/0!	#DIV/0!	#DIV/0!	Peak Found	Peak Found	Not Found	High		Not Found	Not Found	Not Found			3.32	35.63	Peak Found	High	0.0005894	0.009348
	FALSE	High	[K].AESPVFVQTDKPIYKPGQTVK.[F]		1.77564e-05	0.0003985	1	1	11	Q63041	Q63041 [123-143]		0	2332.25	76.2	66.5	197.2	60.1	5.01		113.56	23.57	#DIV/0!	#DIV/0!	#DIV/0!	High	High	Not Found	High		High	High	Peak Found			4.18	29.25	High	High	0.0001638	5.185e-07
	FALSE	High	[K].ALLAYAFALAGNR.[A]		0.0151047	0.000721289	1	1	3	Q63041	Q63041 [1162-1174]		0	1350.75	164.1	140.2	95.7		44.75		61.49		#DIV/0!	#DIV/0!	#DIV/0!	Peak Found	Not Found	Not Found	Peak Found		High	High	Peak Found			3.57	49.23	Not Found	High	0.0002827	0.003167
	FALSE	High	[K].AISYLISGYQR.[Q]		0.00223914	0.0003985	1	1	2	Q63041	Q63041 [1018-1028]		0	1270.68	136.6	112.3	80.6	70.5	7.66		28.12	7.97	#DIV/0!	#DIV/0!	#DIV/0!	Peak Found	High	Not Found	Peak Found		Peak Found	High	Peak Found			3.3	36.67	Peak Found	High	0.0001638	0.0002668
	FALSE	High	[K].ANTFYRPGLPFFGQVLLVDEK.[G]		0.000213688	0.0003985	1	1	1	Q63041	Q63041 [354-374]		0	2411.28	44.4		355.6		35.88				#DIV/0!	#DIV/0!	#DIV/0!	Not Found	Not Found	Not Found	High		Peak Found	Peak Found	Not Found			4.27	50.22	Not Found	High	0.0001638	1.29e-05
	FALSE	High	[R].DLSSSDLTTASK.[I]		0.109033	0.00569409	1	1	1	Q63041	Q63041 [1245-1256]		0	1224.6	97.8	72.8	99.1	130.3			25.25	33.34	#DIV/0!	#DIV/0!	#DIV/0!	Peak Found	Peak Found	Not Found	Peak Found		Peak Found	Not Found	Peak Found			2.42	26.61	High	High	0.002206	0.04249
	FALSE	High	[K].DTVVKPVIVEPEGIEK.[E]		0.0118095	0.0003985	1	1	3	Q63041	Q63041 [911-926]		0	1751.98	68.4	79.7	221.2	30.7	3.39		91.81	21.18	#DIV/0!	#DIV/0!	#DIV/0!	Peak Found	High	Not Found	High		Peak Found	High	Peak Found			3.16	33.86	Peak Found	High	0.0001638	0.002304
	FALSE	High	[R].GSIFNSGSHVLPLEQGK.[V]		3.46471e-05	0.0003985	1	1	5	Q63041	Q63041 [502-518]		0	1769.92	80.9	63.9	203.5	51.6	9.94		110.34	3.96	#DIV/0!	#DIV/0!	#DIV/0!	Peak Found	High	Not Found	High		Peak Found	Peak Found	Peak Found			3.65	35.68	High	High	0.0001638	1.228e-06
	FALSE	High	[R].LADLPGNYITK.[V]		0.0141075	0.000721289	1	1	1	Q63041	Q63041 [1328-1338]		0	1204.66	135.4	56.3	57.4	150.8	13.39	101.19		25.84	#DIV/0!	#DIV/0!	#DIV/0!	Peak Found	Peak Found	Peak Found	Not Found		Peak Found	Peak Found	Peak Found			2.69	34.04	High	High	0.0002827	0.0029
	FALSE	High	[K].IEHSFEVK.[E]		0.0434084	0.00156818	1	1	1	Q63041	Q63041 [213-220]		0	988.51	132	63.5	172.1	32.3	40.82		116.09		#DIV/0!	#DIV/0!	#DIV/0!	Peak Found	Peak Found	Not Found	High		Peak Found	Peak Found	Peak Found			2.63	20.54	Not Found	High	0.0005894	0.01249
	FALSE	High	[R].IHFLLNEDALK.[D]		0.0350279	0.00156818	1	1	1	Q63041	Q63041 [477-487]		0	1312.73	131.8	38.1	230.1		18.43	87.62	114.2		#DIV/0!	#DIV/0!	#DIV/0!	Peak Found	Not Found	Peak Found	High		Peak Found	Peak Found	Peak Found			2.37	38.19	Not Found	High	0.0005894	0.009498
	FALSE	High	[K].LSPQSIYNLLPQK.[A]		0.0505966	0.00182955	1	1	2	Q63041	Q63041 [612-624]		0	1500.84	75	58.4	236.3	30.3	5.27		118.27	67.04	#DIV/0!	#DIV/0!	#DIV/0!	Peak Found	High	Not Found	Peak Found		Peak Found	Peak Found	Peak Found			2.72	46.28	High	High	0.0006849	0.01528
	FALSE	High	[K].QDLNDNDAYSVFQSIGLK.[I]		7.81989e-06	0.0003985	1	1	3	Q63041	Q63041 [659-676]		0	2026.97	59		309.6	31.4					#DIV/0!	#DIV/0!	#DIV/0!	Not Found	High	Not Found	High		Peak Found	Not Found	Not Found			4.57	49.35	High	High	0.0001638	1.804e-07
	FALSE	High	[R].QLNYQHSDGSYSTFGDR.[G]		1.73931e-05	0.0003985	1	1	2	Q63041	Q63041 [1029-1045]		0	1974.86									#DIV/0!	#DIV/0!	#DIV/0!	Not Found	High	Not Found	Not Found	No Quan Values	Not Found	Not Found	Not Found			4.15		High	High	0.0001638	5.053e-07
	FALSE	High	[R].SEVLESLNK.[D]		0.147035	0.00953099	1	1	1	Q63041	Q63041 [1178-1186]		0	1018.54	149.4	109.8	119.5	21.3	26.41	66.69	16.53	17.32	#DIV/0!	#DIV/0!	#DIV/0!	Peak Found	Peak Found	Peak Found	Peak Found		Peak Found	High	Peak Found			1.96	26.71	Peak Found	High	0.003796	0.06375
	FALSE	High	[K].VAEVPALVQK.[D]		0.00832625	0.0003985	1	1	3	Q63041	Q63041 [901-910]		0	1053.63	68.1	23.1	225.6	83.3	7.24	121.16	93.7	14.24	#DIV/0!	#DIV/0!	#DIV/0!	Peak Found	High	Peak Found	High		Peak Found	Peak Found	Peak Found			2.37	29	High	High	0.0001638	0.001454
	FALSE	High	[R].YVVLVPSELYAGVPEK.[V]		0.00458035	0.0003985	1	1	1	Q63041	Q63041 [31-46]		0	1762.96	74.1	67.7	220.2	37.9	23.54		115.18		#DIV/0!	#DIV/0!	#DIV/0!	Peak Found	Peak Found	Not Found	High		Peak Found	Peak Found	Peak Found			3.81	47.49	Not Found	High	0.0001638	0.0006709
High	Master Protein	P31000	Vimentin OS=Rattus norvegicus OX=10116 GN=Vim PE=1 SV=2	0	71.978	40	16	45	13	53.7	149.65	16	cell differentiation;cell organization and biogenesis;metabolic process;regulation of biological process;response to stimulus	cytoplasm;cytoskeleton;cytosol;membrane;nucleus	protein binding;RNA binding;structural molecule activity	Pf00038, Pf04111, Pf04156, Pf04732, Pf10186	81818		Vim		Epstein-Barr virus infection; MicroRNAs in cancer	3	13.9091	0.612745	4.36178	7	6.2	117.7	65.9	54.2	436.5	99.1	13.4	Peak Found	Peak Found	High	High	Peak Found	High	High	Peak Found
	Checked	Confidence	Annotated Sequence	Modifications	Qvality PEP	Qvality q-value	# Protein Groups	# Proteins	# PSMs	Master Protein Accessions	Positions in Master Proteins	Modifications in Master Proteins	# Missed Cleavages	Theo. MH+ [Da]	Abundances (Grouped): NButGT	Abundances (Grouped): remplissage	Abundances (Grouped): LPS	Abundances (Grouped): controle CARD445	Abundances (Grouped) CV [%]: NButGT	Abundances (Grouped) CV [%]: remplissage	Abundances (Grouped) CV [%]: LPS	Abundances (Grouped) CV [%]: controle CARD445	#DIV/0!	#DIV/0!	#DIV/0!	Found in Sample: [S46] F46: Sample, 6, LPS	Found in Sample: [S72] F72: Sample, 1, controle CARD445	Found in Sample: [S44] F44: Sample, 4, remplissage	Found in Sample: [S45] F45: Sample, 5, LPS	Quan Info	Found in Sample: [S41] F41: Sample, 1, NButGT	Found in Sample: [S42] F42: Sample, 2, NButGT	Found in Sample: [S43] F43: Sample, 3, remplissage			XCorr (by Search Engine): Sequest HT	Top Apex RT [min]	Found in Sample: [S82] F82: Sample, 2, controle CARD445	Confidence (by Search Engine): Sequest HT	Percolator q-Value (by Search Engine): Sequest HT	Percolator PEP (by Search Engine): Sequest HT
	FALSE	High	[R].DGQVINETSQHHDDLE.[-]		0.0555185	0.00182955	1	2	1	P31000	P31000 [451-466]		0	1836.8	373.3		26.7				93.45		#DIV/0!	#DIV/0!	#DIV/0!	Peak Found	Not Found	Not Found	Peak Found		Not Found	High	Not Found			2.95	23.91	Not Found	High	0.0006849	0.01733
	FALSE	High	[R].EEAESTLQSFR.[Q]		0.00309453	0.0003985	1	2	3	P31000	P31000 [197-207]		0	1296.61	353.7	13.8	31.3	1.3		102.51	70.36		#DIV/0!	#DIV/0!	#DIV/0!	Peak Found	Peak Found	Peak Found	High		Not Found	High	High			3.62	29.66	Not Found	High	0.0001638	0.0004048
	FALSE	High	[R].EMEENFALEAANYQDTIGR.[L]		0.000478548	0.0003985	1	2	3	P31000	P31000 [346-364]		0	2200.98	357.9		42.1						#DIV/0!	#DIV/0!	#DIV/0!	Not Found	Not Found	Not Found	High		Not Found	High	Not Found			3.83	44.95	Not Found	High	0.0001638	3.656e-05
	FALSE	High	[R].EMEENFALEAANYQDTIGR.[L]	1xOxidation [M2]	3.01863e-05	0.0003985	1	2	6	P31000	P31000 [346-364]		0	2216.98	273.4	56.3	70.3		105.49		114.8		#DIV/0!	#DIV/0!	#DIV/0!	Peak Found	Not Found	Not Found	High		Peak Found	High	High			3.63	42.43	Not Found	High	0.0001638	1.034e-06
	FALSE	High	[R].ETNLESLPLVDTHSK.[R]		0.000173779	0.0003985	1	2	4	P31000	P31000 [425-439]		0	1682.86	349.1	19.1	31.8				66.44		#DIV/0!	#DIV/0!	#DIV/0!	Peak Found	Not Found	Not Found	High		Not Found	High	Peak Found			3.96	34.12	Not Found	High	0.0001638	9.865e-06
	FALSE	High	[RK].EYQDLLNVK.[M]		0.0249916	0.00138506	2	11	2	P48675; P31000	P48675 [386-394]; P31000 [382-390]		0	1121.58	198.1	47	137	17.9	99.87	107.54	89.65	18.32	#DIV/0!	#DIV/0!	#DIV/0!	Peak Found	Peak Found	Peak Found	High	Shared	Peak Found	High	Peak Found			3.11	34.46	Peak Found	High	0.0005287	0.006109
	FALSE	High	[K].FADLSEAANR.[N]		0.0327479	0.00156818	1	2	2	P31000	P31000 [295-304]		0	1093.53	207.5	96.6	95.9		127.72		54.14		#DIV/0!	#DIV/0!	#DIV/0!	Peak Found	Not Found	Not Found	High		Peak Found	High	Peak Found			2.64	26.93	Not Found	High	0.0005894	0.008645
	FALSE	High	[R].KVESLQEEIAFLK.[K]		0.00628361	0.0003985	1	2	2	P31000	P31000 [223-235]		1	1533.85	336.2	29.2	34.7				76.4		#DIV/0!	#DIV/0!	#DIV/0!	Peak Found	Not Found	Not Found	High		Not Found	High	Peak Found			3.97	40.75	Not Found	High	0.0001638	0.001013
	FALSE	High	[R].LGDLYEEEMR.[E]		0.0163938	0.000721289	1	2	1	P31000	P31000 [146-155]		0	1254.57	146.8	81.1	159.2	12.9	4.61	98.19	40.94	9.53	#DIV/0!	#DIV/0!	#DIV/0!	Peak Found	Peak Found	Peak Found	Peak Found		Peak Found	High	Peak Found			2.86	32.94	Peak Found	High	0.0002827	0.003525
	FALSE	High	[R].LGDLYEEEMR.[E]	1xOxidation [M9]	0.0194383	0.000721289	1	2	3	P31000	P31000 [146-155]		0	1270.56	330.8	14.4	54.8			99.89			#DIV/0!	#DIV/0!	#DIV/0!	Not Found	Not Found	Peak Found	Peak Found		Not Found	High	Peak Found			2.48	28.16	Not Found	High	0.0002827	0.004396
	FALSE	High	[K].ILLAELEQLK.[G]		0.00477327	0.0003985	1	2	5	P31000	P31000 [130-139]		0	1169.71	228.9	26.6	144.6		134.3	130.12	69.76		#DIV/0!	#DIV/0!	#DIV/0!	High	Not Found	Peak Found	High		Peak Found	High	High			3.39	45.67	Not Found	High	0.0001638	0.0007123
	FALSE	High	[K].ILLAELEQLKGQGK.[S]		0.0397926	0.00156818	1	2	1	P31000	P31000 [130-143]		1	1539.91	213	55.6	131.5		124.02	48.94	57.61		#DIV/0!	#DIV/0!	#DIV/0!	Peak Found	Not Found	Peak Found	Peak Found		Peak Found	High	Peak Found			3.16	38.74	Not Found	High	0.0005894	0.01118
	FALSE	High	[R].LLQDSVDFSLADAINTEFK.[N]		0.000553055	0.0003985	1	2	1	P31000	P31000 [79-97]		0	2126.07	302.2		97.8						#DIV/0!	#DIV/0!	#DIV/0!	Not Found	Not Found	Not Found	Peak Found		Not Found	High	Not Found			4.31	50.65	Not Found	High	0.0001638	4.398e-05
	FALSE	High	[R].LQDEIQNMKEEMAR.[H]		0.0646114	0.00238859	1	2	1	P31000	P31000 [365-378]		1	1734.81	333.7		66.3						#DIV/0!	#DIV/0!	#DIV/0!	Not Found	Not Found	Not Found	Peak Found		Not Found	High	Not Found			3.64	31.46	Not Found	High	0.000893	0.02128
	FALSE	High	[R].LQDEIQNMKEEMAR.[H]	2xOxidation [M8; M12]	0.0997504	0.00440275	1	2	2	P31000	P31000 [365-378]		1	1766.8	207.7	54.6	116.4	21.4	88.22	120.64	2.65		#DIV/0!	#DIV/0!	#DIV/0!	Peak Found	Peak Found	Peak Found	Peak Found		Peak Found	High	Peak Found			2.23	19.09	Not Found	High	0.001733	0.0379
	FALSE	High	[K].MALDIEIATYR.[K]		0.00725839	0.0003985	1	4	1	P31000	P31000 [391-401]		0	1295.67	172.8	227.2			81.98				#DIV/0!	#DIV/0!	#DIV/0!	Not Found	Not Found	Not Found	Not Found		Peak Found	High	Peak Found			3.07	43.56	Not Found	High	0.0001638	0.001218
	FALSE	High	[K].MALDIEIATYR.[K]	1xOxidation [M1]	0.00180872	0.0003985	1	4	1	P31000	P31000 [391-401]		0	1311.66	313.8	30.4	55.8			85.28	4.21		#DIV/0!	#DIV/0!	#DIV/0!	Peak Found	Not Found	Peak Found	Peak Found		Not Found	High	Peak Found			3.66	39.23	Not Found	High	0.0001638	0.0002021
	FALSE	High	[R].SLYSSSPGGAYVTR.[S]		0.000255619	0.0003985	1	2	2	P31000	P31000 [51-64]		0	1444.71	331	19.1	42.9	7		121.61	59.06	17.27	#DIV/0!	#DIV/0!	#DIV/0!	Peak Found	Peak Found	Peak Found	High		Not Found	High	Peak Found			3.6	29.2	Peak Found	High	0.0001638	1.625e-05
	FALSE	High	[R].TNEKVELQELNDR.[F]		0.0141075	0.000721289	2	4	3	P48675; P31000	P48675 [105-117]; P31000 [101-113]		1	1587.8	324.2	31.7	34.4	9.7			125.33		#DIV/0!	#DIV/0!	#DIV/0!	Peak Found	Peak Found	Not Found	High	Shared	Not Found	High	Peak Found			3.17	25.74	Not Found	High	0.0002827	0.002881
	FALSE	High	[K].VELQELNDR.[F]		0.0422633	0.00156818	2	4	1	P48675; P31000	P48675 [109-117]; P31000 [105-113]		0	1115.57	192.1	81.9	109.3	16.6	43.06	97.31	8.75	17.48	#DIV/0!	#DIV/0!	#DIV/0!	Peak Found	Peak Found	Peak Found	Peak Found	Shared	Peak Found	High	Peak Found			2.61	27.49	Peak Found	High	0.0005894	0.0121
High	Master Protein	Q6P6Q2	Keratin, type II cytoskeletal 5 OS=Rattus norvegicus OX=10116 GN=Krt5 PE=1 SV=1	0	71.51	31	19	182	11	61.8	535.9	19	metabolic process	cytoplasm;membrane;mitochondrion;nucleus	catalytic activity;motor activity;protein binding;structural molecule activity	Pf00038, Pf01576, Pf03961, Pf04111, Pf05957, Pf09728, Pf12128	369017		Krt5			8	6.50696	0.60488	2.75442	15.6	20.3	72.5	161.1	242.2	147	128.1	13.2	High	High	High	High	High	High	High	High
	Checked	Confidence	Annotated Sequence	Modifications	Qvality PEP	Qvality q-value	# Protein Groups	# Proteins	# PSMs	Master Protein Accessions	Positions in Master Proteins	Modifications in Master Proteins	# Missed Cleavages	Theo. MH+ [Da]	Abundances (Grouped): NButGT	Abundances (Grouped): remplissage	Abundances (Grouped): LPS	Abundances (Grouped): controle CARD445	Abundances (Grouped) CV [%]: NButGT	Abundances (Grouped) CV [%]: remplissage	Abundances (Grouped) CV [%]: LPS	Abundances (Grouped) CV [%]: controle CARD445	#DIV/0!	#DIV/0!	#DIV/0!	Found in Sample: [S46] F46: Sample, 6, LPS	Found in Sample: [S72] F72: Sample, 1, controle CARD445	Found in Sample: [S44] F44: Sample, 4, remplissage	Found in Sample: [S45] F45: Sample, 5, LPS	Quan Info	Found in Sample: [S41] F41: Sample, 1, NButGT	Found in Sample: [S42] F42: Sample, 2, NButGT	Found in Sample: [S43] F43: Sample, 3, remplissage			XCorr (by Search Engine): Sequest HT	Top Apex RT [min]	Found in Sample: [S82] F82: Sample, 2, controle CARD445	Confidence (by Search Engine): Sequest HT	Percolator q-Value (by Search Engine): Sequest HT	Percolator PEP (by Search Engine): Sequest HT
	FALSE	High	[K].AQYEDIANR.[S]		0.0577653	0.00209837	2	6	1	Q6IG05; Q6P6Q2	Q6IG05 [316-324]; Q6P6Q2 [340-348]		0	1079.51	68	25.5	295.5	11			124.37	50.73	#DIV/0!	#DIV/0!	#DIV/0!	Peak Found	Peak Found	Not Found	High	Shared	Not Found	Peak Found	Peak Found			2.54	22.15	Peak Found	High	0.0006849	0.01826
	FALSE	High	[K].DVDAAYMNKVELEAK.[V]		0.077587	0.00258546	1	4	1	Q6P6Q2	Q6P6Q2 [274-288]		1	1695.83	153.7		246.3		42.68				#DIV/0!	#DIV/0!	#DIV/0!	Peak Found	Not Found	Not Found	Not Found		High	Peak Found	Not Found			3.84	33.45	Not Found	High	0.0009633	0.02696
	FALSE	High	[K].DVDAAYMNKVELEAK.[V]	1xOxidation [M7]	0.00142128	0.0003985	1	4	5	Q6P6Q2	Q6P6Q2 [274-288]		1	1711.82	76.6	40.3	108.2	175		122.68	82.03	18.68	#DIV/0!	#DIV/0!	#DIV/0!	High	High	Peak Found	Peak Found		Peak Found	Not Found	Peak Found			3.22	28.5	High	High	0.0001638	0.0001484
	FALSE	High	[K].FASFIDK.[LV-]		0.104298	0.00493426	12	26	8	A0A0G2JUG1; A0A0G2JXH6; A0A0G2JZQ9; A0A0G2K7N1; Q6IFZ5; Q6IG05; Q6P6Q2; Q6IMF3; Q6IG12; Q4FZU2; G3V712; Q10758	A0A0G2JUG1 [163-169]; A0A0G2JXH6 [142-148]; A0A0G2JZQ9 [178-184]; A0A0G2K7N1 [145-151]; Q6IFZ5 [170-176]; Q6IG05 [151-157]; Q6P6Q2 [175-181]; Q6IMF3 [190-196]; Q6IG12 [96-102]; Q4FZU2 [163-169]; G3V712 [96-102]; Q10758 [102-108]		0	827.43	159.2	48.2	169.9	22.7	72.93	110.3	73.45	2.05	#DIV/0!	#DIV/0!	#DIV/0!	High	High	Peak Found	Peak Found	Shared	High	High	Peak Found			2.03	30.74	High	High	0.001927	0.04028
	FALSE	High	[K].FASFIDKVR.[F]		0.0551522	0.00182955	11	24	6	A0A0G2JXH6; A0A0G2JZQ9; A0A0G2K7N1; Q6IFZ5; Q6IG05; Q6P6Q2; Q6IMF3; Q6IG12; Q4FZU2; G3V712; Q10758	A0A0G2JXH6 [142-150]; A0A0G2JZQ9 [178-186]; A0A0G2K7N1 [145-153]; Q6IFZ5 [170-178]; Q6IG05 [151-159]; Q6P6Q2 [175-183]; Q6IMF3 [190-198]; Q6IG12 [96-104]; Q4FZU2 [163-171]; G3V712 [96-104]; Q10758 [102-110]		1	1082.6	123.9	61.7	53.9	160.6	54.25		50.46	35.98	#DIV/0!	#DIV/0!	#DIV/0!	High	High	Not Found	Peak Found	Shared	High	High	Peak Found			2.57	30.73	High	High	0.0006849	0.01717
	FALSE	High	[K].LALDVEIATYR.[KT]		0.00210459	0.0003985	5	11	15	Q6IFZ5; Q6IG05; Q6P6Q2; A0A0G2JWX4; Q4FZU2	Q6IFZ5 [454-464]; Q6IG05 [433-443]; Q6P6Q2 [457-467]; A0A0G2JWX4 [490-500]; Q4FZU2 [445-455]		0	1263.69	217.2	44.9	137.9		63.19	126.13	51.04		#DIV/0!	#DIV/0!	#DIV/0!	High	Not Found	High	High	Shared	High	High	High			3.43	41.99	Not Found	High	0.0001638	0.0002457
	FALSE	High	[K].LALDVEIATYRK.[L]		0.0791139	0.00258546	4	10	1	Q6IFZ5; Q6IG05; Q6P6Q2; A0A0G2JWX4	Q6IFZ5 [454-465]; Q6IG05 [433-444]; Q6P6Q2 [457-468]; A0A0G2JWX4 [490-501]		1	1391.79	107.1	174.1	118.8		27.49		23.18		#DIV/0!	#DIV/0!	#DIV/0!	Peak Found	Not Found	Not Found	Peak Found	Shared	Peak Found	Peak Found	High			3.45	35.52	Not Found	High	0.0009633	0.02773
	FALSE	High	[R].LRSEIDNVK.[K]		0.109033	0.00569409	1	3	3	Q6P6Q2	Q6P6Q2 [392-400]		1	1073.59	215.9	35.7	128.8	19.6	51.53	131.57	40.34	27.66	#DIV/0!	#DIV/0!	#DIV/0!	High	Peak Found	Peak Found	Peak Found		High	Peak Found	High			2.43	18.61	Peak Found	High	0.002206	0.0425
	FALSE	High	[R].LRSEIDNVKK.[Q]		0.0355021	0.00156818	1	3	6	Q6P6Q2	Q6P6Q2 [392-401]		2	1201.69	216.8	14	127.8	41.4	48.17	139.15	32.99	37.49	#DIV/0!	#DIV/0!	#DIV/0!	High	High	Peak Found	High		Peak Found	Peak Found	Peak Found			3.06	16.01	High	High	0.0005894	0.009587
	FALSE	High	[K].MFFDAELSQMQTHVSDTSVVLSMDNNR.[S]	3xOxidation [M1; M10; M23]	0.0345599	0.00156818	1	3	4	Q6P6Q2	Q6P6Q2 [301-327]		0	3150.38	79.9	157.1	138.9	24.1	20.83		42.82	45.65	#DIV/0!	#DIV/0!	#DIV/0!	High	High	Not Found	Peak Found		High	Peak Found	Peak Found			3.66	40.37	Peak Found	High	0.0005894	0.00926
	FALSE	High	[K].NKYEDEINKR.[T]		0.00518377	0.0003985	3	6	65	A0A0G2JZQ9; Q6P6Q2; Q10758	A0A0G2JZQ9 [255-264]; Q6P6Q2 [252-261]; Q10758 [177-186]		2	1308.65	199.1	41.7	147.1	12.1	48.34	125.79	34.51	76.49	#DIV/0!	#DIV/0!	#DIV/0!	High	High	High	High	Shared	High	High	High			3.86	18.18	High	High	0.0001638	0.0007922
	FALSE	High	[R].SFSAASAITPSVSR.[T]		0.105631	0.0054631	1	2	1	Q6P6Q2	Q6P6Q2 [16-29]		0	1380.71	156.5	60.5	160	23	6.89	111.38	56.73	5.86	#DIV/0!	#DIV/0!	#DIV/0!	Peak Found	Peak Found	Peak Found	High		Peak Found	Peak Found	Peak Found			3.59	32	Peak Found	High	0.002026	0.0408
	FALSE	High	[R].SLDLDSIIAEVK.[A]		0.000241908	0.0003985	4	9	29	A0A0G2JUG1; Q6IG05; Q6P6Q2; Q4FZU2	A0A0G2JUG1 [315-326]; Q6IG05 [304-315]; Q6P6Q2 [328-339]; Q4FZU2 [316-327]		0	1302.72	244.1	49.1	90.4	16.5	20.07	108.31	57.42	7.18	#DIV/0!	#DIV/0!	#DIV/0!	High	High	High	High	Shared	High	High	High			3.28	49.6	High	High	0.0001638	1.513e-05
	FALSE	High	[R].TEAESWYQTK.[Y]		0.00663855	0.0003985	1	3	2	Q6P6Q2	Q6P6Q2 [351-360]		0	1242.56	192.5		119.9	87.5	20.64		97.03	94.82	#DIV/0!	#DIV/0!	#DIV/0!	High	Peak Found	Not Found	Peak Found		Peak Found	Peak Found	Not Found			2.94	27.05	High	High	0.0001638	0.001087
	FALSE	High	[K].TLNNKFASFIDKVR.[F]		0.135734	0.00837722	7	15	3	A0A0G2JZQ9; Q6IG05; Q6P6Q2; Q6IG12; Q4FZU2; G3V712; Q10758	A0A0G2JZQ9 [173-186]; Q6IG05 [146-159]; Q6P6Q2 [170-183]; Q6IG12 [91-104]; Q4FZU2 [158-171]; G3V712 [91-104]; Q10758 [97-110]		2	1652.91	201.9	139	59.1		33.5		103.35		#DIV/0!	#DIV/0!	#DIV/0!	Peak Found	Not Found	Not Found	High	Shared	High	Peak Found	High			1.85	36.22	Not Found	High	0.003376	0.05725
	FALSE	High	[R].TTAENEFVMLK.[K]	1xOxidation [M9]	0.0111039	0.0003985	1	3	7	Q6P6Q2	Q6P6Q2 [262-272]		0	1298.63	151.6	64.1	167.7	16.6	35.81	111.72	51.82	12.77	#DIV/0!	#DIV/0!	#DIV/0!	High	Peak Found	High	High		High	Peak Found	Peak Found			2.74	32.06	Peak Found	High	0.0001638	0.002126
	FALSE	High	[R].TTAENEFVMLKK.[D]	1xOxidation [M9]	0.00574671	0.0003985	1	3	5	Q6P6Q2	Q6P6Q2 [262-273]		1	1426.72	133.1	42	128.7	96.1	2.11	109.38	17.08	40.36	#DIV/0!	#DIV/0!	#DIV/0!	High	High	Peak Found	Peak Found		High	High	Peak Found			2.71	26.63	High	High	0.0001638	0.0009048
	FALSE	High	[K].VDALMDEINFMK.[M]	2xOxidation [M5; M11]	0.000914546	0.0003985	1	3	9	Q6P6Q2	Q6P6Q2 [289-300]		0	1457.67	100.1	102.6	152.7	44.7	18.18	94.33	37.29	22.15	#DIV/0!	#DIV/0!	#DIV/0!	High	High	High	High		High	High	High			2.79	36.78	High	High	0.0001638	8.378e-05
	FALSE	High	[K].WTLLQEQGTK.[T]		0.00424663	0.0003985	1	2	9	Q6P6Q2	Q6P6Q2 [196-205]		0	1203.64	148.6	12.8	219.8	18.8	4.62	136.21	114.6		#DIV/0!	#DIV/0!	#DIV/0!	High	High	Peak Found	High		High	High	High			3.11	34.24	High	High	0.0001638	0.0006112
	FALSE	High	[K].YEELQQTAGR.[H]		0.00740942	0.0003985	1	3	2	Q6P6Q2	Q6P6Q2 [361-370]		0	1194.57	51.7	38.9	79.6	229.8	54.02		91.54	101.07	#DIV/0!	#DIV/0!	#DIV/0!	High	Peak Found	Not Found	Peak Found		Peak Found	Peak Found	Peak Found			2.82	21.54	High	High	0.0001638	0.001254
High	Master Protein	P18163	Long-chain-fatty-acid--CoA ligase 1 OS=Rattus norvegicus OX=10116 GN=Acsl1 PE=1 SV=1	0	71.005	26	16	82	16	78.1	244.09	16	metabolic process;regulation of biological process;response to stimulus;transport	endoplasmic reticulum;membrane;mitochondrion	catalytic activity;nucleotide binding	Pf00501	25288	ENSRNOG00000010633.3	Acsl1	Linoleic acid (LA) metabolism; alpha-linolenic acid (ALA) metabolism; Synthesis of very long-chain fatty acyl-CoAs	Fatty acid metabolism; Fatty acid degradation; Fatty acid biosynthesis; Metabolic pathways; PPAR signaling pathway; Peroxisome; Adipocytokine signaling pathway	0	1.57764	0.751312	3.8131	34.6	62	62.8	89.6	211.2	225.4	99.1	15.4	High	High	High	High	High	High	High	High
	Checked	Confidence	Annotated Sequence	Modifications	Qvality PEP	Qvality q-value	# Protein Groups	# Proteins	# PSMs	Master Protein Accessions	Positions in Master Proteins	Modifications in Master Proteins	# Missed Cleavages	Theo. MH+ [Da]	Abundances (Grouped): NButGT	Abundances (Grouped): remplissage	Abundances (Grouped): LPS	Abundances (Grouped): controle CARD445	Abundances (Grouped) CV [%]: NButGT	Abundances (Grouped) CV [%]: remplissage	Abundances (Grouped) CV [%]: LPS	Abundances (Grouped) CV [%]: controle CARD445	#DIV/0!	#DIV/0!	#DIV/0!	Found in Sample: [S46] F46: Sample, 6, LPS	Found in Sample: [S72] F72: Sample, 1, controle CARD445	Found in Sample: [S44] F44: Sample, 4, remplissage	Found in Sample: [S45] F45: Sample, 5, LPS	Quan Info	Found in Sample: [S41] F41: Sample, 1, NButGT	Found in Sample: [S42] F42: Sample, 2, NButGT	Found in Sample: [S43] F43: Sample, 3, remplissage			XCorr (by Search Engine): Sequest HT	Top Apex RT [min]	Found in Sample: [S82] F82: Sample, 2, controle CARD445	Confidence (by Search Engine): Sequest HT	Percolator q-Value (by Search Engine): Sequest HT	Percolator PEP (by Search Engine): Sequest HT
	FALSE	High	[K].AELSVIFADKPEK.[A]		0.000509164	0.0003985	1	1	10	P18163	P18163 [194-206]		0	1446.78	296.3	19.8	67.8	16.1	42.17	116.71	28.97	0.88	#DIV/0!	#DIV/0!	#DIV/0!	High	High	Peak Found	High		High	High	High			2.7	33.76	High	High	0.0001638	3.945e-05
	FALSE	High	[K].GIAVHPELFSIDNGLLTPTLK.[A]		4.89003e-05	0.0003985	1	1	3	P18163	P18163 [656-676]		0	2235.24	223.4	37.7	127.7	11.2	4.2	109.48	15.06		#DIV/0!	#DIV/0!	#DIV/0!	High	High	Peak Found	Peak Found		Peak Found	High	Peak Found			5.07	48.91	Not Found	High	0.0001638	1.918e-06
	FALSE	High	[K].LAQGEYIAPEK.[I]		0.0031809	0.0003985	1	3	3	P18163	P18163 [563-573]		0	1218.64	240	55.6	85.6	18.8	7.58	85.22	1.51	73.64	#DIV/0!	#DIV/0!	#DIV/0!	Peak Found	Peak Found	Peak Found	High		High	High	Peak Found			3.06	24.73	Peak Found	High	0.0001638	0.0004192
	FALSE	High	[R].IFGQANTSVK.[R]		0.00826932	0.0003985	1	1	5	P18163	P18163 [378-387]		0	1064.57	261.1	58.8	42.5	37.6	10.74	95.44	106.04	55.95	#DIV/0!	#DIV/0!	#DIV/0!	High	Peak Found	High	Peak Found		High	High	Peak Found			2.48	24.08	High	High	0.0001638	0.001444
	FALSE	High	[R].IFGQANTSVKR.[W]		0.0318769	0.00156818	1	1	1	P18163	P18163 [378-388]		1	1220.67	28.4	41	22.3	308.3	8		22.77	49.35	#DIV/0!	#DIV/0!	#DIV/0!	Peak Found	High	Not Found	Peak Found		Peak Found	Peak Found	Peak Found			2.62	20.22	Peak Found	High	0.0005894	0.008383
	FALSE	High	[K].IGFFQGDIR.[L]		0.0175506	0.000721289	1	3	5	P18163	P18163 [342-350]		0	1052.55	216.7	29.9	84.6	68.7	4.64	119.28	10.3	59.28	#DIV/0!	#DIV/0!	#DIV/0!	High	High	Peak Found	Peak Found		High	High	Peak Found			2.33	38.9	High	High	0.0002827	0.003836
	FALSE	High	[K].LLLEGVENK.[L]		0.0160617	0.000721289	1	1	9	P18163	P18163 [209-217]		0	1014.58	208.7	42.5	106.5	42.3	7.08	101.09	24.34	2.53	#DIV/0!	#DIV/0!	#DIV/0!	High	High	High	High		High	High	High			2.62	30.72	High	High	0.0002827	0.003432
	FALSE	High	[K].IIVIMDSYDNDLVER.[G]	1xOxidation [M5]	4.47099e-05	0.0003985	1	1	4	P18163	P18163 [224-238]		0	1810.89	194.8	70.3	82.3	52.5	11.95	76.51	41.43	20.88	#DIV/0!	#DIV/0!	#DIV/0!	High	Peak Found	Peak Found	Peak Found		High	High	High			3.41	40.6	Peak Found	High	0.0001638	1.715e-06
	FALSE	High	[R].LMITGAAPVSATVLTFLR.[A]	1xOxidation [M2]	0.000187464	0.0003985	1	1	3	P18163	P18163 [431-448]		0	1877.06	204.3	130.6	65		14.48		85.63		#DIV/0!	#DIV/0!	#DIV/0!	High	Not Found	Not Found	Peak Found		High	High	Peak Found			4.64	50.46	Not Found	High	0.0001638	1.091e-05
	FALSE	High	[K].LVDVEDMNYQAAK.[G]	1xOxidation [M7]	0.00124693	0.0003985	1	1	3	P18163	P18163 [492-504]		0	1511.7	197.6	48.4	59.6	94.5	17.6	88.66	64.07	62.56	#DIV/0!	#DIV/0!	#DIV/0!	High	Peak Found	Peak Found	Peak Found		Peak Found	Peak Found	High			2.57	27.2	High	High	0.0001638	0.0001254
	FALSE	High	[R].MPELIDIR.[Q]	1xOxidation [M1]	0.058921	0.00209837	1	1	3	P18163	P18163 [12-19]		0	1002.53	240.3	46	67.5	46.2	4.69	78.63	87.25	38.36	#DIV/0!	#DIV/0!	#DIV/0!	Peak Found	Peak Found	Peak Found	Peak Found		High	High	High			2.17	34.06	Peak Found	High	0.0007842	0.01881
	FALSE	High	[K].NAGLKPFEQVK.[G]		0.000600728	0.0003985	1	1	10	P18163	P18163 [645-655]		0	1230.68	228.1	23.5	39.5	108.8	11.03	132	103.03	57.96	#DIV/0!	#DIV/0!	#DIV/0!	High	High	Peak Found	Peak Found		High	High	High			4.42	24.8	High	High	0.0001638	4.888e-05
	FALSE	High	[R].SAVLEDDKLLLYYYDDVR.[T]		1.60126e-05	0.0003985	1	1	5	P18163	P18163 [74-91]		1	2190.1	304.9	54.3	40.9		13.96	105.33	106.56		#DIV/0!	#DIV/0!	#DIV/0!	High	Not Found	Peak Found	Peak Found		High	High	High			5.34	48.52	Not Found	High	0.0001638	4.537e-07
	FALSE	High	[R].SQIDELYSTIK.[I]		0.00804546	0.0003985	1	1	5	P18163	P18163 [688-698]		0	1296.67	282.8	66.6	50.6		8.42	100.93	110.78		#DIV/0!	#DIV/0!	#DIV/0!	High	Not Found	High	Peak Found		Peak Found	High	High			2.66	38.3	Not Found	High	0.0001638	0.001398
	FALSE	High	[R].SQIDELYSTIKI.[-]		0.00401927	0.0003985	1	1	6	P18163	P18163 [688-699]		1	1409.75	200.9	88.9	56.6	53.5	18.24	45.87	98.41	43.55	#DIV/0!	#DIV/0!	#DIV/0!	High	High	Peak Found	Peak Found		High	High	High			3.43	47.41	High	High	0.0001638	0.0005707
	FALSE	High	[K].VLQPTIFPVVPR.[L]		0.0035026	0.0003985	1	1	7	P18163	P18163 [358-369]		0	1365.83	219.8	27.7	87.2	65.3	6.71	119.83	11.05	23.44	#DIV/0!	#DIV/0!	#DIV/0!	High	High	Peak Found	High		High	High	High			3.21	44.53	High	High	0.0001638	0.0004747
High	Master Protein	Q66SY1	Clathrin-assembly lymphoid leukemia protein OS=Rattus norvegicus OX=10116 GN=Picalm PE=1 SV=1	0	69.756	30	12	65	1	66.2	212.51	12	cell organization and biogenesis;cell proliferation;metabolic process;regulation of biological process;response to stimulus;transport	cell surface;endosome;Golgi;membrane;nucleus	protein binding	Pf01417, Pf07651	89816	ENSRNOG00000018322.8	Picalm	Cargo recognition for clathrin-mediated endocytosis; Golgi Associated Vesicle Biogenesis		0	2.08629	0.910787	0.468833	118.2			246.6	112	98.6	224.6		High	Not Found	Not Found	High	High	Peak Found	High	Not Found
	Checked	Confidence	Annotated Sequence	Modifications	Qvality PEP	Qvality q-value	# Protein Groups	# Proteins	# PSMs	Master Protein Accessions	Positions in Master Proteins	Modifications in Master Proteins	# Missed Cleavages	Theo. MH+ [Da]	Abundances (Grouped): NButGT	Abundances (Grouped): remplissage	Abundances (Grouped): LPS	Abundances (Grouped): controle CARD445	Abundances (Grouped) CV [%]: NButGT	Abundances (Grouped) CV [%]: remplissage	Abundances (Grouped) CV [%]: LPS	Abundances (Grouped) CV [%]: controle CARD445	#DIV/0!	#DIV/0!	#DIV/0!	Found in Sample: [S46] F46: Sample, 6, LPS	Found in Sample: [S72] F72: Sample, 1, controle CARD445	Found in Sample: [S44] F44: Sample, 4, remplissage	Found in Sample: [S45] F45: Sample, 5, LPS	Quan Info	Found in Sample: [S41] F41: Sample, 1, NButGT	Found in Sample: [S42] F42: Sample, 2, NButGT	Found in Sample: [S43] F43: Sample, 3, remplissage			XCorr (by Search Engine): Sequest HT	Top Apex RT [min]	Found in Sample: [S82] F82: Sample, 2, controle CARD445	Confidence (by Search Engine): Sequest HT	Percolator q-Value (by Search Engine): Sequest HT	Percolator PEP (by Search Engine): Sequest HT
	FALSE	High	[R].ATTLSNAVSSLASTGLSLTK.[V]		5.81442e-06	0.0003985	2	6	6	Q66SY1; Q498N4	Q66SY1 [299-318]; Q498N4 [299-318]		0	1922.04	130.6	103.1	144	22.3	52.44	70.82		91.94	#DIV/0!	#DIV/0!	#DIV/0!	High	High	High	Not Found	Shared	Peak Found	High	Peak Found			5.02	49.26	High	High	0.0001638	1.229e-07
	FALSE	High	[R].FIQYLASR.[N]		0.0883085	0.00309997	2	9	5	Q66SY1; Q498N4	Q66SY1 [93-100]; Q498N4 [93-100]		0	997.547	186.4	61.9	49.1	102.6	1.88	110.98	108.66	4.98	#DIV/0!	#DIV/0!	#DIV/0!	High	High	Peak Found	Peak Found	Shared	High	Peak Found	High			2.03	31.81	High	High	0.001152	0.03207
	FALSE	High	[R].GDIPDLSQAPSSLLDALEQHLASLEGK.[K]		3.92564e-06	0.0003985	2	6	2	Q66SY1; Q498N4	Q66SY1 [262-288]; Q498N4 [262-288]		0	2804.43	224.2	141.4	34.4		28.23		105.6		#DIV/0!	#DIV/0!	#DIV/0!	Peak Found	Not Found	Not Found	Peak Found	Shared	High	High	Peak Found			4.59	52.37	Not Found	High	0.0001638	7.431e-08
	FALSE	High	[R].LFAAYNEGIINLLEK.[Y]		0.000131912	0.0003985	2	6	6	Q66SY1; Q498N4	Q66SY1 [207-221]; Q498N4 [207-221]		0	1707.93	180.1	78.6	141.4		22.63	99.62			#DIV/0!	#DIV/0!	#DIV/0!	High	Not Found	High	Not Found	Shared	High	High	High			4.15	50.1	Not Found	High	0.0001638	6.94e-06
	FALSE	High	[R].ITAAQHSVTGSAVSK.[T]		1.52846e-07	0.0003985	2	6	10	Q66SY1; Q498N4	Q66SY1 [10-24]; Q498N4 [10-24]		0	1456.78	149.9	22.2	48.9	178.9	1.43	136.75	114.89	45.2	#DIV/0!	#DIV/0!	#DIV/0!	High	High	Peak Found	Peak Found	Shared	High	High	Peak Found			5.35	17.55	High	High	0.0001638	1.125e-09
	FALSE	High	[R].NTLFNLSNFLDK.[S]		0.00220851	0.0003985	2	9	7	Q66SY1; Q498N4	Q66SY1 [101-112]; Q498N4 [101-112]		0	1425.74	222.3	92.3	60.2	25.2	21.51	96.59	95.79	12.97	#DIV/0!	#DIV/0!	#DIV/0!	High	High	High	Peak Found	Shared	High	High	High			4.04	49.78	High	High	0.0001638	0.0002637
	FALSE	High	[R].QVAFDFTK.[V]		0.0202482	0.000721289	2	6	9	Q66SY1; Q498N4	Q66SY1 [140-147]; Q498N4 [140-147]		0	955.488	163.8	55.7	38	142.6	15.07	104.28	119.37	3.81	#DIV/0!	#DIV/0!	#DIV/0!	High	High	Peak Found	Peak Found	Shared	High	High	Peak Found			2.69	33.38	High	High	0.0002827	0.00462
	FALSE	High	[K].SGLQGYDMSTFIR.[R]	1xOxidation [M8]	0.00265968	0.0003985	2	6	7	Q66SY1; Q498N4	Q66SY1 [113-125]; Q498N4 [113-125]		0	1490.69	166.1	81.8	42.8	109.2	0.26	102.65	122.33	30.37	#DIV/0!	#DIV/0!	#DIV/0!	High	High	High	Peak Found	Shared	Peak Found	High	High			3.02	35.67	High	High	0.0001638	0.0003346
	FALSE	High	[K].SLITTHHLMVYGNER.[F]	1xOxidation [M9]	0.00183381	0.0003985	2	6	6	Q66SY1; Q498N4	Q66SY1 [78-92]; Q498N4 [78-92]		0	1786.89	269.2	19.7	61.3	49.9	1.83	138.72	100.14	10.22	#DIV/0!	#DIV/0!	#DIV/0!	High	High	Peak Found	Peak Found	Shared	High	High	Peak Found			3.3	27.16	High	High	0.0001638	0.0002057
	FALSE	High	[K].STNVAVDSGGFDELGGLLKPTVASQNQSLPVAK.[L]		0.00401927	0.0003985	1	1	4	Q66SY1	Q66SY1 [447-479]		0	3299.71	60.5	129.4	142	68.1	8.97				#DIV/0!	#DIV/0!	#DIV/0!	High	High	Not Found	Not Found		High	Peak Found	High			4.44	47.28	Not Found	High	0.0001638	0.0005692
	FALSE	High	[R].TTNSSWVVVFK.[S]		0.00178398	0.0003985	2	6	2	Q66SY1; Q498N4	Q66SY1 [67-77]; Q498N4 [67-77]		0	1267.67		39.7	36.7	323.5		50.35	32.17	38.89	#DIV/0!	#DIV/0!	#DIV/0!	Peak Found	High	Peak Found	Peak Found	Shared	Not Found	Not Found	Peak Found			3.12	40.59	High	High	0.0001638	0.0001995
	FALSE	High	[K].VAEQVGIDR.[G]		0.0123889	0.000721289	2	6	1	Q66SY1; Q498N4	Q66SY1 [253-261]; Q498N4 [253-261]		0	986.527		11.5	127	261.4				69.52	#DIV/0!	#DIV/0!	#DIV/0!	Not Found	High	Peak Found	Peak Found	Shared	Not Found	Not Found	Not Found			2.43	22.18	Peak Found	High	0.0002827	0.002436
High	Master Protein	Q10758	Keratin, type II cytoskeletal 8 OS=Rattus norvegicus OX=10116 GN=Krt8 PE=1 SV=3	0	69.568	34	16	131	10	54	390.7	16	cell death;cell differentiation;cell organization and biogenesis;regulation of biological process;response to stimulus	cytoplasm;cytoskeleton;membrane;nucleus	catalytic activity;motor activity;protein binding;structural molecule activity	Pf00038, Pf01576, Pf10186, Pf13166	25626	ENSRNOG00000009779.5	Krt8	Formation of the cornified envelope		3	87.675	0.481038	1.6396	1.7	2.3	181	169.7	180.3	96.3	160	8.7	Not Found	Peak Found	High	High	High	High	High	Not Found
	Checked	Confidence	Annotated Sequence	Modifications	Qvality PEP	Qvality q-value	# Protein Groups	# Proteins	# PSMs	Master Protein Accessions	Positions in Master Proteins	Modifications in Master Proteins	# Missed Cleavages	Theo. MH+ [Da]	Abundances (Grouped): NButGT	Abundances (Grouped): remplissage	Abundances (Grouped): LPS	Abundances (Grouped): controle CARD445	Abundances (Grouped) CV [%]: NButGT	Abundances (Grouped) CV [%]: remplissage	Abundances (Grouped) CV [%]: LPS	Abundances (Grouped) CV [%]: controle CARD445	#DIV/0!	#DIV/0!	#DIV/0!	Found in Sample: [S46] F46: Sample, 6, LPS	Found in Sample: [S72] F72: Sample, 1, controle CARD445	Found in Sample: [S44] F44: Sample, 4, remplissage	Found in Sample: [S45] F45: Sample, 5, LPS	Quan Info	Found in Sample: [S41] F41: Sample, 1, NButGT	Found in Sample: [S42] F42: Sample, 2, NButGT	Found in Sample: [S43] F43: Sample, 3, remplissage			XCorr (by Search Engine): Sequest HT	Top Apex RT [min]	Found in Sample: [S82] F82: Sample, 2, controle CARD445	Confidence (by Search Engine): Sequest HT	Percolator q-Value (by Search Engine): Sequest HT	Percolator PEP (by Search Engine): Sequest HT
	FALSE	High	[R].AEAETMYQIK.[Y]		0.0290031	0.00138506	1	1	1	Q10758	Q10758 [276-285]		0	1183.57									#DIV/0!	#DIV/0!	#DIV/0!	Not Found	Not Found	Not Found	High	No Quan Values	Not Found	Not Found	Not Found			3.54		Not Found	High	0.0005287	0.007399
	FALSE	High	[R].AQYEEIANR.[S]		0.0267427	0.00138506	1	1	5	Q10758	Q10758 [265-273]		0	1093.53	128.3	117.4	154.3		25.24		77.48		#DIV/0!	#DIV/0!	#DIV/0!	High	Not Found	Not Found	High		High	High	High			2.28	22.36	Not Found	High	0.0005287	0.006632
	FALSE	High	[K].DVDEAYMNKVELESR.[L]		0.00540203	0.0003985	1	1	1	Q10758	Q10758 [199-213]		1	1797.83			400						#DIV/0!	#DIV/0!	#DIV/0!	Not Found	Not Found	Not Found	High		Not Found	Not Found	Not Found			3.64	33.24	Not Found	High	0.0001638	0.0008348
	FALSE	High	[K].DVDEAYMNKVELESR.[L]	1xOxidation [M7]	0.101031	0.00440275	1	1	1	Q10758	Q10758 [199-213]		1	1813.83									#DIV/0!	#DIV/0!	#DIV/0!	Not Found	Not Found	Not Found	High	No Quan Values	Not Found	Not Found	Not Found			2.38		Not Found	High	0.001733	0.03863
	FALSE	High	[R].ELQSQISDTSVVLSMDNSR.[S]		5.17162e-06	0.0003985	1	1	1	Q10758	Q10758 [234-252]		0	2109.01	43.7		356.3						#DIV/0!	#DIV/0!	#DIV/0!	Not Found	Not Found	Not Found	High		Not Found	Peak Found	Not Found			4.36	41.14	Not Found	High	0.0001638	1.055e-07
	FALSE	High	[R].ELQSQISDTSVVLSMDNSR.[S]	1xOxidation [M15]	0.000626083	0.0003985	1	1	4	Q10758	Q10758 [234-252]		0	2125.01			400						#DIV/0!	#DIV/0!	#DIV/0!	Not Found	Not Found	Not Found	High		Not Found	Not Found	Not Found			3.68	35.6	Not Found	High	0.0001638	5.148e-05
	FALSE	High	[R].EYQELMNVK.[L]		0.0505966	0.00182955	4	6	1	Q6IFZ5; Q6IG05; G3V712; Q10758	Q6IFZ5 [445-453]; Q6IG05 [424-432]; G3V712 [368-376]; Q10758 [373-381]		0	1153.56	145.7	50.9	194.3	9.1	9.67	107.56	100.35	5.75	#DIV/0!	#DIV/0!	#DIV/0!	Peak Found	Peak Found	Peak Found	High	Shared	Peak Found	Peak Found	Peak Found			2.77	29.89	Peak Found	High	0.0006849	0.01531
	FALSE	High	[R].EYQELMNVK.[L]	1xOxidation [M6]	0.0726945	0.00258546	4	6	4	Q6IFZ5; Q6IG05; G3V712; Q10758	Q6IFZ5 [445-453]; Q6IG05 [424-432]; G3V712 [368-376]; Q10758 [373-381]		0	1169.55	49.2	60.4	266.3	24.1	8.08	81.66	12.29	30.2	#DIV/0!	#DIV/0!	#DIV/0!	High	High	Peak Found	High	Shared	Peak Found	High	Peak Found			2.65	24.25	Peak Found	High	0.0009633	0.0248
	FALSE	High	[K].FASFIDK.[LV-]		0.104298	0.00493426	12	26	8	A0A0G2JUG1; A0A0G2JXH6; A0A0G2JZQ9; A0A0G2K7N1; Q6IFZ5; Q6IG05; Q6P6Q2; Q6IMF3; Q6IG12; Q4FZU2; G3V712; Q10758	A0A0G2JUG1 [163-169]; A0A0G2JXH6 [142-148]; A0A0G2JZQ9 [178-184]; A0A0G2K7N1 [145-151]; Q6IFZ5 [170-176]; Q6IG05 [151-157]; Q6P6Q2 [175-181]; Q6IMF3 [190-196]; Q6IG12 [96-102]; Q4FZU2 [163-169]; G3V712 [96-102]; Q10758 [102-108]		0	827.43	159.2	48.2	169.9	22.7	72.93	110.3	73.45	2.05	#DIV/0!	#DIV/0!	#DIV/0!	High	High	Peak Found	Peak Found	Shared	High	High	Peak Found			2.03	30.74	High	High	0.001927	0.04028
	FALSE	High	[K].FASFIDKVR.[F]		0.0551522	0.00182955	11	24	6	A0A0G2JXH6; A0A0G2JZQ9; A0A0G2K7N1; Q6IFZ5; Q6IG05; Q6P6Q2; Q6IMF3; Q6IG12; Q4FZU2; G3V712; Q10758	A0A0G2JXH6 [142-150]; A0A0G2JZQ9 [178-186]; A0A0G2K7N1 [145-153]; Q6IFZ5 [170-178]; Q6IG05 [151-159]; Q6P6Q2 [175-183]; Q6IMF3 [190-198]; Q6IG12 [96-104]; Q4FZU2 [163-171]; G3V712 [96-104]; Q10758 [102-110]		1	1082.6	123.9	61.7	53.9	160.6	54.25		50.46	35.98	#DIV/0!	#DIV/0!	#DIV/0!	High	High	Not Found	Peak Found	Shared	High	High	Peak Found			2.57	30.73	High	High	0.0006849	0.01717
	FALSE	High	[K].LALDIEIATYR.[K]		0.000694253	0.0003985	3	7	23	A0A0G2JXH6; Q6IG12; Q10758	A0A0G2JXH6 [424-434]; Q6IG12 [377-387]; Q10758 [382-392]		0	1277.71	200.8	54.7	144.1	0.4	51.26	129.4	11.41	71.39	#DIV/0!	#DIV/0!	#DIV/0!	High	Peak Found	High	High	Shared	High	High	High			3.12	45.21	Peak Found	High	0.0001638	5.906e-05
	FALSE	High	[R].LESGMQNMSIHTK.[T]	1xOxidation [M5]	0.00248275	0.0003985	1	1	1	Q10758	Q10758 [402-414]		0	1491.69			400						#DIV/0!	#DIV/0!	#DIV/0!	Not Found	Not Found	Not Found	High		Not Found	Not Found	Not Found			2.36	19.51	Not Found	High	0.0001638	0.0003065
	FALSE	High	[K].LEVDPNIQAVR.[T]		0.00602987	0.0003985	1	1	1	Q10758	Q10758 [78-88]		0	1253.68	36.5		363.5				138.26		#DIV/0!	#DIV/0!	#DIV/0!	Peak Found	Not Found	Not Found	High		Peak Found	Not Found	Not Found			3.43	32.13	Not Found	High	0.0001638	0.0009642
	FALSE	High	[K].NKYEDEINKR.[T]		0.00518377	0.0003985	3	6	65	A0A0G2JZQ9; Q6P6Q2; Q10758	A0A0G2JZQ9 [255-264]; Q6P6Q2 [252-261]; Q10758 [177-186]		2	1308.65	199.1	41.7	147.1	12.1	48.34	125.79	34.51	76.49	#DIV/0!	#DIV/0!	#DIV/0!	High	High	High	High	Shared	High	High	High			3.86	18.18	High	High	0.0001638	0.0007922
	FALSE	High	[R].QLEALGQEK.[L]		0.0492692	0.00156818	1	1	1	Q10758	Q10758 [150-158]		0	1015.54		38.7	356.4	4.9					#DIV/0!	#DIV/0!	#DIV/0!	Not Found	Not Found	Not Found	High		Not Found	Not Found	Peak Found			2.79	22.52	Peak Found	High	0.0005894	0.01481
	FALSE	High	[R].SNMDNMFESYINNLR.[R]		0.00107898	0.0003985	1	1	1	Q10758	Q10758 [134-148]		0	1847.81			400						#DIV/0!	#DIV/0!	#DIV/0!	Not Found	Not Found	Not Found	High		Not Found	Not Found	Not Found			3.58	49.76	Not Found	High	0.0001638	0.000104
	FALSE	High	[R].SNMDNMFESYINNLR.[R]	1xOxidation [M3]	0.00404701	0.0003985	1	1	1	Q10758	Q10758 [134-148]		0	1863.8									#DIV/0!	#DIV/0!	#DIV/0!	Not Found	Not Found	Not Found	High	No Quan Values	Not Found	Not Found	Not Found			3.3		Not Found	High	0.0001638	0.0005761
	FALSE	High	[R].SNMDNMFESYINNLR.[R]	2xOxidation [M3; M6]	0.00611329	0.0003985	1	1	1	Q10758	Q10758 [134-148]		0	1879.79			400						#DIV/0!	#DIV/0!	#DIV/0!	Not Found	Not Found	Not Found	High		Not Found	Not Found	Not Found			3.19	43.35	Not Found	High	0.0001638	0.0009763
	FALSE	High	[R].TEMENEFVLIK.[K]	1xOxidation [M3]	0.00375207	0.0003985	1	1	1	Q10758	Q10758 [187-197]		0	1368.67			400						#DIV/0!	#DIV/0!	#DIV/0!	Not Found	Not Found	Not Found	High		Not Found	Not Found	Not Found			3.37	37.04	Not Found	High	0.0001638	0.0005212
	FALSE	High	[K].TLNNKFASFIDKVR.[F]		0.135734	0.00837722	7	15	3	A0A0G2JZQ9; Q6IG05; Q6P6Q2; Q6IG12; Q4FZU2; G3V712; Q10758	A0A0G2JZQ9 [173-186]; Q6IG05 [146-159]; Q6P6Q2 [170-183]; Q6IG12 [91-104]; Q4FZU2 [158-171]; G3V712 [91-104]; Q10758 [97-110]		2	1652.91	201.9	139	59.1		33.5		103.35		#DIV/0!	#DIV/0!	#DIV/0!	Peak Found	Not Found	Not Found	High	Shared	High	Peak Found	High			1.85	36.22	Not Found	High	0.003376	0.05725
	FALSE	High	[K].YEELQTLAGK.[H]		0.0379682	0.00156818	1	1	1	Q10758	Q10758 [286-295]		0	1151.59			400				139.74		#DIV/0!	#DIV/0!	#DIV/0!	Peak Found	Not Found	Not Found	High		Not Found	Not Found	Not Found			2.37	29.72	Not Found	High	0.0005894	0.01055
High	Master Protein	P68370	Tubulin alpha-1A chain OS=Rattus norvegicus OX=10116 GN=Tuba1a PE=1 SV=1	0	68.734	37	12	49	5	50.1	169.74	12	cell organization and biogenesis	cytoplasm;cytoskeleton;endosome;membrane;nucleus	catalytic activity;nucleotide binding;protein binding;structural molecule activity	Pf00091, Pf03953	64158	ENSRNOG00000060728.1	Tuba1a	Regulation of PLK1 Activity at G2/M Transition; Hedgehog 'off' state; AURKA Activation by TPX2; Recruitment of mitotic centrosome proteins and complexes; Recruitment of NuMA to mitotic centrosomes; Loss of Nlp from mitotic centrosomes; Hedgehog 'on' state; Anchoring of the basal body to the plasma membrane; Intraflagellar transport	Apoptosis; Gap junction; Phagosome	7	17.1699	0.0741086	4.87154	15.6	15.6	454.6	81.1	39.3	154.1	34.6	5.1	High	High	High	High	High	High	High	Peak Found
	Checked	Confidence	Annotated Sequence	Modifications	Qvality PEP	Qvality q-value	# Protein Groups	# Proteins	# PSMs	Master Protein Accessions	Positions in Master Proteins	Modifications in Master Proteins	# Missed Cleavages	Theo. MH+ [Da]	Abundances (Grouped): NButGT	Abundances (Grouped): remplissage	Abundances (Grouped): LPS	Abundances (Grouped): controle CARD445	Abundances (Grouped) CV [%]: NButGT	Abundances (Grouped) CV [%]: remplissage	Abundances (Grouped) CV [%]: LPS	Abundances (Grouped) CV [%]: controle CARD445	#DIV/0!	#DIV/0!	#DIV/0!	Found in Sample: [S46] F46: Sample, 6, LPS	Found in Sample: [S72] F72: Sample, 1, controle CARD445	Found in Sample: [S44] F44: Sample, 4, remplissage	Found in Sample: [S45] F45: Sample, 5, LPS	Quan Info	Found in Sample: [S41] F41: Sample, 1, NButGT	Found in Sample: [S42] F42: Sample, 2, NButGT	Found in Sample: [S43] F43: Sample, 3, remplissage			XCorr (by Search Engine): Sequest HT	Top Apex RT [min]	Found in Sample: [S82] F82: Sample, 2, controle CARD445	Confidence (by Search Engine): Sequest HT	Percolator q-Value (by Search Engine): Sequest HT	Percolator PEP (by Search Engine): Sequest HT
	FALSE	High	[R].AVFVDLEPTVIDEVR.[T]		7.3433e-05	0.0003985	1	4	4	P68370	P68370 [65-79]		0	1701.91	115.1	18.1	259.1	7.7	105.76	70.27	105.77		#DIV/0!	#DIV/0!	#DIV/0!	High	High	Peak Found	High		Peak Found	High	Peak Found			4.21	48.51	Not Found	High	0.0001638	3.253e-06
	FALSE	High	[K].DVNAAIATIK.[T]		0.00897875	0.0003985	1	5	6	P68370	P68370 [327-336]		0	1015.58	150.2	29	191.2	29.7	34.01	108.98	80.14	6.03	#DIV/0!	#DIV/0!	#DIV/0!	Peak Found	High	Peak Found	High		Peak Found	High	Peak Found			3.01	31.67	Peak Found	High	0.0001638	0.001604
	FALSE	High	[K].EIIDLVLDR.[I]		0.0278505	0.00138506	1	4	4	P68370	P68370 [113-121]		0	1085.62	83.9	14	288.6	13.5	92.86	89.84	103.22	35.03	#DIV/0!	#DIV/0!	#DIV/0!	High	High	Peak Found	High		Peak Found	High	Peak Found			2.35	46	Peak Found	High	0.0005287	0.007006
	FALSE	High	[R].FDGALNVDLTEFQTNLVPYPR.[I]		1.49463e-05	0.0003985	2	7	3	P68370; Q5XIF6	P68370 [244-264]; Q5XIF6 [244-264]		0	2409.21	111.4		288.6				120.33		#DIV/0!	#DIV/0!	#DIV/0!	Peak Found	Not Found	Not Found	High	Shared	Not Found	High	Not Found			4.42	50.6	Not Found	High	0.0001638	4.163e-07
	FALSE	High	[R].LDHKFDLMYAK.[RK]	1xOxidation [M8]	0.03145	0.00156818	2	8	2	P68370; Q5XIF6	P68370 [391-401]; Q5XIF6 [391-401]		1	1396.69	214.1	26.3	130.5	29		102.1	121.84	22.9	#DIV/0!	#DIV/0!	#DIV/0!	Peak Found	Peak Found	Peak Found	High	Shared	Not Found	Peak Found	Peak Found			2.7	26.14	Peak Found	High	0.0005894	0.008205
	FALSE	High	[R].IHFPLATYAPVISAEK.[A]		0.000718586	0.0003985	2	6	6	P68370; Q5XIF6	P68370 [265-280]; Q5XIF6 [265-280]		0	1756.96	111.9	22.9	259.4	5.8	76.72	94.74	101.75		#DIV/0!	#DIV/0!	#DIV/0!	Peak Found	Peak Found	Peak Found	High	Shared	Peak Found	High	Peak Found			4.32	42.99	Not Found	High	0.0001638	6.139e-05
	FALSE	High	[R].LIGQIVSSITASLR.[F]		0.097234	0.00440275	1	2	1	P68370	P68370 [230-243]		0	1457.87	166.8		233.2						#DIV/0!	#DIV/0!	#DIV/0!	Peak Found	Not Found	Not Found	Not Found		Not Found	High	Not Found			2.63	49.15	Not Found	High	0.001545	0.03655
	FALSE	High	[R].NLDIERPTYTNLNR.[L]		0.00632692	0.0003985	2	7	2	P68370; Q5XIF6	P68370 [216-229]; Q5XIF6 [216-229]		0	1718.88	87.1	14.1	272.5	26.3	86.01	119.5	97.54	17.81	#DIV/0!	#DIV/0!	#DIV/0!	Peak Found	Peak Found	Peak Found	High	Shared	Peak Found	Peak Found	Peak Found			3.28	30.96	Peak Found	High	0.0001638	0.001022
	FALSE	High	[R].QLFHPEQLITGK.[E]		0.00543929	0.0003985	2	7	3	P68370; Q5XIF6	P68370 [85-96]; Q5XIF6 [85-96]		0	1410.77	96.2	21.9	270.6	11.3	95.27		104.87	40.34	#DIV/0!	#DIV/0!	#DIV/0!	Peak Found	Peak Found	Not Found	High	Shared	Peak Found	High	Peak Found			2.59	35.83	Peak Found	High	0.0001638	0.0008393
	FALSE	High	[R].QLFHPEQLITGKEDAANNYAR.[G]		4.20571e-06	0.0003985	2	7	1	P68370; Q5XIF6	P68370 [85-105]; Q5XIF6 [85-105]		1	2415.21	113.5		233.6	52.9			101.36	0.67	#DIV/0!	#DIV/0!	#DIV/0!	Peak Found	Peak Found	Not Found	High	Shared	Not Found	Peak Found	Not Found			4.99	34.9	Peak Found	High	0.0001638	8.139e-08
	FALSE	High	[K].TIGGGDDSFNTFFSETGAGK.[H]		3.33006e-07	0.0003985	1	5	9	P68370	P68370 [41-60]		0	2007.89	73	29.6	269.5	27.8	118.31		110.73	4.98	#DIV/0!	#DIV/0!	#DIV/0!	High	High	Not Found	High		High	High	High			4.74	45.79	High	High	0.0001638	3.067e-09
	FALSE	High	[K].VGINYQPPTVVPGGDLAK.[V]		0.000165595	0.0003985	2	5	8	P68370; Q5XIF6	P68370 [353-370]; Q5XIF6 [353-370]		0	1824.99	63.6	11.5	305.2	19.7	110.54	89.28	93.17	23.41	#DIV/0!	#DIV/0!	#DIV/0!	High	High	Peak Found	High	Shared	High	High	High			3.28	39.71	High	High	0.0001638	9.245e-06
High	Master Protein	Q6IMZ3	Annexin OS=Rattus norvegicus OX=10116 GN=Anxa6 PE=1 SV=1	0	65.743	33	16	36	16	75.7	117.01	16	cell organization and biogenesis;cellular homeostasis;regulation of biological process;response to stimulus;transport	cytoplasm;membrane;mitochondrion;nucleus	metal ion binding;nucleotide binding;protein binding;transporter activity	Pf00191	79125	ENSRNOG00000010668.7	Anxa6			0	3.28271	0.79573	4.51699	18	24.8	72.3	68.2	193.7	311.3	103.7	8.1	High	High	High	High	High	High	High	Peak Found
	Checked	Confidence	Annotated Sequence	Modifications	Qvality PEP	Qvality q-value	# Protein Groups	# Proteins	# PSMs	Master Protein Accessions	Positions in Master Proteins	Modifications in Master Proteins	# Missed Cleavages	Theo. MH+ [Da]	Abundances (Grouped): NButGT	Abundances (Grouped): remplissage	Abundances (Grouped): LPS	Abundances (Grouped): controle CARD445	Abundances (Grouped) CV [%]: NButGT	Abundances (Grouped) CV [%]: remplissage	Abundances (Grouped) CV [%]: LPS	Abundances (Grouped) CV [%]: controle CARD445	#DIV/0!	#DIV/0!	#DIV/0!	Found in Sample: [S46] F46: Sample, 6, LPS	Found in Sample: [S72] F72: Sample, 1, controle CARD445	Found in Sample: [S44] F44: Sample, 4, remplissage	Found in Sample: [S45] F45: Sample, 5, LPS	Quan Info	Found in Sample: [S41] F41: Sample, 1, NButGT	Found in Sample: [S42] F42: Sample, 2, NButGT	Found in Sample: [S43] F43: Sample, 3, remplissage			XCorr (by Search Engine): Sequest HT	Top Apex RT [min]	Found in Sample: [S82] F82: Sample, 2, controle CARD445	Confidence (by Search Engine): Sequest HT	Percolator q-Value (by Search Engine): Sequest HT	Percolator PEP (by Search Engine): Sequest HT
	FALSE	High	[K].ALIEILATR.[T]		0.0228825	0.00138506	1	2	4	Q6IMZ3	Q6IMZ3 [457-465]		0	999.62	224.1	30.1	99.3	46.5	13.95	128.51		27.95	#DIV/0!	#DIV/0!	#DIV/0!	High	High	Peak Found	Not Found		High	High	Peak Found			2.07	41.25	Peak Found	High	0.0005287	0.005416
	FALSE	High	[R].AINEAYKEDYHK.[S]		0.094776	0.00389392	1	2	1	Q6IMZ3	Q6IMZ3 [472-483]		1	1480.71	277.9	18	74.6	29.5	43.29	132.58	25.08	56.41	#DIV/0!	#DIV/0!	#DIV/0!	Peak Found	Peak Found	Peak Found	Peak Found		Peak Found	Peak Found	Peak Found			2.45	18.38	High	High	0.001346	0.03535
	FALSE	High	[K].DAFVAIVQSVK.[N]		0.0755941	0.00258546	1	2	3	Q6IMZ3	Q6IMZ3 [588-598]		0	1176.66	236.7	46.5	101	15.8	39.42	109.97	37.65	9.25	#DIV/0!	#DIV/0!	#DIV/0!	Peak Found	Peak Found	Peak Found	Peak Found		High	High	Peak Found			2.77	43.41	High	High	0.0009633	0.02612
	FALSE	High	[R].DLESDIIGDTSGHFQK.[M]		0.000394578	0.0003985	1	2	4	Q6IMZ3	Q6IMZ3 [141-156]		0	1761.83	269.4	34.5	84.2	11.9	58.57		15.21	31.25	#DIV/0!	#DIV/0!	#DIV/0!	Peak Found	Peak Found	Not Found	Peak Found		High	High	High			4.24	42.24	Peak Found	High	0.0001638	2.84e-05
	FALSE	High	[R].EEGGENRDQAQEDAQVAAEILEIADTPSGDK.[T]		0.0031809	0.0003985	1	2	2	Q6IMZ3	Q6IMZ3 [510-540]		1	3285.5	400								#DIV/0!	#DIV/0!	#DIV/0!	Not Found	Not Found	Not Found	Not Found		High	High	Not Found			4.88	49.32	Not Found	High	0.0001638	0.0004195
	FALSE	High	[R].ENDDVVSEDLVQQDVQDLYEAGELK.[W]		5.35293e-06	0.0003985	1	2	2	Q6IMZ3	Q6IMZ3 [167-191]		0	2850.32	400				48.04				#DIV/0!	#DIV/0!	#DIV/0!	Not Found	Not Found	Not Found	Not Found		Peak Found	High	Not Found			5.17	50.52	Not Found	High	0.0001638	1.109e-07
	FALSE	High	[K].ESILELITSR.[S]		0.0148998	0.000721289	1	2	1	Q6IMZ3	Q6IMZ3 [41-50]		0	1160.65	400								#DIV/0!	#DIV/0!	#DIV/0!	Not Found	Not Found	Not Found	Not Found		Not Found	High	Not Found			2.41	49.86	Not Found	High	0.0002827	0.003105
	FALSE	High	[R].GELSGDFEK.[L]		0.0959978	0.00415841	1	2	1	Q6IMZ3	Q6IMZ3 [232-240]		0	981.452	248.4	50.4	81.8	19.4	30.75	99.9	18.8	18.19	#DIV/0!	#DIV/0!	#DIV/0!	Peak Found	Peak Found	Peak Found	Peak Found		Peak Found	High	Peak Found			2.18	24.98	Peak Found	High	0.001545	0.03602
	FALSE	High	[K].GFGSDKESILELITSR.[S]		0.00156516	0.0003985	1	2	3	Q6IMZ3	Q6IMZ3 [35-50]		1	1751.92	214.8	94.7	80.8	9.7	43.91		9.73		#DIV/0!	#DIV/0!	#DIV/0!	Peak Found	Peak Found	Not Found	High		High	High	Peak Found			4.34	47.94	Not Found	High	0.0001638	0.0001691
	FALSE	High	[K].GIGTDEATIIDIITQR.[S]		8.37058e-05	0.0003985	1	2	4	Q6IMZ3	Q6IMZ3 [378-393]		0	1715.92	222.1	177.9			0.01				#DIV/0!	#DIV/0!	#DIV/0!	Not Found	Not Found	Not Found	Not Found		High	High	High			3.78	50.69	Not Found	High	0.0001638	3.845e-06
	FALSE	High	[R].GSVHDFADFDANQDAEALYTAMK.[G]	1xOxidation [M22]	0.00331499	0.0003985	1	2	2	Q6IMZ3	Q6IMZ3 [12-34]		0	2532.1	155.8	135.6	108.6		13.69		13.17		#DIV/0!	#DIV/0!	#DIV/0!	Peak Found	Not Found	Not Found	Peak Found		High	High	Peak Found			3.37	41.01	Not Found	High	0.0001638	0.0004446
	FALSE	High	[K].SLEDALSSDTSGHFK.[R]		0.000200838	0.0003985	1	2	3	Q6IMZ3	Q6IMZ3 [484-498]		0	1593.74	204.3	121.6	74.1		1.86		67.09		#DIV/0!	#DIV/0!	#DIV/0!	Peak Found	Not Found	Not Found	Peak Found		High	High	High			3.8	33.08	Not Found	High	0.0001638	1.19e-05
	FALSE	High	[K].SLEDALSSDTSGHFKR.[I]		0.0251616	0.00138506	1	2	1	Q6IMZ3	Q6IMZ3 [484-499]		1	1749.84	106.7	104.9		188.3	22.99			31.1	#DIV/0!	#DIV/0!	#DIV/0!	Not Found	Peak Found	Not Found	Not Found		Peak Found	Peak Found	Peak Found			3.26	29.42	High	High	0.0005287	0.006134
	FALSE	High	[K].SLHQAIEGDTSGDFMK.[A]	1xOxidation [M15]	7.14364e-05	0.0003985	1	1	1	Q6IMZ3	Q6IMZ3 [648-663]		0	1751.79	282.3			117.7	9.15				#DIV/0!	#DIV/0!	#DIV/0!	Not Found	Not Found	Not Found	Not Found		Peak Found	Peak Found	Not Found			2.87	25.97	High	High	0.0001638	3.135e-06
	FALSE	High	[R].STPEYFAER.[L]		0.085506	0.00283519	1	2	2	Q6IMZ3	Q6IMZ3 [251-259]		0	1099.51	232.4	49.2	71.7	46.7	35.22	86.92	19.78	48.46	#DIV/0!	#DIV/0!	#DIV/0!	Peak Found	High	Peak Found	Peak Found		Peak Found	High	Peak Found			2.21	27.09	Peak Found	High	0.001056	0.03069
	FALSE	High	[K].TTGKPIEASIR.[G]		0.00611329	0.0003985	1	2	2	Q6IMZ3	Q6IMZ3 [221-231]		0	1172.66	286.5	28.9	84.7		38.12	125.89	5.92		#DIV/0!	#DIV/0!	#DIV/0!	Peak Found	Not Found	Peak Found	Peak Found		Peak Found	High	Peak Found			2.05	19.2	Not Found	High	0.0001638	0.0009826
High	Master Protein	D4AA63	Ubiquilin 2 OS=Rattus norvegicus OX=10116 GN=Ubqln2 PE=1 SV=1	0	65.548	24	8	48	7	67.2	177.31	8	metabolic process;regulation of biological process	cytoplasm;cytosol;membrane	protein binding	Pf00240, Pf00627, Pf11976	317396	ENSRNOG00000003099.6	Ubqln2	Cargo recognition for clathrin-mediated endocytosis	Protein processing in endoplasmic reticulum	1	0.30791	1.20061	2.28303	167.2	150.1	35.2	62.5	146.5	121.3	113.5	3.8	High	High	High	High	High	High	High	Peak Found
	Checked	Confidence	Annotated Sequence	Modifications	Qvality PEP	Qvality q-value	# Protein Groups	# Proteins	# PSMs	Master Protein Accessions	Positions in Master Proteins	Modifications in Master Proteins	# Missed Cleavages	Theo. MH+ [Da]	Abundances (Grouped): NButGT	Abundances (Grouped): remplissage	Abundances (Grouped): LPS	Abundances (Grouped): controle CARD445	Abundances (Grouped) CV [%]: NButGT	Abundances (Grouped) CV [%]: remplissage	Abundances (Grouped) CV [%]: LPS	Abundances (Grouped) CV [%]: controle CARD445	#DIV/0!	#DIV/0!	#DIV/0!	Found in Sample: [S46] F46: Sample, 6, LPS	Found in Sample: [S72] F72: Sample, 1, controle CARD445	Found in Sample: [S44] F44: Sample, 4, remplissage	Found in Sample: [S45] F45: Sample, 5, LPS	Quan Info	Found in Sample: [S41] F41: Sample, 1, NButGT	Found in Sample: [S42] F42: Sample, 2, NButGT	Found in Sample: [S43] F43: Sample, 3, remplissage			XCorr (by Search Engine): Sequest HT	Top Apex RT [min]	Found in Sample: [S82] F82: Sample, 2, controle CARD445	Confidence (by Search Engine): Sequest HT	Percolator q-Value (by Search Engine): Sequest HT	Percolator PEP (by Search Engine): Sequest HT
	FALSE	High	[K].EKEEFAVPENSTVQQFK.[E]		6.27232e-06	0.0003985	1	1	11	D4AA63	D4AA63 [42-58]		1	2009.98	133.5	116.3	45.4	104.8	14		33.71	31.85	#DIV/0!	#DIV/0!	#DIV/0!	High	High	Not Found	Peak Found		High	High	High			3.96	32.46	High	High	0.0001638	1.357e-07
	FALSE	High	[R].FQQQLEQLNAMGFLNR.[E]	1xOxidation [M11]	9.28215e-05	0.0003985	1	1	3	D4AA63	D4AA63 [596-611]		0	1952.96	102.9	98.8	67.4	131				104.9	#DIV/0!	#DIV/0!	#DIV/0!	Peak Found	High	Not Found	Not Found		Peak Found	Not Found	Peak Found			2.59	41.56	High	High	0.0001638	4.379e-06
	FALSE	High	[R].GPAAAPGAANPPAEPK.[I]		0.000131006	0.0003985	1	1	6	D4AA63	D4AA63 [16-31]		0	1415.73	63.9	80.8	26.2	229.1	8.86		64.26	0.9	#DIV/0!	#DIV/0!	#DIV/0!	Peak Found	High	Not Found	Peak Found		Peak Found	Peak Found	High			4.15	21.2	High	High	0.0001638	6.833e-06
	FALSE	High	[R].MYTDIQEPMLNAAQEQFGGNPFATVGSSSSSGEGTQPSR.[T]	2xOxidation [M1; M9]	5.27965e-06	0.0003985	1	1	2	D4AA63	D4AA63 [283-321]		0	4108.81				400					#DIV/0!	#DIV/0!	#DIV/0!	Not Found	High	Not Found	Not Found		Not Found	Not Found	Not Found			4.61	46.78	High	High	0.0001638	1.084e-07
	FALSE	High	[R].NPEISHLLNNPDIMR.[Q]	1xOxidation [M14]	9.10007e-06	0.0003985	1	1	5	D4AA63	D4AA63 [230-244]		0	1778.89	94.3	95.8	31	178.9	12.27		74.99	21.69	#DIV/0!	#DIV/0!	#DIV/0!	Peak Found	High	Not Found	Peak Found		High	Peak Found	Peak Found			3.93	33.78	High	High	0.0001638	2.191e-07
	FALSE	High	[R].NQDLALSNLESIPGGYNALR.[R]		1.21548e-05	0.0003985	1	1	8	D4AA63	D4AA63 [262-281]		0	2145.09	162.3	133.4	70.7	33.6	0.04		18.55	99.16	#DIV/0!	#DIV/0!	#DIV/0!	High	High	Not Found	High		High	High	High			4.86	47.29	High	High	0.0001638	3.175e-07
	FALSE	High	[R].QLIMANPQMQQLIQR.[N]	2xOxidation [M4; M9]	0.000124836	0.0003985	2	3	6	D4AA63; A0A140TAI1	D4AA63 [215-229]; A0A140TAI1 [198-212]		0	1843.95	31.9		35.9	332.2			16.52	24.94	#DIV/0!	#DIV/0!	#DIV/0!	Peak Found	High	Not Found	Peak Found	Shared	Peak Found	Not Found	Not Found			3.38	32.38	High	High	0.0001638	6.431e-06
	FALSE	High	[K].SQTDQLVLIFAGK.[I]		0.000527012	0.0003985	1	1	7	D4AA63	D4AA63 [67-79]		0	1419.78	241.4	56.8	60.6	41.2	8.95	108.8	27.51	16.46	#DIV/0!	#DIV/0!	#DIV/0!	High	High	Peak Found	High		High	High	High			2.8	47.87	High	High	0.0001638	4.148e-05
High	Master Protein	G3V8L3	Lamin A, isoform CRA_b OS=Rattus norvegicus OX=10116 GN=Lmna PE=1 SV=1	0	65.546	24	14	58	14	74.3	197.75	14	cell organization and biogenesis;regulation of biological process;response to stimulus;transport	membrane;nucleus	protein binding;structural molecule activity	Pf00038, Pf00932, Pf12128	60374	ENSRNOG00000019638.7	Lmna	Depolymerisation of the Nuclear Lamina; Initiation of Nuclear Envelope Reformation; Breakdown of the nuclear lamina; Clearance of Nuclear Envelope Membranes from Chromatin	Apoptosis; Arrhythmogenic right ventricular cardiomyopathy (ARVC); Dilated cardiomyopathy; Hypertrophic cardiomyopathy (HCM)	0	3.36837	0.274462	3.10486	61.2	36.8	176.3	153.8	107	174.3	79.2	11.4	High	High	High	High	High	High	High	Peak Found
	Checked	Confidence	Annotated Sequence	Modifications	Qvality PEP	Qvality q-value	# Protein Groups	# Proteins	# PSMs	Master Protein Accessions	Positions in Master Proteins	Modifications in Master Proteins	# Missed Cleavages	Theo. MH+ [Da]	Abundances (Grouped): NButGT	Abundances (Grouped): remplissage	Abundances (Grouped): LPS	Abundances (Grouped): controle CARD445	Abundances (Grouped) CV [%]: NButGT	Abundances (Grouped) CV [%]: remplissage	Abundances (Grouped) CV [%]: LPS	Abundances (Grouped) CV [%]: controle CARD445	#DIV/0!	#DIV/0!	#DIV/0!	Found in Sample: [S46] F46: Sample, 6, LPS	Found in Sample: [S72] F72: Sample, 1, controle CARD445	Found in Sample: [S44] F44: Sample, 4, remplissage	Found in Sample: [S45] F45: Sample, 5, LPS	Quan Info	Found in Sample: [S41] F41: Sample, 1, NButGT	Found in Sample: [S42] F42: Sample, 2, NButGT	Found in Sample: [S43] F43: Sample, 3, remplissage			XCorr (by Search Engine): Sequest HT	Top Apex RT [min]	Found in Sample: [S82] F82: Sample, 2, controle CARD445	Confidence (by Search Engine): Sequest HT	Percolator q-Value (by Search Engine): Sequest HT	Percolator PEP (by Search Engine): Sequest HT
	FALSE	High	[K].AAYEAELGDAR.[K]		0.00504317	0.0003985	1	2	2	G3V8L3	G3V8L3 [79-89]		0	1165.55	174.3	44.8	180.9		29.44	69.91	6.51		#DIV/0!	#DIV/0!	#DIV/0!	High	Not Found	Peak Found	Peak Found		Peak Found	High	Peak Found			2.64	26.09	Not Found	High	0.0001638	0.0007656
	FALSE	High	[K].EAALSTALSEK.[R]		0.0079358	0.0003985	1	3	3	G3V8L3	G3V8L3 [145-155]		0	1119.59	156.3	49.1	178.8	15.8	13.93	96.58	22		#DIV/0!	#DIV/0!	#DIV/0!	Peak Found	Not Found	Peak Found	High		High	High	Peak Found			3.09	27.43	Peak Found	High	0.0001638	0.001371
	FALSE	High	[K].EAALSTALSEKR.[T]		0.00343104	0.0003985	1	3	4	G3V8L3	G3V8L3 [145-156]		1	1275.69	66.6	5.7	137.3	190.5	54.41		14.26	43.13	#DIV/0!	#DIV/0!	#DIV/0!	Peak Found	High	Peak Found	Peak Found		Peak Found	Peak Found	Not Found			3.18	23.73	High	High	0.0001638	0.0004638
	FALSE	High	[R].IDSLSAQLSQLQK.[Q]		0.000161093	0.0003985	1	6	4	G3V8L3	G3V8L3 [299-311]		0	1430.78	174.2	23.9	189.6	12.4	25.61	111.84	12.72		#DIV/0!	#DIV/0!	#DIV/0!	High	Peak Found	Peak Found	High		High	High	Peak Found			4.25	38.43	Not Found	High	0.0001638	8.988e-06
	FALSE	High	[K].LEAALGEAK.[K]		0.0844083	0.00283519	1	5	2	G3V8L3	G3V8L3 [172-180]		0	901.499	114.2	127	140.1	18.7	36.64		8.19		#DIV/0!	#DIV/0!	#DIV/0!	High	Not Found	Not Found	Peak Found		Peak Found	High	Peak Found			2.64	22.57	Peak Found	High	0.001056	0.0303
	FALSE	High	[R].LKDLEALLNSK.[E]		0.033192	0.00156818	1	3	1	G3V8L3	G3V8L3 [134-144]		1	1243.73	126.1	91.8	144	38.2	16.96		10.29	36.44	#DIV/0!	#DIV/0!	#DIV/0!	High	Peak Found	Not Found	Peak Found		Peak Found	Peak Found	Peak Found			2.94	37	Peak Found	High	0.0005894	0.008797
	FALSE	High	[R].LQEKEDLQELNDR.[L]		0.000375997	0.0003985	1	2	9	G3V8L3	G3V8L3 [29-41]		1	1629.81	139.4	21.7	187.2	51.6	34.3	116.33	22.64	27.35	#DIV/0!	#DIV/0!	#DIV/0!	High	Peak Found	Peak Found	High		High	High	Peak Found			3.41	25.06	High	High	0.0001638	2.684e-05
	FALSE	High	[R].ITESEEVVSR.[E]		0.00298985	0.0003985	1	2	5	G3V8L3	G3V8L3 [63-72]		0	1148.58	97.5	49.8	144.9	107.8	55.51		3.86	35.51	#DIV/0!	#DIV/0!	#DIV/0!	High	Peak Found	Not Found	High		Peak Found	High	Peak Found			3.23	21.68	High	High	0.0001638	0.0003881
	FALSE	High	[R].MQQQLDEYQELLDIK.[L]		0.0105841	0.0003985	1	6	1	G3V8L3	G3V8L3 [352-366]		0	1893.93	90.3		87.9	221.9			15.33		#DIV/0!	#DIV/0!	#DIV/0!	Peak Found	Peak Found	Not Found	High		Not Found	Peak Found	Not Found			3.22	46.12	Not Found	High	0.0001638	0.001994
	FALSE	High	[R].MQQQLDEYQELLDIK.[L]	1xOxidation [M1]	0.00220851	0.0003985	1	6	3	G3V8L3	G3V8L3 [352-366]		0	1909.92	155.8	121.7	122.6		4.78		1.64		#DIV/0!	#DIV/0!	#DIV/0!	High	Not Found	Not Found	Peak Found		High	High	Peak Found			2.99	46.07	Not Found	High	0.0001638	0.0002614
	FALSE	High	[K].NIYSEELR.[E]		0.0906116	0.00335478	1	6	4	G3V8L3	G3V8L3 [209-216]		0	1023.51	154.4	55.1	164.3	26.2	23.62	64.63	27.62	0.27	#DIV/0!	#DIV/0!	#DIV/0!	High	Peak Found	Peak Found	High		Peak Found	High	Peak Found			2.42	27.72	High	High	0.001246	0.03328
	FALSE	High	[R].NSNLVGAAHEELQQSR.[I]		1.98263e-05	0.0003985	1	6	8	G3V8L3	G3V8L3 [281-296]		0	1752.86	147		199.8	53.2	34.7		29.45	57.27	#DIV/0!	#DIV/0!	#DIV/0!	Peak Found	High	Not Found	High		High	High	Not Found			4.96	27.11	High	High	0.0001638	5.982e-07
	FALSE	High	[R].SGAQASSTPLSPTR.[I]		0.00195106	0.0003985	1	4	2	G3V8L3	G3V8L3 [12-25]		0	1359.69		78.4		321.6				72.64	#DIV/0!	#DIV/0!	#DIV/0!	Not Found	High	Not Found	Not Found		Not Found	Not Found	Peak Found			3.69	21.63	High	High	0.0001638	0.0002241
	FALSE	High	[R].SVGGSGGGSFGDNLVTR.[S]		7.50315e-06	0.0003985	1	2	7	G3V8L3	G3V8L3 [629-645]		0	1566.75	161.6	69.5	134	34.9	28.33	101.89	51.2	19.25	#DIV/0!	#DIV/0!	#DIV/0!	High	High	Peak Found	High		High	High	High			3.97	31.15	High	High	0.0001638	1.707e-07
	FALSE	High	[R].TLEGELHDLR.[G]		0.00961593	0.0003985	1	3	3	G3V8L3	G3V8L3 [157-166]		0	1182.61	179.6	17.2	186.3	16.9	27.89	126.57	25.66	3.72	#DIV/0!	#DIV/0!	#DIV/0!	High	Peak Found	Peak Found	High		Peak Found	High	Peak Found			2.95	29.95	Peak Found	High	0.0001638	0.001758
High	Master Protein	P06685	Sodium/potassium-transporting ATPase subunit alpha-1 OS=Rattus norvegicus OX=10116 GN=Atp1a1 PE=1 SV=1	0	65.338	21	14	21	14	113	75.48	14	cellular homeostasis;metabolic process;regulation of biological process;response to stimulus;transport	endoplasmic reticulum;endosome;Golgi;membrane	catalytic activity;metal ion binding;nucleotide binding;protein binding;transporter activity	Pf00122, Pf00689, Pf00690, Pf00702, Pf08282, Pf12710, Pf13246	24211	ENSRNOG00000030019.4	Atp1a1	Ion homeostasis; Ion transport by P-type ATPases	Mineral absorption; Pancreatic secretion; Proximal tubule bicarbonate reclamation; Adrenergic signaling in cardiomyocytes; Endocrine and other factor-regulated calcium reabsorption; Aldosterone-regulated sodium reabsorption; cAMP signaling pathway; Thyroid hormone synthesis; Protein digestion and absorption; Carbohydrate digestion and absorption; Gastric acid secretion; Salivary secretion; Cardia…	0	9.91304	0.154605	3.22837	20.2	25.8	389.8	66.2	108.3	119.3	62.7	7.8	High	High	High	Peak Found	High	High	Peak Found	Peak Found
	Checked	Confidence	Annotated Sequence	Modifications	Qvality PEP	Qvality q-value	# Protein Groups	# Proteins	# PSMs	Master Protein Accessions	Positions in Master Proteins	Modifications in Master Proteins	# Missed Cleavages	Theo. MH+ [Da]	Abundances (Grouped): NButGT	Abundances (Grouped): remplissage	Abundances (Grouped): LPS	Abundances (Grouped): controle CARD445	Abundances (Grouped) CV [%]: NButGT	Abundances (Grouped) CV [%]: remplissage	Abundances (Grouped) CV [%]: LPS	Abundances (Grouped) CV [%]: controle CARD445	#DIV/0!	#DIV/0!	#DIV/0!	Found in Sample: [S46] F46: Sample, 6, LPS	Found in Sample: [S72] F72: Sample, 1, controle CARD445	Found in Sample: [S44] F44: Sample, 4, remplissage	Found in Sample: [S45] F45: Sample, 5, LPS	Quan Info	Found in Sample: [S41] F41: Sample, 1, NButGT	Found in Sample: [S42] F42: Sample, 2, NButGT	Found in Sample: [S43] F43: Sample, 3, remplissage			XCorr (by Search Engine): Sequest HT	Top Apex RT [min]	Found in Sample: [S82] F82: Sample, 2, controle CARD445	Confidence (by Search Engine): Sequest HT	Percolator q-Value (by Search Engine): Sequest HT	Percolator PEP (by Search Engine): Sequest HT
	FALSE	High	[K].ADIGVAMGIVGSDVSK.[Q]	1xOxidation [M7]	0.000112577	0.0003985	1	1	1	P06685	P06685 [728-743]		0	1534.78			400						#DIV/0!	#DIV/0!	#DIV/0!	Not Found	Not Found	Not Found	High		Not Found	Not Found	Not Found			3.83	33.52	Not Found	High	0.0001638	5.644e-06
	FALSE	High	[R].AVAGDASESALLK.[C]		0.00145096	0.0003985	1	1	2	P06685	P06685 [446-458]		0	1231.65	259.8	78.1	53.7	8.4	3.75	101.54	126.68	8.92	#DIV/0!	#DIV/0!	#DIV/0!	Peak Found	Peak Found	Peak Found	High		High	Peak Found	Peak Found			3.47	28.34	Peak Found	High	0.0001638	0.0001524
	FALSE	High	[R].AVFQANQENLPILK.[R]		0.000841977	0.0003985	1	1	1	P06685	P06685 [431-444]		0	1584.87	121.1	63.8	184.6	30.5	2.97		120.31	29.09	#DIV/0!	#DIV/0!	#DIV/0!	Peak Found	Peak Found	Not Found	Peak Found		Peak Found	Peak Found	Peak Found			2.83	40.39	High	High	0.0001638	7.551e-05
	FALSE	High	[R].DKYEPAAVSEHGDKK.[S]		0.000428592	0.0003985	1	1	1	P06685	P06685 [8-22]		2	1673.81	140.2		259.8		19.76		129.51		#DIV/0!	#DIV/0!	#DIV/0!	Peak Found	Not Found	Not Found	High		Peak Found	Peak Found	Not Found			3.41	15.61	Not Found	High	0.0001638	3.175e-05
	FALSE	High	[K].DMTSEELDDILR.[Y]	1xOxidation [M2]	0.013916	0.000721289	1	1	1	P06685	P06685 [672-683]		0	1452.65			400						#DIV/0!	#DIV/0!	#DIV/0!	Not Found	Not Found	Not Found	High		Not Found	Not Found	Not Found			3.24	44.11	Not Found	High	0.0002827	0.002849
	FALSE	High	[K].EQPLDEELKDAFQNAYLELGGLGER.[V]		0.000121442	0.0003985	1	1	1	P06685	P06685 [527-551]		1	2834.38			400				79.48		#DIV/0!	#DIV/0!	#DIV/0!	Peak Found	Not Found	Not Found	High		Not Found	Not Found	Not Found			5.29	51.73	Not Found	High	0.0001638	6.227e-06
	FALSE	High	[K].GVGIISEGNETVEDIAAR.[L]		9.4191e-06	0.0003985	1	3	2	P06685	P06685 [630-647]		0	1829.92	125	69.4	172.1	33.5	13.02		120.65	1.18	#DIV/0!	#DIV/0!	#DIV/0!	Peak Found	Peak Found	Not Found	High		Peak Found	High	Peak Found			5.1	40.41	Peak Found	High	0.0001638	2.299e-07
	FALSE	High	[R].LNIPVNQVNPR.[D]		0.00974865	0.0003985	1	1	1	P06685	P06685 [648-658]		0	1263.72	118.1	51.7	169.1	61.2	20.46		124.31	15.99	#DIV/0!	#DIV/0!	#DIV/0!	Peak Found	Peak Found	Not Found	High		Peak Found	Peak Found	Peak Found			3.26	30.68	Peak Found	High	0.0001638	0.001787
	FALSE	High	[K].IVEIPFNSTNK.[Y]		0.00241531	0.0003985	1	1	3	P06685	P06685 [477-487]		0	1261.68	66.2	41.3	260.8	31.6	11.25		12.99	28.71	#DIV/0!	#DIV/0!	#DIV/0!	Peak Found	High	Not Found	High		Peak Found	High	Peak Found			2.8	34.04	Peak Found	High	0.0001638	0.0002943
	FALSE	High	[K].MSINAEDVVVGDLVEVK.[G]	1xOxidation [M1]	5.35293e-06	0.0003985	1	1	2	P06685	P06685 [178-194]		0	1832.93	59.3		340.7		3.27				#DIV/0!	#DIV/0!	#DIV/0!	Not Found	Not Found	Not Found	High		High	Peak Found	Not Found			4.83	46.25	Not Found	High	0.0001638	1.108e-07
	FALSE	High	[R].QGAIVAVTGDGVNDSPALK.[K]		3.39672e-06	0.0003985	1	3	1	P06685	P06685 [708-726]		0	1811.95	52.9		347.1		5.98				#DIV/0!	#DIV/0!	#DIV/0!	Not Found	Not Found	Not Found	High		Peak Found	Peak Found	Not Found			4.55	34.11	Not Found	High	0.0001638	6.137e-08
	FALSE	High	[R].SPDFTNENPLETR.[N]		0.000184898	0.0003985	1	1	1	P06685	P06685 [228-240]		0	1519.7	146	37.8	216.3		8.66	82.1	115.18		#DIV/0!	#DIV/0!	#DIV/0!	Peak Found	Not Found	Peak Found	High		Peak Found	Peak Found	Peak Found			3.73	34.37	Not Found	High	0.0001638	1.071e-05
	FALSE	High	[K].VDNSSLTGESEPQTR.[S]		0.000283455	0.0003985	1	5	2	P06685	P06685 [213-227]		0	1619.75	173.1		226.9				119.32		#DIV/0!	#DIV/0!	#DIV/0!	Peak Found	Not Found	Not Found	High		Not Found	High	Not Found			3.42	22.35	Not Found	High	0.0001638	1.857e-05
	FALSE	High	[RK].VIMVTGDHPITAK.[A]	1xOxidation [M3]	0.0417017	0.00156818	1	9	2	P06685	P06685 [613-625]		0	1397.75	135.7	9.1	187	68.2	20.94		111.06	53.39	#DIV/0!	#DIV/0!	#DIV/0!	Peak Found	Peak Found	Peak Found	High		Peak Found	Peak Found	Not Found			2.99	23.61	Peak Found	High	0.0005894	0.0119
High	Master Protein	P47942	Dihydropyrimidinase-related protein 2 OS=Rattus norvegicus OX=10116 GN=Dpysl2 PE=1 SV=1	0	65.336	35	14	56	13	62.2	187.96	14	cell differentiation;cell organization and biogenesis;cellular component movement;development;regulation of biological process;response to stimulus;transport	cytoplasm;cytoskeleton;cytosol;membrane;mitochondrion	catalytic activity;protein binding	Pf01979, Pf07969, Pf13147, Pf13594	25416	ENSRNOG00000009625.6	Dpysl2	Recycling pathway of L1; CRMPs in Sema3A signaling	Axon guidance	1	2.34044	0.355766	2.86995	52.1	69.8	169.6	115.7	126.2	165.1	92.3	9.2	High	High	High	High	High	High	High	Peak Found
	Checked	Confidence	Annotated Sequence	Modifications	Qvality PEP	Qvality q-value	# Protein Groups	# Proteins	# PSMs	Master Protein Accessions	Positions in Master Proteins	Modifications in Master Proteins	# Missed Cleavages	Theo. MH+ [Da]	Abundances (Grouped): NButGT	Abundances (Grouped): remplissage	Abundances (Grouped): LPS	Abundances (Grouped): controle CARD445	Abundances (Grouped) CV [%]: NButGT	Abundances (Grouped) CV [%]: remplissage	Abundances (Grouped) CV [%]: LPS	Abundances (Grouped) CV [%]: controle CARD445	#DIV/0!	#DIV/0!	#DIV/0!	Found in Sample: [S46] F46: Sample, 6, LPS	Found in Sample: [S72] F72: Sample, 1, controle CARD445	Found in Sample: [S44] F44: Sample, 4, remplissage	Found in Sample: [S45] F45: Sample, 5, LPS	Quan Info	Found in Sample: [S41] F41: Sample, 1, NButGT	Found in Sample: [S42] F42: Sample, 2, NButGT	Found in Sample: [S43] F43: Sample, 3, remplissage			XCorr (by Search Engine): Sequest HT	Top Apex RT [min]	Found in Sample: [S82] F82: Sample, 2, controle CARD445	Confidence (by Search Engine): Sequest HT	Percolator q-Value (by Search Engine): Sequest HT	Percolator PEP (by Search Engine): Sequest HT
	FALSE	High	[K].AVGKDNFTLIPEGTNGTEER.[M]		0.0241588	0.00138506	1	1	2	P47942	P47942 [342-361]		1	2148.06				400				11.63	#DIV/0!	#DIV/0!	#DIV/0!	Not Found	High	Not Found	Not Found		Not Found	Not Found	Not Found			3.28	32.97	High	High	0.0005287	0.005812
	FALSE	High	[K].AVVTGKMDENQFVAVTSTNAAK.[V]	1xOxidation [M7]	0.0806687	0.00283519	1	1	1	P47942	P47942 [369-390]		1	2297.14	82.9	69.8	155.8	91.5			45.47	25.06	#DIV/0!	#DIV/0!	#DIV/0!	Peak Found	High	Peak Found	Peak Found		Not Found	Peak Found	Not Found			3.49	28.14	Peak Found	High	0.001056	0.02839
	FALSE	High	[R].DIGAIAQVHAENGDIIAEEQQR.[I]		0.000277655	0.0003985	1	1	5	P47942	P47942 [190-211]		0	2377.17	146.9	90.4	138.3	24.4	24.56		27.06		#DIV/0!	#DIV/0!	#DIV/0!	High	Peak Found	Not Found	High		High	High	Peak Found			4.63	37.06	Not Found	High	0.0001638	1.807e-05
	FALSE	High	[K].DNFTLIPEGTNGTEER.[M]		0.000228933	0.0003985	1	1	2	P47942	P47942 [346-361]		0	1792.83	135	92	112.6	60.4	0.02		17.38		#DIV/0!	#DIV/0!	#DIV/0!	Peak Found	High	Not Found	Peak Found		Peak Found	Peak Found	Peak Found			3.1	39.12	High	High	0.0001638	1.408e-05
	FALSE	High	[R].FQLTDSQIYEVLSVIR.[D]		7.49669e-05	0.0003985	1	1	4	P47942	P47942 [174-189]		0	1911.02	165.8		234.2		83.12		53.72		#DIV/0!	#DIV/0!	#DIV/0!	High	Not Found	Not Found	High		High	High	Not Found			4.05	51.77	Not Found	High	0.0001638	3.335e-06
	FALSE	High	[R].FQMPDQGMTSADDFFQGTK.[A]	2xOxidation [M3; M8]	6.94941e-05	0.0003985	1	1	3	P47942	P47942 [76-94]		0	2182.91			204.7	195.3				50.65	#DIV/0!	#DIV/0!	#DIV/0!	High	High	Not Found	Not Found		Not Found	Not Found	Not Found			3.82	37.24	High	High	0.0001638	3.034e-06
	FALSE	High	[R].GSPLVVISQGK.[I]		0.01282	0.000721289	1	1	5	P47942	P47942 [441-451]		0	1084.64	153	41.7	140.8	64.5	12.94	116.6	41.89	1.85	#DIV/0!	#DIV/0!	#DIV/0!	Peak Found	High	Peak Found	High		Peak Found	High	High			2.39	30.69	High	High	0.0002827	0.002545
	FALSE	High	[R].ILDLGITGPEGHVLSRPEEVEAEAVNR.[S]		0.000203625	0.0003985	1	1	6	P47942	P47942 [212-238]		0	2900.51	150.2	97.7	152.1		15.2		36.35		#DIV/0!	#DIV/0!	#DIV/0!	High	Not Found	Not Found	High		High	High	High			3.37	41.31	Not Found	High	0.0001638	1.212e-05
	FALSE	High	[K].IVLEDGTLHVTEGSGR.[Y]		0.000871487	0.0003985	1	1	7	P47942	P47942 [452-467]		0	1682.87	150.3	79.2	123.4	47.1	19.09		45.45	22.64	#DIV/0!	#DIV/0!	#DIV/0!	High	Peak Found	Not Found	High		High	High	Peak Found			3.92	31.26	Peak Found	High	0.0001638	7.921e-05
	FALSE	High	[K].MDENQFVAVTSTNAAK.[VI]		0.00706177	0.0003985	2	3	1	P47942; Q62952	P47942 [375-390]; Q62952 [375-390]		0	1725.81									#DIV/0!	#DIV/0!	#DIV/0!	Not Found	Not Found	Not Found	High	No Quan Values	Not Found	Not Found	Not Found			3.23		Not Found	High	0.0001638	0.001183
	FALSE	High	[K].MDENQFVAVTSTNAAK.[VI]	1xOxidation [M1]	3.23399e-05	0.0003985	2	3	6	P47942; Q62952	P47942 [375-390]; Q62952 [375-390]		0	1741.81	146	67.5	89.2	97.4	9.41	97.25	37.18	29.21	#DIV/0!	#DIV/0!	#DIV/0!	High	High	Peak Found	Peak Found	Shared	High	High	Peak Found			3.73	29.78	High	High	0.0001638	1.13e-06
	FALSE	High	[R].NLHQSGFSLSGAQIDDNIPR.[R]		6.57666e-05	0.0003985	1	1	3	P47942	P47942 [533-552]		0	2169.07	114.1	108.7	138.2	39.1	22.38		50.64	8.51	#DIV/0!	#DIV/0!	#DIV/0!	High	High	Not Found	Peak Found		Peak Found	High	Peak Found			4.6	36.88	Peak Found	High	0.0001638	2.815e-06
	FALSE	High	[K].QIGENLIVPGGVK.[T]		0.00385675	0.0003985	1	2	4	P47942	P47942 [44-56]		0	1323.76	120.2	85.7	117.7	76.4	3.02		20.34	37.69	#DIV/0!	#DIV/0!	#DIV/0!	High	High	Not Found	High		Peak Found	Peak Found	Peak Found			3.25	36.23	High	High	0.0001638	0.0005379
	FALSE	High	[K].SAAEVIAQAR.[K]		0.00529178	0.0003985	1	1	4	P47942	P47942 [259-268]		0	1015.55	135.4	52.7	136.6	75.3	18.53	97.46	26.12	48.86	#DIV/0!	#DIV/0!	#DIV/0!	High	High	Peak Found	Peak Found		Peak Found	High	Peak Found			3.22	24.06	High	High	0.0001638	0.0008131
	FALSE	High	[K].VFNLYPR.[K]		0.121351	0.0069247	1	1	3	P47942	P47942 [391-397]		0	908.499	168	7.5	141.1	83.5	19.68		33.8	11.13	#DIV/0!	#DIV/0!	#DIV/0!	High	High	Peak Found	Peak Found		Peak Found	High	Not Found			1.78	34.03	Peak Found	High	0.002658	0.0495
High	Master Protein	A0A0G2JWS2	Nebulette OS=Rattus norvegicus OX=10116 GN=Nebl PE=1 SV=1	0	65.183	25	17	26	17	108.9	83.03	17	cell organization and biogenesis		protein binding	Pf00018, Pf00880, Pf07653, Pf14604		ENSRNOG00000049452.3				0	4.12004	0.115852	4.11485	29	76.8	378.7	57.2	94.8	113	42.1	8.4	High	High	High	High	High	High	Peak Found	Peak Found
	Checked	Confidence	Annotated Sequence	Modifications	Qvality PEP	Qvality q-value	# Protein Groups	# Proteins	# PSMs	Master Protein Accessions	Positions in Master Proteins	Modifications in Master Proteins	# Missed Cleavages	Theo. MH+ [Da]	Abundances (Grouped): NButGT	Abundances (Grouped): remplissage	Abundances (Grouped): LPS	Abundances (Grouped): controle CARD445	Abundances (Grouped) CV [%]: NButGT	Abundances (Grouped) CV [%]: remplissage	Abundances (Grouped) CV [%]: LPS	Abundances (Grouped) CV [%]: controle CARD445	#DIV/0!	#DIV/0!	#DIV/0!	Found in Sample: [S46] F46: Sample, 6, LPS	Found in Sample: [S72] F72: Sample, 1, controle CARD445	Found in Sample: [S44] F44: Sample, 4, remplissage	Found in Sample: [S45] F45: Sample, 5, LPS	Quan Info	Found in Sample: [S41] F41: Sample, 1, NButGT	Found in Sample: [S42] F42: Sample, 2, NButGT	Found in Sample: [S43] F43: Sample, 3, remplissage			XCorr (by Search Engine): Sequest HT	Top Apex RT [min]	Found in Sample: [S82] F82: Sample, 2, controle CARD445	Confidence (by Search Engine): Sequest HT	Percolator q-Value (by Search Engine): Sequest HT	Percolator PEP (by Search Engine): Sequest HT
	FALSE	High	[R].AMYDYSAQDEDEVSFR.[D]	1xOxidation [M2]	0.000572441	0.0003985	1	2	1	A0A0G2JWS2	A0A0G2JWS2 [899-914]		0	1941.78			400						#DIV/0!	#DIV/0!	#DIV/0!	Not Found	Not Found	Not Found	High		Not Found	Not Found	Not Found			3.36	34.36	Not Found	High	0.0001638	4.598e-05
	FALSE	High	[K].ATPVTMTPEIER.[V]	1xOxidation [M6]	0.00213377	0.0003985	1	2	4	A0A0G2JWS2	A0A0G2JWS2 [633-644]		0	1360.68	133.1	35.6	172.6	58.7	24.24	72.86	93.94	42.22	#DIV/0!	#DIV/0!	#DIV/0!	Peak Found	High	Peak Found	High		High	Peak Found	Peak Found			2.52	25.45	High	High	0.0001638	0.0002507
	FALSE	High	[K].DVQGTHTYTAEMDRPDIK.[K]	1xOxidation [M12]	0.00279098	0.0003985	1	2	1	A0A0G2JWS2	A0A0G2JWS2 [166-183]		0	2092.96			400						#DIV/0!	#DIV/0!	#DIV/0!	Not Found	Not Found	Not Found	High		Not Found	Not Found	Not Found			3.39	22.73	Not Found	High	0.0001638	0.0003555
	FALSE	High	[R].EVSQLQSEVAYK.[Q]		0.00324726	0.0003985	1	2	2	A0A0G2JWS2	A0A0G2JWS2 [116-127]		0	1380.7	108.5	36.2	198.8	56.5	16.25		116.36	48.27	#DIV/0!	#DIV/0!	#DIV/0!	Peak Found	Peak Found	Not Found	High		Peak Found	Peak Found	Peak Found			3.44	28.4	High	High	0.0001638	0.0004317
	FALSE	High	[R].GFTPVVDDPVTER.[V]		0.0055526	0.0003985	1	2	2	A0A0G2JWS2	A0A0G2JWS2 [734-746]		0	1431.71	120.5	31.7	186.2	61.6	22.12	91.83	92.64	58.27	#DIV/0!	#DIV/0!	#DIV/0!	Peak Found	Peak Found	Peak Found	High		Peak Found	High	Peak Found			2.76	34.82	Peak Found	High	0.0001638	0.000865
	FALSE	High	[K].GMELSSEVLDIQR.[A]	1xOxidation [M2]	0.000728557	0.0003985	1	2	2	A0A0G2JWS2	A0A0G2JWS2 [424-436]		0	1492.73	84.8		268.6	46.7					#DIV/0!	#DIV/0!	#DIV/0!	Not Found	Not Found	Not Found	High		Peak Found	Not Found	Not Found			3.7	36.38	High	High	0.0001638	6.293e-05
	FALSE	High	[K].GMQIDADTLEIQR.[V]	1xOxidation [M2]	0.00211913	0.0003985	1	2	2	A0A0G2JWS2	A0A0G2JWS2 [461-473]		0	1505.73	135.3		203.4	61.3	10.71		90.09	40.04	#DIV/0!	#DIV/0!	#DIV/0!	High	Peak Found	Not Found	High		Peak Found	Peak Found	Not Found			2.97	32.42	Peak Found	High	0.0001638	0.0002494
	FALSE	High	[K].GMQVNVDIPDMLR.[A]	2xOxidation [M2; M11]	0.000495322	0.0003985	1	2	1	A0A0G2JWS2	A0A0G2JWS2 [535-547]		0	1519.72			119.1	280.9				47.96	#DIV/0!	#DIV/0!	#DIV/0!	Peak Found	Peak Found	Not Found	Not Found		Not Found	Not Found	Not Found			3.04	36.08	High	High	0.0001638	3.815e-05
	FALSE	High	[K].GMQVSTDTLDVQR.[A]	1xOxidation [M2]	0.00112451	0.0003985	1	2	1	A0A0G2JWS2	A0A0G2JWS2 [498-510]		0	1465.7	99.9	28.3	158.5	113.3	19.21	81.05	88.76		#DIV/0!	#DIV/0!	#DIV/0!	Peak Found	Not Found	Peak Found	High		Peak Found	Peak Found	Peak Found			3.09	26.11	Peak Found	High	0.0001638	0.0001094
	FALSE	High	[K].MLSNYSTVAVTPEIQR.[I]	1xOxidation [M1]	0.00103529	0.0003985	1	2	1	A0A0G2JWS2	A0A0G2JWS2 [567-582]		0	1824.92	84.8	29.7	270.6	15	24.92	67.58			#DIV/0!	#DIV/0!	#DIV/0!	Not Found	Not Found	Peak Found	High		Peak Found	Peak Found	Peak Found			4.49	34.4	Peak Found	High	0.0001638	9.887e-05
	FALSE	High	[R].NQEQLSAVYYK.[G]		0.00711042	0.0003985	1	1	1	A0A0G2JWS2	A0A0G2JWS2 [648-658]		0	1342.66	120.9	70.7	149.9	58.5	23.23		105.49	46.86	#DIV/0!	#DIV/0!	#DIV/0!	Peak Found	Peak Found	Not Found	High		Peak Found	Peak Found	Peak Found			3.15	28.88	Peak Found	High	0.0001638	0.001191
	FALSE	High	[K].NTQVVSDAAYK.[G]		0.0262051	0.00138506	1	2	1	A0A0G2JWS2	A0A0G2JWS2 [750-760]		0	1195.6	160.7		239.3		8.88		105.54		#DIV/0!	#DIV/0!	#DIV/0!	Peak Found	Not Found	Not Found	High		Peak Found	Peak Found	Not Found			3.32	21.81	Not Found	High	0.0005287	0.006475
	FALSE	High	[R].SSLDLDKTPAFLHVK.[H]		0.0340979	0.00156818	1	2	1	A0A0G2JWS2	A0A0G2JWS2 [387-401]		1	1670.91	136.1	44.3	174.1	45.6	4.84		96.78		#DIV/0!	#DIV/0!	#DIV/0!	Peak Found	Not Found	Not Found	High		Peak Found	Peak Found	Peak Found			2.52	35.48	Peak Found	High	0.0005894	0.009171
	FALSE	High	[R].TDPGSIFDIDPLEDNIQSR.[S]		3.78944e-05	0.0003985	1	2	1	A0A0G2JWS2	A0A0G2JWS2 [784-802]		0	2132.01	107.3	20	246.9	25.8	36.23			32.48	#DIV/0!	#DIV/0!	#DIV/0!	Not Found	Peak Found	Peak Found	High		Peak Found	Peak Found	Not Found			3.94	50.02	Peak Found	High	0.0001638	1.379e-06
	FALSE	High	[K].TMLDFVETPSYQSSK.[E]	1xOxidation [M2]	0.00804546	0.0003985	1	2	1	A0A0G2JWS2	A0A0G2JWS2 [350-364]		0	1748.8		198.7	93.4	107.9				42.15	#DIV/0!	#DIV/0!	#DIV/0!	Peak Found	Peak Found	Not Found	Not Found		Not Found	Not Found	Peak Found			3.04	36.26	High	High	0.0001638	0.0014
	FALSE	High	[K].TTQQNISNVSYKEEVR.[A]		3.01863e-05	0.0003985	1	2	3	A0A0G2JWS2	A0A0G2JWS2 [585-600]		1	1895.95	105.9		221.2	72.8	60.57		96.37	48.2	#DIV/0!	#DIV/0!	#DIV/0!	Peak Found	Peak Found	Not Found	High		Peak Found	Peak Found	Not Found			4.52	23.86	High	High	0.0001638	1.028e-06
	FALSE	High	[K].VYKEDFEK.[E]		0.116135	0.0064406	1	2	1	A0A0G2JWS2	A0A0G2JWS2 [374-381]		1	1057.52	150.6	46.4	148.7	54.3	3.23		105.12		#DIV/0!	#DIV/0!	#DIV/0!	Peak Found	Not Found	Not Found	High		Peak Found	Peak Found	Peak Found			2.13	19.15	Peak Found	High	0.002479	0.04646
High	Master Protein	P82995	Heat shock protein HSP 90-alpha OS=Rattus norvegicus OX=10116 GN=Hsp90aa1 PE=1 SV=3	0	64.678	24	19	48	9	84.8	146.6	19	cell death;cell organization and biogenesis;cellular component movement;metabolic process;regulation of biological process;response to stimulus;transport	cell surface;cytoplasm;cytosol;membrane;nucleus	catalytic activity;enzyme regulator activity;nucleotide binding;protein binding;RNA binding	Pf00183, Pf02518, Pf13589	299331; 103692716	ENSRNOG00000007219.7; ENSRNOG00000059714.1	Hsp90aa1; LOC103692716	VEGFR2 mediated vascular permeability; Tetrahydrobiopterin (BH4) synthesis, recycling, salvage and regulation; Regulation of PLK1 Activity at G2/M Transition; HSP90 chaperone cycle for steroid hormone receptors (SHR); Regulation of actin dynamics for phagocytic cup formation; AURKA Activation by TPX2; Neutrophil degranulation; Recruitment of mitotic centrosome proteins and complexes; The role of …	Antigen processing and presentation; Prostate cancer; Estrogen signaling pathway; Protein processing in endoplasmic reticulum; PI3K-Akt signaling pathway; Progesterone-mediated oocyte maturation; Pathways in cancer; NOD-like receptor signaling pathway	0	7.20613	0.0755702	4.39386	28.5	43.3	425.3	92.1	54.3	117.5	32.2	6.9	High	High	High	High	High	High	High	Peak Found
	Checked	Confidence	Annotated Sequence	Modifications	Qvality PEP	Qvality q-value	# Protein Groups	# Proteins	# PSMs	Master Protein Accessions	Positions in Master Proteins	Modifications in Master Proteins	# Missed Cleavages	Theo. MH+ [Da]	Abundances (Grouped): NButGT	Abundances (Grouped): remplissage	Abundances (Grouped): LPS	Abundances (Grouped): controle CARD445	Abundances (Grouped) CV [%]: NButGT	Abundances (Grouped) CV [%]: remplissage	Abundances (Grouped) CV [%]: LPS	Abundances (Grouped) CV [%]: controle CARD445	#DIV/0!	#DIV/0!	#DIV/0!	Found in Sample: [S46] F46: Sample, 6, LPS	Found in Sample: [S72] F72: Sample, 1, controle CARD445	Found in Sample: [S44] F44: Sample, 4, remplissage	Found in Sample: [S45] F45: Sample, 5, LPS	Quan Info	Found in Sample: [S41] F41: Sample, 1, NButGT	Found in Sample: [S42] F42: Sample, 2, NButGT	Found in Sample: [S43] F43: Sample, 3, remplissage			XCorr (by Search Engine): Sequest HT	Top Apex RT [min]	Found in Sample: [S82] F82: Sample, 2, controle CARD445	Confidence (by Search Engine): Sequest HT	Percolator q-Value (by Search Engine): Sequest HT	Percolator PEP (by Search Engine): Sequest HT
	FALSE	High	[K].ADLINNLGTIAK.[S]		0.0148998	0.000721289	2	3	2	P34058; P82995	P34058 [96-107]; P82995 [101-112]		0	1242.71	77.2	12.3	246.5	64	38.89	108.18	101.87	5.62	#DIV/0!	#DIV/0!	#DIV/0!	High	Peak Found	Peak Found	High	Shared	Peak Found	Peak Found	Peak Found			2.97	38.4	Peak Found	High	0.0002827	0.003116
	FALSE	High	[R].ALLFVPR.[R]		0.0984849	0.00440275	1	1	3	P82995	P82995 [340-346]		0	815.514	80.1	43.8	276		53.24		70.06		#DIV/0!	#DIV/0!	#DIV/0!	Peak Found	Not Found	Not Found	High		Peak Found	Peak Found	High			1.81	37.36	Not Found	High	0.001733	0.03734
	FALSE	High	[R].APFDLFENR.[K]		0.0570069	0.00182955	1	1	1	P82995	P82995 [348-356]		0	1108.54	96.1	44.4	165.1	94.3	5.65	100.91	81.14	11.34	#DIV/0!	#DIV/0!	#DIV/0!	Peak Found	High	Peak Found	Peak Found		Peak Found	Peak Found	Peak Found			1.88	42.57	Peak Found	High	0.0006849	0.01799
	FALSE	High	[K].DQVANSAFVER.[L]		0.00897875	0.0003985	1	1	2	P82995	P82995 [501-511]		0	1235.6			400						#DIV/0!	#DIV/0!	#DIV/0!	Not Found	Not Found	Not Found	High		Not Found	Not Found	Not Found			3.24	26.85	Not Found	High	0.0001638	0.001613
	FALSE	High	[K].EDQTEYLEER.[R]		0.00518377	0.0003985	2	3	5	P34058; P82995	P34058 [187-196]; P82995 [192-201]		0	1311.57	119.6		232.8	47.7	44.33		111.52	25.61	#DIV/0!	#DIV/0!	#DIV/0!	Peak Found	High	Not Found	High	Shared	High	High	Not Found			2.95	26.43	High	High	0.0001638	0.0007877
	FALSE	High	[K].EGLELPEDEEEK.[K]		0.00051623	0.0003985	2	3	4	P34058; P82995	P34058 [539-550]; P82995 [548-559]		0	1416.64	85.6		219.7	94.6	26.74		97.77	4.76	#DIV/0!	#DIV/0!	#DIV/0!	Peak Found	High	Not Found	High	Shared	Peak Found	High	Not Found			3.48	31.25	High	High	0.0001638	4.019e-05
	FALSE	High	[K].EGLELPEDEEEKK.[K]		0.140852	0.00881422	2	3	1	P34058; P82995	P34058 [539-551]; P82995 [548-560]		1	1544.73			400						#DIV/0!	#DIV/0!	#DIV/0!	Not Found	Not Found	Not Found	High	Shared	Not Found	Not Found	Not Found			3.51	26.64	Not Found	High	0.003622	0.0601
	FALSE	High	[K].EGLELPEDEEEKKK.[MQ]		0.00663855	0.0003985	2	3	1	P34058; P82995	P34058 [539-552]; P82995 [548-561]		2	1672.83	51.2		348.8						#DIV/0!	#DIV/0!	#DIV/0!	Not Found	Not Found	Not Found	High	Shared	Not Found	Peak Found	Not Found			3.51	23.31	Not Found	High	0.0001638	0.001085
	FALSE	High	[K].EKYIDQEELNK.[T]		0.0208066	0.000721289	2	3	1	P34058; P82995	P34058 [274-284]; P82995 [283-293]		1	1408.7			400						#DIV/0!	#DIV/0!	#DIV/0!	Not Found	Not Found	Not Found	High	Shared	Not Found	Not Found	Not Found			3.43	22.75	Not Found	High	0.0002827	0.004798
	FALSE	High	[R].ELISNSSDALDK.[I]		0.00663855	0.0003985	1	1	4	P82995	P82995 [47-58]		0	1291.64	105.7	31.4	192.4	70.6	92.9	65.65	80.69	39.46	#DIV/0!	#DIV/0!	#DIV/0!	Peak Found	Peak Found	Peak Found	High		High	Peak Found	Peak Found			3.28	27.08	High	High	0.0001638	0.001084
	FALSE	High	[R].ELISNSSDALDKIR.[Y]		0.0593111	0.00209837	1	1	1	P82995	P82995 [47-60]		1	1560.82	281.6		118.4						#DIV/0!	#DIV/0!	#DIV/0!	Not Found	Not Found	Not Found	High		Peak Found	Not Found	Not Found			3.66	31.51	Not Found	High	0.0007842	0.01895
	FALSE	High	[R].GVVDSEDLPLNISR.[E]		0.000122282	0.0003985	3	4	6	Q5XHZ0; P34058; P82995	Q5XHZ0 [391-404]; P34058 [379-392]; P82995 [388-401]		0	1513.79	95.6	35.8	240.1	28.5	56.74	102.16	92.47	17.61	#DIV/0!	#DIV/0!	#DIV/0!	High	High	High	High	Shared	Peak Found	Peak Found	High			3.34	39.68	High	High	0.0001638	6.265e-06
	FALSE	High	[K].HLEINPDHSIIETLR.[Q]		0.00156516	0.0003985	1	1	1	P82995	P82995 [634-648]		0	1786.94	114.4		285.6		39.9		89.82		#DIV/0!	#DIV/0!	#DIV/0!	Peak Found	Not Found	Not Found	High		Peak Found	Peak Found	Not Found			3.44	35.59	Not Found	High	0.0001638	0.000169
	FALSE	High	[R].NPDDITNEEYGEFYK.[S]		9.28215e-05	0.0003985	1	1	6	P82995	P82995 [301-315]		0	1833.78	70.5	32.7	242.3	54.4	47.97		64.38	39.83	#DIV/0!	#DIV/0!	#DIV/0!	High	High	Not Found	High		High	High	Peak Found			3.43	37.4	High	High	0.0001638	4.402e-06
	FALSE	High	[R].TLTIVDTGIGMTK.[A]		0.00525553	0.0003985	1	1	1	P82995	P82995 [88-100]		0	1349.73	45.3	8.8	346						#DIV/0!	#DIV/0!	#DIV/0!	Not Found	Not Found	Peak Found	High		Not Found	Peak Found	Not Found			3.36	39.74	Not Found	High	0.0001638	0.0008025
	FALSE	High	[R].TLTLVDTGIGMTK.[A]	1xOxidation [M11]	0.000713652	0.0003985	2	3	9	P34058; P82995	P34058 [83-95]; P82995 [88-100]		0	1365.73	56	17.2	204	122.8	36.25	84.96	92.54	15.57	#DIV/0!	#DIV/0!	#DIV/0!	Peak Found	High	Peak Found	High	Shared	High	High	Peak Found			3.24	35.58	High	High	0.0001638	6.108e-05
	FALSE	High	[K].VILHLKEDQTEYLEER.[R]		0.00292875	0.0003985	2	3	2	P34058; P82995	P34058 [181-196]; P82995 [186-201]		1	2015.04	97.8		302.2		57.7		113.89		#DIV/0!	#DIV/0!	#DIV/0!	Peak Found	Not Found	Not Found	High	Shared	Peak Found	Peak Found	Not Found			3.96	31.94	Not Found	High	0.0001638	0.0003771
	FALSE	High	[R].YESLTDPSKLDSGK.[E]		0.000889687	0.0003985	2	4	1	P34058; P82995	P34058 [56-69]; P82995 [61-74]		1	1539.75			400						#DIV/0!	#DIV/0!	#DIV/0!	Not Found	Not Found	Not Found	High	Shared	Not Found	Not Found	Not Found			2.65	26.59	Not Found	High	0.0001638	8.143e-05
	FALSE	High	[K].YIDQEELNK.[T]		0.0248228	0.00138506	2	3	2	P34058; P82995	P34058 [276-284]; P82995 [285-293]		0	1151.56	92.4	15.9	232.1	59.6	35.82	111.47	101.6	34.15	#DIV/0!	#DIV/0!	#DIV/0!	Peak Found	High	Peak Found	Peak Found	Shared	Peak Found	Peak Found	Peak Found			2.6	23.71	High	High	0.0005287	0.006048
	FALSE	High	[R].YYTSASGDEMVSLK.[D]	1xOxidation [M10]	0.000218152	0.0003985	1	1	3	P82995	P82995 [466-479]		0	1566.7	94.5		201	104.5			63.43	11.02	#DIV/0!	#DIV/0!	#DIV/0!	Peak Found	High	Not Found	High		Not Found	Peak Found	Not Found			2.27	27.83	High	High	0.0001638	1.329e-05
High	Master Protein	F1LMV6	Desmoplakin OS=Rattus norvegicus OX=10116 GN=Dsp PE=1 SV=1	0	64.352	9	18	30	18	332.2	103.96	18	cell differentiation;cell organization and biogenesis;metabolic process;regulation of biological process;response to stimulus	cytoskeleton;membrane;nucleus	catalytic activity;motor activity;protein binding;RNA binding;structural molecule activity	Pf00681, Pf01576, Pf02463, Pf04111, Pf04156, Pf05483, Pf05557, Pf05622, Pf06637, Pf06705, Pf07888, Pf10174, Pf12128, Pf13166	306871	ENSRNOG00000013928.6	Dsp	Formation of the cornified envelope; Neutrophil degranulation	Arrhythmogenic right ventricular cardiomyopathy (ARVC)	0	5.53641	0.293701	1.86994	14.1	57.3	91.4	303.9	106.5	110.6	111.1	5	High	High	High	High	High	High	High	Peak Found
	Checked	Confidence	Annotated Sequence	Modifications	Qvality PEP	Qvality q-value	# Protein Groups	# Proteins	# PSMs	Master Protein Accessions	Positions in Master Proteins	Modifications in Master Proteins	# Missed Cleavages	Theo. MH+ [Da]	Abundances (Grouped): NButGT	Abundances (Grouped): remplissage	Abundances (Grouped): LPS	Abundances (Grouped): controle CARD445	Abundances (Grouped) CV [%]: NButGT	Abundances (Grouped) CV [%]: remplissage	Abundances (Grouped) CV [%]: LPS	Abundances (Grouped) CV [%]: controle CARD445	#DIV/0!	#DIV/0!	#DIV/0!	Found in Sample: [S46] F46: Sample, 6, LPS	Found in Sample: [S72] F72: Sample, 1, controle CARD445	Found in Sample: [S44] F44: Sample, 4, remplissage	Found in Sample: [S45] F45: Sample, 5, LPS	Quan Info	Found in Sample: [S41] F41: Sample, 1, NButGT	Found in Sample: [S42] F42: Sample, 2, NButGT	Found in Sample: [S43] F43: Sample, 3, remplissage			XCorr (by Search Engine): Sequest HT	Top Apex RT [min]	Found in Sample: [S82] F82: Sample, 2, controle CARD445	Confidence (by Search Engine): Sequest HT	Percolator q-Value (by Search Engine): Sequest HT	Percolator PEP (by Search Engine): Sequest HT
	FALSE	High	[K].AFIGFEGVK.[G]		0.0658969	0.00258546	1	1	1	F1LMV6	F1LMV6 [2701-2709]		0	967.525	48.3	52.9	279.2	19.7	50.05	78.99	92.03	13.59	#DIV/0!	#DIV/0!	#DIV/0!	High	Peak Found	Peak Found	Peak Found		Peak Found	Peak Found	Peak Found			2.36	36.75	Peak Found	High	0.0009633	0.02173
	FALSE	High	[R].ALLQAILQTEDMLK.[V]		0.0174313	0.000721289	1	1	1	F1LMV6	F1LMV6 [779-792]		0	1586.88	149.9		250.1						#DIV/0!	#DIV/0!	#DIV/0!	High	Not Found	Not Found	Not Found		Peak Found	Not Found	Not Found			3.22	50.95	Not Found	High	0.0002827	0.003793
	FALSE	High	[R].ALLQAILQTEDMLK.[V]	1xOxidation [M12]	0.00320287	0.0003985	1	1	1	F1LMV6	F1LMV6 [779-792]		0	1602.88	143.1	101.2	155.6		51.11		79.03		#DIV/0!	#DIV/0!	#DIV/0!	High	Not Found	Not Found	Peak Found		Peak Found	Peak Found	Peak Found			3.31	49.53	Not Found	High	0.0001638	0.0004239
	FALSE	High	[K].AITGFDDPFSGK.[T]		0.00336093	0.0003985	1	1	2	F1LMV6	F1LMV6 [2099-2110]		0	1254.6	131.1		268.9				97.35		#DIV/0!	#DIV/0!	#DIV/0!	High	Not Found	Not Found	Peak Found		Peak Found	Not Found	Not Found			3.09	40.48	Not Found	High	0.0001638	0.0004508
	FALSE	High	[K].ENAAYFQFFEEAQSTEAYLK.[G]		0.000236959	0.0003985	1	1	1	F1LMV6	F1LMV6 [381-400]		0	2386.09									#DIV/0!	#DIV/0!	#DIV/0!	High	Not Found	Not Found	Not Found	No Quan Values	Not Found	Not Found	Not Found			4.94		Not Found	High	0.0001638	1.472e-05
	FALSE	High	[K].GFFDPNTEENLTYLQLK.[E]		1.73931e-05	0.0003985	1	1	1	F1LMV6	F1LMV6 [2421-2437]		0	2028.99	87		292.9	20.1	73.82				#DIV/0!	#DIV/0!	#DIV/0!	High	Not Found	Not Found	Not Found		Peak Found	Peak Found	Not Found			4.63	49.34	Peak Found	High	0.0001638	5.083e-07
	FALSE	High	[R].GIVDSITGQR.[L]		0.0941705	0.00362255	1	1	2	F1LMV6	F1LMV6 [2647-2656]		0	1045.56	41.7	113.1	91.6	153.6	10.77		78.32	103.2	#DIV/0!	#DIV/0!	#DIV/0!	High	Peak Found	Not Found	High		Peak Found	Peak Found	Peak Found			2.51	31.32	Peak Found	High	0.001346	0.03504
	FALSE	High	[R].GYFNEELSEILSDPSDDTK.[G]		1.19061e-05	0.0003985	1	1	1	F1LMV6	F1LMV6 [2402-2420]		0	2158.97	95.6		304.4		41.36				#DIV/0!	#DIV/0!	#DIV/0!	High	Not Found	Not Found	Not Found		Peak Found	Peak Found	Not Found			3.74	49.74	Not Found	High	0.0001638	3.105e-07
	FALSE	High	[R].IEPHTGLLLLSVQK.[R]		0.12365	0.0069247	1	1	1	F1LMV6	F1LMV6 [2199-2212]		0	1547.92			400				84.22		#DIV/0!	#DIV/0!	#DIV/0!	High	Not Found	Not Found	Peak Found		Not Found	Not Found	Not Found			3.51	38.2	Not Found	High	0.002847	0.05069
	FALSE	High	[K].IEVLEEELR.[L]		0.0347931	0.00156818	1	1	3	F1LMV6	F1LMV6 [1041-1049]		0	1129.61	164.2	53.4	168.9	13.4	31.53	126.65	60.43	1.44	#DIV/0!	#DIV/0!	#DIV/0!	High	Peak Found	Peak Found	High		High	Peak Found	Peak Found			3.1	35.07	Peak Found	High	0.0005894	0.009386
	FALSE	High	[K].IGLVRPGTALELLEAQAATGFIVDPVSNLR.[L]		0.000253863	0.0003985	1	1	1	F1LMV6	F1LMV6 [2287-2316]		0	3120.74	136.9		263.1						#DIV/0!	#DIV/0!	#DIV/0!	High	Not Found	Not Found	Not Found		Peak Found	Not Found	Not Found			5.39	51.59	Not Found	High	0.0001638	1.607e-05
	FALSE	High	[R].LLEAQIATGGIIDPK.[E]		0.00388338	0.0003985	1	1	5	F1LMV6	F1LMV6 [2374-2388]		0	1538.88	142.4	41.6	216.1		19.35	103.78	39.53		#DIV/0!	#DIV/0!	#DIV/0!	High	Not Found	Peak Found	High		High	High	High			4.94	40.5	Not Found	High	0.0001638	0.0005463
	FALSE	High	[R].LNDSILQATEQR.[R]		0.00271518	0.0003985	1	1	1	F1LMV6	F1LMV6 [1263-1274]		0	1387.72	102.9	133.1	164		4.06		84.61		#DIV/0!	#DIV/0!	#DIV/0!	High	Not Found	Not Found	Peak Found		Peak Found	Peak Found	Peak Found			4.01	32.42	Not Found	High	0.0001638	0.0003423
	FALSE	High	[R].LQSLTENLTK.[E]		0.0159524	0.000721289	1	1	1	F1LMV6	F1LMV6 [1713-1722]		0	1146.64	84.1		315.9		13.76				#DIV/0!	#DIV/0!	#DIV/0!	High	Not Found	Not Found	Not Found		Peak Found	Peak Found	Not Found			3.3	28.65	Not Found	High	0.0002827	0.003383
	FALSE	High	[K].ITNLTQQLEQASIVK.[K]		0.00320287	0.0003985	1	1	1	F1LMV6	F1LMV6 [1619-1633]		0	1685.94	87.4	70.4	242.2		16.15		86.09		#DIV/0!	#DIV/0!	#DIV/0!	High	Not Found	Not Found	Peak Found		Peak Found	Peak Found	Peak Found			4.46	41.42	Not Found	High	0.0001638	0.0004234
	FALSE	High	[R].LTYEIEDEKR.[R]		0.0238333	0.00138506	1	1	2	F1LMV6	F1LMV6 [1121-1130]		1	1295.65	134.4	30.5	218.2	17	28.28	130.79	68.1		#DIV/0!	#DIV/0!	#DIV/0!	High	Peak Found	Peak Found	Peak Found		Peak Found	Peak Found	Peak Found			2.95	23.99	Not Found	High	0.0005287	0.005699
	FALSE	High	[R].QLQNIIQATSR.[E]		0.00246571	0.0003985	1	1	2	F1LMV6	F1LMV6 [278-288]		0	1271.71	153.9	37	176.3	32.8	4.17	127.37	46.62	0.58	#DIV/0!	#DIV/0!	#DIV/0!	Peak Found	High	Peak Found	Peak Found		Peak Found	Peak Found	Peak Found			2.65	30.7	High	High	0.0001638	0.0003033
	FALSE	High	[K].SAIYQLEEEYENLLK.[A]		0.000419823	0.0003985	1	1	2	F1LMV6	F1LMV6 [253-267]		0	1841.92	77.5	128.5	194				13.42		#DIV/0!	#DIV/0!	#DIV/0!	High	Not Found	Not Found	Peak Found		Not Found	High	Peak Found			3.81	50.55	Not Found	High	0.0001638	3.073e-05
	FALSE	High	[K].TVSVSEAIKK.[N]		0.0187878	0.000721289	1	1	1	F1LMV6	F1LMV6 [2111-2120]		1	1061.62	109	40.3	250.6				87.01		#DIV/0!	#DIV/0!	#DIV/0!	High	Not Found	Not Found	Peak Found		Not Found	Peak Found	Peak Found			2.55	20.07	Not Found	High	0.0002827	0.004205
High	Master Protein	Q6IMF3	Keratin, type II cytoskeletal 1 OS=Rattus norvegicus OX=10116 GN=Krt1 PE=2 SV=1	0	63.984	20	15	166	12	64.8	528.02	15	defense response;metabolic process;regulation of biological process;response to stimulus	cytoskeleton;membrane;nucleus	structural molecule activity	Pf00038, Pf13166, Pf13514	300250		Krt1			1	1.57037	0.692453	2.08651	59.2	75.8	88.4	123.6	203.1	103.2	135.1	11.7	High	High	High	High	High	High	High	High
	Checked	Confidence	Annotated Sequence	Modifications	Qvality PEP	Qvality q-value	# Protein Groups	# Proteins	# PSMs	Master Protein Accessions	Positions in Master Proteins	Modifications in Master Proteins	# Missed Cleavages	Theo. MH+ [Da]	Abundances (Grouped): NButGT	Abundances (Grouped): remplissage	Abundances (Grouped): LPS	Abundances (Grouped): controle CARD445	Abundances (Grouped) CV [%]: NButGT	Abundances (Grouped) CV [%]: remplissage	Abundances (Grouped) CV [%]: LPS	Abundances (Grouped) CV [%]: controle CARD445	#DIV/0!	#DIV/0!	#DIV/0!	Found in Sample: [S46] F46: Sample, 6, LPS	Found in Sample: [S72] F72: Sample, 1, controle CARD445	Found in Sample: [S44] F44: Sample, 4, remplissage	Found in Sample: [S45] F45: Sample, 5, LPS	Quan Info	Found in Sample: [S41] F41: Sample, 1, NButGT	Found in Sample: [S42] F42: Sample, 2, NButGT	Found in Sample: [S43] F43: Sample, 3, remplissage			XCorr (by Search Engine): Sequest HT	Top Apex RT [min]	Found in Sample: [S82] F82: Sample, 2, controle CARD445	Confidence (by Search Engine): Sequest HT	Percolator q-Value (by Search Engine): Sequest HT	Percolator PEP (by Search Engine): Sequest HT
	FALSE	High	[R].DYQELMNTK.[L]		0.0428322	0.00156818	1	2	5	Q6IMF3	Q6IMF3 [463-471]		0	1141.52	286.6	30.1	78.2	5.1	76.12	87.64	32.09	45.65	#DIV/0!	#DIV/0!	#DIV/0!	High	Peak Found	High	High		High	High	Peak Found			2.14	30.46	Peak Found	High	0.0005894	0.01235
	FALSE	High	[R].DYQELMNTK.[L]	1xOxidation [M6]	0.109033	0.00569409	1	2	2	Q6IMF3	Q6IMF3 [463-471]		0	1157.51	218.5	6.7	108	66.8	71.77	93.56		136.97	#DIV/0!	#DIV/0!	#DIV/0!	Peak Found	Peak Found	Peak Found	Not Found		High	Peak Found	Peak Found			1.96	23.83	High	High	0.002206	0.04264
	FALSE	High	[K].FASFIDK.[LV-]		0.104298	0.00493426	12	26	8	A0A0G2JUG1; A0A0G2JXH6; A0A0G2JZQ9; A0A0G2K7N1; Q6IFZ5; Q6IG05; Q6P6Q2; Q6IMF3; Q6IG12; Q4FZU2; G3V712; Q10758	A0A0G2JUG1 [163-169]; A0A0G2JXH6 [142-148]; A0A0G2JZQ9 [178-184]; A0A0G2K7N1 [145-151]; Q6IFZ5 [170-176]; Q6IG05 [151-157]; Q6P6Q2 [175-181]; Q6IMF3 [190-196]; Q6IG12 [96-102]; Q4FZU2 [163-169]; G3V712 [96-102]; Q10758 [102-108]		0	827.43	159.2	48.2	169.9	22.7	72.93	110.3	73.45	2.05	#DIV/0!	#DIV/0!	#DIV/0!	High	High	Peak Found	Peak Found	Shared	High	High	Peak Found			2.03	30.74	High	High	0.001927	0.04028
	FALSE	High	[K].FASFIDKVR.[F]		0.0551522	0.00182955	11	24	6	A0A0G2JXH6; A0A0G2JZQ9; A0A0G2K7N1; Q6IFZ5; Q6IG05; Q6P6Q2; Q6IMF3; Q6IG12; Q4FZU2; G3V712; Q10758	A0A0G2JXH6 [142-150]; A0A0G2JZQ9 [178-186]; A0A0G2K7N1 [145-153]; Q6IFZ5 [170-178]; Q6IG05 [151-159]; Q6P6Q2 [175-183]; Q6IMF3 [190-198]; Q6IG12 [96-104]; Q4FZU2 [163-171]; G3V712 [96-104]; Q10758 [102-110]		1	1082.6	123.9	61.7	53.9	160.6	54.25		50.46	35.98	#DIV/0!	#DIV/0!	#DIV/0!	High	High	Not Found	Peak Found	Shared	High	High	Peak Found			2.57	30.73	High	High	0.0006849	0.01717
	FALSE	High	[R].FLEQQNQVLQTK.[W]		7.9216e-05	0.0003985	3	7	59	A0A0G2JXH6; A0A0G2JZQ9; Q6IMF3	A0A0G2JXH6 [151-162]; A0A0G2JZQ9 [187-198]; Q6IMF3 [199-210]		0	1475.79	173.7	50.1	114	62.2	53.48	114.24	38.18	0.55	#DIV/0!	#DIV/0!	#DIV/0!	High	High	High	High	Shared	High	High	High			3.72	29.48	High	High	0.0001638	3.57e-06
	FALSE	High	[R].FLEQQNQVLQTKWELLQQVDTSTR.[T]		1.20713e-05	0.0003985	1	3	3	Q6IMF3	Q6IMF3 [199-222]		1	2932.52	148	85.3	166.7		16.88	114.75	17.46		#DIV/0!	#DIV/0!	#DIV/0!	Peak Found	Not Found	Peak Found	High		High	High	Peak Found			5.84	46.97	Not Found	High	0.0001638	3.152e-07
	FALSE	High	[K].LLEGEEIR.[IM]		0.0736493	0.00258546	1	4	1	Q6IMF3	Q6IMF3 [484-491]		0	958.52				400					#DIV/0!	#DIV/0!	#DIV/0!	Not Found	Not Found	Not Found	Not Found		Not Found	Not Found	Not Found			2.49	26.57	High	High	0.0009633	0.02516
	FALSE	High	[R].LLRDYQELMNTK.[L]	1xOxidation [M9]	0.0290031	0.00138506	1	2	5	Q6IMF3	Q6IMF3 [460-471]		1	1539.78	32	12.9	23.8	331.4	21.07	119	7.34	13.59	#DIV/0!	#DIV/0!	#DIV/0!	Peak Found	High	Peak Found	Peak Found		High	High	High			4.16	26.58	High	High	0.0005287	0.007395
	FALSE	High	[R].MDSELKNMQDLVEEYR.[T]	2xOxidation [M1; M8]	0.00540203	0.0003985	1	3	1	Q6IMF3	Q6IMF3 [251-266]		1	2031.9				400					#DIV/0!	#DIV/0!	#DIV/0!	Not Found	Not Found	Not Found	Not Found		Not Found	Not Found	Not Found			3.73	31.15	High	High	0.0001638	0.0008331
	FALSE	High	[R].NFSSGSAGLVSFQR.[R]		0.00393717	0.0003985	1	3	1	Q6IMF3	Q6IMF3 [21-34]		0	1456.72		69.9	137.2	192.9		3.76			#DIV/0!	#DIV/0!	#DIV/0!	Not Found	Not Found	Peak Found	Peak Found		Not Found	Not Found	Peak Found			3.32	35.91	High	High	0.0001638	0.0005535
	FALSE	High	[K].NTKMEISELNR.[V]	1xOxidation [M4]	0.00336093	0.0003985	1	2	1	Q6IMF3	Q6IMF3 [392-402]		1	1350.67	29.8		58.4	311.7					#DIV/0!	#DIV/0!	#DIV/0!	Not Found	Not Found	Not Found	Peak Found		Not Found	Peak Found	Not Found			2.66	20.01	High	High	0.0001638	0.0004509
	FALSE	High	[R].SKAEAETFYQSK.[Y]		0.0017236	0.0003985	1	2	1	Q6IMF3	Q6IMF3 [364-375]		1	1388.67				400					#DIV/0!	#DIV/0!	#DIV/0!	Not Found	Not Found	Not Found	Not Found		Not Found	Not Found	Not Found			3.98	20.27	High	High	0.0001638	0.00019
	FALSE	High	[R].TNAENEFVTIK.[K]		0.00149149	0.0003985	1	2	27	Q6IMF3	Q6IMF3 [277-287]		0	1265.64	177.8	65	134.9	22.3	46.23	114.28	36.04	0.78	#DIV/0!	#DIV/0!	#DIV/0!	High	High	High	High		High	High	High			2.77	30.7	High	High	0.0001638	0.0001581
	FALSE	High	[R].TNAENEFVTIKK.[D]		0.000202227	0.0003985	1	2	42	Q6IMF3	Q6IMF3 [277-288]		1	1393.73	130.5	27.3	107.2	135	42.95	128.8	5.11	30.11	#DIV/0!	#DIV/0!	#DIV/0!	High	High	High	High		High	High	High			3.61	25.07	High	High	0.0001638	1.206e-05
	FALSE	High	[K].WELLQQVDTSTR.[T]		0.00116392	0.0003985	1	3	2	Q6IMF3	Q6IMF3 [211-222]		0	1475.75	155.8	111.3	91.8	41.1	12.56		29.17	4.54	#DIV/0!	#DIV/0!	#DIV/0!	Peak Found	Peak Found	Not Found	Peak Found		High	Peak Found	Peak Found			3.69	41.07	High	High	0.0001638	0.0001152
	FALSE	High	[K].YEELQITAGK.[H]		0.0153124	0.000721289	1	2	2	Q6IMF3	Q6IMF3 [376-385]		0	1151.59	18.7	20.4	248.7	112.2	11.75		137.99	73.89	#DIV/0!	#DIV/0!	#DIV/0!	Peak Found	Peak Found	Not Found	High		Peak Found	Peak Found	Peak Found			2.55	29.72	High	High	0.0002827	0.003213
High	Master Protein	Q6IFU7	Keratin, type I cytoskeletal 42 OS=Rattus norvegicus OX=10116 GN=Krt42 PE=3 SV=1	0	61.748	26	14	104	2	50.2	295.74	14		cytoplasm	structural molecule activity	Pf00038, Pf04156, Pf12128, Pf13166, Pf13514	450231	ENSRNOG00000034087.2	Krt42			0	4.42693	0.279179	2.05866	27	59.9	73.4	311.3	144.5	76.6	101.7	5.7	High	High	Peak Found	High	High	Peak Found	High	Peak Found
	Checked	Confidence	Annotated Sequence	Modifications	Qvality PEP	Qvality q-value	# Protein Groups	# Proteins	# PSMs	Master Protein Accessions	Positions in Master Proteins	Modifications in Master Proteins	# Missed Cleavages	Theo. MH+ [Da]	Abundances (Grouped): NButGT	Abundances (Grouped): remplissage	Abundances (Grouped): LPS	Abundances (Grouped): controle CARD445	Abundances (Grouped) CV [%]: NButGT	Abundances (Grouped) CV [%]: remplissage	Abundances (Grouped) CV [%]: LPS	Abundances (Grouped) CV [%]: controle CARD445	#DIV/0!	#DIV/0!	#DIV/0!	Found in Sample: [S46] F46: Sample, 6, LPS	Found in Sample: [S72] F72: Sample, 1, controle CARD445	Found in Sample: [S44] F44: Sample, 4, remplissage	Found in Sample: [S45] F45: Sample, 5, LPS	Quan Info	Found in Sample: [S41] F41: Sample, 1, NButGT	Found in Sample: [S42] F42: Sample, 2, NButGT	Found in Sample: [S43] F43: Sample, 3, remplissage			XCorr (by Search Engine): Sequest HT	Top Apex RT [min]	Found in Sample: [S82] F82: Sample, 2, controle CARD445	Confidence (by Search Engine): Sequest HT	Percolator q-Value (by Search Engine): Sequest HT	Percolator PEP (by Search Engine): Sequest HT
	FALSE	High	[K].DAEEWFFTK.[T]		0.125204	0.00716205	1	1	3	Q6IFU7	Q6IFU7 [280-288]		0	1172.53	124.3	70	177.5	28.2	2.51		123.02	52.5	#DIV/0!	#DIV/0!	#DIV/0!	High	Peak Found	Not Found	Peak Found		High	Peak Found	High			3.11	45.9	Peak Found	High	0.002943	0.05122
	FALSE	High	[KR].DYSPYFK.[T]		0.109033	0.00569409	2	3	1	Q6IFU7; Q6IFV1	Q6IFU7 [140-146]; Q6IFV1 [168-174]		0	919.42	45.4	20.9	333.7		27.85	107.88			#DIV/0!	#DIV/0!	#DIV/0!	Peak Found	Not Found	Peak Found	Not Found	Shared	High	Peak Found	Peak Found			1.98	31.68	Not Found	High	0.002206	0.04252
	FALSE	High	[R].GQVGGDVNVEMDAAPGVDLSR.[I]		1.119e-05	0.0003985	2	2	3	Q6IFU7; Q6IFV1	Q6IFU7 [241-261]; Q6IFV1 [269-289]		0	2085.99	206.3		193.7				100.45		#DIV/0!	#DIV/0!	#DIV/0!	High	Not Found	Not Found	High	Shared	High	Not Found	Not Found			4.16	38.65	Not Found	High	0.0001638	2.872e-07
	FALSE	High	[R].GQVGGDVNVEMDAAPGVDLSR.[I]	1xOxidation [M11]	1.94372e-06	0.0003985	2	2	26	Q6IFU7; Q6IFV1	Q6IFU7 [241-261]; Q6IFV1 [269-289]		0	2101.98	113.9	58.5	188.8	38.7	22.39	85.27	63	47.45	#DIV/0!	#DIV/0!	#DIV/0!	High	High	High	High	Shared	High	High	High			4.51	34.26	High	High	0.0001638	3.007e-08
	FALSE	High	[KR].LAADDFR.[TLMSV]		0.0577653	0.00209837	9	20	31	Q6IFV6; Q6IFU7; Q6IFV5; Q6IFU8; A0A096MJE0; Q6IFV1; Q6IFW6; Q63279; Q5BJY9	Q6IFV6 [177-183]; Q6IFU7 [174-180]; Q6IFV5 [168-174]; Q6IFU8 [164-170]; A0A096MJE0 [144-150]; Q6IFV1 [202-208]; Q6IFW6 [228-234]; Q63279 [163-169]; Q5BJY9 [152-158]		0	807.4	143.8	62.2	125.2	68.8	48.2	106.22	33.8	39.01	#DIV/0!	#DIV/0!	#DIV/0!	High	High	High	High	Shared	High	High	High			2.16	25.42	High	High	0.0006849	0.01826
	FALSE	High	[R].LEQEIATYR.[RS]		0.0114906	0.0003985	5	14	5	Q6IFU9; Q6IFU7; Q6IFU8; Q6IFV1; Q63279	Q6IFU9 [399-407]; Q6IFU7 [387-395]; Q6IFU8 [377-385]; Q6IFV1 [415-423]; Q63279 [376-384]		0	1122.58	101.2	48.7	238.8	11.3	24.49	84.02	99.67	29.78	#DIV/0!	#DIV/0!	#DIV/0!	High	High	Peak Found	Peak Found	Shared	High	Peak Found	Peak Found			2.53	25.96	High	High	0.0001638	0.002207
	FALSE	High	[R].ILNEMRDQYEK.[M]		0.102326	0.00467289	2	2	1	Q6IFU7; Q6IFV1	Q6IFU7 [262-272]; Q6IFV1 [290-300]		1	1438.7	140.8	129.2	130		34.56		41.02		#DIV/0!	#DIV/0!	#DIV/0!	Peak Found	Not Found	Not Found	High	Shared	Peak Found	Peak Found	Peak Found			3.3	24.73	Not Found	High	0.001733	0.03918
	FALSE	High	[R].ILNEMRDQYEK.[M]	1xOxidation [M5]	0.00213377	0.0003985	2	2	3	Q6IFU7; Q6IFV1	Q6IFU7 [262-272]; Q6IFV1 [290-300]		1	1454.69	130.6	28.8	151.6	89.1	16	133.18	22.48	59.43	#DIV/0!	#DIV/0!	#DIV/0!	Peak Found	High	Peak Found	High	Shared	Peak Found	Peak Found	Peak Found			3.21	19.33	High	High	0.0001638	0.000251
	FALSE	High	[R].MSVEADINGLRR.[V]	1xOxidation [M1]	0.121351	0.0069247	3	4	1	Q6IFU7; Q6IFU8; Q63279	Q6IFU7 [191-202]; Q6IFU8 [181-192]; Q63279 [180-191]		1	1376.7	152.5	15.1	232.5		17.54		31.85		#DIV/0!	#DIV/0!	#DIV/0!	High	Not Found	Peak Found	Peak Found	Shared	Peak Found	Peak Found	Not Found			2.59	27.75	Not Found	High	0.002658	0.04912
[truncated: 5,254 more rows]
