# Supplementary material for: An O-GlcNAcylomic Approach Reveals ACLY as a Potential Target in Sepsis in the Young Rat
Source: Int J Mol Sci. 2021 Aug 26;22(17):9236. doi: 10.3390/ijms22179236 (PMC8430499; doi:10.3390/ijms22179236)
Supplement: Supplementary file 1 [file ijms-22-09236-s001.zip › ijms-1329913-Supplementary files-final/Supplementary files/Table S6/Table S6_Lane_G_full_60_38_kDa.xlsx]

## Sheet: Proteins
Protein FDR Confidence: Combined	Master	Accession	Description	Exp. q-value: Combined	Sum PEP Score	Coverage [%]	# Peptides	# PSMs	# Unique Peptides	MW [kDa]	Score Sequest HT: Sequest HT	# Peptides (by Search Engine): Sequest HT	Biological Process	Cellular Component	Molecular Function	Pfam IDs	Entrez Gene ID	Ensembl Gene ID	Gene Symbol	Reactome Pathways	KEGG Pathways	# Razor Peptides	Abundance Ratio: (LPS) / (controle CARD445)	Abundance Ratio: (remplissage) / (LPS)	Abundance Ratio: (NButGT) / (remplissage)	Abundances (by Bio. Rep.): controle CARD445,1	Abundances (by Bio. Rep.): controle CARD445,2	Abundances (by Bio. Rep.): LPS,5	Abundances (by Bio. Rep.): LPS,6	Abundances (by Bio. Rep.): NButGT,1	Abundances (by Bio. Rep.): NButGT,2	Abundances (by Bio. Rep.): remplissage,3	Abundances (by Bio. Rep.): remplissage,4	Found in Sample: [S73] F73: Sample, 1, controle CARD445	Found in Sample: [S83] F83: Sample, 2, controle CARD445	Found in Sample: [S38] F38: Sample, 5, LPS	Found in Sample: [S39] F39: Sample, 6, LPS	Found in Sample: [S34] F34: Sample, 1, NButGT	Found in Sample: [S35] F35: Sample, 2, NButGT	Found in Sample: [S36] F36: Sample, 3, remplissage	Found in Sample: [S37] F37: Sample, 4, remplissage	Modifications
High	Master Protein	F1LP05	ATP synthase subunit alpha OS=Rattus norvegicus OX=10116 GN=Atp5f1a PE=1 SV=1	0	160.629	54	29	291	29	59.8	1005.87	29	metabolic process;transport	membrane;mitochondrion	catalytic activity;nucleotide binding;transporter activity	Pf00006, Pf00306, Pf02663, Pf02874, Pf05943		ENSRNOG00000017032.5				0	1.71517	0.995063	1.01714	65.8	64.1	155.1	67.7	117.2	108.3	134.7	87	High	High	High	High	High	High	High	High
	Checked	Confidence	Annotated Sequence	Modifications	Qvality PEP	Qvality q-value	# Protein Groups	# Proteins	# PSMs	Master Protein Accessions	Positions in Master Proteins	Modifications in Master Proteins	# Missed Cleavages	Theo. MH+ [Da]	Abundances (Grouped): NButGT	Abundances (Grouped): remplissage	Abundances (Grouped): LPS	Abundances (Grouped): controle CARD445	Abundances (Grouped) CV [%]: NButGT	Abundances (Grouped) CV [%]: remplissage	Abundances (Grouped) CV [%]: LPS	Abundances (Grouped) CV [%]: controle CARD445	#DIV/0!	#DIV/0!	#DIV/0!	Found in Sample: [S39] F39: Sample, 6, LPS	Found in Sample: [S73] F73: Sample, 1, controle CARD445	Found in Sample: [S37] F37: Sample, 4, remplissage	Found in Sample: [S38] F38: Sample, 5, LPS	Quan Info	Found in Sample: [S34] F34: Sample, 1, NButGT	Found in Sample: [S35] F35: Sample, 2, NButGT	Found in Sample: [S36] F36: Sample, 3, remplissage			XCorr (by Search Engine): Sequest HT	Top Apex RT [min]	Found in Sample: [S83] F83: Sample, 2, controle CARD445	Confidence (by Search Engine): Sequest HT	Percolator q-Value (by Search Engine): Sequest HT	Percolator PEP (by Search Engine): Sequest HT
	FALSE	High	[K].AVDSLVPIGR.[GF]		0.0133642	0.00119384	1	3	19	F1LP05	F1LP05 [195-204]		0	1026.59	100.2	100	97.1	102.7	0.28	28.24	47.28	6.9	#DIV/0!	#DIV/0!	#DIV/0!	High	High	High	High		High	Peak Found	High			3.03	33.74	High	High	0.0002928	0.001042
	FALSE	High	[R].DNGKHALIIYDDLSK.[Q]		0.00149889	0.00119384	1	2	3	F1LP05	F1LP05 [302-316]		1	1701.88		36.8		363.2				55.74	#DIV/0!	#DIV/0!	#DIV/0!	Not Found	High	Peak Found	Not Found		Not Found	Not Found	Not Found			3.68	32.12	High	High	0.0002928	3.897e-05
	FALSE	High	[R].EAYPGDVFYLHSR.[L]		0.00341594	0.00119384	1	2	23	F1LP05	F1LP05 [335-347]		0	1553.74	111.4	97.1	90.8	100.7	1.3	33.02	51.39	11.62	#DIV/0!	#DIV/0!	#DIV/0!	High	High	High	High		High	High	High			3.57	36.04	High	High	0.0002928	0.0001346
	FALSE	High	[R].ELIIGDR.[Q]		0.154089	0.0047858	1	2	9	F1LP05	F1LP05 [208-214]		0	815.462	107.8	112.6	115.4	64.3	1.93	22.35	48.5	6.36	#DIV/0!	#DIV/0!	#DIV/0!	High	High	High	High		High	High	High			2.25	27.73	High	High	0.001105	0.04367
	FALSE	High	[R].EVAAFAQFGSDLDAATQQLLSR.[G]		2.01047e-05	0.00119384	1	3	15	F1LP05	F1LP05 [442-463]		0	2338.17	117.7	166	103.3	13	1.4	38.7	84.66		#DIV/0!	#DIV/0!	#DIV/0!	High	High	High	High		High	High	High			5.69	51.74	High	High	0.0002928	5.975e-08
	FALSE	High	[K].FESAFLSHVVSQHQSLLGNIR.[S]		6.04002e-05	0.00119384	1	2	12	F1LP05	F1LP05 [507-527]		0	2369.24	99.3	171.1	129.6		26.26	27.75	96		#DIV/0!	#DIV/0!	#DIV/0!	High	Not Found	High	High		High	High	High			6.32	43.71	Not Found	High	0.0002928	3.137e-07
	FALSE	High	[K].GIRPAINVGLSVSR.[V]		0.00798651	0.00119384	1	3	12	F1LP05	F1LP05 [403-416]		0	1438.85	142.9	134	114.2	8.9	2.97	42.59	58.63	28.37	#DIV/0!	#DIV/0!	#DIV/0!	High	High	High	High		High	High	High			3.38	32.19	High	High	0.0002928	0.0004799
	FALSE	High	[K].GMSLNLEPDNVGVVVFGNDK.[L]	1xOxidation [M2]	0.000420061	0.00119384	1	3	16	F1LP05	F1LP05 [104-123]		0	2120.03	124.7	121.2	113.3	40.8	13.45	31.76	52.19	32.11	#DIV/0!	#DIV/0!	#DIV/0!	High	High	High	High		High	High	High			5.14	46.75	High	High	0.0002928	5.742e-06
	FALSE	High	[R].GYLDKLEPSK.[I]		0.0486826	0.00119384	1	3	5	F1LP05	F1LP05 [494-503]		1	1149.62	107.1	103.3	96.9	92.7	10.89	27.05	53.89	13.05	#DIV/0!	#DIV/0!	#DIV/0!	Peak Found	High	Peak Found	High		Peak Found	High	Peak Found			2.79	28.43	High	High	0.0002928	0.007367
	FALSE	High	[R].GYLDKLEPSKITK.[F]		0.00452649	0.00119384	1	3	3	F1LP05	F1LP05 [494-506]		2	1491.84				400				5.51	#DIV/0!	#DIV/0!	#DIV/0!	Not Found	High	Not Found	Not Found		Not Found	Not Found	Not Found			2.6	29.34	High	High	0.0002928	0.0002051
	FALSE	High	[K].HALIIYDDLSK.[Q]		0.00164637	0.00119384	1	2	15	F1LP05	F1LP05 [306-316]		0	1287.69	122.1	110	106.7	61.1	5.18	34.9	51.09	6.79	#DIV/0!	#DIV/0!	#DIV/0!	High	High	High	High		High	High	High			4.31	33.35	High	High	0.0002928	4.493e-05
	FALSE	High	[R].ILGADTSVDLEETGR.[V]		0.000707505	0.00119384	1	3	22	F1LP05	F1LP05 [59-73]		0	1575.79	129.3	117.6	102.9	50.2	12.99	38.26	57.27	6.61	#DIV/0!	#DIV/0!	#DIV/0!	High	High	High	High		High	High	High			4.24	35.14	High	High	0.0002928	1.264e-05
	FALSE	High	[K].LIKEGDIVKR.[T]		0.0970191	0.0032082	1	3	2	F1LP05	F1LP05 [124-133]		2	1170.72			4.3	395.7				21.66	#DIV/0!	#DIV/0!	#DIV/0!	Peak Found	High	Not Found	Not Found		Not Found	Not Found	Not Found			2.88	20.27	High	High	0.0007605	0.02128
	FALSE	High	[R].NVQAEEMVEFSSGLK.[G]		0.072835	0.00119384	1	3	1	F1LP05	F1LP05 [89-103]		0	1667.79	291.4	61.2	47.3		30.99				#DIV/0!	#DIV/0!	#DIV/0!	Peak Found	Not Found	Peak Found	Not Found		Peak Found	High	Not Found			3.4	41	Not Found	High	0.0002928	0.01366
	FALSE	High	[R].NVQAEEMVEFSSGLK.[G]	1xOxidation [M7]	0.00484381	0.00119384	1	3	13	F1LP05	F1LP05 [89-103]		0	1683.79	112	107.9	114.8	65.2	28.24	41.57	32.29	0.31	#DIV/0!	#DIV/0!	#DIV/0!	High	High	High	High		High	High	High			3.07	33.39	High	High	0.0002928	0.0002267
	FALSE	High	[K].QGQYSPMAIEEQVAVIYAGVR.[G]	1xOxidation [M7]	0.000398722	0.00119384	1	3	11	F1LP05	F1LP05 [473-493]		0	2325.15	111.1	135.6	84.6	68.7	15.39	21.47	104.23	5.57	#DIV/0!	#DIV/0!	#DIV/0!	High	High	High	High		High	High	High			5.02	49.85	Peak Found	High	0.0002928	5.313e-06
	FALSE	High	[K].QVAGTMKLELAQYR.[E]	1xOxidation [M6]	0.00391179	0.00119384	1	3	2	F1LP05	F1LP05 [428-441]		1	1623.85				400				12.08	#DIV/0!	#DIV/0!	#DIV/0!	Not Found	High	Not Found	Not Found		Not Found	Not Found	Not Found			3.56	27.67	High	High	0.0002928	0.0001648
	FALSE	High	[K].RSTVAQLVK.[R]		0.0504619	0.00119384	1	3	4	F1LP05	F1LP05 [253-261]		1	1001.61	108.4	107.8	117.8	66	14.44	31.12	55.66	4.02	#DIV/0!	#DIV/0!	#DIV/0!	Peak Found	High	High	Peak Found		High	Peak Found	Peak Found			2.62	20.06	High	High	0.0002928	0.007785
	FALSE	High	[K].RSTVAQLVKR.[L]		0.0631826	0.00119384	1	3	1	F1LP05	F1LP05 [253-262]		2	1157.71	28.7		13.6	357.7	6.36			46.58	#DIV/0!	#DIV/0!	#DIV/0!	Peak Found	Peak Found	Not Found	Not Found		Peak Found	Peak Found	Not Found			2.86	18.02	High	High	0.0002928	0.01101
	FALSE	High	[K].RTGAIVDVPVGDELLGR.[V]		0.0341268	0.00119384	1	2	4	F1LP05	F1LP05 [133-149]		1	1766.98	113.2	92.9	89.7	104.2	0.93	22.15	32.21	28.2	#DIV/0!	#DIV/0!	#DIV/0!	High	Peak Found	High	High		Peak Found	High	Peak Found			2.82	40.21	Peak Found	High	0.0002928	0.004302
	FALSE	High	[R].STVAQLVK.[R]		0.146083	0.0047858	1	3	4	F1LP05	F1LP05 [254-261]		0	845.509	113.6	117.8	130.7	37.9	13.14	25.14	54.65	9.77	#DIV/0!	#DIV/0!	#DIV/0!	High	High	Peak Found	High		Peak Found	Peak Found	High			2.13	24.01	Peak Found	High	0.001105	0.04016
	FALSE	High	[R].STVAQLVKR.[L]		0.0486826	0.00119384	1	3	2	F1LP05	F1LP05 [254-262]		1	1001.61	6			394				73.36	#DIV/0!	#DIV/0!	#DIV/0!	Not Found	High	Not Found	Not Found		Peak Found	Not Found	Not Found			2.87	21.13	High	High	0.0002928	0.007378
	FALSE	High	[R].TGAIVDVPVGDELLGR.[V]		0.000528367	0.00119384	1	2	12	F1LP05	F1LP05 [134-149]		0	1610.87	125.9	112.1	103.2	58.7	12.78	30.1	50.51	48.94	#DIV/0!	#DIV/0!	#DIV/0!	High	High	High	High		High	High	High			3.77	45.44	High	High	0.0002928	8.101e-06
	FALSE	High	[K].TGTAEMSSILEER.[I]		0.00447955	0.00119384	1	3	2	F1LP05	F1LP05 [46-58]		0	1423.67	357.8	23.1	19.1		41.67				#DIV/0!	#DIV/0!	#DIV/0!	Peak Found	Not Found	Not Found	Not Found		High	High	Peak Found			3.76	35.38	Not Found	High	0.0002928	0.0002009
	FALSE	High	[K].TGTAEMSSILEER.[I]	1xOxidation [M6]	0.00356142	0.00119384	1	3	11	F1LP05	F1LP05 [46-58]		0	1439.67	95.8	127.5	119.1	57.7	20.96	41.3	84.56	6.57	#DIV/0!	#DIV/0!	#DIV/0!	High	High	High	High		High	High	High			3.4	26.71	High	High	0.0002928	0.0001425
	FALSE	High	[K].TSIAIDTIINQK.[R]		0.00832609	0.00119384	1	2	18	F1LP05	F1LP05 [219-230]		0	1316.74	137.9	123.9	114.5	23.7	9.11	33.9	43.22	48.75	#DIV/0!	#DIV/0!	#DIV/0!	High	High	High	High		High	High	High			3.32	38.27	High	High	0.0002928	0.0005113
	FALSE	High	[K].TSIAIDTIINQKR.[F]		0.00641767	0.00119384	1	2	3	F1LP05	F1LP05 [219-231]		1	1472.84	63.6	24.2	26.3	285.9		33.86	70.75	57.77	#DIV/0!	#DIV/0!	#DIV/0!	Peak Found	High	Peak Found	Peak Found		Peak Found	Not Found	Peak Found			3.5	33.83	High	High	0.0002928	0.0003469
	FALSE	High	[R].VGLKAPGIIPR.[I]		0.0315833	0.00119384	1	3	2	F1LP05	F1LP05 [172-182]		1	1120.72	19.4			380.6				24.05	#DIV/0!	#DIV/0!	#DIV/0!	Not Found	High	Not Found	Not Found		Peak Found	Not Found	Not Found			2.79	29.71	High	High	0.0002928	0.003814
	FALSE	High	[R].VLSIGDGIAR.[V]		0.034481	0.00119384	1	3	11	F1LP05	F1LP05 [74-83]		0	1000.58	116.8	103.5	104.7	75	12.24	20.35	53.38	4.14	#DIV/0!	#DIV/0!	#DIV/0!	High	High	High	Peak Found		High	High	High			2.35	32.06	High	High	0.0002928	0.004364
	FALSE	High	[R].VVDALGNAIDGK.[G]		0.00403608	0.00119384	1	3	24	F1LP05	F1LP05 [150-161]		0	1171.63	139.5	120.2	109.5	30.8	4.58	28.06	55.56	9.61	#DIV/0!	#DIV/0!	#DIV/0!	High	High	High	High		High	High	High			3.06	30.9	High	High	0.0002928	0.0001729
	FALSE	High	[R].VVDALGNAIDGKGPVGSK.[I]		0.00143766	0.00119384	1	2	10	F1LP05	F1LP05 [150-167]		1	1696.92	27.7	27.5	41.3	303.4	30.83	34.37	35.47	7.27	#DIV/0!	#DIV/0!	#DIV/0!	High	High	Peak Found	Peak Found		Peak Found	Peak Found	Peak Found			4.92	30.43	High	High	0.0002928	3.655e-05
High	Master Protein	Q5RJR9	Serine (Or cysteine) proteinase inhibitor, clade H, member 1, isoform CRA_b OS=Rattus norvegicus OX=10116 GN=Serpinh1 PE=1 SV=1	0	107.514	49	16	153	16	46.5	518.1	16	cell organization and biogenesis;metabolic process;regulation of biological process	cytoplasm;endoplasmic reticulum;membrane;organelle lumen	enzyme regulator activity;protein binding;RNA binding	Pf00079	29345	ENSRNOG00000016831.6	Serpinh1	Collagen biosynthesis and modifying enzymes		0	1.74457	1.16746	0.931148	73.7	46.1	171.5	37.5	126.2	101	134.8	109.2	High	High	High	High	High	High	High	High
	Checked	Confidence	Annotated Sequence	Modifications	Qvality PEP	Qvality q-value	# Protein Groups	# Proteins	# PSMs	Master Protein Accessions	Positions in Master Proteins	Modifications in Master Proteins	# Missed Cleavages	Theo. MH+ [Da]	Abundances (Grouped): NButGT	Abundances (Grouped): remplissage	Abundances (Grouped): LPS	Abundances (Grouped): controle CARD445	Abundances (Grouped) CV [%]: NButGT	Abundances (Grouped) CV [%]: remplissage	Abundances (Grouped) CV [%]: LPS	Abundances (Grouped) CV [%]: controle CARD445	#DIV/0!	#DIV/0!	#DIV/0!	Found in Sample: [S39] F39: Sample, 6, LPS	Found in Sample: [S73] F73: Sample, 1, controle CARD445	Found in Sample: [S37] F37: Sample, 4, remplissage	Found in Sample: [S38] F38: Sample, 5, LPS	Quan Info	Found in Sample: [S34] F34: Sample, 1, NButGT	Found in Sample: [S35] F35: Sample, 2, NButGT	Found in Sample: [S36] F36: Sample, 3, remplissage			XCorr (by Search Engine): Sequest HT	Top Apex RT [min]	Found in Sample: [S83] F83: Sample, 2, controle CARD445	Confidence (by Search Engine): Sequest HT	Percolator q-Value (by Search Engine): Sequest HT	Percolator PEP (by Search Engine): Sequest HT
	FALSE	High	[R].DNQSGSLLFIGR.[L]		0.00572275	0.00119384	1	2	7	Q5RJR9	Q5RJR9 [393-404]		0	1306.67	106.4	117.8	95.8	80	12.38	8.01	66.93	20.63	#DIV/0!	#DIV/0!	#DIV/0!	Peak Found	High	Peak Found	High		High	High	High			3.53	42.3	High	High	0.0002928	0.0002907
	FALSE	High	[K].DQAVENILLSPLVVASSLGLVSLGGK.[A]		1.44009e-05	0.00119384	1	2	11	Q5RJR9	Q5RJR9 [60-85]		0	2579.47	141.1	202.3	56.6		3.69	10.2	129.55		#DIV/0!	#DIV/0!	#DIV/0!	High	High	High	High		High	High	High			5.65	53.24	Not Found	High	0.0002928	3.621e-08
	FALSE	High	[K].GVVEVTHDLQK.[H]		0.0106324	0.00119384	1	2	23	Q5RJR9	Q5RJR9 [308-318]		0	1224.66	108.9	123.2	90.3	77.5	32.73	18.45	91.07	26.32	#DIV/0!	#DIV/0!	#DIV/0!	High	High	High	High		High	High	High			3.48	23.78	High	High	0.0002928	0.0007418
	FALSE	High	[K].HLAGLGLTEAIDK.[N]		0.000183361	0.00119384	1	2	5	Q5RJR9	Q5RJR9 [319-331]		0	1337.74	170.6	135.7	58.7	35	7.65	9.31	107.63	49.5	#DIV/0!	#DIV/0!	#DIV/0!	Peak Found	High	High	Peak Found		High	Peak Found	High			4.27	33.2	High	High	0.0002928	1.662e-06
	FALSE	High	[K].HLAGLGLTEAIDKNK.[A]		8.21532e-05	0.00119384	1	2	6	Q5RJR9	Q5RJR9 [319-333]		1	1579.88	131.9	125.1	103.3	39.8	29.24	9.57	54.11	64.32	#DIV/0!	#DIV/0!	#DIV/0!	High	High	High	Peak Found		High	Peak Found	High			3.99	29.67	High	High	0.0002928	4.985e-07
	FALSE	High	[K].KAVAISLPK.[G]		0.037836	0.00119384	1	2	4	Q5RJR9	Q5RJR9 [299-307]		1	926.603	82.7	132.2	77	108.1	46.65	16.3	107.23	8.13	#DIV/0!	#DIV/0!	#DIV/0!	Peak Found	Peak Found	Peak Found	High		High	Peak Found	High			3.23	24.43	High	High	0.0002928	0.00502
	FALSE	High	[K].LFYADHPFIFLVR.[D]		0.0264931	0.00119384	1	2	5	Q5RJR9	Q5RJR9 [380-392]		0	1637.88	105	182.7	110.8	1.5	25.06	8.74	85.91		#DIV/0!	#DIV/0!	#DIV/0!	High	Not Found	High	High		Peak Found	High	High			2.38	49.22	Peak Found	High	0.0002928	0.002922
	FALSE	High	[K].LQLVEMPLAHK.[L]		0.20033	0.00548192	1	2	1	Q5RJR9	Q5RJR9 [252-262]		0	1278.72	350.1	19.4	19.3	11.2	31.75				#DIV/0!	#DIV/0!	#DIV/0!	Peak Found	Not Found	Not Found	Not Found		Peak Found	High	Peak Found			2.09	35.3	Peak Found	High	0.001265	0.06636
	FALSE	High	[K].LQLVEMPLAHK.[L]	1xOxidation [M6]	0.0177797	0.00119384	1	2	13	Q5RJR9	Q5RJR9 [252-262]		0	1294.72	104.3	134.6	99.5	61.7	22.82	17.58	86.22	28.38	#DIV/0!	#DIV/0!	#DIV/0!	High	High	High	High		High	High	High			2.97	28.59	High	High	0.0002928	0.001609
	FALSE	High	[K].LRDEEVHTGLGELLR.[S]		0.000765054	0.00119384	1	1	22	Q5RJR9	Q5RJR9 [101-115]		1	1736.93	111.8	127.6	73.1	87.4	13.06	21.35	99.3	35.79	#DIV/0!	#DIV/0!	#DIV/0!	High	High	High	High		High	High	High			4.56	34.24	High	High	0.0002928	1.423e-05
	FALSE	High	[K].LSSLIILMPHHVEPLER.[L]		0.0118589	0.00119384	1	2	4	Q5RJR9	Q5RJR9 [263-279]		0	1984.1	400				33.84				#DIV/0!	#DIV/0!	#DIV/0!	Not Found	Not Found	Not Found	Not Found		High	High	Not Found			4.54	41.22	Not Found	High	0.0002928	0.000872
	FALSE	High	[K].LSSLIILMPHHVEPLER.[L]	1xOxidation [M8]	0.00270161	0.00119384	1	2	18	Q5RJR9	Q5RJR9 [263-279]		0	2000.1	145.4	125	72.3	57.3	42.87	4.8	93.66	34.74	#DIV/0!	#DIV/0!	#DIV/0!	High	High	High	High		High	High	High			3.48	36.54	High	High	0.0002928	9.396e-05
	FALSE	High	[R].LYGPSSVSFADDFVR.[S]		0.000428912	0.00119384	1	2	17	Q5RJR9	Q5RJR9 [133-147]		0	1659.8	115.1	132	78.9	74	23.99	19.53	90.96	46.7	#DIV/0!	#DIV/0!	#DIV/0!	High	High	High	High		High	High	High			4.1	45.9	High	High	0.0002928	5.962e-06
	FALSE	High	[R].SALQSINEWASQTTDGK.[L]		0.00207086	0.00119384	1	2	1	Q5RJR9	Q5RJR9 [167-183]		0	1835.88	193.1	94.9	66.1	45.9	73.91	24.16	42.58		#DIV/0!	#DIV/0!	#DIV/0!	Peak Found	Peak Found	Peak Found	Peak Found		High	Peak Found	Peak Found			3.89	41.4	Not Found	High	0.0002928	6.307e-05
	FALSE	High	[R].SALQSINEWASQTTDGKLPEVTK.[D]		0.0332572	0.00119384	1	2	2	Q5RJR9	Q5RJR9 [167-189]		1	2503.27	152.8	78.2	118.3	50.7	96.06	4.08			#DIV/0!	#DIV/0!	#DIV/0!	Not Found	Peak Found	Peak Found	Peak Found		High	Peak Found	Peak Found			4.35	44.71	Not Found	High	0.0002928	0.004148
	FALSE	High	[R].STGLAFSLYQAMAK.[D]	1xOxidation [M12]	0.00359875	0.00119384	1	2	6	Q5RJR9	Q5RJR9 [46-59]		0	1503.75	87.9	145.1	85.8	81.3	26.78	23.56	98.62	47.99	#DIV/0!	#DIV/0!	#DIV/0!	Peak Found	High	High	High		High	Peak Found	High			3.66	39.9	High	High	0.0002928	0.0001448
	FALSE	High	[R].SYTVGVTMMHR.[T]	2xOxidation [M8; M9]	0.0706542	0.00119384	1	2	4	Q5RJR9	Q5RJR9 [228-238]		0	1313.6	69.4	115.8	96	118.7	31.67	14.02	78.27	32.27	#DIV/0!	#DIV/0!	#DIV/0!	Peak Found	High	Peak Found	High		Peak Found	Peak Found	Peak Found			2.47	20.22	High	High	0.0002928	0.01306
	FALSE	High	[R].TGLYNYYDDEKEK.[L]		0.0266304	0.00119384	1	2	4	Q5RJR9	Q5RJR9 [239-251]		1	1637.73	142.4	148.4	109.3		28.69	26.08	89.57		#DIV/0!	#DIV/0!	#DIV/0!	Peak Found	Not Found	Peak Found	High		High	Peak Found	High			2.16	27.54	Not Found	High	0.0002928	0.002947
High	Master Protein	P68035	Actin, alpha cardiac muscle 1 OS=Rattus norvegicus OX=10116 GN=Actc1 PE=2 SV=1	0	101.864	49	16	171	2	42	568.25	16	cell organization and biogenesis;cellular component movement;regulation of biological process;response to stimulus	cytoplasm;cytoskeleton;membrane	catalytic activity;nucleotide binding;protein binding	Pf00022	29275	ENSRNOG00000008536.4	Actc1	Striated Muscle Contraction	Adrenergic signaling in cardiomyocytes; Dilated cardiomyopathy; Cardiac muscle contraction; Hypertrophic cardiomyopathy (HCM)	15	0.708382	2.35744	0.765772	98.9	72.9	42.2	79.5	140.3	79.4	175.2	111.7	High	High	Peak Found	High	High	High	High	High
	Checked	Confidence	Annotated Sequence	Modifications	Qvality PEP	Qvality q-value	# Protein Groups	# Proteins	# PSMs	Master Protein Accessions	Positions in Master Proteins	Modifications in Master Proteins	# Missed Cleavages	Theo. MH+ [Da]	Abundances (Grouped): NButGT	Abundances (Grouped): remplissage	Abundances (Grouped): LPS	Abundances (Grouped): controle CARD445	Abundances (Grouped) CV [%]: NButGT	Abundances (Grouped) CV [%]: remplissage	Abundances (Grouped) CV [%]: LPS	Abundances (Grouped) CV [%]: controle CARD445	#DIV/0!	#DIV/0!	#DIV/0!	Found in Sample: [S39] F39: Sample, 6, LPS	Found in Sample: [S73] F73: Sample, 1, controle CARD445	Found in Sample: [S37] F37: Sample, 4, remplissage	Found in Sample: [S38] F38: Sample, 5, LPS	Quan Info	Found in Sample: [S34] F34: Sample, 1, NButGT	Found in Sample: [S35] F35: Sample, 2, NButGT	Found in Sample: [S36] F36: Sample, 3, remplissage			XCorr (by Search Engine): Sequest HT	Top Apex RT [min]	Found in Sample: [S83] F83: Sample, 2, controle CARD445	Confidence (by Search Engine): Sequest HT	Percolator q-Value (by Search Engine): Sequest HT	Percolator PEP (by Search Engine): Sequest HT
	FALSE	High	[K].AGFAGDDAPR.[A]		0.0843152	0.00233393	3	8	1	A0A0G2K3K2; P68136; P68035	A0A0G2K3K2 [22-31]; P68136 [21-30]; P68035 [21-30]		0	976.448	8.8	20.4	14	356.8		0.9		135.74	#DIV/0!	#DIV/0!	#DIV/0!	Peak Found	High	Peak Found	Not Found	Shared	Peak Found	Not Found	Peak Found			2.55	21.38	Peak Found	High	0.0005675	0.01714
	FALSE	High	[R].AVFPSIVGRPR.[H]		0.0732047	0.00119384	3	8	19	A0A0G2K3K2; P68136; P68035	A0A0G2K3K2 [32-42]; P68136 [31-41]; P68035 [31-41]		0	1198.71	78.4	110.9	61.1	149.7	49.37	24.41	47.9	29.01	#DIV/0!	#DIV/0!	#DIV/0!	High	High	High	High	Shared	High	High	High			2.39	30.92	High	High	0.0002928	0.01376
	FALSE	High	[K].DLYANNVLSGGTTMYPGIADR.[M]	1xOxidation [M14]	6.00861e-05	0.00119384	1	4	10	P68035	P68035 [294-314]		0	2244.06	108.5	150	53.8	87.6	41.75	51	29.33	3.15	#DIV/0!	#DIV/0!	#DIV/0!	High	High	High	Peak Found		Peak Found	High	High			4.62	43.7	High	High	0.0002928	3.1e-07
	FALSE	High	[K].EITALAPSTMK.[I]		0.0446125	0.00119384	3	8	3	A0A0G2K3K2; P68136; P68035	A0A0G2K3K2 [319-329]; P68136 [318-328]; P68035 [318-328]		0	1161.62	308.1	58.3	15.8	17.8	3.23	69.23	30.39	17.51	#DIV/0!	#DIV/0!	#DIV/0!	Peak Found	Peak Found	High	Peak Found	Shared	High	High	Peak Found			3.07	30.04	Peak Found	High	0.0002928	0.006434
	FALSE	High	[K].EITALAPSTMK.[I]	1xOxidation [M10]	0.0223335	0.00119384	3	8	16	A0A0G2K3K2; P68136; P68035	A0A0G2K3K2 [319-329]; P68136 [318-328]; P68035 [318-328]		0	1177.61	78	149.8	63.4	108.7	48.59	35.7	26.17	20.24	#DIV/0!	#DIV/0!	#DIV/0!	High	High	High	High	Shared	High	High	High			2.32	25.58	High	High	0.0002928	0.002273
	FALSE	High	[R].GYSFVTTAER.[E]		0.00815454	0.00119384	2	5	16	P68136; P68035	P68136 [199-208]; P68035 [199-208]		0	1130.55	110.1	144.2	63.6	82	30.8	30.41	54.86	9.53	#DIV/0!	#DIV/0!	#DIV/0!	High	High	High	High	Shared	High	High	High			3.14	29.81	High	High	0.0002928	0.0004941
	FALSE	High	[R].HQGVMVGMGQK.[D]		0.0355653	0.00119384	4	9	1	D3ZRN3; A0A0G2K3K2; P68136; P68035	D3ZRN3 [41-51]; A0A0G2K3K2 [43-53]; P68136 [42-52]; P68035 [42-52]		0	1171.57	182.7	106.6	47.4	63.4	31.67		63.95		#DIV/0!	#DIV/0!	#DIV/0!	Peak Found	Not Found	Peak Found	Peak Found	Shared	High	Peak Found	Not Found			2.54	20.26	Peak Found	High	0.0002928	0.004564
	FALSE	High	[R].HQGVMVGMGQKDSYVGDEAQSK.[R]	2xOxidation [M5; M8]	8.7457e-05	0.00119384	3	8	2	A0A0G2K3K2; P68136; P68035	A0A0G2K3K2 [43-64]; P68136 [42-63]; P68035 [42-63]		1	2383.07	60.6	64.2	40	235.2				6.15	#DIV/0!	#DIV/0!	#DIV/0!	Peak Found	High	Not Found	Not Found	Shared	Peak Found	Not Found	Peak Found			4.64	20.4	High	High	0.0002928	5.444e-07
	FALSE	High	[R].HQGVMVGMGQKDSYVGDEAQSKR.[G]	2xOxidation [M5; M8]	9.44042e-06	0.00119384	3	8	2	A0A0G2K3K2; P68136; P68035	A0A0G2K3K2 [43-65]; P68136 [42-64]; P68035 [42-64]		2	2539.17	48.4			351.6				68.36	#DIV/0!	#DIV/0!	#DIV/0!	Not Found	High	Not Found	Not Found	Shared	Peak Found	Not Found	Not Found			5.6	19.15	High	High	0.0002928	1.922e-08
	FALSE	High	[R].KDLYANNVLSGGTTMYPGIADR.[M]	1xOxidation [M15]	3.43959e-05	0.00119384	1	4	7	P68035	P68035 [293-314]		1	2372.16	107.7	147.8	40.9	103.6	35.16	51.04	20.45	28.71	#DIV/0!	#DIV/0!	#DIV/0!	High	High	Peak Found	Peak Found		High	High	High			5.56	36.48	High	High	0.0002928	1.34e-07
	FALSE	High	[K].IKIIAPPERK.[Y]		0.129292	0.00418224	4	9	2	D3ZRN3; A0A0G2K3K2; P68136; P68035	D3ZRN3 [328-337]; A0A0G2K3K2 [330-339]; P68136 [329-338]; P68035 [329-338]		2	1164.75				400				37.74	#DIV/0!	#DIV/0!	#DIV/0!	Not Found	High	Not Found	Not Found	Shared	Not Found	Not Found	Not Found			2.47	20.78	High	High	0.0009785	0.0333
	FALSE	High	[K].IWHHTFYNELR.[V]		0.0255509	0.00119384	3	5	4	A0A0G2K3K2; P68136; P68035	A0A0G2K3K2 [88-98]; P68136 [87-97]; P68035 [87-97]		0	1515.75	199.4	176.3	21.4	2.9	74.83	19.85	63.8		#DIV/0!	#DIV/0!	#DIV/0!	Peak Found	Peak Found	High	Peak Found	Shared	High	Peak Found	High			3.16	30.78	Not Found	High	0.0002928	0.002773
	FALSE	High	[K].QEYDEAGPSIVHR.[K]		0.00200708	0.00119384	2	4	20	P68136; P68035	P68136 [362-374]; P68035 [362-374]		0	1500.71	125.7	160.9	68	45.4	52.59	36.05	38.28	36.66	#DIV/0!	#DIV/0!	#DIV/0!	High	High	High	High	Shared	High	High	High			4.24	24.66	High	High	0.0002928	6.046e-05
	FALSE	High	[K].QEYDEAGPSIVHRK.[C]		0.00881663	0.00119384	2	4	5	P68136; P68035	P68136 [362-375]; P68035 [362-375]		1	1628.8	18.2			381.8				45.99	#DIV/0!	#DIV/0!	#DIV/0!	Not Found	High	Not Found	Not Found	Shared	Peak Found	Not Found	Not Found			2.3	20.27	High	High	0.0002928	0.0005581
	FALSE	High	[KR].SYELPDGQVITIGNER.[F]		0.00150673	0.00119384	4	9	19	D3ZRN3; A0A0G2K3K2; P68136; P68035	D3ZRN3 [240-255]; A0A0G2K3K2 [242-257]; P68136 [241-256]; P68035 [241-256]		0	1790.89	125.1	152	68.1	54.8	37.49	12.48	39.02	12.55	#DIV/0!	#DIV/0!	#DIV/0!	High	High	High	High	Shared	High	High	High			3.68	43.56	High	High	0.0002928	3.917e-05
	FALSE	High	[R].TTGIVLDSGDGVTHNVPIYEGYALPHAIMR.[L]	1xOxidation [M29]	0.000320313	0.00119384	2	5	16	P68136; P68035	P68136 [150-179]; P68035 [150-179]		0	3212.6	123.8	188.7	55.1	32.3	39.87	32.33	61.68	22.17	#DIV/0!	#DIV/0!	#DIV/0!	High	High	High	High	Shared	High	High	High			4.79	42.69	High	High	0.0002928	3.844e-06
	FALSE	High	[R].VAPEEHPTLLTEAPLNPK.[A]		3.56744e-05	0.00119384	2	5	28	P68136; P68035	P68136 [98-115]; P68035 [98-115]		0	1956.04	107.1	144.1	53	95.8	37.61	43.8	41.65	13	#DIV/0!	#DIV/0!	#DIV/0!	High	High	High	High	Shared	High	High	High			4.75	33.48	High	High	0.0002928	1.413e-07
High	Master Protein	Q6P6Q2	Keratin, type II cytoskeletal 5 OS=Rattus norvegicus OX=10116 GN=Krt5 PE=1 SV=1	0	101.068	31	23	227	15	61.8	678.04	23	metabolic process	cytoplasm;membrane;mitochondrion;nucleus	catalytic activity;motor activity;protein binding;structural molecule activity	Pf00038, Pf01576, Pf03961, Pf04111, Pf05957, Pf09728, Pf12128	369017		Krt5			8	5.94828	0.96058	2.61195	19	10	116.2	56.3	132.8	300	38.9	126.8	High	High	High	High	High	High	High	High
	Checked	Confidence	Annotated Sequence	Modifications	Qvality PEP	Qvality q-value	# Protein Groups	# Proteins	# PSMs	Master Protein Accessions	Positions in Master Proteins	Modifications in Master Proteins	# Missed Cleavages	Theo. MH+ [Da]	Abundances (Grouped): NButGT	Abundances (Grouped): remplissage	Abundances (Grouped): LPS	Abundances (Grouped): controle CARD445	Abundances (Grouped) CV [%]: NButGT	Abundances (Grouped) CV [%]: remplissage	Abundances (Grouped) CV [%]: LPS	Abundances (Grouped) CV [%]: controle CARD445	#DIV/0!	#DIV/0!	#DIV/0!	Found in Sample: [S39] F39: Sample, 6, LPS	Found in Sample: [S73] F73: Sample, 1, controle CARD445	Found in Sample: [S37] F37: Sample, 4, remplissage	Found in Sample: [S38] F38: Sample, 5, LPS	Quan Info	Found in Sample: [S34] F34: Sample, 1, NButGT	Found in Sample: [S35] F35: Sample, 2, NButGT	Found in Sample: [S36] F36: Sample, 3, remplissage			XCorr (by Search Engine): Sequest HT	Top Apex RT [min]	Found in Sample: [S83] F83: Sample, 2, controle CARD445	Confidence (by Search Engine): Sequest HT	Percolator q-Value (by Search Engine): Sequest HT	Percolator PEP (by Search Engine): Sequest HT
	FALSE	High	[K].DVDAAYMNKVELEAK.[V]		0.00399422	0.00119384	1	4	4	Q6P6Q2	Q6P6Q2 [274-288]		1	1695.83	280.8	77.1	42.1		60.68	72.18	4.24		#DIV/0!	#DIV/0!	#DIV/0!	Peak Found	Not Found	High	Peak Found		High	High	Peak Found			4.43	33.66	Not Found	High	0.0002928	0.0001698
	FALSE	High	[K].DVDAAYMNKVELEAK.[V]	1xOxidation [M7]	0.0103058	0.00119384	1	4	1	Q6P6Q2	Q6P6Q2 [274-288]		1	1711.82	119.4	93.4	98.4	88.8	24.08			34.8	#DIV/0!	#DIV/0!	#DIV/0!	Peak Found	High	Peak Found	Not Found		Peak Found	Peak Found	Not Found			3.34	28.5	Peak Found	High	0.0002928	0.0007048
	FALSE	High	[R].EYQELMNTK.[L]		0.0868967	0.00233393	1	3	4	Q6P6Q2	Q6P6Q2 [448-456]		0	1155.54	326.4	42.4	31.2		75.09	95.71	14.14		#DIV/0!	#DIV/0!	#DIV/0!	Peak Found	Not Found	High	Peak Found		High	High	Peak Found			2.56	26.14	Not Found	High	0.0005675	0.01796
	FALSE	High	[R].EYQELMNTK.[L]	1xOxidation [M6]	0.0773915	0.00119384	1	3	6	Q6P6Q2	Q6P6Q2 [448-456]		0	1171.53	234.6	59.6	105.8		74.44	69.67	14.77		#DIV/0!	#DIV/0!	#DIV/0!	Peak Found	Not Found	High	High		High	High	Peak Found			2.83	21.42	Not Found	High	0.0002928	0.01503
	FALSE	High	[K].FASFIDKVR.[F]		0.20033	0.00548192	9	24	6	A0A0G2JXH6; A0A0G2JZQ9; A0A0G2K7N1; Q6IFZ5; Q6IG05; Q6P6Q2; A0A0G2K6P7; Q6IMF3; Q4FZU2	A0A0G2JXH6 [142-150]; A0A0G2JZQ9 [178-186]; A0A0G2K7N1 [145-153]; Q6IFZ5 [170-178]; Q6IG05 [151-159]; Q6P6Q2 [175-183]; A0A0G2K6P7 [157-165]; Q6IMF3 [190-198]; Q4FZU2 [163-171]		1	1082.6	67.4	62.5	148.8	121.3	22.23	120.22	119.77	33.66	#DIV/0!	#DIV/0!	#DIV/0!	High	High	High	High	Shared	High	Peak Found	Peak Found			2.12	30.86	High	High	0.001265	0.06649
	FALSE	High	[R].GRLDSELR.[N]		0.187532	0.0047858	2	3	6	Q6P6Q2; Q4FZU2	Q6P6Q2 [234-241]; Q4FZU2 [222-229]		1	945.511	203.6	75.7	90.8	29.9	68.98	77.62	49.55	33.3	#DIV/0!	#DIV/0!	#DIV/0!	High	High	Peak Found	Peak Found	Shared	High	Peak Found	High			2.48	20.06	High	High	0.001105	0.0597
	FALSE	High	[K].LALDVEIATYR.[KT]		0.0127538	0.00119384	6	11	14	Q6IFZ5; Q6IG05; Q6P6Q2; A0A0G2K6P7; A0A0G2JWX4; Q4FZU2	Q6IFZ5 [454-464]; Q6IG05 [433-443]; Q6P6Q2 [457-467]; A0A0G2K6P7 [437-447]; A0A0G2JWX4 [490-500]; Q4FZU2 [445-455]		0	1263.69	182.2	129.8	86.7	1.3	50.06	65.88	30.23		#DIV/0!	#DIV/0!	#DIV/0!	High	Peak Found	High	High	Shared	High	High	High			3.58	42.06	Not Found	High	0.0002928	0.0009703
	FALSE	High	[K].LALDVEIATYRK.[L]		0.0238884	0.00119384	5	10	8	Q6IFZ5; Q6IG05; Q6P6Q2; A0A0G2K6P7; A0A0G2JWX4	Q6IFZ5 [454-465]; Q6IG05 [433-444]; Q6P6Q2 [457-468]; A0A0G2K6P7 [437-448]; A0A0G2JWX4 [490-501]		1	1391.79	204.7	104	80.4	10.8	55.53	75.1	41.83		#DIV/0!	#DIV/0!	#DIV/0!	High	Peak Found	High	High	Shared	High	High	Peak Found			3.35	35.54	Not Found	High	0.0002928	0.0025
	FALSE	High	[R].LRSEIDNVK.[K]		0.0576418	0.00119384	1	3	6	Q6P6Q2	Q6P6Q2 [392-400]		1	1073.59	193.2	95.6	102.2	9	61.86	60.8	31	37.33	#DIV/0!	#DIV/0!	#DIV/0!	High	Peak Found	High	High		High	High	Peak Found			2.56	18.78	Peak Found	High	0.0002928	0.009502
	FALSE	High	[R].LRSEIDNVKK.[Q]		0.0496917	0.00119384	1	3	28	Q6P6Q2	Q6P6Q2 [392-401]		2	1201.69	180.2	101.5	97	21.3	44.24	86.12	13.45	54.74	#DIV/0!	#DIV/0!	#DIV/0!	High	High	High	High		High	High	High			2.2	16.22	High	High	0.0002928	0.007589
	FALSE	High	[K].MFFDAELSQMQTHVSDTSVVLSMDNNR.[S]		0.0116149	0.00119384	1	3	1	Q6P6Q2	Q6P6Q2 [301-327]		0	3102.4	400								#DIV/0!	#DIV/0!	#DIV/0!	Not Found	Not Found	Not Found	Not Found		Not Found	High	Not Found			5.07	49.29	Not Found	High	0.0002928	0.0008438
	FALSE	High	[K].MFFDAELSQMQTHVSDTSVVLSMDNNR.[S]	3xOxidation [M1; M10; M23]	0.00126198	0.00119384	1	3	3	Q6P6Q2	Q6P6Q2 [301-327]		0	3150.38	111.1	87.9	133.6	67.3	25.99	43.48	45.94		#DIV/0!	#DIV/0!	#DIV/0!	Peak Found	High	High	High		Peak Found	Peak Found	Peak Found			3.78	40.37	Not Found	High	0.0002928	2.995e-05
	FALSE	High	[K].NKYEDEINKR.[T]		0.00715937	0.00119384	2	6	48	A0A0G2JZQ9; Q6P6Q2	A0A0G2JZQ9 [255-264]; Q6P6Q2 [252-261]		2	1308.65	220.8	90.3	77.4	11.5	58.38	79.66	43.37	63.22	#DIV/0!	#DIV/0!	#DIV/0!	High	High	High	High	Shared	High	High	High			3.49	18.32	High	High	0.0002928	0.0004093
	FALSE	High	[R].SLDLDSIIAEVK.[A]		0.00338051	0.00119384	4	9	37	A0A0G2JUG1; Q6IG05; Q6P6Q2; Q4FZU2	A0A0G2JUG1 [315-326]; Q6IG05 [304-315]; Q6P6Q2 [328-339]; Q4FZU2 [316-327]		0	1302.72	226.2	65.8	94.8	13.3	48.1	72.31	48.7	47.83	#DIV/0!	#DIV/0!	#DIV/0!	High	High	High	High	Shared	High	High	High			3.55	49.65	High	High	0.0002928	0.0001323
	FALSE	High	[R].SRTEAESWYQTK.[Y]		0.0150596	0.00119384	1	3	5	Q6P6Q2	Q6P6Q2 [349-360]		1	1485.7	208.8	86.4	104.8		11.86	22.63			#DIV/0!	#DIV/0!	#DIV/0!	Not Found	Not Found	Peak Found	High		High	High	Peak Found			3.5	23.62	Not Found	High	0.0002928	0.001245
	FALSE	High	[R].SRTEAESWYQTKYEELQQTAGR.[H]		0.00117315	0.00119384	1	3	3	Q6P6Q2	Q6P6Q2 [349-370]		2	2661.25	20.6	86.5	269.6	23.4					#DIV/0!	#DIV/0!	#DIV/0!	Not Found	Not Found	High	High		Peak Found	Not Found	Not Found			3.94	35.64	Peak Found	High	0.0002928	2.687e-05
	FALSE	High	[R].TEAESWYQTK.[Y]		0.0415125	0.00119384	1	3	7	Q6P6Q2	Q6P6Q2 [351-360]		0	1242.56	281.5	58.2	33.6	26.7	17.32	76.58	120.62	4.91	#DIV/0!	#DIV/0!	#DIV/0!	Peak Found	High	High	High		High	High	Peak Found			2.99	27.18	High	High	0.0002928	0.0058
	FALSE	High	[R].TEAESWYQTKYEELQQTAGR.[H]		0.00651874	0.00119384	1	3	1	Q6P6Q2	Q6P6Q2 [351-370]		1	2418.12									#DIV/0!	#DIV/0!	#DIV/0!	Not Found	Not Found	Not Found	High	No Quan Values	Not Found	Not Found	Not Found			3.72		Not Found	High	0.0002928	0.0003537
	FALSE	High	[K].TLNNKFASFIDKVR.[F]		0.0472063	0.00119384	5	15	3	A0A0G2JZQ9; Q6IG05; Q6P6Q2; A0A0G2K6P7; Q4FZU2	A0A0G2JZQ9 [173-186]; Q6IG05 [146-159]; Q6P6Q2 [170-183]; A0A0G2K6P7 [152-165]; Q4FZU2 [158-171]		2	1652.91	22.6	175.8	201.6				67.49		#DIV/0!	#DIV/0!	#DIV/0!	High	Not Found	High	High	Shared	Not Found	Peak Found	Not Found			2.3	36.17	Not Found	High	0.0002928	0.007009
	FALSE	High	[R].TTAENEFVMLK.[K]	1xOxidation [M9]	0.0287781	0.00119384	1	3	6	Q6P6Q2	Q6P6Q2 [262-272]		0	1298.63	225.1	84.7	78.4	11.7	78.98	33.12	63.76	0.48	#DIV/0!	#DIV/0!	#DIV/0!	High	High	High	Peak Found		Peak Found	High	Peak Found			2.94	32.18	High	High	0.0002928	0.00333
	FALSE	High	[R].TTAENEFVMLKK.[D]		0.058831	0.00119384	1	3	2	Q6P6Q2	Q6P6Q2 [262-273]		1	1410.73	327.3	40	32.7		72.65	116.49	70.72		#DIV/0!	#DIV/0!	#DIV/0!	Peak Found	Not Found	Peak Found	Peak Found		Peak Found	High	Peak Found			3.01	29.48	Not Found	High	0.0002928	0.009807
	FALSE	High	[R].TTAENEFVMLKK.[D]	1xOxidation [M9]	0.0246419	0.00119384	1	3	6	Q6P6Q2	Q6P6Q2 [262-273]		1	1426.72	121.4	57.4	92.7	128.5	57.84	60.5	27.44	5.91	#DIV/0!	#DIV/0!	#DIV/0!	Peak Found	High	Peak Found	High		Peak Found	High	High			3.04	26.68	High	High	0.0002928	0.002624
	FALSE	High	[K].VDALMDEINFMK.[M]		0.0750802	0.00119384	1	3	2	Q6P6Q2	Q6P6Q2 [289-300]		0	1425.68	350.1	21.3	28.6		87.72	18.64			#DIV/0!	#DIV/0!	#DIV/0!	Not Found	Not Found	Peak Found	Peak Found		High	High	Peak Found			2.44	48.36	Not Found	High	0.0002928	0.01432
	FALSE	High	[K].VDALMDEINFMK.[M]	1xOxidation [M]	0.0240124	0.00119384	1	3	3	Q6P6Q2	Q6P6Q2 [289-300]		0	1441.67	326.3	51	22.8		115.27	108.14	89.41		#DIV/0!	#DIV/0!	#DIV/0!	Peak Found	Not Found	Peak Found	Peak Found		High	High	Peak Found			3.61	42.44	Not Found	High	0.0002928	0.002524
	FALSE	High	[K].VDALMDEINFMK.[M]	2xOxidation [M5; M11]	0.0372553	0.00119384	1	3	5	Q6P6Q2	Q6P6Q2 [289-300]		0	1457.67	176.1	96.7	101.3	25.9	76.41	0.32	32.7	29.08	#DIV/0!	#DIV/0!	#DIV/0!	Peak Found	High	Peak Found	High		High	High	Peak Found			2.85	36.85	Peak Found	High	0.0002928	0.004894
	FALSE	High	[K].VLDTKWTLLQEQGTK.[T]		0.0922868	0.0032082	1	2	1	Q6P6Q2	Q6P6Q2 [191-205]		1	1759.96			295.3	104.7					#DIV/0!	#DIV/0!	#DIV/0!	Not Found	Not Found	Not Found	High		Not Found	Not Found	Not Found			3.85	36.62	Peak Found	High	0.0007605	0.01964
	FALSE	High	[K].WTLLQEQGTK.[T]		0.0735761	0.00119384	1	2	5	Q6P6Q2	Q6P6Q2 [196-205]		0	1203.64	295.7	49.5	54.8		81.91	115.29	110.61		#DIV/0!	#DIV/0!	#DIV/0!	High	Not Found	High	High		Peak Found	High	Peak Found			2.45	34.34	Not Found	High	0.0002928	0.0139
	FALSE	High	[KR].YEDEINKR.[TA]		0.216867	0.00548192	5	13	4	A0A0G2JZQ9; Q6IG05; Q6P6Q2; Q6IMF3; A0A0G2JWX4	A0A0G2JZQ9 [257-264]; Q6IG05 [230-237]; Q6P6Q2 [254-261]; Q6IMF3 [269-276]; A0A0G2JWX4 [287-294]		1	1066.52	220.8	96.3	83		72.81	75.17	42.48		#DIV/0!	#DIV/0!	#DIV/0!	Peak Found	Not Found	High	High	Shared	High	High	Peak Found			1.9	18.33	Not Found	High	0.001265	0.0753
	FALSE	High	[K].YEELQQTAGR.[H]		0.0295316	0.00119384	1	3	2	Q6P6Q2	Q6P6Q2 [361-370]		0	1194.57	54.6	51.6	21.5	272.3	55.31		41.49	73.72	#DIV/0!	#DIV/0!	#DIV/0!	Peak Found	High	Peak Found	Peak Found		Peak Found	Peak Found	Not Found			2.81	21.58	High	High	0.0002928	0.003463
High	Master Protein	Q6IFW6	Keratin, type I cytoskeletal 10 OS=Rattus norvegicus OX=10116 GN=Krt10 PE=3 SV=1	0	93.074	20	15	261	12	56.5	841.77	15	cell differentiation;cell organization and biogenesis;metabolic process;response to stimulus	cytoplasm;cytoskeleton;membrane;nucleus	protein binding;structural molecule activity	Pf00038	450225	ENSRNOG00000030170.5	Krt10	Formation of the cornified envelope	Staphylococcus aureus infection	3	3.66743	1.32708	1.8115	21.4	22.2	92.6	67.3	134.1	250.3	56.9	155.3	High	High	High	High	High	High	High	High
	Checked	Confidence	Annotated Sequence	Modifications	Qvality PEP	Qvality q-value	# Protein Groups	# Proteins	# PSMs	Master Protein Accessions	Positions in Master Proteins	Modifications in Master Proteins	# Missed Cleavages	Theo. MH+ [Da]	Abundances (Grouped): NButGT	Abundances (Grouped): remplissage	Abundances (Grouped): LPS	Abundances (Grouped): controle CARD445	Abundances (Grouped) CV [%]: NButGT	Abundances (Grouped) CV [%]: remplissage	Abundances (Grouped) CV [%]: LPS	Abundances (Grouped) CV [%]: controle CARD445	#DIV/0!	#DIV/0!	#DIV/0!	Found in Sample: [S39] F39: Sample, 6, LPS	Found in Sample: [S73] F73: Sample, 1, controle CARD445	Found in Sample: [S37] F37: Sample, 4, remplissage	Found in Sample: [S38] F38: Sample, 5, LPS	Quan Info	Found in Sample: [S34] F34: Sample, 1, NButGT	Found in Sample: [S35] F35: Sample, 2, NButGT	Found in Sample: [S36] F36: Sample, 3, remplissage			XCorr (by Search Engine): Sequest HT	Top Apex RT [min]	Found in Sample: [S83] F83: Sample, 2, controle CARD445	Confidence (by Search Engine): Sequest HT	Percolator q-Value (by Search Engine): Sequest HT	Percolator PEP (by Search Engine): Sequest HT
	FALSE	High	[K].ADLEMQIESLTEELAYLK.[K]		0.000281171	0.00119384	1	2	11	Q6IFW6	Q6IFW6 [266-283]		0	2096.05	266.5	101.3	32.1		75.81	108.42	49.76		#DIV/0!	#DIV/0!	#DIV/0!	High	Not Found	High	High		High	High	High			5.19	52.58	Not Found	High	0.0002928	3.158e-06
	FALSE	High	[K].ADLEMQIESLTEELAYLK.[K]	1xOxidation [M5]	7.83875e-05	0.00119384	1	2	15	Q6IFW6	Q6IFW6 [266-283]		0	2112.04	204.9	122.9	72.2		72.96	15.63	78.14		#DIV/0!	#DIV/0!	#DIV/0!	High	Not Found	High	High		High	High	High			4.75	52.63	High	High	0.0002928	4.645e-07
	FALSE	High	[K].ADLEMQIESLTEELAYLKK.[N]		0.000831609	0.00119384	1	2	8	Q6IFW6	Q6IFW6 [266-284]		1	2224.14	230.3	110.4	59.4		32.41	106.02	6.95		#DIV/0!	#DIV/0!	#DIV/0!	Peak Found	Not Found	High	High		High	High	High			5.41	50.81	Not Found	High	0.0002928	1.606e-05
	FALSE	High	[K].ADLEMQIESLTEELAYLKK.[N]	1xOxidation [M5]	0.00012863	0.00119384	1	2	14	Q6IFW6	Q6IFW6 [266-284]		1	2240.14	164.4	135.5	72.7	27.4	29.01	64.73	12.75	88.45	#DIV/0!	#DIV/0!	#DIV/0!	High	High	High	High		High	High	High			5.55	50.88	Peak Found	High	0.0002928	9.758e-07
	FALSE	High	[K].DAEAWFNEK.[S]		0.0330859	0.00119384	1	2	7	Q6IFW6	Q6IFW6 [334-342]		0	1109.49	220.3	65.4	114.3		15.92	43.58			#DIV/0!	#DIV/0!	#DIV/0!	Not Found	Not Found	High	High		High	High	High			3.14	36.01	Not Found	High	0.0002928	0.004114
	FALSE	High	[R].KDAEAWFNEK.[S]		0.0133642	0.00119384	1	2	4	Q6IFW6	Q6IFW6 [333-342]		1	1237.58	253.8	83.9	39.4	23	11	70.05	114.79	8.34	#DIV/0!	#DIV/0!	#DIV/0!	Peak Found	Peak Found	High	High		High	High	Peak Found			3.49	27.72	Peak Found	High	0.0002928	0.001042
	FALSE	High	[R].LAADDFRLKYENEVALR.[Q]		0.106649	0.0032082	1	2	2	Q6IFW6	Q6IFW6 [228-244]		2	2023.06	211.7	131.6	56.7		54.46		2.31		#DIV/0!	#DIV/0!	#DIV/0!	Peak Found	Not Found	Peak Found	Peak Found		Peak Found	High	Not Found			3.36	36.73	Not Found	High	0.0007605	0.02455
	FALSE	High	[R].LENEIQTYR.[S]		0.0182467	0.00119384	1	2	19	Q6IFW6	Q6IFW6 [441-449]		0	1165.58	179.7	96.2	110.9	13.2	42.89	52.54	4.32	8.94	#DIV/0!	#DIV/0!	#DIV/0!	High	Peak Found	High	High		High	High	High			3.29	25.51	High	High	0.0002928	0.001665
	FALSE	High	[R].LKYENEVALR.[Q]		0.00890887	0.00119384	1	2	28	Q6IFW6	Q6IFW6 [235-244]		1	1234.68	188.6	103.4	82.7	25.4	33.55	67.25	24.82	17	#DIV/0!	#DIV/0!	#DIV/0!	High	High	High	High		High	High	High			3.36	25.66	High	High	0.0002928	0.000568
	FALSE	High	[K].QSLEASLAETEGR.[Y]		0.000595678	0.00119384	1	2	34	Q6IFW6	Q6IFW6 [386-398]		0	1390.68	213.2	93.4	78.6	14.9	47.58	67.69	27.93	2.68	#DIV/0!	#DIV/0!	#DIV/0!	High	High	High	High		High	High	High			4.03	32.04	High	High	0.0002928	9.734e-06
	FALSE	High	[R].QSVEADINGLR.[R]		0.00578269	0.00119384	2	3	12	Q6IFV4; Q6IFW6	Q6IFV4 [194-204]; Q6IFW6 [245-255]		0	1201.62	202.2	93	81.4	23.4	51.22	52.52	31.37	3.98	#DIV/0!	#DIV/0!	#DIV/0!	High	High	High	High	Shared	High	High	High			2.87	31.28	High	High	0.0002928	0.0002965
	FALSE	High	[R].QSVEADINGLRR.[V]		0.00655278	0.00119384	2	3	21	Q6IFV4; Q6IFW6	Q6IFV4 [194-205]; Q6IFW6 [245-256]		1	1357.72	180	78.2	80.8	61.1	41.22	77.19	5.86	4.56	#DIV/0!	#DIV/0!	#DIV/0!	High	High	High	High	Shared	High	High	High			3.56	27.8	High	High	0.0002928	0.0003565
	FALSE	High	[K].SEITELR.[R]		0.219902	0.00548192	1	2	4	Q6IFW6	Q6IFW6 [362-368]		0	847.452	229	101	68	2.1	57.11	56.42	76.36	55.39	#DIV/0!	#DIV/0!	#DIV/0!	Peak Found	Peak Found	Peak Found	High		High	High	High			1.98	23.95	Peak Found	High	0.001265	0.07682
	FALSE	High	[K].TRLENEIQTYR.[S]		0.0117362	0.00119384	1	2	1	Q6IFW6	Q6IFW6 [439-449]		1	1422.73			80	320					#DIV/0!	#DIV/0!	#DIV/0!	Peak Found	Not Found	Not Found	Not Found		Not Found	Not Found	Not Found			2.69	26.33	High	High	0.0002928	0.0008583
	FALSE	High	[R].VLDELTLSK.[A]		0.155587	0.0047858	1	2	8	Q6IFW6	Q6IFW6 [257-265]		0	1017.58	156.5	141.7	73.5	28.2	27.03	90.06	37.68	59.37	#DIV/0!	#DIV/0!	#DIV/0!	High	Peak Found	High	High		High	High	High			2.82	32.89	High	High	0.001105	0.04426
	FALSE	High	[K].VTMQNLNDR.[L]	1xOxidation [M3]	0.058831	0.00119384	4	8	52	A0A0G2JXJ9; Q6IFU9; Q6IFV3; Q6IFW6	A0A0G2JXJ9 [124-132]; Q6IFU9 [108-116]; Q6IFV3 [96-104]; Q6IFW6 [147-155]		0	1106.53	226.3	96.9	63.6	13.1	81.63	71.43	69.7	92.26	#DIV/0!	#DIV/0!	#DIV/0!	High	High	High	High	Shared	High	High	High			2.72	18.41	High	High	0.0002928	0.009843
	FALSE	High	[K].YENEVALR.[Q]		0.0421585	0.00119384	1	2	21	Q6IFW6	Q6IFW6 [237-244]		0	993.5	187.1	112.8	82.7	17.4	38.78	59.56	37.23	1.7	#DIV/0!	#DIV/0!	#DIV/0!	High	High	High	High		High	High	High			2.35	24	High	High	0.0002928	0.005943
High	Master Protein	P68136	Actin, alpha skeletal muscle OS=Rattus norvegicus OX=10116 GN=Acta1 PE=1 SV=1	0	90.841	49	15	159	1	42	516.71	15	cell organization and biogenesis;regulation of biological process;response to stimulus	cytoplasm;cytoskeleton	nucleotide binding	Pf00022	29437	ENSRNOG00000017786.6	Acta1	Striated Muscle Contraction		0	0.599549	4.06266	0.811228	77.6	55.5	30.8	49	151.8	111.2	231	93.2	Peak Found	High	Peak Found	Peak Found	High	Peak Found	High	Peak Found
	Checked	Confidence	Annotated Sequence	Modifications	Qvality PEP	Qvality q-value	# Protein Groups	# Proteins	# PSMs	Master Protein Accessions	Positions in Master Proteins	Modifications in Master Proteins	# Missed Cleavages	Theo. MH+ [Da]	Abundances (Grouped): NButGT	Abundances (Grouped): remplissage	Abundances (Grouped): LPS	Abundances (Grouped): controle CARD445	Abundances (Grouped) CV [%]: NButGT	Abundances (Grouped) CV [%]: remplissage	Abundances (Grouped) CV [%]: LPS	Abundances (Grouped) CV [%]: controle CARD445	#DIV/0!	#DIV/0!	#DIV/0!	Found in Sample: [S39] F39: Sample, 6, LPS	Found in Sample: [S73] F73: Sample, 1, controle CARD445	Found in Sample: [S37] F37: Sample, 4, remplissage	Found in Sample: [S38] F38: Sample, 5, LPS	Quan Info	Found in Sample: [S34] F34: Sample, 1, NButGT	Found in Sample: [S35] F35: Sample, 2, NButGT	Found in Sample: [S36] F36: Sample, 3, remplissage			XCorr (by Search Engine): Sequest HT	Top Apex RT [min]	Found in Sample: [S83] F83: Sample, 2, controle CARD445	Confidence (by Search Engine): Sequest HT	Percolator q-Value (by Search Engine): Sequest HT	Percolator PEP (by Search Engine): Sequest HT
	FALSE	High	[K].AGFAGDDAPR.[A]		0.0843152	0.00233393	3	8	1	A0A0G2K3K2; P68136; P68035	A0A0G2K3K2 [22-31]; P68136 [21-30]; P68035 [21-30]		0	976.448	8.8	20.4	14	356.8		0.9		135.74	#DIV/0!	#DIV/0!	#DIV/0!	Peak Found	High	Peak Found	Not Found	Shared	Peak Found	Not Found	Peak Found			2.55	21.38	Peak Found	High	0.0005675	0.01714
	FALSE	High	[R].AVFPSIVGRPR.[H]		0.0732047	0.00119384	3	8	19	A0A0G2K3K2; P68136; P68035	A0A0G2K3K2 [32-42]; P68136 [31-41]; P68035 [31-41]		0	1198.71	78.4	110.9	61.1	149.7	49.37	24.41	47.9	29.01	#DIV/0!	#DIV/0!	#DIV/0!	High	High	High	High	Shared	High	High	High			2.39	30.92	High	High	0.0002928	0.01376
	FALSE	High	[K].DLYANNVMSGGTTMYPGIADR.[M]	2xOxidation [M8; M14]	0.000333955	0.00119384	1	1	5	P68136	P68136 [294-314]		0	2278.01	136.4	154	40.8	68.8	21.81	60.11	32.32	23.51	#DIV/0!	#DIV/0!	#DIV/0!	Peak Found	Peak Found	Peak Found	Peak Found		High	Peak Found	High			3.3	36.39	High	High	0.0002928	4.07e-06
	FALSE	High	[K].EITALAPSTMK.[I]		0.0446125	0.00119384	3	8	3	A0A0G2K3K2; P68136; P68035	A0A0G2K3K2 [319-329]; P68136 [318-328]; P68035 [318-328]		0	1161.62	308.1	58.3	15.8	17.8	3.23	69.23	30.39	17.51	#DIV/0!	#DIV/0!	#DIV/0!	Peak Found	Peak Found	High	Peak Found	Shared	High	High	Peak Found			3.07	30.04	Peak Found	High	0.0002928	0.006434
	FALSE	High	[K].EITALAPSTMK.[I]	1xOxidation [M10]	0.0223335	0.00119384	3	8	16	A0A0G2K3K2; P68136; P68035	A0A0G2K3K2 [319-329]; P68136 [318-328]; P68035 [318-328]		0	1177.61	78	149.8	63.4	108.7	48.59	35.7	26.17	20.24	#DIV/0!	#DIV/0!	#DIV/0!	High	High	High	High	Shared	High	High	High			2.32	25.58	High	High	0.0002928	0.002273
	FALSE	High	[R].GYSFVTTAER.[E]		0.00815454	0.00119384	2	5	16	P68136; P68035	P68136 [199-208]; P68035 [199-208]		0	1130.55	110.1	144.2	63.6	82	30.8	30.41	54.86	9.53	#DIV/0!	#DIV/0!	#DIV/0!	High	High	High	High	Shared	High	High	High			3.14	29.81	High	High	0.0002928	0.0004941
	FALSE	High	[R].HQGVMVGMGQK.[D]		0.0355653	0.00119384	4	9	1	D3ZRN3; A0A0G2K3K2; P68136; P68035	D3ZRN3 [41-51]; A0A0G2K3K2 [43-53]; P68136 [42-52]; P68035 [42-52]		0	1171.57	182.7	106.6	47.4	63.4	31.67		63.95		#DIV/0!	#DIV/0!	#DIV/0!	Peak Found	Not Found	Peak Found	Peak Found	Shared	High	Peak Found	Not Found			2.54	20.26	Peak Found	High	0.0002928	0.004564
	FALSE	High	[R].HQGVMVGMGQKDSYVGDEAQSK.[R]	2xOxidation [M5; M8]	8.7457e-05	0.00119384	3	8	2	A0A0G2K3K2; P68136; P68035	A0A0G2K3K2 [43-64]; P68136 [42-63]; P68035 [42-63]		1	2383.07	60.6	64.2	40	235.2				6.15	#DIV/0!	#DIV/0!	#DIV/0!	Peak Found	High	Not Found	Not Found	Shared	Peak Found	Not Found	Peak Found			4.64	20.4	High	High	0.0002928	5.444e-07
	FALSE	High	[R].HQGVMVGMGQKDSYVGDEAQSKR.[G]	2xOxidation [M5; M8]	9.44042e-06	0.00119384	3	8	2	A0A0G2K3K2; P68136; P68035	A0A0G2K3K2 [43-65]; P68136 [42-64]; P68035 [42-64]		2	2539.17	48.4			351.6				68.36	#DIV/0!	#DIV/0!	#DIV/0!	Not Found	High	Not Found	Not Found	Shared	Peak Found	Not Found	Not Found			5.6	19.15	High	High	0.0002928	1.922e-08
	FALSE	High	[K].IKIIAPPERK.[Y]		0.129292	0.00418224	4	9	2	D3ZRN3; A0A0G2K3K2; P68136; P68035	D3ZRN3 [328-337]; A0A0G2K3K2 [330-339]; P68136 [329-338]; P68035 [329-338]		2	1164.75				400				37.74	#DIV/0!	#DIV/0!	#DIV/0!	Not Found	High	Not Found	Not Found	Shared	Not Found	Not Found	Not Found			2.47	20.78	High	High	0.0009785	0.0333
	FALSE	High	[K].IWHHTFYNELR.[V]		0.0255509	0.00119384	3	5	4	A0A0G2K3K2; P68136; P68035	A0A0G2K3K2 [88-98]; P68136 [87-97]; P68035 [87-97]		0	1515.75	199.4	176.3	21.4	2.9	74.83	19.85	63.8		#DIV/0!	#DIV/0!	#DIV/0!	Peak Found	Peak Found	High	Peak Found	Shared	High	Peak Found	High			3.16	30.78	Not Found	High	0.0002928	0.002773
	FALSE	High	[K].QEYDEAGPSIVHR.[K]		0.00200708	0.00119384	2	4	20	P68136; P68035	P68136 [362-374]; P68035 [362-374]		0	1500.71	125.7	160.9	68	45.4	52.59	36.05	38.28	36.66	#DIV/0!	#DIV/0!	#DIV/0!	High	High	High	High	Shared	High	High	High			4.24	24.66	High	High	0.0002928	6.046e-05
	FALSE	High	[K].QEYDEAGPSIVHRK.[C]		0.00881663	0.00119384	2	4	5	P68136; P68035	P68136 [362-375]; P68035 [362-375]		1	1628.8	18.2			381.8				45.99	#DIV/0!	#DIV/0!	#DIV/0!	Not Found	High	Not Found	Not Found	Shared	Peak Found	Not Found	Not Found			2.3	20.27	High	High	0.0002928	0.0005581
	FALSE	High	[KR].SYELPDGQVITIGNER.[F]		0.00150673	0.00119384	4	9	19	D3ZRN3; A0A0G2K3K2; P68136; P68035	D3ZRN3 [240-255]; A0A0G2K3K2 [242-257]; P68136 [241-256]; P68035 [241-256]		0	1790.89	125.1	152	68.1	54.8	37.49	12.48	39.02	12.55	#DIV/0!	#DIV/0!	#DIV/0!	High	High	High	High	Shared	High	High	High			3.68	43.56	High	High	0.0002928	3.917e-05
	FALSE	High	[R].TTGIVLDSGDGVTHNVPIYEGYALPHAIMR.[L]	1xOxidation [M29]	0.000320313	0.00119384	2	5	16	P68136; P68035	P68136 [150-179]; P68035 [150-179]		0	3212.6	123.8	188.7	55.1	32.3	39.87	32.33	61.68	22.17	#DIV/0!	#DIV/0!	#DIV/0!	High	High	High	High	Shared	High	High	High			4.79	42.69	High	High	0.0002928	3.844e-06
	FALSE	High	[R].VAPEEHPTLLTEAPLNPK.[A]		3.56744e-05	0.00119384	2	5	28	P68136; P68035	P68136 [98-115]; P68035 [98-115]		0	1956.04	107.1	144.1	53	95.8	37.61	43.8	41.65	13	#DIV/0!	#DIV/0!	#DIV/0!	High	High	High	High	Shared	High	High	High			4.75	33.48	High	High	0.0002928	1.413e-07
High	Master Protein	A0A0G2K3K2	Actin, cytoplasmic 1 OS=Rattus norvegicus OX=10116 GN=Actb PE=1 SV=1	0	77.987	49	15	127	6	42.1	408.33	15	cell organization and biogenesis;response to stimulus	cytoskeleton;cytosol;membrane;nucleus	DNA binding;nucleotide binding;protein binding	Pf00022	81822	ENSRNOG00000034254.4	Actb			0	1.7827	1.91874	0.715234	48.9	43.6	83.9	81	119.4	106.9	109.3	207.1	High	High	High	High	High	High	High	High
	Checked	Confidence	Annotated Sequence	Modifications	Qvality PEP	Qvality q-value	# Protein Groups	# Proteins	# PSMs	Master Protein Accessions	Positions in Master Proteins	Modifications in Master Proteins	# Missed Cleavages	Theo. MH+ [Da]	Abundances (Grouped): NButGT	Abundances (Grouped): remplissage	Abundances (Grouped): LPS	Abundances (Grouped): controle CARD445	Abundances (Grouped) CV [%]: NButGT	Abundances (Grouped) CV [%]: remplissage	Abundances (Grouped) CV [%]: LPS	Abundances (Grouped) CV [%]: controle CARD445	#DIV/0!	#DIV/0!	#DIV/0!	Found in Sample: [S39] F39: Sample, 6, LPS	Found in Sample: [S73] F73: Sample, 1, controle CARD445	Found in Sample: [S37] F37: Sample, 4, remplissage	Found in Sample: [S38] F38: Sample, 5, LPS	Quan Info	Found in Sample: [S34] F34: Sample, 1, NButGT	Found in Sample: [S35] F35: Sample, 2, NButGT	Found in Sample: [S36] F36: Sample, 3, remplissage			XCorr (by Search Engine): Sequest HT	Top Apex RT [min]	Found in Sample: [S83] F83: Sample, 2, controle CARD445	Confidence (by Search Engine): Sequest HT	Percolator q-Value (by Search Engine): Sequest HT	Percolator PEP (by Search Engine): Sequest HT
	FALSE	High	[K].AGFAGDDAPR.[A]		0.0843152	0.00233393	3	8	1	A0A0G2K3K2; P68136; P68035	A0A0G2K3K2 [22-31]; P68136 [21-30]; P68035 [21-30]		0	976.448	8.8	20.4	14	356.8		0.9		135.74	#DIV/0!	#DIV/0!	#DIV/0!	Peak Found	High	Peak Found	Not Found	Shared	Peak Found	Not Found	Peak Found			2.55	21.38	Peak Found	High	0.0005675	0.01714
	FALSE	High	[R].AVFPSIVGRPR.[H]		0.0732047	0.00119384	3	8	19	A0A0G2K3K2; P68136; P68035	A0A0G2K3K2 [32-42]; P68136 [31-41]; P68035 [31-41]		0	1198.71	78.4	110.9	61.1	149.7	49.37	24.41	47.9	29.01	#DIV/0!	#DIV/0!	#DIV/0!	High	High	High	High	Shared	High	High	High			2.39	30.92	High	High	0.0002928	0.01376
	FALSE	High	[K].DLYANTVLSGGTTMYPGIADR.[M]	1xOxidation [M14]	0.000451867	0.00119384	1	3	10	A0A0G2K3K2	A0A0G2K3K2 [295-315]		0	2231.06	135.8	158.1	73	33.1	5.39	13.82	29.76	73.51	#DIV/0!	#DIV/0!	#DIV/0!	High	High	High	Peak Found		High	High	High			3.99	44.51	High	High	0.0002928	6.415e-06
	FALSE	High	[K].EITALAPSTMK.[I]		0.0446125	0.00119384	3	8	3	A0A0G2K3K2; P68136; P68035	A0A0G2K3K2 [319-329]; P68136 [318-328]; P68035 [318-328]		0	1161.62	308.1	58.3	15.8	17.8	3.23	69.23	30.39	17.51	#DIV/0!	#DIV/0!	#DIV/0!	Peak Found	Peak Found	High	Peak Found	Shared	High	High	Peak Found			3.07	30.04	Peak Found	High	0.0002928	0.006434
	FALSE	High	[K].EITALAPSTMK.[I]	1xOxidation [M10]	0.0223335	0.00119384	3	8	16	A0A0G2K3K2; P68136; P68035	A0A0G2K3K2 [319-329]; P68136 [318-328]; P68035 [318-328]		0	1177.61	78	149.8	63.4	108.7	48.59	35.7	26.17	20.24	#DIV/0!	#DIV/0!	#DIV/0!	High	High	High	High	Shared	High	High	High			2.32	25.58	High	High	0.0002928	0.002273
	FALSE	High	[R].GYSFTTTAER.[E]		0.0685362	0.00119384	1	3	7	A0A0G2K3K2	A0A0G2K3K2 [200-209]		0	1132.53	109.7	142.3	93.1	54.8	1.91	46.19	4.8	13.61	#DIV/0!	#DIV/0!	#DIV/0!	High	High	High	High		Peak Found	Peak Found	High			2.77	26.72	High	High	0.0002928	0.01245
	FALSE	High	[R].HQGVMVGMGQK.[D]		0.0355653	0.00119384	4	9	1	D3ZRN3; A0A0G2K3K2; P68136; P68035	D3ZRN3 [41-51]; A0A0G2K3K2 [43-53]; P68136 [42-52]; P68035 [42-52]		0	1171.57	182.7	106.6	47.4	63.4	31.67		63.95		#DIV/0!	#DIV/0!	#DIV/0!	Peak Found	Not Found	Peak Found	Peak Found	Shared	High	Peak Found	Not Found			2.54	20.26	Peak Found	High	0.0002928	0.004564
	FALSE	High	[R].HQGVMVGMGQKDSYVGDEAQSK.[R]	2xOxidation [M5; M8]	8.7457e-05	0.00119384	3	8	2	A0A0G2K3K2; P68136; P68035	A0A0G2K3K2 [43-64]; P68136 [42-63]; P68035 [42-63]		1	2383.07	60.6	64.2	40	235.2				6.15	#DIV/0!	#DIV/0!	#DIV/0!	Peak Found	High	Not Found	Not Found	Shared	Peak Found	Not Found	Peak Found			4.64	20.4	High	High	0.0002928	5.444e-07
	FALSE	High	[R].HQGVMVGMGQKDSYVGDEAQSKR.[G]	2xOxidation [M5; M8]	9.44042e-06	0.00119384	3	8	2	A0A0G2K3K2; P68136; P68035	A0A0G2K3K2 [43-65]; P68136 [42-64]; P68035 [42-64]		2	2539.17	48.4			351.6				68.36	#DIV/0!	#DIV/0!	#DIV/0!	Not Found	High	Not Found	Not Found	Shared	Peak Found	Not Found	Not Found			5.6	19.15	High	High	0.0002928	1.922e-08
	FALSE	High	[R].KDLYANTVLSGGTTMYPGIADR.[M]	1xOxidation [M15]	0.0561882	0.00119384	1	3	1	A0A0G2K3K2	A0A0G2K3K2 [294-315]		1	2359.16	150.1	201.7		48.1	3.48	19.14		19.66	#DIV/0!	#DIV/0!	#DIV/0!	Not Found	Peak Found	Peak Found	Not Found		High	Peak Found	Peak Found			4.39	37.29	Peak Found	High	0.0002928	0.00918
	FALSE	High	[K].IKIIAPPERK.[Y]		0.129292	0.00418224	4	9	2	D3ZRN3; A0A0G2K3K2; P68136; P68035	D3ZRN3 [328-337]; A0A0G2K3K2 [330-339]; P68136 [329-338]; P68035 [329-338]		2	1164.75				400				37.74	#DIV/0!	#DIV/0!	#DIV/0!	Not Found	High	Not Found	Not Found	Shared	Not Found	Not Found	Not Found			2.47	20.78	High	High	0.0009785	0.0333
	FALSE	High	[K].IWHHTFYNELR.[V]		0.0255509	0.00119384	3	5	4	A0A0G2K3K2; P68136; P68035	A0A0G2K3K2 [88-98]; P68136 [87-97]; P68035 [87-97]		0	1515.75	199.4	176.3	21.4	2.9	74.83	19.85	63.8		#DIV/0!	#DIV/0!	#DIV/0!	Peak Found	Peak Found	High	Peak Found	Shared	High	Peak Found	High			3.16	30.78	Not Found	High	0.0002928	0.002773
	FALSE	High	[K].QEYDESGPSIVHR.[K]		0.00596631	0.00119384	1	3	13	A0A0G2K3K2	A0A0G2K3K2 [363-375]		0	1516.7	103.1	174.7	98.1	24	6.22	46.8	2.56	21.15	#DIV/0!	#DIV/0!	#DIV/0!	High	High	High	High		High	High	High			3.45	23.67	High	High	0.0002928	0.0003098
	FALSE	High	[KR].SYELPDGQVITIGNER.[F]		0.00150673	0.00119384	4	9	19	D3ZRN3; A0A0G2K3K2; P68136; P68035	D3ZRN3 [240-255]; A0A0G2K3K2 [242-257]; P68136 [241-256]; P68035 [241-256]		0	1790.89	125.1	152	68.1	54.8	37.49	12.48	39.02	12.55	#DIV/0!	#DIV/0!	#DIV/0!	High	High	High	High	Shared	High	High	High			3.68	43.56	High	High	0.0002928	3.917e-05
	FALSE	High	[R].TTGIVMDSGDGVTHTVPIYEGYALPHAILR.[L]	1xOxidation [M6]	0.00105699	0.00119384	1	3	3	A0A0G2K3K2	A0A0G2K3K2 [151-180]		0	3199.61	125.1	274.9							#DIV/0!	#DIV/0!	#DIV/0!	Not Found	Not Found	High	Not Found		High	Not Found	High			4.99	43.55	Not Found	High	0.0002928	2.309e-05
	FALSE	High	[R].VAPEEHPVLLTEAPLNPK.[A]		6.33766e-06	0.00119384	1	3	24	A0A0G2K3K2	A0A0G2K3K2 [99-116]		0	1954.06	118.4	153.3	79.1	49.1	12.83	43.53	4.73	4.51	#DIV/0!	#DIV/0!	#DIV/0!	High	High	High	High		High	High	High			4.72	34.54	High	High	0.000292826	1.05868e-08
High	Master Protein	A0A0G2K9Q9	Keratin, type I cytoskeletal 17 OS=Rattus norvegicus OX=10116 GN=Krt17 PE=1 SV=1	0	70.526	34	17	106	7	49.5	323.8	17			structural molecule activity	Pf00038, Pf13514		ENSRNOG00000026371.7				12	4.0464	1.09289	2.05614	22.8	20.3	111.6	62.8	141.4	250.5	50.2	140.4	High	High	High	High	High	High	High	High
	Checked	Confidence	Annotated Sequence	Modifications	Qvality PEP	Qvality q-value	# Protein Groups	# Proteins	# PSMs	Master Protein Accessions	Positions in Master Proteins	Modifications in Master Proteins	# Missed Cleavages	Theo. MH+ [Da]	Abundances (Grouped): NButGT	Abundances (Grouped): remplissage	Abundances (Grouped): LPS	Abundances (Grouped): controle CARD445	Abundances (Grouped) CV [%]: NButGT	Abundances (Grouped) CV [%]: remplissage	Abundances (Grouped) CV [%]: LPS	Abundances (Grouped) CV [%]: controle CARD445	#DIV/0!	#DIV/0!	#DIV/0!	Found in Sample: [S39] F39: Sample, 6, LPS	Found in Sample: [S73] F73: Sample, 1, controle CARD445	Found in Sample: [S37] F37: Sample, 4, remplissage	Found in Sample: [S38] F38: Sample, 5, LPS	Quan Info	Found in Sample: [S34] F34: Sample, 1, NButGT	Found in Sample: [S35] F35: Sample, 2, NButGT	Found in Sample: [S36] F36: Sample, 3, remplissage			XCorr (by Search Engine): Sequest HT	Top Apex RT [min]	Found in Sample: [S83] F83: Sample, 2, controle CARD445	Confidence (by Search Engine): Sequest HT	Percolator q-Value (by Search Engine): Sequest HT	Percolator PEP (by Search Engine): Sequest HT
	FALSE	High	[R].ADLEMQIENLKEELAYLK.[K]		0.0188233	0.00119384	1	2	1	A0A0G2K9Q9	A0A0G2K9Q9 [202-219]		1	2150.1	312.7		46.8	40.5			65.19	43.72	#DIV/0!	#DIV/0!	#DIV/0!	Peak Found	Peak Found	Not Found	Peak Found		Not Found	High	Not Found			3.31	49.73	Peak Found	High	0.0002928	0.001753
	FALSE	High	[R].ALEEANTELEVK.[I]		0.0226832	0.00119384	2	3	5	Q6IFV3; A0A0G2K9Q9	Q6IFV3 [114-125]; A0A0G2K9Q9 [104-115]		0	1345.68	252.3	65	72.8	9.9	96.04	74.25	18.18	11.37	#DIV/0!	#DIV/0!	#DIV/0!	Peak Found	Peak Found	Peak Found	High	Shared	High	High	High			2.6	28.77	High	High	0.0002928	0.002324
	FALSE	High	[R].EVATNSELVQSGK.[S]		0.00228649	0.00119384	1	3	6	A0A0G2K9Q9	A0A0G2K9Q9 [285-297]		0	1361.69	216.3	94	89.7		3.1	70.23	44.05		#DIV/0!	#DIV/0!	#DIV/0!	High	Not Found	High	High		High	High	High			4.3	22.3	Not Found	High	0.0002928	7.339e-05
	FALSE	High	[R].GQVGGEINVEMDAAPGVDLSR.[I]		0.0264931	0.00119384	1	2	2	A0A0G2K9Q9	A0A0G2K9Q9 [231-251]		0	2114.02	295.4	62.3		42.3	51.94				#DIV/0!	#DIV/0!	#DIV/0!	Not Found	Not Found	Peak Found	Not Found		Peak Found	High	Not Found			5.1	41.46	Peak Found	High	0.0002928	0.002926
	FALSE	High	[R].GQVGGEINVEMDAAPGVDLSR.[I]	1xOxidation [M11]	0.00101911	0.00119384	1	2	8	A0A0G2K9Q9	A0A0G2K9Q9 [231-251]		0	2130.01	211.6	86.4	102.1		74.05	49.81	29.54		#DIV/0!	#DIV/0!	#DIV/0!	High	Not Found	High	High		High	High	High			3.96	36.82	High	High	0.0002928	2.185e-05
	FALSE	High	[K].KNHEEEMNALR.[G]		0.0785726	0.00119384	2	3	3	Q6IFU7; A0A0G2K9Q9	Q6IFU7 [230-240]; A0A0G2K9Q9 [220-230]		1	1370.65	312.8	78.3	9		34.3		81.64		#DIV/0!	#DIV/0!	#DIV/0!	Peak Found	Not Found	Peak Found	Peak Found	Shared	High	High	Not Found			2.9	18.04	Not Found	High	0.0002928	0.01534
	FALSE	High	[R].LASYLDK.[V]		0.196599	0.00548192	2	5	5	Q6IFV3; A0A0G2K9Q9	Q6IFV3 [105-111]; A0A0G2K9Q9 [95-101]		0	809.44	203.1	97.5	89	10.4	34.55	68.18	41.98	32.98	#DIV/0!	#DIV/0!	#DIV/0!	Peak Found	Peak Found	High	Peak Found	Shared	High	Peak Found	High			2.38	23.59	High	High	0.001265	0.06421
	FALSE	High	[R].LASYLDKVR.[A]		0.0547701	0.00119384	2	4	9	Q6IFV3; A0A0G2K9Q9	Q6IFV3 [105-113]; A0A0G2K9Q9 [95-103]		1	1064.61	46.6	70.1	116.3	166.9	20.87	97.54	97.14	13.64	#DIV/0!	#DIV/0!	#DIV/0!	High	High	High	High	Shared	High	High	High			3.1	25.67	High	High	0.0002928	0.008793
	FALSE	High	[R].LEQEIATYR.[RS]		0.0355653	0.00119384	5	14	6	Q6IFV4; A0A0G2JXJ9; Q6IFU9; Q6IFU7; A0A0G2K9Q9	Q6IFV4 [390-398]; A0A0G2JXJ9 [415-423]; Q6IFU9 [399-407]; Q6IFU7 [387-395]; A0A0G2K9Q9 [377-385]		0	1122.58	210.8	90	90.7	8.5	29.7	71.37	8.52	13.4	#DIV/0!	#DIV/0!	#DIV/0!	Peak Found	Peak Found	High	High	Shared	High	High	Peak Found			2.43	26	Peak Found	High	0.0002928	0.004566
	FALSE	High	[R].MSVEADINGLRR.[V]		0.203168	0.00548192	2	4	1	Q6IFU7; A0A0G2K9Q9	Q6IFU7 [191-202]; A0A0G2K9Q9 [181-192]		1	1360.7	320.4	79.6			1.38	18.27			#DIV/0!	#DIV/0!	#DIV/0!	Not Found	Not Found	Peak Found	Not Found	Shared	High	Peak Found	Peak Found			2.99	30.13	Not Found	High	0.001265	0.06805
	FALSE	High	[R].MSVEADINGLRR.[V]	1xOxidation [M1]	0.111517	0.0032082	2	4	2	Q6IFU7; A0A0G2K9Q9	Q6IFU7 [191-202]; A0A0G2K9Q9 [181-192]		1	1376.7	81.1	83.5	96.2	139.2	1.97		35.06	2.14	#DIV/0!	#DIV/0!	#DIV/0!	Peak Found	High	Peak Found	Peak Found	Shared	Peak Found	Peak Found	Not Found			1.72	27.72	High	High	0.0007605	0.02637
	FALSE	High	[K].NHEEEMNALR.[G]		0.0167067	0.00119384	2	3	2	Q6IFU7; A0A0G2K9Q9	Q6IFU7 [231-240]; A0A0G2K9Q9 [221-230]		0	1242.55	313	48.2	35.7	3.1	25.5	80.76	75.92	53.59	#DIV/0!	#DIV/0!	#DIV/0!	Peak Found	Peak Found	Peak Found	Peak Found	Shared	High	High	Peak Found			2.95	20.16	Peak Found	High	0.0002928	0.001466
	FALSE	High	[K].NHEEEMNALR.[G]	1xOxidation [M6]	0.078177	0.00119384	2	3	3	Q6IFU7; A0A0G2K9Q9	Q6IFU7 [231-240]; A0A0G2K9Q9 [221-230]		0	1258.55	266.5	78.7	54.8		49.68	86.98	52.03		#DIV/0!	#DIV/0!	#DIV/0!	Peak Found	Not Found	Peak Found	Peak Found	Shared	Peak Found	High	Peak Found			2.58	16.39	Not Found	High	0.0002928	0.0152
	FALSE	High	[K].SEISELRR.[T]		0.183136	0.0047858	1	3	1	A0A0G2K9Q9	A0A0G2K9Q9 [298-305]		1	989.537	193.4	81.7	93.4	31.4	23.65	50.78	40.7	37.07	#DIV/0!	#DIV/0!	#DIV/0!	Peak Found	Peak Found	Peak Found	Peak Found		Peak Found	Peak Found	Peak Found			1.51	20.09	High	High	0.001105	0.05763
	FALSE	High	[K].TEELNREVATNSELVQSGK.[S]		0.00180835	0.00119384	1	3	4	A0A0G2K9Q9	A0A0G2K9Q9 [279-297]		1	2104.05	40.5	61.9	172.8	124.8				6.98	#DIV/0!	#DIV/0!	#DIV/0!	Not Found	High	Peak Found	High		Not Found	Peak Found	Not Found			4.58	28.01	High	High	0.0002928	5.17e-05
	FALSE	High	[R].TKFETEQALR.[M]		0.0280438	0.00119384	1	3	2	A0A0G2K9Q9	A0A0G2K9Q9 [171-180]		1	1222.64	222.2	87.4	84.2	6.2	83.27	91.45	11.41	0.67	#DIV/0!	#DIV/0!	#DIV/0!	Peak Found	Peak Found	Peak Found	Peak Found		High	High	Peak Found			3.67	21.65	Peak Found	High	0.0002928	0.003197
	FALSE	High	[K].TRLEQEIATYR.[RS]		0.00492014	0.00119384	4	11	18	Q6IFV4; Q6IFU9; Q6IFU7; A0A0G2K9Q9	Q6IFV4 [388-398]; Q6IFU9 [397-407]; Q6IFU7 [385-395]; A0A0G2K9Q9 [375-385]		1	1379.73	236.5	81.9	68.3	13.3	49.68	69.21	0.35	28.68	#DIV/0!	#DIV/0!	#DIV/0!	High	High	High	High	Shared	High	High	High			3.66	29.12	High	High	0.0002928	0.0002319
	FALSE	High	[K].TRLEQEIATYRR.[L]		0.00938466	0.00119384	3	10	2	Q6IFU9; Q6IFU7; A0A0G2K9Q9	Q6IFU9 [397-408]; Q6IFU7 [385-396]; A0A0G2K9Q9 [375-386]		2	1535.83	113	57.1	76.4	153.6	22.17	44.2	106.63	2.31	#DIV/0!	#DIV/0!	#DIV/0!	Peak Found	High	Peak Found	Peak Found	Shared	Peak Found	Peak Found	Peak Found			3.74	26.3	High	High	0.0002928	0.0006145
	FALSE	High	[R].VLDELTLAR.[AT]		0.0207712	0.00119384	4	9	18	A0A0G2JXJ9; Q6IFU7; Q6IFV3; A0A0G2K9Q9	A0A0G2JXJ9 [231-239]; Q6IFU7 [203-211]; Q6IFV3 [204-212]; A0A0G2K9Q9 [193-201]		0	1029.59	204.3	69.9	91.7	34.2	55.22	34.66	21.96	2.35	#DIV/0!	#DIV/0!	#DIV/0!	High	High	High	High	Shared	High	High	High			3.08	35.23	High	High	0.0002928	0.002025
	FALSE	High	[K].VVSTHEQVLR.[T]		0.0232781	0.00119384	1	2	8	A0A0G2K9Q9	A0A0G2K9Q9 [435-444]		0	1167.65	165	178.2	51.7	5	74.59	87.38	13.09	25	#DIV/0!	#DIV/0!	#DIV/0!	High	Peak Found	High	Peak Found		High	High	High			2.64	18.95	Peak Found	High	0.0002928	0.002411
High	Master Protein	A0A0G2JSH5	Serum albumin OS=Rattus norvegicus OX=10116 GN=Alb PE=1 SV=1	0	70.25	23	15	147	1	68.7	514.07	15	cell communication;regulation of biological process;response to stimulus;transport	cytoplasm;endoplasmic reticulum;extracellular;Golgi;nucleus	DNA binding;metal ion binding;protein binding	Pf00273	24186	ENSRNOG00000002911.5	Alb	Post-translational protein phosphorylation; Regulation of Insulin-like Growth Factor (IGF) transport and uptake by Insulin-like Growth Factor Binding Proteins (IGFBPs); Platelet degranulation ; Transport of organic anions; HDL remodeling; Recycling of bile acids and salts; Scavenging of heme from plasma	Thyroid hormone synthesis	13	1.61357	1.2758	1.72391	56.9	40.4	110.4	46.6	95.2	250.1	164.8	35.5	High	High	High	High	High	High	High	High
	Checked	Confidence	Annotated Sequence	Modifications	Qvality PEP	Qvality q-value	# Protein Groups	# Proteins	# PSMs	Master Protein Accessions	Positions in Master Proteins	Modifications in Master Proteins	# Missed Cleavages	Theo. MH+ [Da]	Abundances (Grouped): NButGT	Abundances (Grouped): remplissage	Abundances (Grouped): LPS	Abundances (Grouped): controle CARD445	Abundances (Grouped) CV [%]: NButGT	Abundances (Grouped) CV [%]: remplissage	Abundances (Grouped) CV [%]: LPS	Abundances (Grouped) CV [%]: controle CARD445	#DIV/0!	#DIV/0!	#DIV/0!	Found in Sample: [S39] F39: Sample, 6, LPS	Found in Sample: [S73] F73: Sample, 1, controle CARD445	Found in Sample: [S37] F37: Sample, 4, remplissage	Found in Sample: [S38] F38: Sample, 5, LPS	Quan Info	Found in Sample: [S34] F34: Sample, 1, NButGT	Found in Sample: [S35] F35: Sample, 2, NButGT	Found in Sample: [S36] F36: Sample, 3, remplissage			XCorr (by Search Engine): Sequest HT	Top Apex RT [min]	Found in Sample: [S83] F83: Sample, 2, controle CARD445	Confidence (by Search Engine): Sequest HT	Percolator q-Value (by Search Engine): Sequest HT	Percolator PEP (by Search Engine): Sequest HT
	FALSE	High	[K].APQVSTPTLVEAAR.[N]		0.00348793	0.00119384	2	2	11	P02770; A0A0G2JSH5	P02770 [439-452]; A0A0G2JSH5 [439-452]		0	1439.79	139.7	47.3	142.3	70.6	48.41	13.23	99.85	12.81	#DIV/0!	#DIV/0!	#DIV/0!	High	High	High	High	Shared	High	Peak Found	Peak Found			3.29	31.53	High	High	0.0002928	0.0001381
	FALSE	High	[K].DVFLGTFLYEYSR.[R]		0.00762096	0.00119384	2	2	6	P02770; A0A0G2JSH5	P02770 [348-360]; A0A0G2JSH5 [348-360]		0	1609.79	145.1	58.5	168.3	28.1	1.54	23.5	75.1	52.33	#DIV/0!	#DIV/0!	#DIV/0!	High	High	Peak Found	High	Shared	High	Peak Found	High			3.78	51.29	High	High	0.0002928	0.0004464
	FALSE	High	[R].FKDLGEQHFK.[G]		0.0136448	0.00119384	2	2	14	P02770; A0A0G2JSH5	P02770 [35-44]; A0A0G2JSH5 [35-44]		1	1248.64	169.1	53.4	114.5	62.9	36.66	20.26	109.09	5.85	#DIV/0!	#DIV/0!	#DIV/0!	High	High	High	High	Shared	High	High	High			3.28	21.93	High	High	0.0002928	0.001078
	FALSE	High	[R].FPNAEFAEITK.[L]		0.00602879	0.00119384	2	2	13	P02770; A0A0G2JSH5	P02770 [247-257]; A0A0G2JSH5 [247-257]		0	1266.64	174.7	61	105	59.2	35.3	12.96	106.64	19.35	#DIV/0!	#DIV/0!	#DIV/0!	High	High	High	High	Shared	High	High	High			3.68	37.53	High	High	0.0002928	0.0003154
	FALSE	High	[K].GLVLIAFSQYLQK.[C]		0.00914368	0.00119384	2	2	6	P02770; A0A0G2JSH5	P02770 [45-57]; A0A0G2JSH5 [45-57]		0	1479.86	151.6	86.9	161.5		8.2		80.48		#DIV/0!	#DIV/0!	#DIV/0!	High	Not Found	Peak Found	High	Shared	High	High	High			3.5	50.36	Not Found	High	0.0002928	0.0005905
	FALSE	High	[R].HPDYSVSLLLR.[L]		0.0675002	0.00119384	2	2	1	P02770; A0A0G2JSH5	P02770 [362-372]; A0A0G2JSH5 [362-372]		0	1299.71	191.4	74.7	108.3	25.7	37.94	25.99	108.74		#DIV/0!	#DIV/0!	#DIV/0!	Peak Found	Peak Found	Peak Found	High	Shared	Peak Found	Peak Found	Peak Found			3.01	37.56	Not Found	High	0.0002928	0.01216
	FALSE	High	[R].HPYFYAPELLYYAEK.[Y]		0.0274697	0.00119384	2	2	3	P02770; A0A0G2JSH5	P02770 [170-184]; A0A0G2JSH5 [170-184]		0	1903.93	181.8	75.5	124.5	18.2	29.24	7.46	110.82	13.95	#DIV/0!	#DIV/0!	#DIV/0!	Peak Found	Peak Found	Peak Found	High	Shared	High	Peak Found	Peak Found			4.56	47.07	Peak Found	High	0.0002928	0.003107
	FALSE	High	[K].KQTALAELVK.[H]		0.0103595	0.00119384	2	2	3	P02770; A0A0G2JSH5	P02770 [549-558]; A0A0G2JSH5 [549-558]		1	1100.67	133.2	62.8	131.4	72.7	69.85	21.83	104.43	20.33	#DIV/0!	#DIV/0!	#DIV/0!	Peak Found	Peak Found	Peak Found	High	Shared	High	High	Peak Found			4.03	26.02	Peak Found	High	0.0002928	0.0007127
	FALSE	High	[K].LGEYGFQNAILVR.[Y]		0.000246812	0.00119384	1	1	64	A0A0G2JSH5	A0A0G2JSH5 [422-434]		0	1479.8	166.2	114.7	50.4	68.7	101.35	102.77	22.49	31.03	#DIV/0!	#DIV/0!	#DIV/0!	High	High	High	High		High	High	High			3.82	43.56	High	High	0.0002928	2.592e-06
	FALSE	High	[K].LVQEVTDFAK.[T]		0.0224494	0.00119384	2	2	3	P02770; A0A0G2JSH5	P02770 [66-75]; A0A0G2JSH5 [66-75]		0	1149.62	211.3		188.7		35.06		95.45		#DIV/0!	#DIV/0!	#DIV/0!	Peak Found	Not Found	Not Found	Peak Found	Shared	High	High	Not Found			2.81	31.64	Not Found	High	0.0002928	0.002291
	FALSE	High	[K].QTALAELVK.[H]		0.0838921	0.00233393	2	2	4	P02770; A0A0G2JSH5	P02770 [550-558]; A0A0G2JSH5 [550-558]		0	972.572	148.7	45.7	118.1	87.5	71.81	28	105.44	7.91	#DIV/0!	#DIV/0!	#DIV/0!	Peak Found	High	Peak Found	Peak Found	Shared	High	High	Peak Found			2.88	32.55	High	High	0.0002928	0.01696
	FALSE	High	[R].RHPDYSVSLLLR.[L]		0.00152252	0.00119384	2	2	12	P02770; A0A0G2JSH5	P02770 [361-372]; A0A0G2JSH5 [361-372]		1	1455.81	184.2	59.2	129.1	27.5	28.83	21.97	86.43	8.77	#DIV/0!	#DIV/0!	#DIV/0!	High	High	High	High	Shared	High	High	High			3.67	33.79	High	High	0.0002928	3.983e-05
	FALSE	High	[R].RHPYFYAPELLYYAEK.[Y]		0.0266304	0.00119384	2	2	3	P02770; A0A0G2JSH5	P02770 [169-184]; A0A0G2JSH5 [169-184]		1	2060.03	66.1	41.6	279.4	12.9	54.98			7.89	#DIV/0!	#DIV/0!	#DIV/0!	Not Found	High	Peak Found	High	Shared	Peak Found	High	Not Found			3.41	42.8	Peak Found	High	0.0002928	0.002945
	FALSE	High	[K].TVMGDFAQFVDK.[C]	1xOxidation [M3]	0.0619085	0.00119384	2	2	2	P02770; A0A0G2JSH5	P02770 [570-581]; A0A0G2JSH5 [570-581]		0	1373.64	173	64.3	130.2	32.4	57.34	28.93	100.03		#DIV/0!	#DIV/0!	#DIV/0!	Peak Found	Not Found	Peak Found	Peak Found	Shared	High	High	Peak Found			3.37	39.08	Peak Found	High	0.0002928	0.01067
	FALSE	High	[R].YTQKAPQVSTPTLVEAAR.[N]		0.0277553	0.00119384	2	2	2	P02770; A0A0G2JSH5	P02770 [435-452]; A0A0G2JSH5 [435-452]		1	1960.05									#DIV/0!	#DIV/0!	#DIV/0!	Not Found	High	Not Found	Not Found	No Quan Values	High	Not Found	Not Found			3.08		Not Found	High	0.0002928	0.003148
High	Master Protein	P56574	Isocitrate dehydrogenase [NADP], mitochondrial OS=Rattus norvegicus OX=10116 GN=Idh2 PE=1 SV=2	0	69.151	35	17	154	17	50.9	464.06	17	metabolic process;regulation of biological process	cytosol;membrane;mitochondrion	catalytic activity;metal ion binding;nucleotide binding	Pf00180	361596	ENSRNOG00000013949.7	Idh2	Citric acid cycle (TCA cycle); Transcriptional activation of mitochondrial biogenesis	2-Oxocarboxylic acid metabolism; Citrate cycle (TCA cycle); Biosynthesis of amino acids; Metabolic pathways; Glutathione metabolism; Peroxisome; Carbon metabolism	0	2.47409	1.31728	1.11367	41.1	36.1	102.5	88.5	141.6	138.6	154	97.6	High	High	High	High	High	High	High	High
	Checked	Confidence	Annotated Sequence	Modifications	Qvality PEP	Qvality q-value	# Protein Groups	# Proteins	# PSMs	Master Protein Accessions	Positions in Master Proteins	Modifications in Master Proteins	# Missed Cleavages	Theo. MH+ [Da]	Abundances (Grouped): NButGT	Abundances (Grouped): remplissage	Abundances (Grouped): LPS	Abundances (Grouped): controle CARD445	Abundances (Grouped) CV [%]: NButGT	Abundances (Grouped) CV [%]: remplissage	Abundances (Grouped) CV [%]: LPS	Abundances (Grouped) CV [%]: controle CARD445	#DIV/0!	#DIV/0!	#DIV/0!	Found in Sample: [S39] F39: Sample, 6, LPS	Found in Sample: [S73] F73: Sample, 1, controle CARD445	Found in Sample: [S37] F37: Sample, 4, remplissage	Found in Sample: [S38] F38: Sample, 5, LPS	Quan Info	Found in Sample: [S34] F34: Sample, 1, NButGT	Found in Sample: [S35] F35: Sample, 2, NButGT	Found in Sample: [S36] F36: Sample, 3, remplissage			XCorr (by Search Engine): Sequest HT	Top Apex RT [min]	Found in Sample: [S83] F83: Sample, 2, controle CARD445	Confidence (by Search Engine): Sequest HT	Percolator q-Value (by Search Engine): Sequest HT	Percolator PEP (by Search Engine): Sequest HT
	FALSE	High	[K].ATDFVVDR.[A]		0.178831	0.0047858	1	2	3	P56574	P56574 [181-188]		0	922.463	100.1	108.9	105.4	85.7	14.76	40.08	6.43	17.55	#DIV/0!	#DIV/0!	#DIV/0!	Peak Found	Peak Found	High	High		High	Peak Found	Peak Found			2.2	26.1	Peak Found	High	0.001105	0.05553
	FALSE	High	[K].DIFQEIFDK.[H]		0.214864	0.00548192	1	2	1	P56574	P56574 [264-272]		0	1154.57	154	153	93		7.01	25.77	44.46		#DIV/0!	#DIV/0!	#DIV/0!	High	Not Found	Peak Found	Peak Found		Peak Found	Peak Found	Peak Found			2.58	50.57	Not Found	High	0.001265	0.07422
	FALSE	High	[R].DQTNDQVTIDSALATQK.[Y]		8.79142e-05	0.00119384	1	2	9	P56574	P56574 [90-106]		0	1847.9	146.7	127	105.9	20.4	5.66	40.95	12.9	10.86	#DIV/0!	#DIV/0!	#DIV/0!	High	High	High	High		High	High	High			4.99	34.66	High	High	0.0002928	5.515e-07
	FALSE	High	[R].FKDIFQEIFDK.[H]		0.00823987	0.00119384	1	2	12	P56574	P56574 [262-272]		1	1429.74	139.2	155.2	105.1	0.5	21.21	14.07	27.99		#DIV/0!	#DIV/0!	#DIV/0!	High	Not Found	High	High		High	High	High			3.15	48.94	Peak Found	High	0.0002928	0.0005026
	FALSE	High	[R].GKLDGNQDLIR.[F]		0.0329155	0.00119384	1	2	12	P56574	P56574 [383-393]		1	1228.66	120.8	109.9	95.9	73.4	21.95	29.05	10.49	42.88	#DIV/0!	#DIV/0!	#DIV/0!	High	High	High	High		High	High	High			2.18	23.22	High	High	0.0002928	0.004085
	FALSE	High	[K].GRPTSTNPIASIFAWTR.[G]		0.0166202	0.00119384	1	2	3	P56574	P56574 [361-377]		0	1874.99	140.8	100.3	68.4	90.5	65.6	8.5	15.25	52.57	#DIV/0!	#DIV/0!	#DIV/0!	Peak Found	High	Peak Found	Peak Found		High	Peak Found	High			4.04	48.31	Peak Found	High	0.0002928	0.001444
	FALSE	High	[K].LDGNQDLIR.[F]		0.115448	0.0032082	1	2	7	P56574	P56574 [385-393]		0	1043.55	120.7	148.7	101.7	28.9	33.96	26.65	51.85	6.74	#DIV/0!	#DIV/0!	#DIV/0!	High	Peak Found	High	High		High	Peak Found	High			2.83	26.18	Peak Found	High	0.0007605	0.0278
	FALSE	High	[R].IKVEKPVVEMDGDEMTR.[I]	2xOxidation [M10; M15]	0.00150673	0.00119384	1	2	6	P56574	P56574 [44-60]		1	2007.97	104.1	117.3	114.7	63.9	8.09	34.58	19.33	12.46	#DIV/0!	#DIV/0!	#DIV/0!	Peak Found	High	High	Peak Found		Peak Found	High	High			4.52	21.46	High	High	0.0002928	3.937e-05
	FALSE	High	[R].LIDDMVAQVLK.[S]		0.0372553	0.00119384	1	2	3	P56574	P56574 [289-299]		0	1244.69	341.7	30.1	12.6	15.6	38.58	77.39	30.55	32.57	#DIV/0!	#DIV/0!	#DIV/0!	Peak Found	Peak Found	Peak Found	Peak Found		High	High	High			3.2	46.87	Peak Found	High	0.0002928	0.004894
	FALSE	High	[R].LIDDMVAQVLK.[S]	1xOxidation [M5]	0.015296	0.00119384	1	2	13	P56574	P56574 [289-299]		0	1260.69	114.4	121.4	99.6	64.7	6.05	29.46	5.56	6.96	#DIV/0!	#DIV/0!	#DIV/0!	High	High	High	High		High	High	High			3.45	37.82	High	High	0.0002928	0.001277
	FALSE	High	[K].LILPHVDVQLK.[Y]		0.103514	0.0032082	1	2	8	P56574	P56574 [70-80]		0	1274.78	155.4	136.6	98.7	9.3	1.88	36.59	1.64	93.39	#DIV/0!	#DIV/0!	#DIV/0!	High	High	High	Peak Found		High	High	Peak Found			2.78	38.68	Peak Found	High	0.0007605	0.02354
	FALSE	High	[K].LNEHFLNTTDFLDTIK.[S]		0.00108491	0.00119384	1	1	9	P56574	P56574 [427-442]		0	1920.97	145.6	133.9	71	49.4	4.91	47.09	55.49	88.89	#DIV/0!	#DIV/0!	#DIV/0!	High	High	High	High		High	High	High			4.64	46.39	High	High	0.0002928	2.404e-05
	FALSE	High	[R].NILGGTVFR.[E]		0.180543	0.0047858	1	3	8	P56574	P56574 [141-149]		0	976.557	163	130.4	96.5	10.1	13.61	26.22	1.9	17.26	#DIV/0!	#DIV/0!	#DIV/0!	High	High	High	High		High	High	High			1.89	36.83	High	High	0.001105	0.05599
	FALSE	High	[K].TIEAEAAHGTVTR.[H]		0.000650883	0.00119384	1	2	38	P56574	P56574 [341-353]		0	1355.69	132.4	115.1	102.6	50	0.99	29.94	4.95	3.88	#DIV/0!	#DIV/0!	#DIV/0!	High	High	High	High		High	High	High			2.68	20.04	High	High	0.0002928	1.108e-05
	FALSE	High	[K].VEKPVVEMDGDEMTR.[I]	2xOxidation [M8; M13]	0.00226277	0.00119384	1	2	5	P56574	P56574 [46-60]		0	1766.79	108	129.9	101.8	60.3	13.81	14.22	33.64	5.33	#DIV/0!	#DIV/0!	#DIV/0!	High	Peak Found	High	Peak Found		High	High	High			3.62	19.29	Peak Found	High	0.0002928	7.202e-05
	FALSE	High	[K].WPLYLSTK.[N]		0.177134	0.0047858	1	2	8	P56574	P56574 [244-251]		0	1007.56	175.8	91	46.1	87.1	18.27	26.25	43.06	9.71	#DIV/0!	#DIV/0!	#DIV/0!	Peak Found	High	High	High		High	High	High			2.32	39.88	High	High	0.001105	0.0545
	FALSE	High	[K].YFDLGLPNR.[D]		0.154089	0.0047858	1	2	6	P56574	P56574 [81-89]		0	1094.56	154.4	122.3	98.2	25	0.37	28.84	1.92	9	#DIV/0!	#DIV/0!	#DIV/0!	High	Peak Found	High	Peak Found		High	High	High			2.33	40.38	Peak Found	High	0.001105	0.04381
	FALSE	High	[K].YFDLGLPNRDQTNDQVTIDSALATQK.[Y]		0.00371309	0.00119384	1	2	3	P56574	P56574 [81-106]		1	2923.44	58.6	41.9	141.9	157.5				20.13	#DIV/0!	#DIV/0!	#DIV/0!	High	High	Not Found	Not Found		Peak Found	Not Found	Peak Found			4.33	44.91	High	High	0.0002928	0.0001519
High	Master Protein	P11980	Pyruvate kinase PKM OS=Rattus norvegicus OX=10116 GN=Pkm PE=1 SV=3	0	63.769	43	18	58	18	57.8	190.43	18	cell death;cell organization and biogenesis;metabolic process;response to stimulus	cytoplasm;cytosol;mitochondrion;nucleus	catalytic activity;metal ion binding;nucleotide binding;protein binding;RNA binding	Pf00224, Pf02887	25630	ENSRNOG00000011329.7	Pkm	Glycolysis; Neutrophil degranulation	Viral carcinogenesis; Purine metabolism; Glycolysis / Gluconeogenesis; Central carbon metabolism in cancer; Biosynthesis of amino acids; Metabolic pathways; Pyruvate metabolism; Glucagon signaling pathway; Type II diabetes mellitus; Carbon metabolism	0	1.08568	0.715028	1.60079	105.3	89.6	161.7	49.9	141.6	100.6	71.5	79.8	High	High	High	High	High	High	High	High
	Checked	Confidence	Annotated Sequence	Modifications	Qvality PEP	Qvality q-value	# Protein Groups	# Proteins	# PSMs	Master Protein Accessions	Positions in Master Proteins	Modifications in Master Proteins	# Missed Cleavages	Theo. MH+ [Da]	Abundances (Grouped): NButGT	Abundances (Grouped): remplissage	Abundances (Grouped): LPS	Abundances (Grouped): controle CARD445	Abundances (Grouped) CV [%]: NButGT	Abundances (Grouped) CV [%]: remplissage	Abundances (Grouped) CV [%]: LPS	Abundances (Grouped) CV [%]: controle CARD445	#DIV/0!	#DIV/0!	#DIV/0!	Found in Sample: [S39] F39: Sample, 6, LPS	Found in Sample: [S73] F73: Sample, 1, controle CARD445	Found in Sample: [S37] F37: Sample, 4, remplissage	Found in Sample: [S38] F38: Sample, 5, LPS	Quan Info	Found in Sample: [S34] F34: Sample, 1, NButGT	Found in Sample: [S35] F35: Sample, 2, NButGT	Found in Sample: [S36] F36: Sample, 3, remplissage			XCorr (by Search Engine): Sequest HT	Top Apex RT [min]	Found in Sample: [S83] F83: Sample, 2, controle CARD445	Confidence (by Search Engine): Sequest HT	Percolator q-Value (by Search Engine): Sequest HT	Percolator PEP (by Search Engine): Sequest HT
	FALSE	High	[R].AATESFASDPILYRPVAVALDTK.[G]		0.0217626	0.00119384	1	2	2	P11980	P11980 [93-115]		0	2435.28	28.5	73.1	50.2	248.2				93.23	#DIV/0!	#DIV/0!	#DIV/0!	Peak Found	High	Peak Found	High		Peak Found	Not Found	Not Found			4.84	46.08	Peak Found	High	0.0002928	0.002184
	FALSE	High	[R].AATESFASDPILYRPVAVALDTKGPEIR.[T]		0.00786276	0.00119384	1	2	1	P11980	P11980 [93-120]		1	2987.58				400				42.01	#DIV/0!	#DIV/0!	#DIV/0!	Not Found	Peak Found	Not Found	Not Found		Not Found	Not Found	Not Found			3.54	44.77	High	High	0.0002928	0.0004712
	FALSE	High	[R].ASSQSTDPLEAMAMGSVEASYK.[C]	2xOxidation [M12; M14]	0.000689301	0.00119384	1	1	2	P11980	P11980 [401-422]		0	2292									#DIV/0!	#DIV/0!	#DIV/0!	Not Found	High	Not Found	Not Found	No Quan Values	Not Found	Not Found	Not Found			4		High	High	0.0002928	1.215e-05
	FALSE	High	[K].DAVLDAWAEDVDLR.[V]		0.151867	0.0047858	1	3	1	P11980	P11980 [476-489]		0	1587.76	162.7	81.3	94.5	61.4	41.33		51.92	58.91	#DIV/0!	#DIV/0!	#DIV/0!	Peak Found	Peak Found	Not Found	Peak Found		High	Peak Found	Peak Found			2.98	49.79	Peak Found	High	0.001105	0.04284
	FALSE	High	[R].EAEAAVFHR.[L]		0.0222181	0.00119384	1	1	7	P11980	P11980 [384-392]		0	1029.51	113.3	80.2	104.5	102	24.93	4.49	73.65	25.9	#DIV/0!	#DIV/0!	#DIV/0!	High	High	Peak Found	High		High	High	High			3	20.85	High	High	0.0002928	0.002252
	FALSE	High	[K].FGVEQDVDMVFASFIR.[K]	1xOxidation [M9]	0.0205571	0.00119384	1	2	4	P11980	P11980 [231-246]		0	1875.89	185	97.2	81.3	36.5	76.91	17.57	80.49		#DIV/0!	#DIV/0!	#DIV/0!	Peak Found	Peak Found	High	Peak Found		High	High	Peak Found			4.12	51.88	Not Found	High	0.0002928	0.001991
	FALSE	High	[K].GADYLVTEVENGGSLGSK.[K]		0.000431154	0.00119384	1	3	5	P11980	P11980 [189-206]		0	1795.87	188.4	61.9	73.8	76		23.25	77.6	7.88	#DIV/0!	#DIV/0!	#DIV/0!	High	High	Peak Found	Peak Found		High	Not Found	High			4.46	40.55	High	High	0.0002928	5.98e-06
	FALSE	High	[K].GADYLVTEVENGGSLGSKK.[G]		0.0018273	0.00119384	1	3	2	P11980	P11980 [189-207]		1	1923.97	100.4	41.8	52.3	205.6	78.57			58.23	#DIV/0!	#DIV/0!	#DIV/0!	Peak Found	High	Peak Found	Not Found		Peak Found	Peak Found	Not Found			3.88	36.08	High	High	0.0002928	5.223e-05
	FALSE	High	[R].GDLGIEIPAEK.[V]		0.0448424	0.00119384	1	3	4	P11980	P11980 [295-305]		0	1141.61	106.8	70.6	86.2	136.5	17.69	21.34	79.39	1.07	#DIV/0!	#DIV/0!	#DIV/0!	Peak Found	High	High	Peak Found		High	Peak Found	Peak Found			2.88	35.39	High	High	0.0002928	0.006521
	FALSE	High	[K].GSGTAEVELKK.[G]		0.0376415	0.00119384	1	3	1	P11980	P11980 [126-136]		1	1118.61	56.1	63.9	84	196		10.89	74.63	127.19	#DIV/0!	#DIV/0!	#DIV/0!	Peak Found	High	Peak Found	Peak Found		Peak Found	Not Found	Peak Found			2.81	17.16	Peak Found	High	0.0002928	0.00497
	FALSE	High	[K].KGVNLPGAAVDLPAVSEK.[D]		0.228166	0.00633679	1	3	1	P11980	P11980 [207-224]		1	1764.99	201.4	26.1	172.5						#DIV/0!	#DIV/0!	#DIV/0!	Not Found	Not Found	Peak Found	Peak Found		High	Not Found	Not Found			3.69	35.46	Not Found	High	0.001468	0.08158
	FALSE	High	[K].KGVNLPGAAVDLPAVSEKDIQDLK.[F]		0.0476935	0.00119384	1	3	2	P11980	P11980 [207-230]		2	2477.36		97.9	120.4	181.7				17.42	#DIV/0!	#DIV/0!	#DIV/0!	Not Found	Peak Found	Peak Found	Peak Found		High	Not Found	Not Found			5.31	41.09	High	High	0.0002928	0.007138
	FALSE	High	[R].LDIDSAPITAR.[N]		0.0266304	0.00119384	1	3	5	P11980	P11980 [33-43]		0	1171.63	164	77.6	102	56.5	41.26	17.23	74.94	2.87	#DIV/0!	#DIV/0!	#DIV/0!	Peak Found	High	High	High		Peak Found	Peak Found	High			3.47	32.41	High	High	0.0002928	0.002966
	FALSE	High	[R].LLFEELAR.[A]		0.213868	0.00548192	1	1	5	P11980	P11980 [393-400]		0	990.562	123.8	77.5	100.1	98.7	16.05	1.07	64.21	12.87	#DIV/0!	#DIV/0!	#DIV/0!	Peak Found	High	High	High		High	Peak Found	Peak Found			1.95	41.72	High	High	0.001265	0.07355
	FALSE	High	[R].LNFSHGTHEYHAETIK.[N]		0.000273936	0.00119384	1	3	5	P11980	P11980 [74-89]		0	1883.9	125.2	105	94.1	75.8	31.89	8.68	89.29	9.75	#DIV/0!	#DIV/0!	#DIV/0!	Peak Found	High	High	High		Peak Found	Peak Found	Peak Found			5.37	22.96	High	High	0.0002928	3.034e-06
	FALSE	High	[K].IYVDDGLISLQVK.[E]		0.00943361	0.00119384	1	3	6	P11980	P11980 [174-186]		0	1462.82	139.9	125.9	118.1	16.1	3.52	19.72	75.21		#DIV/0!	#DIV/0!	#DIV/0!	High	Peak Found	High	High		High	High	High			3.6	45.43	Not Found	High	0.0002928	0.0006184
	FALSE	High	[R].RFDEILEASDGIMVAR.[G]	1xOxidation [M13]	0.00292136	0.00119384	1	1	1	P11980	P11980 [279-294]		1	1837.91	124.6	104	100.5	70.9	3.63	0.91	59.49	32.14	#DIV/0!	#DIV/0!	#DIV/0!	Peak Found	High	Peak Found	Peak Found		Peak Found	Peak Found	Peak Found			4.23	39.76	Peak Found	High	0.0002928	0.0001064
	FALSE	High	[R].VNLAMNVGK.[A]	1xOxidation [M5]	0.0259505	0.00119384	1	2	4	P11980	P11980 [490-498]		0	961.514	79.2	67.1	100.6	153.1	49.05	21.54	69.27	19.75	#DIV/0!	#DIV/0!	#DIV/0!	Peak Found	High	Peak Found	High		High	Peak Found	Peak Found			2.61	21.97	High	High	0.0002928	0.002835
High	Master Protein	P02770	Serum albumin OS=Rattus norvegicus OX=10116 GN=Alb PE=1 SV=2	0	60.949	23	15	88	1	68.7	292.87	15	cell communication;regulation of biological process;response to stimulus;transport	cytoplasm;endoplasmic reticulum;extracellular;Golgi;nucleus	DNA binding;metal ion binding;protein binding	Pf00273	24186		Alb		Thyroid hormone synthesis	0	3.22779	0.0261115	57.4595	41.5	46.3	223.6	59.8	295	130.2		3.7	High	High	High	Peak Found	High	High	Not Found	Peak Found
	Checked	Confidence	Annotated Sequence	Modifications	Qvality PEP	Qvality q-value	# Protein Groups	# Proteins	# PSMs	Master Protein Accessions	Positions in Master Proteins	Modifications in Master Proteins	# Missed Cleavages	Theo. MH+ [Da]	Abundances (Grouped): NButGT	Abundances (Grouped): remplissage	Abundances (Grouped): LPS	Abundances (Grouped): controle CARD445	Abundances (Grouped) CV [%]: NButGT	Abundances (Grouped) CV [%]: remplissage	Abundances (Grouped) CV [%]: LPS	Abundances (Grouped) CV [%]: controle CARD445	#DIV/0!	#DIV/0!	#DIV/0!	Found in Sample: [S39] F39: Sample, 6, LPS	Found in Sample: [S73] F73: Sample, 1, controle CARD445	Found in Sample: [S37] F37: Sample, 4, remplissage	Found in Sample: [S38] F38: Sample, 5, LPS	Quan Info	Found in Sample: [S34] F34: Sample, 1, NButGT	Found in Sample: [S35] F35: Sample, 2, NButGT	Found in Sample: [S36] F36: Sample, 3, remplissage			XCorr (by Search Engine): Sequest HT	Top Apex RT [min]	Found in Sample: [S83] F83: Sample, 2, controle CARD445	Confidence (by Search Engine): Sequest HT	Percolator q-Value (by Search Engine): Sequest HT	Percolator PEP (by Search Engine): Sequest HT
	FALSE	High	[K].APQVSTPTLVEAAR.[N]		0.00348793	0.00119384	2	2	11	P02770; A0A0G2JSH5	P02770 [439-452]; A0A0G2JSH5 [439-452]		0	1439.79	139.7	47.3	142.3	70.6	48.41	13.23	99.85	12.81	#DIV/0!	#DIV/0!	#DIV/0!	High	High	High	High	Shared	High	Peak Found	Peak Found			3.29	31.53	High	High	0.0002928	0.0001381
	FALSE	High	[K].DVFLGTFLYEYSR.[R]		0.00762096	0.00119384	2	2	6	P02770; A0A0G2JSH5	P02770 [348-360]; A0A0G2JSH5 [348-360]		0	1609.79	145.1	58.5	168.3	28.1	1.54	23.5	75.1	52.33	#DIV/0!	#DIV/0!	#DIV/0!	High	High	Peak Found	High	Shared	High	Peak Found	High			3.78	51.29	High	High	0.0002928	0.0004464
	FALSE	High	[R].FKDLGEQHFK.[G]		0.0136448	0.00119384	2	2	14	P02770; A0A0G2JSH5	P02770 [35-44]; A0A0G2JSH5 [35-44]		1	1248.64	169.1	53.4	114.5	62.9	36.66	20.26	109.09	5.85	#DIV/0!	#DIV/0!	#DIV/0!	High	High	High	High	Shared	High	High	High			3.28	21.93	High	High	0.0002928	0.001078
	FALSE	High	[R].FPNAEFAEITK.[L]		0.00602879	0.00119384	2	2	13	P02770; A0A0G2JSH5	P02770 [247-257]; A0A0G2JSH5 [247-257]		0	1266.64	174.7	61	105	59.2	35.3	12.96	106.64	19.35	#DIV/0!	#DIV/0!	#DIV/0!	High	High	High	High	Shared	High	High	High			3.68	37.53	High	High	0.0002928	0.0003154
	FALSE	High	[K].GLVLIAFSQYLQK.[C]		0.00914368	0.00119384	2	2	6	P02770; A0A0G2JSH5	P02770 [45-57]; A0A0G2JSH5 [45-57]		0	1479.86	151.6	86.9	161.5		8.2		80.48		#DIV/0!	#DIV/0!	#DIV/0!	High	Not Found	Peak Found	High	Shared	High	High	High			3.5	50.36	Not Found	High	0.0002928	0.0005905
	FALSE	High	[R].HPDYSVSLLLR.[L]		0.0675002	0.00119384	2	2	1	P02770; A0A0G2JSH5	P02770 [362-372]; A0A0G2JSH5 [362-372]		0	1299.71	191.4	74.7	108.3	25.7	37.94	25.99	108.74		#DIV/0!	#DIV/0!	#DIV/0!	Peak Found	Peak Found	Peak Found	High	Shared	Peak Found	Peak Found	Peak Found			3.01	37.56	Not Found	High	0.0002928	0.01216
	FALSE	High	[R].HPYFYAPELLYYAEK.[Y]		0.0274697	0.00119384	2	2	3	P02770; A0A0G2JSH5	P02770 [170-184]; A0A0G2JSH5 [170-184]		0	1903.93	181.8	75.5	124.5	18.2	29.24	7.46	110.82	13.95	#DIV/0!	#DIV/0!	#DIV/0!	Peak Found	Peak Found	Peak Found	High	Shared	High	Peak Found	Peak Found			4.56	47.07	Peak Found	High	0.0002928	0.003107
	FALSE	High	[K].KQTALAELVK.[H]		0.0103595	0.00119384	2	2	3	P02770; A0A0G2JSH5	P02770 [549-558]; A0A0G2JSH5 [549-558]		1	1100.67	133.2	62.8	131.4	72.7	69.85	21.83	104.43	20.33	#DIV/0!	#DIV/0!	#DIV/0!	Peak Found	Peak Found	Peak Found	High	Shared	High	High	Peak Found			4.03	26.02	Peak Found	High	0.0002928	0.0007127
	FALSE	High	[K].LGEYGFQNAVLVR.[Y]		0.00325937	0.00119384	1	1	5	P02770	P02770 [422-434]		0	1465.78	218.3	4.1	128.8	48.8	54.83		81.76	7.63	#DIV/0!	#DIV/0!	#DIV/0!	Peak Found	High	Peak Found	High		High	High	Not Found			3.5	40.97	High	High	0.0002928	0.0001249
	FALSE	High	[K].LVQEVTDFAK.[T]		0.0224494	0.00119384	2	2	3	P02770; A0A0G2JSH5	P02770 [66-75]; A0A0G2JSH5 [66-75]		0	1149.62	211.3		188.7		35.06		95.45		#DIV/0!	#DIV/0!	#DIV/0!	Peak Found	Not Found	Not Found	Peak Found	Shared	High	High	Not Found			2.81	31.64	Not Found	High	0.0002928	0.002291
	FALSE	High	[K].QTALAELVK.[H]		0.0838921	0.00233393	2	2	4	P02770; A0A0G2JSH5	P02770 [550-558]; A0A0G2JSH5 [550-558]		0	972.572	148.7	45.7	118.1	87.5	71.81	28	105.44	7.91	#DIV/0!	#DIV/0!	#DIV/0!	Peak Found	High	Peak Found	Peak Found	Shared	High	High	Peak Found			2.88	32.55	High	High	0.0002928	0.01696
	FALSE	High	[R].RHPDYSVSLLLR.[L]		0.00152252	0.00119384	2	2	12	P02770; A0A0G2JSH5	P02770 [361-372]; A0A0G2JSH5 [361-372]		1	1455.81	184.2	59.2	129.1	27.5	28.83	21.97	86.43	8.77	#DIV/0!	#DIV/0!	#DIV/0!	High	High	High	High	Shared	High	High	High			3.67	33.79	High	High	0.0002928	3.983e-05
	FALSE	High	[R].RHPYFYAPELLYYAEK.[Y]		0.0266304	0.00119384	2	2	3	P02770; A0A0G2JSH5	P02770 [169-184]; A0A0G2JSH5 [169-184]		1	2060.03	66.1	41.6	279.4	12.9	54.98			7.89	#DIV/0!	#DIV/0!	#DIV/0!	Not Found	High	Peak Found	High	Shared	Peak Found	High	Not Found			3.41	42.8	Peak Found	High	0.0002928	0.002945
	FALSE	High	[K].TVMGDFAQFVDK.[C]	1xOxidation [M3]	0.0619085	0.00119384	2	2	2	P02770; A0A0G2JSH5	P02770 [570-581]; A0A0G2JSH5 [570-581]		0	1373.64	173	64.3	130.2	32.4	57.34	28.93	100.03		#DIV/0!	#DIV/0!	#DIV/0!	Peak Found	Not Found	Peak Found	Peak Found	Shared	High	High	Peak Found			3.37	39.08	Peak Found	High	0.0002928	0.01067
	FALSE	High	[R].YTQKAPQVSTPTLVEAAR.[N]		0.0277553	0.00119384	2	2	2	P02770; A0A0G2JSH5	P02770 [435-452]; A0A0G2JSH5 [435-452]		1	1960.05									#DIV/0!	#DIV/0!	#DIV/0!	Not Found	High	Not Found	Not Found	No Quan Values	High	Not Found	Not Found			3.08		Not Found	High	0.0002928	0.003148
High	Master Protein	Q6IFU7	Keratin, type I cytoskeletal 42 OS=Rattus norvegicus OX=10116 GN=Krt42 PE=3 SV=1	0	60.548	25	13	103	6	50.2	332.11	13		cytoplasm	structural molecule activity	Pf00038, Pf04156, Pf12128, Pf13166, Pf13514	450231	ENSRNOG00000034087.2	Krt42			0	3.00882	0.870479	1.9607	38.4	29.6	135	69.6	193.1	156.1	71.6	106.5	High	High	High	High	High	High	High	High
	Checked	Confidence	Annotated Sequence	Modifications	Qvality PEP	Qvality q-value	# Protein Groups	# Proteins	# PSMs	Master Protein Accessions	Positions in Master Proteins	Modifications in Master Proteins	# Missed Cleavages	Theo. MH+ [Da]	Abundances (Grouped): NButGT	Abundances (Grouped): remplissage	Abundances (Grouped): LPS	Abundances (Grouped): controle CARD445	Abundances (Grouped) CV [%]: NButGT	Abundances (Grouped) CV [%]: remplissage	Abundances (Grouped) CV [%]: LPS	Abundances (Grouped) CV [%]: controle CARD445	#DIV/0!	#DIV/0!	#DIV/0!	Found in Sample: [S39] F39: Sample, 6, LPS	Found in Sample: [S73] F73: Sample, 1, controle CARD445	Found in Sample: [S37] F37: Sample, 4, remplissage	Found in Sample: [S38] F38: Sample, 5, LPS	Quan Info	Found in Sample: [S34] F34: Sample, 1, NButGT	Found in Sample: [S35] F35: Sample, 2, NButGT	Found in Sample: [S36] F36: Sample, 3, remplissage			XCorr (by Search Engine): Sequest HT	Top Apex RT [min]	Found in Sample: [S83] F83: Sample, 2, controle CARD445	Confidence (by Search Engine): Sequest HT	Percolator q-Value (by Search Engine): Sequest HT	Percolator PEP (by Search Engine): Sequest HT
	FALSE	High	[K].DAEEWFFTK.[T]		0.0936831	0.0032082	1	1	4	Q6IFU7	Q6IFU7 [280-288]		0	1172.53	268.1	68.9	54.5	8.6	69.86	72.26	95.27		#DIV/0!	#DIV/0!	#DIV/0!	Peak Found	Peak Found	High	High		High	Peak Found	Peak Found			3.29	45.85	Not Found	High	0.0007605	0.02008
	FALSE	High	[K].DAEEWFFTKTEELNR.[E]		0.109872	0.0032082	1	1	1	Q6IFU7	Q6IFU7 [280-294]		1	1914.89		142.5	257.5						#DIV/0!	#DIV/0!	#DIV/0!	Not Found	Not Found	Peak Found	High		Not Found	Not Found	Not Found			3.73	45.73	Not Found	High	0.0007605	0.02581
	FALSE	High	[R].EVATNTEALQSSR.[T]		0.183136	0.0047858	1	1	2	Q6IFU7	Q6IFU7 [295-307]		0	1405.69	284	64.7	51.4		61.84	77.24	3.94		#DIV/0!	#DIV/0!	#DIV/0!	Peak Found	Not Found	High	Peak Found		Peak Found	High	Peak Found			2.96	22.25	Not Found	High	0.001105	0.05747
	FALSE	High	[R].GQVGGDVNVEMDAAPGVDLSR.[I]		0.000463801	0.00119384	1	2	9	Q6IFU7	Q6IFU7 [241-261]		0	2085.99	283.6	81.7	34.6		21.91		71.15		#DIV/0!	#DIV/0!	#DIV/0!	Peak Found	Not Found	High	High		High	High	High			4.98	38.7	Not Found	High	0.0002928	6.693e-06
	FALSE	High	[R].GQVGGDVNVEMDAAPGVDLSR.[I]	1xOxidation [M11]	6.84508e-05	0.00119384	1	2	16	Q6IFU7	Q6IFU7 [241-261]		0	2101.98	144.7	103.4	111.7	40.2	4.69	3.53	28.97	17.5	#DIV/0!	#DIV/0!	#DIV/0!	High	High	High	High		High	High	High			3.19	34.32	High	High	0.0002928	3.766e-07
	FALSE	High	[K].KNHEEEMNALR.[G]		0.0785726	0.00119384	2	3	3	Q6IFU7; A0A0G2K9Q9	Q6IFU7 [230-240]; A0A0G2K9Q9 [220-230]		1	1370.65	312.8	78.3	9		34.3		81.64		#DIV/0!	#DIV/0!	#DIV/0!	Peak Found	Not Found	Peak Found	Peak Found	Shared	High	High	Not Found			2.9	18.04	Not Found	High	0.0002928	0.01534
	FALSE	High	[R].LEQEIATYR.[RS]		0.0355653	0.00119384	5	14	6	Q6IFV4; A0A0G2JXJ9; Q6IFU9; Q6IFU7; A0A0G2K9Q9	Q6IFV4 [390-398]; A0A0G2JXJ9 [415-423]; Q6IFU9 [399-407]; Q6IFU7 [387-395]; A0A0G2K9Q9 [377-385]		0	1122.58	210.8	90	90.7	8.5	29.7	71.37	8.52	13.4	#DIV/0!	#DIV/0!	#DIV/0!	Peak Found	Peak Found	High	High	Shared	High	High	Peak Found			2.43	26	Peak Found	High	0.0002928	0.004566
	FALSE	High	[R].ILNEMRDQYEK.[M]		0.00452649	0.00119384	1	2	3	Q6IFU7	Q6IFU7 [262-272]		1	1438.7	74.9	72.8	252.3		28.93				#DIV/0!	#DIV/0!	#DIV/0!	Not Found	Not Found	Peak Found	High		High	High	Not Found			3.85	24.8	Not Found	High	0.0002928	0.0002048
	FALSE	High	[R].ILNEMRDQYEK.[M]	1xOxidation [M5]	0.0044331	0.00119384	1	2	4	Q6IFU7	Q6IFU7 [262-272]		1	1454.69	59.6	74.1	136	130.3	8.58	6.79	61.08	34.02	#DIV/0!	#DIV/0!	#DIV/0!	Peak Found	High	Peak Found	High		Peak Found	High	Peak Found			3	19.48	High	High	0.0002928	0.0001989
	FALSE	High	[R].MSVEADINGLRR.[V]		0.203168	0.00548192	2	4	1	Q6IFU7; A0A0G2K9Q9	Q6IFU7 [191-202]; A0A0G2K9Q9 [181-192]		1	1360.7	320.4	79.6			1.38	18.27			#DIV/0!	#DIV/0!	#DIV/0!	Not Found	Not Found	Peak Found	Not Found	Shared	High	Peak Found	Peak Found			2.99	30.13	Not Found	High	0.001265	0.06805
	FALSE	High	[R].MSVEADINGLRR.[V]	1xOxidation [M1]	0.111517	0.0032082	2	4	2	Q6IFU7; A0A0G2K9Q9	Q6IFU7 [191-202]; A0A0G2K9Q9 [181-192]		1	1376.7	81.1	83.5	96.2	139.2	1.97		35.06	2.14	#DIV/0!	#DIV/0!	#DIV/0!	Peak Found	High	Peak Found	Peak Found	Shared	Peak Found	Peak Found	Not Found			1.72	27.72	High	High	0.0007605	0.02637
	FALSE	High	[K].NHEEEMNALR.[G]		0.0167067	0.00119384	2	3	2	Q6IFU7; A0A0G2K9Q9	Q6IFU7 [231-240]; A0A0G2K9Q9 [221-230]		0	1242.55	313	48.2	35.7	3.1	25.5	80.76	75.92	53.59	#DIV/0!	#DIV/0!	#DIV/0!	Peak Found	Peak Found	Peak Found	Peak Found	Shared	High	High	Peak Found			2.95	20.16	Peak Found	High	0.0002928	0.001466
	FALSE	High	[K].NHEEEMNALR.[G]	1xOxidation [M6]	0.078177	0.00119384	2	3	3	Q6IFU7; A0A0G2K9Q9	Q6IFU7 [231-240]; A0A0G2K9Q9 [221-230]		0	1258.55	266.5	78.7	54.8		49.68	86.98	52.03		#DIV/0!	#DIV/0!	#DIV/0!	Peak Found	Not Found	Peak Found	Peak Found	Shared	Peak Found	High	Peak Found			2.58	16.39	Not Found	High	0.0002928	0.0152
	FALSE	High	[R].TKYETELNLR.[M]		0.0353823	0.00119384	1	1	9	Q6IFU7	Q6IFU7 [181-190]		1	1266.67	160.1	95.4	103.1	41.4	6.51	23.3	28.74	11.98	#DIV/0!	#DIV/0!	#DIV/0!	High	High	High	High		High	High	Peak Found			2.27	25.67	High	High	0.0002928	0.004558
	FALSE	High	[K].TRLEQEIATYR.[RS]		0.00492014	0.00119384	4	11	18	Q6IFV4; Q6IFU9; Q6IFU7; A0A0G2K9Q9	Q6IFV4 [388-398]; Q6IFU9 [397-407]; Q6IFU7 [385-395]; A0A0G2K9Q9 [375-385]		1	1379.73	236.5	81.9	68.3	13.3	49.68	69.21	0.35	28.68	#DIV/0!	#DIV/0!	#DIV/0!	High	High	High	High	Shared	High	High	High			3.66	29.12	High	High	0.0002928	0.0002319
	FALSE	High	[K].TRLEQEIATYRR.[L]		0.00938466	0.00119384	3	10	2	Q6IFU9; Q6IFU7; A0A0G2K9Q9	Q6IFU9 [397-408]; Q6IFU7 [385-396]; A0A0G2K9Q9 [375-386]		2	1535.83	113	57.1	76.4	153.6	22.17	44.2	106.63	2.31	#DIV/0!	#DIV/0!	#DIV/0!	Peak Found	High	Peak Found	Peak Found	Shared	Peak Found	Peak Found	Peak Found			3.74	26.3	High	High	0.0002928	0.0006145
	FALSE	High	[R].VLDELTLAR.[AT]		0.0207712	0.00119384	4	9	18	A0A0G2JXJ9; Q6IFU7; Q6IFV3; A0A0G2K9Q9	A0A0G2JXJ9 [231-239]; Q6IFU7 [203-211]; Q6IFV3 [204-212]; A0A0G2K9Q9 [193-201]		0	1029.59	204.3	69.9	91.7	34.2	55.22	34.66	21.96	2.35	#DIV/0!	#DIV/0!	#DIV/0!	High	High	High	High	Shared	High	High	High			3.08	35.23	High	High	0.0002928	0.002025
High	Master Protein	P14480	Fibrinogen beta chain OS=Rattus norvegicus OX=10116 GN=Fgb PE=1 SV=4	0	59.098	29	14	53	14	54.2	180.66	14	cell organization and biogenesis;coagulation;defense response;metabolic process;regulation of biological process;response to stimulus	cell surface;cytoplasm;extracellular	protein binding;structural molecule activity	Pf00147, Pf08702	24366	ENSRNOG00000007092.7	Fgb	p130Cas linkage to MAPK signaling for integrins; Common Pathway of Fibrin Clot Formation; Platelet degranulation ; GRB2:SOS provides linkage to MAPK signaling for Integrins ; Integrin cell surface interactions	Platelet activation; Complement and coagulation cascades	0	0.81876	1.1055	1.67447	117.5	71.2	85	69.5	165.4	120.6	133.2	37.6	High	High	High	High	High	High	High	High
	Checked	Confidence	Annotated Sequence	Modifications	Qvality PEP	Qvality q-value	# Protein Groups	# Proteins	# PSMs	Master Protein Accessions	Positions in Master Proteins	Modifications in Master Proteins	# Missed Cleavages	Theo. MH+ [Da]	Abundances (Grouped): NButGT	Abundances (Grouped): remplissage	Abundances (Grouped): LPS	Abundances (Grouped): controle CARD445	Abundances (Grouped) CV [%]: NButGT	Abundances (Grouped) CV [%]: remplissage	Abundances (Grouped) CV [%]: LPS	Abundances (Grouped) CV [%]: controle CARD445	#DIV/0!	#DIV/0!	#DIV/0!	Found in Sample: [S39] F39: Sample, 6, LPS	Found in Sample: [S73] F73: Sample, 1, controle CARD445	Found in Sample: [S37] F37: Sample, 4, remplissage	Found in Sample: [S38] F38: Sample, 5, LPS	Quan Info	Found in Sample: [S34] F34: Sample, 1, NButGT	Found in Sample: [S35] F35: Sample, 2, NButGT	Found in Sample: [S36] F36: Sample, 3, remplissage			XCorr (by Search Engine): Sequest HT	Top Apex RT [min]	Found in Sample: [S83] F83: Sample, 2, controle CARD445	Confidence (by Search Engine): Sequest HT	Percolator q-Value (by Search Engine): Sequest HT	Percolator PEP (by Search Engine): Sequest HT
	FALSE	High	[K].AHYGGFTVQTEANK.[Y]		0.000384433	0.00119384	1	1	10	P14480	P14480 [342-355]		0	1522.73	184.5	77.4	112.4	25.6	33.29	88.33	13.51	43.04	#DIV/0!	#DIV/0!	#DIV/0!	High	High	High	High		High	High	High			3.96	24.79	High	High	0.0002928	5.037e-06
	FALSE	High	[K].AHYGGFTVQTEANKYQVSVNK.[Y]		0.0037325	0.00119384	1	1	2	P14480	P14480 [342-362]		1	2341.16				400				37.53	#DIV/0!	#DIV/0!	#DIV/0!	Not Found	High	Not Found	Not Found		Not Found	Not Found	Not Found			3.47	29.97	High	High	0.0002928	0.0001534
	FALSE	High	[K].DNENVINEYSSILEDQK.[L]		0.000325362	0.00119384	1	1	2	P14480	P14480 [152-168]		0	2009.93	160.7	88.2	84.6	66.5	10.14	64.68	8.8	49.99	#DIV/0!	#DIV/0!	#DIV/0!	Peak Found	High	Peak Found	Peak Found		Peak Found	Peak Found	Peak Found			5.4	48.12	High	High	0.0002928	3.939e-06
	FALSE	High	[K].EEPPSLRPAPPPISGGGYR.[A]		0.0203451	0.00119384	1	1	3	P14480	P14480 [42-60]		0	1977.02	169.8	88.6	92.1	49.5	32.16	106.88	51.99		#DIV/0!	#DIV/0!	#DIV/0!	Peak Found	Peak Found	Peak Found	High		High	Peak Found	High			3.66	31.02	Not Found	High	0.0002928	0.001966
	FALSE	High	[K].GFGNIATNEDTK.[K]		0.00628534	0.00119384	1	1	2	P14480	P14480 [290-301]		0	1266.6	140.1	84.7	110.2	65.1	48.76	69.89	20.44	34.58	#DIV/0!	#DIV/0!	#DIV/0!	Peak Found	High	Peak Found	Peak Found		High	Peak Found	Peak Found			3.43	25.89	Peak Found	High	0.0002928	0.0003366
	FALSE	High	[K].GFGNIATNEDTKK.[Y]		0.00774091	0.00119384	1	1	5	P14480	P14480 [290-302]		1	1394.69	211.4	57.3	105.2	26.2	29.45	113.23	12.75	7.83	#DIV/0!	#DIV/0!	#DIV/0!	High	Peak Found	Peak Found	Peak Found		High	High	Peak Found			2.6	21.71	High	High	0.0002928	0.0004587
	FALSE	High	[K].GGETSEMYLIQPDTSSKPYR.[V]	1xOxidation [M7]	0.00119165	0.00119384	1	1	4	P14480	P14480 [236-255]		0	2275.05	133.9	68	49.8	148.3	34.92	73.82	17.24	3.15	#DIV/0!	#DIV/0!	#DIV/0!	Peak Found	High	Peak Found	Peak Found		Peak Found	High	High			4.48	30.64	High	High	0.0002928	2.762e-05
	FALSE	High	[R].KEEPPSLRPAPPPISGGGYR.[A]		0.00923932	0.00119384	1	1	1	P14480	P14480 [41-60]		1	2105.11	198.2	150.1	51.8		79.8		65.82		#DIV/0!	#DIV/0!	#DIV/0!	Peak Found	Not Found	Not Found	Peak Found		Peak Found	Peak Found	High			3.55	27.69	Not Found	High	0.0002928	0.0006007
	FALSE	High	[K].KGFGNIATNEDTKK.[Y]		0.0329155	0.00119384	1	1	2	P14480	P14480 [289-302]		2	1522.79	161.5	57.3	62.7	118.5	29.61	85.09	3.67	24.55	#DIV/0!	#DIV/0!	#DIV/0!	Peak Found	High	Peak Found	Peak Found		Peak Found	High	Peak Found			3.06	18.54	Peak Found	High	0.0002928	0.004065
	FALSE	High	[K].IRPVFPQQ.[-]		0.112627	0.0032082	1	1	1	P14480	P14480 [472-479]		0	984.563			14.8	385.2				21.26	#DIV/0!	#DIV/0!	#DIV/0!	Peak Found	High	Not Found	Not Found		Not Found	Not Found	Not Found			2.37	29.24	Peak Found	High	0.0007605	0.02673
	FALSE	High	[K].LYIDETVNDNIPLNLR.[V]		0.00350616	0.00119384	1	1	7	P14480	P14480 [169-184]		0	1902	168.6	86.8	88.9	55.6	27.2	82.69	32.59	62.54	#DIV/0!	#DIV/0!	#DIV/0!	High	High	High	High		High	High	High			4.05	46.24	Peak Found	High	0.0002928	0.0001398
	FALSE	High	[R].QTLLNHERPIK.[N]		0.0394287	0.00119384	1	1	8	P14480	P14480 [102-112]		0	1348.77	141.2	82.1	86.9	89.8	30.29	79.19	54.49	35.5	#DIV/0!	#DIV/0!	#DIV/0!	High	High	Peak Found	High		High	Peak Found	High			2.85	19.94	High	High	0.0002928	0.005351
	FALSE	High	[R].RKEEPPSLRPAPPPISGGGYR.[A]		0.00104603	0.00119384	1	1	5	P14480	P14480 [40-60]		2	2261.21	112.9	65.1		222	55.23	104.24		49.83	#DIV/0!	#DIV/0!	#DIV/0!	Not Found	High	Peak Found	Not Found		High	Peak Found	Peak Found			3.86	25.64	High	High	0.0002928	2.272e-05
	FALSE	High	[K].TENGGWTVIQNR.[Q]		0.108249	0.0032082	1	1	1	P14480	P14480 [262-273]		0	1374.68	170.8	129.2	100		43.22	41.38	102.2		#DIV/0!	#DIV/0!	#DIV/0!	Peak Found	Not Found	Peak Found	Peak Found		High	Peak Found	Peak Found			3.31	30.51	Not Found	High	0.0007605	0.02527
High	Master Protein	Q6IMF3	Keratin, type II cytoskeletal 1 OS=Rattus norvegicus OX=10116 GN=Krt1 PE=2 SV=1	0	56.673	15	14	171	10	64.8	536.4	14	defense response;metabolic process;regulation of biological process;response to stimulus	cytoskeleton;membrane;nucleus	structural molecule activity	Pf00038, Pf13166, Pf13514	300250		Krt1			2	4.57103	1.08653	2.36568	18.4	17.5	115.5	48.6	130.9	290.9	41.7	136.6	High	High	High	High	High	High	High	High
	Checked	Confidence	Annotated Sequence	Modifications	Qvality PEP	Qvality q-value	# Protein Groups	# Proteins	# PSMs	Master Protein Accessions	Positions in Master Proteins	Modifications in Master Proteins	# Missed Cleavages	Theo. MH+ [Da]	Abundances (Grouped): NButGT	Abundances (Grouped): remplissage	Abundances (Grouped): LPS	Abundances (Grouped): controle CARD445	Abundances (Grouped) CV [%]: NButGT	Abundances (Grouped) CV [%]: remplissage	Abundances (Grouped) CV [%]: LPS	Abundances (Grouped) CV [%]: controle CARD445	#DIV/0!	#DIV/0!	#DIV/0!	Found in Sample: [S39] F39: Sample, 6, LPS	Found in Sample: [S73] F73: Sample, 1, controle CARD445	Found in Sample: [S37] F37: Sample, 4, remplissage	Found in Sample: [S38] F38: Sample, 5, LPS	Quan Info	Found in Sample: [S34] F34: Sample, 1, NButGT	Found in Sample: [S35] F35: Sample, 2, NButGT	Found in Sample: [S36] F36: Sample, 3, remplissage			XCorr (by Search Engine): Sequest HT	Top Apex RT [min]	Found in Sample: [S83] F83: Sample, 2, controle CARD445	Confidence (by Search Engine): Sequest HT	Percolator q-Value (by Search Engine): Sequest HT	Percolator PEP (by Search Engine): Sequest HT
	FALSE	High	[R].DYQELMNTK.[L]		0.0724671	0.00119384	1	2	8	Q6IMF3	Q6IMF3 [463-471]		0	1141.52	298.9	56.4	44.6		75.61	89.2	10.22		#DIV/0!	#DIV/0!	#DIV/0!	High	Not Found	High	Peak Found		High	High	High			2.83	30.42	Not Found	High	0.0002928	0.0135
	FALSE	High	[R].DYQELMNTK.[L]	1xOxidation [M6]	0.239946	0.00973414	1	2	3	Q6IMF3	Q6IMF3 [463-471]		0	1157.51	177	75.1	147.9		40.76	100.58	3.88		#DIV/0!	#DIV/0!	#DIV/0!	Peak Found	Not Found	High	Peak Found		High	High	Peak Found			2.51	24.63	Not Found	High	0.002265	0.08886
	FALSE	High	[K].FASFIDKVR.[F]		0.20033	0.00548192	9	24	6	A0A0G2JXH6; A0A0G2JZQ9; A0A0G2K7N1; Q6IFZ5; Q6IG05; Q6P6Q2; A0A0G2K6P7; Q6IMF3; Q4FZU2	A0A0G2JXH6 [142-150]; A0A0G2JZQ9 [178-186]; A0A0G2K7N1 [145-153]; Q6IFZ5 [170-178]; Q6IG05 [151-159]; Q6P6Q2 [175-183]; A0A0G2K6P7 [157-165]; Q6IMF3 [190-198]; Q4FZU2 [163-171]		1	1082.6	67.4	62.5	148.8	121.3	22.23	120.22	119.77	33.66	#DIV/0!	#DIV/0!	#DIV/0!	High	High	High	High	Shared	High	Peak Found	Peak Found			2.12	30.86	High	High	0.001265	0.06649
	FALSE	High	[R].FLEQQNQVLQTK.[W]		0.00171648	0.00119384	3	7	63	A0A0G2JXH6; A0A0G2JZQ9; Q6IMF3	A0A0G2JXH6 [151-162]; A0A0G2JZQ9 [187-198]; Q6IMF3 [199-210]		0	1475.79	214.4	86.8	79.7	19.1	48.37	80.23	60.49	13.71	#DIV/0!	#DIV/0!	#DIV/0!	High	High	High	High	Shared	High	High	High			3.68	29.64	High	High	0.0002928	4.77e-05
	FALSE	High	[R].FLEQQNQVLQTKWELLQQVDTSTR.[T]		0.000598792	0.00119384	1	3	3	Q6IMF3	Q6IMF3 [199-222]		1	2932.52	62.8	250.3	87		110.4		135.89		#DIV/0!	#DIV/0!	#DIV/0!	Peak Found	Not Found	High	High		High	Peak Found	Not Found			4.99	46.85	Not Found	High	0.0002928	9.781e-06
	FALSE	High	[K].LALDMEIATYR.[K]	1xOxidation [M5]	0.0520374	0.00119384	2	6	1	A0A0G2K7N1; Q6IMF3	A0A0G2K7N1 [427-437]; Q6IMF3 [472-482]		0	1311.66	205.3	102.1	38.7	53.9	5.38	79.74	59.7	23.65	#DIV/0!	#DIV/0!	#DIV/0!	Peak Found	Peak Found	Peak Found	Peak Found	Shared	Peak Found	Peak Found	Peak Found			3.3	38.01	High	High	0.0002928	0.008143
	FALSE	High	[K].LLEGEEIR.[IM]		0.227119	0.00633679	1	4	1	Q6IMF3	Q6IMF3 [484-491]		0	958.52	146.4	62.8		190.9					#DIV/0!	#DIV/0!	#DIV/0!	Not Found	Not Found	Peak Found	Not Found		Not Found	Peak Found	Not Found			2.09	27.16	High	High	0.001468	0.08109
	FALSE	High	[R].LLRDYQELMNTK.[L]		0.0457737	0.00119384	1	2	5	Q6IMF3	Q6IMF3 [460-471]		1	1523.79	255.1	51.2	87.7	6	64.14	78.14	13.06		#DIV/0!	#DIV/0!	#DIV/0!	Peak Found	Peak Found	High	High		High	High	Peak Found			3.81	33.27	Not Found	High	0.0002928	0.00672
	FALSE	High	[R].LLRDYQELMNTK.[L]	1xOxidation [M9]	0.0363069	0.00119384	1	2	7	Q6IMF3	Q6IMF3 [460-471]		1	1539.78	118.1	104.1	74.1	103.7	5.32	31.27	88.34	22.71	#DIV/0!	#DIV/0!	#DIV/0!	Peak Found	High	Peak Found	High		Peak Found	Peak Found	High			3.24	26.83	High	High	0.0002928	0.004732
	FALSE	High	[K].RTNAENEFVTIK.[K]		0.0625424	0.00119384	1	2	4	Q6IMF3	Q6IMF3 [276-287]		1	1421.74	195.7	83	69.6	51.7	52.42	52.24	45.24		#DIV/0!	#DIV/0!	#DIV/0!	Peak Found	Not Found	High	Peak Found		High	High	Peak Found			3.05	25.91	Peak Found	High	0.0002928	0.01081
	FALSE	High	[K].RTNAENEFVTIKK.[D]		0.00412112	0.00119384	1	2	1	Q6IMF3	Q6IMF3 [276-288]		2	1549.83	140.4	131.1	108.4	20.1	45.62		35.56		#DIV/0!	#DIV/0!	#DIV/0!	Peak Found	Not Found	Peak Found	Peak Found		Peak Found	High	Not Found			4.53	21.86	Peak Found	High	0.0002928	0.0001774
	FALSE	High	[R].SKAEAETFYQSK.[Y]		0.0813956	0.00119384	1	2	1	Q6IMF3	Q6IMF3 [364-375]		1	1388.67				400					#DIV/0!	#DIV/0!	#DIV/0!	Not Found	Not Found	Not Found	Not Found		Not Found	Not Found	Not Found			2.96	20.43	High	High	0.0002928	0.01619
	FALSE	High	[R].TNAENEFVTIK.[K]		0.015296	0.00119384	1	2	30	Q6IMF3	Q6IMF3 [277-287]		0	1265.64	229.2	88.1	77.7	5.1	65.39	53.87	47.39	9.77	#DIV/0!	#DIV/0!	#DIV/0!	High	High	High	High		High	High	High			3.39	30.85	High	High	0.0002928	0.001279
	FALSE	High	[R].TNAENEFVTIKK.[D]		0.0133642	0.00119384	1	2	25	Q6IMF3	Q6IMF3 [277-288]		1	1393.73	158	73.5	117.1	51.4	45.53	87.11	58.49	16.65	#DIV/0!	#DIV/0!	#DIV/0!	High	High	High	High		High	High	High			3.35	25.13	High	High	0.0002928	0.001047
	FALSE	High	[K].WELLQQVDTSTR.[T]		0.00758138	0.00119384	1	3	9	Q6IMF3	Q6IMF3 [211-222]		0	1475.75	237.3	83	64.3	15.4	44.07	79.74	80.08	34.96	#DIV/0!	#DIV/0!	#DIV/0!	High	High	High	High		High	High	High			3.56	41.15	High	High	0.0002928	0.0004444
	FALSE	High	[KR].YEDEINKR.[TA]		0.216867	0.00548192	5	13	4	A0A0G2JZQ9; Q6IG05; Q6P6Q2; Q6IMF3; A0A0G2JWX4	A0A0G2JZQ9 [257-264]; Q6IG05 [230-237]; Q6P6Q2 [254-261]; Q6IMF3 [269-276]; A0A0G2JWX4 [287-294]		1	1066.52	220.8	96.3	83		72.81	75.17	42.48		#DIV/0!	#DIV/0!	#DIV/0!	Peak Found	Not Found	High	High	Shared	High	High	Peak Found			1.9	18.33	Not Found	High	0.001265	0.0753
High	Master Protein	Q6IFU9	Keratin 16 OS=Rattus norvegicus OX=10116 GN=Krt16 PE=1 SV=1	0	55.403	17	10	133	6	50.7	406.29	10	cell differentiation;cell organization and biogenesis;cellular component movement;defense response;regulation of biological process;response to stimulus	cytoskeleton;nucleus	structural molecule activity	Pf00038, Pf07888	303530	ENSRNOG00000014441.3	Krt16	Formation of the cornified envelope		0	6.70443	1.03233	3.58078	14.1	6.2	73.8	62.3	171.7	331.4	46.7	93.8	High	High	High	High	High	High	High	High
	Checked	Confidence	Annotated Sequence	Modifications	Qvality PEP	Qvality q-value	# Protein Groups	# Proteins	# PSMs	Master Protein Accessions	Positions in Master Proteins	Modifications in Master Proteins	# Missed Cleavages	Theo. MH+ [Da]	Abundances (Grouped): NButGT	Abundances (Grouped): remplissage	Abundances (Grouped): LPS	Abundances (Grouped): controle CARD445	Abundances (Grouped) CV [%]: NButGT	Abundances (Grouped) CV [%]: remplissage	Abundances (Grouped) CV [%]: LPS	Abundances (Grouped) CV [%]: controle CARD445	#DIV/0!	#DIV/0!	#DIV/0!	Found in Sample: [S39] F39: Sample, 6, LPS	Found in Sample: [S73] F73: Sample, 1, controle CARD445	Found in Sample: [S37] F37: Sample, 4, remplissage	Found in Sample: [S38] F38: Sample, 5, LPS	Quan Info	Found in Sample: [S34] F34: Sample, 1, NButGT	Found in Sample: [S35] F35: Sample, 2, NButGT	Found in Sample: [S36] F36: Sample, 3, remplissage			XCorr (by Search Engine): Sequest HT	Top Apex RT [min]	Found in Sample: [S83] F83: Sample, 2, controle CARD445	Confidence (by Search Engine): Sequest HT	Percolator q-Value (by Search Engine): Sequest HT	Percolator PEP (by Search Engine): Sequest HT
	FALSE	High	[K].ASLENSLEETK.[G]		0.0223335	0.00119384	1	3	6	Q6IFU9	Q6IFU9 [344-354]		0	1220.6	254	80.8	65.2		26.55	49.4	16.3		#DIV/0!	#DIV/0!	#DIV/0!	High	Not Found	High	Peak Found		High	High	Peak Found			2.95	26.86	Not Found	High	0.0002928	0.002262
	FALSE	High	[K].ASLENSLEETKGR.[Y]		0.00293663	0.00119384	1	3	12	Q6IFU9	Q6IFU9 [344-356]		1	1433.72	143	56.2	98.8	102	16.5	59.55	26.94	59.48	#DIV/0!	#DIV/0!	#DIV/0!	High	High	High	High		High	High	High			3.83	23.6	High	High	0.0002928	0.0001069
	FALSE	High	[R].GQTGGDVNVEMDAAPGVDLSR.[I]		0.000718658	0.00119384	1	3	9	Q6IFU9	Q6IFU9 [253-273]		0	2087.97	308.8	43.1	48		79.24				#DIV/0!	#DIV/0!	#DIV/0!	Not Found	Not Found	High	High		High	High	Not Found			5.2	36.81	Not Found	High	0.0002928	1.287e-05
	FALSE	High	[R].GQTGGDVNVEMDAAPGVDLSR.[I]	1xOxidation [M11]	0.000413542	0.00119384	1	3	14	Q6IFU9	Q6IFU9 [253-273]		0	2103.96	201.1	73.3	114.2	11.3	58.8	33.81	3.87	22.15	#DIV/0!	#DIV/0!	#DIV/0!	High	High	High	High		High	High	High			3.87	32.39	High	High	0.0002928	5.624e-06
	FALSE	High	[K].KNHEEEMLALR.[G]	1xOxidation [M7]	0.148228	0.0047858	1	1	4	Q6IFU9	Q6IFU9 [242-252]		1	1385.68	204.2	78	110.4	7.4	79.15	18.41	4.19	93.09	#DIV/0!	#DIV/0!	#DIV/0!	Peak Found	Peak Found	Peak Found	Peak Found		High	High	High			2.17	19.44	Peak Found	High	0.001105	0.04106
	FALSE	High	[R].LEQEIATYR.[RS]		0.0355653	0.00119384	5	14	6	Q6IFV4; A0A0G2JXJ9; Q6IFU9; Q6IFU7; A0A0G2K9Q9	Q6IFV4 [390-398]; A0A0G2JXJ9 [415-423]; Q6IFU9 [399-407]; Q6IFU7 [387-395]; A0A0G2K9Q9 [377-385]		0	1122.58	210.8	90	90.7	8.5	29.7	71.37	8.52	13.4	#DIV/0!	#DIV/0!	#DIV/0!	Peak Found	Peak Found	High	High	Shared	High	High	Peak Found			2.43	26	Peak Found	High	0.0002928	0.004566
	FALSE	High	[R].ILNEMRDQYEQMAEK.[N]		0.0556167	0.00119384	1	3	1	Q6IFU9	Q6IFU9 [274-288]		1	1897.88									#DIV/0!	#DIV/0!	#DIV/0!	Not Found	Not Found	Not Found	Not Found	No Quan Values	High	Not Found	Not Found			3.8		Not Found	High	0.0002928	0.009007
	FALSE	High	[R].ILNEMRDQYEQMAEK.[N]	1xOxidation [M12]	0.146083	0.0047858	1	3	1	Q6IFU9	Q6IFU9 [274-288]		1	1913.87									#DIV/0!	#DIV/0!	#DIV/0!	Not Found	Not Found	Not Found	High	No Quan Values	Not Found	Not Found	Not Found			3.16		Not Found	High	0.001105	0.04018
	FALSE	High	[K].NHEEEMLALR.[G]		0.0406663	0.00119384	1	1	2	Q6IFU9	Q6IFU9 [243-252]		0	1241.59	344.6	48.9	6.5		72.46	36.2			#DIV/0!	#DIV/0!	#DIV/0!	Peak Found	Not Found	Peak Found	Not Found		High	High	Peak Found			3.17	27.65	Not Found	High	0.0002928	0.005594
	FALSE	High	[K].NHEEEMLALR.[G]	1xOxidation [M6]	0.0246419	0.00119384	1	1	6	Q6IFU9	Q6IFU9 [243-252]		0	1257.59	209.1	72.5	118.4		69.13	19.84	20.74		#DIV/0!	#DIV/0!	#DIV/0!	High	Not Found	High	High		High	High	High			2.63	22.3	Not Found	High	0.0002928	0.002636
	FALSE	High	[K].TRLEQEIATYR.[RS]		0.00492014	0.00119384	4	11	18	Q6IFV4; Q6IFU9; Q6IFU7; A0A0G2K9Q9	Q6IFV4 [388-398]; Q6IFU9 [397-407]; Q6IFU7 [385-395]; A0A0G2K9Q9 [375-385]		1	1379.73	236.5	81.9	68.3	13.3	49.68	69.21	0.35	28.68	#DIV/0!	#DIV/0!	#DIV/0!	High	High	High	High	Shared	High	High	High			3.66	29.12	High	High	0.0002928	0.0002319
	FALSE	High	[K].TRLEQEIATYRR.[L]		0.00938466	0.00119384	3	10	2	Q6IFU9; Q6IFU7; A0A0G2K9Q9	Q6IFU9 [397-408]; Q6IFU7 [385-396]; A0A0G2K9Q9 [375-386]		2	1535.83	113	57.1	76.4	153.6	22.17	44.2	106.63	2.31	#DIV/0!	#DIV/0!	#DIV/0!	Peak Found	High	Peak Found	Peak Found	Shared	Peak Found	Peak Found	Peak Found			3.74	26.3	High	High	0.0002928	0.0006145
	FALSE	High	[K].VTMQNLNDR.[L]	1xOxidation [M3]	0.058831	0.00119384	4	8	52	A0A0G2JXJ9; Q6IFU9; Q6IFV3; Q6IFW6	A0A0G2JXJ9 [124-132]; Q6IFU9 [108-116]; Q6IFV3 [96-104]; Q6IFW6 [147-155]		0	1106.53	226.3	96.9	63.6	13.1	81.63	71.43	69.7	92.26	#DIV/0!	#DIV/0!	#DIV/0!	High	High	High	High	Shared	High	High	High			2.72	18.41	High	High	0.0002928	0.009843
High	Master Protein	P69897	Tubulin beta-5 chain OS=Rattus norvegicus OX=10116 GN=Tubb5 PE=1 SV=1	0	54.206	33	14	63	4	49.6	205.47	14	cell organization and biogenesis	cytoplasm;cytoskeleton;membrane;nucleus	catalytic activity;nucleotide binding;protein binding;structural molecule activity	Pf00091, Pf03953, Pf10644	29214	ENSRNOG00000061216.1	Tubb5	Regulation of PLK1 Activity at G2/M Transition; AURKA Activation by TPX2; Neutrophil degranulation; Recruitment of mitotic centrosome proteins and complexes; Recruitment of NuMA to mitotic centrosomes; Loss of Nlp from mitotic centrosomes; Anchoring of the basal body to the plasma membrane	Gap junction; Phagosome	0	1.28928	1.08704	0.925712	88.9	71.5	143.3	63.5	124	84.1	116.8	108	High	High	High	High	Peak Found	High	High	Peak Found
	Checked	Confidence	Annotated Sequence	Modifications	Qvality PEP	Qvality q-value	# Protein Groups	# Proteins	# PSMs	Master Protein Accessions	Positions in Master Proteins	Modifications in Master Proteins	# Missed Cleavages	Theo. MH+ [Da]	Abundances (Grouped): NButGT	Abundances (Grouped): remplissage	Abundances (Grouped): LPS	Abundances (Grouped): controle CARD445	Abundances (Grouped) CV [%]: NButGT	Abundances (Grouped) CV [%]: remplissage	Abundances (Grouped) CV [%]: LPS	Abundances (Grouped) CV [%]: controle CARD445	#DIV/0!	#DIV/0!	#DIV/0!	Found in Sample: [S39] F39: Sample, 6, LPS	Found in Sample: [S73] F73: Sample, 1, controle CARD445	Found in Sample: [S37] F37: Sample, 4, remplissage	Found in Sample: [S38] F38: Sample, 5, LPS	Quan Info	Found in Sample: [S34] F34: Sample, 1, NButGT	Found in Sample: [S35] F35: Sample, 2, NButGT	Found in Sample: [S36] F36: Sample, 3, remplissage			XCorr (by Search Engine): Sequest HT	Top Apex RT [min]	Found in Sample: [S83] F83: Sample, 2, controle CARD445	Confidence (by Search Engine): Sequest HT	Percolator q-Value (by Search Engine): Sequest HT	Percolator PEP (by Search Engine): Sequest HT
	FALSE	High	[R].AILVDLEPGTMDSVR.[S]	1xOxidation [M11]	0.143267	0.0047858	1	4	1	P69897	P69897 [63-77]		0	1631.83	114	115.7	99.3	71	25.37	13.79	53.32	4.62	#DIV/0!	#DIV/0!	#DIV/0!	Peak Found	Peak Found	Peak Found	High		Peak Found	Peak Found	Peak Found			2.76	39.46	Peak Found	High	0.001105	0.03897
	FALSE	High	[R].ALTVPELTQQVFDAK.[N]		0.00602879	0.00119384	1	1	2	P69897	P69897 [283-297]		0	1659.9	111.8	108.3	99.5	80.5	37	0.06	55.72	44.71	#DIV/0!	#DIV/0!	#DIV/0!	Peak Found	High	Peak Found	Peak Found		Peak Found	Peak Found	Peak Found			3.37	47.8	High	High	0.0002928	0.0003154
	FALSE	High	[K].EVDEQMLNVQNK.[N]		0.0363069	0.00119384	2	5	2	G3V7C6; P69897	G3V7C6 [428-439]; P69897 [325-336]		0	1446.69	285.5	114.5			14.53				#DIV/0!	#DIV/0!	#DIV/0!	Not Found	Not Found	High	Not Found	Shared	Peak Found	High	Not Found			2.74	28.93	Not Found	High	0.0002928	0.004725
	FALSE	High	[K].EVDEQMLNVQNK.[N]	1xOxidation [M6]	0.00672567	0.00119384	2	5	5	G3V7C6; P69897	G3V7C6 [428-439]; P69897 [325-336]		0	1462.68	97.4	124.8	105.4	72.5	19.67	13.57	82.01	25.66	#DIV/0!	#DIV/0!	#DIV/0!	Peak Found	Peak Found	High	High	Shared	High	High	High			2.97	23.36	Peak Found	High	0.0002928	0.0003713
	FALSE	High	[R].FPGQLNADLR.[K]		0.0750802	0.00119384	2	9	6	G3V7C6; P69897	G3V7C6 [345-354]; P69897 [242-251]		0	1130.6	128.6	134.4	115.1	21.9	4.57	12.27	53.01	25.62	#DIV/0!	#DIV/0!	#DIV/0!	High	Peak Found	High	Peak Found	Shared	High	High	High			2.81	33.33	Peak Found	High	0.0002928	0.01435
	FALSE	High	[K].GHYTEGAELVDSVLDVVR.[K]		0.000577333	0.00119384	2	7	10	G3V7C6; P69897	G3V7C6 [104-121]; P69897 [104-121]		0	1958.98	130	146.4	112	11.6	19.99	22.71	83.95	100.66	#DIV/0!	#DIV/0!	#DIV/0!	High	High	High	High	Shared	High	High	High			4.28	49.01	Peak Found	High	0.0002928	9.29e-06
	FALSE	High	[K].GHYTEGAELVDSVLDVVRK.[E]		0.00015438	0.00119384	2	7	1	G3V7C6; P69897	G3V7C6 [104-122]; P69897 [104-122]		1	2087.08	150.1		101.3	148.6	45.72		16.74	48.66	#DIV/0!	#DIV/0!	#DIV/0!	Peak Found	High	Not Found	Peak Found	Shared	Peak Found	Peak Found	Not Found			5.46	45.17	Peak Found	High	0.0002928	1.276e-06
	FALSE	High	[R].KLAVNMVPFPR.[L]	1xOxidation [M6]	0.238855	0.00897011	2	9	2	G3V7C6; P69897	G3V7C6 [355-365]; P69897 [252-262]		1	1287.72	84.3	112.4	89.6	113.7	23.14	11.53	71.14	6.93	#DIV/0!	#DIV/0!	#DIV/0!	Peak Found	High	Peak Found	Peak Found	Shared	Peak Found	High	Peak Found			2.52	30.65	Peak Found	High	0.001869	0.08773
	FALSE	High	[K].LAVNMVPFPR.[L]		0.0258166	0.00119384	2	9	1	G3V7C6; P69897	G3V7C6 [356-365]; P69897 [253-262]		0	1143.63	335.4	64.6			38.72				#DIV/0!	#DIV/0!	#DIV/0!	Not Found	Not Found	Peak Found	Not Found	Shared	High	Peak Found	Not Found			3.78	41.4	Not Found	High	0.0002928	0.002826
	FALSE	High	[K].LAVNMVPFPR.[L]	1xOxidation [M5]	0.0189211	0.00119384	2	9	6	G3V7C6; P69897	G3V7C6 [356-365]; P69897 [253-262]		0	1159.63	53.3	115.9	138.4	92.3	49.52	33.27	79.8	10.6	#DIV/0!	#DIV/0!	#DIV/0!	Peak Found	High	Peak Found	High	Shared	High	Peak Found	High			3.19	36.1	High	High	0.0002928	0.001757
	FALSE	High	[R].IMNTFSVVPSPK.[V]		0.0932155	0.0032082	2	5	1	G3V7C6; P69897	G3V7C6 [163-174]; [266-277]; P69897 [163-174]		0	1319.7	400				19.14				#DIV/0!	#DIV/0!	#DIV/0!	Not Found	Not Found	Not Found	Not Found	Shared	High	Peak Found	Not Found			2.85	36.76	Not Found	High	0.0007605	0.01995
	FALSE	High	[R].IMNTFSVVPSPK.[V]	1xOxidation [M2]	0.0195189	0.00119384	2	5	4	G3V7C6; P69897	G3V7C6 [163-174]; [266-277]; P69897 [163-174]		0	1335.7	84.2	133.9	135.2	46.7	8.52	26.99	56.38	18.6	#DIV/0!	#DIV/0!	#DIV/0!	High	High	Peak Found	High	Shared	Peak Found	Peak Found	Peak Found			3.17	33.02	High	High	0.0002928	0.001853
	FALSE	High	[R].ISEQFTAMFR.[R]	1xOxidation [M8]	0.0754608	0.00119384	2	7	5	G3V7C6; P69897	G3V7C6 [484-493]; P69897 [381-390]		0	1245.59	99.2	136.1	107.4	57.3	10.49	20.21	38.87	13.63	#DIV/0!	#DIV/0!	#DIV/0!	High	Peak Found	High	Peak Found	Shared	High	High	High			2.99	34.06	Peak Found	High	0.0002928	0.01439
	FALSE	High	[R].ISVYYNEATGGK.[Y]		0.0118589	0.00119384	1	1	6	P69897	P69897 [47-58]		0	1301.64	96	117.8	99.7	86.5	20.67	0.05	53.03	11.37	#DIV/0!	#DIV/0!	#DIV/0!	High	High	Peak Found	High		Peak Found	High	High			3.89	28.03	High	High	0.0002928	0.0008724
	FALSE	High	[K].MAVTFIGNSTAIQELFKR.[I]	1xOxidation [M1]	0.0460095	0.00119384	1	1	1	P69897	P69897 [363-380]		1	2042.07	76.5	92.2	83	148.4		2.71		16.89	#DIV/0!	#DIV/0!	#DIV/0!	Not Found	Peak Found	Peak Found	Peak Found		Peak Found	Not Found	Peak Found			4.25	46.12	High	High	0.0002928	0.006782
	FALSE	High	[R].MSMKEVDEQMLNVQNK.[N]	3xOxidation [M1; M3; M10]	0.00152252	0.00119384	2	5	4	G3V7C6; P69897	G3V7C6 [424-439]; P69897 [321-336]		1	1971.88	47.8	72.9	87.6	191.8	17.15	6.35	22.88	9.74	#DIV/0!	#DIV/0!	#DIV/0!	Peak Found	High	Peak Found	High	Shared	High	Peak Found	Peak Found			3.69	20.97	High	High	0.0002928	3.981e-05
	FALSE	High	[R].YLTVAAVFR.[G]		0.154089	0.0047858	2	4	6	G3V7C6; P69897	G3V7C6 [413-421]; P69897 [310-318]		0	1039.59	122	154.5	123.4		27.95	9.5	35.36		#DIV/0!	#DIV/0!	#DIV/0!	High	Not Found	High	High	Shared	High	High	High			2.37	41.73	Not Found	High	0.001105	0.04366
High	Master Protein	Q6IG05	Keratin, type II cytoskeletal 75 OS=Rattus norvegicus OX=10116 GN=Krt75 PE=3 SV=2	0	54.201	16	12	94	3	59	285.71	12	cell differentiation;metabolic process;transport		catalytic activity;motor activity;structural molecule activity;transporter activity	Pf00012, Pf00038, Pf01496, Pf01576, Pf04111, Pf04156, Pf12128, Pf13166	300247	ENSRNOG00000043203.2	Krt75	Formation of the cornified envelope		4	15.5904	1.25734	3.07068	5.2	3.1	102.3	27.1	113	386.6	14.5	148.2	Peak Found	Peak Found	High	Peak Found	High	High	Peak Found	High
	Checked	Confidence	Annotated Sequence	Modifications	Qvality PEP	Qvality q-value	# Protein Groups	# Proteins	# PSMs	Master Protein Accessions	Positions in Master Proteins	Modifications in Master Proteins	# Missed Cleavages	Theo. MH+ [Da]	Abundances (Grouped): NButGT	Abundances (Grouped): remplissage	Abundances (Grouped): LPS	Abundances (Grouped): controle CARD445	Abundances (Grouped) CV [%]: NButGT	Abundances (Grouped) CV [%]: remplissage	Abundances (Grouped) CV [%]: LPS	Abundances (Grouped) CV [%]: controle CARD445	#DIV/0!	#DIV/0!	#DIV/0!	Found in Sample: [S39] F39: Sample, 6, LPS	Found in Sample: [S73] F73: Sample, 1, controle CARD445	Found in Sample: [S37] F37: Sample, 4, remplissage	Found in Sample: [S38] F38: Sample, 5, LPS	Quan Info	Found in Sample: [S34] F34: Sample, 1, NButGT	Found in Sample: [S35] F35: Sample, 2, NButGT	Found in Sample: [S36] F36: Sample, 3, remplissage			XCorr (by Search Engine): Sequest HT	Top Apex RT [min]	Found in Sample: [S83] F83: Sample, 2, controle CARD445	Confidence (by Search Engine): Sequest HT	Percolator q-Value (by Search Engine): Sequest HT	Percolator PEP (by Search Engine): Sequest HT
	FALSE	High	[R].AEAESWYQTKYEELQVTAGR.[H]		0.00256437	0.00119384	1	2	2	Q6IG05	Q6IG05 [327-346]		1	2359.12	55.1		334.8	10.1					#DIV/0!	#DIV/0!	#DIV/0!	Not Found	Peak Found	Not Found	High		Peak Found	Not Found	Not Found			3.81	38.3	Not Found	High	0.0002928	8.707e-05
	FALSE	High	[R].EYQELMNVK.[L]		0.0576418	0.00119384	2	6	4	Q6IFZ5; Q6IG05	Q6IFZ5 [445-453]; Q6IG05 [424-432]		0	1153.56	304.7	80.4	8.3	6.6	108.2			10.97	#DIV/0!	#DIV/0!	#DIV/0!	Peak Found	Peak Found	High	Not Found	Shared	High	High	Not Found			2.68	29.19	Peak Found	High	0.0002928	0.009527
	FALSE	High	[R].EYQELMNVK.[L]	1xOxidation [M6]	0.188422	0.0047858	2	6	1	Q6IFZ5; Q6IG05	Q6IFZ5 [445-453]; Q6IG05 [424-432]		0	1169.55	206.8	141.7	38.2	13.3			28.23	34.74	#DIV/0!	#DIV/0!	#DIV/0!	Peak Found	Peak Found	Peak Found	Peak Found	Shared	Not Found	High	Not Found			2.32	24.21	Peak Found	High	0.001105	0.0603
	FALSE	High	[K].FASFIDKVR.[F]		0.20033	0.00548192	9	24	6	A0A0G2JXH6; A0A0G2JZQ9; A0A0G2K7N1; Q6IFZ5; Q6IG05; Q6P6Q2; A0A0G2K6P7; Q6IMF3; Q4FZU2	A0A0G2JXH6 [142-150]; A0A0G2JZQ9 [178-186]; A0A0G2K7N1 [145-153]; Q6IFZ5 [170-178]; Q6IG05 [151-159]; Q6P6Q2 [175-183]; A0A0G2K6P7 [157-165]; Q6IMF3 [190-198]; Q4FZU2 [163-171]		1	1082.6	67.4	62.5	148.8	121.3	22.23	120.22	119.77	33.66	#DIV/0!	#DIV/0!	#DIV/0!	High	High	High	High	Shared	High	Peak Found	Peak Found			2.12	30.86	High	High	0.001265	0.06649
	FALSE	High	[R].FLEQQNKVLETK.[W]		0.00486912	0.00119384	4	10	1	A0A0G2JUR6; Q6IFZ5; Q6IG05; A0A0G2K6P7	A0A0G2JUR6 [125-136]; Q6IFZ5 [179-190]; Q6IG05 [160-171]; A0A0G2K6P7 [166-177]		1	1476.81			400						#DIV/0!	#DIV/0!	#DIV/0!	Not Found	Not Found	Not Found	High	Shared	Not Found	Not Found	Not Found			3.69	25.52	Not Found	High	0.0002928	0.0002289
	FALSE	High	[K].LALDVEIATYR.[KT]		0.0127538	0.00119384	6	11	14	Q6IFZ5; Q6IG05; Q6P6Q2; A0A0G2K6P7; A0A0G2JWX4; Q4FZU2	Q6IFZ5 [454-464]; Q6IG05 [433-443]; Q6P6Q2 [457-467]; A0A0G2K6P7 [437-447]; A0A0G2JWX4 [490-500]; Q4FZU2 [445-455]		0	1263.69	182.2	129.8	86.7	1.3	50.06	65.88	30.23		#DIV/0!	#DIV/0!	#DIV/0!	High	Peak Found	High	High	Shared	High	High	High			3.58	42.06	Not Found	High	0.0002928	0.0009703
	FALSE	High	[K].LALDVEIATYRK.[L]		0.0238884	0.00119384	5	10	8	Q6IFZ5; Q6IG05; Q6P6Q2; A0A0G2K6P7; A0A0G2JWX4	Q6IFZ5 [454-465]; Q6IG05 [433-444]; Q6P6Q2 [457-468]; A0A0G2K6P7 [437-448]; A0A0G2JWX4 [490-501]		1	1391.79	204.7	104	80.4	10.8	55.53	75.1	41.83		#DIV/0!	#DIV/0!	#DIV/0!	High	Peak Found	High	High	Shared	High	High	Peak Found			3.35	35.54	Not Found	High	0.0002928	0.0025
	FALSE	High	[R].SLDLDSIIAEVK.[A]		0.00338051	0.00119384	4	9	37	A0A0G2JUG1; Q6IG05; Q6P6Q2; Q4FZU2	A0A0G2JUG1 [315-326]; Q6IG05 [304-315]; Q6P6Q2 [328-339]; Q4FZU2 [316-327]		0	1302.72	226.2	65.8	94.8	13.3	48.1	72.31	48.7	47.83	#DIV/0!	#DIV/0!	#DIV/0!	High	High	High	High	Shared	High	High	High			3.55	49.65	High	High	0.0002928	0.0001323
	FALSE	High	[RK].SRAEAESWYQTK.[SY]		0.0066214	0.00119384	3	6	6	A0A0G2JUG1; Q6IG05; Q4FZU2	A0A0G2JUG1 [336-347]; Q6IG05 [325-336]; Q4FZU2 [337-348]		1	1455.69	192.1	80.3	127.6		2.72				#DIV/0!	#DIV/0!	#DIV/0!	Not Found	Not Found	High	High	Shared	High	High	Not Found			3.58	23.41	Not Found	High	0.0002928	0.0003639
	FALSE	High	[R].SRAEAESWYQTKYEELQVTAGR.[H]		0.000682151	0.00119384	1	2	2	Q6IG05	Q6IG05 [325-346]		2	2602.25	27.5	75.4	297.1			18.85	120.21		#DIV/0!	#DIV/0!	#DIV/0!	Peak Found	Not Found	Peak Found	High		Peak Found	Not Found	Peak Found			5.28	35.75	Not Found	High	0.0002928	1.196e-05
	FALSE	High	[K].TLNNKFASFIDKVR.[F]		0.0472063	0.00119384	5	15	3	A0A0G2JZQ9; Q6IG05; Q6P6Q2; A0A0G2K6P7; Q4FZU2	A0A0G2JZQ9 [173-186]; Q6IG05 [146-159]; Q6P6Q2 [170-183]; A0A0G2K6P7 [152-165]; Q4FZU2 [158-171]		2	1652.91	22.6	175.8	201.6				67.49		#DIV/0!	#DIV/0!	#DIV/0!	High	Not Found	High	High	Shared	Not Found	Peak Found	Not Found			2.3	36.17	Not Found	High	0.0002928	0.007009
	FALSE	High	[KR].YEDEINKR.[TA]		0.216867	0.00548192	5	13	4	A0A0G2JZQ9; Q6IG05; Q6P6Q2; Q6IMF3; A0A0G2JWX4	A0A0G2JZQ9 [257-264]; Q6IG05 [230-237]; Q6P6Q2 [254-261]; Q6IMF3 [269-276]; A0A0G2JWX4 [287-294]		1	1066.52	220.8	96.3	83		72.81	75.17	42.48		#DIV/0!	#DIV/0!	#DIV/0!	Peak Found	Not Found	High	High	Shared	High	High	Peak Found			1.9	18.33	Not Found	High	0.001265	0.0753
	FALSE	High	[K].YEELQVTAGR.[H]		0.022566	0.00119384	1	2	6	Q6IG05	Q6IG05 [337-346]		0	1165.58	271.4	70.2	54.4	4	76.21	114.43	52.66	45.1	#DIV/0!	#DIV/0!	#DIV/0!	Peak Found	Peak Found	High	Peak Found		High	High	Peak Found			3	27.05	Peak Found	High	0.0002928	0.002298
High	Master Protein	G3V7C6	Tubulin beta chain OS=Rattus norvegicus OX=10116 GN=Tubb4b PE=1 SV=2	0	54.014	29	14	72	4	61.1	234.44	14	cell organization and biogenesis	cytoplasm;cytoskeleton;nucleus	catalytic activity;nucleotide binding;RNA binding;structural molecule activity	Pf00091, Pf03953, Pf10644		ENSRNOG00000010170.5		Regulation of PLK1 Activity at G2/M Transition; Hedgehog 'off' state; AURKA Activation by TPX2; Neutrophil degranulation; Recruitment of mitotic centrosome proteins and complexes; Recruitment of NuMA to mitotic centrosomes; Loss of Nlp from mitotic centrosomes; Hedgehog 'on' state; Anchoring of the basal body to the plasma membrane; Intraflagellar transport		13	2.155	1.00206	0.820345	64.4	48.5	173.3	70	103.7	96.3	137.2	106.6	High	High	High	High	High	High	High	High
	Checked	Confidence	Annotated Sequence	Modifications	Qvality PEP	Qvality q-value	# Protein Groups	# Proteins	# PSMs	Master Protein Accessions	Positions in Master Proteins	Modifications in Master Proteins	# Missed Cleavages	Theo. MH+ [Da]	Abundances (Grouped): NButGT	Abundances (Grouped): remplissage	Abundances (Grouped): LPS	Abundances (Grouped): controle CARD445	Abundances (Grouped) CV [%]: NButGT	Abundances (Grouped) CV [%]: remplissage	Abundances (Grouped) CV [%]: LPS	Abundances (Grouped) CV [%]: controle CARD445	#DIV/0!	#DIV/0!	#DIV/0!	Found in Sample: [S39] F39: Sample, 6, LPS	Found in Sample: [S73] F73: Sample, 1, controle CARD445	Found in Sample: [S37] F37: Sample, 4, remplissage	Found in Sample: [S38] F38: Sample, 5, LPS	Quan Info	Found in Sample: [S34] F34: Sample, 1, NButGT	Found in Sample: [S35] F35: Sample, 2, NButGT	Found in Sample: [S36] F36: Sample, 3, remplissage			XCorr (by Search Engine): Sequest HT	Top Apex RT [min]	Found in Sample: [S83] F83: Sample, 2, controle CARD445	Confidence (by Search Engine): Sequest HT	Percolator q-Value (by Search Engine): Sequest HT	Percolator PEP (by Search Engine): Sequest HT
	FALSE	High	[R].ALTVPELTQQMFDAK.[N]	1xOxidation [M11]	0.120692	0.0032082	1	5	1	G3V7C6	G3V7C6 [386-400]		0	1707.86	90.6	120.1	96.8	92.5	30.69	27.34	67.27	25.57	#DIV/0!	#DIV/0!	#DIV/0!	Peak Found	Peak Found	High	Peak Found		Peak Found	Peak Found	Peak Found			2.99	40.42	Peak Found	High	0.0007605	0.02992
	FALSE	High	[R].AVLVDLEPGTMDSVR.[S]	1xOxidation [M11]	0.00469469	0.00119384	1	3	6	G3V7C6	G3V7C6 [63-77]		0	1617.82	101.3	122.1	104.2	72.5	17.12	19.51	44.68	20.73	#DIV/0!	#DIV/0!	#DIV/0!	Peak Found	High	High	High		High	High	Peak Found			3.28	37.17	High	High	0.0002928	0.0002165
	FALSE	High	[K].EVDEQMLNVQNK.[N]		0.0363069	0.00119384	2	5	2	G3V7C6; P69897	G3V7C6 [428-439]; P69897 [325-336]		0	1446.69	285.5	114.5			14.53				#DIV/0!	#DIV/0!	#DIV/0!	Not Found	Not Found	High	Not Found	Shared	Peak Found	High	Not Found			2.74	28.93	Not Found	High	0.0002928	0.004725
	FALSE	High	[K].EVDEQMLNVQNK.[N]	1xOxidation [M6]	0.00672567	0.00119384	2	5	5	G3V7C6; P69897	G3V7C6 [428-439]; P69897 [325-336]		0	1462.68	97.4	124.8	105.4	72.5	19.67	13.57	82.01	25.66	#DIV/0!	#DIV/0!	#DIV/0!	Peak Found	Peak Found	High	High	Shared	High	High	High			2.97	23.36	Peak Found	High	0.0002928	0.0003713
	FALSE	High	[R].FPGQLNADLR.[K]		0.0750802	0.00119384	2	9	6	G3V7C6; P69897	G3V7C6 [345-354]; P69897 [242-251]		0	1130.6	128.6	134.4	115.1	21.9	4.57	12.27	53.01	25.62	#DIV/0!	#DIV/0!	#DIV/0!	High	Peak Found	High	Peak Found	Shared	High	High	High			2.81	33.33	Peak Found	High	0.0002928	0.01435
	FALSE	High	[K].GHYTEGAELVDSVLDVVR.[K]		0.000577333	0.00119384	2	7	10	G3V7C6; P69897	G3V7C6 [104-121]; P69897 [104-121]		0	1958.98	130	146.4	112	11.6	19.99	22.71	83.95	100.66	#DIV/0!	#DIV/0!	#DIV/0!	High	High	High	High	Shared	High	High	High			4.28	49.01	Peak Found	High	0.0002928	9.29e-06
	FALSE	High	[K].GHYTEGAELVDSVLDVVRK.[E]		0.00015438	0.00119384	2	7	1	G3V7C6; P69897	G3V7C6 [104-122]; P69897 [104-122]		1	2087.08	150.1		101.3	148.6	45.72		16.74	48.66	#DIV/0!	#DIV/0!	#DIV/0!	Peak Found	High	Not Found	Peak Found	Shared	Peak Found	Peak Found	Not Found			5.46	45.17	Peak Found	High	0.0002928	1.276e-06
	FALSE	High	[R].KLAVNMVPFPR.[L]	1xOxidation [M6]	0.238855	0.00897011	2	9	2	G3V7C6; P69897	G3V7C6 [355-365]; P69897 [252-262]		1	1287.72	84.3	112.4	89.6	113.7	23.14	11.53	71.14	6.93	#DIV/0!	#DIV/0!	#DIV/0!	Peak Found	High	Peak Found	Peak Found	Shared	Peak Found	High	Peak Found			2.52	30.65	Peak Found	High	0.001869	0.08773
	FALSE	High	[K].LAVNMVPFPR.[L]		0.0258166	0.00119384	2	9	1	G3V7C6; P69897	G3V7C6 [356-365]; P69897 [253-262]		0	1143.63	335.4	64.6			38.72				#DIV/0!	#DIV/0!	#DIV/0!	Not Found	Not Found	Peak Found	Not Found	Shared	High	Peak Found	Not Found			3.78	41.4	Not Found	High	0.0002928	0.002826
	FALSE	High	[K].LAVNMVPFPR.[L]	1xOxidation [M5]	0.0189211	0.00119384	2	9	6	G3V7C6; P69897	G3V7C6 [356-365]; P69897 [253-262]		0	1159.63	53.3	115.9	138.4	92.3	49.52	33.27	79.8	10.6	#DIV/0!	#DIV/0!	#DIV/0!	Peak Found	High	Peak Found	High	Shared	High	Peak Found	High			3.19	36.1	High	High	0.0002928	0.001757
	FALSE	High	[R].IMNTFSVVPSPK.[V]		0.0932155	0.0032082	2	5	1	G3V7C6; P69897	G3V7C6 [163-174]; [266-277]; P69897 [163-174]		0	1319.7	400				19.14				#DIV/0!	#DIV/0!	#DIV/0!	Not Found	Not Found	Not Found	Not Found	Shared	High	Peak Found	Not Found			2.85	36.76	Not Found	High	0.0007605	0.01995
	FALSE	High	[R].IMNTFSVVPSPK.[V]	1xOxidation [M2]	0.0195189	0.00119384	2	5	4	G3V7C6; P69897	G3V7C6 [163-174]; [266-277]; P69897 [163-174]		0	1335.7	84.2	133.9	135.2	46.7	8.52	26.99	56.38	18.6	#DIV/0!	#DIV/0!	#DIV/0!	High	High	Peak Found	High	Shared	Peak Found	Peak Found	Peak Found			3.17	33.02	High	High	0.0002928	0.001853
	FALSE	High	[R].INVYYNEATGGK.[Y]		0.0232781	0.00119384	1	2	8	G3V7C6	G3V7C6 [47-58]		0	1328.65	97.7	111.2	96.4	94.6	18.77	6.96	53.06	20.93	#DIV/0!	#DIV/0!	#DIV/0!	High	High	High	High		High	Peak Found	High			3.52	28.06	High	High	0.0002928	0.002412
	FALSE	High	[R].ISEQFTAMFR.[R]	1xOxidation [M8]	0.0754608	0.00119384	2	7	5	G3V7C6; P69897	G3V7C6 [484-493]; P69897 [381-390]		0	1245.59	99.2	136.1	107.4	57.3	10.49	20.21	38.87	13.63	#DIV/0!	#DIV/0!	#DIV/0!	High	Peak Found	High	Peak Found	Shared	High	High	High			2.99	34.06	Peak Found	High	0.0002928	0.01439
	FALSE	High	[K].MSATFIGNSTAIQELFK.[R]	1xOxidation [M1]	0.00162929	0.00119384	1	4	4	G3V7C6	G3V7C6 [466-482]		0	1873.94	119.6	129.1	123.1	28.3	22.29	2.23	46.85	70.49	#DIV/0!	#DIV/0!	#DIV/0!	Peak Found	High	High	High		Peak Found	Peak Found	Peak Found			3.98	49.13	High	High	0.0002928	4.423e-05
	FALSE	High	[R].MSMKEVDEQMLNVQNK.[N]	3xOxidation [M1; M3; M10]	0.00152252	0.00119384	2	5	4	G3V7C6; P69897	G3V7C6 [424-439]; P69897 [321-336]		1	1971.88	47.8	72.9	87.6	191.8	17.15	6.35	22.88	9.74	#DIV/0!	#DIV/0!	#DIV/0!	Peak Found	High	Peak Found	High	Shared	High	Peak Found	Peak Found			3.69	20.97	High	High	0.0002928	3.981e-05
	FALSE	High	[R].YLTVAAVFR.[G]		0.154089	0.0047858	2	4	6	G3V7C6; P69897	G3V7C6 [413-421]; P69897 [310-318]		0	1039.59	122	154.5	123.4		27.95	9.5	35.36		#DIV/0!	#DIV/0!	#DIV/0!	High	Not Found	High	High	Shared	High	High	High			2.37	41.73	Not Found	High	0.001105	0.04366
High	Master Protein	Q6P6R2	Dihydrolipoyl dehydrogenase, mitochondrial OS=Rattus norvegicus OX=10116 GN=Dld PE=1 SV=1	0	52.567	29	12	70	12	54	257.21	12	cellular homeostasis;metabolic process;regulation of biological process	mitochondrion;organelle lumen	catalytic activity;nucleotide binding	Pf00070, Pf00890, Pf01134, Pf01946, Pf02852, Pf03486, Pf07992, Pf12831, Pf13450	298942	ENSRNOG00000006364.7	Dld	Glycine degradation; Lysine catabolism; Citric acid cycle (TCA cycle); Regulation of pyruvate dehydrogenase (PDH) complex; Branched-chain amino acid catabolism; Signaling by Retinoic Acid	Glycolysis / Gluconeogenesis; Citrate cycle (TCA cycle); Metabolic pathways; Valine, leucine and isoleucine degradation; Glycine, serine and threonine metabolism; Pyruvate metabolism; Glyoxylate and dicarboxylate metabolism; Propanoate metabolism; Carbon metabolism	0	2.38738	0.909313	1.01699	55.4	47.6	167.3	78.6	127.1	100.3	134.4	89.2	High	High	High	High	High	High	High	High
	Checked	Confidence	Annotated Sequence	Modifications	Qvality PEP	Qvality q-value	# Protein Groups	# Proteins	# PSMs	Master Protein Accessions	Positions in Master Proteins	Modifications in Master Proteins	# Missed Cleavages	Theo. MH+ [Da]	Abundances (Grouped): NButGT	Abundances (Grouped): remplissage	Abundances (Grouped): LPS	Abundances (Grouped): controle CARD445	Abundances (Grouped) CV [%]: NButGT	Abundances (Grouped) CV [%]: remplissage	Abundances (Grouped) CV [%]: LPS	Abundances (Grouped) CV [%]: controle CARD445	#DIV/0!	#DIV/0!	#DIV/0!	Found in Sample: [S39] F39: Sample, 6, LPS	Found in Sample: [S73] F73: Sample, 1, controle CARD445	Found in Sample: [S37] F37: Sample, 4, remplissage	Found in Sample: [S38] F38: Sample, 5, LPS	Quan Info	Found in Sample: [S34] F34: Sample, 1, NButGT	Found in Sample: [S35] F35: Sample, 2, NButGT	Found in Sample: [S36] F36: Sample, 3, remplissage			XCorr (by Search Engine): Sequest HT	Top Apex RT [min]	Found in Sample: [S83] F83: Sample, 2, controle CARD445	Confidence (by Search Engine): Sequest HT	Percolator q-Value (by Search Engine): Sequest HT	Percolator PEP (by Search Engine): Sequest HT
	FALSE	High	[K].ALLNNSHYYHLAHGK.[D]		0.00438713	0.00119384	1	1	5	Q6P6R2	Q6P6R2 [90-104]		0	1737.88	155.5	131.7	112.7		30.92	43.45	82.43		#DIV/0!	#DIV/0!	#DIV/0!	Peak Found	High	Peak Found	High		High	Peak Found	High			3.13	25.04	High	High	0.0002928	0.0001946
	FALSE	High	[K].ALTGGIAHLFK.[Q]		0.184008	0.0047858	1	1	2	Q6P6R2	Q6P6R2 [133-143]		0	1127.66	139	111.3	115	34.7	0.01	35.12	52.41	1.6	#DIV/0!	#DIV/0!	#DIV/0!	High	Peak Found	Peak Found	Peak Found		Peak Found	High	Peak Found			2.69	35.25	Peak Found	High	0.001105	0.05787
	FALSE	High	[R].EANLAASFGKPINF.[-]		0.0339511	0.00119384	1	1	8	Q6P6R2	Q6P6R2 [496-509]		0	1478.76	107.7	114.2	106.8	71.2	34.38	22.4	27.5	15.99	#DIV/0!	#DIV/0!	#DIV/0!	High	High	High	High		Peak Found	Peak Found	High			3.16	44.89	High	High	0.0002928	0.004267
	FALSE	High	[K].KSDGKIDVSVEAASGGK.[A]		0.00481863	0.00119384	1	1	1	Q6P6R2	Q6P6R2 [284-300]		2	1647.85	51		65.1	283.9			34.36	51.61	#DIV/0!	#DIV/0!	#DIV/0!	Peak Found	High	Not Found	Peak Found		Not Found	Peak Found	Not Found			4.29	21.1	Peak Found	High	0.0002928	0.0002241
	FALSE	High	[K].IDVSVEAASGGK.[A]		0.0139312	0.00119384	1	1	6	Q6P6R2	Q6P6R2 [289-300]		0	1132.58	123.9	136.2	139.9		30.18	31.62	51.98		#DIV/0!	#DIV/0!	#DIV/0!	High	Not Found	High	High		High	High	High			3.49	25.99	Not Found	High	0.0002928	0.001114
	FALSE	High	[K].IPNIFAIGDVVAGPMLAHK.[A]	1xOxidation [M15]	0.00106252	0.00119384	1	1	7	Q6P6R2	Q6P6R2 [347-365]		0	1979.08	139.7	113.7	122	24.6	14.77	9.98	46.28	59.35	#DIV/0!	#DIV/0!	#DIV/0!	High	High	High	High		Peak Found	High	High			2.72	48.84	High	High	0.0002928	2.32e-05
	FALSE	High	[K].NQVTATTADGSTQVIGTK.[N]		8.79142e-05	0.00119384	1	1	21	Q6P6R2	Q6P6R2 [160-177]		0	1791.91	100.8	109	125.6	64.7	34.64	31.67	56.61	4.23	#DIV/0!	#DIV/0!	#DIV/0!	High	High	High	High		High	High	High			4.79	25.49	High	High	0.0002928	5.517e-07
	FALSE	High	[R].RPFTQNLGLEELGIELDPK.[G]		0.000132718	0.00119384	1	1	7	Q6P6R2	Q6P6R2 [316-334]		0	2169.16	113.3	127.4	136.8	22.4	13.1	21	49.97	44.42	#DIV/0!	#DIV/0!	#DIV/0!	High	High	High	High		High	High	High			5.68	47.62	Peak Found	High	0.0002928	1.021e-06
	FALSE	High	[K].SDGKIDVSVEAASGGK.[A]		0.0145221	0.00119384	1	1	1	Q6P6R2	Q6P6R2 [285-300]		1	1519.76	85.9	98.5	77.9	137.6	55.79	17.16		10.14	#DIV/0!	#DIV/0!	#DIV/0!	Not Found	Peak Found	Peak Found	Peak Found		Peak Found	Peak Found	Peak Found			3.45	23.94	High	High	0.0002928	0.001183
	FALSE	High	[K].SEEQLKEEGVEFK.[V]		0.000276807	0.00119384	1	1	7	Q6P6R2	Q6P6R2 [405-417]		1	1551.75	115	120.8	132.8	31.4	22.37	22.54	48.77		#DIV/0!	#DIV/0!	#DIV/0!	High	High	High	High		High	Peak Found	High			4.53	26.24	High	High	0.0002928	3.073e-06
	FALSE	High	[K].VGKFPFAANSR.[A]		0.0283353	0.00119384	1	1	4	Q6P6R2	Q6P6R2 [418-428]		1	1193.64		42.1	10.8	347.1				5.48	#DIV/0!	#DIV/0!	#DIV/0!	Peak Found	High	Not Found	Not Found		Not Found	Not Found	Peak Found			2.81	26.52	High	High	0.0002928	0.003255
	FALSE	High	[K].VVHVNGFGK.[I]		0.130567	0.00418224	1	1	1	Q6P6R2	Q6P6R2 [147-155]		0	956.531	73	72.7	88	166.3	38.47	36.95	46.47	8	#DIV/0!	#DIV/0!	#DIV/0!	Peak Found	High	Peak Found	Peak Found		Peak Found	Peak Found	Peak Found			1.94	20.92	Peak Found	High	0.0009785	0.03377
High	Master Protein	Q4FZU2	Keratin, type II cytoskeletal 6A OS=Rattus norvegicus OX=10116 GN=Krt6a PE=1 SV=1	0	45.46	19	11	130	4	59.2	382.39	11	metabolic process;response to stimulus		catalytic activity;motor activity;structural molecule activity	Pf00038, Pf01576, Pf04111, Pf04156, Pf05957, Pf12128, Pf13166	683313; 100365213		LOC683313; LOC100365213			2	8.79878	1.19196	2.71744	10.7	5.7	93	51.3	113.3	354.1	40.9	131.1	High	High	High	High	High	High	High	High
	Checked	Confidence	Annotated Sequence	Modifications	Qvality PEP	Qvality q-value	# Protein Groups	# Proteins	# PSMs	Master Protein Accessions	Positions in Master Proteins	Modifications in Master Proteins	# Missed Cleavages	Theo. MH+ [Da]	Abundances (Grouped): NButGT	Abundances (Grouped): remplissage	Abundances (Grouped): LPS	Abundances (Grouped): controle CARD445	Abundances (Grouped) CV [%]: NButGT	Abundances (Grouped) CV [%]: remplissage	Abundances (Grouped) CV [%]: LPS	Abundances (Grouped) CV [%]: controle CARD445	#DIV/0!	#DIV/0!	#DIV/0!	Found in Sample: [S39] F39: Sample, 6, LPS	Found in Sample: [S73] F73: Sample, 1, controle CARD445	Found in Sample: [S37] F37: Sample, 4, remplissage	Found in Sample: [S38] F38: Sample, 5, LPS	Quan Info	Found in Sample: [S34] F34: Sample, 1, NButGT	Found in Sample: [S35] F35: Sample, 2, NButGT	Found in Sample: [S36] F36: Sample, 3, remplissage			XCorr (by Search Engine): Sequest HT	Top Apex RT [min]	Found in Sample: [S83] F83: Sample, 2, controle CARD445	Confidence (by Search Engine): Sequest HT	Percolator q-Value (by Search Engine): Sequest HT	Percolator PEP (by Search Engine): Sequest HT
	FALSE	High	[K].DVDAAYMNKVELQAK.[VA]		0.0274697	0.00119384	2	3	2	A0A0G2K7N1; Q4FZU2	A0A0G2K7N1 [244-258]; Q4FZU2 [262-276]		1	1694.84	352.7	21.9	25.4				109.55		#DIV/0!	#DIV/0!	#DIV/0!	Peak Found	Not Found	Peak Found	Peak Found	Shared	Not Found	High	Not Found			3.92	33.24	Not Found	High	0.0002928	0.003094
	FALSE	High	[K].DVDAAYMNKVELQAK.[VA]	1xOxidation [M7]	0.0622247	0.00119384	2	3	2	A0A0G2K7N1; Q4FZU2	A0A0G2K7N1 [244-258]; Q4FZU2 [262-276]		1	1710.84	149.5	113	137.5				63.61		#DIV/0!	#DIV/0!	#DIV/0!	Peak Found	Not Found	Peak Found	Peak Found	Shared	Not Found	High	Not Found			2.76	27.29	Not Found	High	0.0002928	0.01069
	FALSE	High	[K].FASFIDKVR.[F]		0.20033	0.00548192	9	24	6	A0A0G2JXH6; A0A0G2JZQ9; A0A0G2K7N1; Q6IFZ5; Q6IG05; Q6P6Q2; A0A0G2K6P7; Q6IMF3; Q4FZU2	A0A0G2JXH6 [142-150]; A0A0G2JZQ9 [178-186]; A0A0G2K7N1 [145-153]; Q6IFZ5 [170-178]; Q6IG05 [151-159]; Q6P6Q2 [175-183]; A0A0G2K6P7 [157-165]; Q6IMF3 [190-198]; Q4FZU2 [163-171]		1	1082.6	67.4	62.5	148.8	121.3	22.23	120.22	119.77	33.66	#DIV/0!	#DIV/0!	#DIV/0!	High	High	High	High	Shared	High	Peak Found	Peak Found			2.12	30.86	High	High	0.001265	0.06649
	FALSE	High	[R].GRLDSELR.[N]		0.187532	0.0047858	2	3	6	Q6P6Q2; Q4FZU2	Q6P6Q2 [234-241]; Q4FZU2 [222-229]		1	945.511	203.6	75.7	90.8	29.9	68.98	77.62	49.55	33.3	#DIV/0!	#DIV/0!	#DIV/0!	High	High	Peak Found	Peak Found	Shared	High	Peak Found	High			2.48	20.06	High	High	0.001105	0.0597
	FALSE	High	[K].LALDVEIATYR.[KT]		0.0127538	0.00119384	6	11	14	Q6IFZ5; Q6IG05; Q6P6Q2; A0A0G2K6P7; A0A0G2JWX4; Q4FZU2	Q6IFZ5 [454-464]; Q6IG05 [433-443]; Q6P6Q2 [457-467]; A0A0G2K6P7 [437-447]; A0A0G2JWX4 [490-500]; Q4FZU2 [445-455]		0	1263.69	182.2	129.8	86.7	1.3	50.06	65.88	30.23		#DIV/0!	#DIV/0!	#DIV/0!	High	Peak Found	High	High	Shared	High	High	High			3.58	42.06	Not Found	High	0.0002928	0.0009703
	FALSE	High	[K].LEGLEDALQK.[A]		0.0975048	0.0032082	1	1	1	Q4FZU2	Q4FZU2 [416-425]		0	1115.59	319.5	49.2	31.3		110.36	111.68	12.54		#DIV/0!	#DIV/0!	#DIV/0!	Peak Found	Not Found	Peak Found	Peak Found		Peak Found	High	Peak Found			2.98	33.35	Not Found	High	0.0007605	0.02147
	FALSE	High	[R].SLDLDSIIAEVK.[A]		0.00338051	0.00119384	4	9	37	A0A0G2JUG1; Q6IG05; Q6P6Q2; Q4FZU2	A0A0G2JUG1 [315-326]; Q6IG05 [304-315]; Q6P6Q2 [328-339]; Q4FZU2 [316-327]		0	1302.72	226.2	65.8	94.8	13.3	48.1	72.31	48.7	47.83	#DIV/0!	#DIV/0!	#DIV/0!	High	High	High	High	Shared	High	High	High			3.55	49.65	High	High	0.0002928	0.0001323
	FALSE	High	[RK].SRAEAESWYQTK.[SY]		0.0066214	0.00119384	3	6	6	A0A0G2JUG1; Q6IG05; Q4FZU2	A0A0G2JUG1 [336-347]; Q6IG05 [325-336]; Q4FZU2 [337-348]		1	1455.69	192.1	80.3	127.6		2.72				#DIV/0!	#DIV/0!	#DIV/0!	Not Found	Not Found	High	High	Shared	High	High	Not Found			3.58	23.41	Not Found	High	0.0002928	0.0003639
	FALSE	High	[R].TAAENEFVTLK.[K]		0.0312587	0.00119384	1	1	8	Q4FZU2	Q4FZU2 [250-260]		0	1222.63	295	61.6	41.4	1.9	91.86	108.54	15.76	26.57	#DIV/0!	#DIV/0!	#DIV/0!	High	Peak Found	High	Peak Found		High	High	Peak Found			3.25	31.79	Peak Found	High	0.0002928	0.003753
	FALSE	High	[R].TAAENEFVTLKK.[D]		0.00723432	0.00119384	1	1	10	Q4FZU2	Q4FZU2 [250-261]		1	1350.73	240.9	56.6	97.5	5	65.87	108.66	88.86	8.52	#DIV/0!	#DIV/0!	#DIV/0!	High	High	High	High		High	High	Peak Found			3.61	25.87	Peak Found	High	0.0002928	0.0004135
	FALSE	High	[K].TLNNKFASFIDKVR.[F]		0.0472063	0.00119384	5	15	3	A0A0G2JZQ9; Q6IG05; Q6P6Q2; A0A0G2K6P7; Q4FZU2	A0A0G2JZQ9 [173-186]; Q6IG05 [146-159]; Q6P6Q2 [170-183]; A0A0G2K6P7 [152-165]; Q4FZU2 [158-171]		2	1652.91	22.6	175.8	201.6				67.49		#DIV/0!	#DIV/0!	#DIV/0!	High	Not Found	High	High	Shared	Not Found	Peak Found	Not Found			2.3	36.17	Not Found	High	0.0002928	0.007009
	FALSE	High	[K].YEELQITAGR.[H]		0.00566343	0.00119384	1	1	35	Q4FZU2	Q4FZU2 [349-358]		0	1179.6	224.6	86	79.8	9.6	71	70.79	37.96	43.23	#DIV/0!	#DIV/0!	#DIV/0!	High	High	High	High		High	High	High			3.33	30.27	High	High	0.0002928	0.0002872
High	Master Protein	Q6P9V9	Tubulin alpha-1B chain OS=Rattus norvegicus OX=10116 GN=Tuba1b PE=1 SV=1	0	42.396	30	10	75	4	50.1	231.59	10	cell organization and biogenesis;response to stimulus	cytoplasm;cytoskeleton;membrane	catalytic activity;nucleotide binding;protein binding;RNA binding;structural molecule activity	Pf00091, Pf03953	500929	ENSRNOG00000053468.1	Tuba1b	Hedgehog 'on' state; Hedgehog 'off' state; Intraflagellar transport	Apoptosis; Gap junction; Phagosome	6	1.80723	1.12238	1.01018	66.4	49.8	134.5	75.5	134.7	103.4	130.8	104.9	High	High	High	High	High	High	High	High
	Checked	Confidence	Annotated Sequence	Modifications	Qvality PEP	Qvality q-value	# Protein Groups	# Proteins	# PSMs	Master Protein Accessions	Positions in Master Proteins	Modifications in Master Proteins	# Missed Cleavages	Theo. MH+ [Da]	Abundances (Grouped): NButGT	Abundances (Grouped): remplissage	Abundances (Grouped): LPS	Abundances (Grouped): controle CARD445	Abundances (Grouped) CV [%]: NButGT	Abundances (Grouped) CV [%]: remplissage	Abundances (Grouped) CV [%]: LPS	Abundances (Grouped) CV [%]: controle CARD445	#DIV/0!	#DIV/0!	#DIV/0!	Found in Sample: [S39] F39: Sample, 6, LPS	Found in Sample: [S73] F73: Sample, 1, controle CARD445	Found in Sample: [S37] F37: Sample, 4, remplissage	Found in Sample: [S38] F38: Sample, 5, LPS	Quan Info	Found in Sample: [S34] F34: Sample, 1, NButGT	Found in Sample: [S35] F35: Sample, 2, NButGT	Found in Sample: [S36] F36: Sample, 3, remplissage			XCorr (by Search Engine): Sequest HT	Top Apex RT [min]	Found in Sample: [S83] F83: Sample, 2, controle CARD445	Confidence (by Search Engine): Sequest HT	Percolator q-Value (by Search Engine): Sequest HT	Percolator PEP (by Search Engine): Sequest HT
	FALSE	High	[R].AVFVDLEPTVIDEVR.[T]		0.00137894	0.00119384	1	4	9	Q6P9V9	Q6P9V9 [65-79]		0	1701.91	119.2	144.8	103.2	32.8	28.03	13.4	35.59	20.18	#DIV/0!	#DIV/0!	#DIV/0!	Peak Found	High	High	High		High	Peak Found	High			4.02	48.5	High	High	0.0002928	3.447e-05
	FALSE	High	[K].DVNAAIATIK.[T]		0.039837	0.00119384	1	5	9	Q6P9V9	Q6P9V9 [327-336]		0	1015.58	112.5	108.9	108.3	70.3	4.16	5.23	34.74	9.14	#DIV/0!	#DIV/0!	#DIV/0!	High	High	High	High		High	High	High			2.94	31.68	High	High	0.0002928	0.005445
	FALSE	High	[K].EIIDLVLDR.[I]		0.0918258	0.0032082	1	4	8	Q6P9V9	Q6P9V9 [113-121]		0	1085.62	116.4	142.1	119.6	21.9	2.13	6.64	41.01	3.64	#DIV/0!	#DIV/0!	#DIV/0!	High	High	High	High		High	High	High			2.48	46.07	High	High	0.0007605	0.01947
	FALSE	High	[R].IHFPLATYAPVISAEK.[A]		0.00693914	0.00119384	2	6	10	Q6P9V9; Q5XIF6	Q6P9V9 [265-280]; Q5XIF6 [265-280]		0	1756.96	144.7	103.6	86	65.6	53.19	17.81	39.48	39.39	#DIV/0!	#DIV/0!	#DIV/0!	High	High	High	High	Shared	High	High	High			3.46	43.07	High	High	0.0002928	0.0003883
	FALSE	High	[R].LISQIVSSITASLR.[F]		0.0096822	0.00119384	3	5	6	Q6AY56; Q6P9V9; Q5XIF6	Q6AY56 [230-243]; Q6P9V9 [230-243]; Q5XIF6 [230-243]		0	1487.88	163.1	159.2	77.7		3.67	50.88	109.97		#DIV/0!	#DIV/0!	#DIV/0!	High	Not Found	Peak Found	High	Shared	High	High	High			3.22	50.7	Not Found	High	0.0002928	0.0006422
	FALSE	High	[R].NLDIERPTYTNLNR.[L]		0.00467028	0.00119384	3	7	10	Q6AY56; Q6P9V9; Q5XIF6	Q6AY56 [216-229]; Q6P9V9 [216-229]; Q5XIF6 [216-229]		0	1718.88	116.7	109.5	103.7	70.1	10.36	18.91	31.93	20.51	#DIV/0!	#DIV/0!	#DIV/0!	Peak Found	High	High	High	Shared	High	High	High			3.36	31.11	High	High	0.0002928	0.0002138
	FALSE	High	[R].QLFHPEQLITGK.[E]		0.0412993	0.00119384	3	7	8	Q6AY56; Q6P9V9; Q5XIF6	Q6AY56 [85-96]; Q6P9V9 [85-96]; Q5XIF6 [85-96]		0	1410.77	124.5	130.2	106.6	38.7	30.02	35.23	62.1	64.21	#DIV/0!	#DIV/0!	#DIV/0!	High	High	High	Peak Found	Shared	High	Peak Found	High			2.95	35.93	Peak Found	High	0.0002928	0.005746
	FALSE	High	[R].QLFHPEQLITGKEDAANNYAR.[G]		0.00209256	0.00119384	3	7	2	Q6AY56; Q6P9V9; Q5XIF6	Q6AY56 [85-105]; Q6P9V9 [85-105]; Q5XIF6 [85-105]		1	2415.21	95.9	44.8	54.2	205.1				22.75	#DIV/0!	#DIV/0!	#DIV/0!	Peak Found	High	Peak Found	Not Found	Shared	Peak Found	Not Found	Not Found			3.88	35.03	High	High	0.0002928	6.427e-05
	FALSE	High	[K].TIGGGDDSFNTFFSETGAGK.[H]		0.0026321	0.00119384	1	5	8	Q6P9V9	Q6P9V9 [41-60]		0	2007.89	108.6	110.6	96.1	84.7	27.49	10.07	37.1	7.82	#DIV/0!	#DIV/0!	#DIV/0!	High	High	High	High		High	Peak Found	High			4.2	45.83	High	High	0.0002928	9.057e-05
	FALSE	High	[K].VGINYQPPTVVPGGDLAK.[V]		0.0259505	0.00119384	3	5	5	Q6AY56; Q6P9V9; Q5XIF6	Q6AY56 [353-370]; Q6P9V9 [353-370]; Q5XIF6 [353-370]		0	1824.99	123.1	113.7	98.6	64.6	19.78	10.93	29.03	13.82	#DIV/0!	#DIV/0!	#DIV/0!	Peak Found	Peak Found	High	High	Shared	High	High	High			3.05	39.75	Peak Found	High	0.0002928	0.002836
High	Master Protein	B2GV06	Succinyl-CoA:3-ketoacid coenzyme A transferase 1, mitochondrial OS=Rattus norvegicus OX=10116 GN=Oxct1 PE=1 SV=1	0	41.63	25	8	52	8	56.2	219.95	8	metabolic process;regulation of biological process;response to stimulus	mitochondrion;organelle lumen	catalytic activity;protein binding	Pf01144	690163	ENSRNOG00000043094.3	Oxct1	Utilization of Ketone Bodies	Synthesis and degradation of ketone bodies; Butanoate metabolism; Valine, leucine and isoleucine degradation	0	2.66081	0.980611	0.962137	47.3	43.8	160.3	82.1	109.3	119.4	149.6	88.1	High	High	High	High	High	High	High	High
	Checked	Confidence	Annotated Sequence	Modifications	Qvality PEP	Qvality q-value	# Protein Groups	# Proteins	# PSMs	Master Protein Accessions	Positions in Master Proteins	Modifications in Master Proteins	# Missed Cleavages	Theo. MH+ [Da]	Abundances (Grouped): NButGT	Abundances (Grouped): remplissage	Abundances (Grouped): LPS	Abundances (Grouped): controle CARD445	Abundances (Grouped) CV [%]: NButGT	Abundances (Grouped) CV [%]: remplissage	Abundances (Grouped) CV [%]: LPS	Abundances (Grouped) CV [%]: controle CARD445	#DIV/0!	#DIV/0!	#DIV/0!	Found in Sample: [S39] F39: Sample, 6, LPS	Found in Sample: [S73] F73: Sample, 1, controle CARD445	Found in Sample: [S37] F37: Sample, 4, remplissage	Found in Sample: [S38] F38: Sample, 5, LPS	Quan Info	Found in Sample: [S34] F34: Sample, 1, NButGT	Found in Sample: [S35] F35: Sample, 2, NButGT	Found in Sample: [S36] F36: Sample, 3, remplissage			XCorr (by Search Engine): Sequest HT	Top Apex RT [min]	Found in Sample: [S83] F83: Sample, 2, controle CARD445	Confidence (by Search Engine): Sequest HT	Percolator q-Value (by Search Engine): Sequest HT	Percolator PEP (by Search Engine): Sequest HT
	FALSE	High	[R].AGGAGVPAFYTSTGYGTLVQEGGSPIK.[Y]		0.000413542	0.00119384	1	1	15	B2GV06	B2GV06 [147-173]		0	2585.29	143.9	107.4	119.1	29.6	31.78	41.87	60.71	48.42	#DIV/0!	#DIV/0!	#DIV/0!	High	High	High	High		High	High	High			5.12	45.65	High	High	0.0002928	5.622e-06
	FALSE	High	[R].AGGAGVPAFYTSTGYGTLVQEGGSPIKYNK.[D]		0.00153848	0.00119384	1	1	2	B2GV06	B2GV06 [147-176]		1	2990.49				400				36.29	#DIV/0!	#DIV/0!	#DIV/0!	Not Found	High	Not Found	Not Found		Not Found	Not Found	Not Found			5.86	41.97	High	High	0.0002928	4.056e-05
	FALSE	High	[K].DLTAVSNNAGVDNFGLGLLLR.[S]		6.46357e-05	0.00119384	1	1	15	B2GV06	B2GV06 [84-104]		0	2159.15	137.3	123.2	133	6.5	4.46	33.38	38.46	35.7	#DIV/0!	#DIV/0!	#DIV/0!	High	High	High	High		High	High	High			5.12	51.81	High	High	0.0002928	3.469e-07
	FALSE	High	[K].ETVTVLPGASFFSSDESFAMIR.[G]	1xOxidation [M20]	0.0310976	0.00119384	1	1	2	B2GV06	B2GV06 [369-390]		0	2407.15	109.8	139	139.1	12.2	9.45	49.75	37.69	124.13	#DIV/0!	#DIV/0!	#DIV/0!	Peak Found	Peak Found	Peak Found	Peak Found		High	Peak Found	Peak Found			2.71	50.35	High	High	0.0002928	0.003738
	FALSE	High	[R].GGHVNLTMLGAMQVSK.[Y]	2xOxidation [M8; M12]	0.00476867	0.00119384	1	1	7	B2GV06	B2GV06 [391-406]		0	1674.83	89.6	88.5	124	97.9	52.86	44.53	50.48	12.73	#DIV/0!	#DIV/0!	#DIV/0!	High	High	High	High		High	Peak Found	High			3.46	26.66	High	High	0.0002928	0.000221
	FALSE	High	[K].GMGGAMDLVSSSK.[T]	2xOxidation [M2; M6]	0.0173245	0.00119384	1	1	1	B2GV06	B2GV06 [422-434]		0	1271.56	20.4			379.6	27.62				#DIV/0!	#DIV/0!	#DIV/0!	Not Found	High	Not Found	Not Found		Peak Found	Peak Found	Not Found			3.07	21.28	Not Found	High	0.0002928	0.001544
	FALSE	High	[R].MISSYVGENAEFER.[Q]	1xOxidation [M1]	0.00546059	0.00119384	1	1	8	B2GV06	B2GV06 [111-124]		0	1647.73	83.6	102.8	118.7	94.9	5.3	36.95	46.24	48.12	#DIV/0!	#DIV/0!	#DIV/0!	High	High	High	High		High	High	High			3.86	32.61	High	High	0.0002928	0.0002717
	FALSE	High	[K].YGDLANWMIPGK.[M]	1xOxidation [M8]	0.0855967	0.00233393	1	1	2	B2GV06	B2GV06 [407-418]		0	1380.66	118.8	138.3	118.5	24.4	40.71	33.15	40.74	59.23	#DIV/0!	#DIV/0!	#DIV/0!	Peak Found	High	Peak Found	Peak Found		Peak Found	Peak Found	Peak Found			2.67	39.89	High	High	0.0005675	0.01755
High	Master Protein	F1M944	Calsequestrin OS=Rattus norvegicus OX=10116 GN=Casq2 PE=1 SV=2	0	40.787	23	9	67	9	49.4	223.22	9	cell organization and biogenesis;regulation of biological process;response to stimulus	cytoplasm;endoplasmic reticulum;organelle lumen	metal ion binding;protein binding	Pf01216, Pf13848	29209	ENSRNOG00000016243.6	Casq2	Ion homeostasis; Stimuli-sensing channels		0	1.74088	1.1913	1.19842	67.6	42	136.2	54.6	110.1	162.3	115.1	112.2	High	High	High	High	High	High	High	High
	Checked	Confidence	Annotated Sequence	Modifications	Qvality PEP	Qvality q-value	# Protein Groups	# Proteins	# PSMs	Master Protein Accessions	Positions in Master Proteins	Modifications in Master Proteins	# Missed Cleavages	Theo. MH+ [Da]	Abundances (Grouped): NButGT	Abundances (Grouped): remplissage	Abundances (Grouped): LPS	Abundances (Grouped): controle CARD445	Abundances (Grouped) CV [%]: NButGT	Abundances (Grouped) CV [%]: remplissage	Abundances (Grouped) CV [%]: LPS	Abundances (Grouped) CV [%]: controle CARD445	#DIV/0!	#DIV/0!	#DIV/0!	Found in Sample: [S39] F39: Sample, 6, LPS	Found in Sample: [S73] F73: Sample, 1, controle CARD445	Found in Sample: [S37] F37: Sample, 4, remplissage	Found in Sample: [S38] F38: Sample, 5, LPS	Quan Info	Found in Sample: [S34] F34: Sample, 1, NButGT	Found in Sample: [S35] F35: Sample, 2, NButGT	Found in Sample: [S36] F36: Sample, 3, remplissage			XCorr (by Search Engine): Sequest HT	Top Apex RT [min]	Found in Sample: [S83] F83: Sample, 2, controle CARD445	Confidence (by Search Engine): Sequest HT	Percolator q-Value (by Search Engine): Sequest HT	Percolator PEP (by Search Engine): Sequest HT
	FALSE	High	[K].AFQEAAEHFQPYIK.[F]		0.000363007	0.00119384	1	2	15	F1M944	F1M944 [195-208]		0	1678.82	141.9	105.8	84.3	68	20.22	0.04	60.45	25.93	#DIV/0!	#DIV/0!	#DIV/0!	High	High	High	High		High	High	High			5.24	34.37	High	High	0.0002928	4.622e-06
	FALSE	High	[K].EIVLELVAQVLEHK.[N]		0.00195544	0.00119384	1	2	8	F1M944	F1M944 [88-101]		0	1619.94	85.4	209.7	105		79.42	7.75	81.51		#DIV/0!	#DIV/0!	#DIV/0!	High	Not Found	High	High		High	Peak Found	High			3.93	51.59	Not Found	High	0.0002928	5.789e-05
	FALSE	High	[K].FFATFDKGVAK.[K]		0.0766136	0.00119384	1	2	2	F1M944	F1M944 [209-219]		1	1230.65				400				10.22	#DIV/0!	#DIV/0!	#DIV/0!	Not Found	High	Not Found	Not Found		Not Found	Not Found	Not Found			2.48	30.57	High	High	0.0002928	0.01469
	FALSE	High	[K].LEVQAFER.[I]		0.0699413	0.00119384	1	2	11	F1M944	F1M944 [167-174]		0	991.521	168.5	129	89.9	12.7	39.33	5.06	64.24	56.54	#DIV/0!	#DIV/0!	#DIV/0!	Peak Found	High	High	High		High	High	High			2.83	30.71	Peak Found	High	0.0002928	0.01285
	FALSE	High	[R].LGFSEEGSLYVLK.[G]		0.00399422	0.00119384	1	2	12	F1M944	F1M944 [120-132]		0	1441.76	114.4	133.9	87.1	64.5	37.41	5.79	51.66		#DIV/0!	#DIV/0!	#DIV/0!	High	High	High	High		High	High	High			3.17	44.07	High	High	0.0002928	0.00017
	FALSE	High	[K].LLGFFKNEDSEYYK.[A]		0.00900206	0.00119384	1	2	3	F1M944	F1M944 [181-194]		1	1752.85			18.3	381.7				27.6	#DIV/0!	#DIV/0!	#DIV/0!	Not Found	High	Not Found	Peak Found		Not Found	Not Found	Not Found			3.84	38.48	High	High	0.0002928	0.0005751
	FALSE	High	[K].NIGFVMVDSR.[K]	1xOxidation [M6]	0.0855967	0.00233393	1	2	5	F1M944	F1M944 [102-111]		0	1153.57	138.1	106.6	86.5	68.8	21.92	12.75	60.76	14.18	#DIV/0!	#DIV/0!	#DIV/0!	Peak Found	Peak Found	High	High		High	Peak Found	High			2.32	32.92	High	High	0.0005675	0.01744
	FALSE	High	[K].RLGFSEEGSLYVLK.[G]		0.0124267	0.00119384	1	2	3	F1M944	F1M944 [119-132]		1	1597.86	88.3	128.8	144	38.9	23.95	29.32	77.99	28.69	#DIV/0!	#DIV/0!	#DIV/0!	Peak Found	Peak Found	High	Peak Found		High	Peak Found	Peak Found			3.3	38.4	High	High	0.0002928	0.0009336
	FALSE	High	[K].SDPDGYEFLEILK.[Q]		0.00359875	0.00119384	1	2	8	F1M944	F1M944 [291-303]		0	1525.74	128.6	97.4	90.9	83.1	0.36	12.2	42.65	36.47	#DIV/0!	#DIV/0!	#DIV/0!	High	High	High	High		Peak Found	High	High			3.4	49.9	High	High	0.0002928	0.0001449
High	Master Protein	Q68FY0	Cytochrome b-c1 complex subunit 1, mitochondrial OS=Rattus norvegicus OX=10116 GN=Uqcrc1 PE=1 SV=1	0	40.091	27	9	61	9	52.8	199.3	9	metabolic process;response to stimulus;transport	cytosol;membrane;mitochondrion	catalytic activity;metal ion binding;protein binding	Pf00675, Pf05193, Pf08367	301011	ENSRNOG00000032134.4	Uqcrc1	Respiratory electron transport	Alzheimer's disease; Oxidative phosphorylation; Metabolic pathways; Parkinson's disease; Non-alcoholic fatty liver disease (NAFLD); Cardiac muscle contraction; Huntington's disease	0	1.82406	0.986541	1.06912	59.7	62.5	149.6	73.3	130.1	105	138.6	81.3	High	High	High	High	High	High	High	High
	Checked	Confidence	Annotated Sequence	Modifications	Qvality PEP	Qvality q-value	# Protein Groups	# Proteins	# PSMs	Master Protein Accessions	Positions in Master Proteins	Modifications in Master Proteins	# Missed Cleavages	Theo. MH+ [Da]	Abundances (Grouped): NButGT	Abundances (Grouped): remplissage	Abundances (Grouped): LPS	Abundances (Grouped): controle CARD445	Abundances (Grouped) CV [%]: NButGT	Abundances (Grouped) CV [%]: remplissage	Abundances (Grouped) CV [%]: LPS	Abundances (Grouped) CV [%]: controle CARD445	#DIV/0!	#DIV/0!	#DIV/0!	Found in Sample: [S39] F39: Sample, 6, LPS	Found in Sample: [S73] F73: Sample, 1, controle CARD445	Found in Sample: [S37] F37: Sample, 4, remplissage	Found in Sample: [S38] F38: Sample, 5, LPS	Quan Info	Found in Sample: [S34] F34: Sample, 1, NButGT	Found in Sample: [S35] F35: Sample, 2, NButGT	Found in Sample: [S36] F36: Sample, 3, remplissage			XCorr (by Search Engine): Sequest HT	Top Apex RT [min]	Found in Sample: [S83] F83: Sample, 2, controle CARD445	Confidence (by Search Engine): Sequest HT	Percolator q-Value (by Search Engine): Sequest HT	Percolator PEP (by Search Engine): Sequest HT
	FALSE	High	[R].EHTAYLIK.[A]		0.0290772	0.00119384	1	1	6	Q68FY0	Q68FY0 [127-134]		0	974.531	98	95.3	107.6	99.1	13	31.7	48.43	30.42	#DIV/0!	#DIV/0!	#DIV/0!	High	High	Peak Found	Peak Found		Peak Found	High	High			2.93	21.53	High	High	0.0002928	0.003376
	FALSE	High	[R].EMQENDASMQNVVFDYLHATAFQGTPLAQAVEGPSENVR.[R]	2xOxidation [M2; M9]	0.0140767	0.00119384	1	1	1	Q68FY0	Q68FY0 [171-209]		0	4325.97									#DIV/0!	#DIV/0!	#DIV/0!	Not Found	Not Found	Not Found	Not Found	No Quan Values	Not Found	Not Found	High			4.31		Not Found	High	0.0002928	0.001124
	FALSE	High	[K].EVESIGAHLNAYSTR.[E]		0.000889925	0.00119384	1	1	14	Q68FY0	Q68FY0 [112-126]		0	1646.81	128.4	119.4	115.8	36.4	12.89	40.43	38.21	32.1	#DIV/0!	#DIV/0!	#DIV/0!	High	High	High	High		High	High	High			4.37	29.21	High	High	0.0002928	1.777e-05
	FALSE	High	[R].IEEVDAQMVR.[E]		0.0877738	0.00233393	1	1	1	Q68FY0	Q68FY0 [433-442]		0	1189.59	318.4	57.8	23.8		36.72		32.24		#DIV/0!	#DIV/0!	#DIV/0!	Peak Found	Not Found	Not Found	Peak Found		Peak Found	High	Peak Found			2.98	27.95	Not Found	High	0.0005675	0.01826
	FALSE	High	[R].IEEVDAQMVR.[E]	1xOxidation [M8]	0.0425946	0.00119384	1	1	8	Q68FY0	Q68FY0 [433-442]		0	1205.58	93.2	125.1	127.6	54.1	39.51	23.77	50.48	5.27	#DIV/0!	#DIV/0!	#DIV/0!	High	High	High	High		High	High	High			2.42	22.95	High	High	0.0002928	0.006017
	FALSE	High	[R].MVLAAAGGVK.[H]	1xOxidation [M1]	0.022566	0.00119384	1	1	6	Q68FY0	Q68FY0 [229-238]		0	932.523	73.9	115.1	119.7	91.3	39.55	32.82	64.67	21.59	#DIV/0!	#DIV/0!	#DIV/0!	High	High	High	High		Peak Found	Peak Found	High			2.2	21.7	High	High	0.0002928	0.002302
	FALSE	High	[K].NNGAGYFLEHLAFK.[G]		0.0325773	0.00119384	1	1	5	Q68FY0	Q68FY0 [86-99]		0	1580.79	120.4	123.3	104.9	51.4	40.07	2.78	0.75	2.13	#DIV/0!	#DIV/0!	#DIV/0!	Peak Found	High	High	High		Peak Found	High	High			3.05	44.68	Peak Found	High	0.0002928	0.004007
	FALSE	High	[R].TDLTDYLSR.[H]		0.086028	0.00233393	1	1	10	Q68FY0	Q68FY0 [214-222]		0	1083.53	124.6	97.5	94	83.9	14.21	37.67	45.09	13.49	#DIV/0!	#DIV/0!	#DIV/0!	High	High	High	High		High	High	High			3.05	37.76	High	High	0.0005675	0.01769
	FALSE	High	[K].VVELLADIVQNISLEDSQIEK.[E]		0.000123376	0.00119384	1	1	9	Q68FY0	Q68FY0 [143-163]		0	2355.27	154.7	131.2	114.1		28.12	58.14	77.34		#DIV/0!	#DIV/0!	#DIV/0!	Peak Found	Not Found	High	High		High	High	High			5.89	52.45	Not Found	High	0.0002928	9.112e-07
	FALSE	High	[R].YETEKNNGAGYFLEHLAFK.[G]		0.0494376	0.00119384	1	1	1	Q68FY0	Q68FY0 [81-99]		1	2231.08				400				19.55	#DIV/0!	#DIV/0!	#DIV/0!	Not Found	High	Not Found	Not Found		Not Found	Not Found	Not Found			2.45	40.57	Peak Found	High	0.0002928	0.007541
High	Master Protein	P01946	Hemoglobin subunit alpha-1/2 OS=Rattus norvegicus OX=10116 GN=Hba1 PE=1 SV=3	0	39.019	58	6	46	6	15.3	155.39	6	cell organization and biogenesis;metabolic process;regulation of biological process;response to stimulus;transport	membrane	antioxidant activity;catalytic activity;metal ion binding;protein binding;transporter activity	Pf00042	25632; 360504	ENSRNOG00000029886.3	Hba-a2; Hba1; Hba2	Erythrocytes take up oxygen and release carbon dioxide; Erythrocytes take up carbon dioxide and release oxygen; Scavenging of heme from plasma	Malaria; African trypanosomiasis	0	1.6044	1.63756	0.797142	57.5	51.7	113.6	61.6	120.5	108.2	102.5	184.4	High	High	High	High	High	High	High	High
	Checked	Confidence	Annotated Sequence	Modifications	Qvality PEP	Qvality q-value	# Protein Groups	# Proteins	# PSMs	Master Protein Accessions	Positions in Master Proteins	Modifications in Master Proteins	# Missed Cleavages	Theo. MH+ [Da]	Abundances (Grouped): NButGT	Abundances (Grouped): remplissage	Abundances (Grouped): LPS	Abundances (Grouped): controle CARD445	Abundances (Grouped) CV [%]: NButGT	Abundances (Grouped) CV [%]: remplissage	Abundances (Grouped) CV [%]: LPS	Abundances (Grouped) CV [%]: controle CARD445	#DIV/0!	#DIV/0!	#DIV/0!	Found in Sample: [S39] F39: Sample, 6, LPS	Found in Sample: [S73] F73: Sample, 1, controle CARD445	Found in Sample: [S37] F37: Sample, 4, remplissage	Found in Sample: [S38] F38: Sample, 5, LPS	Quan Info	Found in Sample: [S34] F34: Sample, 1, NButGT	Found in Sample: [S35] F35: Sample, 2, NButGT	Found in Sample: [S36] F36: Sample, 3, remplissage			XCorr (by Search Engine): Sequest HT	Top Apex RT [min]	Found in Sample: [S83] F83: Sample, 2, controle CARD445	Confidence (by Search Engine): Sequest HT	Percolator q-Value (by Search Engine): Sequest HT	Percolator PEP (by Search Engine): Sequest HT
	FALSE	High	[K].AADHVEDLPGALSTLSDLHAHK.[L]		0.000382434	0.00119384	1	2	16	P01946	P01946 [70-91]		0	2297.15	140	125.2	70.4	64.3	5.83	9.87	77.13	20.53	#DIV/0!	#DIV/0!	#DIV/0!	Peak Found	High	High	High		High	High	High			3.87	37.25	High	High	0.0002928	5.001e-06
	FALSE	High	[K].FLASVSTVLTSK.[Y]		0.0361201	0.00119384	1	2	7	P01946	P01946 [129-140]		0	1252.71	128	138.5	119.2	14.3	17.65	35.6	27.13	34.36	#DIV/0!	#DIV/0!	#DIV/0!	High	High	High	High		High	High	High			3.06	39.05	Peak Found	High	0.0002928	0.00467
	FALSE	High	[K].IGGHGGEYGEEALQR.[M]		7.0995e-05	0.00119384	1	2	10	P01946	P01946 [18-32]		0	1572.74	123.8	160.6	70.6	44.9	4.68	60.53	76.7	49.97	#DIV/0!	#DIV/0!	#DIV/0!	High	High	High	High		High	High	High			3.86	23.34	High	High	0.0002928	3.985e-07
	FALSE	High	[K].LRVDPVNFK.[F]		0.125539	0.00418224	1	3	2	P01946	P01946 [92-100]		1	1087.63	157.6	81.1	98.2	63.1		35.62	52.54	21.36	#DIV/0!	#DIV/0!	#DIV/0!	High	High	Peak Found	Peak Found		Peak Found	Not Found	Peak Found			2.6	28.5	Peak Found	High	0.0009785	0.03166
	FALSE	High	[R].MFAAFPTTK.[T]	1xOxidation [M1]	0.100467	0.0032082	1	2	6	P01946	P01946 [33-41]		0	1029.51	87.8	154.5	72.6	85.1	9.62	61.85	55.03	11.11	#DIV/0!	#DIV/0!	#DIV/0!	Peak Found	High	High	High		Peak Found	Peak Found	High			2.7	30.67	High	High	0.0007605	0.02238
	FALSE	High	[K].TYFSHIDVSPGSAQVK.[A]		0.00026138	0.00119384	1	2	5	P01946	P01946 [42-57]		0	1735.86	124.7	158.8	66.7	49.8	1.61	30.54	90.15	14.98	#DIV/0!	#DIV/0!	#DIV/0!	Peak Found	Peak Found	High	High		High	Peak Found	High			4.83	31.76	Peak Found	High	0.0002928	2.835e-06
High	Master Protein	P62632	Elongation factor 1-alpha 2 OS=Rattus norvegicus OX=10116 GN=Eef1a2 PE=1 SV=1	0	38.458	32	10	82	4	50.4	246.92	10	metabolic process;regulation of biological process;response to stimulus	cytoplasm;nucleus	catalytic activity;nucleotide binding;protein binding;RNA binding	Pf00009, Pf03143, Pf03144	24799	ENSRNOG00000012477.4	Eef1a2		Legionellosis; RNA transport	6	5.37288	0.744479	0.797034	33.9	25.1	263.6	53.4	72	116.1	144.1	91.9	High	High	High	High	High	High	High	High
	Checked	Confidence	Annotated Sequence	Modifications	Qvality PEP	Qvality q-value	# Protein Groups	# Proteins	# PSMs	Master Protein Accessions	Positions in Master Proteins	Modifications in Master Proteins	# Missed Cleavages	Theo. MH+ [Da]	Abundances (Grouped): NButGT	Abundances (Grouped): remplissage	Abundances (Grouped): LPS	Abundances (Grouped): controle CARD445	Abundances (Grouped) CV [%]: NButGT	Abundances (Grouped) CV [%]: remplissage	Abundances (Grouped) CV [%]: LPS	Abundances (Grouped) CV [%]: controle CARD445	#DIV/0!	#DIV/0!	#DIV/0!	Found in Sample: [S39] F39: Sample, 6, LPS	Found in Sample: [S73] F73: Sample, 1, controle CARD445	Found in Sample: [S37] F37: Sample, 4, remplissage	Found in Sample: [S38] F38: Sample, 5, LPS	Quan Info	Found in Sample: [S34] F34: Sample, 1, NButGT	Found in Sample: [S35] F35: Sample, 2, NButGT	Found in Sample: [S36] F36: Sample, 3, remplissage			XCorr (by Search Engine): Sequest HT	Top Apex RT [min]	Found in Sample: [S83] F83: Sample, 2, controle CARD445	Confidence (by Search Engine): Sequest HT	Percolator q-Value (by Search Engine): Sequest HT	Percolator PEP (by Search Engine): Sequest HT
	FALSE	High	[K].EGNASGVSLLEALDTILPPTRPTDKPLR.[L]		0.0320765	0.00119384	1	1	5	P62632	P62632 [220-247]		0	2960.61	134.5	123.7	124.3	17.5	15.24	10.95	75.27	11.73	#DIV/0!	#DIV/0!	#DIV/0!	High	Peak Found	Peak Found	High		High	High	High			3.93	49.85	Peak Found	High	0.0002928	0.003919
	FALSE	High	[R].EHALLAYTLGVK.[Q]		0.00117929	0.00119384	2	4	19	M0R757; P62632	M0R757 [135-146]; P62632 [135-146]		0	1314.74	94.5	140.8	137.2	27.5	19.18	38.96	81.24	21.63	#DIV/0!	#DIV/0!	#DIV/0!	High	High	High	High	Shared	High	High	High			4.27	35.8	High	High	0.0002928	2.721e-05
	FALSE	High	[K].IGGIGTVPVGR.[V]		0.051507	0.00119384	2	4	12	M0R757; P62632	M0R757 [256-266]; P62632 [256-266]		0	1025.61	97.4	125.1	134.4	43	39.7	29.78	97.16	31.46	#DIV/0!	#DIV/0!	#DIV/0!	High	High	High	High	Shared	Peak Found	High	High			2.69	29.69	High	High	0.0002928	0.008054
	FALSE	High	[R].LPLQDVYK.[I]		0.0994704	0.0032082	2	4	8	M0R757; P62632	M0R757 [248-255]; P62632 [248-255]		0	975.551	106.6	139.1	137.8	16.5	44.32	31.56	102.59	13.98	#DIV/0!	#DIV/0!	#DIV/0!	Peak Found	High	High	High	Shared	Peak Found	High	High			2.33	31.53	High	High	0.0007605	0.02207
	FALSE	High	[K].QLIVGVNKMDSTEPAYSEK.[R]	1xOxidation [M9]	0.00900206	0.00119384	1	1	1	P62632	P62632 [147-165]		1	2125.05				400				1.84	#DIV/0!	#DIV/0!	#DIV/0!	Not Found	Peak Found	Not Found	Not Found		Not Found	Not Found	Not Found			2.49	28.03	High	High	0.0002928	0.0005769
	FALSE	High	[R].QTVAVGVIK.[AN]		0.0324095	0.00119384	2	4	4	M0R757; P62632	M0R757 [431-439]; P62632 [431-439]		0	914.567	86.1	114.1	144.8	55	20.72	35.61	100	10.35	#DIV/0!	#DIV/0!	#DIV/0!	Peak Found	High	Peak Found	High	Shared	Peak Found	High	High			3.03	25.77	Peak Found	High	0.0002928	0.00397
	FALSE	High	[K].STTTGHLIYK.[C]		0.0243882	0.00119384	2	3	13	M0R757; P62632	M0R757 [21-30]; P62632 [21-30]		0	1120.6	107.3	132	133.7	26.9	45.83	27.69	92.87	3.95	#DIV/0!	#DIV/0!	#DIV/0!	High	High	High	High	Shared	High	High	High			3.28	20.04	High	High	0.0002928	0.002591
	FALSE	High	[K].THINIVVIGHVDSGK.[S]		0.0512438	0.00119384	2	3	2	M0R757; P62632	M0R757 [6-20]; P62632 [6-20]		0	1588.88	166.7	104	95.4	33.9	51.69	23.75	56.82	37.79	#DIV/0!	#DIV/0!	#DIV/0!	Peak Found	Peak Found	High	Peak Found	Shared	Peak Found	High	Peak Found			3.43	29.09	Peak Found	High	0.0002928	0.00798
	FALSE	High	[R].VETGILRPGMVVTFAPVNITTEVK.[S]	1xOxidation [M10]	0.00229844	0.00119384	1	1	6	P62632	P62632 [267-290]		0	2587.42	109.2	158	113.2	19.6	28.52	41.38	85.16	74.47	#DIV/0!	#DIV/0!	#DIV/0!	High	Peak Found	High	High		High	High	High			4.82	45.71	Peak Found	High	0.0002928	7.41e-05
	FALSE	High	[K].YYITIIDAPGHR.[D]		0.00445627	0.00119384	1	1	12	P62632	P62632 [85-96]		0	1418.74	149.3	120.4	100.7	29.6	11.89	21.43	50.09	25.89	#DIV/0!	#DIV/0!	#DIV/0!	High	High	High	High		High	High	High			2.96	35.2	High	High	0.0002928	0.0002005
High	Master Protein	Q5XIF6	Tubulin alpha-4A chain OS=Rattus norvegicus OX=10116 GN=Tuba4a PE=1 SV=1	0	36.985	26	9	55	3	49.9	166.41	9	cell organization and biogenesis	cytoplasm;cytoskeleton	catalytic activity;nucleotide binding;protein binding;structural molecule activity	Pf00091, Pf03953	316531	ENSRNOG00000003597.5	Tuba4a	Regulation of PLK1 Activity at G2/M Transition; Hedgehog 'off' state; AURKA Activation by TPX2; Recruitment of mitotic centrosome proteins and complexes; Loss of Nlp from mitotic centrosomes; Anchoring of the basal body to the plasma membrane; Platelet degranulation ; Recruitment of NuMA to mitotic centrosomes; Hedgehog 'on' state; Intraflagellar transport	Apoptosis; Gap junction; Phagosome	0	3.3231	1.11659	0.986998	31.7	36.7	153.6	73.7	130.5	120	142.5	111.3	High	High	Peak Found	High	High	High	High	High
	Checked	Confidence	Annotated Sequence	Modifications	Qvality PEP	Qvality q-value	# Protein Groups	# Proteins	# PSMs	Master Protein Accessions	Positions in Master Proteins	Modifications in Master Proteins	# Missed Cleavages	Theo. MH+ [Da]	Abundances (Grouped): NButGT	Abundances (Grouped): remplissage	Abundances (Grouped): LPS	Abundances (Grouped): controle CARD445	Abundances (Grouped) CV [%]: NButGT	Abundances (Grouped) CV [%]: remplissage	Abundances (Grouped) CV [%]: LPS	Abundances (Grouped) CV [%]: controle CARD445	#DIV/0!	#DIV/0!	#DIV/0!	Found in Sample: [S39] F39: Sample, 6, LPS	Found in Sample: [S73] F73: Sample, 1, controle CARD445	Found in Sample: [S37] F37: Sample, 4, remplissage	Found in Sample: [S38] F38: Sample, 5, LPS	Quan Info	Found in Sample: [S34] F34: Sample, 1, NButGT	Found in Sample: [S35] F35: Sample, 2, NButGT	Found in Sample: [S36] F36: Sample, 3, remplissage			XCorr (by Search Engine): Sequest HT	Top Apex RT [min]	Found in Sample: [S83] F83: Sample, 2, controle CARD445	Confidence (by Search Engine): Sequest HT	Percolator q-Value (by Search Engine): Sequest HT	Percolator PEP (by Search Engine): Sequest HT
	FALSE	High	[R].AVFVDLEPTVIDEIR.[N]		0.00137894	0.00119384	1	1	6	Q5XIF6	Q5XIF6 [65-79]		0	1715.92	126.5	149.6	99	24.9	37.85	9.68	68.48	5.84	#DIV/0!	#DIV/0!	#DIV/0!	Peak Found	High	High	Peak Found		High	High	High			3.27	49.45	High	High	0.0002928	3.434e-05
	FALSE	High	[K].DVNAAIAAIK.[T]		0.0826348	0.00119384	1	1	4	Q5XIF6	Q5XIF6 [327-336]		0	985.568	107.6	109.9	97.3	85.3	8.3	18.3	38.47	13.41	#DIV/0!	#DIV/0!	#DIV/0!	Peak Found	High	High	Peak Found		High	Peak Found	Peak Found			2.34	34.27	High	High	0.0002928	0.01658
	FALSE	High	[K].EIIDPVLDR.[I]		0.119507	0.0032082	1	1	4	Q5XIF6	Q5XIF6 [113-121]		0	1069.59	143.5	133.4	123.1		1.39	21.4	47.78		#DIV/0!	#DIV/0!	#DIV/0!	High	Not Found	High	Peak Found		High	Peak Found	High			2.55	35.11	Not Found	High	0.0007605	0.02947
	FALSE	High	[R].IHFPLATYAPVISAEK.[A]		0.00693914	0.00119384	2	6	10	Q6P9V9; Q5XIF6	Q6P9V9 [265-280]; Q5XIF6 [265-280]		0	1756.96	144.7	103.6	86	65.6	53.19	17.81	39.48	39.39	#DIV/0!	#DIV/0!	#DIV/0!	High	High	High	High	Shared	High	High	High			3.46	43.07	High	High	0.0002928	0.0003883
	FALSE	High	[R].LISQIVSSITASLR.[F]		0.0096822	0.00119384	3	5	6	Q6AY56; Q6P9V9; Q5XIF6	Q6AY56 [230-243]; Q6P9V9 [230-243]; Q5XIF6 [230-243]		0	1487.88	163.1	159.2	77.7		3.67	50.88	109.97		#DIV/0!	#DIV/0!	#DIV/0!	High	Not Found	Peak Found	High	Shared	High	High	High			3.22	50.7	Not Found	High	0.0002928	0.0006422
	FALSE	High	[R].NLDIERPTYTNLNR.[L]		0.00467028	0.00119384	3	7	10	Q6AY56; Q6P9V9; Q5XIF6	Q6AY56 [216-229]; Q6P9V9 [216-229]; Q5XIF6 [216-229]		0	1718.88	116.7	109.5	103.7	70.1	10.36	18.91	31.93	20.51	#DIV/0!	#DIV/0!	#DIV/0!	Peak Found	High	High	High	Shared	High	High	High			3.36	31.11	High	High	0.0002928	0.0002138
	FALSE	High	[R].QLFHPEQLITGK.[E]		0.0412993	0.00119384	3	7	8	Q6AY56; Q6P9V9; Q5XIF6	Q6AY56 [85-96]; Q6P9V9 [85-96]; Q5XIF6 [85-96]		0	1410.77	124.5	130.2	106.6	38.7	30.02	35.23	62.1	64.21	#DIV/0!	#DIV/0!	#DIV/0!	High	High	High	Peak Found	Shared	High	Peak Found	High			2.95	35.93	Peak Found	High	0.0002928	0.005746
	FALSE	High	[R].QLFHPEQLITGKEDAANNYAR.[G]		0.00209256	0.00119384	3	7	2	Q6AY56; Q6P9V9; Q5XIF6	Q6AY56 [85-105]; Q6P9V9 [85-105]; Q5XIF6 [85-105]		1	2415.21	95.9	44.8	54.2	205.1				22.75	#DIV/0!	#DIV/0!	#DIV/0!	Peak Found	High	Peak Found	Not Found	Shared	Peak Found	Not Found	Not Found			3.88	35.03	High	High	0.0002928	6.427e-05
	FALSE	High	[K].VGINYQPPTVVPGGDLAK.[V]		0.0259505	0.00119384	3	5	5	Q6AY56; Q6P9V9; Q5XIF6	Q6AY56 [353-370]; Q6P9V9 [353-370]; Q5XIF6 [353-370]		0	1824.99	123.1	113.7	98.6	64.6	19.78	10.93	29.03	13.82	#DIV/0!	#DIV/0!	#DIV/0!	Peak Found	Peak Found	High	High	Shared	High	High	High			3.05	39.75	Peak Found	High	0.0002928	0.002836
High	Master Protein	P10719	ATP synthase subunit beta, mitochondrial OS=Rattus norvegicus OX=10116 GN=Atp5f1b PE=1 SV=2	0	36.794	33	11	53	11	56.3	177	11	cell differentiation;cellular homeostasis;metabolic process;regulation of biological process;transport	cell surface;membrane;mitochondrion;nucleus	catalytic activity;metal ion binding;nucleotide binding;protein binding;receptor activity;transporter activity	Pf00006, Pf00306, Pf02874	171374		Atp5b		Alzheimer's disease; Oxidative phosphorylation; Metabolic pathways; Parkinson's disease; Huntington's disease	0	4.36377	0.750943	1.01782	35.6	31.2	215.1	76.4	81.1	141.7	136.4	82.5	High	High	High	High	High	High	High	High
	Checked	Confidence	Annotated Sequence	Modifications	Qvality PEP	Qvality q-value	# Protein Groups	# Proteins	# PSMs	Master Protein Accessions	Positions in Master Proteins	Modifications in Master Proteins	# Missed Cleavages	Theo. MH+ [Da]	Abundances (Grouped): NButGT	Abundances (Grouped): remplissage	Abundances (Grouped): LPS	Abundances (Grouped): controle CARD445	Abundances (Grouped) CV [%]: NButGT	Abundances (Grouped) CV [%]: remplissage	Abundances (Grouped) CV [%]: LPS	Abundances (Grouped) CV [%]: controle CARD445	#DIV/0!	#DIV/0!	#DIV/0!	Found in Sample: [S39] F39: Sample, 6, LPS	Found in Sample: [S73] F73: Sample, 1, controle CARD445	Found in Sample: [S37] F37: Sample, 4, remplissage	Found in Sample: [S38] F38: Sample, 5, LPS	Quan Info	Found in Sample: [S34] F34: Sample, 1, NButGT	Found in Sample: [S35] F35: Sample, 2, NButGT	Found in Sample: [S36] F36: Sample, 3, remplissage			XCorr (by Search Engine): Sequest HT	Top Apex RT [min]	Found in Sample: [S83] F83: Sample, 2, controle CARD445	Confidence (by Search Engine): Sequest HT	Percolator q-Value (by Search Engine): Sequest HT	Percolator PEP (by Search Engine): Sequest HT
	FALSE	High	[K].AHGGYSVFAGVGER.[T]		0.0110265	0.00119384	1	2	9	P10719	P10719 [226-239]		0	1406.68	156.7	99.1	125.5	18.6	3.1	31.35	31.23		#DIV/0!	#DIV/0!	#DIV/0!	High	High	High	High		High	Peak Found	Peak Found			3.37	29.58	High	High	0.0002928	0.0007831
	FALSE	High	[R].AIAELGIYPAVDPLDSTSR.[I]		0.106649	0.0032082	1	2	1	P10719	P10719 [388-406]		0	1988.03	91.5	122.9	89.3	96.3		62.51	46.96	47.97	#DIV/0!	#DIV/0!	#DIV/0!	Peak Found	High	Peak Found	Peak Found		Not Found	Peak Found	Peak Found			4	49.92	Peak Found	High	0.0007605	0.02452
	FALSE	High	[R].DQEGQDVLLFIDNIFR.[F]		0.0143721	0.00119384	1	2	4	P10719	P10719 [295-310]		0	1921.97	146.6	108.3	145.2			13.4	27.17		#DIV/0!	#DIV/0!	#DIV/0!	High	Not Found	High	High		Not Found	High	Peak Found			3.85	53.04	Not Found	High	0.0002928	0.001164
	FALSE	High	[R].FLSQPFQVAEVFTGHMGK.[L]	1xOxidation [M16]	0.00146033	0.00119384	1	2	7	P10719	P10719 [463-480]		0	2039.01	104.4	116	130.1	49.5	26.89	5.86	35.95	60.4	#DIV/0!	#DIV/0!	#DIV/0!	High	Peak Found	High	High		High	High	High			4.63	46.02	High	High	0.0002928	3.742e-05
	FALSE	High	[R].FTQAGSEVSALLGR.[I]		0.0035429	0.00119384	1	2	7	P10719	P10719 [311-324]		0	1435.75	113.4	107.2	134	45.3	59.12	33.21	73.96	12.49	#DIV/0!	#DIV/0!	#DIV/0!	High	High	High	High		High	High	High			3.75	40.52	Peak Found	High	0.0002928	0.0001418
	FALSE	High	[K].IGLFGGAGVGK.[T]		0.0169687	0.00119384	1	2	7	P10719	P10719 [202-212]		0	975.562	123.9	111.1	131.4	33.7	56.46	34.43	68.15	3.43	#DIV/0!	#DIV/0!	#DIV/0!	High	Peak Found	High	High		High	High	High			3.14	35.57	Peak Found	High	0.0002928	0.00149
	FALSE	High	[R].IMDPNIVGSEHYDVAR.[G]	1xOxidation [M2]	0.00345175	0.00119384	1	2	3	P10719	P10719 [407-422]		0	1831.86									#DIV/0!	#DIV/0!	#DIV/0!	Not Found	Not Found	High	High	No Quan Values	High	Not Found	Not Found			3.68		Not Found	High	0.0002928	0.0001358
	FALSE	High	[R].IPSAVGYQPTLATDMGTMQER.[I]		0.151133	0.0047858	1	2	2	P10719	P10719 [325-345]		0	2266.08		109.5	290.5			61.13			#DIV/0!	#DIV/0!	#DIV/0!	Not Found	Not Found	Peak Found	High		Not Found	Not Found	High			2.73	36.62	Not Found	High	0.001105	0.04236
	FALSE	High	[R].IPSAVGYQPTLATDMGTMQER.[I]	2xOxidation [M15; M18]	0.048933	0.00119384	1	2	2	P10719	P10719 [325-345]		0	2298.07	94.6	113	114.3	78.1	5.8		37.96		#DIV/0!	#DIV/0!	#DIV/0!	Peak Found	High	Not Found	Peak Found		Peak Found	Peak Found	Peak Found			3.01	33.89	High	High	0.0002928	0.007439
	FALSE	High	[R].TIAMDGTEGLVR.[G]	1xOxidation [M4]	0.0251573	0.00119384	1	2	3	P10719	P10719 [110-121]		0	1278.64	79.2	140.6	180.2		1.88	31.53	89.78		#DIV/0!	#DIV/0!	#DIV/0!	High	Not Found	High	Peak Found		Peak Found	Peak Found	High			2.81	27.51	Not Found	High	0.0002928	0.002712
	FALSE	High	[R].VALTGLTVAEYFR.[D]		0.00998914	0.00119384	1	2	5	P10719	P10719 [282-294]		0	1439.79	119	132.1	139	10	39.68	35.43	53.24	34.26	#DIV/0!	#DIV/0!	#DIV/0!	High	Peak Found	High	High		Peak Found	High	High			3.55	48.55	Peak Found	High	0.0002928	0.0006705
	FALSE	High	[K].VLDSGAPIKIPVGPETLGR.[I]		0.00758138	0.00119384	1	2	3	P10719	P10719 [125-143]		1	1919.1	101.9	68.5	94.4	135.2	68.96	46.43	13.12	15.26	#DIV/0!	#DIV/0!	#DIV/0!	Peak Found	High	Peak Found	Peak Found		High	Peak Found	Peak Found			4.47	40.22	High	High	0.0002928	0.0004434
High	Master Protein	F1LWG8	Sarcalumenin OS=Rattus norvegicus OX=10116 GN=Srl PE=1 SV=3	0	36.733	18	12	53	12	98.3	166.34	12	response to stimulus;transport		nucleotide binding	Pf00350, Pf01926	302948	ENSRNOG00000005269.8	Srl			0	1.59653	0.961007	1.41705	65.3	61.6	144.5	58.1	102.5	173.4	105.8	88.9	High	High	High	High	High	High	High	High
	Checked	Confidence	Annotated Sequence	Modifications	Qvality PEP	Qvality q-value	# Protein Groups	# Proteins	# PSMs	Master Protein Accessions	Positions in Master Proteins	Modifications in Master Proteins	# Missed Cleavages	Theo. MH+ [Da]	Abundances (Grouped): NButGT	Abundances (Grouped): remplissage	Abundances (Grouped): LPS	Abundances (Grouped): controle CARD445	Abundances (Grouped) CV [%]: NButGT	Abundances (Grouped) CV [%]: remplissage	Abundances (Grouped) CV [%]: LPS	Abundances (Grouped) CV [%]: controle CARD445	#DIV/0!	#DIV/0!	#DIV/0!	Found in Sample: [S39] F39: Sample, 6, LPS	Found in Sample: [S73] F73: Sample, 1, controle CARD445	Found in Sample: [S37] F37: Sample, 4, remplissage	Found in Sample: [S38] F38: Sample, 5, LPS	Quan Info	Found in Sample: [S34] F34: Sample, 1, NButGT	Found in Sample: [S35] F35: Sample, 2, NButGT	Found in Sample: [S36] F36: Sample, 3, remplissage			XCorr (by Search Engine): Sequest HT	Top Apex RT [min]	Found in Sample: [S83] F83: Sample, 2, controle CARD445	Confidence (by Search Engine): Sequest HT	Percolator q-Value (by Search Engine): Sequest HT	Percolator PEP (by Search Engine): Sequest HT
	FALSE	High	[R].ADLIFVVFDPTK.[L]		0.0594344	0.00119384	1	1	4	F1LWG8	F1LWG8 [649-660]		0	1364.75	103.7	89.8	206.5		15.38	34.7			#DIV/0!	#DIV/0!	#DIV/0!	Not Found	Not Found	High	High		High	High	Peak Found			3.07	50.7	Not Found	High	0.0002928	0.009972
	FALSE	High	[K].ADNLATQMLMR.[V]	2xOxidation [M8; M10]	0.0512438	0.00119384	1	1	2	F1LWG8	F1LWG8 [688-698]		0	1295.61	86.9	134.8	120.9	57.4	20.89	1.65	52.17	4.93	#DIV/0!	#DIV/0!	#DIV/0!	Peak Found	Peak Found	High	High		Peak Found	Peak Found	Peak Found			2.81	24.8	Peak Found	High	0.0002928	0.008002
	FALSE	High	[R].AITQELPSLLGSIGLGK.[N]		0.0146737	0.00119384	1	1	5	F1LWG8	F1LWG8 [865-881]		0	1696.98	114.4	129	129.1	27.5	21.06	2.45	51.72		#DIV/0!	#DIV/0!	#DIV/0!	Peak Found	Peak Found	High	High		High	High	High			2.54	50.33	Not Found	High	0.0002928	0.001198
	FALSE	High	[K].DFFGINPISNFK.[L]		0.0491846	0.00119384	1	1	4	F1LWG8	F1LWG8 [834-845]		0	1398.71	170.3	130.1	99.6		21.25	0.03	72.35		#DIV/0!	#DIV/0!	#DIV/0!	Peak Found	Not Found	Peak Found	High		High	High	High			3.16	50.03	Not Found	High	0.0002928	0.007483
	FALSE	High	[R].EAYKDFFGINPISNFK.[L]		0.143267	0.0047858	1	1	2	F1LWG8	F1LWG8 [830-845]		1	1889.94	122.1	109	109.6	59.2	23.35	1.76	37.82	30.19	#DIV/0!	#DIV/0!	#DIV/0!	Peak Found	Peak Found	Peak Found	Peak Found		Peak Found	High	Peak Found			3.5	47.23	High	High	0.001105	0.03888
	FALSE	High	[K].FGQNFLEK.[L]		0.0743245	0.00119384	1	1	8	F1LWG8	F1LWG8 [596-603]		0	982.499	117.8	99.6	100.3	82.2	8.55	11.23	54.63	4.17	#DIV/0!	#DIV/0!	#DIV/0!	High	High	High	High		High	Peak Found	High			2.7	31.87	High	High	0.0002928	0.01403
	FALSE	High	[K].IYHTSIKPLEQSYK.[Y]		0.00264586	0.00119384	1	1	7	F1LWG8	F1LWG8 [494-507]		0	1706.91	127.5	125.4	98.2	48.9	7.12	6.52	86.79	7.49	#DIV/0!	#DIV/0!	#DIV/0!	Peak Found	Peak Found	High	High		High	High	High			3.59	25.7	High	High	0.0002928	9.12e-05
	FALSE	High	[K].STMINYLLGLEDTR.[Y]	1xOxidation [M3]	0.00993732	0.00119384	1	1	2	F1LWG8	F1LWG8 [538-551]		0	1641.82	98.1	124.6	113.4	63.9	4.7	15.11	49.58	54.75	#DIV/0!	#DIV/0!	#DIV/0!	Peak Found	High	Peak Found	Peak Found		Peak Found	Peak Found	Peak Found			3.28	45.75	High	High	0.0002928	0.0006686
	FALSE	High	[K].TIEGIVMAADSAR.[S]	1xOxidation [M7]	0.0166202	0.00119384	1	1	4	F1LWG8	F1LWG8 [576-588]		0	1349.67	121.3	85.8	116	77	6.21	20.33	70.67	8.15	#DIV/0!	#DIV/0!	#DIV/0!	High	High	Peak Found	Peak Found		Peak Found	Peak Found	High			2.77	35.96	High	High	0.0002928	0.001452
	FALSE	High	[K].TLMLNEDKPADDYSAVLQR.[L]	1xOxidation [M3]	0.000386443	0.00119384	1	1	5	F1LWG8	F1LWG8 [472-490]		0	2195.06	111.7	97.5	87.3	103.4	17.35	15.47	81.56	5.14	#DIV/0!	#DIV/0!	#DIV/0!	Peak Found	High	Peak Found	High		High	Peak Found	High			4.68	35.78	High	High	0.0002928	5.094e-06
	FALSE	High	[R].VTFVDTPGIIENR.[K]		0.00381115	0.00119384	1	1	6	F1LWG8	F1LWG8 [617-629]		0	1460.77	168.5	87.1	75.6	68.8	76.21	33.48	49.43	4.89	#DIV/0!	#DIV/0!	#DIV/0!	Peak Found	High	High	High		High	Peak Found	High			3.81	38.91	High	High	0.0002928	0.0001583
	FALSE	High	[R].YQLYTGAEPTTSEFTVLMHGPK.[L]	1xOxidation [M18]	0.00162929	0.00119384	1	1	4	F1LWG8	F1LWG8 [552-573]		0	2486.19	119.6	115	104.5	60.9	2.17	18.52	71.67	22.86	#DIV/0!	#DIV/0!	#DIV/0!	Peak Found	Peak Found	High	High		High	Peak Found	High			4.66	40.77	Peak Found	High	0.0002928	4.426e-05
High	Master Protein	Q6P0K8	Junction plakoglobin OS=Rattus norvegicus OX=10116 GN=Jup PE=1 SV=1	0	36.381	18	9	44	9	81.7	145.71	9	cell organization and biogenesis;cellular component movement;regulation of biological process;response to stimulus	cytoplasm;cytoskeleton;cytosol;membrane;nucleus	protein binding;signal transducer activity;structural molecule activity	Pf00514	81679	ENSRNOG00000015380.6	Jup	VEGFR2 mediated vascular permeability; Formation of the cornified envelope; Adherens junctions interactions; Neutrophil degranulation	Acute myeloid leukemia; Transcriptional misregulation in cancer; Pathways in cancer; Arrhythmogenic right ventricular cardiomyopathy (ARVC)	0	13.7394	0.767534	2.20057	9.3	7.2	156.4	70.3	117	265.9	29.4	144.6	Peak Found	Peak Found	High	High	High	High	High	High
	Checked	Confidence	Annotated Sequence	Modifications	Qvality PEP	Qvality q-value	# Protein Groups	# Proteins	# PSMs	Master Protein Accessions	Positions in Master Proteins	Modifications in Master Proteins	# Missed Cleavages	Theo. MH+ [Da]	Abundances (Grouped): NButGT	Abundances (Grouped): remplissage	Abundances (Grouped): LPS	Abundances (Grouped): controle CARD445	Abundances (Grouped) CV [%]: NButGT	Abundances (Grouped) CV [%]: remplissage	Abundances (Grouped) CV [%]: LPS	Abundances (Grouped) CV [%]: controle CARD445	#DIV/0!	#DIV/0!	#DIV/0!	Found in Sample: [S39] F39: Sample, 6, LPS	Found in Sample: [S73] F73: Sample, 1, controle CARD445	Found in Sample: [S37] F37: Sample, 4, remplissage	Found in Sample: [S38] F38: Sample, 5, LPS	Quan Info	Found in Sample: [S34] F34: Sample, 1, NButGT	Found in Sample: [S35] F35: Sample, 2, NButGT	Found in Sample: [S36] F36: Sample, 3, remplissage			XCorr (by Search Engine): Sequest HT	Top Apex RT [min]	Found in Sample: [S83] F83: Sample, 2, controle CARD445	Confidence (by Search Engine): Sequest HT	Percolator q-Value (by Search Engine): Sequest HT	Percolator PEP (by Search Engine): Sequest HT
	FALSE	High	[R].ALMGSPQLVAAVVR.[T]		0.177981	0.0047858	1	1	1	Q6P0K8	Q6P0K8 [178-191]		0	1411.81	262.6	81.7	55.6		71.71				#DIV/0!	#DIV/0!	#DIV/0!	Not Found	Not Found	Peak Found	Peak Found		High	Peak Found	Not Found			2.73	42.73	Not Found	High	0.001105	0.05513
	FALSE	High	[R].ALMGSPQLVAAVVR.[T]	1xOxidation [M3]	0.0195189	0.00119384	1	1	5	Q6P0K8	Q6P0K8 [178-191]		0	1427.8	169	81.9	132.8	16.3	59.48	42.1	21.02	30.31	#DIV/0!	#DIV/0!	#DIV/0!	High	Peak Found	High	High		High	Peak Found	High			3.05	37.72	Peak Found	High	0.0002928	0.00185
	FALSE	High	[R].HVAAGTQQPYTDGVR.[M]		0.00933596	0.00119384	1	1	12	Q6P0K8	Q6P0K8 [541-555]		0	1599.79	220.2	48	124.2	7.6	42.23	114.61	55.32	30.42	#DIV/0!	#DIV/0!	#DIV/0!	Peak Found	Peak Found	High	High		High	High	High			3.4	20.36	Peak Found	High	0.0002928	0.0006082
	FALSE	High	[R].LAEPSQLLK.[S]		0.199392	0.00548192	1	1	2	Q6P0K8	Q6P0K8 [116-124]		0	998.588	191.5	88.1	120.4		59.28	76.28	59.65		#DIV/0!	#DIV/0!	#DIV/0!	High	Not Found	Peak Found	Peak Found		Peak Found	High	Peak Found			2.41	30.91	Not Found	High	0.001265	0.06571
	FALSE	High	[K].LLNDEDPVVVTK.[A]		0.0251573	0.00119384	1	1	3	Q6P0K8	Q6P0K8 [150-161]		0	1341.73	206	85.8	100.9	7.3	52.01	79.56	68.52		#DIV/0!	#DIV/0!	#DIV/0!	Peak Found	Peak Found	High	High		Peak Found	High	Peak Found			3.33	31.43	Not Found	High	0.0002928	0.002707
	FALSE	High	[R].LNTIPLFVQLLYSSVENIQR.[V]		0.0306193	0.00119384	1	1	4	Q6P0K8	Q6P0K8 [583-602]		0	2347.3	159	139.7	101.2				85.4		#DIV/0!	#DIV/0!	#DIV/0!	Peak Found	Not Found	High	High		High	High	Not Found			3.51	52.92	Not Found	High	0.0002928	0.003648
	FALSE	High	[R].NEGTATYAAAVLFR.[I]		0.00560472	0.00119384	1	1	2	Q6P0K8	Q6P0K8 [638-651]		0	1483.75	143.2	120.2	100.8	35.8	26.14		39.58	38.76	#DIV/0!	#DIV/0!	#DIV/0!	Peak Found	Peak Found	Peak Found	High		Peak Found	High	Not Found			3.88	42.76	Peak Found	High	0.0002928	0.0002817
	FALSE	High	[K].SAIVHLINYQDDAELATR.[A]		0.000372594	0.00119384	1	1	7	Q6P0K8	Q6P0K8 [125-142]		0	2029.03	183.1	99.3	117.7		37.72	93.13	52.85		#DIV/0!	#DIV/0!	#DIV/0!	High	Not Found	High	High		High	High	Peak Found			4.85	38.43	Not Found	High	0.0002928	4.8e-06
	FALSE	High	[K].TLVTQNSGVEALIHAILR.[A]		0.00257778	0.00119384	1	1	4	Q6P0K8	Q6P0K8 [427-444]		0	1935.1	153.7	143.4	95	7.8	71.74		60.35		#DIV/0!	#DIV/0!	#DIV/0!	Peak Found	Not Found	High	High		High	High	Not Found			3.58	50.59	Peak Found	High	0.0002928	8.812e-05
	FALSE	High	[R].VSVELTNSLFK.[H]		0.0240124	0.00119384	1	1	4	Q6P0K8	Q6P0K8 [664-674]		0	1236.68	220.6	80.6	98.7		64.09	87.85	51.62		#DIV/0!	#DIV/0!	#DIV/0!	High	Not Found	High	High		High	Peak Found	Peak Found			3.24	41.05	Not Found	High	0.0002928	0.002524
High	Master Protein	P20760	Ig gamma-2A chain C region OS=Rattus norvegicus OX=10116 GN=Igg-2a PE=1 SV=1	0	35.549	25	7	89	5	35.2	236.84	7	cell organization and biogenesis;defense response;metabolic process;regulation of biological process;response to stimulus		protein binding	Pf07654	679045		LOC679045			2	0.633433	2.64656	0.874644	107.2	60.3	69	37.1	89.1	156.5	142.2	138.6	High	High	High	High	High	High	High	High
	Checked	Confidence	Annotated Sequence	Modifications	Qvality PEP	Qvality q-value	# Protein Groups	# Proteins	# PSMs	Master Protein Accessions	Positions in Master Proteins	Modifications in Master Proteins	# Missed Cleavages	Theo. MH+ [Da]	Abundances (Grouped): NButGT	Abundances (Grouped): remplissage	Abundances (Grouped): LPS	Abundances (Grouped): controle CARD445	Abundances (Grouped) CV [%]: NButGT	Abundances (Grouped) CV [%]: remplissage	Abundances (Grouped) CV [%]: LPS	Abundances (Grouped) CV [%]: controle CARD445	#DIV/0!	#DIV/0!	#DIV/0!	Found in Sample: [S39] F39: Sample, 6, LPS	Found in Sample: [S73] F73: Sample, 1, controle CARD445	Found in Sample: [S37] F37: Sample, 4, remplissage	Found in Sample: [S38] F38: Sample, 5, LPS	Quan Info	Found in Sample: [S34] F34: Sample, 1, NButGT	Found in Sample: [S35] F35: Sample, 2, NButGT	Found in Sample: [S36] F36: Sample, 3, remplissage			XCorr (by Search Engine): Sequest HT	Top Apex RT [min]	Found in Sample: [S83] F83: Sample, 2, controle CARD445	Confidence (by Search Engine): Sequest HT	Percolator q-Value (by Search Engine): Sequest HT	Percolator PEP (by Search Engine): Sequest HT
	FALSE	High	[K].DVLTITLTPK.[V]		0.063829	0.00119384	2	6	4	A0A0G2K477; P20760	A0A0G2K477 [268-277]; P20760 [124-133]		0	1100.66	116.5	159.6	75.2	48.7	59.05	5.28	42.67	46.45	#DIV/0!	#DIV/0!	#DIV/0!	Peak Found	Peak Found	High	High	Shared	High	Peak Found	Peak Found			2.97	41.09	High	High	0.0002928	0.01118
	FALSE	High	[R].FSWFIDDVEVHTAQTHAPEK.[Q]		0.000405007	0.00119384	1	1	10	P20760	P20760 [150-169]		0	2357.12	128.3	154.9	32.9	83.9	22.79	2.94	92.87	60.04	#DIV/0!	#DIV/0!	#DIV/0!	Peak Found	High	High	High		High	Peak Found	High			4.56	41.2	High	High	0.0002928	5.457e-06
	FALSE	High	[R].GPQVYTMAPPK.[E]	1xOxidation [M7]	0.0224494	0.00119384	1	1	7	P20760	P20760 [220-230]		0	1204.6	128.2	199.6	72.2		22.87	11.47	71.96		#DIV/0!	#DIV/0!	#DIV/0!	High	High	High	High		High	High	High			2.95	22.23	Not Found	High	0.0002928	0.00229
	FALSE	High	[K].NTPPTMDTDGSYFLYSK.[L]	1xOxidation [M6]	0.00107365	0.00119384	2	6	23	A0A0G2K477; P20760	A0A0G2K477 [412-428]; P20760 [268-284]		0	1952.86	88.7	108.3	50.9	152	43.32	14.87	38.91	27.72	#DIV/0!	#DIV/0!	#DIV/0!	High	High	High	High	Shared	High	High	High			3.63	36.04	High	High	0.0002928	2.356e-05
	FALSE	High	[R].SVSELPIVHR.[D]		0.0664793	0.00119384	1	1	22	P20760	P20760 [177-186]		0	1136.64	136.3	146.8	46.3	70.6	24.99	4.67	48.93	41.72	#DIV/0!	#DIV/0!	#DIV/0!	High	High	High	High		High	High	High			2.22	26.77	High	High	0.0002928	0.01189
	FALSE	High	[K].TKDVLTITLTPK.[V]		0.00815454	0.00119384	1	1	12	P20760	P20760 [122-133]		1	1329.8	100.6	153.8	57.9	87.7	54.67	4.33	3.29	26.8	#DIV/0!	#DIV/0!	#DIV/0!	Peak Found	High	High	High		High	High	High			2.31	32.93	High	High	0.0002928	0.0004967
	FALSE	High	[K].VNSGAFPAPIEK.[S]		0.00828287	0.00119384	1	1	11	P20760	P20760 [198-209]		0	1229.65	121.9	137.4	46.6	94	43.03	2.32	42.64	41.22	#DIV/0!	#DIV/0!	#DIV/0!	High	High	High	Peak Found		High	High	High			3.3	29.58	High	High	0.0002928	0.0005069
High	Master Protein	A0A0G2JWX4	Keratin, type II cytoskeletal 2 epidermal OS=Rattus norvegicus OX=10116 GN=Krt2 PE=1 SV=1	0	35.471	8	9	75	5	69.1	233.94	9	cell organization and biogenesis;cell proliferation;cellular component movement;metabolic process	cytoskeleton;membrane;nucleus	protein binding;structural molecule activity	Pf00038, Pf13166		ENSRNOG00000009563.8		Formation of the cornified envelope		1	6.01425	1.34391	0.952062	18	17.1	131.8	79.3	208.5	61.6	61.9	221.8	High	High	High	High	High	High	High	High
	Checked	Confidence	Annotated Sequence	Modifications	Qvality PEP	Qvality q-value	# Protein Groups	# Proteins	# PSMs	Master Protein Accessions	Positions in Master Proteins	Modifications in Master Proteins	# Missed Cleavages	Theo. MH+ [Da]	Abundances (Grouped): NButGT	Abundances (Grouped): remplissage	Abundances (Grouped): LPS	Abundances (Grouped): controle CARD445	Abundances (Grouped) CV [%]: NButGT	Abundances (Grouped) CV [%]: remplissage	Abundances (Grouped) CV [%]: LPS	Abundances (Grouped) CV [%]: controle CARD445	#DIV/0!	#DIV/0!	#DIV/0!	Found in Sample: [S39] F39: Sample, 6, LPS	Found in Sample: [S73] F73: Sample, 1, controle CARD445	Found in Sample: [S37] F37: Sample, 4, remplissage	Found in Sample: [S38] F38: Sample, 5, LPS	Quan Info	Found in Sample: [S34] F34: Sample, 1, NButGT	Found in Sample: [S35] F35: Sample, 2, NButGT	Found in Sample: [S36] F36: Sample, 3, remplissage			XCorr (by Search Engine): Sequest HT	Top Apex RT [min]	Found in Sample: [S83] F83: Sample, 2, controle CARD445	Confidence (by Search Engine): Sequest HT	Percolator q-Value (by Search Engine): Sequest HT	Percolator PEP (by Search Engine): Sequest HT
	FALSE	High	[R].DYQELMNVK.[L]	1xOxidation [M6]	0.13315	0.00418224	2	4	4	A0A0G2K6P7; A0A0G2JWX4	A0A0G2K6P7 [428-436]; A0A0G2JWX4 [481-489]		0	1155.54	119.1	137.3	135	8.6	44.5	57.3	24.36	12.21	#DIV/0!	#DIV/0!	#DIV/0!	Peak Found	Peak Found	High	Peak Found	Shared	High	Peak Found	Peak Found			2.67	26.8	Peak Found	High	0.0009785	0.03466
	FALSE	High	[R].GFSSGSAVVSGGSR.[R]		0.00111356	0.00119384	1	2	24	A0A0G2JWX4	A0A0G2JWX4 [23-36]		0	1254.61	125.6	126.2	127	21.3	76.46	80.31	14.46	0.08	#DIV/0!	#DIV/0!	#DIV/0!	High	High	High	High		High	High	High			3.86	23.11	High	High	0.0002928	2.488e-05
	FALSE	High	[R].GFSSGSAVVSGGSRR.[S]		0.0805793	0.00119384	1	2	4	A0A0G2JWX4	A0A0G2JWX4 [23-37]		1	1410.71	68.9	95.2	119.3	116.5	29.73	80.77	38.67	10.79	#DIV/0!	#DIV/0!	#DIV/0!	Peak Found	High	Peak Found	High		Peak Found	Peak Found	Peak Found			2.24	20.19	High	High	0.0002928	0.0159
	FALSE	High	[K].KYEDEINKR.[T]		0.0762275	0.00119384	1	2	4	A0A0G2JWX4	A0A0G2JWX4 [286-294]		2	1194.61	227.2	91.9	80.9		51.78	85.7	46.45		#DIV/0!	#DIV/0!	#DIV/0!	Peak Found	Not Found	High	Peak Found		High	High	Peak Found			3.32	18.33	Not Found	High	0.0002928	0.01462
	FALSE	High	[K].LALDVEIATYR.[KT]		0.0127538	0.00119384	6	11	14	Q6IFZ5; Q6IG05; Q6P6Q2; A0A0G2K6P7; A0A0G2JWX4; Q4FZU2	Q6IFZ5 [454-464]; Q6IG05 [433-443]; Q6P6Q2 [457-467]; A0A0G2K6P7 [437-447]; A0A0G2JWX4 [490-500]; Q4FZU2 [445-455]		0	1263.69	182.2	129.8	86.7	1.3	50.06	65.88	30.23		#DIV/0!	#DIV/0!	#DIV/0!	High	Peak Found	High	High	Shared	High	High	High			3.58	42.06	Not Found	High	0.0002928	0.0009703
	FALSE	High	[K].LALDVEIATYRK.[L]		0.0238884	0.00119384	5	10	8	Q6IFZ5; Q6IG05; Q6P6Q2; A0A0G2K6P7; A0A0G2JWX4	Q6IFZ5 [454-465]; Q6IG05 [433-444]; Q6P6Q2 [457-468]; A0A0G2K6P7 [437-448]; A0A0G2JWX4 [490-501]		1	1391.79	204.7	104	80.4	10.8	55.53	75.1	41.83		#DIV/0!	#DIV/0!	#DIV/0!	High	Peak Found	High	High	Shared	High	High	Peak Found			3.35	35.54	Not Found	High	0.0002928	0.0025
	FALSE	High	[R].LLRDYQELMNVK.[L]		0.0606592	0.00119384	1	2	2	A0A0G2JWX4	A0A0G2JWX4 [478-489]		1	1521.81	243.3	99.8	56.9		92.93	115.08	66.55		#DIV/0!	#DIV/0!	#DIV/0!	Peak Found	Not Found	High	Peak Found		High	Peak Found	Peak Found			4.32	36.27	Not Found	High	0.0002928	0.01029
	FALSE	High	[R].LLRDYQELMNVK.[L]	1xOxidation [M9]	0.0376415	0.00119384	1	2	5	A0A0G2JWX4	A0A0G2JWX4 [478-489]		1	1537.8	86.3	106.2	57.9	149.6	83.13	44.11	95.61	18.76	#DIV/0!	#DIV/0!	#DIV/0!	Peak Found	High	High	Peak Found		Peak Found	Peak Found	Peak Found			3.59	29.67	High	High	0.0002928	0.004999
	FALSE	High	[K].VDPEIQNVK.[S]		0.0410872	0.00119384	1	2	6	A0A0G2JWX4	A0A0G2JWX4 [186-194]		0	1041.56	136.4	144	106	13.6	84.38	84.06	55.8	23.55	#DIV/0!	#DIV/0!	#DIV/0!	Peak Found	Peak Found	High	High		High	High	Peak Found			3.08	22.94	Peak Found	High	0.0002928	0.00568
	FALSE	High	[KR].YEDEINKR.[TA]		0.216867	0.00548192	5	13	4	A0A0G2JZQ9; Q6IG05; Q6P6Q2; Q6IMF3; A0A0G2JWX4	A0A0G2JZQ9 [257-264]; Q6IG05 [230-237]; Q6P6Q2 [254-261]; Q6IMF3 [269-276]; A0A0G2JWX4 [287-294]		1	1066.52	220.8	96.3	83		72.81	75.17	42.48		#DIV/0!	#DIV/0!	#DIV/0!	Peak Found	Not Found	High	High	Shared	High	High	Peak Found			1.9	18.33	Not Found	High	0.001265	0.0753
High	Master Protein	P32551	Cytochrome b-c1 complex subunit 2, mitochondrial OS=Rattus norvegicus OX=10116 GN=Uqcrc2 PE=1 SV=2	0	34.763	29	9	41	9	48.4	137.55	9	metabolic process;transport	membrane;mitochondrion	catalytic activity;metal ion binding;protein binding	Pf00675, Pf05193	293448	ENSRNOG00000036742.3	Uqcrc2	Respiratory electron transport	Alzheimer's disease; Oxidative phosphorylation; Metabolic pathways; Parkinson's disease; Non-alcoholic fatty liver disease (NAFLD); Cardiac muscle contraction; Huntington's disease	0	0.795837	3.2528	1.36907	38.6	62.3	18.5	61.8	145.3	212.3	166	95.2	High	High	High	High	High	High	High	High
	Checked	Confidence	Annotated Sequence	Modifications	Qvality PEP	Qvality q-value	# Protein Groups	# Proteins	# PSMs	Master Protein Accessions	Positions in Master Proteins	Modifications in Master Proteins	# Missed Cleavages	Theo. MH+ [Da]	Abundances (Grouped): NButGT	Abundances (Grouped): remplissage	Abundances (Grouped): LPS	Abundances (Grouped): controle CARD445	Abundances (Grouped) CV [%]: NButGT	Abundances (Grouped) CV [%]: remplissage	Abundances (Grouped) CV [%]: LPS	Abundances (Grouped) CV [%]: controle CARD445	#DIV/0!	#DIV/0!	#DIV/0!	Found in Sample: [S39] F39: Sample, 6, LPS	Found in Sample: [S73] F73: Sample, 1, controle CARD445	Found in Sample: [S37] F37: Sample, 4, remplissage	Found in Sample: [S38] F38: Sample, 5, LPS	Quan Info	Found in Sample: [S34] F34: Sample, 1, NButGT	Found in Sample: [S35] F35: Sample, 2, NButGT	Found in Sample: [S36] F36: Sample, 3, remplissage			XCorr (by Search Engine): Sequest HT	Top Apex RT [min]	Found in Sample: [S83] F83: Sample, 2, controle CARD445	Confidence (by Search Engine): Sequest HT	Percolator q-Value (by Search Engine): Sequest HT	Percolator PEP (by Search Engine): Sequest HT
	FALSE	High	[K].AVAQGNLSSADVQAAK.[N]		0.000608231	0.00119384	1	1	8	P32551	P32551 [359-374]		0	1529.79	129.9	166.6	39	64.5	21.78	56.73	2.68	21.07	#DIV/0!	#DIV/0!	#DIV/0!	High	High	High	High		High	High	High			3.6	24.05	High	High	0.0002928	1.003e-05
	FALSE	High	[K].EVAEQFLNIR.[G]		0.0688849	0.00119384	1	1	5	P32551	P32551 [231-240]		0	1218.65	167.3	120.3	33.4	78.9	22.6	25.06	89.92	41.91	#DIV/0!	#DIV/0!	#DIV/0!	High	Peak Found	High	Peak Found		High	High	High			2.64	38.86	Peak Found	High	0.0002928	0.01248
	FALSE	High	[R].GNNTTSLLSQSVAK.[G]		0.00332805	0.00119384	1	1	8	P32551	P32551 [301-314]		0	1419.74	221.4	115.7	24.4	38.6	73.82	56.68	2.91	31.4	#DIV/0!	#DIV/0!	#DIV/0!	High	High	High	High		High	High	High			4.11	28.89	High	High	0.0002928	0.0001289
	FALSE	High	[R].IIENLHDVAYK.[N]		0.00387122	0.00119384	1	1	8	P32551	P32551 [172-182]		0	1314.71	179.6	122.1	35.1	63.2	8.41	20.93	89.15	16.16	#DIV/0!	#DIV/0!	#DIV/0!	High	High	High	Peak Found		High	High	High			3.54	27.72	High	High	0.0002928	0.0001621
	FALSE	High	[K].LPNGLVIASLENYAPLSR.[I]		0.00628534	0.00119384	1	1	1	P32551	P32551 [42-59]		0	1927.06	177	119.1	86.7	17.1	0.46	40.91			#DIV/0!	#DIV/0!	#DIV/0!	Peak Found	Not Found	Peak Found	Not Found		Peak Found	Peak Found	High			5.09	49.78	Peak Found	High	0.0002928	0.0003356
	FALSE	High	[K].ITSEELHYFVQNHFTSAR.[M]		0.00665597	0.00119384	1	1	3	P32551	P32551 [199-216]		0	2179.06	188.8	148.6	62.6		33.86	25.69	44.02		#DIV/0!	#DIV/0!	#DIV/0!	Peak Found	Not Found	Peak Found	Peak Found		High	High	High			4.51	39.12	Not Found	High	0.0002928	0.0003665
	FALSE	High	[R].MALVGLGVSHSILK.[E]		0.0561882	0.00119384	1	1	1	P32551	P32551 [217-230]		0	1424.83	400				88				#DIV/0!	#DIV/0!	#DIV/0!	Not Found	Not Found	Not Found	Not Found		Peak Found	High	Not Found			3.29	38.68	Not Found	High	0.0002928	0.009144
	FALSE	High	[R].MALVGLGVSHSILK.[E]	1xOxidation [M1]	0.0352002	0.00119384	1	1	1	P32551	P32551 [217-230]		0	1440.82	169.7	175.1	55.3		35.74	54.85	68.37		#DIV/0!	#DIV/0!	#DIV/0!	Peak Found	Not Found	Peak Found	Peak Found		Peak Found	High	Peak Found			2.68	34.64	Not Found	High	0.0002928	0.004498
	FALSE	High	[K].TSAPGGVPLQPQELEFTK.[L]		0.00383107	0.00119384	1	1	5	P32551	P32551 [24-41]		0	1898.99	205	145	38	12.1	18.86	45.74	73.84	25.46	#DIV/0!	#DIV/0!	#DIV/0!	High	Peak Found	High	Peak Found		High	High	High			3.2	41.06	Peak Found	High	0.0002928	0.0001597
	FALSE	High	[R].YENYNYLGTSHLLR.[L]		0.0181523	0.00119384	1	1	1	P32551	P32551 [70-83]		0	1742.85	152.2	115.8	67.9	64.1	21.27	39.69		54.91	#DIV/0!	#DIV/0!	#DIV/0!	Peak Found	Peak Found	Peak Found	Not Found		Peak Found	Peak Found	Peak Found			2.35	35.5	High	High	0.0002928	0.001659
High	Master Protein	G3V6S3	Calumenin OS=Rattus norvegicus OX=10116 GN=Calu PE=1 SV=1	0	34.286	37	9	26	9	37	82.6	9	cell organization and biogenesis;regulation of biological process;response to stimulus	endoplasmic reticulum;extracellular;Golgi;membrane;organelle lumen	enzyme regulator activity;metal ion binding;protein binding	Pf13499	64366	ENSRNOG00000006197.7	Calu	Post-translational protein phosphorylation; Regulation of Insulin-like Growth Factor (IGF) transport and uptake by Insulin-like Growth Factor Binding Proteins (IGFBPs)		0	1.25995	1.33152	0.923549	103.1	42.7	128.6	55.1	116.9	109	131	113.6	High	High	High	High	High	High	High	High
	Checked	Confidence	Annotated Sequence	Modifications	Qvality PEP	Qvality q-value	# Protein Groups	# Proteins	# PSMs	Master Protein Accessions	Positions in Master Proteins	Modifications in Master Proteins	# Missed Cleavages	Theo. MH+ [Da]	Abundances (Grouped): NButGT	Abundances (Grouped): remplissage	Abundances (Grouped): LPS	Abundances (Grouped): controle CARD445	Abundances (Grouped) CV [%]: NButGT	Abundances (Grouped) CV [%]: remplissage	Abundances (Grouped) CV [%]: LPS	Abundances (Grouped) CV [%]: controle CARD445	#DIV/0!	#DIV/0!	#DIV/0!	Found in Sample: [S39] F39: Sample, 6, LPS	Found in Sample: [S73] F73: Sample, 1, controle CARD445	Found in Sample: [S37] F37: Sample, 4, remplissage	Found in Sample: [S38] F38: Sample, 5, LPS	Quan Info	Found in Sample: [S34] F34: Sample, 1, NButGT	Found in Sample: [S35] F35: Sample, 2, NButGT	Found in Sample: [S36] F36: Sample, 3, remplissage			XCorr (by Search Engine): Sequest HT	Top Apex RT [min]	Found in Sample: [S83] F83: Sample, 2, controle CARD445	Confidence (by Search Engine): Sequest HT	Percolator q-Value (by Search Engine): Sequest HT	Percolator PEP (by Search Engine): Sequest HT
	FALSE	High	[K].DIVVQETMEDIDK.[N]	1xOxidation [M8]	0.154089	0.0047858	1	2	2	G3V6S3	G3V6S3 [190-202]		0	1550.73	142.5	130.8	126.7		0.81	13.11	51.57		#DIV/0!	#DIV/0!	#DIV/0!	Peak Found	Not Found	Peak Found	High		High	Peak Found	Peak Found			3.54	31.48	Not Found	High	0.001105	0.04391
	FALSE	High	[K].DWILPSDYDHAEAEAR.[H]		0.0570561	0.00119384	1	3	1	G3V6S3	G3V6S3 [256-271]		0	1887.85	169.4	58	133.1	39.6	63.85	11.56			#DIV/0!	#DIV/0!	#DIV/0!	Not Found	Peak Found	Peak Found	Peak Found		High	Peak Found	Peak Found			3.48	39.83	Not Found	High	0.0002928	0.009407
	FALSE	High	[K].EEIVDKYDLFVGSQATDFGEALVR.[H]		0.0441561	0.00119384	1	3	1	G3V6S3	G3V6S3 [288-311]		1	2701.34	126.4	170.6	103		20.79	3.85	57.19		#DIV/0!	#DIV/0!	#DIV/0!	Peak Found	Not Found	Peak Found	Peak Found		Peak Found	Peak Found	High			4.61	49.28	Not Found	High	0.0002928	0.006356
	FALSE	High	[R].EQFVEFR.[D]		0.24435	0.00973414	1	3	4	G3V6S3	G3V6S3 [235-241]		0	954.468	119.2	117.5	96.8	66.4	2.91	8.68	39.73	35.34	#DIV/0!	#DIV/0!	#DIV/0!	High	High	High	High		Peak Found	Peak Found	Peak Found			1.98	32.07	Peak Found	High	0.002452	0.09154
	FALSE	High	[R].HLVYESDQDKDGK.[L]		0.000696526	0.00119384	1	3	2	G3V6S3	G3V6S3 [272-284]		1	1533.72	14.2	20.9	19.2	345.7	30.75	40.3	42.71		#DIV/0!	#DIV/0!	#DIV/0!	Peak Found	High	Peak Found	Peak Found		Peak Found	Peak Found	Peak Found			5.07	16.47	Not Found	High	0.0002928	1.232e-05
	FALSE	High	[R].HLVYESDQDKDGKLTK.[E]		0.000125976	0.00119384	1	3	2	G3V6S3	G3V6S3 [272-287]		2	1875.94	39.2	34.5	32.1	294.3	0.89	43.36	18.87	61.05	#DIV/0!	#DIV/0!	#DIV/0!	Peak Found	High	Peak Found	Peak Found		Peak Found	Peak Found	Peak Found			5.01	18.9	High	High	0.0002928	9.439e-07
	FALSE	High	[K].IDGDKDGFVTVDELK.[G]		0.00127521	0.00119384	1	1	3	G3V6S3	G3V6S3 [80-94]		1	1650.82	160.3	160.1	47.3	32.2	21.23	19.58	105.7		#DIV/0!	#DIV/0!	#DIV/0!	Peak Found	Not Found	High	High		High	Peak Found	Peak Found			3.51	34.47	Peak Found	High	0.0002928	3.062e-05
	FALSE	High	[K].MADKDGDLIATK.[E]	1xOxidation [M1]	0.0457737	0.00119384	1	2	1	G3V6S3	G3V6S3 [162-173]		1	1293.64		77.5	104	218.5		61.35		88.14	#DIV/0!	#DIV/0!	#DIV/0!	Not Found	High	Peak Found	Peak Found		Not Found	Not Found	Peak Found			3.72	19.89	Peak Found	High	0.0002928	0.006726
	FALSE	High	[K].SFDQLTPEESKER.[L]		0.00770072	0.00119384	1	2	10	G3V6S3	G3V6S3 [60-72]		1	1565.74	94.1	123.2	78.1	104.6	24.8	10.71	68.89	80.1	#DIV/0!	#DIV/0!	#DIV/0!	High	High	High	High		High	High	High			3.49	24.89	Peak Found	High	0.0002928	0.0004544
High	Master Protein	Q7TQ70	Ac1873 OS=Rattus norvegicus OX=10116 GN=Fga PE=1 SV=1	0	34.006	17	12	35	12	86.6	103.29	12	cell organization and biogenesis;coagulation;defense response;metabolic process;regulation of biological process;response to stimulus	cell surface;cytoplasm;endoplasmic reticulum	metal ion binding;protein binding;structural molecule activity	Pf00147, Pf08702, Pf12160	361969	ENSRNOG00000024848.7	Fga	p130Cas linkage to MAPK signaling for integrins; Post-translational protein phosphorylation; Common Pathway of Fibrin Clot Formation; Regulation of Insulin-like Growth Factor (IGF) transport and uptake by Insulin-like Growth Factor Binding Proteins (IGFBPs); Platelet degranulation ; GRB2:SOS provides linkage to MAPK signaling for Integrins ; Integrin cell surface interactions	Platelet activation; Complement and coagulation cascades	0	0.543346	0.782022	3.03065	153.2	92.5	77.3	56.2	170.8	145.6	82.3	22.1	High	High	High	High	High	High	High	Peak Found
	Checked	Confidence	Annotated Sequence	Modifications	Qvality PEP	Qvality q-value	# Protein Groups	# Proteins	# PSMs	Master Protein Accessions	Positions in Master Proteins	Modifications in Master Proteins	# Missed Cleavages	Theo. MH+ [Da]	Abundances (Grouped): NButGT	Abundances (Grouped): remplissage	Abundances (Grouped): LPS	Abundances (Grouped): controle CARD445	Abundances (Grouped) CV [%]: NButGT	Abundances (Grouped) CV [%]: remplissage	Abundances (Grouped) CV [%]: LPS	Abundances (Grouped) CV [%]: controle CARD445	#DIV/0!	#DIV/0!	#DIV/0!	Found in Sample: [S39] F39: Sample, 6, LPS	Found in Sample: [S73] F73: Sample, 1, controle CARD445	Found in Sample: [S37] F37: Sample, 4, remplissage	Found in Sample: [S38] F38: Sample, 5, LPS	Quan Info	Found in Sample: [S34] F34: Sample, 1, NButGT	Found in Sample: [S35] F35: Sample, 2, NButGT	Found in Sample: [S36] F36: Sample, 3, remplissage			XCorr (by Search Engine): Sequest HT	Top Apex RT [min]	Found in Sample: [S83] F83: Sample, 2, controle CARD445	Confidence (by Search Engine): Sequest HT	Percolator q-Value (by Search Engine): Sequest HT	Percolator PEP (by Search Engine): Sequest HT
	FALSE	High	[K].AQQIQVLQK.[D]		0.191114	0.00548192	1	2	4	Q7TQ70	Q7TQ70 [150-158]		0	1055.62	142	57.4	93.4	107.3	57.42	74.76	25.95	23.06	#DIV/0!	#DIV/0!	#DIV/0!	High	High	Peak Found	Peak Found		Peak Found	High	High			2.27	23.96	Peak Found	High	0.001265	0.06162
	FALSE	High	[K].ELLPAKDR.[Q]		0.186646	0.0047858	1	1	1	Q7TQ70	Q7TQ70 [212-219]		1	941.541		18.1	16.6	365.3			0.59	86.5	#DIV/0!	#DIV/0!	#DIV/0!	Peak Found	High	Not Found	Peak Found		Not Found	Not Found	Peak Found			2.34	18.96	Peak Found	High	0.001105	0.05946
	FALSE	High	[R].FGSLTSNFK.[E]		0.172954	0.0047858	1	2	4	Q7TQ70	Q7TQ70 [468-476]		0	1000.51	158.5	57.7	89.3	94.6	51.37	90.33	30.32	82.49	#DIV/0!	#DIV/0!	#DIV/0!	High	High	Peak Found	High		High	Peak Found	Peak Found			2.23	31.04	Peak Found	High	0.001105	0.05263
	FALSE	High	[R].GDFANANNFDNTFGQVSEDLR.[R]		0.00339818	0.00119384	1	2	1	Q7TQ70	Q7TQ70 [116-136]		0	2331.03									#DIV/0!	#DIV/0!	#DIV/0!	Not Found	High	Not Found	Not Found	No Quan Values	Not Found	Not Found	Not Found			5.1		Not Found	High	0.0002928	0.0001332
	FALSE	High	[R].GDFANANNFDNTFGQVSEDLRR.[R]		0.0561882	0.00119384	1	2	1	Q7TQ70	Q7TQ70 [116-137]		1	2487.13	174.7	89.7	62.6	73			3.05	39.75	#DIV/0!	#DIV/0!	#DIV/0!	Peak Found	High	Not Found	Peak Found		Peak Found	Not Found	Peak Found			2.98	44.15	Peak Found	High	0.0002928	0.009171
	FALSE	High	[K].GLIDEANQDFTNR.[I]		0.0104678	0.00119384	1	2	6	Q7TQ70	Q7TQ70 [73-85]		0	1492.7	148.6	57.5	92	101.9	49.08	82.63	10.5	35.96	#DIV/0!	#DIV/0!	#DIV/0!	High	High	Peak Found	Peak Found		High	High	High			3.3	36.12	High	High	0.0002928	0.0007221
	FALSE	High	[K].LVTSKGDKELLIGNEK.[V]		0.0404574	0.00119384	1	2	2	Q7TQ70	Q7TQ70 [376-391]		2	1743.99				400				4.01	#DIV/0!	#DIV/0!	#DIV/0!	Not Found	High	Not Found	Not Found		Not Found	Not Found	Not Found			3.26	23.67	High	High	0.0002928	0.005586
	FALSE	High	[R].MHPELGSFYDSR.[F]	1xOxidation [M1]	0.00385109	0.00119384	1	2	6	Q7TQ70	Q7TQ70 [456-467]		0	1454.64	296.4	24.4	26.8	52.5	77.31	71.51	59.51	34.96	#DIV/0!	#DIV/0!	#DIV/0!	Peak Found	High	Peak Found	High		High	Peak Found	Peak Found			3.39	28.95	High	High	0.0002928	0.0001602
	FALSE	High	[K].MSPVPDLVPGSFK.[S]	1xOxidation [M1]	0.00758138	0.00119384	1	2	2	Q7TQ70	Q7TQ70 [227-239]		0	1389.71	127.7	60.2	85.9	126.2	19.18	73.17	32.8	43.85	#DIV/0!	#DIV/0!	#DIV/0!	Peak Found	High	Peak Found	Peak Found		Peak Found	Peak Found	Peak Found			3.08	40.28	High	High	0.0002928	0.0004439
	FALSE	High	[K].NSLFDFQK.[N]		0.188422	0.0047858	1	2	1	Q7TQ70	Q7TQ70 [91-98]		0	998.494	149.6	55.8	77.5	117.2	50.28	78.01	35.52	4.41	#DIV/0!	#DIV/0!	#DIV/0!	Peak Found	Peak Found	Peak Found	Peak Found		Peak Found	Peak Found	Peak Found			2.36	37.44	High	High	0.001105	0.06033
	FALSE	High	[K].SQLQEGPPEWK.[A]		0.02024	0.00119384	1	2	3	Q7TQ70	Q7TQ70 [240-250]		0	1298.64	72.9	26.9	37.2	263	21.78	20.78	12.31	20.19	#DIV/0!	#DIV/0!	#DIV/0!	Peak Found	High	Peak Found	Peak Found		High	Peak Found	Peak Found			3.31	29.18	High	High	0.0002928	0.001951
	FALSE	High	[K].TVLGNDGHREVVK.[E]		0.00220455	0.00119384	1	2	4	Q7TQ70	Q7TQ70 [411-423]		1	1423.77	34.6		13	352.4	56.72			2.87	#DIV/0!	#DIV/0!	#DIV/0!	Not Found	High	Not Found	Peak Found		Peak Found	Peak Found	Not Found			3.41	17.56	High	High	0.0002928	6.935e-05
High	Master Protein	P11884	Aldehyde dehydrogenase, mitochondrial OS=Rattus norvegicus OX=10116 GN=Aldh2 PE=1 SV=1	0	33.757	26	11	47	11	56.5	136.89	11	metabolic process;regulation of biological process;response to stimulus	mitochondrion;organelle lumen	catalytic activity;nucleotide binding;protein binding	Pf00171	29539		Aldh2		Pentose and glucuronate interconversions; Lysine degradation; Arginine and proline metabolism; Histidine metabolism; Glycolysis / Gluconeogenesis; Fatty acid degradation; Tryptophan metabolism; Metabolic pathways; Valine, leucine and isoleucine degradation; Pyruvate metabolism; Glycerolipid metabolism; Ascorbate and aldarate metabolism; beta-Alanine metabolism	0	2.85495	0.849732	0.778947	50.7	47.2	184.6	94.9	100.4	84.6	147	90.5	High	High	High	High	High	High	High	High
	Checked	Confidence	Annotated Sequence	Modifications	Qvality PEP	Qvality q-value	# Protein Groups	# Proteins	# PSMs	Master Protein Accessions	Positions in Master Proteins	Modifications in Master Proteins	# Missed Cleavages	Theo. MH+ [Da]	Abundances (Grouped): NButGT	Abundances (Grouped): remplissage	Abundances (Grouped): LPS	Abundances (Grouped): controle CARD445	Abundances (Grouped) CV [%]: NButGT	Abundances (Grouped) CV [%]: remplissage	Abundances (Grouped) CV [%]: LPS	Abundances (Grouped) CV [%]: controle CARD445	#DIV/0!	#DIV/0!	#DIV/0!	Found in Sample: [S39] F39: Sample, 6, LPS	Found in Sample: [S73] F73: Sample, 1, controle CARD445	Found in Sample: [S37] F37: Sample, 4, remplissage	Found in Sample: [S38] F38: Sample, 5, LPS	Quan Info	Found in Sample: [S34] F34: Sample, 1, NButGT	Found in Sample: [S35] F35: Sample, 2, NButGT	Found in Sample: [S36] F36: Sample, 3, remplissage			XCorr (by Search Engine): Sequest HT	Top Apex RT [min]	Found in Sample: [S83] F83: Sample, 2, controle CARD445	Confidence (by Search Engine): Sequest HT	Percolator q-Value (by Search Engine): Sequest HT	Percolator PEP (by Search Engine): Sequest HT
	FALSE	High	[K].EEIFGPVMQILK.[F]	1xOxidation [M8]	0.0822198	0.00119384	1	2	1	P11884	P11884 [417-428]		0	1419.76	131.2	126.6	113.2	28.9	12.22	30.49	64.46		#DIV/0!	#DIV/0!	#DIV/0!	Peak Found	Peak Found	Peak Found	High		Peak Found	Peak Found	Peak Found			3.15	46.23	Not Found	High	0.0002928	0.01646
	FALSE	High	[R].ELGEYGLQAYTEVK.[T]		0.00296741	0.00119384	1	2	5	P11884	P11884 [495-508]		0	1599.79	126.4	106.1	107.7	59.8	34.1	43.7	23.45	0.88	#DIV/0!	#DIV/0!	#DIV/0!	High	High	Peak Found	Peak Found		High	Peak Found	High			4.11	39.67	High	High	0.0002928	0.0001083
	FALSE	High	[K].FKTIEEVVGR.[A]		0.19384	0.00548192	1	2	2	P11884	P11884 [429-438]		1	1177.66	87.6	48.5		263.8	24.24	4.82		32.26	#DIV/0!	#DIV/0!	#DIV/0!	Not Found	High	Peak Found	Not Found		Peak Found	Peak Found	Peak Found			2.19	30.09	High	High	0.001265	0.06279
	FALSE	High	[R].GYFIQPTVFGDVK.[D]		0.0187259	0.00119384	1	2	6	P11884	P11884 [397-409]		0	1470.76	138.7	112	106.9	42.5	24.75	17.72	46.55	61.77	#DIV/0!	#DIV/0!	#DIV/0!	High	High	High	Peak Found		High	High	High			2.57	45.65	Peak Found	High	0.0002928	0.001735
	FALSE	High	[K].LGPALATGNVVVMK.[V]	1xOxidation [M13]	0.00159566	0.00119384	1	2	1	P11884	P11884 [198-211]		0	1385.78			44.1	355.9				11.43	#DIV/0!	#DIV/0!	#DIV/0!	Peak Found	Peak Found	Not Found	Not Found		Not Found	Not Found	Not Found			3.62	33.1	High	High	0.0002928	4.289e-05
	FALSE	High	[R].TEQGPQVDETQFK.[K]		0.00615574	0.00119384	1	2	8	P11884	P11884 [358-370]		0	1506.71	116.4	114.8	122.5	46.3	39.12	23.83	76.77	50.6	#DIV/0!	#DIV/0!	#DIV/0!	High	High	High	High		High	High	High			3.24	26.42	High	High	0.0002928	0.0003255
	FALSE	High	[R].TFVQEDVYDEFVER.[S]		0.00409969	0.00119384	1	2	4	P11884	P11884 [327-340]		0	1775.81	104.3	108.3	96.4	91.1	17.64	26.86	42.07	1.56	#DIV/0!	#DIV/0!	#DIV/0!	High	High	Peak Found	Peak Found		High	Peak Found	Peak Found			3.55	45.98	High	High	0.0002928	0.000177
	FALSE	High	[K].TVTVKVPQK.[N]		0.0758432	0.00119384	1	2	1	P11884	P11884 [509-517]		1	999.62	68.6	29.1		302.3				19.69	#DIV/0!	#DIV/0!	#DIV/0!	Not Found	Peak Found	Peak Found	Not Found		Peak Found	Not Found	Not Found			2.22	19.64	High	High	0.0002928	0.01454
	FALSE	High	[K].VAEQTPLTALYVANLIK.[E]		0.0105224	0.00119384	1	2	5	P11884	P11884 [212-228]		0	1844.05	149.5	102.4	92.6	55.4	28.99	52.66	47.65	21.14	#DIV/0!	#DIV/0!	#DIV/0!	Peak Found	High	Peak Found	Peak Found		High	Peak Found	Peak Found			3.52	50.05	High	High	0.0002928	0.0007274
	FALSE	High	[R].VTLELGGK.[S]		0.0936831	0.0032082	1	8	8	P11884	P11884 [284-291]		0	816.483	62	136.6	179.3	22.1	17.58	36.65	45.13	16.64	#DIV/0!	#DIV/0!	#DIV/0!	High	High	High	High		Peak Found	Peak Found	High			2.33	27.43	High	High	0.0007605	0.02018
	FALSE	High	[K].YGLAAAVFTK.[D]		0.0434801	0.00119384	1	2	6	P11884	P11884 [444-453]		0	1040.58	122.8	107.1	98.9	71.2	21.91	28.11	27.99	13.2	#DIV/0!	#DIV/0!	#DIV/0!	High	Peak Found	Peak Found	High		High	High	High			2.5	36.79	High	High	0.0002928	0.006227
High	Master Protein	M0R757	Elongation factor 1-alpha OS=Rattus norvegicus OX=10116 GN=LOC100360413 PE=3 SV=1	0	31.996	24	9	72	3	50.1	219.11	9	metabolic process	cytoplasm	catalytic activity;nucleotide binding;RNA binding	Pf00009, Pf03143, Pf03144	100360413; 100911991	ENSRNOG00000056855.1; ENSRNOG00000051885.1	LOC100360413; LOC100911991			0	1.92913	1.48106	1.07519	58.5	31.8	94.3	79.9	101.8	175.6	109.3	148.7	High	Peak Found	High	High	High	High	High	High
	Checked	Confidence	Annotated Sequence	Modifications	Qvality PEP	Qvality q-value	# Protein Groups	# Proteins	# PSMs	Master Protein Accessions	Positions in Master Proteins	Modifications in Master Proteins	# Missed Cleavages	Theo. MH+ [Da]	Abundances (Grouped): NButGT	Abundances (Grouped): remplissage	Abundances (Grouped): LPS	Abundances (Grouped): controle CARD445	Abundances (Grouped) CV [%]: NButGT	Abundances (Grouped) CV [%]: remplissage	Abundances (Grouped) CV [%]: LPS	Abundances (Grouped) CV [%]: controle CARD445	#DIV/0!	#DIV/0!	#DIV/0!	Found in Sample: [S39] F39: Sample, 6, LPS	Found in Sample: [S73] F73: Sample, 1, controle CARD445	Found in Sample: [S37] F37: Sample, 4, remplissage	Found in Sample: [S38] F38: Sample, 5, LPS	Quan Info	Found in Sample: [S34] F34: Sample, 1, NButGT	Found in Sample: [S35] F35: Sample, 2, NButGT	Found in Sample: [S36] F36: Sample, 3, remplissage			XCorr (by Search Engine): Sequest HT	Top Apex RT [min]	Found in Sample: [S83] F83: Sample, 2, controle CARD445	Confidence (by Search Engine): Sequest HT	Percolator q-Value (by Search Engine): Sequest HT	Percolator PEP (by Search Engine): Sequest HT
	FALSE	High	[R].EHALLAYTLGVK.[Q]		0.00117929	0.00119384	2	4	19	M0R757; P62632	M0R757 [135-146]; P62632 [135-146]		0	1314.74	94.5	140.8	137.2	27.5	19.18	38.96	81.24	21.63	#DIV/0!	#DIV/0!	#DIV/0!	High	High	High	High	Shared	High	High	High			4.27	35.8	High	High	0.0002928	2.721e-05
	FALSE	High	[K].EVSTYIKK.[I]		0.20604	0.00548192	1	3	1	M0R757	M0R757 [173-180]		1	967.546			36.8	363.2					#DIV/0!	#DIV/0!	#DIV/0!	Not Found	High	Not Found	Peak Found		Not Found	Not Found	Not Found			2.52	18.87	Not Found	High	0.001265	0.0693
	FALSE	High	[K].IGGIGTVPVGR.[V]		0.051507	0.00119384	2	4	12	M0R757; P62632	M0R757 [256-266]; P62632 [256-266]		0	1025.61	97.4	125.1	134.4	43	39.7	29.78	97.16	31.46	#DIV/0!	#DIV/0!	#DIV/0!	High	High	High	High	Shared	Peak Found	High	High			2.69	29.69	High	High	0.0002928	0.008054
	FALSE	High	[R].LPLQDVYK.[I]		0.0994704	0.0032082	2	4	8	M0R757; P62632	M0R757 [248-255]; P62632 [248-255]		0	975.551	106.6	139.1	137.8	16.5	44.32	31.56	102.59	13.98	#DIV/0!	#DIV/0!	#DIV/0!	Peak Found	High	High	High	Shared	Peak Found	High	High			2.33	31.53	High	High	0.0007605	0.02207
	FALSE	High	[R].QTVAVGVIK.[AN]		0.0324095	0.00119384	2	4	4	M0R757; P62632	M0R757 [431-439]; P62632 [431-439]		0	914.567	86.1	114.1	144.8	55	20.72	35.61	100	10.35	#DIV/0!	#DIV/0!	#DIV/0!	Peak Found	High	Peak Found	High	Shared	Peak Found	High	High			3.03	25.77	Peak Found	High	0.0002928	0.00397
	FALSE	High	[K].STTTGHLIYK.[C]		0.0243882	0.00119384	2	3	13	M0R757; P62632	M0R757 [21-30]; P62632 [21-30]		0	1120.6	107.3	132	133.7	26.9	45.83	27.69	92.87	3.95	#DIV/0!	#DIV/0!	#DIV/0!	High	High	High	High	Shared	High	High	High			3.28	20.04	High	High	0.0002928	0.002591
	FALSE	High	[K].THINIVVIGHVDSGK.[S]		0.0512438	0.00119384	2	3	2	M0R757; P62632	M0R757 [6-20]; P62632 [6-20]		0	1588.88	166.7	104	95.4	33.9	51.69	23.75	56.82	37.79	#DIV/0!	#DIV/0!	#DIV/0!	Peak Found	Peak Found	High	Peak Found	Shared	Peak Found	High	Peak Found			3.43	29.09	Peak Found	High	0.0002928	0.00798
	FALSE	High	[R].VETGVLKPGMVVTFAPVNVTTEVK.[S]	1xOxidation [M10]	0.0101991	0.00119384	1	3	6	M0R757	M0R757 [267-290]		0	2531.38	114.7	149.2	85.4	50.7	15.76	20.69	26.8		#DIV/0!	#DIV/0!	#DIV/0!	High	High	High	Peak Found		High	High	High			4.25	42.02	Not Found	High	0.0002928	0.0006933
	FALSE	High	[K].YYVTIIDAPGHR.[D]		0.0192177	0.00119384	1	2	7	M0R757	M0R757 [85-96]		0	1404.73	140.2	122.2	89.4	48.2	49.73	36.44	6.78	18.85	#DIV/0!	#DIV/0!	#DIV/0!	High	High	Peak Found	High		High	High	High			2.87	32.39	Peak Found	High	0.0002928	0.001801
High	Master Protein	P31000	Vimentin OS=Rattus norvegicus OX=10116 GN=Vim PE=1 SV=2	0	31.767	27	10	19	10	53.7	61.16	10	cell differentiation;cell organization and biogenesis;metabolic process;regulation of biological process;response to stimulus	cytoplasm;cytoskeleton;cytosol;membrane;nucleus	protein binding;RNA binding;structural molecule activity	Pf00038, Pf04111, Pf04156, Pf04732, Pf10186	81818		Vim		Epstein-Barr virus infection; MicroRNAs in cancer	0	1.96805	0.438656	2.4475	75.1	59.5	128.7	136.2	208.6	75.8	50.4	65.8	High	High	High	High	High	Peak Found	Peak Found	High
	Checked	Confidence	Annotated Sequence	Modifications	Qvality PEP	Qvality q-value	# Protein Groups	# Proteins	# PSMs	Master Protein Accessions	Positions in Master Proteins	Modifications in Master Proteins	# Missed Cleavages	Theo. MH+ [Da]	Abundances (Grouped): NButGT	Abundances (Grouped): remplissage	Abundances (Grouped): LPS	Abundances (Grouped): controle CARD445	Abundances (Grouped) CV [%]: NButGT	Abundances (Grouped) CV [%]: remplissage	Abundances (Grouped) CV [%]: LPS	Abundances (Grouped) CV [%]: controle CARD445	#DIV/0!	#DIV/0!	#DIV/0!	Found in Sample: [S39] F39: Sample, 6, LPS	Found in Sample: [S73] F73: Sample, 1, controle CARD445	Found in Sample: [S37] F37: Sample, 4, remplissage	Found in Sample: [S38] F38: Sample, 5, LPS	Quan Info	Found in Sample: [S34] F34: Sample, 1, NButGT	Found in Sample: [S35] F35: Sample, 2, NButGT	Found in Sample: [S36] F36: Sample, 3, remplissage			XCorr (by Search Engine): Sequest HT	Top Apex RT [min]	Found in Sample: [S83] F83: Sample, 2, controle CARD445	Confidence (by Search Engine): Sequest HT	Percolator q-Value (by Search Engine): Sequest HT	Percolator PEP (by Search Engine): Sequest HT
	FALSE	High	[R].EEAESTLQSFR.[Q]		0.0180584	0.00119384	1	2	3	P31000	P31000 [197-207]		0	1296.61	119.1		233.8	47.1	45.52		0.56	30.26	#DIV/0!	#DIV/0!	#DIV/0!	Peak Found	High	Not Found	High		High	Peak Found	Not Found			3.47	29.87	Peak Found	High	0.0002928	0.001646
	FALSE	High	[R].EMEENFALEAANYQDTIGR.[L]	1xOxidation [M2]	0.00013481	0.00119384	1	2	1	P31000	P31000 [346-364]		0	2216.98									#DIV/0!	#DIV/0!	#DIV/0!	Not Found	Not Found	Not Found	Not Found	No Quan Values	High	Not Found	Not Found			5.01		Not Found	High	0.0002928	1.049e-06
	FALSE	High	[R].KVESLQEEIAFLK.[K]		0.00526501	0.00119384	1	2	3	P31000	P31000 [223-235]		1	1533.85	163.1	84.3	131.4	21.2	40.93	35.75	27.39		#DIV/0!	#DIV/0!	#DIV/0!	High	Not Found	High	Peak Found		High	Peak Found	Peak Found			3.21	40.66	Peak Found	High	0.0002928	0.0002574
	FALSE	High	[K].ILLAELEQLK.[G]		0.126157	0.00418224	1	2	1	P31000	P31000 [130-139]		0	1169.71	132.3	100.9	149.1	17.7	25.57	24.95	8.25		#DIV/0!	#DIV/0!	#DIV/0!	Peak Found	Peak Found	Peak Found	Peak Found		High	Peak Found	Peak Found			2.38	45.56	Not Found	High	0.0009785	0.03185
	FALSE	High	[K].ILLAELEQLKGQGK.[S]		0.103514	0.0032082	1	2	2	P31000	P31000 [130-143]		1	1539.91	201.4		77	121.6	104.98			3.56	#DIV/0!	#DIV/0!	#DIV/0!	Peak Found	Peak Found	Not Found	Not Found		High	Peak Found	Not Found			3.62	38.53	Peak Found	High	0.0007605	0.02354
	FALSE	High	[R].LQDEIQNMKEEMAR.[H]	2xOxidation [M8; M12]	0.00625269	0.00119384	1	2	4	P31000	P31000 [365-378]		1	1766.8	104.5	122.8	96.5	76.2	9.5	15.31	35.15	0.75	#DIV/0!	#DIV/0!	#DIV/0!	Peak Found	High	Peak Found	Peak Found		Peak Found	Peak Found	Peak Found			3.61	19.29	High	High	0.0002928	0.0003332
	FALSE	High	[R].ISLPLPNFSSLNLR.[E]		0.113748	0.0032082	1	2	2	P31000	P31000 [411-424]		0	1570.9	139.4	57.5	138	65.1					#DIV/0!	#DIV/0!	#DIV/0!	Not Found	Peak Found	Peak Found	Peak Found		High	Not Found	Not Found			2.87	50.03	High	High	0.0007605	0.02712
	FALSE	High	[R].SLYSSSPGGAYVTR.[S]		0.00731005	0.00119384	1	2	1	P31000	P31000 [51-64]		0	1444.71	138	50.6	143	68.5	75.1	12.34	11.75	12.92	#DIV/0!	#DIV/0!	#DIV/0!	Peak Found	High	Peak Found	Peak Found		Peak Found	Peak Found	Peak Found			3.5	29.36	Peak Found	High	0.0002928	0.0004218
	FALSE	High	[R].TNEKVELQELNDR.[F]		0.0370637	0.00119384	1	4	1	P31000	P31000 [101-113]		1	1587.8	147.5	53.6	94.4	104.5			38.6	30.28	#DIV/0!	#DIV/0!	#DIV/0!	Peak Found	High	Peak Found	Peak Found		Peak Found	Not Found	Not Found			2.94	25.82	Peak Found	High	0.0002928	0.004867
	FALSE	High	[R].VEVERDNLAEDIMR.[L]	1xOxidation [M13]	0.24435	0.00973414	1	2	1	P31000	P31000 [171-184]		1	1704.82			150.6	249.4			7.1	7.78	#DIV/0!	#DIV/0!	#DIV/0!	Peak Found	High	Not Found	Peak Found		Not Found	Not Found	Not Found			2.73	29.28	Peak Found	High	0.002265	0.09125
High	Master Protein	Q6IFV4	Keratin, type I cytoskeletal 13 OS=Rattus norvegicus OX=10116 GN=Krt13 PE=3 SV=1	0	30.564	15	8	66	2	47.7	206.45	8	cell organization and biogenesis;response to stimulus	cytoskeleton;nucleus	structural molecule activity	Pf00038	287699	ENSRNOG00000014070.3	Krt13	Formation of the cornified envelope		0	#DIV/0!	#DIV/0!	0.333722					119.9	80.3	61.6	538.3	Not Found	Not Found	Not Found	Not Found	Peak Found	Peak Found	Peak Found	High
	Checked	Confidence	Annotated Sequence	Modifications	Qvality PEP	Qvality q-value	# Protein Groups	# Proteins	# PSMs	Master Protein Accessions	Positions in Master Proteins	Modifications in Master Proteins	# Missed Cleavages	Theo. MH+ [Da]	Abundances (Grouped): NButGT	Abundances (Grouped): remplissage	Abundances (Grouped): LPS	Abundances (Grouped): controle CARD445	Abundances (Grouped) CV [%]: NButGT	Abundances (Grouped) CV [%]: remplissage	Abundances (Grouped) CV [%]: LPS	Abundances (Grouped) CV [%]: controle CARD445	#DIV/0!	#DIV/0!	#DIV/0!	Found in Sample: [S39] F39: Sample, 6, LPS	Found in Sample: [S73] F73: Sample, 1, controle CARD445	Found in Sample: [S37] F37: Sample, 4, remplissage	Found in Sample: [S38] F38: Sample, 5, LPS	Quan Info	Found in Sample: [S34] F34: Sample, 1, NButGT	Found in Sample: [S35] F35: Sample, 2, NButGT	Found in Sample: [S36] F36: Sample, 3, remplissage			XCorr (by Search Engine): Sequest HT	Top Apex RT [min]	Found in Sample: [S83] F83: Sample, 2, controle CARD445	Confidence (by Search Engine): Sequest HT	Percolator q-Value (by Search Engine): Sequest HT	Percolator PEP (by Search Engine): Sequest HT
	FALSE	High	[R].LEQEIATYR.[RS]		0.0355653	0.00119384	5	14	6	Q6IFV4; A0A0G2JXJ9; Q6IFU9; Q6IFU7; A0A0G2K9Q9	Q6IFV4 [390-398]; A0A0G2JXJ9 [415-423]; Q6IFU9 [399-407]; Q6IFU7 [387-395]; A0A0G2K9Q9 [377-385]		0	1122.58	210.8	90	90.7	8.5	29.7	71.37	8.52	13.4	#DIV/0!	#DIV/0!	#DIV/0!	Peak Found	Peak Found	High	High	Shared	High	High	Peak Found			2.43	26	Peak Found	High	0.0002928	0.004566
	FALSE	High	[R].LKYENELALR.[Q]		0.0661423	0.00119384	2	2	4	Q6IFV4; Q6IFV3	Q6IFV4 [184-193]; Q6IFV3 [182-191]		1	1248.69	171.2	134	90.1	4.7	41.36	117.76	24.79		#DIV/0!	#DIV/0!	#DIV/0!	High	Not Found	High	High	Shared	Peak Found	Peak Found	Peak Found			2.98	28.9	Peak Found	High	0.0002928	0.0118
	FALSE	High	[K].ITMQNLNDR.[L]	1xOxidation [M3]	0.0805793	0.00119384	1	2	3	Q6IFV4	Q6IFV4 [98-106]		0	1120.54	140.1	259.9			27.95	112.4			#DIV/0!	#DIV/0!	#DIV/0!	Not Found	Not Found	High	Not Found		Peak Found	Peak Found	Peak Found			2.16	20.99	Not Found	High	0.0002928	0.01593
	FALSE	High	[R].IVLEIDNAR.[L]		0.170488	0.0047858	1	1	1	Q6IFV4	Q6IFV4 [168-176]		0	1042.59									#DIV/0!	#DIV/0!	#DIV/0!	Not Found	Not Found	High	Not Found	No Quan Values	Not Found	Not Found	Not Found			2.3		Not Found	High	0.001105	0.05145
	FALSE	High	[R].QSVEADINGLR.[R]		0.00578269	0.00119384	2	3	12	Q6IFV4; Q6IFW6	Q6IFV4 [194-204]; Q6IFW6 [245-255]		0	1201.62	202.2	93	81.4	23.4	51.22	52.52	31.37	3.98	#DIV/0!	#DIV/0!	#DIV/0!	High	High	High	High	Shared	High	High	High			2.87	31.28	High	High	0.0002928	0.0002965
	FALSE	High	[R].QSVEADINGLRR.[V]		0.00655278	0.00119384	2	3	21	Q6IFV4; Q6IFW6	Q6IFV4 [194-205]; Q6IFW6 [245-256]		1	1357.72	180	78.2	80.8	61.1	41.22	77.19	5.86	4.56	#DIV/0!	#DIV/0!	#DIV/0!	High	High	High	High	Shared	High	High	High			3.56	27.8	High	High	0.0002928	0.0003565
	FALSE	High	[R].TLQGLEIELQSQLSMK.[A]	1xOxidation [M15]	0.0176877	0.00119384	2	2	1	Q6IFV4; Q6IFV3	Q6IFV4 [319-334]; Q6IFV3 [317-332]		0	1833.96	119	222.5	58.5		54.33		43.57		#DIV/0!	#DIV/0!	#DIV/0!	Peak Found	Not Found	High	Peak Found	Shared	Peak Found	Peak Found	Not Found			3.56	48.73	Not Found	High	0.0002928	0.001591
	FALSE	High	[K].TRLEQEIATYR.[RS]		0.00492014	0.00119384	4	11	18	Q6IFV4; Q6IFU9; Q6IFU7; A0A0G2K9Q9	Q6IFV4 [388-398]; Q6IFU9 [397-407]; Q6IFU7 [385-395]; A0A0G2K9Q9 [375-385]		1	1379.73	236.5	81.9	68.3	13.3	49.68	69.21	0.35	28.68	#DIV/0!	#DIV/0!	#DIV/0!	High	High	High	High	Shared	High	High	High			3.66	29.12	High	High	0.0002928	0.0002319
High	Master Protein	A0A0G2JSP8	Creatine kinase M-type OS=Rattus norvegicus OX=10116 GN=Ckm PE=1 SV=1	0	30.418	29	8	41	8	43	143.38	8	metabolic process;response to stimulus	cytoplasm	catalytic activity;nucleotide binding	Pf00217, Pf02807	24265	ENSRNOG00000016837.4	Ckm	Creatine metabolism	Arginine and proline metabolism; Metabolic pathways	0	1.19361	2.25708	0.897966	52.4	57.1	27.9	102.8	142.3	122.6	182.2	112.8	High	High	High	High	High	High	High	High
	Checked	Confidence	Annotated Sequence	Modifications	Qvality PEP	Qvality q-value	# Protein Groups	# Proteins	# PSMs	Master Protein Accessions	Positions in Master Proteins	Modifications in Master Proteins	# Missed Cleavages	Theo. MH+ [Da]	Abundances (Grouped): NButGT	Abundances (Grouped): remplissage	Abundances (Grouped): LPS	Abundances (Grouped): controle CARD445	Abundances (Grouped) CV [%]: NButGT	Abundances (Grouped) CV [%]: remplissage	Abundances (Grouped) CV [%]: LPS	Abundances (Grouped) CV [%]: controle CARD445	#DIV/0!	#DIV/0!	#DIV/0!	Found in Sample: [S39] F39: Sample, 6, LPS	Found in Sample: [S73] F73: Sample, 1, controle CARD445	Found in Sample: [S37] F37: Sample, 4, remplissage	Found in Sample: [S38] F38: Sample, 5, LPS	Quan Info	Found in Sample: [S34] F34: Sample, 1, NButGT	Found in Sample: [S35] F35: Sample, 2, NButGT	Found in Sample: [S36] F36: Sample, 3, remplissage			XCorr (by Search Engine): Sequest HT	Top Apex RT [min]	Found in Sample: [S83] F83: Sample, 2, controle CARD445	Confidence (by Search Engine): Sequest HT	Percolator q-Value (by Search Engine): Sequest HT	Percolator PEP (by Search Engine): Sequest HT
	FALSE	High	[K].DLFDPIIQDR.[H]		0.0496917	0.00119384	1	2	3	A0A0G2JSP8	A0A0G2JSP8 [87-96]		0	1231.63	138.4	155.5	66.7	39.4	0.2	35.25	79.43	3.55	#DIV/0!	#DIV/0!	#DIV/0!	High	High	Peak Found	Peak Found		Peak Found	Peak Found	Peak Found			2.47	46.41	High	High	0.0002928	0.007592
	FALSE	High	[K].GGDDLDPNYVLSSR.[V]		0.00387122	0.00119384	1	2	6	A0A0G2JSP8	A0A0G2JSP8 [117-130]		0	1507.7	160.8	158.5	49.3	31.4	0.09	37.7	83.95	17.86	#DIV/0!	#DIV/0!	#DIV/0!	High	Peak Found	High	Peak Found		High	High	High			4.11	36.28	High	High	0.0002928	0.0001621
	FALSE	High	[K].GQSIDDMIPAQK.[-]	1xOxidation [M7]	0.0252878	0.00119384	1	2	5	A0A0G2JSP8	A0A0G2JSP8 [370-381]		0	1318.63	101.3	174.9	57.2	66.6	12.64	58.66	49.52	1.29	#DIV/0!	#DIV/0!	#DIV/0!	High	Peak Found	High	High		High	Peak Found	High			3.1	24.73	Peak Found	High	0.0002928	0.002736
	FALSE	High	[R].GTGGVDTAAVGAVFDISNADR.[L]		0.000880694	0.00119384	1	2	10	A0A0G2JSP8	A0A0G2JSP8 [321-341]		0	1992.96	142.9	167	50.7	39.4	17.15	27.6	91.44	6.65	#DIV/0!	#DIV/0!	#DIV/0!	High	High	High	High		High	High	High			5.23	45.92	High	High	0.0002928	1.754e-05
	FALSE	High	[R].LGSSEVEQVQLVVDGVK.[L]		0.000777114	0.00119384	1	2	6	A0A0G2JSP8	A0A0G2JSP8 [342-358]		0	1785.96	238.7	51.4	38.9	70.9		34.55	127.9	19.85	#DIV/0!	#DIV/0!	#DIV/0!	High	High	Peak Found	Peak Found		High	High	Peak Found			4.74	43.51	Peak Found	High	0.0002928	1.454e-05
	FALSE	High	[K].SQEEYPDLSKHNNHMAK.[V]	1xOxidation [M15]	0.180543	0.0047858	1	1	1	A0A0G2JSP8	A0A0G2JSP8 [16-32]		1	2043.92				400				11.73	#DIV/0!	#DIV/0!	#DIV/0!	Not Found	Peak Found	Not Found	Not Found		Not Found	Not Found	Not Found			2.07	17.16	High	High	0.001105	0.05629
	FALSE	High	[K].TDLNHENLKGGDDLDPNYVLSSR.[V]		0.00679609	0.00119384	1	2	1	A0A0G2JSP8	A0A0G2JSP8 [108-130]		1	2572.23				400					#DIV/0!	#DIV/0!	#DIV/0!	Not Found	Not Found	Not Found	Not Found		Not Found	Not Found	Not Found			4.21	34.2	High	High	0.0002928	0.0003776
	FALSE	High	[K].VLTPDLYNK.[L]		0.0847403	0.00233393	1	2	9	A0A0G2JSP8	A0A0G2JSP8 [33-41]		0	1062.58	130.5	151.9	50.6	67	23.14	22.08	58.27	9.15	#DIV/0!	#DIV/0!	#DIV/0!	High	High	High	High		High	High	High			2.67	30.02	High	High	0.0005675	0.01725
High	Master Protein	F1LMV6	Desmoplakin OS=Rattus norvegicus OX=10116 GN=Dsp PE=1 SV=1	0	30.132	7	14	30	14	332.2	102.36	14	cell differentiation;cell organization and biogenesis;metabolic process;regulation of biological process;response to stimulus	cytoskeleton;membrane;nucleus	catalytic activity;motor activity;protein binding;RNA binding;structural molecule activity	Pf00681, Pf01576, Pf02463, Pf04111, Pf04156, Pf05483, Pf05557, Pf05622, Pf06637, Pf06705, Pf07888, Pf10174, Pf12128, Pf13166	306871	ENSRNOG00000013928.6	Dsp	Formation of the cornified envelope; Neutrophil degranulation	Arrhythmogenic right ventricular cardiomyopathy (ARVC)	0	14.514	1.37476	1.96956	1.1	9.6	105.7	49.6	123.6	296.9	37.4	176.1	Peak Found	Peak Found	High	Peak Found	High	High	High	High
	Checked	Confidence	Annotated Sequence	Modifications	Qvality PEP	Qvality q-value	# Protein Groups	# Proteins	# PSMs	Master Protein Accessions	Positions in Master Proteins	Modifications in Master Proteins	# Missed Cleavages	Theo. MH+ [Da]	Abundances (Grouped): NButGT	Abundances (Grouped): remplissage	Abundances (Grouped): LPS	Abundances (Grouped): controle CARD445	Abundances (Grouped) CV [%]: NButGT	Abundances (Grouped) CV [%]: remplissage	Abundances (Grouped) CV [%]: LPS	Abundances (Grouped) CV [%]: controle CARD445	#DIV/0!	#DIV/0!	#DIV/0!	Found in Sample: [S39] F39: Sample, 6, LPS	Found in Sample: [S73] F73: Sample, 1, controle CARD445	Found in Sample: [S37] F37: Sample, 4, remplissage	Found in Sample: [S38] F38: Sample, 5, LPS	Quan Info	Found in Sample: [S34] F34: Sample, 1, NButGT	Found in Sample: [S35] F35: Sample, 2, NButGT	Found in Sample: [S36] F36: Sample, 3, remplissage			XCorr (by Search Engine): Sequest HT	Top Apex RT [min]	Found in Sample: [S83] F83: Sample, 2, controle CARD445	Confidence (by Search Engine): Sequest HT	Percolator q-Value (by Search Engine): Sequest HT	Percolator PEP (by Search Engine): Sequest HT
	FALSE	High	[R].ALLQAILQTEDMLK.[V]		0.0226832	0.00119384	1	1	2	F1LMV6	F1LMV6 [779-792]		0	1586.88	257.5	142.5			24.13	58.89			#DIV/0!	#DIV/0!	#DIV/0!	Not Found	Not Found	High	Not Found		Peak Found	High	Peak Found			3.1	50.83	Not Found	High	0.0002928	0.00232
	FALSE	High	[K].AITGFDDPFSGK.[T]		0.233461	0.00718918	1	1	1	F1LMV6	F1LMV6 [2099-2110]		0	1254.6	107.7	83.5	208.8			107.58			#DIV/0!	#DIV/0!	#DIV/0!	Not Found	Not Found	High	Peak Found		Peak Found	Not Found	Peak Found			2.98	40.53	Not Found	High	0.001666	0.0848
	FALSE	High	[K].GFFDPNTEENLTYLQLK.[E]		0.0713741	0.00119384	1	1	1	F1LMV6	F1LMV6 [2421-2437]		0	2028.99	213	140.1	46.9		46.86				#DIV/0!	#DIV/0!	#DIV/0!	Peak Found	Not Found	Peak Found	Not Found		Peak Found	High	Not Found			3	49.3	Not Found	High	0.0002928	0.01319
	FALSE	High	[R].GYFNEELSEILSDPSDDTK.[G]		0.00715937	0.00119384	1	1	2	F1LMV6	F1LMV6 [2402-2420]		0	2158.97	192.8	137.9	69.4		70.44				#DIV/0!	#DIV/0!	#DIV/0!	Not Found	Not Found	High	Peak Found		Peak Found	High	Not Found			3.58	49.99	Not Found	High	0.0002928	0.0004067
	FALSE	High	[K].IEVLEEELR.[L]		0.111517	0.0032082	1	1	3	F1LMV6	F1LMV6 [1041-1049]		0	1129.61	178.1	98	85.8	38.1	55.78	36.48	36.87		#DIV/0!	#DIV/0!	#DIV/0!	Peak Found	Not Found	High	Peak Found		High	High	Peak Found			2.89	35.89	Peak Found	High	0.0007605	0.0264
	FALSE	High	[K].IGLVRPGTALELLEAQAATGFIVDPVSNLR.[L]		0.00324242	0.00119384	1	1	3	F1LMV6	F1LMV6 [2287-2316]		0	3120.74	220.9	179.1							#DIV/0!	#DIV/0!	#DIV/0!	Not Found	Not Found	High	High		Not Found	High	Not Found			6.73	51.62	Not Found	High	0.0002928	0.0001244
	FALSE	High	[K].IKVLEQDKAR.[L]		0.066818	0.00119384	1	1	2	F1LMV6	F1LMV6 [1826-1835]		2	1199.71	131.5	47	149.1	72.3	60.31	53.73	137.57	51.31	#DIV/0!	#DIV/0!	#DIV/0!	Peak Found	Peak Found	Peak Found	High		Peak Found	Peak Found	Peak Found			2.51	17.2	Peak Found	High	0.0002928	0.01197
	FALSE	High	[R].LLEAQIATGGIIDPK.[E]		0.0868967	0.00233393	1	1	4	F1LMV6	F1LMV6 [2374-2388]		0	1538.88	210	100.9	89.1		77.22	67.54	30.8		#DIV/0!	#DIV/0!	#DIV/0!	Peak Found	Not Found	High	Peak Found		High	High	High			3.59	40.57	Not Found	High	0.0005675	0.0179
	FALSE	High	[K].ITNLTQQLEQASIVK.[K]		0.0222181	0.00119384	1	1	2	F1LMV6	F1LMV6 [1619-1633]		0	1685.94	156.3	178.2	65.5		56.33		62.25		#DIV/0!	#DIV/0!	#DIV/0!	Peak Found	Not Found	High	Peak Found		Peak Found	High	Not Found			4.33	41.49	Not Found	High	0.0002928	0.002248
	FALSE	High	[R].LTYEIEDEKR.[R]		0.139819	0.0047858	1	1	5	F1LMV6	F1LMV6 [1121-1130]		1	1295.65	206.8	88.1	105.1		61.27	84.27	12.4		#DIV/0!	#DIV/0!	#DIV/0!	Peak Found	Not Found	High	High		High	High	Peak Found			2.99	23.94	Not Found	High	0.001105	0.03741
	FALSE	High	[R].LTYEIEDEKRR.[R]		0.201272	0.00548192	1	1	1	F1LMV6	F1LMV6 [1121-1131]		2	1451.75	158.6	119.6	105.3	16.5	52.8		36.41	25.42	#DIV/0!	#DIV/0!	#DIV/0!	Peak Found	Peak Found	Peak Found	Peak Found		Peak Found	High	Not Found			2.77	21.21	Peak Found	High	0.001265	0.06675
	FALSE	High	[R].NKYETEINITK.[T]		0.152604	0.0047858	1	1	1	F1LMV6	F1LMV6 [1215-1225]		1	1352.71	125.3	124.8	149.8						#DIV/0!	#DIV/0!	#DIV/0!	Not Found	Not Found	High	Peak Found		Not Found	Peak Found	Not Found			3.28	24.76	Not Found	High	0.001105	0.04324
	FALSE	High	[K].SAIYQLEEEYENLLK.[A]		0.115448	0.0032082	1	1	1	F1LMV6	F1LMV6 [253-267]		0	1841.92	164.7	142.1	93.2		55.31		33.47		#DIV/0!	#DIV/0!	#DIV/0!	Peak Found	Not Found	Peak Found	Peak Found		Peak Found	High	Not Found			3.48	50.56	Not Found	High	0.0007605	0.02789
	FALSE	High	[R].VVIVDPETNK.[E]		0.0675002	0.00119384	1	1	2	F1LMV6	F1LMV6 [2473-2482]		0	1113.62	207.3	116	76.7		35.5	87.07			#DIV/0!	#DIV/0!	#DIV/0!	Not Found	Not Found	High	Peak Found		High	Peak Found	Peak Found			2.77	25.96	Not Found	High	0.0002928	0.01215
High	Master Protein	P85834	Elongation factor Tu, mitochondrial OS=Rattus norvegicus OX=10116 GN=Tufm PE=1 SV=1	0	28.992	25	9	34	9	49.5	122.23	9	metabolic process;response to stimulus	membrane;mitochondrion	catalytic activity;nucleotide binding;RNA binding	Pf00009, Pf03143, Pf03144	293481	ENSRNOG00000018604.6	Tufm			0	1.71983	1.13886	1.0586	47.8	70.7	127.3	76.5	127.1	118.6	135	97.1	High	High	High	High	High	High	High	High
	Checked	Confidence	Annotated Sequence	Modifications	Qvality PEP	Qvality q-value	# Protein Groups	# Proteins	# PSMs	Master Protein Accessions	Positions in Master Proteins	Modifications in Master Proteins	# Missed Cleavages	Theo. MH+ [Da]	Abundances (Grouped): NButGT	Abundances (Grouped): remplissage	Abundances (Grouped): LPS	Abundances (Grouped): controle CARD445	Abundances (Grouped) CV [%]: NButGT	Abundances (Grouped) CV [%]: remplissage	Abundances (Grouped) CV [%]: LPS	Abundances (Grouped) CV [%]: controle CARD445	#DIV/0!	#DIV/0!	#DIV/0!	Found in Sample: [S39] F39: Sample, 6, LPS	Found in Sample: [S73] F73: Sample, 1, controle CARD445	Found in Sample: [S37] F37: Sample, 4, remplissage	Found in Sample: [S38] F38: Sample, 5, LPS	Quan Info	Found in Sample: [S34] F34: Sample, 1, NButGT	Found in Sample: [S35] F35: Sample, 2, NButGT	Found in Sample: [S36] F36: Sample, 3, remplissage			XCorr (by Search Engine): Sequest HT	Top Apex RT [min]	Found in Sample: [S83] F83: Sample, 2, controle CARD445	Confidence (by Search Engine): Sequest HT	Percolator q-Value (by Search Engine): Sequest HT	Percolator PEP (by Search Engine): Sequest HT
	FALSE	High	[R].AEAGDNLGALVR.[G]		0.0585315	0.00119384	1	1	1	P85834	P85834 [316-327]		0	1185.62	114	93.2	89	103.8	0.94	17.89	20.45		#DIV/0!	#DIV/0!	#DIV/0!	Peak Found	Not Found	Peak Found	Peak Found		Peak Found	Peak Found	Peak Found			2.33	32.06	High	High	0.0002928	0.009743
	FALSE	High	[R].DKPHVNVGTIGHVDHGK.[T]		0.000104964	0.00119384	1	1	9	P85834	P85834 [54-70]		0	1809.94	132.4	109.4	66.3	92	0.63	57.47	81.39	65.58	#DIV/0!	#DIV/0!	#DIV/0!	Peak Found	High	High	High		High	High	High			5.22	19.6	High	High	0.0002928	7.199e-07
	FALSE	High	[R].DLEKPFLLPVESVYSIPGR.[G]		0.0018561	0.00119384	1	1	7	P85834	P85834 [253-271]		0	2159.17	121.2	130.3	99	49.5	18.96	23.5	26.95	25.92	#DIV/0!	#DIV/0!	#DIV/0!	Peak Found	High	High	High		High	High	High			4.73	49.4	High	High	0.0002928	5.382e-05
	FALSE	High	[R].GITINAAHVEYSTAAR.[H]		0.0292279	0.00119384	1	1	4	P85834	P85834 [105-120]		0	1673.86	121.9	124.6	96.7	56.9	24.06	34.36	36	4.4	#DIV/0!	#DIV/0!	#DIV/0!	Peak Found	Peak Found	Peak Found	Peak Found		High	High	High			4.25	29.59	Peak Found	High	0.0002928	0.003406
	FALSE	High	[R].GTVVTGTLER.[G]		0.0785726	0.00119384	1	1	2	P85834	P85834 [272-281]		0	1032.57	116.3	112.3	103.6	67.8	13.16	16.31	42.37	0.91	#DIV/0!	#DIV/0!	#DIV/0!	Peak Found	Peak Found	Peak Found	High		Peak Found	Peak Found	High			2.41	23.94	Peak Found	High	0.0002928	0.0153
	FALSE	High	[K].KYEEIDNAPEER.[A]		0.0434801	0.00119384	1	1	3	P85834	P85834 [91-102]		1	1492.69	121.5	117	107.6	54	10.79	28.29	46.11	32.7	#DIV/0!	#DIV/0!	#DIV/0!	Peak Found	High	Peak Found	Peak Found		Peak Found	Peak Found	Peak Found			3.75	20.87	High	High	0.0002928	0.006231
	FALSE	High	[K].LLDAVDTYIPVPTR.[D]		0.0337763	0.00119384	1	1	1	P85834	P85834 [239-252]		0	1572.86	135.9	112.8	94.3	57	13.56	27.16	36.06	12.42	#DIV/0!	#DIV/0!	#DIV/0!	Peak Found	Peak Found	Peak Found	High		Peak Found	Peak Found	Peak Found			4.04	45.73	Peak Found	High	0.0002928	0.004244
	FALSE	High	[K].QIGVEHVVVYVNK.[A]		0.0507213	0.00119384	1	1	2	P85834	P85834 [170-182]		0	1483.83	109	131.1	101.6	58.4	14.3	19.53	48.91	39.26	#DIV/0!	#DIV/0!	#DIV/0!	High	High	Peak Found	Peak Found		Peak Found	Peak Found	Peak Found			3.1	30.45	Peak Found	High	0.0002928	0.007856
	FALSE	High	[K].YEEIDNAPEER.[A]		0.0353823	0.00119384	1	1	5	P85834	P85834 [92-102]		0	1364.6	124.5	117.9	97	60.5	20	19.2	47.16	14.39	#DIV/0!	#DIV/0!	#DIV/0!	High	Peak Found	High	High		High	Peak Found	High			2.53	23.62	Peak Found	High	0.0002928	0.00456
High	Master Protein	A0A0G2JZQ9	Keratin, type II cytoskeletal 1b OS=Rattus norvegicus OX=10116 GN=Krt77 PE=3 SV=1	0	28.792	12	8	138	3	62	433.04	8		cytoskeleton	protein binding;structural molecule activity	Pf00038, Pf09728, Pf13166, Pf14992	406226	ENSRNOG00000036865.3	Krt77			0	17.5	1.467	3.67159		2.9	58.7	42.8	28.2	518.5	27.6	121.3	Not Found	Peak Found	High	High	High	High	High	High
	Checked	Confidence	Annotated Sequence	Modifications	Qvality PEP	Qvality q-value	# Protein Groups	# Proteins	# PSMs	Master Protein Accessions	Positions in Master Proteins	Modifications in Master Proteins	# Missed Cleavages	Theo. MH+ [Da]	Abundances (Grouped): NButGT	Abundances (Grouped): remplissage	Abundances (Grouped): LPS	Abundances (Grouped): controle CARD445	Abundances (Grouped) CV [%]: NButGT	Abundances (Grouped) CV [%]: remplissage	Abundances (Grouped) CV [%]: LPS	Abundances (Grouped) CV [%]: controle CARD445	#DIV/0!	#DIV/0!	#DIV/0!	Found in Sample: [S39] F39: Sample, 6, LPS	Found in Sample: [S73] F73: Sample, 1, controle CARD445	Found in Sample: [S37] F37: Sample, 4, remplissage	Found in Sample: [S38] F38: Sample, 5, LPS	Quan Info	Found in Sample: [S34] F34: Sample, 1, NButGT	Found in Sample: [S35] F35: Sample, 2, NButGT	Found in Sample: [S36] F36: Sample, 3, remplissage			XCorr (by Search Engine): Sequest HT	Top Apex RT [min]	Found in Sample: [S83] F83: Sample, 2, controle CARD445	Confidence (by Search Engine): Sequest HT	Percolator q-Value (by Search Engine): Sequest HT	Percolator PEP (by Search Engine): Sequest HT
	FALSE	High	[K].FASFIDKVR.[F]		0.20033	0.00548192	9	24	6	A0A0G2JXH6; A0A0G2JZQ9; A0A0G2K7N1; Q6IFZ5; Q6IG05; Q6P6Q2; A0A0G2K6P7; Q6IMF3; Q4FZU2	A0A0G2JXH6 [142-150]; A0A0G2JZQ9 [178-186]; A0A0G2K7N1 [145-153]; Q6IFZ5 [170-178]; Q6IG05 [151-159]; Q6P6Q2 [175-183]; A0A0G2K6P7 [157-165]; Q6IMF3 [190-198]; Q4FZU2 [163-171]		1	1082.6	67.4	62.5	148.8	121.3	22.23	120.22	119.77	33.66	#DIV/0!	#DIV/0!	#DIV/0!	High	High	High	High	Shared	High	Peak Found	Peak Found			2.12	30.86	High	High	0.001265	0.06649
	FALSE	High	[R].FLEQQNQVLQTK.[W]		0.00171648	0.00119384	3	7	63	A0A0G2JXH6; A0A0G2JZQ9; Q6IMF3	A0A0G2JXH6 [151-162]; A0A0G2JZQ9 [187-198]; Q6IMF3 [199-210]		0	1475.79	214.4	86.8	79.7	19.1	48.37	80.23	60.49	13.71	#DIV/0!	#DIV/0!	#DIV/0!	High	High	High	High	Shared	High	High	High			3.68	29.64	High	High	0.0002928	4.77e-05
	FALSE	High	[K].LSLDVEIATYR.[E]		0.0269073	0.00119384	1	2	3	A0A0G2JZQ9	A0A0G2JZQ9 [460-470]		0	1279.69	216.8	127.6	55.7		117.9	82.75	16.45		#DIV/0!	#DIV/0!	#DIV/0!	Peak Found	Not Found	High	Peak Found		Peak Found	High	Peak Found			3.54	42.35	Not Found	High	0.0002928	0.003
	FALSE	High	[K].NKYEDEINKR.[T]		0.00715937	0.00119384	2	6	48	A0A0G2JZQ9; Q6P6Q2	A0A0G2JZQ9 [255-264]; Q6P6Q2 [252-261]		2	1308.65	220.8	90.3	77.4	11.5	58.38	79.66	43.37	63.22	#DIV/0!	#DIV/0!	#DIV/0!	High	High	High	High	Shared	High	High	High			3.49	18.32	High	High	0.0002928	0.0004093
	FALSE	High	[K].SKDEAEALYQTK.[Y]		0.00425204	0.00119384	1	2	9	A0A0G2JZQ9	A0A0G2JZQ9 [352-363]		1	1382.68	204.7	110.5	76.6	8.2	133.56	85.13	46.66		#DIV/0!	#DIV/0!	#DIV/0!	High	Not Found	High	High		High	High	High			4.29	21.97	Peak Found	High	0.0002928	0.0001864
	FALSE	High	[R].SLDLDSIINAVR.[T]		0.207005	0.00548192	1	2	2	A0A0G2JZQ9	A0A0G2JZQ9 [331-342]		0	1315.72	91.2	137.7	171.1				22.16		#DIV/0!	#DIV/0!	#DIV/0!	High	Not Found	High	Peak Found		Peak Found	Not Found	Not Found			2.95	49.97	Not Found	High	0.001265	0.0698
	FALSE	High	[K].TLNNKFASFIDKVR.[F]		0.0472063	0.00119384	5	15	3	A0A0G2JZQ9; Q6IG05; Q6P6Q2; A0A0G2K6P7; Q4FZU2	A0A0G2JZQ9 [173-186]; Q6IG05 [146-159]; Q6P6Q2 [170-183]; A0A0G2K6P7 [152-165]; Q4FZU2 [158-171]		2	1652.91	22.6	175.8	201.6				67.49		#DIV/0!	#DIV/0!	#DIV/0!	High	Not Found	High	High	Shared	Not Found	Peak Found	Not Found			2.3	36.17	Not Found	High	0.0002928	0.007009
	FALSE	High	[KR].YEDEINKR.[TA]		0.216867	0.00548192	5	13	4	A0A0G2JZQ9; Q6IG05; Q6P6Q2; Q6IMF3; A0A0G2JWX4	A0A0G2JZQ9 [257-264]; Q6IG05 [230-237]; Q6P6Q2 [254-261]; Q6IMF3 [269-276]; A0A0G2JWX4 [287-294]		1	1066.52	220.8	96.3	83		72.81	75.17	42.48		#DIV/0!	#DIV/0!	#DIV/0!	Peak Found	Not Found	High	High	Shared	High	High	Peak Found			1.9	18.33	Not Found	High	0.001265	0.0753
High	Master Protein	Q60587	Trifunctional enzyme subunit beta, mitochondrial OS=Rattus norvegicus OX=10116 GN=Hadhb PE=1 SV=1	0	28.311	31	13	51	13	51.4	151.29	13	metabolic process	endoplasmic reticulum;membrane;mitochondrion	catalytic activity;nucleotide binding;protein binding;RNA binding	Pf00108, Pf00109, Pf02803	171155	ENSRNOG00000010800.6	Hadhb	Beta oxidation of myristoyl-CoA to lauroyl-CoA; Beta oxidation of lauroyl-CoA to decanoyl-CoA-CoA; Beta oxidation of octanoyl-CoA to hexanoyl-CoA; Beta oxidation of decanoyl-CoA to octanoyl-CoA-CoA; Beta oxidation of hexanoyl-CoA to butanoyl-CoA; Beta oxidation of palmitoyl-CoA to myristoyl-CoA; Acyl chain remodeling of CL	Fatty acid metabolism; Fatty acid degradation; Fatty acid elongation; Metabolic pathways; Valine, leucine and isoleucine degradation	0	1.92411	1.03295	1.12309	59.2	52.8	142.5	73	112.5	137.5	130	92.6	High	High	High	High	High	High	High	High
	Checked	Confidence	Annotated Sequence	Modifications	Qvality PEP	Qvality q-value	# Protein Groups	# Proteins	# PSMs	Master Protein Accessions	Positions in Master Proteins	Modifications in Master Proteins	# Missed Cleavages	Theo. MH+ [Da]	Abundances (Grouped): NButGT	Abundances (Grouped): remplissage	Abundances (Grouped): LPS	Abundances (Grouped): controle CARD445	Abundances (Grouped) CV [%]: NButGT	Abundances (Grouped) CV [%]: remplissage	Abundances (Grouped) CV [%]: LPS	Abundances (Grouped) CV [%]: controle CARD445	#DIV/0!	#DIV/0!	#DIV/0!	Found in Sample: [S39] F39: Sample, 6, LPS	Found in Sample: [S73] F73: Sample, 1, controle CARD445	Found in Sample: [S37] F37: Sample, 4, remplissage	Found in Sample: [S38] F38: Sample, 5, LPS	Quan Info	Found in Sample: [S34] F34: Sample, 1, NButGT	Found in Sample: [S35] F35: Sample, 2, NButGT	Found in Sample: [S36] F36: Sample, 3, remplissage			XCorr (by Search Engine): Sequest HT	Top Apex RT [min]	Found in Sample: [S83] F83: Sample, 2, controle CARD445	Confidence (by Search Engine): Sequest HT	Percolator q-Value (by Search Engine): Sequest HT	Percolator PEP (by Search Engine): Sequest HT
	FALSE	High	[R].AALSGLLYR.[T]		0.0826348	0.00119384	1	2	7	Q60587	Q60587 [83-91]		0	963.562	119.2	96.8	93.6	90.4	9.68	26.11	50.2	1.86	#DIV/0!	#DIV/0!	#DIV/0!	High	High	High	High		High	High	Peak Found			2.62	36.54	High	High	0.0002928	0.01656
	FALSE	High	[R].DFIYVSQDPKDQLLLGPTYATPK.[V]		0.0286298	0.00119384	1	1	2	Q60587	Q60587 [340-362]		1	2609.35	115.1	56.1	54.5	174.3	72.65			24.25	#DIV/0!	#DIV/0!	#DIV/0!	Peak Found	High	Peak Found	Not Found		Peak Found	Peak Found	Not Found			4.62	47.56	High	High	0.0002928	0.003291
	FALSE	High	[K].DLMPHDLAR.[A]	1xOxidation [M3]	0.246576	0.00973414	1	2	1	Q60587	Q60587 [74-82]		0	1083.53	123.3	133.7	143.1		8.26	14.56	43.14		#DIV/0!	#DIV/0!	#DIV/0!	Peak Found	Not Found	Peak Found	Peak Found		High	Peak Found	Peak Found			2.04	22.32	Not Found	High	0.002452	0.09237
	FALSE	High	[K].DNGIRPSSLEQMAK.[L]	1xOxidation [M12]	0.217875	0.00548192	1	2	3	Q60587	Q60587 [279-292]		0	1561.76	65.8	116.3	94	123.9	9.37	35.11	66.26	8.12	#DIV/0!	#DIV/0!	#DIV/0!	Peak Found	Peak Found	Peak Found	High		High	Peak Found	Peak Found			3.45	23.89	High	High	0.001265	0.07576
	FALSE	High	[K].DQLLLGPTYATPK.[V]		0.012887	0.00119384	1	1	5	Q60587	Q60587 [350-362]		0	1416.77	136.2	121	104.2	38.6	18.19	31.52	70.73	12.93	#DIV/0!	#DIV/0!	#DIV/0!	Peak Found	High	Peak Found	High		Peak Found	High	High			2.92	38.71	High	High	0.0002928	0.0009846
	FALSE	High	[K].DVVDYIIFGTVIQEVK.[T]		0.00569301	0.00119384	1	2	6	Q60587	Q60587 [97-112]		0	1837.99	124.1	127.8	119.3	28.8	70.92	5.4			#DIV/0!	#DIV/0!	#DIV/0!	High	Peak Found	Peak Found	High		High	High	High			3.19	52.56	Not Found	High	0.0002928	0.000288
	FALSE	High	[R].EAALGAGFSDK.[T]		0.0157798	0.00119384	1	2	8	Q60587	Q60587 [119-129]		0	1065.52	121	115.8	115.6	47.6	2.69	12.04	55.29	14.41	#DIV/0!	#DIV/0!	#DIV/0!	Peak Found	High	High	High		High	High	High			3	26.89	High	High	0.0002928	0.001342
	FALSE	High	[R].LAAAFAVSR.[M]		0.0457737	0.00119384	1	2	8	Q60587	Q60587 [231-239]		0	905.52	135.7	121.4	93	49.9	2.91	31.24	46.91	9.79	#DIV/0!	#DIV/0!	#DIV/0!	High	High	High	High		High	High	High			2.93	28.85	High	High	0.0002928	0.006719
	FALSE	High	[R].LNFLSPELPAVAEFSTNETMGHSADR.[L]	1xOxidation [M20]	0.0868967	0.00233393	1	2	1	Q60587	Q60587 [205-230]		0	2849.34	107.6	126.6	165.8		19.59	19.44	25.24		#DIV/0!	#DIV/0!	#DIV/0!	Peak Found	Not Found	Peak Found	Peak Found		High	Peak Found	Peak Found			4.59	48.52	Not Found	High	0.0005675	0.01795
	FALSE	High	[R].IPFLLSGTSYK.[D]		0.0252878	0.00119384	1	2	1	Q60587	Q60587 [63-73]		0	1225.68	141.5	114.5	104.1	39.9	16.42	24.49	46.31	8.74	#DIV/0!	#DIV/0!	#DIV/0!	Peak Found	Peak Found	Peak Found	Peak Found		Peak Found	Peak Found	Peak Found			3.29	42.8	High	High	0.0002928	0.002737
	FALSE	High	[R].IPFLLSGTSYKDLMPHDLAR.[A]	1xOxidation [M14]	0.0264931	0.00119384	1	2	2	Q60587	Q60587 [63-82]		1	2290.19				400				28.64	#DIV/0!	#DIV/0!	#DIV/0!	Not Found	High	Not Found	Not Found		Not Found	Not Found	Not Found			2.65	41.94	High	High	0.0002928	0.002941
	FALSE	High	[R].MEQDKYALR.[S]	1xOxidation [M1]	0.13446	0.00418224	1	2	1	Q60587	Q60587 [240-248]		1	1169.56		42.1	42.6	315.3				108.49	#DIV/0!	#DIV/0!	#DIV/0!	Not Found	High	Peak Found	Peak Found		Not Found	Not Found	Not Found			2.19	18.89	Peak Found	High	0.0009785	0.03543
	FALSE	High	[K].NIVVVEGVR.[I]		0.0585315	0.00119384	1	2	6	Q60587	Q60587 [54-62]		0	984.584	126.8	110.2	103.3	59.6	17.69	25.57	46.15	5.76	#DIV/0!	#DIV/0!	#DIV/0!	Peak Found	High	High	High		High	Peak Found	High			2.79	29.09	High	High	0.0002928	0.009782
High	Master Protein	M0R5J4	Uncharacterized protein OS=Rattus norvegicus OX=10116 PE=3 SV=1	0	26.823	24	7	28	7	47	96.58	7	metabolic process		catalytic activity;metal ion binding	Pf00113, Pf03952		ENSRNOG00000028543.2		Glycolysis; Gluconeogenesis		0	2.27741	1.09012	0.699887	60.7	46	155.1	87.9	146.3	39.1	133.7	131.2	High	High	High	High	High	High	High	High
	Checked	Confidence	Annotated Sequence	Modifications	Qvality PEP	Qvality q-value	# Protein Groups	# Proteins	# PSMs	Master Protein Accessions	Positions in Master Proteins	Modifications in Master Proteins	# Missed Cleavages	Theo. MH+ [Da]	Abundances (Grouped): NButGT	Abundances (Grouped): remplissage	Abundances (Grouped): LPS	Abundances (Grouped): controle CARD445	Abundances (Grouped) CV [%]: NButGT	Abundances (Grouped) CV [%]: remplissage	Abundances (Grouped) CV [%]: LPS	Abundances (Grouped) CV [%]: controle CARD445	#DIV/0!	#DIV/0!	#DIV/0!	Found in Sample: [S39] F39: Sample, 6, LPS	Found in Sample: [S73] F73: Sample, 1, controle CARD445	Found in Sample: [S37] F37: Sample, 4, remplissage	Found in Sample: [S38] F38: Sample, 5, LPS	Quan Info	Found in Sample: [S34] F34: Sample, 1, NButGT	Found in Sample: [S35] F35: Sample, 2, NButGT	Found in Sample: [S36] F36: Sample, 3, remplissage			XCorr (by Search Engine): Sequest HT	Top Apex RT [min]	Found in Sample: [S83] F83: Sample, 2, controle CARD445	Confidence (by Search Engine): Sequest HT	Percolator q-Value (by Search Engine): Sequest HT	Percolator PEP (by Search Engine): Sequest HT
	FALSE	High	[R].AAVPSGASTGIYEALELR.[D]		0.000330491	0.00119384	1	4	10	M0R5J4	M0R5J4 [33-50]		0	1804.94	75.2	158.4	127.6	38.7	64.42	0.66	38.87	65.18	#DIV/0!	#DIV/0!	#DIV/0!	High	High	High	High		High	High	High			4.8	45.42	Peak Found	High	0.0002928	4.031e-06
	FALSE	High	[K].DATNVGDEGGFAPNILENK.[E]		0.00172546	0.00119384	1	2	2	M0R5J4	M0R5J4 [203-221]		0	1960.92	77.7	146.6	115.3	60.4	68.69	23.23	28.19		#DIV/0!	#DIV/0!	#DIV/0!	Peak Found	Peak Found	Peak Found	High		Peak Found	Peak Found	High			3.96	41.77	Not Found	High	0.0002928	4.797e-05
	FALSE	High	[R].GNPTVEVDLYTAK.[G]		0.0132261	0.00119384	1	2	4	M0R5J4	M0R5J4 [16-28]		0	1406.72	133.8	109.7	110.7	45.8		33.63	49.93	4.58	#DIV/0!	#DIV/0!	#DIV/0!	Peak Found	High	High	Peak Found		High	Not Found	Peak Found			3.5	33.78	High	High	0.0002928	0.001031
	FALSE	High	[K].LAMQEFMILPVGASSFR.[E]	2xOxidation [M3; M7]	0.225037	0.00633679	1	2	1	M0R5J4	M0R5J4 [163-179]		0	1928.96	139.1	80.2	95	85.7				52.54	#DIV/0!	#DIV/0!	#DIV/0!	Peak Found	High	Peak Found	Not Found		Peak Found	Not Found	Not Found			2.51	47.18	Peak Found	High	0.001468	0.08015
	FALSE	High	[K].IDQLMIEMDGTENK.[S]	2xOxidation [M5; M8]	0.0353823	0.00119384	1	2	1	M0R5J4	M0R5J4 [90-103]		0	1668.75									#DIV/0!	#DIV/0!	#DIV/0!	Not Found	Not Found	Not Found	High	No Quan Values	Not Found	Not Found	Not Found			3.16		Not Found	High	0.0002928	0.004528
	FALSE	High	[R].IGAEVYHNLK.[N]		0.0661423	0.00119384	1	2	6	M0R5J4	M0R5J4 [184-193]		0	1143.62	102.1	140.6	112.6	44.8	62.36	13.16	50.51	41.76	#DIV/0!	#DIV/0!	#DIV/0!	Peak Found	High	High	High		High	High	Peak Found			3.36	23.13	Peak Found	High	0.0002928	0.0118
	FALSE	High	[R].YITPDQLADLYK.[S]		0.00993732	0.00119384	1	2	4	M0R5J4	M0R5J4 [270-281]		0	1439.74	76.7	103.3	121.7	98.4	94.94	24.93	21.4	27.48	#DIV/0!	#DIV/0!	#DIV/0!	High	High	Peak Found	Peak Found		High	Peak Found	Peak Found			3.36	45.28	High	High	0.0002928	0.0006679
High	Master Protein	Q641Y2	NADH dehydrogenase [ubiquinone] iron-sulfur protein 2, mitochondrial OS=Rattus norvegicus OX=10116 GN=Ndufs2 PE=1 SV=1	0	26.492	22	7	29	7	52.5	94.71	7	metabolic process;response to stimulus;transport	membrane;mitochondrion	catalytic activity;metal ion binding;nucleotide binding;protein binding	Pf00346	289218	ENSRNOG00000038372.4	Ndufs2	Complex I biogenesis	Alzheimer's disease; Oxidative phosphorylation; Metabolic pathways; Parkinson's disease; Non-alcoholic fatty liver disease (NAFLD); Huntington's disease	0	2.17815	1.23882	1.34287	38.9	45.3	93.3	90.1	149.9	155.2	134.4	92.8	High	High	High	High	High	High	High	High
	Checked	Confidence	Annotated Sequence	Modifications	Qvality PEP	Qvality q-value	# Protein Groups	# Proteins	# PSMs	Master Protein Accessions	Positions in Master Proteins	Modifications in Master Proteins	# Missed Cleavages	Theo. MH+ [Da]	Abundances (Grouped): NButGT	Abundances (Grouped): remplissage	Abundances (Grouped): LPS	Abundances (Grouped): controle CARD445	Abundances (Grouped) CV [%]: NButGT	Abundances (Grouped) CV [%]: remplissage	Abundances (Grouped) CV [%]: LPS	Abundances (Grouped) CV [%]: controle CARD445	#DIV/0!	#DIV/0!	#DIV/0!	Found in Sample: [S39] F39: Sample, 6, LPS	Found in Sample: [S73] F73: Sample, 1, controle CARD445	Found in Sample: [S37] F37: Sample, 4, remplissage	Found in Sample: [S38] F38: Sample, 5, LPS	Quan Info	Found in Sample: [S34] F34: Sample, 1, NButGT	Found in Sample: [S35] F35: Sample, 2, NButGT	Found in Sample: [S36] F36: Sample, 3, remplissage			XCorr (by Search Engine): Sequest HT	Top Apex RT [min]	Found in Sample: [S83] F83: Sample, 2, controle CARD445	Confidence (by Search Engine): Sequest HT	Percolator q-Value (by Search Engine): Sequest HT	Percolator PEP (by Search Engine): Sequest HT
	FALSE	High	[K].APGFAHLAGLDK.[M]		0.00457393	0.00119384	1	1	4	Q641Y2	Q641Y2 [426-437]		0	1196.64	163.4	123.9	75.4	37.4	2.66	26.17	12.45	63.89	#DIV/0!	#DIV/0!	#DIV/0!	Peak Found	Peak Found	High	High		Peak Found	High	Peak Found			3.77	31.83	High	High	0.0002928	0.0002081
	FALSE	High	[R].IDEVEEMLTNNR.[I]	1xOxidation [M7]	0.00638433	0.00119384	1	1	5	Q641Y2	Q641Y2 [255-266]		0	1478.68	156.5	101.5	89.1	52.9	24.21	30.87	16.99	44.62	#DIV/0!	#DIV/0!	#DIV/0!	High	High	Peak Found	High		Peak Found	High	Peak Found			3.19	29.15	High	High	0.0002928	0.0003424
	FALSE	High	[K].LLNIQPPPR.[A]		0.108787	0.0032082	1	1	4	Q641Y2	Q641Y2 [158-166]		0	1047.63	138.3	114.7	101.4	45.6	1.48	28.15	10.43	13.28	#DIV/0!	#DIV/0!	#DIV/0!	Peak Found	High	Peak Found	High		High	Peak Found	Peak Found			2.65	31.18	High	High	0.0007605	0.02532
	FALSE	High	[K].LYTEGYQVPPGATYTAIEAPK.[G]		0.00186581	0.00119384	1	1	3	Q641Y2	Q641Y2 [384-404]		0	2269.14	166.2	104.8	87.3	41.7	12.4	40.44	5.57	28.53	#DIV/0!	#DIV/0!	#DIV/0!	Peak Found	Peak Found	Peak Found	Peak Found		High	Peak Found	Peak Found			3.18	40.45	High	High	0.0002928	5.415e-05
	FALSE	High	[K].TQPYDVYDQVEFDVPIGSR.[G]		0.0113169	0.00119384	1	1	5	Q641Y2	Q641Y2 [305-323]		0	2228.05	171.7	116.1	80.1	32.1	9.04	10.15	17.41	28.25	#DIV/0!	#DIV/0!	#DIV/0!	High	Peak Found	Peak Found	High		High	High	High			3.54	47.96	Peak Found	High	0.0002928	0.0008106
	FALSE	High	[R].VLFGEITR.[I]		0.211888	0.00548192	1	1	2	Q641Y2	Q641Y2 [172-179]		0	934.536	140.3	107.6	102.2	49.9	11.22	23.82	3.33	2.21	#DIV/0!	#DIV/0!	#DIV/0!	Peak Found	Peak Found	High	Peak Found		High	Peak Found	Peak Found			2.11	34.87	Peak Found	High	0.001265	0.07243
	FALSE	High	[K].VVTNVTLNFGPQHPAAHGVLR.[L]		0.00638433	0.00119384	1	1	6	Q641Y2	Q641Y2 [76-96]		0	2227.21	176.3	113.5	110.2		21.93	21.65	11.12		#DIV/0!	#DIV/0!	#DIV/0!	High	Not Found	High	High		High	High	High			4.38	33.34	Not Found	High	0.0002928	0.0003438
High	Master Protein	D3ZUB0	Reticulocalbin 1 OS=Rattus norvegicus OX=10116 GN=Rcn1 PE=1 SV=1	0	26.447	24	6	13	6	38.1	49.55	6		endoplasmic reticulum	metal ion binding	Pf13499	362182	ENSRNOG00000013452.6	Rcn1	Post-translational protein phosphorylation; Regulation of Insulin-like Growth Factor (IGF) transport and uptake by Insulin-like Growth Factor Binding Proteins (IGFBPs)		0	0.792932	1.04114	1.21899	104.1	116.6	123.1	51.9	150.5	71.6	113.3	68.9	High	High	High	High	High	High	High	High
	Checked	Confidence	Annotated Sequence	Modifications	Qvality PEP	Qvality q-value	# Protein Groups	# Proteins	# PSMs	Master Protein Accessions	Positions in Master Proteins	Modifications in Master Proteins	# Missed Cleavages	Theo. MH+ [Da]	Abundances (Grouped): NButGT	Abundances (Grouped): remplissage	Abundances (Grouped): LPS	Abundances (Grouped): controle CARD445	Abundances (Grouped) CV [%]: NButGT	Abundances (Grouped) CV [%]: remplissage	Abundances (Grouped) CV [%]: LPS	Abundances (Grouped) CV [%]: controle CARD445	#DIV/0!	#DIV/0!	#DIV/0!	Found in Sample: [S39] F39: Sample, 6, LPS	Found in Sample: [S73] F73: Sample, 1, controle CARD445	Found in Sample: [S37] F37: Sample, 4, remplissage	Found in Sample: [S38] F38: Sample, 5, LPS	Quan Info	Found in Sample: [S34] F34: Sample, 1, NButGT	Found in Sample: [S35] F35: Sample, 2, NButGT	Found in Sample: [S36] F36: Sample, 3, remplissage			XCorr (by Search Engine): Sequest HT	Top Apex RT [min]	Found in Sample: [S83] F83: Sample, 2, controle CARD445	Confidence (by Search Engine): Sequest HT	Percolator q-Value (by Search Engine): Sequest HT	Percolator PEP (by Search Engine): Sequest HT
	FALSE	High	[R].FKASDLDGDLTATR.[E]		0.00569301	0.00119384	1	1	1	D3ZUB0	D3ZUB0 [169-182]		1	1509.75	120.1		142.2	137.8				52.77	#DIV/0!	#DIV/0!	#DIV/0!	Peak Found	High	Not Found	Not Found		Peak Found	Not Found	Not Found			2.83	31.84	Peak Found	High	0.0002928	0.0002898
	FALSE	High	[R].HLVYESDKNKDEMLTK.[E]	1xOxidation [M13]	0.191114	0.00548192	1	1	1	D3ZUB0	D3ZUB0 [281-296]		2	1965.96	84.7	110	205.3		14.6	39.39			#DIV/0!	#DIV/0!	#DIV/0!	Not Found	Not Found	Peak Found	High		Peak Found	Peak Found	Peak Found			3.17	19.37	Not Found	High	0.001265	0.06135
	FALSE	High	[R].HWILPQDYDHAQAEAR.[H]		0.00252458	0.00119384	1	1	1	D3ZUB0	D3ZUB0 [265-280]		0	1949.93	250.4			149.6				5.69	#DIV/0!	#DIV/0!	#DIV/0!	Not Found	Peak Found	Not Found	Not Found		Peak Found	Not Found	Not Found			3.39	31.02	High	High	0.0002928	8.5e-05
	FALSE	High	[R].IDSDGDGLVTTEELK.[V]		0.00455015	0.00119384	1	1	5	D3ZUB0	D3ZUB0 [85-99]		0	1591.77	142.1	142.6	115.3		17.48	36.07	53.24		#DIV/0!	#DIV/0!	#DIV/0!	High	Not Found	High	High		Peak Found	High	High			4.07	33.79	Not Found	High	0.0002928	0.0002067
	FALSE	High	[K].IVDRIDSDGDGLVTTEELK.[V]		9.55621e-05	0.00119384	1	1	4	D3ZUB0	D3ZUB0 [81-99]		1	2075.05	79.9	27		293.1				1.89	#DIV/0!	#DIV/0!	#DIV/0!	Not Found	High	Peak Found	Not Found		High	Not Found	Not Found			5.01	35.31	High	High	0.0002928	6.24e-07
	FALSE	High	[K].TFDQLSPDESKER.[L]		0.00738657	0.00119384	1	1	1	D3ZUB0	D3ZUB0 [65-77]		1	1551.73	81.1	47.8	144.2	126.9				6.68	#DIV/0!	#DIV/0!	#DIV/0!	Not Found	Peak Found	Not Found	Peak Found		Peak Found	Not Found	Peak Found			3.71	24.29	High	High	0.0002928	0.0004283
High	Master Protein	P19139	Casein kinase II subunit alpha OS=Rattus norvegicus OX=10116 GN=Csnk2a1 PE=1 SV=2	0	26.431	21	7	21	7	45	71.92	7	cell death;metabolic process;regulation of biological process;response to stimulus	chromosome;cytoplasm;membrane;nucleus	catalytic activity;enzyme regulator activity;nucleotide binding;protein binding	Pf00069, Pf01633, Pf01636, Pf07714, Pf12484	116549	ENSRNOG00000005276.6	Csnk2a1	Receptor Mediated Mitophagy; Condensation of Prometaphase Chromosomes; Synthesis of PC; Cooperation of PDCL (PhLP1) and TRiC/CCT in G-protein beta folding; Regulation of PTEN stability and activity; RUNX1 interacts with co-factors whose precise effect on RUNX1 targets is not known; Regulation of TP53 Activity through Phosphorylation; WNT mediated activation of DVL; Signal transduction by L1	Herpes simplex infection; Tight junction; Ribosome biogenesis in eukaryotes; Measles; Epstein-Barr virus infection; Adherens junction; NF-kappa B signaling pathway; Wnt signaling pathway	0	0.809316	0.870504	1.94284	157.7	48.4	9.6	157.2	121.2	160.9	85.3	59.9	High	High	Peak Found	High	High	High	High	High
	Checked	Confidence	Annotated Sequence	Modifications	Qvality PEP	Qvality q-value	# Protein Groups	# Proteins	# PSMs	Master Protein Accessions	Positions in Master Proteins	Modifications in Master Proteins	# Missed Cleavages	Theo. MH+ [Da]	Abundances (Grouped): NButGT	Abundances (Grouped): remplissage	Abundances (Grouped): LPS	Abundances (Grouped): controle CARD445	Abundances (Grouped) CV [%]: NButGT	Abundances (Grouped) CV [%]: remplissage	Abundances (Grouped) CV [%]: LPS	Abundances (Grouped) CV [%]: controle CARD445	#DIV/0!	#DIV/0!	#DIV/0!	Found in Sample: [S39] F39: Sample, 6, LPS	Found in Sample: [S73] F73: Sample, 1, controle CARD445	Found in Sample: [S37] F37: Sample, 4, remplissage	Found in Sample: [S38] F38: Sample, 5, LPS	Quan Info	Found in Sample: [S34] F34: Sample, 1, NButGT	Found in Sample: [S35] F35: Sample, 2, NButGT	Found in Sample: [S36] F36: Sample, 3, remplissage			XCorr (by Search Engine): Sequest HT	Top Apex RT [min]	Found in Sample: [S83] F83: Sample, 2, controle CARD445	Confidence (by Search Engine): Sequest HT	Percolator q-Value (by Search Engine): Sequest HT	Percolator PEP (by Search Engine): Sequest HT
	FALSE	High	[R].DVKPHNVMIDHEHR.[K]	1xOxidation [M8]	0.0154556	0.00119384	1	1	1	P19139	P19139 [156-169]		0	1742.84	222.1	108.1	69.8		48.91	45.08	108.61		#DIV/0!	#DIV/0!	#DIV/0!	Peak Found	Not Found	Peak Found	Peak Found		Peak Found	High	Peak Found			2.71	15.92	Not Found	High	0.0002928	0.001299
	FALSE	High	[R].DVKPHNVMIDHEHRK.[L]	1xOxidation [M8]	0.0594344	0.00119384	1	1	2	P19139	P19139 [156-170]		1	1870.93	209.2	57.3	133.5		72.09	48.53			#DIV/0!	#DIV/0!	#DIV/0!	Peak Found	Not Found	Peak Found	Not Found		Peak Found	High	Peak Found			2.58	16.15	Not Found	High	0.0002928	0.01002
	FALSE	High	[R].FVHSENQHLVSPEALDFLDK.[L]		0.00101911	0.00119384	1	1	5	P19139	P19139 [284-303]		0	2325.15	212	115	73		21.69	10.84	118.68		#DIV/0!	#DIV/0!	#DIV/0!	High	Not Found	Peak Found	Peak Found		High	Peak Found	High			4.5	40.56	Not Found	High	0.0002928	2.177e-05
	FALSE	High	[R].GGPNIITLADIVK.[D]		0.116594	0.0032082	1	1	1	P19139	P19139 [90-102]		0	1310.77	174.9	86.5	138.6		11.29	34.44			#DIV/0!	#DIV/0!	#DIV/0!	Peak Found	Not Found	Peak Found	Not Found		High	Peak Found	Peak Found			2.43	48.82	Not Found	High	0.0007605	0.02828
	FALSE	High	[R].GGPNIITLADIVKDPVSR.[T]		0.00998914	0.00119384	1	1	7	P19139	P19139 [90-107]		1	1865.05	51.4	34.8	69.7	244.1	12.87	27.89		76.29	#DIV/0!	#DIV/0!	#DIV/0!	High	High	High	Not Found		High	High	High			4.61	45.69	High	High	0.0002928	0.000673
	FALSE	High	[R].TPALVFEHVNNTDFK.[Q]		0.000413542	0.00119384	1	1	4	P19139	P19139 [108-122]		0	1731.87	212.4	93.1	78.9	15.6	25.88	25.23	114.05	38.37	#DIV/0!	#DIV/0!	#DIV/0!	High	Peak Found	Peak Found	Peak Found		High	High	Peak Found			4.16	35.57	Peak Found	High	0.0002928	5.617e-06
	FALSE	High	[K].YSEVFEAINITNNEK.[V]		0.098483	0.0032082	1	1	1	P19139	P19139 [50-64]		0	1770.85	140.3	77	182.6		28.99	33.26			#DIV/0!	#DIV/0!	#DIV/0!	High	Not Found	Peak Found	Not Found		Peak Found	Peak Found	Peak Found			3.67	41.7	Not Found	High	0.0007605	0.02172
High	Master Protein	P02680	Fibrinogen gamma chain OS=Rattus norvegicus OX=10116 GN=Fgg PE=1 SV=3	0	25.903	24	8	29	8	50.6	83.24	8	cell organization and biogenesis;coagulation;metabolic process;regulation of biological process;response to stimulus;transport	cell surface;cytoplasm;extracellular	metal ion binding;protein binding;structural molecule activity	Pf00147, Pf05911, Pf08702	24367		Fgg	p130Cas linkage to MAPK signaling for integrins; Post-translational protein phosphorylation; Common Pathway of Fibrin Clot Formation; Regulation of Insulin-like Growth Factor (IGF) transport and uptake by Insulin-like Growth Factor Binding Proteins (IGFBPs); Platelet degranulation ; GRB2:SOS provides linkage to MAPK signaling for Integrins ; Integrin cell surface interactions	Staphylococcus aureus infection; Platelet activation; Complement and coagulation cascades	0	0.933568	1.04849	1.82823	103.2	66.9	81.2	77.6	182.4	122	132.3	34.2	High	High	High	High	High	High	High	High
	Checked	Confidence	Annotated Sequence	Modifications	Qvality PEP	Qvality q-value	# Protein Groups	# Proteins	# PSMs	Master Protein Accessions	Positions in Master Proteins	Modifications in Master Proteins	# Missed Cleavages	Theo. MH+ [Da]	Abundances (Grouped): NButGT	Abundances (Grouped): remplissage	Abundances (Grouped): LPS	Abundances (Grouped): controle CARD445	Abundances (Grouped) CV [%]: NButGT	Abundances (Grouped) CV [%]: remplissage	Abundances (Grouped) CV [%]: LPS	Abundances (Grouped) CV [%]: controle CARD445	#DIV/0!	#DIV/0!	#DIV/0!	Found in Sample: [S39] F39: Sample, 6, LPS	Found in Sample: [S73] F73: Sample, 1, controle CARD445	Found in Sample: [S37] F37: Sample, 4, remplissage	Found in Sample: [S38] F38: Sample, 5, LPS	Quan Info	Found in Sample: [S34] F34: Sample, 1, NButGT	Found in Sample: [S35] F35: Sample, 2, NButGT	Found in Sample: [S36] F36: Sample, 3, remplissage			XCorr (by Search Engine): Sequest HT	Top Apex RT [min]	Found in Sample: [S83] F83: Sample, 2, controle CARD445	Confidence (by Search Engine): Sequest HT	Percolator q-Value (by Search Engine): Sequest HT	Percolator PEP (by Search Engine): Sequest HT
	FALSE	High	[K].AIQVYYNPDQPPKPGMIEGATQK.[S]	1xOxidation [M16]	0.120098	0.0032082	1	1	4	P02680	P02680 [89-111]		0	2561.27	130.1	58.3	82.1	129.6	56.4	77.41	46.41	9.88	#DIV/0!	#DIV/0!	#DIV/0!	Peak Found	High	Peak Found	Peak Found		High	High	Peak Found			2.76	32.9	High	High	0.0007605	0.02949
	FALSE	High	[K].ESGLYFIRPLK.[A]		0.00841321	0.00119384	1	1	6	P02680	P02680 [189-199]		0	1322.75	136.5	56.8	68.8	137.9	35.06	81.25	22.96	32.96	#DIV/0!	#DIV/0!	#DIV/0!	Peak Found	High	Peak Found	Peak Found		High	High	Peak Found			3.59	37.36	High	High	0.0002928	0.0005209
	FALSE	High	[K].IHLISMQSTIPYALR.[I]	1xOxidation [M6]	0.00774091	0.00119384	1	1	2	P02680	P02680 [259-273]		0	1758.96	112.5	38.2	57.5	191.8	18.22		40.75	35.99	#DIV/0!	#DIV/0!	#DIV/0!	Peak Found	High	Not Found	Peak Found		Peak Found	Peak Found	Peak Found			3.88	37.31	High	High	0.0002928	0.0004569
	FALSE	High	[R].LSIGDGQQHHMGGSK.[Q]	1xOxidation [M11]	0.0341268	0.00119384	1	1	2	P02680	P02680 [418-432]		0	1567.73	98.4	26.7	24.5	250.3	21.38			134.34	#DIV/0!	#DIV/0!	#DIV/0!	Peak Found	High	Not Found	Not Found		Peak Found	Peak Found	Peak Found			2.12	15.86	Peak Found	High	0.0002928	0.0043
	FALSE	High	[K].RLDGSVDFKK.[N]		0.0826348	0.00119384	1	1	4	P02680	P02680 [223-232]		2	1164.64	161.1	76.5	82.8	79.6	45.5	47.77	38.07	25.17	#DIV/0!	#DIV/0!	#DIV/0!	High	High	Peak Found	Peak Found		Peak Found	Peak Found	High			2.87	19.77	High	High	0.0002928	0.01662
	FALSE	High	[R].TSTADYAMFR.[V]	1xOxidation [M8]	0.151133	0.0047858	1	1	1	P02680	P02680 [283-292]		0	1178.51	123.6	71.1	84.8	120.6	46.98	76.89	8.82	6.37	#DIV/0!	#DIV/0!	#DIV/0!	Peak Found	Peak Found	Peak Found	Peak Found		High	Peak Found	Peak Found			2.19	27.52	Peak Found	High	0.001105	0.0426
	FALSE	High	[K].YEALLLTHESSIR.[Y]		0.00425204	0.00119384	1	1	9	P02680	P02680 [122-134]		0	1531.81	195.1	97.7	91.5	15.7	1.52	83.16	18.76	109.86	#DIV/0!	#DIV/0!	#DIV/0!	High	High	High	High		High	Peak Found	High			3.86	33.2	Peak Found	High	0.0002928	0.0001866
	FALSE	High	[R].YLQDIYTSNK.[Q]		0.145374	0.0047858	1	1	1	P02680	P02680 [135-144]		0	1244.62	205.2	89.7	105.1		33.6	96.06	11.2		#DIV/0!	#DIV/0!	#DIV/0!	High	Not Found	Peak Found	Peak Found		Peak Found	Peak Found	Peak Found			2.67	29.13	Not Found	High	0.001105	0.03991
High	Master Protein	Q6IFV3	Keratin, type I cytoskeletal 15 OS=Rattus norvegicus OX=10116 GN=Krt15 PE=1 SV=1	0	25.57	17	9	98	2	48.8	255.81	9	cell organization and biogenesis	nucleus	protein binding;structural molecule activity	Pf00038	287700	ENSRNOG00000014099.6	Krt15	Formation of the cornified envelope		2	57.0323	2.0526	0.708735	0.9	2.2	122.1	54.7	158.5	98.7	29.6	333.3	Peak Found	Peak Found	High	Peak Found	High	High	Peak Found	High
	Checked	Confidence	Annotated Sequence	Modifications	Qvality PEP	Qvality q-value	# Protein Groups	# Proteins	# PSMs	Master Protein Accessions	Positions in Master Proteins	Modifications in Master Proteins	# Missed Cleavages	Theo. MH+ [Da]	Abundances (Grouped): NButGT	Abundances (Grouped): remplissage	Abundances (Grouped): LPS	Abundances (Grouped): controle CARD445	Abundances (Grouped) CV [%]: NButGT	Abundances (Grouped) CV [%]: remplissage	Abundances (Grouped) CV [%]: LPS	Abundances (Grouped) CV [%]: controle CARD445	#DIV/0!	#DIV/0!	#DIV/0!	Found in Sample: [S39] F39: Sample, 6, LPS	Found in Sample: [S73] F73: Sample, 1, controle CARD445	Found in Sample: [S37] F37: Sample, 4, remplissage	Found in Sample: [S38] F38: Sample, 5, LPS	Quan Info	Found in Sample: [S34] F34: Sample, 1, NButGT	Found in Sample: [S35] F35: Sample, 2, NButGT	Found in Sample: [S36] F36: Sample, 3, remplissage			XCorr (by Search Engine): Sequest HT	Top Apex RT [min]	Found in Sample: [S83] F83: Sample, 2, controle CARD445	Confidence (by Search Engine): Sequest HT	Percolator q-Value (by Search Engine): Sequest HT	Percolator PEP (by Search Engine): Sequest HT
	FALSE	High	[R].ALEEANTELEVK.[I]		0.0226832	0.00119384	2	3	5	Q6IFV3; A0A0G2K9Q9	Q6IFV3 [114-125]; A0A0G2K9Q9 [104-115]		0	1345.68	252.3	65	72.8	9.9	96.04	74.25	18.18	11.37	#DIV/0!	#DIV/0!	#DIV/0!	Peak Found	Peak Found	Peak Found	High	Shared	High	High	High			2.6	28.77	High	High	0.0002928	0.002324
	FALSE	High	[R].LASYLDK.[V]		0.196599	0.00548192	2	5	5	Q6IFV3; A0A0G2K9Q9	Q6IFV3 [105-111]; A0A0G2K9Q9 [95-101]		0	809.44	203.1	97.5	89	10.4	34.55	68.18	41.98	32.98	#DIV/0!	#DIV/0!	#DIV/0!	Peak Found	Peak Found	High	Peak Found	Shared	High	Peak Found	High			2.38	23.59	High	High	0.001265	0.06421
	FALSE	High	[R].LASYLDKVR.[A]		0.0547701	0.00119384	2	4	9	Q6IFV3; A0A0G2K9Q9	Q6IFV3 [105-113]; A0A0G2K9Q9 [95-103]		1	1064.61	46.6	70.1	116.3	166.9	20.87	97.54	97.14	13.64	#DIV/0!	#DIV/0!	#DIV/0!	High	High	High	High	Shared	High	High	High			3.1	25.67	High	High	0.0002928	0.008793
	FALSE	High	[R].LKYENELALR.[Q]		0.0661423	0.00119384	2	2	4	Q6IFV4; Q6IFV3	Q6IFV4 [184-193]; Q6IFV3 [182-191]		1	1248.69	171.2	134	90.1	4.7	41.36	117.76	24.79		#DIV/0!	#DIV/0!	#DIV/0!	High	Not Found	High	High	Shared	Peak Found	Peak Found	Peak Found			2.98	28.9	Peak Found	High	0.0002928	0.0118
	FALSE	High	[R].TLQGLEIELQSQLSMK.[A]	1xOxidation [M15]	0.0176877	0.00119384	2	2	1	Q6IFV4; Q6IFV3	Q6IFV4 [319-334]; Q6IFV3 [317-332]		0	1833.96	119	222.5	58.5		54.33		43.57		#DIV/0!	#DIV/0!	#DIV/0!	Peak Found	Not Found	High	Peak Found	Shared	Peak Found	Peak Found	Not Found			3.56	48.73	Not Found	High	0.0002928	0.001591
	FALSE	High	[R].VLDELTLAR.[AT]		0.0207712	0.00119384	4	9	18	A0A0G2JXJ9; Q6IFU7; Q6IFV3; A0A0G2K9Q9	A0A0G2JXJ9 [231-239]; Q6IFU7 [203-211]; Q6IFV3 [204-212]; A0A0G2K9Q9 [193-201]		0	1029.59	204.3	69.9	91.7	34.2	55.22	34.66	21.96	2.35	#DIV/0!	#DIV/0!	#DIV/0!	High	High	High	High	Shared	High	High	High			3.08	35.23	High	High	0.0002928	0.002025
	FALSE	High	[R].VILEIDNAR.[L]		0.135119	0.00418224	1	1	2	Q6IFV3	Q6IFV3 [166-174]		0	1042.59	169.9	139.3	90.8		29.06	113.02	22.65		#DIV/0!	#DIV/0!	#DIV/0!	Peak Found	Not Found	Peak Found	Peak Found		High	High	Peak Found			2.45	31.14	Not Found	High	0.0009785	0.0357
	FALSE	High	[K].VTMQNLNDR.[L]	1xOxidation [M3]	0.058831	0.00119384	4	8	52	A0A0G2JXJ9; Q6IFU9; Q6IFV3; Q6IFW6	A0A0G2JXJ9 [124-132]; Q6IFU9 [108-116]; Q6IFV3 [96-104]; Q6IFW6 [147-155]		0	1106.53	226.3	96.9	63.6	13.1	81.63	71.43	69.7	92.26	#DIV/0!	#DIV/0!	#DIV/0!	High	High	High	High	Shared	High	High	High			2.72	18.41	High	High	0.0002928	0.009843
	FALSE	High	[K].VTMQNLNDRLASYLDKVR.[A]		0.189316	0.00548192	1	1	2	Q6IFV3	Q6IFV3 [96-113]		2	2136.12	117.2	112.8	160.8	9.1	3.15	129.97	118.47	7.83	#DIV/0!	#DIV/0!	#DIV/0!	Peak Found	Peak Found	High	High		Peak Found	Peak Found	Peak Found			2.42	43.18	Peak Found	High	0.001265	0.06062
High	Master Protein	Q5XIH3	NADH dehydrogenase [ubiquinone] flavoprotein 1, mitochondrial OS=Rattus norvegicus OX=10116 GN=Ndufv1 PE=1 SV=1	0	25.432	16	7	41	7	50.7	124.63	7	metabolic process;transport	cytosol;membrane;mitochondrion	catalytic activity;metal ion binding;nucleotide binding	Pf01512, Pf10531, Pf10589	293655	ENSRNOG00000018117.6	Ndufv1	Complex I biogenesis	Alzheimer's disease; Oxidative phosphorylation; Metabolic pathways; Parkinson's disease; Non-alcoholic fatty liver disease (NAFLD); Huntington's disease	0	1.9049	1.16448	1.30054	63.3	36.6	112.3	78	148.1	140.1	130.2	91.4	High	High	High	High	High	High	High	High
	Checked	Confidence	Annotated Sequence	Modifications	Qvality PEP	Qvality q-value	# Protein Groups	# Proteins	# PSMs	Master Protein Accessions	Positions in Master Proteins	Modifications in Master Proteins	# Missed Cleavages	Theo. MH+ [Da]	Abundances (Grouped): NButGT	Abundances (Grouped): remplissage	Abundances (Grouped): LPS	Abundances (Grouped): controle CARD445	Abundances (Grouped) CV [%]: NButGT	Abundances (Grouped) CV [%]: remplissage	Abundances (Grouped) CV [%]: LPS	Abundances (Grouped) CV [%]: controle CARD445	#DIV/0!	#DIV/0!	#DIV/0!	Found in Sample: [S39] F39: Sample, 6, LPS	Found in Sample: [S73] F73: Sample, 1, controle CARD445	Found in Sample: [S37] F37: Sample, 4, remplissage	Found in Sample: [S38] F38: Sample, 5, LPS	Quan Info	Found in Sample: [S34] F34: Sample, 1, NButGT	Found in Sample: [S35] F35: Sample, 2, NButGT	Found in Sample: [S36] F36: Sample, 3, remplissage			XCorr (by Search Engine): Sequest HT	Top Apex RT [min]	Found in Sample: [S83] F83: Sample, 2, controle CARD445	Confidence (by Search Engine): Sequest HT	Percolator q-Value (by Search Engine): Sequest HT	Percolator PEP (by Search Engine): Sequest HT
	FALSE	High	[K].GDARPAEIDSLWEISK.[Q]		0.00596631	0.00119384	1	1	2	Q5XIH3	Q5XIH3 [402-417]		0	1786.9	155.9	85.5		158.6	77.87	46.73		33.41	#DIV/0!	#DIV/0!	#DIV/0!	Not Found	High	Peak Found	Not Found		High	Peak Found	Peak Found			3.63	40.82	Peak Found	High	0.0002928	0.0003093
	FALSE	High	[R].GEFYNEASNLQVAIR.[E]		0.0037325	0.00119384	1	1	2	Q5XIH3	Q5XIH3 [160-174]		0	1710.84	138.8	126.1	97.1	38	8.8	27.43	3.65		#DIV/0!	#DIV/0!	#DIV/0!	Peak Found	Peak Found	High	Peak Found		High	Peak Found	Peak Found			4.21	40.47	Not Found	High	0.0002928	0.0001533
	FALSE	High	[R].GGAGFPTGLK.[W]		0.0813956	0.00119384	1	1	3	Q5XIH3	Q5XIH3 [89-98]		0	904.489	148.7	99.7	94.2	57.4	14.51	10.34	7.66	16.68	#DIV/0!	#DIV/0!	#DIV/0!	Peak Found	High	Peak Found	Peak Found		Peak Found	Peak Found	High			2.77	28.21	High	High	0.0002928	0.01614
	FALSE	High	[R].GGTWFAGFGR.[E]		0.0507213	0.00119384	1	1	5	Q5XIH3	Q5XIH3 [258-267]		0	1055.51	163.7	79	62.5	94.8	55.44	14.52	74.42	28.26	#DIV/0!	#DIV/0!	#DIV/0!	Peak Found	High	Peak Found	High		High	Peak Found	High			3.07	42.24	High	High	0.0002928	0.007874
	FALSE	High	[R].HFRPELEDR.[M]		0.0421585	0.00119384	1	1	7	Q5XIH3	Q5XIH3 [441-449]		0	1198.6	141.6	115.1	90.3	53	8.11	34.32	57.13	19.31	#DIV/0!	#DIV/0!	#DIV/0!	Peak Found	High	High	High		High	High	High			2.69	21.06	High	High	0.0002928	0.00591
	FALSE	High	[K].KTSFGSLKDEDR.[I]		0.00298293	0.00119384	1	1	11	Q5XIH3	Q5XIH3 [29-40]		2	1382.69	135.2	110.7	98.9	55.1	2.71	31.06	28.63	55.4	#DIV/0!	#DIV/0!	#DIV/0!	High	High	High	High		High	High	High			3.84	19.06	High	High	0.0002928	0.0001096
	FALSE	High	[K].TSFGSLKDEDR.[I]		0.0105224	0.00119384	1	1	11	Q5XIH3	Q5XIH3 [30-40]		1	1254.6	141.3	124.8	125.1	8.8	17.46	27.57	40.36	0.3	#DIV/0!	#DIV/0!	#DIV/0!	High	Peak Found	High	High		High	High	High			3.51	22.34	Peak Found	High	0.0002928	0.0007295
High	Master Protein	A0A0G2JSW3	Globin a4 OS=Rattus norvegicus OX=10116 GN=Hbb PE=1 SV=1	0	24.802	63	8	23	2	16	67.79	8	cell organization and biogenesis;metabolic process;regulation of biological process;response to stimulus;transport		antioxidant activity;catalytic activity;metal ion binding;protein binding;transporter activity	Pf00042	24440	ENSRNOG00000058105.1	Hbb	Erythrocytes take up oxygen and release carbon dioxide; Factors involved in megakaryocyte development and platelet production; Erythrocytes take up carbon dioxide and release oxygen; Neutrophil degranulation; Scavenging of heme from plasma		0	1.06077	2.12545	0.815763	69.4	60.6	94.6	43.3	123.4	115.7	77.4	215.7	High	High	High	High	High	High	High	High
	Checked	Confidence	Annotated Sequence	Modifications	Qvality PEP	Qvality q-value	# Protein Groups	# Proteins	# PSMs	Master Protein Accessions	Positions in Master Proteins	Modifications in Master Proteins	# Missed Cleavages	Theo. MH+ [Da]	Abundances (Grouped): NButGT	Abundances (Grouped): remplissage	Abundances (Grouped): LPS	Abundances (Grouped): controle CARD445	Abundances (Grouped) CV [%]: NButGT	Abundances (Grouped) CV [%]: remplissage	Abundances (Grouped) CV [%]: LPS	Abundances (Grouped) CV [%]: controle CARD445	#DIV/0!	#DIV/0!	#DIV/0!	Found in Sample: [S39] F39: Sample, 6, LPS	Found in Sample: [S73] F73: Sample, 1, controle CARD445	Found in Sample: [S37] F37: Sample, 4, remplissage	Found in Sample: [S38] F38: Sample, 5, LPS	Quan Info	Found in Sample: [S34] F34: Sample, 1, NButGT	Found in Sample: [S35] F35: Sample, 2, NButGT	Found in Sample: [S36] F36: Sample, 3, remplissage			XCorr (by Search Engine): Sequest HT	Top Apex RT [min]	Found in Sample: [S83] F83: Sample, 2, controle CARD445	Confidence (by Search Engine): Sequest HT	Percolator q-Value (by Search Engine): Sequest HT	Percolator PEP (by Search Engine): Sequest HT
	FALSE	High	[K].KVINAFNDGLK.[H]		0.246576	0.00973414	2	3	1	A0A0G2JSW3; P11517	A0A0G2JSW3 [67-77]; P11517 [67-77]		1	1218.68	164.9	127.7	107.3		4.13	11.58	47.02		#DIV/0!	#DIV/0!	#DIV/0!	Peak Found	Not Found	Peak Found	Peak Found	Shared	High	Peak Found	Peak Found			2.13	26.73	Not Found	High	0.002452	0.09256
	FALSE	High	[K].LHVDPENFR.[L]		0.10612	0.0032082	3	5	2	A0A0G2JSW3; P11517; Q62669	A0A0G2JSW3 [97-105]; P11517 [97-105]; Q62669 [97-105]		0	1126.56	107.1	134	134.2	24.7	9.19	51.61	43.34		#DIV/0!	#DIV/0!	#DIV/0!	High	Peak Found	High	Peak Found	Shared	Peak Found	Peak Found	Peak Found			2.41	27	Not Found	High	0.0007605	0.02443
	FALSE	High	[R].LLGNMIVIVLGHHLGK.[E]	1xOxidation [M5]	0.0818067	0.00119384	2	4	3	A0A0G2JSW3; P11517	A0A0G2JSW3 [106-121]; P11517 [106-121]		0	1730.01	91.9	151.8	138.9	17.5	22.47	28.97	11.11	6.93	#DIV/0!	#DIV/0!	#DIV/0!	High	Peak Found	Peak Found	High	Shared	Peak Found	Peak Found	Peak Found			2.99	41.86	Peak Found	High	0.0002928	0.01627
	FALSE	High	[R].LLVVYPWTQR.[YF]		0.0770016	0.00119384	2	4	1	A0A0G2JSW3; P11517	A0A0G2JSW3 [32-41]; P11517 [32-41]		0	1274.73	190.6	92.3	69.5	47.6	120.73	87.81	56.55	61.93	#DIV/0!	#DIV/0!	#DIV/0!	Peak Found	Peak Found	Peak Found	Peak Found	Shared	High	Peak Found	Peak Found			3.17	45.05	Peak Found	High	0.0002928	0.0149
	FALSE	High	[K].VNPDDVGGEALGR.[L]		0.0124914	0.00119384	1	2	8	A0A0G2JSW3	A0A0G2JSW3 [19-31]		0	1298.63	127.7	132.8	71.2	68.3	8.53	67.59	52.71	17.93	#DIV/0!	#DIV/0!	#DIV/0!	High	High	High	High		High	High	High			3.28	28.02	High	High	0.0002928	0.0009442
	FALSE	High	[K].VVAGVASALAHK.[Y]		0.0259505	0.00119384	3	5	2	A0A0G2JSW3; P11517; Q62669	A0A0G2JSW3 [134-145]; P11517 [134-145]; Q62669 [134-145]		0	1122.66	107.1	150.6	105.9	36.4	18.78	62	55.87	55.18	#DIV/0!	#DIV/0!	#DIV/0!	Peak Found	High	High	Peak Found	Shared	Peak Found	Peak Found	Peak Found			3.22	24.45	Peak Found	High	0.0002928	0.002832
	FALSE	High	[K].VVAGVASALAHKYH.[-]		0.00325937	0.00119384	3	5	1	A0A0G2JSW3; P11517; Q62669	A0A0G2JSW3 [134-147]; P11517 [134-147]; Q62669 [134-147]		1	1422.79				400					#DIV/0!	#DIV/0!	#DIV/0!	Not Found	Not Found	Not Found	Not Found	Shared	Not Found	Not Found	Not Found			3.12	25.97	High	High	0.0002928	0.0001248
	FALSE	High	[R].YFDSFGDLSSASAIMGNPK.[V]	1xOxidation [M15]	0.000977481	0.00119384	1	2	5	A0A0G2JSW3	A0A0G2JSW3 [42-60]		0	2022.91	124.1	147.7	59.5	68.7	5.86	64.85	52.44	11.5	#DIV/0!	#DIV/0!	#DIV/0!	Peak Found	High	High	High		Peak Found	Peak Found	Peak Found			4.14	43.47	High	High	0.0002928	2.05e-05
High	Master Protein	Q6AY56	Tubulin alpha-8 chain OS=Rattus norvegicus OX=10116 GN=Tuba8 PE=2 SV=1	0	24.502	17	6	32	1	50	98.29	6	cell organization and biogenesis	cytoplasm;cytoskeleton	catalytic activity;nucleotide binding;structural molecule activity	Pf00091, Pf03953	500377	ENSRNOG00000048169.2	Tuba8		Apoptosis; Gap junction; Phagosome	0	#DIV/0!	0.348367	4.96743			266.7	94.7	312.7		73.5	52.4	Not Found	Not Found	Peak Found	Peak Found	High	Not Found	Peak Found	Peak Found
	Checked	Confidence	Annotated Sequence	Modifications	Qvality PEP	Qvality q-value	# Protein Groups	# Proteins	# PSMs	Master Protein Accessions	Positions in Master Proteins	Modifications in Master Proteins	# Missed Cleavages	Theo. MH+ [Da]	Abundances (Grouped): NButGT	Abundances (Grouped): remplissage	Abundances (Grouped): LPS	Abundances (Grouped): controle CARD445	Abundances (Grouped) CV [%]: NButGT	Abundances (Grouped) CV [%]: remplissage	Abundances (Grouped) CV [%]: LPS	Abundances (Grouped) CV [%]: controle CARD445	#DIV/0!	#DIV/0!	#DIV/0!	Found in Sample: [S39] F39: Sample, 6, LPS	Found in Sample: [S73] F73: Sample, 1, controle CARD445	Found in Sample: [S37] F37: Sample, 4, remplissage	Found in Sample: [S38] F38: Sample, 5, LPS	Quan Info	Found in Sample: [S34] F34: Sample, 1, NButGT	Found in Sample: [S35] F35: Sample, 2, NButGT	Found in Sample: [S36] F36: Sample, 3, remplissage			XCorr (by Search Engine): Sequest HT	Top Apex RT [min]	Found in Sample: [S83] F83: Sample, 2, controle CARD445	Confidence (by Search Engine): Sequest HT	Percolator q-Value (by Search Engine): Sequest HT	Percolator PEP (by Search Engine): Sequest HT
	FALSE	High	[K].ESIDLVLDR.[I]		0.111517	0.0032082	1	1	1	Q6AY56	Q6AY56 [113-121]		0	1059.57	234.4	46.5	119.1			23.66	67.3		#DIV/0!	#DIV/0!	#DIV/0!	Peak Found	Not Found	Peak Found	Peak Found		High	Not Found	Peak Found			2.87	36.42	Not Found	High	0.0007605	0.02636
	FALSE	High	[R].LISQIVSSITASLR.[F]		0.0096822	0.00119384	3	5	6	Q6AY56; Q6P9V9; Q5XIF6	Q6AY56 [230-243]; Q6P9V9 [230-243]; Q5XIF6 [230-243]		0	1487.88	163.1	159.2	77.7		3.67	50.88	109.97		#DIV/0!	#DIV/0!	#DIV/0!	High	Not Found	Peak Found	High	Shared	High	High	High			3.22	50.7	Not Found	High	0.0002928	0.0006422
	FALSE	High	[R].NLDIERPTYTNLNR.[L]		0.00467028	0.00119384	3	7	10	Q6AY56; Q6P9V9; Q5XIF6	Q6AY56 [216-229]; Q6P9V9 [216-229]; Q5XIF6 [216-229]		0	1718.88	116.7	109.5	103.7	70.1	10.36	18.91	31.93	20.51	#DIV/0!	#DIV/0!	#DIV/0!	Peak Found	High	High	High	Shared	High	High	High			3.36	31.11	High	High	0.0002928	0.0002138
	FALSE	High	[R].QLFHPEQLITGK.[E]		0.0412993	0.00119384	3	7	8	Q6AY56; Q6P9V9; Q5XIF6	Q6AY56 [85-96]; Q6P9V9 [85-96]; Q5XIF6 [85-96]		0	1410.77	124.5	130.2	106.6	38.7	30.02	35.23	62.1	64.21	#DIV/0!	#DIV/0!	#DIV/0!	High	High	High	Peak Found	Shared	High	Peak Found	High			2.95	35.93	Peak Found	High	0.0002928	0.005746
	FALSE	High	[R].QLFHPEQLITGKEDAANNYAR.[G]		0.00209256	0.00119384	3	7	2	Q6AY56; Q6P9V9; Q5XIF6	Q6AY56 [85-105]; Q6P9V9 [85-105]; Q5XIF6 [85-105]		1	2415.21	95.9	44.8	54.2	205.1				22.75	#DIV/0!	#DIV/0!	#DIV/0!	Peak Found	High	Peak Found	Not Found	Shared	Peak Found	Not Found	Not Found			3.88	35.03	High	High	0.0002928	6.427e-05
	FALSE	High	[K].VGINYQPPTVVPGGDLAK.[V]		0.0259505	0.00119384	3	5	5	Q6AY56; Q6P9V9; Q5XIF6	Q6AY56 [353-370]; Q6P9V9 [353-370]; Q5XIF6 [353-370]		0	1824.99	123.1	113.7	98.6	64.6	19.78	10.93	29.03	13.82	#DIV/0!	#DIV/0!	#DIV/0!	Peak Found	Peak Found	High	High	Shared	High	High	High			3.05	39.75	Peak Found	High	0.0002928	0.002836
High	Master Protein	P12785	Fatty acid synthase OS=Rattus norvegicus OX=10116 GN=Fasn PE=1 SV=3	0	24.239	5	8	14	8	272.5	49.23	8	cell differentiation;metabolic process;response to stimulus	cytoplasm;cytosol;Golgi;membrane;mitochondrion	catalytic activity;nucleotide binding;protein binding;RNA binding	Pf00106, Pf00107, Pf00109, Pf00698, Pf00975, Pf02801, Pf08241, Pf08242, Pf08659, Pf12847, Pf13489, Pf13602, Pf13847, Pf14765	50671	ENSRNOG00000045636.2	Fasn	Vitamin B5 (pantothenate) metabolism; ChREBP activates metabolic gene expression; Fatty acyl-CoA biosynthesis	Fatty acid metabolism; Fatty acid biosynthesis; Metabolic pathways; AMPK signaling pathway; Insulin signaling pathway	0	#DIV/0!	0.311282	2.84127			47.1	317.2	221.8	100.4	69.8	43.6	Not Found	Not Found	Peak Found	High	High	Peak Found	Peak Found	Peak Found
	Checked	Confidence	Annotated Sequence	Modifications	Qvality PEP	Qvality q-value	# Protein Groups	# Proteins	# PSMs	Master Protein Accessions	Positions in Master Proteins	Modifications in Master Proteins	# Missed Cleavages	Theo. MH+ [Da]	Abundances (Grouped): NButGT	Abundances (Grouped): remplissage	Abundances (Grouped): LPS	Abundances (Grouped): controle CARD445	Abundances (Grouped) CV [%]: NButGT	Abundances (Grouped) CV [%]: remplissage	Abundances (Grouped) CV [%]: LPS	Abundances (Grouped) CV [%]: controle CARD445	#DIV/0!	#DIV/0!	#DIV/0!	Found in Sample: [S39] F39: Sample, 6, LPS	Found in Sample: [S73] F73: Sample, 1, controle CARD445	Found in Sample: [S37] F37: Sample, 4, remplissage	Found in Sample: [S38] F38: Sample, 5, LPS	Quan Info	Found in Sample: [S34] F34: Sample, 1, NButGT	Found in Sample: [S35] F35: Sample, 2, NButGT	Found in Sample: [S36] F36: Sample, 3, remplissage			XCorr (by Search Engine): Sequest HT	Top Apex RT [min]	Found in Sample: [S83] F83: Sample, 2, controle CARD445	Confidence (by Search Engine): Sequest HT	Percolator q-Value (by Search Engine): Sequest HT	Percolator PEP (by Search Engine): Sequest HT
	FALSE	High	[R].DAMLENQTPELFQDVNKPK.[Y]	1xOxidation [M3]	0.00823987	0.00119384	1	1	1	P12785	P12785 [1971-1989]		0	2233.08			400						#DIV/0!	#DIV/0!	#DIV/0!	High	Not Found	Not Found	Not Found		Not Found	Not Found	Not Found			3.7	36.54	Not Found	High	0.0002928	0.0005056
	FALSE	High	[R].DTSFEQHVLLHTGGK.[G]		0.015296	0.00119384	1	1	3	P12785	P12785 [1719-1733]		0	1668.83	157.1	65.3	177.5		64.41	41.31	69.83		#DIV/0!	#DIV/0!	#DIV/0!	High	Not Found	Peak Found	Peak Found		High	Peak Found	Peak Found			3.9	29.53	Not Found	High	0.0002928	0.001282
	FALSE	High	[R].FPQLDDTSFANSR.[D]		0.0188233	0.00119384	1	1	2	P12785	P12785 [1706-1718]		0	1497.7	172		228						#DIV/0!	#DIV/0!	#DIV/0!	High	Not Found	Not Found	Not Found		High	Not Found	Not Found			3.82	38.22	Not Found	High	0.0002928	0.001744
	FALSE	High	[K].LGPVGGVFNLAMVLR.[D]		0.0246419	0.00119384	1	1	2	P12785	P12785 [1956-1970]		0	1542.88			400						#DIV/0!	#DIV/0!	#DIV/0!	High	Not Found	Not Found	Not Found		High	Not Found	Not Found			3.88	51.1	Not Found	High	0.0002928	0.002631
	FALSE	High	[R].LLLPEDPLISGLLNSQALK.[A]		0.0699413	0.00119384	1	1	1	P12785	P12785 [1202-1220]		0	2034.18									#DIV/0!	#DIV/0!	#DIV/0!	High	Not Found	Not Found	Not Found	No Quan Values	Not Found	Not Found	Not Found			3.4		Not Found	High	0.0002928	0.01284
	FALSE	High	[R].LTQGEVYKELR.[L]		0.0247698	0.00119384	1	1	1	P12785	P12785 [986-996]		1	1335.73	256.2	143.8			29.62	26.6			#DIV/0!	#DIV/0!	#DIV/0!	Not Found	Not Found	Peak Found	Not Found		High	Peak Found	Peak Found			3.62	28.07	Not Found	High	0.0002928	0.002655
	FALSE	High	[R].RQQEQLVPTLEK.[F]		0.105594	0.0032082	1	1	2	P12785	P12785 [1106-1117]		1	1468.81	161.3		238.7						#DIV/0!	#DIV/0!	#DIV/0!	High	Not Found	Not Found	Not Found		High	Not Found	Not Found			3.27	26.77	Not Found	High	0.0007605	0.02417
	FALSE	High	[K].VSVHIIEGDHR.[T]		0.0507213	0.00119384	1	1	2	P12785	P12785 [2466-2476]		0	1261.66	42	35.1	322.8				126.73		#DIV/0!	#DIV/0!	#DIV/0!	High	Not Found	Peak Found	Peak Found		Not Found	Peak Found	Not Found			2.98	21.33	Not Found	High	0.0002928	0.007869
High	Master Protein	P09605	Creatine kinase S-type, mitochondrial OS=Rattus norvegicus OX=10116 GN=Ckmt2 PE=1 SV=2	0	24.141	16	6	18	3	47.4	79.84	6	metabolic process	membrane;mitochondrion	catalytic activity;nucleotide binding	Pf00217, Pf02807	688698		Ckmt2			3	3.66984	0.812292	1.07976	35.5	38.1	44.8	225.3	101	135.9	157.6	61.8	Peak Found	High	Peak Found	High	Peak Found	Peak Found	Peak Found	Peak Found
	Checked	Confidence	Annotated Sequence	Modifications	Qvality PEP	Qvality q-value	# Protein Groups	# Proteins	# PSMs	Master Protein Accessions	Positions in Master Proteins	Modifications in Master Proteins	# Missed Cleavages	Theo. MH+ [Da]	Abundances (Grouped): NButGT	Abundances (Grouped): remplissage	Abundances (Grouped): LPS	Abundances (Grouped): controle CARD445	Abundances (Grouped) CV [%]: NButGT	Abundances (Grouped) CV [%]: remplissage	Abundances (Grouped) CV [%]: LPS	Abundances (Grouped) CV [%]: controle CARD445	#DIV/0!	#DIV/0!	#DIV/0!	Found in Sample: [S39] F39: Sample, 6, LPS	Found in Sample: [S73] F73: Sample, 1, controle CARD445	Found in Sample: [S37] F37: Sample, 4, remplissage	Found in Sample: [S38] F38: Sample, 5, LPS	Quan Info	Found in Sample: [S34] F34: Sample, 1, NButGT	Found in Sample: [S35] F35: Sample, 2, NButGT	Found in Sample: [S36] F36: Sample, 3, remplissage			XCorr (by Search Engine): Sequest HT	Top Apex RT [min]	Found in Sample: [S83] F83: Sample, 2, controle CARD445	Confidence (by Search Engine): Sequest HT	Percolator q-Value (by Search Engine): Sequest HT	Percolator PEP (by Search Engine): Sequest HT
	FALSE	High	[R].GTGGVDTAAVADVYDISNIDR.[I]		0.000112912	0.00119384	2	2	9	A0A0G2JVQ1; P09605	A0A0G2JVQ1 [351-371]; P09605 [355-375]		0	2109.01	131	109.3	113.5	46.2	13.09	44.72	76.74	21.7	#DIV/0!	#DIV/0!	#DIV/0!	High	High	High	High	Shared	High	High	High			5.68	45.61	High	High	0.0002928	8.01e-07
	FALSE	High	[K].LFPPSADYPDLR.[K]		0.0165342	0.00119384	1	1	2	P09605	P09605 [47-58]		0	1390.7	160.6	118.4	110.7	10.3					#DIV/0!	#DIV/0!	#DIV/0!	High	Peak Found	Not Found	Not Found		Not Found	Peak Found	Peak Found			3.28	39.33	Not Found	High	0.0002928	0.001433
	FALSE	High	[K].LFPPSADYPDLRK.[H]		0.0198247	0.00119384	1	1	2	P09605	P09605 [47-59]		1	1518.8	147	138.8	67.9	46.2	10.08	34.94	102.41	29.18	#DIV/0!	#DIV/0!	#DIV/0!	High	Peak Found	Peak Found	Peak Found		Peak Found	Peak Found	Peak Found			2.72	33.09	High	High	0.0002928	0.001893
	FALSE	High	[K].ITHGQFDER.[Y]		0.0644819	0.00119384	2	2	1	A0A0G2JVQ1; P09605	A0A0G2JVQ1 [150-158]; P09605 [150-158]		0	1102.53				400					#DIV/0!	#DIV/0!	#DIV/0!	Not Found	High	Not Found	Not Found	Shared	Not Found	Not Found	Not Found			2.28	17.55	Not Found	High	0.0002928	0.01136
	FALSE	High	[K].RGTGGVDTAAVADVYDISNIDR.[I]		3.26486e-05	0.00119384	2	2	3	A0A0G2JVQ1; P09605	A0A0G2JVQ1 [350-371]; P09605 [354-375]		1	2265.11	122.5	109.8	128.2	39.5	23.31	43.79	100.95	47.72	#DIV/0!	#DIV/0!	#DIV/0!	High	Peak Found	Peak Found	Peak Found	Shared	High	Peak Found	Peak Found			5.63	40.62	High	High	0.0002928	1.238e-07
	FALSE	High	[K].TVGMVAGDEESYEVFADLFDPVIK.[L]	1xOxidation [M4]	0.00497169	0.00119384	1	1	1	P09605	P09605 [105-128]		0	2647.25		129.7	223.8	46.4		47.65	79.53		#DIV/0!	#DIV/0!	#DIV/0!	High	Peak Found	Peak Found	Peak Found		Not Found	Not Found	Peak Found			3.75	52.29	Not Found	High	0.0002928	0.0002363
High	Master Protein	F1LM47	Succinate--CoA ligase [ADP-forming] subunit beta, mitochondrial OS=Rattus norvegicus OX=10116 GN=Sucla2 PE=1 SV=1	0	24.032	17	6	35	6	50.3	109.75	6	metabolic process	mitochondrion	catalytic activity;metal ion binding;nucleotide binding	Pf00549, Pf02222, Pf02786, Pf08442, Pf13535, Pf13549	361071	ENSRNOG00000017481.6	Sucla2	Citric acid cycle (TCA cycle)	Citrate cycle (TCA cycle); Metabolic pathways; Propanoate metabolism; Carbon metabolism	0	1.01497	1.65617	1.03926	72.3	74.7	83.6	65.6	134.8	122	153.9	93.2	High	High	High	High	High	High	High	High
	Checked	Confidence	Annotated Sequence	Modifications	Qvality PEP	Qvality q-value	# Protein Groups	# Proteins	# PSMs	Master Protein Accessions	Positions in Master Proteins	Modifications in Master Proteins	# Missed Cleavages	Theo. MH+ [Da]	Abundances (Grouped): NButGT	Abundances (Grouped): remplissage	Abundances (Grouped): LPS	Abundances (Grouped): controle CARD445	Abundances (Grouped) CV [%]: NButGT	Abundances (Grouped) CV [%]: remplissage	Abundances (Grouped) CV [%]: LPS	Abundances (Grouped) CV [%]: controle CARD445	#DIV/0!	#DIV/0!	#DIV/0!	Found in Sample: [S39] F39: Sample, 6, LPS	Found in Sample: [S73] F73: Sample, 1, controle CARD445	Found in Sample: [S37] F37: Sample, 4, remplissage	Found in Sample: [S38] F38: Sample, 5, LPS	Quan Info	Found in Sample: [S34] F34: Sample, 1, NButGT	Found in Sample: [S35] F35: Sample, 2, NButGT	Found in Sample: [S36] F36: Sample, 3, remplissage			XCorr (by Search Engine): Sequest HT	Top Apex RT [min]	Found in Sample: [S83] F83: Sample, 2, controle CARD445	Confidence (by Search Engine): Sequest HT	Percolator q-Value (by Search Engine): Sequest HT	Percolator PEP (by Search Engine): Sequest HT
	FALSE	High	[K].LGSKDVVIK.[A]		0.10198	0.0032082	1	1	1	F1LM47	F1LM47 [92-100]		1	958.593		44.4	78.5	277.1				12.91	#DIV/0!	#DIV/0!	#DIV/0!	Not Found	Peak Found	Peak Found	Peak Found		Not Found	Not Found	Not Found			2.22	19.8	High	High	0.0007605	0.02286
	FALSE	High	[K].LHGGTPANFLDVGGGATVHQVTEAFK.[L]		1.06987e-05	0.00119384	1	1	9	F1LM47	F1LM47 [339-364]		0	2623.33	181.1	133	66.4	19.5	1.12	47.27	54.47	48.28	#DIV/0!	#DIV/0!	#DIV/0!	Peak Found	Peak Found	High	High		High	High	High			5.86	41.55	Peak Found	High	0.0002928	2.326e-08
	FALSE	High	[K].INFDSNSAYR.[Q]		0.0573482	0.00119384	1	1	7	F1LM47	F1LM47 [277-286]		0	1186.55	126.1	114.7	77.2	82	14.73	28.99	15.75	7.22	#DIV/0!	#DIV/0!	#DIV/0!	Peak Found	High	High	Peak Found		High	High	High			2.93	28.01	High	High	0.0002928	0.009456
	FALSE	High	[K].LSEIVTLAK.[E]		0.098483	0.0032082	1	1	8	F1LM47	F1LM47 [445-453]		0	973.593	126.4	131.1	77.3	65.2	4.42	34.59	23.77	15.07	#DIV/0!	#DIV/0!	#DIV/0!	High	High	High	Peak Found		High	High	High			2.74	31.73	High	High	0.0007605	0.02167
	FALSE	High	[K].IVFSPEEAK.[A]		0.172954	0.0047858	1	1	7	F1LM47	F1LM47 [123-131]		0	1019.54	114.3	114.7	74.5	96.5	7.78	32.53	5.87	2.4	#DIV/0!	#DIV/0!	#DIV/0!	High	High	High	Peak Found		High	High	High			2.2	28.33	High	High	0.001105	0.05257
	FALSE	High	[K].YDATMVEINPMVEDADGK.[V]	2xOxidation [M5; M11]	0.00819709	0.00119384	1	1	3	F1LM47	F1LM47 [252-269]		0	2029.87									#DIV/0!	#DIV/0!	#DIV/0!	Not Found	Not Found	Not Found	Not Found	No Quan Values	High	High	High			2.88		Not Found	High	0.0002928	0.0004997
High	Master Protein	Q9ER34	Aconitate hydratase, mitochondrial OS=Rattus norvegicus OX=10116 GN=Aco2 PE=1 SV=2	0	23.889	13	8	32	8	85.4	98.1	8	metabolic process;response to stimulus	mitochondrion	catalytic activity;metal ion binding;protein binding	Pf00330, Pf00694	79250	ENSRNOG00000024128.6	Aco2	Citric acid cycle (TCA cycle)	2-Oxocarboxylic acid metabolism; Citrate cycle (TCA cycle); Biosynthesis of amino acids; Metabolic pathways; Glyoxylate and dicarboxylate metabolism; Carbon metabolism	0	1.16783	0.882461	1.05931	81.3	105.2	162.1	55.7	142.8	60.8	119.4	72.8	High	High	High	High	High	High	High	High
	Checked	Confidence	Annotated Sequence	Modifications	Qvality PEP	Qvality q-value	# Protein Groups	# Proteins	# PSMs	Master Protein Accessions	Positions in Master Proteins	Modifications in Master Proteins	# Missed Cleavages	Theo. MH+ [Da]	Abundances (Grouped): NButGT	Abundances (Grouped): remplissage	Abundances (Grouped): LPS	Abundances (Grouped): controle CARD445	Abundances (Grouped) CV [%]: NButGT	Abundances (Grouped) CV [%]: remplissage	Abundances (Grouped) CV [%]: LPS	Abundances (Grouped) CV [%]: controle CARD445	#DIV/0!	#DIV/0!	#DIV/0!	Found in Sample: [S39] F39: Sample, 6, LPS	Found in Sample: [S73] F73: Sample, 1, controle CARD445	Found in Sample: [S37] F37: Sample, 4, remplissage	Found in Sample: [S38] F38: Sample, 5, LPS	Quan Info	Found in Sample: [S34] F34: Sample, 1, NButGT	Found in Sample: [S35] F35: Sample, 2, NButGT	Found in Sample: [S36] F36: Sample, 3, remplissage			XCorr (by Search Engine): Sequest HT	Top Apex RT [min]	Found in Sample: [S83] F83: Sample, 2, controle CARD445	Confidence (by Search Engine): Sequest HT	Percolator q-Value (by Search Engine): Sequest HT	Percolator PEP (by Search Engine): Sequest HT
	FALSE	High	[R].DGYAQILR.[D]		0.246576	0.00973414	1	1	2	Q9ER34	Q9ER34 [430-437]		0	935.495	97.7	90.6	107.6	104	32.01	29.22	48.83	14.67	#DIV/0!	#DIV/0!	#DIV/0!	Peak Found	High	Peak Found	Peak Found		Peak Found	Peak Found	Peak Found			1.46	32.03	High	High	0.002452	0.09238
	FALSE	High	[K].FKLEAPDADELPR.[S]		0.0286298	0.00119384	1	1	3	Q9ER34	Q9ER34 [522-534]		1	1500.77	103.6	97.9	121.3	77.2	26.24	38.86	55.44	7.23	#DIV/0!	#DIV/0!	#DIV/0!	Peak Found	High	Peak Found	High		Peak Found	Peak Found	Peak Found			3.69	35.48	Peak Found	High	0.0002928	0.003299
	FALSE	High	[K].FNPETDFLTGK.[D]		0.0561882	0.00119384	1	1	8	Q9ER34	Q9ER34 [507-517]		0	1268.62	117.1	88.2	100.5	94.2	46.92	26.34	35.56	12.96	#DIV/0!	#DIV/0!	#DIV/0!	High	High	High	High		High	Peak Found	High			3.18	39.63	High	High	0.0002928	0.00917
	FALSE	High	[R].LNRPLTLSEK.[I]		0.0895533	0.00233393	1	1	2	Q9ER34	Q9ER34 [59-68]		0	1170.68	143	81.3	134.1	41.5	47.18	31.59	68.77		#DIV/0!	#DIV/0!	#DIV/0!	Peak Found	Peak Found	Peak Found	Peak Found		High	Peak Found	Peak Found			3.08	22.51	Not Found	High	0.0005675	0.0187
	FALSE	High	[K].IVYGHLDDPANQEIER.[G]		0.000428912	0.00119384	1	1	4	Q9ER34	Q9ER34 [69-84]		0	1868.91	156.8	98.9	144.3		33.59	15.26	51.63		#DIV/0!	#DIV/0!	#DIV/0!	High	Not Found	Peak Found	Peak Found		High	High	High			3.95	30.14	Not Found	High	0.0002928	5.926e-06
	FALSE	High	[K].SQFTITPGSEQIR.[A]		0.00823987	0.00119384	1	1	8	Q9ER34	Q9ER34 [412-424]		0	1463.75	81.1	83.3	145	90.7		28.64		38.27	#DIV/0!	#DIV/0!	#DIV/0!	High	High	High	High		High	High	High			3.45	32.64	High	High	0.0002928	0.0005021
	FALSE	High	[K].VAMSHFEPSEYIR.[Y]	1xOxidation [M3]	0.00807009	0.00119384	1	1	3	Q9ER34	Q9ER34 [32-44]		0	1581.74	131.7	76.5	122.4	69.4		53.61	16.24	7.77	#DIV/0!	#DIV/0!	#DIV/0!	Peak Found	Peak Found	Peak Found	High		High	Not Found	Peak Found			4.25	30.14	High	High	0.0002928	0.0004895
	FALSE	High	[R].WVVIGDENYGEGSSR.[E]		0.131853	0.00418224	1	1	2	Q9ER34	Q9ER34 [657-671]		0	1667.77	174.4	118.3	39.9	67.4	37.66			30.35	#DIV/0!	#DIV/0!	#DIV/0!	Not Found	Peak Found	Not Found	Peak Found		High	High	Peak Found			3.42	38.31	Peak Found	High	0.0009785	0.0343
High	Master Protein	A0A0G2K477	Uncharacterized protein OS=Rattus norvegicus OX=10116 PE=4 SV=1	0	23.737	17	6	57	3	51.1	170.68	6				Pf07654, Pf08205		ENSRNOG00000034190.6		CD22 mediated BCR regulation; Cell surface interactions at the vascular wall; Antigen activates B Cell Receptor (BCR) leading to generation of second messengers		1	0.799068	1.37456	0.75764	137.1	77.4	129.7	41.7	55.6	122.9	142.3	93.3	High	High	High	High	High	High	High	High
	Checked	Confidence	Annotated Sequence	Modifications	Qvality PEP	Qvality q-value	# Protein Groups	# Proteins	# PSMs	Master Protein Accessions	Positions in Master Proteins	Modifications in Master Proteins	# Missed Cleavages	Theo. MH+ [Da]	Abundances (Grouped): NButGT	Abundances (Grouped): remplissage	Abundances (Grouped): LPS	Abundances (Grouped): controle CARD445	Abundances (Grouped) CV [%]: NButGT	Abundances (Grouped) CV [%]: remplissage	Abundances (Grouped) CV [%]: LPS	Abundances (Grouped) CV [%]: controle CARD445	#DIV/0!	#DIV/0!	#DIV/0!	Found in Sample: [S39] F39: Sample, 6, LPS	Found in Sample: [S73] F73: Sample, 1, controle CARD445	Found in Sample: [S37] F37: Sample, 4, remplissage	Found in Sample: [S38] F38: Sample, 5, LPS	Quan Info	Found in Sample: [S34] F34: Sample, 1, NButGT	Found in Sample: [S35] F35: Sample, 2, NButGT	Found in Sample: [S36] F36: Sample, 3, remplissage			XCorr (by Search Engine): Sequest HT	Top Apex RT [min]	Found in Sample: [S83] F83: Sample, 2, controle CARD445	Confidence (by Search Engine): Sequest HT	Percolator q-Value (by Search Engine): Sequest HT	Percolator PEP (by Search Engine): Sequest HT
	FALSE	High	[K].DVLTITLTPK.[V]		0.063829	0.00119384	2	6	4	A0A0G2K477; P20760	A0A0G2K477 [268-277]; P20760 [124-133]		0	1100.66	116.5	159.6	75.2	48.7	59.05	5.28	42.67	46.45	#DIV/0!	#DIV/0!	#DIV/0!	Peak Found	Peak Found	High	High	Shared	High	Peak Found	Peak Found			2.97	41.09	High	High	0.0002928	0.01118
	FALSE	High	[K].NTPPTMDTDGSYFLYSK.[L]	1xOxidation [M6]	0.00107365	0.00119384	2	6	23	A0A0G2K477; P20760	A0A0G2K477 [412-428]; P20760 [268-284]		0	1952.86	88.7	108.3	50.9	152	43.32	14.87	38.91	27.72	#DIV/0!	#DIV/0!	#DIV/0!	High	High	High	High	Shared	High	High	High			3.63	36.04	High	High	0.0002928	2.356e-05
	FALSE	High	[K].STLYLQMDSLR.[S]	1xOxidation [M7]	0.0936831	0.0032082	2	12	3	A0A0G2K477; A0A0G2K290	A0A0G2K477 [96-106]; A0A0G2K290 [77-87]		0	1342.67	131.4	113.8	55.7	99	19.14	20.67	6.71	61.39	#DIV/0!	#DIV/0!	#DIV/0!	Peak Found	High	High	Peak Found	Shared	High	Peak Found	Peak Found			2.4	32.72	Peak Found	High	0.0007605	0.02016
	FALSE	High	[R].SVSELPILHQDWLNGR.[T]		0.0250275	0.00119384	1	5	2	A0A0G2K477	A0A0G2K477 [321-336]		0	1863.97	53.8	63.4	75.3	207.5	5.11	6.48		54.52	#DIV/0!	#DIV/0!	#DIV/0!	Not Found	High	Peak Found	Peak Found		Peak Found	Peak Found	Peak Found			3.62	45.13	High	High	0.0002928	0.002689
	FALSE	High	[R].TQVPHVYTMSPTK.[E]		0.0559017	0.00119384	1	5	1	A0A0G2K477	A0A0G2K477 [362-374]		0	1488.75	400								#DIV/0!	#DIV/0!	#DIV/0!	Not Found	Not Found	Not Found	Not Found		Not Found	High	Not Found			2.53	26.06	Not Found	High	0.0002928	0.009123
	FALSE	High	[R].TQVPHVYTMSPTK.[E]	1xOxidation [M9]	0.00235914	0.00119384	1	5	14	A0A0G2K477	A0A0G2K477 [362-374]		0	1504.75	73.6	170.8	117.5	38.1	65.76	35.96	95.37	41.83	#DIV/0!	#DIV/0!	#DIV/0!	High	High	High	High		High	High	High			3.36	22.19	High	High	0.0002928	7.697e-05
	FALSE	High	[K].VTSAAFPSPIEK.[T]		0.0341268	0.00119384	1	5	10	A0A0G2K477	A0A0G2K477 [342-353]		0	1246.67	73.6	124	82	120.5	72.18	31.75	78.65	29.38	#DIV/0!	#DIV/0!	#DIV/0!	High	High	High	High		High	High	High			3.34	31.5	High	High	0.0002928	0.004285
High	Master Protein	A0A0G2JVQ1	Creatine kinase S-type, mitochondrial OS=Rattus norvegicus OX=10116 GN=Ckmt2 PE=1 SV=1	0	23.364	12	5	26	2	47.2	111.66	5	metabolic process	mitochondrion	catalytic activity;nucleotide binding	Pf00217, Pf02807		ENSRNOG00000055450.1		Creatine metabolism		0	4.59968	0.76849	0.997314	38.2	25	43.9	246.8	115.6	107.2	145.8	77.6	High	High	High	High	High	High	High	High
	Checked	Confidence	Annotated Sequence	Modifications	Qvality PEP	Qvality q-value	# Protein Groups	# Proteins	# PSMs	Master Protein Accessions	Positions in Master Proteins	Modifications in Master Proteins	# Missed Cleavages	Theo. MH+ [Da]	Abundances (Grouped): NButGT	Abundances (Grouped): remplissage	Abundances (Grouped): LPS	Abundances (Grouped): controle CARD445	Abundances (Grouped) CV [%]: NButGT	Abundances (Grouped) CV [%]: remplissage	Abundances (Grouped) CV [%]: LPS	Abundances (Grouped) CV [%]: controle CARD445	#DIV/0!	#DIV/0!	#DIV/0!	Found in Sample: [S39] F39: Sample, 6, LPS	Found in Sample: [S73] F73: Sample, 1, controle CARD445	Found in Sample: [S37] F37: Sample, 4, remplissage	Found in Sample: [S38] F38: Sample, 5, LPS	Quan Info	Found in Sample: [S34] F34: Sample, 1, NButGT	Found in Sample: [S35] F35: Sample, 2, NButGT	Found in Sample: [S36] F36: Sample, 3, remplissage			XCorr (by Search Engine): Sequest HT	Top Apex RT [min]	Found in Sample: [S83] F83: Sample, 2, controle CARD445	Confidence (by Search Engine): Sequest HT	Percolator q-Value (by Search Engine): Sequest HT	Percolator PEP (by Search Engine): Sequest HT
	FALSE	High	[R].EVENVAITALEGLK.[G]		0.00304578	0.00119384	1	1	12	A0A0G2JVQ1	A0A0G2JVQ1 [187-200]		0	1485.82	126.2	120.6	118.1	35.1	5.32	43.19	98.68	29.38	#DIV/0!	#DIV/0!	#DIV/0!	High	High	High	High		High	High	High			3.92	47.16	High	High	0.0002928	0.0001132
	FALSE	High	[R].EVENVAITALEGLKGDLAGR.[Y]		0.0124267	0.00119384	1	1	1	A0A0G2JVQ1	A0A0G2JVQ1 [187-206]		1	2055.11									#DIV/0!	#DIV/0!	#DIV/0!	Not Found	Not Found	Not Found	Not Found	No Quan Values	Not Found	Not Found	Not Found			3.69		High	High	0.0002928	0.0009359
	FALSE	High	[R].GTGGVDTAAVADVYDISNIDR.[I]		0.000112912	0.00119384	2	2	9	A0A0G2JVQ1; P09605	A0A0G2JVQ1 [351-371]; P09605 [355-375]		0	2109.01	131	109.3	113.5	46.2	13.09	44.72	76.74	21.7	#DIV/0!	#DIV/0!	#DIV/0!	High	High	High	High	Shared	High	High	High			5.68	45.61	High	High	0.0002928	8.01e-07
	FALSE	High	[K].ITHGQFDER.[Y]		0.0644819	0.00119384	2	2	1	A0A0G2JVQ1; P09605	A0A0G2JVQ1 [150-158]; P09605 [150-158]		0	1102.53				400					#DIV/0!	#DIV/0!	#DIV/0!	Not Found	High	Not Found	Not Found	Shared	Not Found	Not Found	Not Found			2.28	17.55	Not Found	High	0.0002928	0.01136
	FALSE	High	[K].RGTGGVDTAAVADVYDISNIDR.[I]		3.26486e-05	0.00119384	2	2	3	A0A0G2JVQ1; P09605	A0A0G2JVQ1 [350-371]; P09605 [354-375]		1	2265.11	122.5	109.8	128.2	39.5	23.31	43.79	100.95	47.72	#DIV/0!	#DIV/0!	#DIV/0!	High	Peak Found	Peak Found	Peak Found	Shared	High	Peak Found	Peak Found			5.63	40.62	High	High	0.0002928	1.238e-07
High	Master Protein	Q66WT9	Clathrin-assembly lymphoid myeloid leukemia protein OS=Rattus norvegicus OX=10116 GN=Picalm PE=1 SV=1	0	23.288	16	6	16	6	64.7	52.99	6	cell organization and biogenesis;cell proliferation;metabolic process;regulation of biological process;response to stimulus;transport	cell surface;endosome;Golgi;membrane;nucleus	protein binding	Pf01417, Pf07651	89816	ENSRNOG00000018322.8	Picalm	Cargo recognition for clathrin-mediated endocytosis; Golgi Associated Vesicle Biogenesis		0	2.02222	0.76801	1.29253	75.8	45.7	201.6	44.1	104.7	139.2	97.2	91.5	High	High	High	Peak Found	High	High	High	Peak Found
	Checked	Confidence	Annotated Sequence	Modifications	Qvality PEP	Qvality q-value	# Protein Groups	# Proteins	# PSMs	Master Protein Accessions	Positions in Master Proteins	Modifications in Master Proteins	# Missed Cleavages	Theo. MH+ [Da]	Abundances (Grouped): NButGT	Abundances (Grouped): remplissage	Abundances (Grouped): LPS	Abundances (Grouped): controle CARD445	Abundances (Grouped) CV [%]: NButGT	Abundances (Grouped) CV [%]: remplissage	Abundances (Grouped) CV [%]: LPS	Abundances (Grouped) CV [%]: controle CARD445	#DIV/0!	#DIV/0!	#DIV/0!	Found in Sample: [S39] F39: Sample, 6, LPS	Found in Sample: [S73] F73: Sample, 1, controle CARD445	Found in Sample: [S37] F37: Sample, 4, remplissage	Found in Sample: [S38] F38: Sample, 5, LPS	Quan Info	Found in Sample: [S34] F34: Sample, 1, NButGT	Found in Sample: [S35] F35: Sample, 2, NButGT	Found in Sample: [S36] F36: Sample, 3, remplissage			XCorr (by Search Engine): Sequest HT	Top Apex RT [min]	Found in Sample: [S83] F83: Sample, 2, controle CARD445	Confidence (by Search Engine): Sequest HT	Percolator q-Value (by Search Engine): Sequest HT	Percolator PEP (by Search Engine): Sequest HT
	FALSE	High	[R].ATTLSNAVSSLASTGLSLTK.[V]		0.0274697	0.00119384	1	6	1	Q66WT9	Q66WT9 [299-318]		0	1922.04	75.7	86.9	165.2	72.2	10.1	49.72			#DIV/0!	#DIV/0!	#DIV/0!	Not Found	High	Peak Found	Peak Found		Peak Found	Peak Found	Peak Found			3.8	49.31	Not Found	High	0.0002928	0.003103
	FALSE	High	[R].GDIPDLSQAPSSLLDALEQHLASLEGK.[K]		0.0021035	0.00119384	1	6	1	Q66WT9	Q66WT9 [262-288]		0	2804.43	186.4	90.8	122.8				46.01		#DIV/0!	#DIV/0!	#DIV/0!	Peak Found	Not Found	Peak Found	High		Not Found	Peak Found	Not Found			4.77	51.45	Not Found	High	0.0002928	6.5e-05
	FALSE	High	[R].ITAAQHSVTGSAVSK.[T]		3.64261e-05	0.00119384	1	6	7	Q66WT9	Q66WT9 [10-24]		0	1456.78	101	100.6	78.3	120.1	9.15	38.56	116.91	58.43	#DIV/0!	#DIV/0!	#DIV/0!	Peak Found	High	Peak Found	High		Peak Found	High	High			5.16	17.69	High	High	0.0002928	1.468e-07
	FALSE	High	[R].NTLFNLSNFLDK.[S]		0.0352002	0.00119384	1	9	2	Q66WT9	Q66WT9 [101-112]		0	1425.74	148.5	106.3	123.8	21.3	21.17	18.99	86.38		#DIV/0!	#DIV/0!	#DIV/0!	Peak Found	Not Found	Peak Found	High		Peak Found	Peak Found	Peak Found			2.55	49.81	High	High	0.0002928	0.004516
	FALSE	High	[R].QVAFDFTK.[V]		0.123093	0.00418224	1	6	4	Q66WT9	Q66WT9 [140-147]		0	955.488	132.1	89.9	94.6	83.5	9.74	5.33	85.45	17.11	#DIV/0!	#DIV/0!	#DIV/0!	Peak Found	High	Peak Found	Peak Found		High	Peak Found	High			2.5	33.47	High	High	0.0009785	0.03085
	FALSE	High	[K].SGLQGYDMSTFIR.[R]	1xOxidation [M8]	0.0619085	0.00119384	1	6	1	Q66WT9	Q66WT9 [113-125]		0	1490.69	124	88.7	89.6	97.7	15.36	2.52	77.7	23.9	#DIV/0!	#DIV/0!	#DIV/0!	Peak Found	High	Peak Found	Peak Found		Peak Found	Peak Found	Peak Found			2.73	35.76	Peak Found	High	0.0002928	0.01066
High	Master Protein	Q66HG9	Mitochondrial antiviral-signaling protein OS=Rattus norvegicus OX=10116 GN=Mavs PE=1 SV=1	0	22.804	22	6	11	6	53.8	40.43	6	defense response;regulation of biological process;response to stimulus	membrane;mitochondrion	protein binding;signal transducer activity		311430	ENSRNOG00000025295.4	Mavs	Negative regulators of DDX58/IFIH1 signaling	Herpes simplex infection; Cytosolic DNA-sensing pathway; RIG-I-like receptor signaling pathway; Measles; Hepatitis B; Influenza A; Hepatitis C; NOD-like receptor signaling pathway	0	7.07993	0.439171	0.598111	36.8	24.5	398.7	35.3	61.5	52.5	151.4	39.2	High	High	High	Peak Found	High	Peak Found	High	Peak Found
	Checked	Confidence	Annotated Sequence	Modifications	Qvality PEP	Qvality q-value	# Protein Groups	# Proteins	# PSMs	Master Protein Accessions	Positions in Master Proteins	Modifications in Master Proteins	# Missed Cleavages	Theo. MH+ [Da]	Abundances (Grouped): NButGT	Abundances (Grouped): remplissage	Abundances (Grouped): LPS	Abundances (Grouped): controle CARD445	Abundances (Grouped) CV [%]: NButGT	Abundances (Grouped) CV [%]: remplissage	Abundances (Grouped) CV [%]: LPS	Abundances (Grouped) CV [%]: controle CARD445	#DIV/0!	#DIV/0!	#DIV/0!	Found in Sample: [S39] F39: Sample, 6, LPS	Found in Sample: [S73] F73: Sample, 1, controle CARD445	Found in Sample: [S37] F37: Sample, 4, remplissage	Found in Sample: [S38] F38: Sample, 5, LPS	Quan Info	Found in Sample: [S34] F34: Sample, 1, NButGT	Found in Sample: [S35] F35: Sample, 2, NButGT	Found in Sample: [S36] F36: Sample, 3, remplissage			XCorr (by Search Engine): Sequest HT	Top Apex RT [min]	Found in Sample: [S83] F83: Sample, 2, controle CARD445	Confidence (by Search Engine): Sequest HT	Percolator q-Value (by Search Engine): Sequest HT	Percolator PEP (by Search Engine): Sequest HT
	FALSE	High	[K].ETLEAPATVVTTGSSLTRPDISSR.[S]		0.0315833	0.00119384	1	1	2	Q66HG9	Q66HG9 [366-389]		0	2488.29	31.2	92.7	265.7	10.4				16.49	#DIV/0!	#DIV/0!	#DIV/0!	Not Found	High	Not Found	High		Peak Found	Not Found	Peak Found			3.43	37.04	Peak Found	High	0.0002928	0.003818
	FALSE	High	[R].MSGDSLISSPNPPALSPQPSR.[E]	1xOxidation [M1]	0.00123594	0.00119384	1	1	1	Q66HG9	Q66HG9 [171-191]		0	2154.05									#DIV/0!	#DIV/0!	#DIV/0!	Not Found	Not Found	Not Found	High	No Quan Values	Not Found	Not Found	Not Found			4.61		Not Found	High	0.0002928	2.903e-05
	FALSE	High	[K].SPVENSEEPPQANFGAIPR.[M]		5.11192e-05	0.00119384	1	1	1	Q66HG9	Q66HG9 [152-170]		0	2038.98									#DIV/0!	#DIV/0!	#DIV/0!	Not Found	Not Found	Not Found	High	No Quan Values	Not Found	Not Found	Not Found			5.85		Not Found	High	0.0002928	2.431e-07
	FALSE	High	[K].STAATPSTVPTNIAPSK.[L]		0.0396323	0.00119384	1	1	2	Q66HG9	Q66HG9 [312-328]		0	1642.86	80.3	156.3	163.4		2.39	89.21	133.91		#DIV/0!	#DIV/0!	#DIV/0!	Peak Found	Not Found	Peak Found	Peak Found		High	Peak Found	High			3.03	26.84	Not Found	High	0.0002928	0.005375
	FALSE	High	[R].TNLSPGVTVSALSAK.[T]		0.00774091	0.00119384	1	1	2	Q66HG9	Q66HG9 [235-249]		0	1444.8	74.5	111.4	132.3	81.8	21.92	77.49	127.72	22.63	#DIV/0!	#DIV/0!	#DIV/0!	Peak Found	Peak Found	Peak Found	High		Peak Found	Peak Found	High			3.35	34.16	Peak Found	High	0.0002928	0.0004603
	FALSE	High	[K].TTLSSSSTGSAFAK.[G]		0.00497169	0.00119384	1	1	3	Q66HG9	Q66HG9 [250-263]		0	1344.66	98	101.5	157.9	42.6	22.11	43.69	68.4	38.53	#DIV/0!	#DIV/0!	#DIV/0!	Peak Found	High	Peak Found	High		Peak Found	Peak Found	Peak Found			3.99	24.04	High	High	0.0002928	0.0002353
High	Master Protein	Q6IFZ5	Keratin 76 OS=Rattus norvegicus OX=10116 GN=Krt76 PE=2 SV=1	0	21.956	9	6	36	1	61.7	108.83	6	cell organization and biogenesis	nucleus	catalytic activity;motor activity;protein binding;structural molecule activity	Pf00038, Pf01576, Pf10473	407757	ENSRNOG00000031785.2	Krt76	Formation of the cornified envelope		0	#DIV/0!	1.16418	2.80303			124.6	22.8	378.5	102.5	26.5	145.1	Not Found	Not Found	Peak Found	Peak Found	High	Peak Found	Peak Found	Peak Found
	Checked	Confidence	Annotated Sequence	Modifications	Qvality PEP	Qvality q-value	# Protein Groups	# Proteins	# PSMs	Master Protein Accessions	Positions in Master Proteins	Modifications in Master Proteins	# Missed Cleavages	Theo. MH+ [Da]	Abundances (Grouped): NButGT	Abundances (Grouped): remplissage	Abundances (Grouped): LPS	Abundances (Grouped): controle CARD445	Abundances (Grouped) CV [%]: NButGT	Abundances (Grouped) CV [%]: remplissage	Abundances (Grouped) CV [%]: LPS	Abundances (Grouped) CV [%]: controle CARD445	#DIV/0!	#DIV/0!	#DIV/0!	Found in Sample: [S39] F39: Sample, 6, LPS	Found in Sample: [S73] F73: Sample, 1, controle CARD445	Found in Sample: [S37] F37: Sample, 4, remplissage	Found in Sample: [S38] F38: Sample, 5, LPS	Quan Info	Found in Sample: [S34] F34: Sample, 1, NButGT	Found in Sample: [S35] F35: Sample, 2, NButGT	Found in Sample: [S36] F36: Sample, 3, remplissage			XCorr (by Search Engine): Sequest HT	Top Apex RT [min]	Found in Sample: [S83] F83: Sample, 2, controle CARD445	Confidence (by Search Engine): Sequest HT	Percolator q-Value (by Search Engine): Sequest HT	Percolator PEP (by Search Engine): Sequest HT
	FALSE	High	[R].EYQELMNVK.[L]		0.0576418	0.00119384	2	6	4	Q6IFZ5; Q6IG05	Q6IFZ5 [445-453]; Q6IG05 [424-432]		0	1153.56	304.7	80.4	8.3	6.6	108.2			10.97	#DIV/0!	#DIV/0!	#DIV/0!	Peak Found	Peak Found	High	Not Found	Shared	High	High	Not Found			2.68	29.19	Peak Found	High	0.0002928	0.009527
	FALSE	High	[R].EYQELMNVK.[L]	1xOxidation [M6]	0.188422	0.0047858	2	6	1	Q6IFZ5; Q6IG05	Q6IFZ5 [445-453]; Q6IG05 [424-432]		0	1169.55	206.8	141.7	38.2	13.3			28.23	34.74	#DIV/0!	#DIV/0!	#DIV/0!	Peak Found	Peak Found	Peak Found	Peak Found	Shared	Not Found	High	Not Found			2.32	24.21	Peak Found	High	0.001105	0.0603
	FALSE	High	[K].FASFIDKVR.[F]		0.20033	0.00548192	9	24	6	A0A0G2JXH6; A0A0G2JZQ9; A0A0G2K7N1; Q6IFZ5; Q6IG05; Q6P6Q2; A0A0G2K6P7; Q6IMF3; Q4FZU2	A0A0G2JXH6 [142-150]; A0A0G2JZQ9 [178-186]; A0A0G2K7N1 [145-153]; Q6IFZ5 [170-178]; Q6IG05 [151-159]; Q6P6Q2 [175-183]; A0A0G2K6P7 [157-165]; Q6IMF3 [190-198]; Q4FZU2 [163-171]		1	1082.6	67.4	62.5	148.8	121.3	22.23	120.22	119.77	33.66	#DIV/0!	#DIV/0!	#DIV/0!	High	High	High	High	Shared	High	Peak Found	Peak Found			2.12	30.86	High	High	0.001265	0.06649
	FALSE	High	[R].FLEQQNKVLETK.[W]		0.00486912	0.00119384	4	10	1	A0A0G2JUR6; Q6IFZ5; Q6IG05; A0A0G2K6P7	A0A0G2JUR6 [125-136]; Q6IFZ5 [179-190]; Q6IG05 [160-171]; A0A0G2K6P7 [166-177]		1	1476.81			400						#DIV/0!	#DIV/0!	#DIV/0!	Not Found	Not Found	Not Found	High	Shared	Not Found	Not Found	Not Found			3.69	25.52	Not Found	High	0.0002928	0.0002289
	FALSE	High	[K].LALDVEIATYR.[KT]		0.0127538	0.00119384	6	11	14	Q6IFZ5; Q6IG05; Q6P6Q2; A0A0G2K6P7; A0A0G2JWX4; Q4FZU2	Q6IFZ5 [454-464]; Q6IG05 [433-443]; Q6P6Q2 [457-467]; A0A0G2K6P7 [437-447]; A0A0G2JWX4 [490-500]; Q4FZU2 [445-455]		0	1263.69	182.2	129.8	86.7	1.3	50.06	65.88	30.23		#DIV/0!	#DIV/0!	#DIV/0!	High	Peak Found	High	High	Shared	High	High	High			3.58	42.06	Not Found	High	0.0002928	0.0009703
	FALSE	High	[K].LALDVEIATYRK.[L]		0.0238884	0.00119384	5	10	8	Q6IFZ5; Q6IG05; Q6P6Q2; A0A0G2K6P7; A0A0G2JWX4	Q6IFZ5 [454-465]; Q6IG05 [433-444]; Q6P6Q2 [457-468]; A0A0G2K6P7 [437-448]; A0A0G2JWX4 [490-501]		1	1391.79	204.7	104	80.4	10.8	55.53	75.1	41.83		#DIV/0!	#DIV/0!	#DIV/0!	High	Peak Found	High	High	Shared	High	High	Peak Found			3.35	35.54	Not Found	High	0.0002928	0.0025
	FALSE	High	[RK].SKAEAEALYQTK.[LF]		0.00672567	0.00119384	1	2	2	Q6IFZ5	Q6IFZ5 [346-357]		1	1338.69	252.3	79.4	68.3		81.17	97.71	97.63		#DIV/0!	#DIV/0!	#DIV/0!	Peak Found	Not Found	Peak Found	Peak Found		High	Peak Found	Peak Found			3.67	20.62	Not Found	High	0.0002928	0.0003726
High	Master Protein	A0A0G2JXJ9	Keratin, type I cytoskeletal 14 OS=Rattus norvegicus OX=10116 GN=Krt14 PE=1 SV=1	0	21.611	11	6	88	3	47.4	227.75	6			structural molecule activity	Pf00038, Pf13166, Pf13514		ENSRNOG00000003899.7				0	8.18852	1.44044	1.04309	12.2		121.9	77.9	102	198.2	59.9	227.9	Peak Found	Not Found	High	High	High	High	High	High
	Checked	Confidence	Annotated Sequence	Modifications	Qvality PEP	Qvality q-value	# Protein Groups	# Proteins	# PSMs	Master Protein Accessions	Positions in Master Proteins	Modifications in Master Proteins	# Missed Cleavages	Theo. MH+ [Da]	Abundances (Grouped): NButGT	Abundances (Grouped): remplissage	Abundances (Grouped): LPS	Abundances (Grouped): controle CARD445	Abundances (Grouped) CV [%]: NButGT	Abundances (Grouped) CV [%]: remplissage	Abundances (Grouped) CV [%]: LPS	Abundances (Grouped) CV [%]: controle CARD445	#DIV/0!	#DIV/0!	#DIV/0!	Found in Sample: [S39] F39: Sample, 6, LPS	Found in Sample: [S73] F73: Sample, 1, controle CARD445	Found in Sample: [S37] F37: Sample, 4, remplissage	Found in Sample: [S38] F38: Sample, 5, LPS	Quan Info	Found in Sample: [S34] F34: Sample, 1, NButGT	Found in Sample: [S35] F35: Sample, 2, NButGT	Found in Sample: [S36] F36: Sample, 3, remplissage			XCorr (by Search Engine): Sequest HT	Top Apex RT [min]	Found in Sample: [S83] F83: Sample, 2, controle CARD445	Confidence (by Search Engine): Sequest HT	Percolator q-Value (by Search Engine): Sequest HT	Percolator PEP (by Search Engine): Sequest HT
	FALSE	High	[R].ADLEMQIESLKEELAYLK.[K]		0.00510294	0.00119384	1	2	2	A0A0G2JXJ9	A0A0G2JXJ9 [240-257]		1	2123.09	187.4	156.3	56.4		51.3		67.93		#DIV/0!	#DIV/0!	#DIV/0!	Peak Found	Not Found	High	Peak Found		Peak Found	High	Not Found			4.49	50.29	Not Found	High	0.0002928	0.0002443
	FALSE	High	[R].ADLEMQIESLKEELAYLK.[K]	1xOxidation [M5]	0.00770072	0.00119384	1	2	6	A0A0G2JXJ9	A0A0G2JXJ9 [240-257]		1	2139.09	157.5	108.1	134.5		59.6	30.02	34.26		#DIV/0!	#DIV/0!	#DIV/0!	High	Not Found	High	High		High	High	High			2.45	50.38	Not Found	High	0.0002928	0.0004538
	FALSE	High	[R].ADLEMQIESLKEELAYLKK.[N]	1xOxidation [M5]	0.025419	0.00119384	1	2	3	A0A0G2JXJ9	A0A0G2JXJ9 [240-258]		2	2267.18	108.4	135.7	109.3	46.7	20.71	35.43	17.26		#DIV/0!	#DIV/0!	#DIV/0!	Peak Found	Peak Found	High	High		Peak Found	High	Peak Found			2.08	48.8	Not Found	High	0.0002928	0.002754
	FALSE	High	[R].LEQEIATYR.[RS]		0.0355653	0.00119384	5	14	6	Q6IFV4; A0A0G2JXJ9; Q6IFU9; Q6IFU7; A0A0G2K9Q9	Q6IFV4 [390-398]; A0A0G2JXJ9 [415-423]; Q6IFU9 [399-407]; Q6IFU7 [387-395]; A0A0G2K9Q9 [377-385]		0	1122.58	210.8	90	90.7	8.5	29.7	71.37	8.52	13.4	#DIV/0!	#DIV/0!	#DIV/0!	Peak Found	Peak Found	High	High	Shared	High	High	Peak Found			2.43	26	Peak Found	High	0.0002928	0.004566
	FALSE	High	[K].SRLEQEIATYR.[S]		0.141879	0.0047858	1	2	1	A0A0G2JXJ9	A0A0G2JXJ9 [413-423]		1	1365.71	23	358.9	18						#DIV/0!	#DIV/0!	#DIV/0!	Peak Found	Not Found	High	Not Found		Peak Found	Not Found	Not Found			3.5	29.37	Not Found	High	0.001105	0.03842
	FALSE	High	[R].VLDELTLAR.[AT]		0.0207712	0.00119384	4	9	18	A0A0G2JXJ9; Q6IFU7; Q6IFV3; A0A0G2K9Q9	A0A0G2JXJ9 [231-239]; Q6IFU7 [203-211]; Q6IFV3 [204-212]; A0A0G2K9Q9 [193-201]		0	1029.59	204.3	69.9	91.7	34.2	55.22	34.66	21.96	2.35	#DIV/0!	#DIV/0!	#DIV/0!	High	High	High	High	Shared	High	High	High			3.08	35.23	High	High	0.0002928	0.002025
	FALSE	High	[K].VTMQNLNDR.[L]	1xOxidation [M3]	0.058831	0.00119384	4	8	52	A0A0G2JXJ9; Q6IFU9; Q6IFV3; Q6IFW6	A0A0G2JXJ9 [124-132]; Q6IFU9 [108-116]; Q6IFV3 [96-104]; Q6IFW6 [147-155]		0	1106.53	226.3	96.9	63.6	13.1	81.63	71.43	69.7	92.26	#DIV/0!	#DIV/0!	#DIV/0!	High	High	High	High	Shared	High	High	High			2.72	18.41	High	High	0.0002928	0.009843
High	Master Protein	A0A0G2K9P4	Endophilin-B2 OS=Rattus norvegicus OX=10116 GN=Sh3glb2 PE=1 SV=1	0	21.587	23	7	22	7	44.4	71.68	7		cytoplasm;cytosol	protein binding	Pf03114, Pf14604	311848	ENSRNOG00000017295.7	Sh3glb2			0	1.23414	1.03033	1.23553	86.7	70.9	145.5	49	112.2	135.4	108.5	91.9	High	High	High	High	High	High	Peak Found	High
	Checked	Confidence	Annotated Sequence	Modifications	Qvality PEP	Qvality q-value	# Protein Groups	# Proteins	# PSMs	Master Protein Accessions	Positions in Master Proteins	Modifications in Master Proteins	# Missed Cleavages	Theo. MH+ [Da]	Abundances (Grouped): NButGT	Abundances (Grouped): remplissage	Abundances (Grouped): LPS	Abundances (Grouped): controle CARD445	Abundances (Grouped) CV [%]: NButGT	Abundances (Grouped) CV [%]: remplissage	Abundances (Grouped) CV [%]: LPS	Abundances (Grouped) CV [%]: controle CARD445	#DIV/0!	#DIV/0!	#DIV/0!	Found in Sample: [S39] F39: Sample, 6, LPS	Found in Sample: [S73] F73: Sample, 1, controle CARD445	Found in Sample: [S37] F37: Sample, 4, remplissage	Found in Sample: [S38] F38: Sample, 5, LPS	Quan Info	Found in Sample: [S34] F34: Sample, 1, NButGT	Found in Sample: [S35] F35: Sample, 2, NButGT	Found in Sample: [S36] F36: Sample, 3, remplissage			XCorr (by Search Engine): Sequest HT	Top Apex RT [min]	Found in Sample: [S83] F83: Sample, 2, controle CARD445	Confidence (by Search Engine): Sequest HT	Percolator q-Value (by Search Engine): Sequest HT	Percolator PEP (by Search Engine): Sequest HT
	FALSE	High	[K].ATTVPDFQETRPR.[N]		0.00877087	0.00119384	1	1	5	A0A0G2K9P4	A0A0G2K9P4 [186-198]		0	1517.77	116.8	93.7	99.4	90.2	0.68	16.89	69.07	13.3	#DIV/0!	#DIV/0!	#DIV/0!	Peak Found	High	Peak Found	High		Peak Found	Peak Found	Peak Found			2.9	25.75	High	High	0.0002928	0.0005536
	FALSE	High	[R].DFIHTASLSFLTPLR.[N]		0.0441561	0.00119384	1	3	2	A0A0G2K9P4	A0A0G2K9P4 [131-145]		0	1717.93	129.6	130.7	139.7		75.93	7.88			#DIV/0!	#DIV/0!	#DIV/0!	Not Found	Not Found	High	Peak Found		Peak Found	High	Peak Found			3.14	49.75	Not Found	High	0.0002928	0.006349
	FALSE	High	[K].LASDAGIFFTR.[A]		0.0209876	0.00119384	1	2	3	A0A0G2K9P4	A0A0G2K9P4 [8-18]		0	1197.63	126.1	105.8	88.6	79.5	6.91	14.22	66.25	8.11	#DIV/0!	#DIV/0!	#DIV/0!	Peak Found	High	High	Peak Found		Peak Found	Peak Found	Peak Found			4.01	40.34	High	High	0.0002928	0.002066
	FALSE	High	[R].LLLEGISSAHVNHLR.[C]		0.00492014	0.00119384	1	3	3	A0A0G2K9P4	A0A0G2K9P4 [237-251]		0	1658.93	145	105.4	91.9	57.7	21.65	6.66	46.72	37.08	#DIV/0!	#DIV/0!	#DIV/0!	Peak Found	Peak Found	High	High		High	Peak Found	Peak Found			2.71	31.81	Peak Found	High	0.0002928	0.0002312
	FALSE	High	[R].QTEVLLQPNPSAR.[V]		0.00175265	0.00119384	1	2	5	A0A0G2K9P4	A0A0G2K9P4 [59-71]		0	1452.78	109.3	84.2	78	128.5	1.24	8.56	79.71	14.22	#DIV/0!	#DIV/0!	#DIV/0!	Peak Found	High	High	High		High	Peak Found	Peak Found			3.53	29.47	High	High	0.0002928	4.916e-05
	FALSE	High	[K].TELDAHFENLLAR.[A]		0.0402495	0.00119384	1	2	3	A0A0G2K9P4	A0A0G2K9P4 [33-45]		0	1528.78	146.1	132	99.1	22.7	18.96	11.1	66.28	36.65	#DIV/0!	#DIV/0!	#DIV/0!	High	High	Peak Found	High		Peak Found	Peak Found	Peak Found			2.64	39.96	Peak Found	High	0.0002928	0.00551
	FALSE	High	[R].VEEFLYEKLDR.[K]		0.0644819	0.00119384	1	2	1	A0A0G2K9P4	A0A0G2K9P4 [72-82]		1	1440.74				400				8	#DIV/0!	#DIV/0!	#DIV/0!	Not Found	Peak Found	Not Found	Not Found		Not Found	Not Found	Not Found			2.71	34	High	High	0.0002928	0.0113
High	Master Protein	A0A0G2JTG7	Heterogeneous nuclear ribonucleoprotein H OS=Rattus norvegicus OX=10116 GN=Hnrnph1 PE=1 SV=1	0	21.388	15	4	15	3	49.2	57.2	4	metabolic process;regulation of biological process;response to stimulus	cytosol;membrane;nucleus;spliceosomal complex	protein binding;RNA binding	Pf00076, Pf08080, Pf14259	140931	ENSRNOG00000003399.8	Hnrnph1; Hnrph1	FGFR2 alternative splicing; mRNA Splicing - Major Pathway		1	1.06751	0.844983	1.2099	122.9	74.1	95.5	114.8	114.3	100.7	89.5	88.2	High	High	High	High	High	High	High	High
	Checked	Confidence	Annotated Sequence	Modifications	Qvality PEP	Qvality q-value	# Protein Groups	# Proteins	# PSMs	Master Protein Accessions	Positions in Master Proteins	Modifications in Master Proteins	# Missed Cleavages	Theo. MH+ [Da]	Abundances (Grouped): NButGT	Abundances (Grouped): remplissage	Abundances (Grouped): LPS	Abundances (Grouped): controle CARD445	Abundances (Grouped) CV [%]: NButGT	Abundances (Grouped) CV [%]: remplissage	Abundances (Grouped) CV [%]: LPS	Abundances (Grouped) CV [%]: controle CARD445	#DIV/0!	#DIV/0!	#DIV/0!	Found in Sample: [S39] F39: Sample, 6, LPS	Found in Sample: [S73] F73: Sample, 1, controle CARD445	Found in Sample: [S37] F37: Sample, 4, remplissage	Found in Sample: [S38] F38: Sample, 5, LPS	Quan Info	Found in Sample: [S34] F34: Sample, 1, NButGT	Found in Sample: [S35] F35: Sample, 2, NButGT	Found in Sample: [S36] F36: Sample, 3, remplissage			XCorr (by Search Engine): Sequest HT	Top Apex RT [min]	Found in Sample: [S83] F83: Sample, 2, controle CARD445	Confidence (by Search Engine): Sequest HT	Percolator q-Value (by Search Engine): Sequest HT	Percolator PEP (by Search Engine): Sequest HT
	FALSE	High	[RK].ATENDIYNFFSPLNPVR.[V]		0.00609194	0.00119384	2	4	1	A0A0G2JTG7; Q794E4	A0A0G2JTG7 [300-316]; Q794E4 [300-316]		0	1996.98	260.1			139.9	3.26			35.29	#DIV/0!	#DIV/0!	#DIV/0!	Not Found	Peak Found	Not Found	Not Found	Shared	Peak Found	Peak Found	Not Found			4.21	50.23	High	High	0.0002928	0.0003187
	FALSE	High	[R].EGRPSGEAFVELESEDEVK.[L]		0.00134346	0.00119384	1	4	4	A0A0G2JTG7	A0A0G2JTG7 [50-68]		0	2106.98	124.8	100.7	114	60.5	10.56		12.78	6.19	#DIV/0!	#DIV/0!	#DIV/0!	Peak Found	High	Peak Found	Peak Found		High	Peak Found	Not Found			4.68	34.64	High	High	0.0002928	3.308e-05
	FALSE	High	[K].HTGPNSPDTANDGFVR.[L]		0.0139312	0.00119384	1	5	7	A0A0G2JTG7	A0A0G2JTG7 [99-114]		0	1684.77	83.3	93.3	103.7	119.7	41.97	5.98	36.58	40.32	#DIV/0!	#DIV/0!	#DIV/0!	High	Peak Found	High	High		High	High	High			3.59	22.57	Peak Found	High	0.0002928	0.001111
	FALSE	High	[R].STGEAFVQFASQEIAEK.[A]		0.00365548	0.00119384	1	4	3	A0A0G2JTG7	A0A0G2JTG7 [151-167]		0	1841.89	123.8	113.2	109	54	29.62	25.87	38.61	24.49	#DIV/0!	#DIV/0!	#DIV/0!	High	High	High	Peak Found		Peak Found	Peak Found	Peak Found			4.14	46.09	Peak Found	High	0.0002928	0.0001487
High	Master Protein	Q8VHF5	Citrate synthase, mitochondrial OS=Rattus norvegicus OX=10116 GN=Cs PE=1 SV=1	0	20.722	15	6	43	6	51.8	115.62	6	metabolic process	mitochondrion;nucleus;organelle lumen	catalytic activity;RNA binding	Pf00285	170587		Cs		2-Oxocarboxylic acid metabolism; Citrate cycle (TCA cycle); Biosynthesis of amino acids; Metabolic pathways; Glyoxylate and dicarboxylate metabolism; Carbon metabolism	0	2.06744	1.32677	1.27342	38.1	47.9	94.2	83.6	150.4	150	148	87.9	High	High	High	High	High	High	High	High
	Checked	Confidence	Annotated Sequence	Modifications	Qvality PEP	Qvality q-value	# Protein Groups	# Proteins	# PSMs	Master Protein Accessions	Positions in Master Proteins	Modifications in Master Proteins	# Missed Cleavages	Theo. MH+ [Da]	Abundances (Grouped): NButGT	Abundances (Grouped): remplissage	Abundances (Grouped): LPS	Abundances (Grouped): controle CARD445	Abundances (Grouped) CV [%]: NButGT	Abundances (Grouped) CV [%]: remplissage	Abundances (Grouped) CV [%]: LPS	Abundances (Grouped) CV [%]: controle CARD445	#DIV/0!	#DIV/0!	#DIV/0!	Found in Sample: [S39] F39: Sample, 6, LPS	Found in Sample: [S73] F73: Sample, 1, controle CARD445	Found in Sample: [S37] F37: Sample, 4, remplissage	Found in Sample: [S38] F38: Sample, 5, LPS	Quan Info	Found in Sample: [S34] F34: Sample, 1, NButGT	Found in Sample: [S35] F35: Sample, 2, NButGT	Found in Sample: [S36] F36: Sample, 3, remplissage			XCorr (by Search Engine): Sequest HT	Top Apex RT [min]	Found in Sample: [S83] F83: Sample, 2, controle CARD445	Confidence (by Search Engine): Sequest HT	Percolator q-Value (by Search Engine): Sequest HT	Percolator PEP (by Search Engine): Sequest HT
	FALSE	High	[R].ALGFPLERPK.[S]		0.0826348	0.00119384	1	2	11	Q8VHF5	Q8VHF5 [441-450]		0	1127.66	158.2	120.5	81.7	39.6	5.79	35.21	8.1	9.97	#DIV/0!	#DIV/0!	#DIV/0!	High	High	High	High		High	High	High			2.74	31.21	High	High	0.0002928	0.0166
	FALSE	High	[R].ALGVLAQLIWSR.[A]		0.212876	0.00548192	1	2	1	Q8VHF5	Q8VHF5 [429-440]		0	1326.79	175.4	123.1	101.5		2.07	40.39	20.7		#DIV/0!	#DIV/0!	#DIV/0!	Peak Found	Not Found	Peak Found	High		Peak Found	Peak Found	Peak Found			2.09	50.73	Not Found	High	0.001265	0.07284
	FALSE	High	[K].EVGKDVSDEKLR.[D]		0.0053759	0.00119384	1	2	7	Q8VHF5	Q8VHF5 [318-329]		2	1374.72	113.1	100.1	86.3	100.5	10.91	21.15	60.56	11.11	#DIV/0!	#DIV/0!	#DIV/0!	High	High	Peak Found	Peak Found		High	High	High			2.69	17.79	High	High	0.0002928	0.0002645
	FALSE	High	[K].GLVYETSVLDPDEGIR.[F]		0.00194527	0.00119384	1	2	6	Q8VHF5	Q8VHF5 [77-92]		0	1762.89	155.6	113.5	79.4	51.5	8.25	41.6	4.59	39.27	#DIV/0!	#DIV/0!	#DIV/0!	High	Peak Found	High	High		High	High	High			4.5	42.69	Peak Found	High	0.0002928	5.749e-05
	FALSE	High	[K].IVPNILLEQGK.[A]		0.0717367	0.00119384	1	2	6	Q8VHF5	Q8VHF5 [383-393]		0	1223.74	146.2	98.8	75.4	79.7	5.35	31.72	20.05	16.06	#DIV/0!	#DIV/0!	#DIV/0!	High	High	High	High		Peak Found	Peak Found	High			2.75	37.94	High	High	0.0002928	0.01335
	FALSE	High	[R].VVPGYGHAVLR.[K]		0.072101	0.00119384	1	2	12	Q8VHF5	Q8VHF5 [341-351]		0	1167.66	140.1	120.7	98.9	40.4	2.58	34.67	23.55	10.91	#DIV/0!	#DIV/0!	#DIV/0!	High	High	High	High		High	High	High			2.75	24.61	High	High	0.0002928	0.01346
High	Master Protein	A0A096MJ01	LIM domain-binding 3 OS=Rattus norvegicus OX=10116 GN=Ldb3 PE=1 SV=1	0	20.428	13	7	13	3	76.8	41.2	7	cell organization and biogenesis	cytoskeleton	metal ion binding;protein binding	Pf00412, Pf00595	498587	ENSRNOG00000059166.1	Ldb3			4	3.74713	0.690525	1.11402	26.9	51.4	253.5	39.9	96.9	128.8	131	71.6	High	High	High	Peak Found	Peak Found	Peak Found	High	Peak Found
	Checked	Confidence	Annotated Sequence	Modifications	Qvality PEP	Qvality q-value	# Protein Groups	# Proteins	# PSMs	Master Protein Accessions	Positions in Master Proteins	Modifications in Master Proteins	# Missed Cleavages	Theo. MH+ [Da]	Abundances (Grouped): NButGT	Abundances (Grouped): remplissage	Abundances (Grouped): LPS	Abundances (Grouped): controle CARD445	Abundances (Grouped) CV [%]: NButGT	Abundances (Grouped) CV [%]: remplissage	Abundances (Grouped) CV [%]: LPS	Abundances (Grouped) CV [%]: controle CARD445	#DIV/0!	#DIV/0!	#DIV/0!	Found in Sample: [S39] F39: Sample, 6, LPS	Found in Sample: [S73] F73: Sample, 1, controle CARD445	Found in Sample: [S37] F37: Sample, 4, remplissage	Found in Sample: [S38] F38: Sample, 5, LPS	Quan Info	Found in Sample: [S34] F34: Sample, 1, NButGT	Found in Sample: [S35] F35: Sample, 2, NButGT	Found in Sample: [S36] F36: Sample, 3, remplissage			XCorr (by Search Engine): Sequest HT	Top Apex RT [min]	Found in Sample: [S83] F83: Sample, 2, controle CARD445	Confidence (by Search Engine): Sequest HT	Percolator q-Value (by Search Engine): Sequest HT	Percolator PEP (by Search Engine): Sequest HT
	FALSE	High	[K].ASGAGLLGGSLPVK.[D]		0.00819709	0.00119384	1	1	1	A0A096MJ01	A0A096MJ01 [222-235]		0	1226.71	94.9	141.1	115.9	48.1	0.15	43.38	115.26	2.42	#DIV/0!	#DIV/0!	#DIV/0!	Peak Found	Peak Found	Peak Found	High		Peak Found	Peak Found	Peak Found			3.48	36.42	Peak Found	High	0.0002928	0.0005003
	FALSE	High	[K].DLAVDSASPVYQAVIK.[T]		0.0031921	0.00119384	2	4	2	A0A096MKD4; A0A096MJ01	A0A096MKD4 [189-204]; A0A096MJ01 [236-251]		0	1675.89	122.3	118	135.4	24.3	13.77	32.17	94.32	15.68	#DIV/0!	#DIV/0!	#DIV/0!	Peak Found	Peak Found	Peak Found	High	Shared	Peak Found	Peak Found	High			4.67	43.04	Peak Found	High	0.0002928	0.0001215
	FALSE	High	[K].DPSLDTNSSLATPSPSPEAR.[A]		0.00137177	0.00119384	1	1	1	A0A096MJ01	A0A096MJ01 [108-127]		0	2041.97									#DIV/0!	#DIV/0!	#DIV/0!	Not Found	Not Found	Not Found	Not Found	No Quan Values	Not Found	Not Found	High			4.54		Not Found	High	0.0002928	3.399e-05
	FALSE	High	[R].GAPAYNPTGPQVTPLAR.[G]		0.00140799	0.00119384	2	3	4	A0A096MKD4; A0A096MJ01	A0A096MKD4 [469-485]; A0A096MJ01 [516-532]		0	1709.9	133.6	97.5	83.4	85.5	24.6	25.37	108.46		#DIV/0!	#DIV/0!	#DIV/0!	Peak Found	High	Peak Found	Peak Found	Shared	High	High	Peak Found			3.11	32.21	High	High	0.0002928	3.536e-05
	FALSE	High	[K].IMGEVMHALR.[Q]	2xOxidation [M2; M6]	0.0989755	0.0032082	2	3	2	A0A096MKD4; A0A096MJ01	A0A096MKD4 [569-578]; A0A096MJ01 [616-625]		0	1188.59	147.5	91	114.1	47.4	27.15	13.12	72.44	36.96	#DIV/0!	#DIV/0!	#DIV/0!	Peak Found	Peak Found	Peak Found	High	Shared	Peak Found	Peak Found	High			2.73	19.53	Peak Found	High	0.0007605	0.02188
	FALSE	High	[K].SASYNLSLTLQK.[S]		0.228166	0.00633679	2	4	1	A0A096MKD4; A0A096MJ01	A0A096MKD4 [71-82]; A0A096MJ01 [71-82]		0	1324.71	114	166.8	119.2		34.93		99.58		#DIV/0!	#DIV/0!	#DIV/0!	Peak Found	Not Found	Not Found	High	Shared	Peak Found	Peak Found	Peak Found			2.78	35.71	Not Found	High	0.001468	0.0814
	FALSE	High	[K].VLPGPSQPR.[L]		0.117751	0.0032082	1	1	2	A0A096MJ01	A0A096MJ01 [185-193]		0	950.542			91.4	308.6				56.66	#DIV/0!	#DIV/0!	#DIV/0!	Not Found	High	Not Found	Peak Found		Not Found	Not Found	Not Found			2.07	21.44	High	High	0.0007605	0.02866
High	Master Protein	P20762	Ig gamma-2C chain C region OS=Rattus norvegicus OX=10116 PE=2 SV=1	0	19.88	21	7	25	7	36.5	86.09	7				Pf07654, Pf08205	362795		LOC362795			0	0.717427	1.02529	2.6435	145.3	36.6	85.6	44.9	163.8	189.9	65.2	68.6	High	High	High	High	High	High	High	High
	Checked	Confidence	Annotated Sequence	Modifications	Qvality PEP	Qvality q-value	# Protein Groups	# Proteins	# PSMs	Master Protein Accessions	Positions in Master Proteins	Modifications in Master Proteins	# Missed Cleavages	Theo. MH+ [Da]	Abundances (Grouped): NButGT	Abundances (Grouped): remplissage	Abundances (Grouped): LPS	Abundances (Grouped): controle CARD445	Abundances (Grouped) CV [%]: NButGT	Abundances (Grouped) CV [%]: remplissage	Abundances (Grouped) CV [%]: LPS	Abundances (Grouped) CV [%]: controle CARD445	#DIV/0!	#DIV/0!	#DIV/0!	Found in Sample: [S39] F39: Sample, 6, LPS	Found in Sample: [S73] F73: Sample, 1, controle CARD445	Found in Sample: [S37] F37: Sample, 4, remplissage	Found in Sample: [S38] F38: Sample, 5, LPS	Quan Info	Found in Sample: [S34] F34: Sample, 1, NButGT	Found in Sample: [S35] F35: Sample, 2, NButGT	Found in Sample: [S36] F36: Sample, 3, remplissage			XCorr (by Search Engine): Sequest HT	Top Apex RT [min]	Found in Sample: [S83] F83: Sample, 2, controle CARD445	Confidence (by Search Engine): Sequest HT	Percolator q-Value (by Search Engine): Sequest HT	Percolator PEP (by Search Engine): Sequest HT
	FALSE	High	[K].DILMITLTPK.[V]	1xOxidation [M4]	0.114878	0.0032082	1	1	2	P20762	P20762 [131-140]		0	1160.66	100.7	139.7	159.6		134.29				#DIV/0!	#DIV/0!	#DIV/0!	Not Found	Not Found	High	Peak Found		Peak Found	High	Not Found			2.39	43.72	Not Found	High	0.0007605	0.02762
	FALSE	High	[K].DLPSPIEK.[T]		0.219902	0.00548192	1	1	1	P20762	P20762 [209-216]		0	898.488		165.9		234.1		6.97			#DIV/0!	#DIV/0!	#DIV/0!	Not Found	High	Peak Found	Not Found		Not Found	Not Found	Peak Found			2.11	28.56	Not Found	High	0.001265	0.07715
	FALSE	High	[K].LSVDTDSWMR.[G]	1xOxidation [M9]	0.1325	0.00418224	1	1	1	P20762	P20762 [292-301]		0	1225.55	190.9	53.8	75.2	80.1	73.15	11.48		76.97	#DIV/0!	#DIV/0!	#DIV/0!	Not Found	Peak Found	Peak Found	Peak Found		High	Peak Found	Peak Found			2.7	32.2	Peak Found	High	0.0009785	0.03443
	FALSE	High	[R].NGELEQDYKNTLPVLDSDESYFLYSK.[L]		0.00178028	0.00119384	1	1	2	P20762	P20762 [266-291]		1	3067.44				400				90.11	#DIV/0!	#DIV/0!	#DIV/0!	Not Found	High	Not Found	Not Found		Not Found	Not Found	Not Found			5.3	48.78	High	High	0.0002928	5.049e-05
	FALSE	High	[K].NTLPVLDSDESYFLYSK.[L]		0.000967342	0.00119384	1	1	7	P20762	P20762 [275-291]		0	1990.96	197.9	85.6	81.2	35.3	7.96	9.97	37.07	99.38	#DIV/0!	#DIV/0!	#DIV/0!	High	High	High	Peak Found		High	High	High			4.65	48.48	High	High	0.0002928	2.009e-05
	FALSE	High	[R].TPQVYTIPPPR.[E]		0.0114947	0.00119384	1	1	9	P20762	P20762 [227-237]		0	1268.7	174.6	70.1	76.3	79	5.99	9.78	11.67	94.91	#DIV/0!	#DIV/0!	#DIV/0!	High	High	High	High		High	High	High			3.29	30.23	High	High	0.0002928	0.0008324
	FALSE	High	[R].TPQVYTIPPPREQMSK.[N]	1xOxidation [M14]	0.0561882	0.00119384	1	1	3	P20762	P20762 [227-242]		1	1887.96				400				36.36	#DIV/0!	#DIV/0!	#DIV/0!	Not Found	High	Not Found	Not Found		Not Found	Not Found	Not Found			3.01	25.69	High	High	0.0002928	0.00917
High	Master Protein	Q499N5	Acyl-CoA synthetase family member 2, mitochondrial OS=Rattus norvegicus OX=10116 GN=Acsf2 PE=2 SV=1	0	19.596	15	6	21	6	67.8	72.53	6	metabolic process	mitochondrion	catalytic activity;nucleotide binding	Pf00501, Pf13193	619561	ENSRNOG00000003330.4	Acsf2	Mitochondrial Fatty Acid Beta-Oxidation		0	3.6616	0.506057	1.95554	43.3	35.6	242.9	46	167.7	118.2	93.3	52.9	High	High	High	High	High	High	High	High
	Checked	Confidence	Annotated Sequence	Modifications	Qvality PEP	Qvality q-value	# Protein Groups	# Proteins	# PSMs	Master Protein Accessions	Positions in Master Proteins	Modifications in Master Proteins	# Missed Cleavages	Theo. MH+ [Da]	Abundances (Grouped): NButGT	Abundances (Grouped): remplissage	Abundances (Grouped): LPS	Abundances (Grouped): controle CARD445	Abundances (Grouped) CV [%]: NButGT	Abundances (Grouped) CV [%]: remplissage	Abundances (Grouped) CV [%]: LPS	Abundances (Grouped) CV [%]: controle CARD445	#DIV/0!	#DIV/0!	#DIV/0!	Found in Sample: [S39] F39: Sample, 6, LPS	Found in Sample: [S73] F73: Sample, 1, controle CARD445	Found in Sample: [S37] F37: Sample, 4, remplissage	Found in Sample: [S38] F38: Sample, 5, LPS	Quan Info	Found in Sample: [S34] F34: Sample, 1, NButGT	Found in Sample: [S35] F35: Sample, 2, NButGT	Found in Sample: [S36] F36: Sample, 3, remplissage			XCorr (by Search Engine): Sequest HT	Top Apex RT [min]	Found in Sample: [S83] F83: Sample, 2, controle CARD445	Confidence (by Search Engine): Sequest HT	Percolator q-Value (by Search Engine): Sequest HT	Percolator PEP (by Search Engine): Sequest HT
	FALSE	High	[R].AASGLLSIGLR.[K]		0.0561882	0.00119384	1	1	8	Q499N5	Q499N5 [112-122]		0	1057.64	146	83.6	127.5	42.8	39.29	23.73	84.63	8.18	#DIV/0!	#DIV/0!	#DIV/0!	High	High	High	High		High	High	High			3.17	39.87	High	High	0.0002928	0.009147
	FALSE	High	[K].GATLSHHNIVNNSNLIGQR.[L]		0.000711203	0.00119384	1	1	1	Q499N5	Q499N5 [272-290]		0	2045.06	86.7	74.1	239.2		26.03	37.96			#DIV/0!	#DIV/0!	#DIV/0!	Not Found	Not Found	Peak Found	High		Peak Found	Peak Found	Peak Found			5.03	25.57	Not Found	High	0.0002928	1.267e-05
	FALSE	High	[R].GGENIYPAELEDFFHK.[H]		0.00369379	0.00119384	1	1	3	Q499N5	Q499N5 [516-531]		0	1865.87	205.5	69.4	125.1		8.78		96.12		#DIV/0!	#DIV/0!	#DIV/0!	Peak Found	Not Found	Not Found	High		High	High	Peak Found			3.75	47.8	Not Found	High	0.0002928	0.0001511
	FALSE	High	[R].GGVIAGSLAPPELIR.[A]		0.114878	0.0032082	1	1	5	Q499N5	Q499N5 [379-393]		0	1449.84	151.2	79	116	53.7	18.43	17.55	82.38	19.74	#DIV/0!	#DIV/0!	#DIV/0!	Peak Found	High	Peak Found	High		High	Peak Found	High			3.41	42.73	High	High	0.0007605	0.0277
	FALSE	High	[K].HPQVQEAQVVGVK.[D]		0.0622247	0.00119384	1	1	2	Q499N5	Q499N5 [532-544]		0	1418.78	113.2		286.8		14.34				#DIV/0!	#DIV/0!	#DIV/0!	Not Found	Not Found	Not Found	High		High	Peak Found	Not Found			4.21	22.34	Not Found	High	0.0002928	0.01069
	FALSE	High	[R].IMPHTEAQIVNMETGELTK.[L]	2xOxidation [M2; M12]	0.000376499	0.00119384	1	1	2	Q499N5	Q499N5 [436-454]		0	2174.05		204.6		195.4				12.3	#DIV/0!	#DIV/0!	#DIV/0!	Not Found	High	Not Found	Not Found		Not Found	Not Found	Peak Found			3.88	30.97	High	High	0.0002928	4.89e-06
High	Master Protein	P11517	Hemoglobin subunit beta-2 OS=Rattus norvegicus OX=10116 PE=1 SV=2	0	19.573	61	8	13	2	16	36.27	8	transport		metal ion binding;transporter activity	Pf00042	100134871; 689064; 103694857	ENSRNOG00000054582.1; ENSRNOG00000047098.2; ENSRNOG00000061299.1	LOC100134871; LOC689064; LOC103694857	Erythrocytes take up oxygen and release carbon dioxide; Factors involved in megakaryocyte development and platelet production; Erythrocytes take up carbon dioxide and release oxygen; Neutrophil degranulation; Scavenging of heme from plasma	Malaria; African trypanosomiasis	6	2.59459	1.32237	1.26907	41.5	28.8	94.6	87.8	232.7	73.4	65.7	175.5	High	High	Peak Found	Peak Found	Peak Found	Peak Found	Peak Found	High
	Checked	Confidence	Annotated Sequence	Modifications	Qvality PEP	Qvality q-value	# Protein Groups	# Proteins	# PSMs	Master Protein Accessions	Positions in Master Proteins	Modifications in Master Proteins	# Missed Cleavages	Theo. MH+ [Da]	Abundances (Grouped): NButGT	Abundances (Grouped): remplissage	Abundances (Grouped): LPS	Abundances (Grouped): controle CARD445	Abundances (Grouped) CV [%]: NButGT	Abundances (Grouped) CV [%]: remplissage	Abundances (Grouped) CV [%]: LPS	Abundances (Grouped) CV [%]: controle CARD445	#DIV/0!	#DIV/0!	#DIV/0!	Found in Sample: [S39] F39: Sample, 6, LPS	Found in Sample: [S73] F73: Sample, 1, controle CARD445	Found in Sample: [S37] F37: Sample, 4, remplissage	Found in Sample: [S38] F38: Sample, 5, LPS	Quan Info	Found in Sample: [S34] F34: Sample, 1, NButGT	Found in Sample: [S35] F35: Sample, 2, NButGT	Found in Sample: [S36] F36: Sample, 3, remplissage			XCorr (by Search Engine): Sequest HT	Top Apex RT [min]	Found in Sample: [S83] F83: Sample, 2, controle CARD445	Confidence (by Search Engine): Sequest HT	Percolator q-Value (by Search Engine): Sequest HT	Percolator PEP (by Search Engine): Sequest HT
	FALSE	High	[K].FGDLSSASAIMGNPQVK.[A]	1xOxidation [M11]	0.00572275	0.00119384	1	1	2	P11517	P11517 [46-62]		0	1737.85	92.5		97.4	210.1	78.15		1.89	13.02	#DIV/0!	#DIV/0!	#DIV/0!	Peak Found	High	Not Found	Peak Found		Peak Found	Peak Found	Not Found			3.41	33.19	High	High	0.0002928	0.0002913
	FALSE	High	[K].KVINAFNDGLK.[H]		0.246576	0.00973414	2	3	1	A0A0G2JSW3; P11517	A0A0G2JSW3 [67-77]; P11517 [67-77]		1	1218.68	164.9	127.7	107.3		4.13	11.58	47.02		#DIV/0!	#DIV/0!	#DIV/0!	Peak Found	Not Found	Peak Found	Peak Found	Shared	High	Peak Found	Peak Found			2.13	26.73	Not Found	High	0.002452	0.09256
	FALSE	High	[K].LHVDPENFR.[L]		0.10612	0.0032082	3	5	2	A0A0G2JSW3; P11517; Q62669	A0A0G2JSW3 [97-105]; P11517 [97-105]; Q62669 [97-105]		0	1126.56	107.1	134	134.2	24.7	9.19	51.61	43.34		#DIV/0!	#DIV/0!	#DIV/0!	High	Peak Found	High	Peak Found	Shared	Peak Found	Peak Found	Peak Found			2.41	27	Not Found	High	0.0007605	0.02443
	FALSE	High	[R].LLGNMIVIVLGHHLGK.[E]	1xOxidation [M5]	0.0818067	0.00119384	2	4	3	A0A0G2JSW3; P11517	A0A0G2JSW3 [106-121]; P11517 [106-121]		0	1730.01	91.9	151.8	138.9	17.5	22.47	28.97	11.11	6.93	#DIV/0!	#DIV/0!	#DIV/0!	High	Peak Found	Peak Found	High	Shared	Peak Found	Peak Found	Peak Found			2.99	41.86	Peak Found	High	0.0002928	0.01627
	FALSE	High	[R].LLVVYPWTQR.[YF]		0.0770016	0.00119384	2	4	1	A0A0G2JSW3; P11517	A0A0G2JSW3 [32-41]; P11517 [32-41]		0	1274.73	190.6	92.3	69.5	47.6	120.73	87.81	56.55	61.93	#DIV/0!	#DIV/0!	#DIV/0!	Peak Found	Peak Found	Peak Found	Peak Found	Shared	High	Peak Found	Peak Found			3.17	45.05	Peak Found	High	0.0002928	0.0149
	FALSE	High	[K].VNADNVGAEALGR.[L]		0.0702969	0.00119384	1	1	1	P11517	P11517 [19-31]		0	1285.65	88.4	160.8	116.9	33.9	1.84	87.3	56.48		#DIV/0!	#DIV/0!	#DIV/0!	Peak Found	Not Found	High	Peak Found		Peak Found	Peak Found	Peak Found			3.67	27.61	Peak Found	High	0.0002928	0.01288
	FALSE	High	[K].VVAGVASALAHK.[Y]		0.0259505	0.00119384	3	5	2	A0A0G2JSW3; P11517; Q62669	A0A0G2JSW3 [134-145]; P11517 [134-145]; Q62669 [134-145]		0	1122.66	107.1	150.6	105.9	36.4	18.78	62	55.87	55.18	#DIV/0!	#DIV/0!	#DIV/0!	Peak Found	High	High	Peak Found	Shared	Peak Found	Peak Found	Peak Found			3.22	24.45	Peak Found	High	0.0002928	0.002832
	FALSE	High	[K].VVAGVASALAHKYH.[-]		0.00325937	0.00119384	3	5	1	A0A0G2JSW3; P11517; Q62669	A0A0G2JSW3 [134-147]; P11517 [134-147]; Q62669 [134-147]		1	1422.79				400					#DIV/0!	#DIV/0!	#DIV/0!	Not Found	Not Found	Not Found	Not Found	Shared	Not Found	Not Found	Not Found			3.12	25.97	High	High	0.0002928	0.0001248
High	Master Protein	Q6IRE4	Tumor susceptibility gene 101 protein OS=Rattus norvegicus OX=10116 GN=Tsg101 PE=1 SV=1	0	18.705	20	6	28	6	44.1	95.24	6	cell differentiation;cell division;cell organization and biogenesis;metabolic process;regulation of biological process;transport	cytoplasm;cytoskeleton;cytosol;endosome;membrane;nucleus	protein binding	Pf03148, Pf04111, Pf05743, Pf07798, Pf09454, Pf11932	292925	ENSRNOG00000013381.6	Tsg101	Endosomal Sorting Complex Required For Transport (ESCRT)	Endocytosis	0	5.36993	0.988	1.39856	30.5	11.4	151.6	73.4	154	156.9	118.5	103.8	High	High	High	High	High	High	High	High
	Checked	Confidence	Annotated Sequence	Modifications	Qvality PEP	Qvality q-value	# Protein Groups	# Proteins	# PSMs	Master Protein Accessions	Positions in Master Proteins	Modifications in Master Proteins	# Missed Cleavages	Theo. MH+ [Da]	Abundances (Grouped): NButGT	Abundances (Grouped): remplissage	Abundances (Grouped): LPS	Abundances (Grouped): controle CARD445	Abundances (Grouped) CV [%]: NButGT	Abundances (Grouped) CV [%]: remplissage	Abundances (Grouped) CV [%]: LPS	Abundances (Grouped) CV [%]: controle CARD445	#DIV/0!	#DIV/0!	#DIV/0!	Found in Sample: [S39] F39: Sample, 6, LPS	Found in Sample: [S73] F73: Sample, 1, controle CARD445	Found in Sample: [S37] F37: Sample, 4, remplissage	Found in Sample: [S38] F38: Sample, 5, LPS	Quan Info	Found in Sample: [S34] F34: Sample, 1, NButGT	Found in Sample: [S35] F35: Sample, 2, NButGT	Found in Sample: [S36] F36: Sample, 3, remplissage			XCorr (by Search Engine): Sequest HT	Top Apex RT [min]	Found in Sample: [S83] F83: Sample, 2, controle CARD445	Confidence (by Search Engine): Sequest HT	Percolator q-Value (by Search Engine): Sequest HT	Percolator PEP (by Search Engine): Sequest HT
	FALSE	High	[R].ASLISAVSDK.[L]		0.0469645	0.00119384	1	1	6	Q6IRE4	Q6IRE4 [229-238]		0	990.547	156	110.2	100.9	32.9	3.39	10.02	71		#DIV/0!	#DIV/0!	#DIV/0!	High	Peak Found	High	High		High	High	High			2.93	28.97	Not Found	High	0.0002928	0.006993
	FALSE	High	[K].DLKPVLDSYVFNDGSSR.[E]		0.0289273	0.00119384	1	1	5	Q6IRE4	Q6IRE4 [34-50]		0	1911.94	152	103.8	95	49.2	14.75	9.96	34.15	23.56	#DIV/0!	#DIV/0!	#DIV/0!	High	High	High	High		High	Peak Found	Peak Found			3.35	42.47	Peak Found	High	0.0002928	0.003343
	FALSE	High	[R].ELVNLTGTIPVR.[Y]		0.106649	0.0032082	1	1	2	Q6IRE4	Q6IRE4 [51-62]		0	1311.76	163.1	112.3	121.1	3.5	10.16	3.08	29.04		#DIV/0!	#DIV/0!	#DIV/0!	High	Not Found	High	Peak Found		Peak Found	Peak Found	Peak Found			3.39	40.62	Peak Found	High	0.0007605	0.02455
	FALSE	High	[K].KKDEELSSALEK.[M]		0.00375201	0.00119384	1	1	6	Q6IRE4	Q6IRE4 [294-305]		2	1376.73	141.4	117.5	117.3	23.8	2.28	17.36	65.71		#DIV/0!	#DIV/0!	#DIV/0!	Peak Found	Peak Found	High	High		High	Peak Found	High			3.95	19.65	Not Found	High	0.0002928	0.000155
	FALSE	High	[R].LDQEVAEVDKNIELLK.[K]		0.000595678	0.00119384	1	1	8	Q6IRE4	Q6IRE4 [278-293]		1	1856	151.5	112.3	92.1	44.1	6.67	11.46	35.67	46.38	#DIV/0!	#DIV/0!	#DIV/0!	High	High	High	High		High	High	High			5.19	39.99	High	High	0.0002928	9.701e-06
	FALSE	High	[K].IYLPYLHDWK.[H]		0.210904	0.00548192	1	1	1	Q6IRE4	Q6IRE4 [109-118]		0	1347.71	277.6	122.4			78.58	14.03			#DIV/0!	#DIV/0!	#DIV/0!	Not Found	Not Found	Peak Found	Not Found		High	Peak Found	Peak Found			1.94	42.76	Not Found	High	0.001265	0.072
High	Master Protein	Q920L2	Succinate dehydrogenase [ubiquinone] flavoprotein subunit, mitochondrial OS=Rattus norvegicus OX=10116 GN=Sdha PE=1 SV=1	0	18.695	12	6	17	6	71.6	53.5	6	metabolic process;transport	membrane;mitochondrion	catalytic activity;nucleotide binding	Pf00890, Pf02910	157074	ENSRNOG00000013331.5	Sdha	Citric acid cycle (TCA cycle)	Alzheimer's disease; Citrate cycle (TCA cycle); Oxidative phosphorylation; Metabolic pathways; Parkinson's disease; Non-alcoholic fatty liver disease (NAFLD); Huntington's disease; Carbon metabolism	0	7.66805	0.340909	2.03333	18.5	29.7	309.8	59.8	171	85.2	68.3	57.7	Peak Found	High	High	High	High	Peak Found	High	High
	Checked	Confidence	Annotated Sequence	Modifications	Qvality PEP	Qvality q-value	# Protein Groups	# Proteins	# PSMs	Master Protein Accessions	Positions in Master Proteins	Modifications in Master Proteins	# Missed Cleavages	Theo. MH+ [Da]	Abundances (Grouped): NButGT	Abundances (Grouped): remplissage	Abundances (Grouped): LPS	Abundances (Grouped): controle CARD445	Abundances (Grouped) CV [%]: NButGT	Abundances (Grouped) CV [%]: remplissage	Abundances (Grouped) CV [%]: LPS	Abundances (Grouped) CV [%]: controle CARD445	#DIV/0!	#DIV/0!	#DIV/0!	Found in Sample: [S39] F39: Sample, 6, LPS	Found in Sample: [S73] F73: Sample, 1, controle CARD445	Found in Sample: [S37] F37: Sample, 4, remplissage	Found in Sample: [S38] F38: Sample, 5, LPS	Quan Info	Found in Sample: [S34] F34: Sample, 1, NButGT	Found in Sample: [S35] F35: Sample, 2, NButGT	Found in Sample: [S36] F36: Sample, 3, remplissage			XCorr (by Search Engine): Sequest HT	Top Apex RT [min]	Found in Sample: [S83] F83: Sample, 2, controle CARD445	Confidence (by Search Engine): Sequest HT	Percolator q-Value (by Search Engine): Sequest HT	Percolator PEP (by Search Engine): Sequest HT
	FALSE	High	[K].ANAGEESVMNLDK.[L]	1xOxidation [M9]	0.00431906	0.00119384	1	1	5	Q920L2	Q920L2 [478-490]		0	1393.63	106.6	65.7	163	64.7	38.94	12.47	110.4		#DIV/0!	#DIV/0!	#DIV/0!	High	Not Found	High	High		High	Peak Found	High			3.53	23.37	Peak Found	High	0.0002928	0.0001906
	FALSE	High	[R].GEGGILINSQGER.[F]		0.0410872	0.00119384	1	1	2	Q920L2	Q920L2 [305-317]		0	1329.68	109.6	86.1	204.3		102.51	6.45	93.25		#DIV/0!	#DIV/0!	#DIV/0!	Peak Found	Not Found	Peak Found	High		High	Peak Found	Peak Found			3.65	27.35	Not Found	High	0.0002928	0.005687
	FALSE	High	[R].KHTLSYVDTK.[T]		0.135781	0.00418224	1	1	1	Q920L2	Q920L2 [616-625]		1	1191.64	162.2	72.7	155.2	9.8	40.47	2.44	105.08	81.85	#DIV/0!	#DIV/0!	#DIV/0!	Peak Found	Peak Found	Peak Found	High		Peak Found	Peak Found	Peak Found			3.28	17.38	Peak Found	High	0.0009785	0.03594
	FALSE	High	[R].IDEYDYSKPIEGQQK.[K]		0.0107435	0.00119384	1	1	3	Q920L2	Q920L2 [593-607]		0	1812.87	196.9	47.5	90.7	64.9	65.12		62.61	1.21	#DIV/0!	#DIV/0!	#DIV/0!	Peak Found	Peak Found	Not Found	High		High	Peak Found	Peak Found			3.65	26.8	Peak Found	High	0.0002928	0.0007495
	FALSE	High	[R].LGANSLLDLVVFGR.[A]		0.00794504	0.00119384	1	1	3	Q920L2	Q920L2 [444-457]		0	1473.84	134.2	106.4	159.4		18.61	2.79	103.1		#DIV/0!	#DIV/0!	#DIV/0!	High	Not Found	Peak Found	High		High	Peak Found	Peak Found			4.19	51.83	Not Found	High	0.0002928	0.0004774
	FALSE	High	[K].VSQLYGDLQHLK.[T]		0.0517715	0.00119384	1	1	3	Q920L2	Q920L2 [531-542]		0	1400.75	94.9	84.3	175	45.9	33.24	5.4	92.14	35	#DIV/0!	#DIV/0!	#DIV/0!	Peak Found	Peak Found	Peak Found	High		Peak Found	Peak Found	Peak Found			2.31	32.42	High	High	0.0002928	0.008108
High	Master Protein	A0A0G2K6P7	Keratin, type II cytoskeletal 4 OS=Rattus norvegicus OX=10116 GN=Krt4 PE=3 SV=1	0	18.486	11	7	37	1	56.5	107.37	7			catalytic activity;motor activity;structural molecule activity	Pf00038, Pf01576, Pf12128		ENSRNOG00000032332.5				0	#DIV/0!	0.940144	1.86418			125.3		360.3	78.9	22.8	212.8	Not Found	Not Found	Peak Found	Not Found	High	Peak Found	Peak Found	Peak Found
	Checked	Confidence	Annotated Sequence	Modifications	Qvality PEP	Qvality q-value	# Protein Groups	# Proteins	# PSMs	Master Protein Accessions	Positions in Master Proteins	Modifications in Master Proteins	# Missed Cleavages	Theo. MH+ [Da]	Abundances (Grouped): NButGT	Abundances (Grouped): remplissage	Abundances (Grouped): LPS	Abundances (Grouped): controle CARD445	Abundances (Grouped) CV [%]: NButGT	Abundances (Grouped) CV [%]: remplissage	Abundances (Grouped) CV [%]: LPS	Abundances (Grouped) CV [%]: controle CARD445	#DIV/0!	#DIV/0!	#DIV/0!	Found in Sample: [S39] F39: Sample, 6, LPS	Found in Sample: [S73] F73: Sample, 1, controle CARD445	Found in Sample: [S37] F37: Sample, 4, remplissage	Found in Sample: [S38] F38: Sample, 5, LPS	Quan Info	Found in Sample: [S34] F34: Sample, 1, NButGT	Found in Sample: [S35] F35: Sample, 2, NButGT	Found in Sample: [S36] F36: Sample, 3, remplissage			XCorr (by Search Engine): Sequest HT	Top Apex RT [min]	Found in Sample: [S83] F83: Sample, 2, controle CARD445	Confidence (by Search Engine): Sequest HT	Percolator q-Value (by Search Engine): Sequest HT	Percolator PEP (by Search Engine): Sequest HT
	FALSE	High	[R].DYQELMNVK.[L]	1xOxidation [M6]	0.13315	0.00418224	2	4	4	A0A0G2K6P7; A0A0G2JWX4	A0A0G2K6P7 [428-436]; A0A0G2JWX4 [481-489]		0	1155.54	119.1	137.3	135	8.6	44.5	57.3	24.36	12.21	#DIV/0!	#DIV/0!	#DIV/0!	Peak Found	Peak Found	High	Peak Found	Shared	High	Peak Found	Peak Found			2.67	26.8	Peak Found	High	0.0009785	0.03466
	FALSE	High	[K].FASFIDKVR.[F]		0.20033	0.00548192	9	24	6	A0A0G2JXH6; A0A0G2JZQ9; A0A0G2K7N1; Q6IFZ5; Q6IG05; Q6P6Q2; A0A0G2K6P7; Q6IMF3; Q4FZU2	A0A0G2JXH6 [142-150]; A0A0G2JZQ9 [178-186]; A0A0G2K7N1 [145-153]; Q6IFZ5 [170-178]; Q6IG05 [151-159]; Q6P6Q2 [175-183]; A0A0G2K6P7 [157-165]; Q6IMF3 [190-198]; Q4FZU2 [163-171]		1	1082.6	67.4	62.5	148.8	121.3	22.23	120.22	119.77	33.66	#DIV/0!	#DIV/0!	#DIV/0!	High	High	High	High	Shared	High	Peak Found	Peak Found			2.12	30.86	High	High	0.001265	0.06649
	FALSE	High	[R].FLEQQNKVLETK.[W]		0.00486912	0.00119384	4	10	1	A0A0G2JUR6; Q6IFZ5; Q6IG05; A0A0G2K6P7	A0A0G2JUR6 [125-136]; Q6IFZ5 [179-190]; Q6IG05 [160-171]; A0A0G2K6P7 [166-177]		1	1476.81			400						#DIV/0!	#DIV/0!	#DIV/0!	Not Found	Not Found	Not Found	High	Shared	Not Found	Not Found	Not Found			3.69	25.52	Not Found	High	0.0002928	0.0002289
	FALSE	High	[K].LALDVEIATYR.[KT]		0.0127538	0.00119384	6	11	14	Q6IFZ5; Q6IG05; Q6P6Q2; A0A0G2K6P7; A0A0G2JWX4; Q4FZU2	Q6IFZ5 [454-464]; Q6IG05 [433-443]; Q6P6Q2 [457-467]; A0A0G2K6P7 [437-447]; A0A0G2JWX4 [490-500]; Q4FZU2 [445-455]		0	1263.69	182.2	129.8	86.7	1.3	50.06	65.88	30.23		#DIV/0!	#DIV/0!	#DIV/0!	High	Peak Found	High	High	Shared	High	High	High			3.58	42.06	Not Found	High	0.0002928	0.0009703
	FALSE	High	[K].LALDVEIATYRK.[L]		0.0238884	0.00119384	5	10	8	Q6IFZ5; Q6IG05; Q6P6Q2; A0A0G2K6P7; A0A0G2JWX4	Q6IFZ5 [454-465]; Q6IG05 [433-444]; Q6P6Q2 [457-468]; A0A0G2K6P7 [437-448]; A0A0G2JWX4 [490-501]		1	1391.79	204.7	104	80.4	10.8	55.53	75.1	41.83		#DIV/0!	#DIV/0!	#DIV/0!	High	Peak Found	High	High	Shared	High	High	Peak Found			3.35	35.54	Not Found	High	0.0002928	0.0025
	FALSE	High	[K].TKYEEEINKR.[T]		0.114312	0.0032082	1	2	1	A0A0G2K6P7	A0A0G2K6P7 [234-243]		2	1309.67	185.5	76.6	137.9		90.62	114.09			#DIV/0!	#DIV/0!	#DIV/0!	Not Found	Not Found	Peak Found	Peak Found		High	Peak Found	Peak Found			2.13	16.71	Not Found	High	0.0007605	0.02742
	FALSE	High	[K].TLNNKFASFIDKVR.[F]		0.0472063	0.00119384	5	15	3	A0A0G2JZQ9; Q6IG05; Q6P6Q2; A0A0G2K6P7; Q4FZU2	A0A0G2JZQ9 [173-186]; Q6IG05 [146-159]; Q6P6Q2 [170-183]; A0A0G2K6P7 [152-165]; Q4FZU2 [158-171]		2	1652.91	22.6	175.8	201.6				67.49		#DIV/0!	#DIV/0!	#DIV/0!	High	Not Found	High	High	Shared	Not Found	Peak Found	Not Found			2.3	36.17	Not Found	High	0.0002928	0.007009
High	Master Protein	Q3ZAV2	Nuclease-sensitive element-binding protein 1 OS=Rattus norvegicus OX=10116 GN=Ybx1 PE=1 SV=1	0	18.339	29	4	15	4	36.2	53.92	4	metabolic process;regulation of biological process	cytoplasm;extracellular;nucleus	DNA binding;protein binding;RNA binding	Pf00313	500538	ENSRNOG00000023786.6	Ybx1	mRNA Splicing - Major Pathway; mRNA Splicing - Minor Pathway		0	3.72825	0.836625	0.917597	49.9	24.8	216.8	61.7	106.7	107.1	148.8	84.2	High	High	High	High	High	Peak Found	High	High
	Checked	Confidence	Annotated Sequence	Modifications	Qvality PEP	Qvality q-value	# Protein Groups	# Proteins	# PSMs	Master Protein Accessions	Positions in Master Proteins	Modifications in Master Proteins	# Missed Cleavages	Theo. MH+ [Da]	Abundances (Grouped): NButGT	Abundances (Grouped): remplissage	Abundances (Grouped): LPS	Abundances (Grouped): controle CARD445	Abundances (Grouped) CV [%]: NButGT	Abundances (Grouped) CV [%]: remplissage	Abundances (Grouped) CV [%]: LPS	Abundances (Grouped) CV [%]: controle CARD445	#DIV/0!	#DIV/0!	#DIV/0!	Found in Sample: [S39] F39: Sample, 6, LPS	Found in Sample: [S73] F73: Sample, 1, controle CARD445	Found in Sample: [S37] F37: Sample, 4, remplissage	Found in Sample: [S38] F38: Sample, 5, LPS	Quan Info	Found in Sample: [S34] F34: Sample, 1, NButGT	Found in Sample: [S35] F35: Sample, 2, NButGT	Found in Sample: [S36] F36: Sample, 3, remplissage			XCorr (by Search Engine): Sequest HT	Top Apex RT [min]	Found in Sample: [S83] F83: Sample, 2, controle CARD445	Confidence (by Search Engine): Sequest HT	Percolator q-Value (by Search Engine): Sequest HT	Percolator PEP (by Search Engine): Sequest HT
	FALSE	High	[K].GAEAANVTGPGGVPVQGSK.[Y]		0.00017679	0.00119384	1	3	7	Q3ZAV2	Q3ZAV2 [117-135]		0	1695.87	109.6	117.3	121.3	51.8	0.49	40.41	80.19		#DIV/0!	#DIV/0!	#DIV/0!	High	High	High	High		High	Peak Found	High			3.6	25.24	High	High	0.0002928	1.569e-06
	FALSE	High	[R].NDTKEDVFVHQTAIKK.[N]		0.0143721	0.00119384	1	5	1	Q3ZAV2	Q3ZAV2 [76-91]		2	1872.98				400				18.96	#DIV/0!	#DIV/0!	#DIV/0!	Not Found	Peak Found	Not Found	Not Found		Not Found	Not Found	Not Found			3.45	20.94	High	High	0.0002928	0.001161
	FALSE	High	[R].NYQQNYQNSESGEKNEGSESAPEGQAQQR.[R]		0.00011116	0.00119384	1	3	5	Q3ZAV2	Q3ZAV2 [155-183]		1	3257.4	112.7	107.2	109.9	70.3	3.27	33.19	71.55		#DIV/0!	#DIV/0!	#DIV/0!	High	High	Peak Found	High		Peak Found	Peak Found	High			4.45	20.53	High	High	0.0002928	7.811e-07
	FALSE	High	[R].RPQYSNPPVQGEVMEGADNQGAGEQGRPVR.[Q]	1xOxidation [M14]	0.00612375	0.00119384	1	3	2	Q3ZAV2	Q3ZAV2 [203-232]		0	3239.52									#DIV/0!	#DIV/0!	#DIV/0!	Not Found	High	Not Found	Not Found	No Quan Values	Not Found	Not Found	Not Found			3.26		High	High	0.0002928	0.0003217
High	Master Protein	A0A0G2JUT0	Heat shock-related 70 kDa protein 2 OS=Rattus norvegicus OX=10116 GN=Hspa2 PE=1 SV=1	0	17.922	5	3	16	1	66	63.88	3	cell organization and biogenesis		nucleotide binding	Pf00012, Pf06723		ENSRNOG00000006472.5				2	5.12987	0.904219	1.41204	22.9	23.3	172.8	64.2	68.5	234.1	127.4	86.9	Peak Found	Peak Found	High	High	Peak Found	High	High	High
	Checked	Confidence	Annotated Sequence	Modifications	Qvality PEP	Qvality q-value	# Protein Groups	# Proteins	# PSMs	Master Protein Accessions	Positions in Master Proteins	Modifications in Master Proteins	# Missed Cleavages	Theo. MH+ [Da]	Abundances (Grouped): NButGT	Abundances (Grouped): remplissage	Abundances (Grouped): LPS	Abundances (Grouped): controle CARD445	Abundances (Grouped) CV [%]: NButGT	Abundances (Grouped) CV [%]: remplissage	Abundances (Grouped) CV [%]: LPS	Abundances (Grouped) CV [%]: controle CARD445	#DIV/0!	#DIV/0!	#DIV/0!	Found in Sample: [S39] F39: Sample, 6, LPS	Found in Sample: [S73] F73: Sample, 1, controle CARD445	Found in Sample: [S37] F37: Sample, 4, remplissage	Found in Sample: [S38] F38: Sample, 5, LPS	Quan Info	Found in Sample: [S34] F34: Sample, 1, NButGT	Found in Sample: [S35] F35: Sample, 2, NButGT	Found in Sample: [S36] F36: Sample, 3, remplissage			XCorr (by Search Engine): Sequest HT	Top Apex RT [min]	Found in Sample: [S83] F83: Sample, 2, controle CARD445	Confidence (by Search Engine): Sequest HT	Percolator q-Value (by Search Engine): Sequest HT	Percolator PEP (by Search Engine): Sequest HT
	FALSE	High	[R].IINEPTAAAIAYGLDK.[GKR]		0.000957308	0.00119384	2	8	6	A0A0G2JUT0; P06761	A0A0G2JUT0 [141-156]; P06761 [198-213]		0	1659.9	119.4	137.3	121.6	21.7	89.79	45.25	82.85	36.08	#DIV/0!	#DIV/0!	#DIV/0!	Peak Found	Peak Found	High	High	Shared	Peak Found	High	High			4.17	42.24	Peak Found	High	0.0002928	1.989e-05
	FALSE	High	[R].IINEPTAAAIAYGLDKK.[VG]		0.00226277	0.00119384	1	6	7	A0A0G2JUT0	A0A0G2JUT0 [141-157]		1	1787.99	142.4	110.6	129.2	17.8	67.27	34.76	62.71	3.11	#DIV/0!	#DIV/0!	#DIV/0!	High	Peak Found	High	High		Peak Found	High	High			4.54	37.42	Peak Found	High	0.0002928	7.229e-05
	FALSE	High	[R].TTPSYVAFTDTER.[L]		0.00983448	0.00119384	2	8	3	A0A0G2JUT0; P0DMW0	A0A0G2JUT0 [38-50]; P0DMW0 [37-49]		0	1487.7	202.4	67.9	79	50.7	71.4	76.64	10.94	35.77	#DIV/0!	#DIV/0!	#DIV/0!	High	Peak Found	High	High	Shared	Peak Found	Peak Found	Peak Found			3.79	33.49	Peak Found	High	0.0002928	0.0006566
High	Master Protein	A0A0G2K022	Reticulocalbin 3 OS=Rattus norvegicus OX=10116 GN=Rcn3 PE=1 SV=1	0	17.518	12	4	19	4	38.9	67.11	4			metal ion binding	Pf13499		ENSRNOG00000043007.3				0	0.992147	2.90677	0.729803	57.5	57.1	66.8	46.9	116.2	125	201.3	129.2	High	High	High	High	High	High	High	High
	Checked	Confidence	Annotated Sequence	Modifications	Qvality PEP	Qvality q-value	# Protein Groups	# Proteins	# PSMs	Master Protein Accessions	Positions in Master Proteins	Modifications in Master Proteins	# Missed Cleavages	Theo. MH+ [Da]	Abundances (Grouped): NButGT	Abundances (Grouped): remplissage	Abundances (Grouped): LPS	Abundances (Grouped): controle CARD445	Abundances (Grouped) CV [%]: NButGT	Abundances (Grouped) CV [%]: remplissage	Abundances (Grouped) CV [%]: LPS	Abundances (Grouped) CV [%]: controle CARD445	#DIV/0!	#DIV/0!	#DIV/0!	Found in Sample: [S39] F39: Sample, 6, LPS	Found in Sample: [S73] F73: Sample, 1, controle CARD445	Found in Sample: [S37] F37: Sample, 4, remplissage	Found in Sample: [S38] F38: Sample, 5, LPS	Quan Info	Found in Sample: [S34] F34: Sample, 1, NButGT	Found in Sample: [S35] F35: Sample, 2, NButGT	Found in Sample: [S36] F36: Sample, 3, remplissage			XCorr (by Search Engine): Sequest HT	Top Apex RT [min]	Found in Sample: [S83] F83: Sample, 2, controle CARD445	Confidence (by Search Engine): Sequest HT	Percolator q-Value (by Search Engine): Sequest HT	Percolator PEP (by Search Engine): Sequest HT
	FALSE	High	[R].AWIAHTQQR.[H]		0.0805793	0.00119384	1	2	1	A0A0G2K022	A0A0G2K022 [113-121]		0	1110.58	113.1	77.8		209.1	68.56	46.07		33.28	#DIV/0!	#DIV/0!	#DIV/0!	Not Found	High	Peak Found	Not Found		Peak Found	Peak Found	Peak Found			2.48	18.9	Peak Found	High	0.0002928	0.01592
	FALSE	High	[R].DIVVAETLEDLDKNK.[D]		0.0108558	0.00119384	1	2	4	A0A0G2K022	A0A0G2K022 [211-225]		1	1701.89	143	184.2	72.9		11.45	25.35	1.78		#DIV/0!	#DIV/0!	#DIV/0!	High	Not Found	High	High		Peak Found	Peak Found	High			3.56	42.36	Not Found	High	0.0002928	0.0007658
	FALSE	High	[R].DVAKEFDQLTPEESQAR.[L]		0.000463801	0.00119384	1	2	4	A0A0G2K022	A0A0G2K022 [72-88]		1	1962.94	52.7	49.1		298.3		33.74		11.96	#DIV/0!	#DIV/0!	#DIV/0!	Not Found	High	Peak Found	Not Found		Peak Found	Not Found	Peak Found			4.78	34.32	High	High	0.0002928	6.682e-06
	FALSE	High	[K].EFDQLTPEESQAR.[L]		0.00180835	0.00119384	1	2	10	A0A0G2K022	A0A0G2K022 [76-88]		0	1549.71	128.7	177.1	59.9	34.3	9.93	33.64	40.19	16.56	#DIV/0!	#DIV/0!	#DIV/0!	High	High	High	High		High	High	High			4	29.72	High	High	0.0002928	5.149e-05
High	Master Protein	Q5XI07	Lipoma-preferred partner homolog OS=Rattus norvegicus OX=10116 GN=Lpp PE=1 SV=1	0	17.191	9	4	10	4	68.2	35.56	4		cytoplasm;cytosol;nucleus	metal ion binding	Pf00412	288010	ENSRNOG00000031669.4	Lpp			0	11.6944	0.641066	0.600247	23	9.4	340.1	38.8	82	63.8	163.3	79.6	High	High	High	Peak Found	High	Peak Found	High	High
	Checked	Confidence	Annotated Sequence	Modifications	Qvality PEP	Qvality q-value	# Protein Groups	# Proteins	# PSMs	Master Protein Accessions	Positions in Master Proteins	Modifications in Master Proteins	# Missed Cleavages	Theo. MH+ [Da]	Abundances (Grouped): NButGT	Abundances (Grouped): remplissage	Abundances (Grouped): LPS	Abundances (Grouped): controle CARD445	Abundances (Grouped) CV [%]: NButGT	Abundances (Grouped) CV [%]: remplissage	Abundances (Grouped) CV [%]: LPS	Abundances (Grouped) CV [%]: controle CARD445	#DIV/0!	#DIV/0!	#DIV/0!	Found in Sample: [S39] F39: Sample, 6, LPS	Found in Sample: [S73] F73: Sample, 1, controle CARD445	Found in Sample: [S37] F37: Sample, 4, remplissage	Found in Sample: [S38] F38: Sample, 5, LPS	Quan Info	Found in Sample: [S34] F34: Sample, 1, NButGT	Found in Sample: [S35] F35: Sample, 2, NButGT	Found in Sample: [S36] F36: Sample, 3, remplissage			XCorr (by Search Engine): Sequest HT	Top Apex RT [min]	Found in Sample: [S83] F83: Sample, 2, controle CARD445	Confidence (by Search Engine): Sequest HT	Percolator q-Value (by Search Engine): Sequest HT	Percolator PEP (by Search Engine): Sequest HT
	FALSE	High	[R].APPGSSSSIASPPVSTPVTGHK.[R]		0.00140067	0.00119384	1	1	5	Q5XI07	Q5XI07 [142-163]		0	2061.06	90.2	154.4	155.4		18.26	40.88	112.4		#DIV/0!	#DIV/0!	#DIV/0!	Peak Found	Not Found	High	High		High	Peak Found	High			4.93	26.77	Not Found	High	0.0002928	3.507e-05
	FALSE	High	[R].APPGSSSSIASPPVSTPVTGHKR.[M]		0.00529251	0.00119384	1	1	1	Q5XI07	Q5XI07 [142-164]		1	2217.16									#DIV/0!	#DIV/0!	#DIV/0!	Not Found	Not Found	Not Found	Not Found	No Quan Values	Not Found	Not Found	Not Found			2.65		High	High	0.0002928	0.0002588
	FALSE	High	[K].EPIMPAPGQEETVR.[I]	1xOxidation [M4]	0.00358004	0.00119384	1	1	1	Q5XI07	Q5XI07 [561-574]		0	1569.76									#DIV/0!	#DIV/0!	#DIV/0!	Not Found	Not Found	Not Found	High	No Quan Values	Not Found	Not Found	Not Found			2.81		Not Found	High	0.0002928	0.0001444
	FALSE	High	[K].SAQPSTHYMTGSSSGQMYGPGSR.[S]	2xOxidation [M9; M17]	0.034481	0.00119384	1	1	3	Q5XI07	Q5XI07 [224-246]		0	2406.01	94.8	122.5	125.9	56.8	16.44	67.22	112.5	59.31	#DIV/0!	#DIV/0!	#DIV/0!	Peak Found	High	Peak Found	High		Peak Found	Peak Found	Peak Found			2.4	20.87	High	High	0.0002928	0.004372
High	Master Protein	A0A0G2JXH6	Keratin, type II cytoskeletal 73 OS=Rattus norvegicus OX=10116 GN=Krt73 PE=1 SV=1	0	17	8	4	98	2	58.7	316.63	4	transport	nucleus	catalytic activity;motor activity;protein binding;structural molecule activity	Pf00038, Pf01576, Pf03962, Pf04156, Pf08614, Pf09728, Pf09763, Pf11559, Pf12128, Pf13514, Pf14915	300248	ENSRNOG00000025087.4	Krt73			0	63.2083	1.48978	1.86327	1.2		94.6	57.1	85.1	336	68.3	157.7	Peak Found	Not Found	High	High	High	High	High	High
	Checked	Confidence	Annotated Sequence	Modifications	Qvality PEP	Qvality q-value	# Protein Groups	# Proteins	# PSMs	Master Protein Accessions	Positions in Master Proteins	Modifications in Master Proteins	# Missed Cleavages	Theo. MH+ [Da]	Abundances (Grouped): NButGT	Abundances (Grouped): remplissage	Abundances (Grouped): LPS	Abundances (Grouped): controle CARD445	Abundances (Grouped) CV [%]: NButGT	Abundances (Grouped) CV [%]: remplissage	Abundances (Grouped) CV [%]: LPS	Abundances (Grouped) CV [%]: controle CARD445	#DIV/0!	#DIV/0!	#DIV/0!	Found in Sample: [S39] F39: Sample, 6, LPS	Found in Sample: [S73] F73: Sample, 1, controle CARD445	Found in Sample: [S37] F37: Sample, 4, remplissage	Found in Sample: [S38] F38: Sample, 5, LPS	Quan Info	Found in Sample: [S34] F34: Sample, 1, NButGT	Found in Sample: [S35] F35: Sample, 2, NButGT	Found in Sample: [S36] F36: Sample, 3, remplissage			XCorr (by Search Engine): Sequest HT	Top Apex RT [min]	Found in Sample: [S83] F83: Sample, 2, controle CARD445	Confidence (by Search Engine): Sequest HT	Percolator q-Value (by Search Engine): Sequest HT	Percolator PEP (by Search Engine): Sequest HT
	FALSE	High	[K].FASFIDKVR.[F]		0.20033	0.00548192	9	24	6	A0A0G2JXH6; A0A0G2JZQ9; A0A0G2K7N1; Q6IFZ5; Q6IG05; Q6P6Q2; A0A0G2K6P7; Q6IMF3; Q4FZU2	A0A0G2JXH6 [142-150]; A0A0G2JZQ9 [178-186]; A0A0G2K7N1 [145-153]; Q6IFZ5 [170-178]; Q6IG05 [151-159]; Q6P6Q2 [175-183]; A0A0G2K6P7 [157-165]; Q6IMF3 [190-198]; Q4FZU2 [163-171]		1	1082.6	67.4	62.5	148.8	121.3	22.23	120.22	119.77	33.66	#DIV/0!	#DIV/0!	#DIV/0!	High	High	High	High	Shared	High	Peak Found	Peak Found			2.12	30.86	High	High	0.001265	0.06649
	FALSE	High	[R].FLEQQNQVLQTK.[W]		0.00171648	0.00119384	3	7	63	A0A0G2JXH6; A0A0G2JZQ9; Q6IMF3	A0A0G2JXH6 [151-162]; A0A0G2JZQ9 [187-198]; Q6IMF3 [199-210]		0	1475.79	214.4	86.8	79.7	19.1	48.37	80.23	60.49	13.71	#DIV/0!	#DIV/0!	#DIV/0!	High	High	High	High	Shared	High	High	High			3.68	29.64	High	High	0.0002928	4.77e-05
	FALSE	High	[K].LALDIEIATYR.[K]		0.00815454	0.00119384	1	7	27	A0A0G2JXH6	A0A0G2JXH6 [424-434]		0	1277.71	191.6	121.3	85.8	1.3	87.31	55.23	34.05		#DIV/0!	#DIV/0!	#DIV/0!	High	Peak Found	High	High		High	High	High			3.4	45.27	Not Found	High	0.0002928	0.0004973
	FALSE	High	[R].NLDLDSIIAEVR.[A]		0.0274697	0.00119384	1	2	2	A0A0G2JXH6	A0A0G2JXH6 [295-306]		0	1357.73	168.2	132.1	91.3	8.4	98.15				#DIV/0!	#DIV/0!	#DIV/0!	Not Found	Peak Found	High	Peak Found		High	Peak Found	Not Found			3.17	49.75	Not Found	High	0.0002928	0.003091
High	Master Protein	P15650	Long-chain specific acyl-CoA dehydrogenase, mitochondrial OS=Rattus norvegicus OX=10116 GN=Acadl PE=1 SV=1	0	16.809	16	6	14	6	47.8	42.94	6	cell organization and biogenesis;metabolic process;regulation of biological process;response to stimulus	membrane;mitochondrion;organelle lumen	catalytic activity;nucleotide binding	Pf00441, Pf02770, Pf02771, Pf08028, Pf14749	25287	ENSRNOG00000012966.7	Acadl	Beta oxidation of myristoyl-CoA to lauroyl-CoA; Beta oxidation of lauroyl-CoA to decanoyl-CoA-CoA	Fatty acid metabolism; Fatty acid degradation; Metabolic pathways; PPAR signaling pathway	0	9.15409	0.666781	1.45904	12.6	19.2	49.9	241.2	146.6	136.6	122.8	71.3	High	High	High	High	High	Peak Found	High	High
	Checked	Confidence	Annotated Sequence	Modifications	Qvality PEP	Qvality q-value	# Protein Groups	# Proteins	# PSMs	Master Protein Accessions	Positions in Master Proteins	Modifications in Master Proteins	# Missed Cleavages	Theo. MH+ [Da]	Abundances (Grouped): NButGT	Abundances (Grouped): remplissage	Abundances (Grouped): LPS	Abundances (Grouped): controle CARD445	Abundances (Grouped) CV [%]: NButGT	Abundances (Grouped) CV [%]: remplissage	Abundances (Grouped) CV [%]: LPS	Abundances (Grouped) CV [%]: controle CARD445	#DIV/0!	#DIV/0!	#DIV/0!	Found in Sample: [S39] F39: Sample, 6, LPS	Found in Sample: [S73] F73: Sample, 1, controle CARD445	Found in Sample: [S37] F37: Sample, 4, remplissage	Found in Sample: [S38] F38: Sample, 5, LPS	Quan Info	Found in Sample: [S34] F34: Sample, 1, NButGT	Found in Sample: [S35] F35: Sample, 2, NButGT	Found in Sample: [S36] F36: Sample, 3, remplissage			XCorr (by Search Engine): Sequest HT	Top Apex RT [min]	Found in Sample: [S83] F83: Sample, 2, controle CARD445	Confidence (by Search Engine): Sequest HT	Percolator q-Value (by Search Engine): Sequest HT	Percolator PEP (by Search Engine): Sequest HT
	FALSE	High	[K].AQDTAELFFEDVR.[L]		0.00877087	0.00119384	1	1	2	P15650	P15650 [255-267]		0	1540.73	149.5	121.3	117.3	11.8	3.88	27.34	96.31		#DIV/0!	#DIV/0!	#DIV/0!	High	Not Found	Peak Found	Peak Found		Peak Found	Peak Found	Peak Found			3.71	45.91	Peak Found	High	0.0002928	0.0005534
	FALSE	High	[R].IFSSEHDIFR.[E]		0.0394287	0.00119384	1	1	5	P15650	P15650 [52-61]		0	1250.62	144	112.2	125.6	18.2	14.45	44.58	96.05	82.86	#DIV/0!	#DIV/0!	#DIV/0!	High	Peak Found	High	Peak Found		Peak Found	Peak Found	High			3.23	31.68	High	High	0.0002928	0.005368
	FALSE	High	[R].LPASALLGEENK.[G]		0.00828287	0.00119384	1	1	3	P15650	P15650 [268-279]		0	1241.67	159.6	117.7	122.8		15.32	36.45	68.53		#DIV/0!	#DIV/0!	#DIV/0!	Peak Found	Not Found	Peak Found	High		High	Peak Found	High			3.85	32.25	Not Found	High	0.0002928	0.0005065
	FALSE	High	[R].LPASALLGEENKGFYYLMQELPQER.[L]	1xOxidation [M18]	0.072101	0.00119384	1	1	1	P15650	P15650 [268-292]		1	2912.45	85.6		281.4	33	67.9			36.35	#DIV/0!	#DIV/0!	#DIV/0!	High	Peak Found	Not Found	Not Found		Peak Found	Peak Found	Not Found			5.25	48.53	Peak Found	High	0.0002928	0.01348
	FALSE	High	[K].QGLLGINIAEK.[H]		0.0390244	0.00119384	1	1	2	P15650	P15650 [96-106]		0	1155.67	260.3	21	62.7	56		75.19	125.63	2.69	#DIV/0!	#DIV/0!	#DIV/0!	High	Peak Found	Peak Found	Peak Found		Peak Found	Not Found	Peak Found			3.26	39.22	High	High	0.0002928	0.00528
	FALSE	High	[K].TVAHIQTVQHK.[L]		0.0955759	0.0032082	1	1	1	P15650	P15650 [323-333]		0	1261.7	37.2	36.7	21.1	304.9		17.34	20.65		#DIV/0!	#DIV/0!	#DIV/0!	Peak Found	High	Peak Found	Peak Found		Peak Found	Not Found	Peak Found			1.98	15.13	Not Found	High	0.0007605	0.0208
High	Master Protein	G3V7J0	Aldehyde dehydrogenase family 6, subfamily A1, isoform CRA_b OS=Rattus norvegicus OX=10116 GN=Aldh6a1 PE=1 SV=1	0	16.68	16	8	26	8	57.7	79.37	8	cell differentiation;metabolic process	mitochondrion	catalytic activity;RNA binding	Pf00171	81708	ENSRNOG00000011419.4	Aldh6a1	Branched-chain amino acid catabolism	Inositol phosphate metabolism; Metabolic pathways; Valine, leucine and isoleucine degradation; Propanoate metabolism; beta-Alanine metabolism; Carbon metabolism	0	1.46566	1.07675	0.753419	75.7	77.2	175.9	48.2	119.5	62.3	156.6	84.7	High	High	High	Peak Found	High	High	High	High
	Checked	Confidence	Annotated Sequence	Modifications	Qvality PEP	Qvality q-value	# Protein Groups	# Proteins	# PSMs	Master Protein Accessions	Positions in Master Proteins	Modifications in Master Proteins	# Missed Cleavages	Theo. MH+ [Da]	Abundances (Grouped): NButGT	Abundances (Grouped): remplissage	Abundances (Grouped): LPS	Abundances (Grouped): controle CARD445	Abundances (Grouped) CV [%]: NButGT	Abundances (Grouped) CV [%]: remplissage	Abundances (Grouped) CV [%]: LPS	Abundances (Grouped) CV [%]: controle CARD445	#DIV/0!	#DIV/0!	#DIV/0!	Found in Sample: [S39] F39: Sample, 6, LPS	Found in Sample: [S73] F73: Sample, 1, controle CARD445	Found in Sample: [S37] F37: Sample, 4, remplissage	Found in Sample: [S38] F38: Sample, 5, LPS	Quan Info	Found in Sample: [S34] F34: Sample, 1, NButGT	Found in Sample: [S35] F35: Sample, 2, NButGT	Found in Sample: [S36] F36: Sample, 3, remplissage			XCorr (by Search Engine): Sequest HT	Top Apex RT [min]	Found in Sample: [S83] F83: Sample, 2, controle CARD445	Confidence (by Search Engine): Sequest HT	Percolator q-Value (by Search Engine): Sequest HT	Percolator PEP (by Search Engine): Sequest HT
	FALSE	High	[K].AISFVGSNQAGEYIFER.[G]		0.123093	0.00418224	1	2	1	G3V7J0	G3V7J0 [256-272]		0	1887.92	134.3	130.9	101	33.8		43.71	81.54		#DIV/0!	#DIV/0!	#DIV/0!	Peak Found	Not Found	Peak Found	High		Peak Found	Not Found	Peak Found			4.29	45.47	Peak Found	High	0.0009785	0.03083
	FALSE	High	[K].EGASILLDGR.[K]		0.0332572	0.00119384	1	2	8	G3V7J0	G3V7J0 [377-386]		0	1030.55	120.4	125	100.6	54	14.15	49.7	86.58	21.97	#DIV/0!	#DIV/0!	#DIV/0!	Peak Found	High	High	High		High	High	High			2.8	32.2	High	High	0.0002928	0.004134
	FALSE	High	[K].EGASILLDGRK.[I]		0.0504619	0.00119384	1	2	2	G3V7J0	G3V7J0 [377-387]		1	1158.65	83.5	86.5	108.4	121.6	51.62	61.7	26.52	23.64	#DIV/0!	#DIV/0!	#DIV/0!	Peak Found	High	Peak Found	Peak Found		Peak Found	Peak Found	Peak Found			2.82	25.53	High	High	0.0002928	0.007794
	FALSE	High	[K].ENLKEIAR.[L]		0.183136	0.0047858	1	2	1	G3V7J0	G3V7J0 [114-121]		1	972.547	31.2		37.7	331.1				14.16	#DIV/0!	#DIV/0!	#DIV/0!	Peak Found	High	Not Found	Not Found		Peak Found	Not Found	Not Found			2.64	19.06	Peak Found	High	0.001105	0.05746
	FALSE	High	[R].LITLEQGK.[T]		0.231331	0.00718918	1	2	2	G3V7J0	G3V7J0 [122-129]		0	901.535	96.4	105.1	104.5	94	39.89	20.3	56.78	6.97	#DIV/0!	#DIV/0!	#DIV/0!	Peak Found	High	Peak Found	Peak Found		Peak Found	Peak Found	Peak Found			2.37	25.85	High	High	0.001666	0.08335
	FALSE	High	[K].QGIQFYTQLK.[T]		0.0430351	0.00119384	1	2	2	G3V7J0	G3V7J0 [501-510]		0	1225.66	98	100.1	129	72.9		51.56		3.69	#DIV/0!	#DIV/0!	#DIV/0!	Not Found	High	Peak Found	Peak Found		Peak Found	Not Found	Peak Found			3.28	36.52	High	High	0.0002928	0.006104
	FALSE	High	[R].VNAGDQPGADLGPLITPQAK.[E]		0.00153048	0.00119384	1	2	6	G3V7J0	G3V7J0 [345-364]		0	1962.03	93.3	116.1	71.2	119.5	34.27	53.99	102.2	6.19	#DIV/0!	#DIV/0!	#DIV/0!	Peak Found	High	High	High		High	Peak Found	High			3.06	38.79	High	High	0.0002928	4.029e-05
	FALSE	High	[R].VPGATMLLAK.[L]	1xOxidation [M6]	0.0868967	0.00233393	1	2	4	G3V7J0	G3V7J0 [214-223]		0	1016.58	94.4	120	103	82.6	17.59	41.94	78.4	9.19	#DIV/0!	#DIV/0!	#DIV/0!	Peak Found	Peak Found	High	High		High	Peak Found	High			2.74	28.45	Peak Found	High	0.0005675	0.01785
High	Master Protein	P11507	Sarcoplasmic/endoplasmic reticulum calcium ATPase 2 OS=Rattus norvegicus OX=10116 GN=Atp2a2 PE=1 SV=1	0	16.301	9	6	18	6	114.7	66.94	6	cell organization and biogenesis;cellular homeostasis;regulation of biological process;response to stimulus;transport	endoplasmic reticulum;membrane	catalytic activity;metal ion binding;nucleotide binding;protein binding;transporter activity	Pf00122, Pf00689, Pf00690, Pf00702, Pf08282, Pf12710, Pf13246	29693	ENSRNOG00000001285.8	Atp2a2	Ion homeostasis; Ion transport by P-type ATPases; Reduction of cytosolic Ca++ levels	Pancreatic secretion; Calcium signaling pathway; Adrenergic signaling in cardiomyocytes; Alzheimer's disease; cAMP signaling pathway; Arrhythmogenic right ventricular cardiomyopathy (ARVC); Dilated cardiomyopathy; Cardiac muscle contraction; cGMP-PKG signaling pathway; Hypertrophic cardiomyopathy (HCM); Thyroid hormone signaling pathway	0	2.42711	0.956359	1.44946	41	46.8	153.4	59.7	152	143.4	114.6	89.2	High	High	High	High	High	High	High	High
	Checked	Confidence	Annotated Sequence	Modifications	Qvality PEP	Qvality q-value	# Protein Groups	# Proteins	# PSMs	Master Protein Accessions	Positions in Master Proteins	Modifications in Master Proteins	# Missed Cleavages	Theo. MH+ [Da]	Abundances (Grouped): NButGT	Abundances (Grouped): remplissage	Abundances (Grouped): LPS	Abundances (Grouped): controle CARD445	Abundances (Grouped) CV [%]: NButGT	Abundances (Grouped) CV [%]: remplissage	Abundances (Grouped) CV [%]: LPS	Abundances (Grouped) CV [%]: controle CARD445	#DIV/0!	#DIV/0!	#DIV/0!	Found in Sample: [S39] F39: Sample, 6, LPS	Found in Sample: [S73] F73: Sample, 1, controle CARD445	Found in Sample: [S37] F37: Sample, 4, remplissage	Found in Sample: [S38] F38: Sample, 5, LPS	Quan Info	Found in Sample: [S34] F34: Sample, 1, NButGT	Found in Sample: [S35] F35: Sample, 2, NButGT	Found in Sample: [S36] F36: Sample, 3, remplissage			XCorr (by Search Engine): Sequest HT	Top Apex RT [min]	Found in Sample: [S83] F83: Sample, 2, controle CARD445	Confidence (by Search Engine): Sequest HT	Percolator q-Value (by Search Engine): Sequest HT	Percolator PEP (by Search Engine): Sequest HT
	FALSE	High	[K].AMGVVVATGVNTEIGK.[I]	1xOxidation [M2]	0.00124889	0.00119384	1	1	3	P11507	P11507 [219-234]		0	1561.83	90.6	109	130.2	70.2					#DIV/0!	#DIV/0!	#DIV/0!	Not Found	Not Found	Not Found	Peak Found		High	Not Found	High			4.24	31.1	High	High	0.0002928	2.95e-05
	FALSE	High	[K].DIVPGDIVEIAVGDKVPADIR.[L]		0.16565	0.0047858	1	1	1	P11507	P11507 [144-164]		1	2191.2	198.2	111	76.8	14.1	21.35	15.49	8.57		#DIV/0!	#DIV/0!	#DIV/0!	Peak Found	High	Peak Found	Peak Found		Peak Found	Peak Found	Peak Found			3.8	49.31	Not Found	High	0.001105	0.04896
	FALSE	High	[R].IGIFGQDEDVTSK.[A]		0.0126877	0.00119384	1	1	5	P11507	P11507 [638-650]		0	1408.7	141	84.2	105.4	69.3	2.61	1.95	41.44	19.81	#DIV/0!	#DIV/0!	#DIV/0!	Peak Found	Peak Found	High	High		High	High	High			3.98	36.45	Peak Found	High	0.0002928	0.000966
	FALSE	High	[K].IRDEMVATEQER.[T]	1xOxidation [M5]	0.232394	0.00718918	1	1	1	P11507	P11507 [235-246]		1	1492.71				400					#DIV/0!	#DIV/0!	#DIV/0!	Not Found	High	Not Found	Not Found		Not Found	Not Found	Not Found			2.07	17.58	Not Found	High	0.001666	0.08414
	FALSE	High	[K].NMLFSGTNIAAGK.[A]	1xOxidation [M2]	0.0685362	0.00119384	1	2	2	P11507	P11507 [206-218]		0	1339.67	101.9	93.8	204.2		11.29	50.79			#DIV/0!	#DIV/0!	#DIV/0!	Not Found	Not Found	Peak Found	High		High	Peak Found	Peak Found			2.58	31.83	Not Found	High	0.0002928	0.01247
	FALSE	High	[R].VDQSILTGESVSVIK.[H]		0.00137177	0.00119384	1	2	6	P11507	P11507 [175-189]		0	1574.86	131	96.7	105.7	66.6	19.48	10.54	55.1	15.94	#DIV/0!	#DIV/0!	#DIV/0!	High	Peak Found	High	High		High	High	High			4.3	39.2	Peak Found	High	0.0002928	3.413e-05
High	Master Protein	P85125	Caveolae-associated protein 1 OS=Rattus norvegicus OX=10116 GN=Cavin1 PE=1 SV=1	0	16.266	11	3	6	3	43.9	22.24	3	metabolic process;regulation of biological process	cytoplasm;cytosol;endoplasmic reticulum;membrane;mitochondrion;nucleus	protein binding;RNA binding	Pf15237	287710		Ptrf; Cavin1			0	18.4077	0.0341215	18.3421	13.4	22.9		334.1	399	19.2		11.4	Peak Found	Peak Found	Not Found	High	High	Peak Found	Not Found	Peak Found
	Checked	Confidence	Annotated Sequence	Modifications	Qvality PEP	Qvality q-value	# Protein Groups	# Proteins	# PSMs	Master Protein Accessions	Positions in Master Proteins	Modifications in Master Proteins	# Missed Cleavages	Theo. MH+ [Da]	Abundances (Grouped): NButGT	Abundances (Grouped): remplissage	Abundances (Grouped): LPS	Abundances (Grouped): controle CARD445	Abundances (Grouped) CV [%]: NButGT	Abundances (Grouped) CV [%]: remplissage	Abundances (Grouped) CV [%]: LPS	Abundances (Grouped) CV [%]: controle CARD445	#DIV/0!	#DIV/0!	#DIV/0!	Found in Sample: [S39] F39: Sample, 6, LPS	Found in Sample: [S73] F73: Sample, 1, controle CARD445	Found in Sample: [S37] F37: Sample, 4, remplissage	Found in Sample: [S38] F38: Sample, 5, LPS	Quan Info	Found in Sample: [S34] F34: Sample, 1, NButGT	Found in Sample: [S35] F35: Sample, 2, NButGT	Found in Sample: [S36] F36: Sample, 3, remplissage			XCorr (by Search Engine): Sequest HT	Top Apex RT [min]	Found in Sample: [S83] F83: Sample, 2, controle CARD445	Confidence (by Search Engine): Sequest HT	Percolator q-Value (by Search Engine): Sequest HT	Percolator PEP (by Search Engine): Sequest HT
	FALSE	High	[R].ATEEPSGTGSDELIK.[S]		0.00371309	0.00119384	1	2	2	P85125	P85125 [33-47]		0	1533.73	119.2		280.8		73.1				#DIV/0!	#DIV/0!	#DIV/0!	High	Not Found	Not Found	Not Found		High	Peak Found	Not Found			3.38	25.28	Not Found	High	0.0002928	0.0001517
	FALSE	High	[K].KLEVNEAELLR.[R]		0.0664793	0.00119384	1	2	2	P85125	P85125 [139-149]		1	1313.74	256.3	8.6	121.8	13.2				37.18	#DIV/0!	#DIV/0!	#DIV/0!	Peak Found	Peak Found	Peak Found	Not Found		High	Not Found	Not Found			3.47	31.66	Peak Found	High	0.0002928	0.01186
	FALSE	High	[K].IIGAVDQIQLTQAQLEER.[Q]		0.000405007	0.00119384	1	2	2	P85125	P85125 [63-80]		0	2025.1			400						#DIV/0!	#DIV/0!	#DIV/0!	High	Not Found	Not Found	Not Found		Not Found	Not Found	Not Found			4.91	42.64	Not Found	High	0.0002928	5.445e-06
High	Master Protein	P16617	Phosphoglycerate kinase 1 OS=Rattus norvegicus OX=10116 GN=Pgk1 PE=1 SV=2	0	16.137	16	4	18	4	44.5	64.62	4	cell differentiation;metabolic process;regulation of biological process;response to stimulus	cytoplasm;cytosol;membrane	catalytic activity;nucleotide binding	Pf00162	24644	ENSRNOG00000058249.1	Pgk1	Glycolysis; Gluconeogenesis	Glycolysis / Gluconeogenesis; Biosynthesis of amino acids; Metabolic pathways; HIF-1 signaling pathway; Carbon metabolism	0	3.22837	2.45495	0.89354	22.7	18.9	41.2	93.1	169.5	125.1	218.5	111.2	High	High	High	High	High	High	High	High
	Checked	Confidence	Annotated Sequence	Modifications	Qvality PEP	Qvality q-value	# Protein Groups	# Proteins	# PSMs	Master Protein Accessions	Positions in Master Proteins	Modifications in Master Proteins	# Missed Cleavages	Theo. MH+ [Da]	Abundances (Grouped): NButGT	Abundances (Grouped): remplissage	Abundances (Grouped): LPS	Abundances (Grouped): controle CARD445	Abundances (Grouped) CV [%]: NButGT	Abundances (Grouped) CV [%]: remplissage	Abundances (Grouped) CV [%]: LPS	Abundances (Grouped) CV [%]: controle CARD445	#DIV/0!	#DIV/0!	#DIV/0!	Found in Sample: [S39] F39: Sample, 6, LPS	Found in Sample: [S73] F73: Sample, 1, controle CARD445	Found in Sample: [S37] F37: Sample, 4, remplissage	Found in Sample: [S38] F38: Sample, 5, LPS	Quan Info	Found in Sample: [S34] F34: Sample, 1, NButGT	Found in Sample: [S35] F35: Sample, 2, NButGT	Found in Sample: [S36] F36: Sample, 3, remplissage			XCorr (by Search Engine): Sequest HT	Top Apex RT [min]	Found in Sample: [S83] F83: Sample, 2, controle CARD445	Confidence (by Search Engine): Sequest HT	Percolator q-Value (by Search Engine): Sequest HT	Percolator PEP (by Search Engine): Sequest HT
	FALSE	High	[R].AHSSMVGVNLPQK.[A]	1xOxidation [M5]	0.0164487	0.00119384	1	2	4	P16617	P16617 [172-184]		0	1383.7	139.1	131.2	72.7	57	21.13	49.71	29.02		#DIV/0!	#DIV/0!	#DIV/0!	Peak Found	High	High	Peak Found		High	Peak Found	High			3.12	21.5	Not Found	High	0.0002928	0.00143
	FALSE	High	[K].ALESPERPFLAILGGAK.[V]		0.017057	0.00119384	1	2	4	P16617	P16617 [200-216]		0	1769	169.1	144.2	49.7	37	2.44	24.76	65.08	16.42	#DIV/0!	#DIV/0!	#DIV/0!	Peak Found	Peak Found	High	High		High	Peak Found	Peak Found			3.87	45.36	High	High	0.0002928	0.001512
	FALSE	High	[K].ITLPVDFVTADKFDENAK.[T]		0.00101381	0.00119384	1	2	4	P16617	P16617 [280-297]		1	2023.04	141.9	184	63.8	10.3	51.77	44.77	58.23	59.18	#DIV/0!	#DIV/0!	#DIV/0!	High	Peak Found	High	Peak Found		Peak Found	Peak Found	High			4.43	45.14	Peak Found	High	0.0002928	2.162e-05
	FALSE	High	[K].VLNNMEIGTSLYDEEGAK.[I]	1xOxidation [M5]	0.00259125	0.00119384	1	1	6	P16617	P16617 [247-264]		0	1998.93	141.6	149.4	89.4	19.6	1.89	76.27	44.18	9.32	#DIV/0!	#DIV/0!	#DIV/0!	High	High	Peak Found	High		High	High	High			4.2	34.88	Peak Found	High	0.0002928	8.86e-05
High	Master Protein	P42123	L-lactate dehydrogenase B chain OS=Rattus norvegicus OX=10116 GN=Ldhb PE=1 SV=2	0	16.129	22	6	17	6	36.6	52.79	6	metabolic process	cytoplasm;cytosol;membrane;mitochondrion	catalytic activity;nucleotide binding;protein binding	Pf00056, Pf02866	24534	ENSRNOG00000013000.7	Ldhb	Pyruvate metabolism	Glycolysis / Gluconeogenesis; Metabolic pathways; Cysteine and methionine metabolism; Pyruvate metabolism; Propanoate metabolism; Glucagon signaling pathway	0	1.94295	1.025	0.619048	71.4	58.3	145.9	106.1	90.2	69.7	170.2	88.1	High	High	High	Peak Found	High	High	High	High
	Checked	Confidence	Annotated Sequence	Modifications	Qvality PEP	Qvality q-value	# Protein Groups	# Proteins	# PSMs	Master Protein Accessions	Positions in Master Proteins	Modifications in Master Proteins	# Missed Cleavages	Theo. MH+ [Da]	Abundances (Grouped): NButGT	Abundances (Grouped): remplissage	Abundances (Grouped): LPS	Abundances (Grouped): controle CARD445	Abundances (Grouped) CV [%]: NButGT	Abundances (Grouped) CV [%]: remplissage	Abundances (Grouped) CV [%]: LPS	Abundances (Grouped) CV [%]: controle CARD445	#DIV/0!	#DIV/0!	#DIV/0!	Found in Sample: [S39] F39: Sample, 6, LPS	Found in Sample: [S73] F73: Sample, 1, controle CARD445	Found in Sample: [S37] F37: Sample, 4, remplissage	Found in Sample: [S38] F38: Sample, 5, LPS	Quan Info	Found in Sample: [S34] F34: Sample, 1, NButGT	Found in Sample: [S35] F35: Sample, 2, NButGT	Found in Sample: [S36] F36: Sample, 3, remplissage			XCorr (by Search Engine): Sequest HT	Top Apex RT [min]	Found in Sample: [S83] F83: Sample, 2, controle CARD445	Confidence (by Search Engine): Sequest HT	Percolator q-Value (by Search Engine): Sequest HT	Percolator PEP (by Search Engine): Sequest HT
	FALSE	High	[R].GLTSVINQK.[L]		0.199392	0.00548192	1	1	1	P42123	P42123 [300-308]		0	959.552	114.8	102.9	106.8	75.4	31.79	1.7	24.21	21.36	#DIV/0!	#DIV/0!	#DIV/0!	Peak Found	Peak Found	Peak Found	Peak Found		Peak Found	Peak Found	Peak Found			2.26	25.91	High	High	0.001265	0.06578
	FALSE	High	[R].IHPVSTMVK.[G]	1xOxidation [M7]	0.146083	0.0047858	1	1	1	P42123	P42123 [271-279]		0	1027.56	55	96.3	39.9	208.9	44.08			112.8	#DIV/0!	#DIV/0!	#DIV/0!	Peak Found	High	Peak Found	Not Found		Peak Found	Peak Found	Not Found			1.86	17.22	Peak Found	High	0.001105	0.04008
	FALSE	High	[K].LIAPVADDETAVPNNK.[I]		0.127403	0.00418224	1	1	1	P42123	P42123 [8-23]		0	1666.86	80.1	125.9	127.8	66.2	18.03	45.81	22.22	15.26	#DIV/0!	#DIV/0!	#DIV/0!	Peak Found	High	Peak Found	Peak Found		Peak Found	Peak Found	Peak Found			2.75	33	Peak Found	High	0.0009785	0.03238
	FALSE	High	[K].IVADKDYSVTANSK.[I]		0.00109628	0.00119384	1	1	11	P42123	P42123 [78-91]		1	1510.77	122.4	102.4	111.4	63.8	20.79	6.19	20.07	13.25	#DIV/0!	#DIV/0!	#DIV/0!	Peak Found	High	High	High		High	High	High			4.2	21.09	High	High	0.0002928	2.438e-05
	FALSE	High	[K].MVVDSAYEVIK.[L]	1xOxidation [M1]	0.0474493	0.00119384	1	1	2	P42123	P42123 [234-244]		0	1269.64	124.9	94	105.2	76	3.13	9.17	38.87		#DIV/0!	#DIV/0!	#DIV/0!	Peak Found	Not Found	Peak Found	High		Peak Found	Peak Found	Peak Found			2.55	32.15	High	High	0.0002928	0.007116
	FALSE	High	[K].SLADELALVDVLEDK.[L]		0.0218756	0.00119384	1	1	1	P42123	P42123 [44-58]		0	1629.86	149.4	117	133.7		17.38	0.9	35.39		#DIV/0!	#DIV/0!	#DIV/0!	Peak Found	Not Found	High	Peak Found		Peak Found	Peak Found	Peak Found			3.4	51.21	Not Found	High	0.0002928	0.002188
High	Master Protein	G3V722	Beta-1,4-galactosyltransferase 1 OS=Rattus norvegicus OX=10116 GN=B4galt1 PE=1 SV=1	0	16.124	9	3	31	3	44.5	89.77	3	cell organization and biogenesis;cellular component movement;defense response;metabolic process;regulation of biological process;response to stimulus	cell surface;extracellular;Golgi;membrane	catalytic activity;metal ion binding;protein binding	Pf02709, Pf10111, Pf13733	24390	ENSRNOG00000059461.1	B4galt1	N-Glycan antennae elongation; Keratan sulfate biosynthesis; Lactose synthesis; Neutrophil degranulation	Glycosphingolipid biosynthesis - lacto and neolacto series; Galactose metabolism; Metabolic pathways; Glycosaminoglycan biosynthesis - keratan sulfate; N-Glycan biosynthesis; Other types of O-glycan biosynthesis	0	1.85016	1.26884	1.33156	65.5	30.6	102.7	75.1	132.6	167.8	136.8	88.8	High	High	High	High	High	High	High	High
	Checked	Confidence	Annotated Sequence	Modifications	Qvality PEP	Qvality q-value	# Protein Groups	# Proteins	# PSMs	Master Protein Accessions	Positions in Master Proteins	Modifications in Master Proteins	# Missed Cleavages	Theo. MH+ [Da]	Abundances (Grouped): NButGT	Abundances (Grouped): remplissage	Abundances (Grouped): LPS	Abundances (Grouped): controle CARD445	Abundances (Grouped) CV [%]: NButGT	Abundances (Grouped) CV [%]: remplissage	Abundances (Grouped) CV [%]: LPS	Abundances (Grouped) CV [%]: controle CARD445	#DIV/0!	#DIV/0!	#DIV/0!	Found in Sample: [S39] F39: Sample, 6, LPS	Found in Sample: [S73] F73: Sample, 1, controle CARD445	Found in Sample: [S37] F37: Sample, 4, remplissage	Found in Sample: [S38] F38: Sample, 5, LPS	Quan Info	Found in Sample: [S34] F34: Sample, 1, NButGT	Found in Sample: [S35] F35: Sample, 2, NButGT	Found in Sample: [S36] F36: Sample, 3, remplissage			XCorr (by Search Engine): Sequest HT	Top Apex RT [min]	Found in Sample: [S83] F83: Sample, 2, controle CARD445	Confidence (by Search Engine): Sequest HT	Percolator q-Value (by Search Engine): Sequest HT	Percolator PEP (by Search Engine): Sequest HT
	FALSE	High	[R].HISVAMDK.[F]		0.0484335	0.00119384	1	1	1	G3V722	G3V722 [269-276]		0	900.461	326.2	26.7	12.9	34.2	49.34	45.67	7.46		#DIV/0!	#DIV/0!	#DIV/0!	Peak Found	Peak Found	Peak Found	Peak Found		High	Peak Found	Peak Found			2.53	18.76	Not Found	High	0.0002928	0.00731
	FALSE	High	[R].HISVAMDK.[F]	1xOxidation [M6]	0.0520374	0.00119384	1	1	6	G3V722	G3V722 [269-276]		0	916.456	339.4	34	22.7	3.9	93.75	35.62	31.46	34.98	#DIV/0!	#DIV/0!	#DIV/0!	Peak Found	Peak Found	Peak Found	Peak Found		High	High	Peak Found			2.43	15.23	Peak Found	High	0.0002928	0.008148
	FALSE	High	[R].QQLDYGIYVINQAGDTMFNR.[A]		0.00794504	0.00119384	1	1	3	G3V722	G3V722 [206-225]		0	2346.12	344.9		25.3	29.8	68.98			47.17	#DIV/0!	#DIV/0!	#DIV/0!	Peak Found	Peak Found	Not Found	Not Found		High	High	Not Found			4.72	49.84	Peak Found	High	0.0002928	0.0004783
	FALSE	High	[R].QQLDYGIYVINQAGDTMFNR.[A]	1xOxidation [M17]	0.0140038	0.00119384	1	1	16	G3V722	G3V722 [206-225]		0	2362.11	103.9	107.2	87.3	101.5	11.76	31.1	29.81	62.9	#DIV/0!	#DIV/0!	#DIV/0!	High	High	High	High		High	High	High			4.27	46.21	High	High	0.0002928	0.001116
	FALSE	High	[K].VAIIIPFR.[N]		0.175452	0.0047858	1	3	14	G3V722	G3V722 [179-186]		0	928.598	157.9	115.2	91.3	35.6	15.22	29.86	20.72	44.55	#DIV/0!	#DIV/0!	#DIV/0!	High	High	High	High		High	High	High			2.38	43.79	High	High	0.001105	0.05367
High	Master Protein	P00507	Aspartate aminotransferase, mitochondrial OS=Rattus norvegicus OX=10116 GN=Got2 PE=1 SV=2	0	15.545	19	6	9	6	47.3	31.12	6	metabolic process;response to stimulus;transport	cell surface;membrane;mitochondrion;organelle lumen	catalytic activity;protein binding;RNA binding	Pf00155	25721	ENSRNOG00000011782.6	Got2		Tyrosine metabolism; Arginine and proline metabolism; Phenylalanine, tyrosine and tryptophan biosynthesis; 2-Oxocarboxylic acid metabolism; Fat digestion and absorption; Biosynthesis of amino acids; Metabolic pathways; Cysteine and methionine metabolism; Arginine biosynthesis; Alanine, aspartate and glutamate metabolism; Phenylalanine metabolism; Carbon metabolism	0	7.10357	0.381214	1.02257	37.3	21.6	71	347.4	76.8	86.3	79.9	79.6	High	High	High	High	Peak Found	Peak Found	High	Peak Found
	Checked	Confidence	Annotated Sequence	Modifications	Qvality PEP	Qvality q-value	# Protein Groups	# Proteins	# PSMs	Master Protein Accessions	Positions in Master Proteins	Modifications in Master Proteins	# Missed Cleavages	Theo. MH+ [Da]	Abundances (Grouped): NButGT	Abundances (Grouped): remplissage	Abundances (Grouped): LPS	Abundances (Grouped): controle CARD445	Abundances (Grouped) CV [%]: NButGT	Abundances (Grouped) CV [%]: remplissage	Abundances (Grouped) CV [%]: LPS	Abundances (Grouped) CV [%]: controle CARD445	#DIV/0!	#DIV/0!	#DIV/0!	Found in Sample: [S39] F39: Sample, 6, LPS	Found in Sample: [S73] F73: Sample, 1, controle CARD445	Found in Sample: [S37] F37: Sample, 4, remplissage	Found in Sample: [S38] F38: Sample, 5, LPS	Quan Info	Found in Sample: [S34] F34: Sample, 1, NButGT	Found in Sample: [S35] F35: Sample, 2, NButGT	Found in Sample: [S36] F36: Sample, 3, remplissage			XCorr (by Search Engine): Sequest HT	Top Apex RT [min]	Found in Sample: [S83] F83: Sample, 2, controle CARD445	Confidence (by Search Engine): Sequest HT	Percolator q-Value (by Search Engine): Sequest HT	Percolator PEP (by Search Engine): Sequest HT
	FALSE	High	[K].ASAELALGENSEVLK.[S]		0.00106252	0.00119384	1	1	2	P00507	P00507 [108-122]		0	1530.8	109.4	96.4	194.2		8.87	23.4	84.51		#DIV/0!	#DIV/0!	#DIV/0!	High	Not Found	Peak Found	Peak Found		Peak Found	Peak Found	High			3.86	34.85	Not Found	High	0.0002928	2.329e-05
	FALSE	High	[R].FVTVQTISGTGALR.[V]		0.0735761	0.00119384	1	1	2	P00507	P00507 [126-139]		0	1449.81	98	76.8	171.8	53.4	31.05	0.4	99.21	1.75	#DIV/0!	#DIV/0!	#DIV/0!	High	High	Peak Found	Peak Found		Peak Found	Peak Found	Peak Found			3.49	36.83	Peak Found	High	0.0002928	0.01386
	FALSE	High	[R].HFIEQGINVCLCQSYAK.[N]	1xPropionamide [C10]	0.114878	0.0032082	1	1	1	P00507	P00507 [263-279]		0	2023.97									#DIV/0!	#DIV/0!	#DIV/0!	Not Found	Not Found	Not Found	Not Found	No Quan Values	Not Found	Not Found	Not Found			3.1		High	High	0.0007605	0.02752
	FALSE	High	[R].IAATILTSPDLR.[K]		0.0269073	0.00119384	1	1	2	P00507	P00507 [326-337]		0	1270.74	100.2	81.9	189.7	28.2	12.45	28.53	85.76	8.82	#DIV/0!	#DIV/0!	#DIV/0!	High	Peak Found	Peak Found	High		Peak Found	Peak Found	Peak Found			3.22	37.68	Peak Found	High	0.0002928	0.003005
	FALSE	High	[R].IAATILTSPDLRK.[Q]		0.0847403	0.00233393	1	1	1	P00507	P00507 [326-338]		1	1398.83		169.4	99	131.6					#DIV/0!	#DIV/0!	#DIV/0!	High	Peak Found	Peak Found	Not Found		Not Found	Not Found	Not Found			3.71	32.67	Not Found	High	0.0005675	0.01726
	FALSE	High	[R].ISVAGVTSGNVGYLAHAIHQVTK.[-]		0.00943361	0.00119384	1	1	1	P00507	P00507 [408-430]		0	2322.26	53.9	93.2	252.9			46.95	113.13		#DIV/0!	#DIV/0!	#DIV/0!	High	Not Found	Peak Found	Peak Found		Peak Found	Not Found	Peak Found			3.38	41.96	Not Found	High	0.0002928	0.0006194
High	Master Protein	Q68FR6	Elongation factor 1-gamma OS=Rattus norvegicus OX=10116 GN=Eef1g PE=2 SV=3	0	15.212	10	5	23	5	50	70.93	5	metabolic process;response to stimulus	cytoplasm;endoplasmic reticulum;membrane;nucleus	catalytic activity;protein binding;RNA binding	Pf00043, Pf00647, Pf02798, Pf13409, Pf13410, Pf13417, Pf14497	293725	ENSRNOG00000020075.7	Eef1g	Eukaryotic Translation Elongation	Legionellosis	0	1.7699	1.18092	1.02344	51.1	63.2	128.7	73.6	126.8	117.7	131.6	107.3	High	High	High	High	High	High	High	High
	Checked	Confidence	Annotated Sequence	Modifications	Qvality PEP	Qvality q-value	# Protein Groups	# Proteins	# PSMs	Master Protein Accessions	Positions in Master Proteins	Modifications in Master Proteins	# Missed Cleavages	Theo. MH+ [Da]	Abundances (Grouped): NButGT	Abundances (Grouped): remplissage	Abundances (Grouped): LPS	Abundances (Grouped): controle CARD445	Abundances (Grouped) CV [%]: NButGT	Abundances (Grouped) CV [%]: remplissage	Abundances (Grouped) CV [%]: LPS	Abundances (Grouped) CV [%]: controle CARD445	#DIV/0!	#DIV/0!	#DIV/0!	Found in Sample: [S39] F39: Sample, 6, LPS	Found in Sample: [S73] F73: Sample, 1, controle CARD445	Found in Sample: [S37] F37: Sample, 4, remplissage	Found in Sample: [S38] F38: Sample, 5, LPS	Quan Info	Found in Sample: [S34] F34: Sample, 1, NButGT	Found in Sample: [S35] F35: Sample, 2, NButGT	Found in Sample: [S36] F36: Sample, 3, remplissage			XCorr (by Search Engine): Sequest HT	Top Apex RT [min]	Found in Sample: [S83] F83: Sample, 2, controle CARD445	Confidence (by Search Engine): Sequest HT	Percolator q-Value (by Search Engine): Sequest HT	Percolator PEP (by Search Engine): Sequest HT
	FALSE	High	[K].ALIAAQYSGAQIR.[V]		0.00686724	0.00119384	1	1	7	Q68FR6	Q68FR6 [18-30]		0	1361.75	127.5	134.4	85.4	52.6	6.89	32.76	58.49		#DIV/0!	#DIV/0!	#DIV/0!	High	High	High	High		High	Peak Found	High			3.59	32.44	High	High	0.0002928	0.0003839
	FALSE	High	[R].KLDPGSEETQTLVR.[E]		0.00188536	0.00119384	1	1	8	Q68FR6	Q68FR6 [401-414]		1	1572.82	121.9	119.6	104.4	54.1	27.98	2.12	38.74	14.6	#DIV/0!	#DIV/0!	#DIV/0!	High	Peak Found	High	High		High	High	High			3.97	25.52	Peak Found	High	0.0002928	5.507e-05
	FALSE	High	[K].LDPGSEETQTLVR.[E]		0.0394287	0.00119384	1	1	1	Q68FR6	Q68FR6 [402-414]		0	1444.73	116.9	110.7	89.2	83.2	13.46	11.33	26.34	12.83	#DIV/0!	#DIV/0!	#DIV/0!	Peak Found	Peak Found	Peak Found	Peak Found		Peak Found	Peak Found	Peak Found			2.93	29.35	High	High	0.0002928	0.005345
	FALSE	High	[K].STFVLDEFKR.[K]		0.0904558	0.00233393	1	1	6	Q68FR6	Q68FR6 [286-295]		1	1241.65	124.2	109.9	87.7	78.2	0.52	11.28	36.05	1.15	#DIV/0!	#DIV/0!	#DIV/0!	Peak Found	High	Peak Found	High		High	High	High			1.94	34.8	High	High	0.0005675	0.01903
	FALSE	High	[R].TFLVGER.[V]		0.231331	0.00718918	1	1	1	Q68FR6	Q68FR6 [150-156]		0	821.452	111.6	108.2	115.6	64.6	3.41	8.68	23.46	12.96	#DIV/0!	#DIV/0!	#DIV/0!	Peak Found	Peak Found	Peak Found	Peak Found		Peak Found	Peak Found	Peak Found			2.1	27.96	High	High	0.001666	0.08325
[truncated: 866 more rows]
