# Supplementary material for: An O-GlcNAcylomic Approach Reveals ACLY as a Potential Target in Sepsis in the Young Rat
Source: Int J Mol Sci. 2021 Aug 26;22(17):9236. doi: 10.3390/ijms22179236 (PMC8430499; doi:10.3390/ijms22179236)
Supplement: Supplementary file 1 [file ijms-22-09236-s001.zip › ijms-1329913-Supplementary files-final/Supplementary files/Table S6/Table S6_Lane_H_full_42_32_kDa.xlsx]

## Sheet: Proteins
Protein FDR Confidence: Combined	Master	Accession	Description	Exp. q-value: Combined	Sum PEP Score	Coverage [%]	# Peptides	# PSMs	# Unique Peptides	MW [kDa]	Score Sequest HT: Sequest HT	# Peptides (by Search Engine): Sequest HT	Biological Process	Cellular Component	Molecular Function	Pfam IDs	Entrez Gene ID	Ensembl Gene ID	Gene Symbol	Reactome Pathways	KEGG Pathways	# Razor Peptides	Abundance Ratio: (LPS) / (controle CARD445)	Abundance Ratio: (remplissage) / (LPS)	Abundance Ratio: (NButGT) / (remplissage)	Abundances (by Bio. Rep.): controle CARD445,1	Abundances (by Bio. Rep.): controle CARD445,2	Abundances (by Bio. Rep.): LPS,5	Abundances (by Bio. Rep.): LPS,6	Abundances (by Bio. Rep.): NButGT,1	Abundances (by Bio. Rep.): NButGT,2	Abundances (by Bio. Rep.): remplissage,3	Abundances (by Bio. Rep.): remplissage,4	Found in Sample: [S74] F74: Sample, 1, controle CARD445	Found in Sample: [S84] F84: Sample, 2, controle CARD445	Found in Sample: [S31] F31: Sample, 5, LPS	Found in Sample: [S32] F32: Sample, 6, LPS	Found in Sample: [S27] F27: Sample, 1, NButGT	Found in Sample: [S28] F28: Sample, 2, NButGT	Found in Sample: [S29] F29: Sample, 3, remplissage	Found in Sample: [S30] F30: Sample, 4, remplissage	Modifications
High	Master Protein	Q6IFU8	Keratin, type I cytoskeletal 17 OS=Rattus norvegicus OX=10116 GN=Krt17 PE=1 SV=1	0	170.328	48	27	295	11	48.1	955.34	27	cell organization and biogenesis;regulation of biological process;response to stimulus	cytoplasm;cytoskeleton	protein binding;receptor activity;signal transducer activity;structural molecule activity	Pf00038, Pf07888	287702	ENSRNOG00000026371.7	Krt17	Formation of the cornified envelope		17	5.5	8.28485	0.808096	5.9	3.1	8.6	40.9	275.1	56.3	8.5	401.6	High	Peak Found	High	High	High	High	High	High
	Checked	Confidence	Annotated Sequence	Modifications	Qvality PEP	Qvality q-value	# Protein Groups	# Proteins	# PSMs	Master Protein Accessions	Positions in Master Proteins	Modifications in Master Proteins	# Missed Cleavages	Theo. MH+ [Da]	Abundances (Grouped): NButGT	Abundances (Grouped): remplissage	Abundances (Grouped): LPS	Abundances (Grouped): controle CARD445	Abundances (Grouped) CV [%]: NButGT	Abundances (Grouped) CV [%]: remplissage	Abundances (Grouped) CV [%]: LPS	Abundances (Grouped) CV [%]: controle CARD445	#DIV/0!	#DIV/0!	#DIV/0!	Found in Sample: [S32] F32: Sample, 6, LPS	Found in Sample: [S74] F74: Sample, 1, controle CARD445	Found in Sample: [S30] F30: Sample, 4, remplissage	Found in Sample: [S31] F31: Sample, 5, LPS	Quan Info	Found in Sample: [S27] F27: Sample, 1, NButGT	Found in Sample: [S28] F28: Sample, 2, NButGT	Found in Sample: [S29] F29: Sample, 3, remplissage			XCorr (by Search Engine): Sequest HT	Top Apex RT [min]	Found in Sample: [S84] F84: Sample, 2, controle CARD445	Confidence (by Search Engine): Sequest HT	Percolator q-Value (by Search Engine): Sequest HT	Percolator PEP (by Search Engine): Sequest HT
	FALSE	High	[R].ADLEMQIENLK.[E]		0.0271032	0.000806587	1	2	2	Q6IFU8	Q6IFU8 [202-212]		0	1303.66	31.6	262.4	106		104.29				#DIV/0!	#DIV/0!	#DIV/0!	High	Not Found	High	Not Found		Peak Found	Peak Found	Not Found			3.3	39.55	Not Found	High	0.0002209	0.002746
	FALSE	High	[R].ADLEMQIENLK.[E]	1xOxidation [M5]	0.0197611	0.000806587	1	2	2	Q6IFU8	Q6IFU8 [202-212]		0	1319.65	2.4	391.5	5.2	0.9	109.39		57.84		#DIV/0!	#DIV/0!	#DIV/0!	Peak Found	Peak Found	High	Peak Found		Peak Found	Peak Found	Not Found			3.41	38.22	Not Found	High	0.0002209	0.001693
	FALSE	High	[R].ADLEMQIENLKEELAYLK.[K]		0.00246243	0.000806587	1	2	3	Q6IFU8	Q6IFU8 [202-219]		1	2150.1	103	121.4	163.7	12	6.97	135.18	88.65	51.28	#DIV/0!	#DIV/0!	#DIV/0!	High	Peak Found	High	Peak Found		Peak Found	High	Peak Found			3.76	50.39	Peak Found	High	0.0002209	7.239e-05
	FALSE	High	[R].ADLEMQIENLKEELAYLK.[K]	1xOxidation [M5]	0.000424678	0.000806587	1	2	6	Q6IFU8	Q6IFU8 [202-219]		1	2166.1	37.3	336	26.7		105.18	138.11	112.51		#DIV/0!	#DIV/0!	#DIV/0!	High	Not Found	High	Peak Found		High	High	High			5.37	50.52	Not Found	High	0.0002209	5.096e-06
	FALSE	High	[R].ADLEMQIENLKEELAYLKK.[N]		0.0014376	0.000806587	1	2	3	Q6IFU8	Q6IFU8 [202-220]		2	2278.2	156.7	84	159.3		38.25	134.38			#DIV/0!	#DIV/0!	#DIV/0!	High	Not Found	High	Not Found		Peak Found	Peak Found	Peak Found			4.31	48.05	Not Found	High	0.0002209	3.213e-05
	FALSE	High	[R].ADLEMQIENLKEELAYLKK.[N]	1xOxidation [M5]	0.000848464	0.000806587	1	2	3	Q6IFU8	Q6IFU8 [202-220]		2	2294.19	19.3	345.8	34.5	0.4	108.35	137.64	101.02		#DIV/0!	#DIV/0!	#DIV/0!	Peak Found	Not Found	High	Peak Found		Peak Found	Peak Found	High			4.94	48.93	Peak Found	High	0.0002209	1.45e-05
	FALSE	High	[R].ALEEANTELEVK.[I]		0.00818854	0.000806587	2	3	14	Q6IFV3; Q6IFU8	Q6IFV3 [114-125]; Q6IFU8 [104-115]		0	1345.68	78.7	265.9	55.5		50.77	136.66	35.85		#DIV/0!	#DIV/0!	#DIV/0!	High	Not Found	High	Peak Found	Shared	High	High	High			3.41	28.85	Not Found	High	0.0002209	0.0004475
	FALSE	High	[K].DAEDWFFSK.[T]		0.0559067	0.000806587	1	2	7	Q6IFU8	Q6IFU8 [270-278]		0	1144.49	192.5	180.4	27.1		127.62	141.06	123.02		#DIV/0!	#DIV/0!	#DIV/0!	Peak Found	Not Found	High	Peak Found		High	High	Peak Found			2.55	47.21	Not Found	High	0.0002209	0.008321
	FALSE	High	[R].EVATNSELVQSGK.[S]		0.00165826	0.000806587	2	3	13	Q6IFU8; Q6IFV1	Q6IFU8 [285-297]; Q6IFV1 [323-335]		0	1361.69	105.1	194.3	72.1	28.5	54.74	139.92	84.26	49.87	#DIV/0!	#DIV/0!	#DIV/0!	High	High	High	High	Shared	High	High	High			4.03	22.52	High	High	0.0002209	3.981e-05
	FALSE	High	[R].EVATNSELVQSGKSEISELR.[R]		0.0290875	0.000806587	2	3	2	Q6IFU8; Q6IFV1	Q6IFU8 [285-304]; Q6IFV1 [323-342]		1	2176.11	147.6	252.4							#DIV/0!	#DIV/0!	#DIV/0!	Not Found	Not Found	High	Not Found	Shared	High	Not Found	Not Found			4.35	34.73	Not Found	High	0.0002209	0.003067
	FALSE	High	[R].EVATNSELVQSGKSEISELRR.[T]		0.0258084	0.000806587	2	3	1	Q6IFU8; Q6IFV1	Q6IFU8 [285-305]; Q6IFV1 [323-343]		2	2332.21	66.2	333.8							#DIV/0!	#DIV/0!	#DIV/0!	Not Found	Not Found	High	Not Found	Shared	Peak Found	Not Found	Not Found			4.36	32.53	Not Found	High	0.0002209	0.002551
	FALSE	High	[R].GQVGGEINVEMDAAPGVDLSR.[I]		2.81591e-05	0.000806587	1	2	17	Q6IFU8	Q6IFU8 [231-251]		0	2114.02	117.3	99.8	182.9		125.18	139.81			#DIV/0!	#DIV/0!	#DIV/0!	High	Not Found	High	Not Found		High	High	Peak Found			5.03	41.64	Not Found	High	0.0002209	8.384e-08
	FALSE	High	[R].GQVGGEINVEMDAAPGVDLSR.[I]	1xOxidation [M11]	4.95822e-05	0.000806587	1	2	44	Q6IFU8	Q6IFU8 [231-251]		0	2130.01	62.2	310.6	25.4	1.8	110.32	140.42	97.21		#DIV/0!	#DIV/0!	#DIV/0!	High	High	High	High		High	High	High			3.81	37.1	Not Found	High	0.0002209	1.975e-07
	FALSE	High	[R].KDAEDWFFSK.[T]		0.0266646	0.000806587	1	2	2	Q6IFU8	Q6IFU8 [269-278]		1	1272.59	164.5	194.3	41.2		71.63	130.48	25.59		#DIV/0!	#DIV/0!	#DIV/0!	Peak Found	Not Found	High	Peak Found		Peak Found	Peak Found	Peak Found			2.63	38.24	Not Found	High	0.0002209	0.002691
	FALSE	High	[KR].LAADDFR.[TLMSV]		0.136735	0.00613687	8	20	44	Q6IFV4; Q6IFU7; Q6IFV5; Q6IFV3; Q6IFU8; F1MAF7; Q6IFV1; Q6IFW6	Q6IFV4 [177-183]; Q6IFU7 [174-180]; Q6IFV5 [168-174]; Q6IFV3 [175-181]; Q6IFU8 [164-170]; F1MAF7 [136-142]; Q6IFV1 [202-208]; Q6IFW6 [228-234]		0	807.4	315.1	44	32.2	8.7	85.29	119.6	108.92	50.27	#DIV/0!	#DIV/0!	#DIV/0!	High	High	High	High	Shared	High	High	High			2.18	25.79	High	High	0.001602	0.03368
	FALSE	High	[R].LASYLDKVR.[A]		0.150457	0.00732577	2	4	6	Q6IFV3; Q6IFU8	Q6IFV3 [105-113]; Q6IFU8 [95-103]		1	1064.61	180.7	73.5	36.3	109.5	113.98	17.12	4.24	22.06	#DIV/0!	#DIV/0!	#DIV/0!	Peak Found	High	High	High	Shared	High	High	Peak Found			2.53	26.01	High	High	0.001903	0.03941
	FALSE	High	[R].LEQEIATYR.[RS]		0.0175249	0.000806587	5	14	10	Q6IFV4; Q6IFU9; Q6IFU7; Q6IFU8; Q6IFV1	Q6IFV4 [390-398]; Q6IFU9 [399-407]; Q6IFU7 [387-395]; Q6IFU8 [377-385]; Q6IFV1 [415-423]		0	1122.58	201.2	159.5	36.8	2.6	126.1	137.4	83.21	60.74	#DIV/0!	#DIV/0!	#DIV/0!	High	Peak Found	High	Peak Found	Shared	High	High	High			3.18	26.34	Peak Found	High	0.0002209	0.001416
	FALSE	High	[R].MSVEADINGLR.[R]	1xOxidation [M1]	0.022647	0.000806587	2	4	2	Q6IFU7; Q6IFU8	Q6IFU7 [191-201]; Q6IFU8 [181-191]		0	1220.59	240		160		123.47		91.36		#DIV/0!	#DIV/0!	#DIV/0!	Peak Found	Not Found	Not Found	Peak Found	Shared	High	High	Not Found			3.43	31.49	Not Found	High	0.0002209	0.002085
	FALSE	High	[R].MSVEADINGLRR.[V]	1xOxidation [M1]	0.113189	0.00431988	2	4	2	Q6IFU7; Q6IFU8	Q6IFU7 [191-202]; Q6IFU8 [181-192]		1	1376.7	206.2	151.7	42.1		130.8	121.78	8.55		#DIV/0!	#DIV/0!	#DIV/0!	Peak Found	Not Found	Peak Found	Peak Found	Shared	High	Peak Found	Peak Found			2.74	28.15	Not Found	High	0.001135	0.02508
	FALSE	High	[K].NHEEEMNALR.[G]		0.0138538	0.000806587	2	3	3	Q6IFU7; Q6IFU8	Q6IFU7 [231-240]; Q6IFU8 [221-230]		0	1242.55	262.8	95.7	41.5		92	135.65	126.35		#DIV/0!	#DIV/0!	#DIV/0!	Peak Found	Not Found	High	Peak Found	Shared	High	High	Peak Found			2.96	20.49	Not Found	High	0.0002209	0.0009892
	FALSE	High	[K].NHEEEMNALR.[G]	1xOxidation [M6]	0.0513115	0.000806587	2	3	9	Q6IFU7; Q6IFU8	Q6IFU7 [231-240]; Q6IFU8 [221-230]		0	1258.55	246.8	103.1	47.7	2.4	68.8	136.17	123.67	53.36	#DIV/0!	#DIV/0!	#DIV/0!	High	Peak Found	High	Peak Found	Shared	High	Peak Found	Peak Found			2.15	20.48	Peak Found	High	0.0002209	0.007298
	FALSE	High	[R].QFTSSSSIKGSSGLGGGSSR.[T]		0.00111051	0.000806587	1	2	1	Q6IFU8	Q6IFU8 [7-26]		1	1886.92	127.8	158.6		113.6					#DIV/0!	#DIV/0!	#DIV/0!	Not Found	High	Peak Found	Not Found		Peak Found	Not Found	Not Found			3.9	23.53	Not Found	High	0.0002209	2.165e-05
	FALSE	High	[R].RTMQALEIELQSQLSMK.[A]	2xOxidation [M3; M16]	0.000149559	0.000806587	1	2	1	Q6IFU8	Q6IFU8 [305-321]		1	2038.03	35.9	346.4		17.7	96.75	135.4			#DIV/0!	#DIV/0!	#DIV/0!	Not Found	Not Found	High	Not Found		Peak Found	Peak Found	Peak Found			5.31	36.3	Peak Found	High	0.0002209	1.044e-06
	FALSE	High	[R].RVLDELTLAR.[AT]		0.0125542	0.000806587	4	9	3	Q6IFU7; Q6IFV3; Q6IFU8; Q6IFV1	Q6IFU7 [202-211]; Q6IFV3 [203-212]; Q6IFU8 [192-201]; Q6IFV1 [230-239]		1	1185.69	150.7	203	40.2	6	117.01	137.08	86.98		#DIV/0!	#DIV/0!	#DIV/0!	Peak Found	Peak Found	High	Peak Found	Shared	High	Peak Found	Peak Found			3.73	32.55	Not Found	High	0.0002209	0.0008547
	FALSE	High	[K].TEELNREVATNSELVQSGK.[S]		0.00166739	0.000806587	2	3	3	Q6IFU8; Q6IFV1	Q6IFU8 [279-297]; Q6IFV1 [317-335]		1	2104.05	139	143.4		117.6		118.74		47.42	#DIV/0!	#DIV/0!	#DIV/0!	Not Found	High	High	Not Found	Shared	Peak Found	Not Found	Peak Found			5.03	28.1	High	High	0.0002209	4.023e-05
	FALSE	High	[R].TKFETEQALR.[M]		0.0377354	0.000806587	1	3	11	Q6IFU8	Q6IFU8 [171-180]		1	1222.64	128.4	221.9	49	0.7	111.99	141.06	121.67		#DIV/0!	#DIV/0!	#DIV/0!	High	Not Found	High	Peak Found		High	High	Peak Found			3.03	22.23	Peak Found	High	0.0002209	0.004564
	FALSE	High	[R].TIVEEVQDGK.[V]		0.0228951	0.000806587	2	2	8	Q6IFU7; Q6IFU8	Q6IFU7 [430-439]; Q6IFU8 [411-420]		0	1117.57	1.5	396.1	0.9	1.6	118.39		94.98	30.35	#DIV/0!	#DIV/0!	#DIV/0!	High	Peak Found	High	Peak Found	Shared	High	Peak Found	Not Found			2.06	25.6	Peak Found	High	0.0002209	0.002117
	FALSE	High	[R].TIVEEVQDGKVISSR.[E]		0.0222798	0.000806587	1	1	4	Q6IFU8	Q6IFU8 [411-425]		1	1659.89		368.5	31.5			47.82			#DIV/0!	#DIV/0!	#DIV/0!	Not Found	Not Found	High	Peak Found		Not Found	Not Found	High			4.15	30.4	Not Found	High	0.0002209	0.002045
	FALSE	High	[R].TMQALEIELQSQLSMK.[A]		0.12931	0.0055456	1	2	1	Q6IFU8	Q6IFU8 [306-321]		0	1849.94	241.4		158.6		91.57				#DIV/0!	#DIV/0!	#DIV/0!	High	Not Found	Not Found	Not Found		Peak Found	Peak Found	Not Found			3.85	49.46	Not Found	High	0.001455	0.0309
	FALSE	High	[R].TMQALEIELQSQLSMK.[A]	1xOxidation [M15]	0.000968022	0.000806587	1	2	5	Q6IFU8	Q6IFU8 [306-321]		0	1865.93	44.5	282.5	73		119.13	136.84	40.46		#DIV/0!	#DIV/0!	#DIV/0!	High	Not Found	High	Peak Found		High	Peak Found	Peak Found			3.97	48.28	Not Found	High	0.0002209	1.771e-05
	FALSE	High	[R].TMQALEIELQSQLSMK.[A]	2xOxidation [M2; M15]	0.000229553	0.000806587	1	2	15	Q6IFU8	Q6IFU8 [306-321]		0	1881.93	20.6	348.9	26.9	3.6	125.69	134.66	88.21	0.65	#DIV/0!	#DIV/0!	#DIV/0!	Peak Found	Peak Found	High	Peak Found		High	Peak Found	High			4.45	41.36	Peak Found	High	0.0002209	2.005e-06
	FALSE	High	[K].TRLEQEIATYR.[RS]		0.00837006	0.000806587	5	11	16	Q6IFV4; Q6IFU9; Q6IFU7; Q6IFU8; Q6IFV1	Q6IFV4 [388-398]; Q6IFU9 [397-407]; Q6IFU7 [385-395]; Q6IFU8 [375-385]; Q6IFV1 [413-423]		1	1379.73	215	147.3	36.5	1.1	123.32	138.36	77.46	79.54	#DIV/0!	#DIV/0!	#DIV/0!	High	High	High	High	Shared	High	High	High			3.86	29.61	Peak Found	High	0.0002209	0.0004628
	FALSE	High	[K].TRLEQEIATYRR.[L]		0.00992002	0.000806587	4	10	3	Q6IFU9; Q6IFU7; Q6IFU8; Q6IFV1	Q6IFU9 [397-408]; Q6IFU7 [385-396]; Q6IFU8 [375-386]; Q6IFV1 [413-424]		2	1535.83	15	335.2	29.6	20.3	25.92			53.76	#DIV/0!	#DIV/0!	#DIV/0!	Peak Found	High	High	Not Found	Shared	Peak Found	Peak Found	Not Found			3.74	26.53	High	High	0.0002209	0.0005965
	FALSE	High	[R].VLDELTLAR.[AT]		0.0248437	0.000806587	4	9	29	Q6IFU7; Q6IFV3; Q6IFU8; Q6IFV1	Q6IFU7 [203-211]; Q6IFV3 [204-212]; Q6IFU8 [193-201]; Q6IFV1 [231-239]		0	1029.59	149.9	198.1	43.1	8.8	117.98	136.93	68.87	33.94	#DIV/0!	#DIV/0!	#DIV/0!	High	High	High	High	Shared	High	High	High			3.02	35.61	High	High	0.0002209	0.002414
High	Master Protein	A0A0G2K7F7	Tropomyosin alpha-1 chain OS=Rattus norvegicus OX=10116 GN=Tpm1 PE=1 SV=1	0	127.482	52	25	122	16	34.6	437.79	25	cell organization and biogenesis;regulation of biological process;response to stimulus	cytoplasm;cytoskeleton;cytosol	protein binding	Pf00261, Pf12718		ENSRNOG00000018184.8				9	2.19075	0.940348	0.603231	77.9	45.3	140.4	129.5	69.8	83.3	65.4	188.4	High	High	High	High	High	High	High	High
	Checked	Confidence	Annotated Sequence	Modifications	Qvality PEP	Qvality q-value	# Protein Groups	# Proteins	# PSMs	Master Protein Accessions	Positions in Master Proteins	Modifications in Master Proteins	# Missed Cleavages	Theo. MH+ [Da]	Abundances (Grouped): NButGT	Abundances (Grouped): remplissage	Abundances (Grouped): LPS	Abundances (Grouped): controle CARD445	Abundances (Grouped) CV [%]: NButGT	Abundances (Grouped) CV [%]: remplissage	Abundances (Grouped) CV [%]: LPS	Abundances (Grouped) CV [%]: controle CARD445	#DIV/0!	#DIV/0!	#DIV/0!	Found in Sample: [S32] F32: Sample, 6, LPS	Found in Sample: [S74] F74: Sample, 1, controle CARD445	Found in Sample: [S30] F30: Sample, 4, remplissage	Found in Sample: [S31] F31: Sample, 5, LPS	Quan Info	Found in Sample: [S27] F27: Sample, 1, NButGT	Found in Sample: [S28] F28: Sample, 2, NButGT	Found in Sample: [S29] F29: Sample, 3, remplissage			XCorr (by Search Engine): Sequest HT	Top Apex RT [min]	Found in Sample: [S84] F84: Sample, 2, controle CARD445	Confidence (by Search Engine): Sequest HT	Percolator q-Value (by Search Engine): Sequest HT	Percolator PEP (by Search Engine): Sequest HT
	FALSE	High	[R].AQKDEEKMEIQEIQLK.[E]	1xOxidation [M8]	0.0220382	0.000806587	1	7	3	A0A0G2K7F7	A0A0G2K7F7 [143-158]		2	1976	62.9	85.3	113.6	138.1	5.51	69.89	1.6	13.26	#DIV/0!	#DIV/0!	#DIV/0!	Peak Found	High	Peak Found	Peak Found		Peak Found	Peak Found	Peak Found			4.45	26.07	High	High	0.0002209	0.001997
	FALSE	High	[K].ATDAEADVASLNR.[R]		0.00117321	0.000806587	1	6	7	A0A0G2K7F7	A0A0G2K7F7 [87-99]		0	1332.64	82.7	124.6	154.2	38.5	21.38	68.09	3.39	20.63	#DIV/0!	#DIV/0!	#DIV/0!	High	High	High	High		Peak Found	High	High			4.19	27.45	High	High	0.0002209	2.362e-05
	FALSE	High	[K].ATDAEADVASLNRR.[I]		0.00713974	0.000806587	1	6	4	A0A0G2K7F7	A0A0G2K7F7 [87-100]		1	1488.74	38.1	47.8	16.9	297.2	44.05	68.46	22.15	25.57	#DIV/0!	#DIV/0!	#DIV/0!	Peak Found	High	Peak Found	Peak Found		Peak Found	Peak Found	Peak Found			2.19	24.88	High	High	0.0002209	0.0003634
	FALSE	High	[K].DAQEKLELAEK.[K]		0.0214457	0.000806587	1	6	2	A0A0G2K7F7	A0A0G2K7F7 [75-85]		1	1273.66	23.9	129.6	197.6	48.9		61.11	21.74		#DIV/0!	#DIV/0!	#DIV/0!	Peak Found	Not Found	High	High		Not Found	Peak Found	Peak Found			4	24.12	Peak Found	High	0.0002209	0.001925
	FALSE	High	[K].GTEDELDKYSEALK.[D]		0.00801094	0.000806587	1	6	5	A0A0G2K7F7	A0A0G2K7F7 [61-74]		1	1597.76	87.2	132.6	176.6	3.6	15.43	69.57	2.3	96.74	#DIV/0!	#DIV/0!	#DIV/0!	High	Peak Found	High	High		Peak Found	Peak Found	High			3.92	33.93	Peak Found	High	0.0002209	0.0004328
	FALSE	High	[K].GTEDELDKYSEALKDAQEK.[L]		0.00412528	0.000806587	1	6	6	A0A0G2K7F7	A0A0G2K7F7 [61-79]		2	2169.02	72.6	124.1	188	15.4	13.52	74.24	10.87		#DIV/0!	#DIV/0!	#DIV/0!	High	Peak Found	High	High		High	High	High			5.34	35.54	Not Found	High	0.0002209	0.000158
	FALSE	High	[K].HIAEDADRKYEEVAR.[K]		0.00528057	0.000806587	1	7	3	A0A0G2K7F7	A0A0G2K7F7 [162-176]		2	1801.88			13.4	386.6			18.62	65.9	#DIV/0!	#DIV/0!	#DIV/0!	Peak Found	High	Not Found	Peak Found		Not Found	Not Found	Not Found			2.98	21.26	High	High	0.0002209	0.0002304
	FALSE	High	[K].KATDAEADVASLNR.[R]		0.000102379	0.000806587	1	6	14	A0A0G2K7F7	A0A0G2K7F7 [86-99]		1	1460.73	95.8	110.5	150.3	43.5	19.13	62.29	12.54	25.81	#DIV/0!	#DIV/0!	#DIV/0!	High	High	High	High		Peak Found	High	High			3.97	24.41	High	High	0.0002209	5.893e-07
	FALSE	High	[K].KATDAEADVASLNRR.[I]		0.0024222	0.000806587	1	6	2	A0A0G2K7F7	A0A0G2K7F7 [86-100]		2	1616.84	26.8	25.9	47.7	299.6	49.62		42.44	41.4	#DIV/0!	#DIV/0!	#DIV/0!	Peak Found	High	Not Found	Peak Found		Peak Found	Peak Found	Peak Found			3.89	22.68	High	High	0.0002209	7.069e-05
	FALSE	High	[R].KLVIIESDLER.[A]		0.0418169	0.000806587	1	7	9	A0A0G2K7F7	A0A0G2K7F7 [177-187]		1	1314.76	86.8	132.8	152.5	27.9	35.05	71.11	6.08	51.13	#DIV/0!	#DIV/0!	#DIV/0!	High	High	High	High		High	High	Peak Found			2.74	32.16	High	High	0.0002209	0.00532
	FALSE	High	[R].LATALQKLEEAEK.[A]		0.00258717	0.000806587	2	12	4	A0A0G2K7F7; Q63610	A0A0G2K7F7 [115-127]; Q63610 [70-82]		1	1443.81	34.6	37.6	201.9	126		90.87		9.58	#DIV/0!	#DIV/0!	#DIV/0!	Not Found	High	Peak Found	Peak Found	Shared	Peak Found	Not Found	Peak Found			3.24	31.41	High	High	0.0002209	7.823e-05
	FALSE	High	[R].LATALQKLEEAEKAADESER.[G]		0.00122592	0.000806587	2	12	2	A0A0G2K7F7; Q63610	A0A0G2K7F7 [115-134]; Q63610 [70-89]		2	2202.12			189.4	210.6					#DIV/0!	#DIV/0!	#DIV/0!	Not Found	High	Not Found	Peak Found	Shared	Not Found	Not Found	Not Found			5.14	36.41	High	High	0.0002209	2.527e-05
	FALSE	High	[K].LEEAEKAADESER.[G]		0.0134064	0.000806587	2	12	2	A0A0G2K7F7; Q63610	A0A0G2K7F7 [122-134]; Q63610 [77-89]		1	1476.68		28.8	3.1	368		91.24			#DIV/0!	#DIV/0!	#DIV/0!	Peak Found	High	Peak Found	Not Found	Shared	Not Found	Not Found	Peak Found			3.71	18.94	Not Found	High	0.0002209	0.0009413
	FALSE	High	[K].LEEAEKAADESERGMK.[V]	1xOxidation [M15]	0.000256208	0.000806587	2	12	3	A0A0G2K7F7; Q63610	A0A0G2K7F7 [122-137]; Q63610 [77-92]		2	1808.83				400				94.13	#DIV/0!	#DIV/0!	#DIV/0!	Not Found	High	Not Found	Not Found	Shared	Not Found	Not Found	Not Found			3.87	17.26	High	High	0.0002209	2.367e-06
	FALSE	High	[R].IQLVEEELDR.[A]		0.0181086	0.000806587	2	12	7	A0A0G2K7F7; Q63610	A0A0G2K7F7 [101-110]; Q63610 [56-65]		0	1243.65	95.1	141.7	141.7	21.4	6.92	84.75	4.25	66.03	#DIV/0!	#DIV/0!	#DIV/0!	High	High	High	Peak Found	Shared	High	High	High			3.35	35.28	High	High	0.0002209	0.001487
	FALSE	High	[R].IQLVEEELDRAQER.[L]		0.0649184	0.000806587	2	12	3	A0A0G2K7F7; Q63610	A0A0G2K7F7 [101-114]; Q63610 [56-69]		1	1727.89	73.4	86.9	93.9	145.8		73.47	11.49	39.09	#DIV/0!	#DIV/0!	#DIV/0!	Peak Found	High	Peak Found	Peak Found	Shared	Not Found	Peak Found	Peak Found			2.35	34.1	High	High	0.0002209	0.01052
	FALSE	High	[K].LVIIESDLER.[A]		0.0438979	0.000806587	1	7	2	A0A0G2K7F7	A0A0G2K7F7 [178-187]		0	1186.67	90	130.5	166.6	12.9	14.13	62.67	0.62	39.55	#DIV/0!	#DIV/0!	#DIV/0!	High	Peak Found	High	Peak Found		Peak Found	Peak Found	Peak Found			2.83	36.85	Peak Found	High	0.0002209	0.005765
	FALSE	High	[K].QLEDELVSLQK.[K]		0.00475786	0.000806587	1	5	6	A0A0G2K7F7	A0A0G2K7F7 [47-57]		0	1301.69	70.3	130.2	158.1	41.4	23.23	51.85	10.55	26.46	#DIV/0!	#DIV/0!	#DIV/0!	High	Peak Found	High	High		Peak Found	High	High			4.04	37.34	High	High	0.0002209	0.0001961
	FALSE	High	[K].QLEDELVSLQKK.[L]		0.00832431	0.000806587	1	5	3	A0A0G2K7F7	A0A0G2K7F7 [47-58]		1	1429.79	21.9	77.3	36.8	264			20.79	43.26	#DIV/0!	#DIV/0!	#DIV/0!	Peak Found	High	Peak Found	Peak Found		Not Found	Peak Found	Not Found			3.55	32.87	High	High	0.0002209	0.000459
	FALSE	High	[R].RIQLVEEELDR.[A]		0.0379401	0.000806587	2	12	6	A0A0G2K7F7; Q63610	A0A0G2K7F7 [100-110]; Q63610 [55-65]		1	1399.75	99.1	136	157.1	7.9	18.83	86.41	3.92	56.64	#DIV/0!	#DIV/0!	#DIV/0!	High	High	Peak Found	High	Shared	High	High	Peak Found			3.23	31.58	Peak Found	High	0.0002209	0.004595
	FALSE	High	[R].RIQLVEEELDRAQER.[L]		0.0347914	0.000806587	2	12	2	A0A0G2K7F7; Q63610	A0A0G2K7F7 [100-114]; Q63610 [55-69]		2	1883.99	41.7	100.1		258.1		53.41		19.52	#DIV/0!	#DIV/0!	#DIV/0!	Not Found	High	Peak Found	Not Found	Shared	Not Found	Peak Found	Peak Found			4.28	31.45	High	High	0.0002209	0.004024
	FALSE	High	[R].SKQLEDELVSLQK.[K]		0.000896372	0.000806587	1	5	4	A0A0G2K7F7	A0A0G2K7F7 [45-57]		1	1516.82		17.4	108.2	274.5		86.39	21.3	45.51	#DIV/0!	#DIV/0!	#DIV/0!	Peak Found	High	Peak Found	Peak Found		Not Found	Not Found	Peak Found			4.67	32.92	High	High	0.0002209	1.566e-05
	FALSE	High	[R].SKQLEDELVSLQKK.[L]		0.00207701	0.000806587	1	5	2	A0A0G2K7F7	A0A0G2K7F7 [45-58]		2	1644.92				400				22.52	#DIV/0!	#DIV/0!	#DIV/0!	Not Found	High	Not Found	Not Found		Not Found	Not Found	Not Found			4.95	28.91	High	High	0.0002209	5.583e-05
	FALSE	High	[K].SIDDLEDELYAQK.[L]		0.00153554	0.000806587	1	2	8	A0A0G2K7F7	A0A0G2K7F7 [261-273]		0	1538.72	88.8	115.9	145.7	49.6	0.93	48.74	5.78	36.79	#DIV/0!	#DIV/0!	#DIV/0!	High	High	High	High		Peak Found	High	High			3.73	42.6	High	High	0.0002209	3.552e-05
	FALSE	High	[K].YSQKEDKYEEEIK.[VI]		0.00270333	0.000806587	2	9	13	A0A0G2K7F7; Q63610	A0A0G2K7F7 [223-235]; Q63610 [178-190]		2	1688.8	104.8	124	140.4	30.8	12.87	65.48	12.24	86.08	#DIV/0!	#DIV/0!	#DIV/0!	High	High	High	High	Shared	High	High	High			3.89	20.39	High	High	0.0002209	8.368e-05
High	Master Protein	P68035	Actin, alpha cardiac muscle 1 OS=Rattus norvegicus OX=10116 GN=Actc1 PE=2 SV=1	0	124.055	50	17	166	2	42	559.08	17	cell organization and biogenesis;cellular component movement;regulation of biological process;response to stimulus	cytoplasm;cytoskeleton;membrane	catalytic activity;nucleotide binding;protein binding	Pf00022	29275	ENSRNOG00000008536.4	Actc1	Striated Muscle Contraction	Adrenergic signaling in cardiomyocytes; Dilated cardiomyopathy; Cardiac muscle contraction; Hypertrophic cardiomyopathy (HCM)	16	2.22215	0.685546	0.496614	107.6	37.8	307.1	16	77.3	32.7	53.9	167.6	High	High	High	High	High	High	High	High
	Checked	Confidence	Annotated Sequence	Modifications	Qvality PEP	Qvality q-value	# Protein Groups	# Proteins	# PSMs	Master Protein Accessions	Positions in Master Proteins	Modifications in Master Proteins	# Missed Cleavages	Theo. MH+ [Da]	Abundances (Grouped): NButGT	Abundances (Grouped): remplissage	Abundances (Grouped): LPS	Abundances (Grouped): controle CARD445	Abundances (Grouped) CV [%]: NButGT	Abundances (Grouped) CV [%]: remplissage	Abundances (Grouped) CV [%]: LPS	Abundances (Grouped) CV [%]: controle CARD445	#DIV/0!	#DIV/0!	#DIV/0!	Found in Sample: [S32] F32: Sample, 6, LPS	Found in Sample: [S74] F74: Sample, 1, controle CARD445	Found in Sample: [S30] F30: Sample, 4, remplissage	Found in Sample: [S31] F31: Sample, 5, LPS	Quan Info	Found in Sample: [S27] F27: Sample, 1, NButGT	Found in Sample: [S28] F28: Sample, 2, NButGT	Found in Sample: [S29] F29: Sample, 3, remplissage			XCorr (by Search Engine): Sequest HT	Top Apex RT [min]	Found in Sample: [S84] F84: Sample, 2, controle CARD445	Confidence (by Search Engine): Sequest HT	Percolator q-Value (by Search Engine): Sequest HT	Percolator PEP (by Search Engine): Sequest HT
	FALSE	High	[K].AGFAGDDAPR.[A]		0.031046	0.000806587	3	8	1	A0A0G2K3K2; P68136; P68035	A0A0G2K3K2 [22-31]; P68136 [21-30]; P68035 [21-30]		0	976.448	17.3	39.1		343.6				140.66	#DIV/0!	#DIV/0!	#DIV/0!	Not Found	High	Peak Found	Not Found	Shared	Not Found	Peak Found	Not Found			2.88	21.79	Peak Found	High	0.0002209	0.003378
	FALSE	High	[R].AVFPSIVGRPR.[H]		0.0338611	0.000806587	3	8	18	A0A0G2K3K2; P68136; P68035	A0A0G2K3K2 [32-42]; P68136 [31-41]; P68035 [31-41]		0	1198.71	46.3	121.1	88.3	144.3	40.23	83.05	126.67	74.63	#DIV/0!	#DIV/0!	#DIV/0!	High	High	High	High	Shared	High	High	High			2.35	31.2	High	High	0.0002209	0.003849
	FALSE	High	[K].DLYANNVLSGGTTMYPGIADR.[M]	1xOxidation [M14]	1.66192e-05	0.000806587	1	4	10	P68035	P68035 [294-314]		0	2244.06	72	125.3	122.5	80.2	55.8	53.67	130.93	63.56	#DIV/0!	#DIV/0!	#DIV/0!	High	High	High	High		High	High	High			4.77	44	High	High	0.0002209	3.79e-08
	FALSE	High	[K].DSYVGDEAQSKR.[G]		0.0394041	0.000806587	3	8	1	A0A0G2K3K2; P68136; P68035	A0A0G2K3K2 [54-65]; P68136 [53-64]; P68035 [53-64]		1	1354.62				400					#DIV/0!	#DIV/0!	#DIV/0!	Not Found	High	Not Found	Not Found	Shared	Not Found	Not Found	Not Found			2.35	17.93	Not Found	High	0.0002209	0.004864
	FALSE	High	[K].EITALAPSTMK.[I]		0.0138538	0.000806587	3	8	2	A0A0G2K3K2; P68136; P68035	A0A0G2K3K2 [319-329]; P68136 [318-328]; P68035 [318-328]		0	1161.62	182.7	59	147.7	10.6	94.53	123		109.68	#DIV/0!	#DIV/0!	#DIV/0!	Not Found	Peak Found	Peak Found	High	Shared	Peak Found	High	Peak Found			3.32	30.62	Peak Found	High	0.0002209	0.0009905
	FALSE	High	[K].EITALAPSTMK.[I]	1xOxidation [M10]	0.0232723	0.000806587	3	8	18	A0A0G2K3K2; P68136; P68035	A0A0G2K3K2 [319-329]; P68136 [318-328]; P68035 [318-328]		0	1177.61	66.9	141.2	86.6	105.3	49.58	98.61	124.05	53.53	#DIV/0!	#DIV/0!	#DIV/0!	High	High	High	High	Shared	High	High	High			2.21	25.92	High	High	0.0002209	0.00218
	FALSE	High	[R].GYSFVTTAER.[E]		0.0116279	0.000806587	2	5	13	P68136; P68035	P68136 [199-208]; P68035 [199-208]		0	1130.55	68.4	132.6	109.5	89.6	42.29	43.2	125.01	60.99	#DIV/0!	#DIV/0!	#DIV/0!	High	High	High	High	Shared	High	High	High			2.68	30.09	High	High	0.0002209	0.0007601
	FALSE	High	[R].HQGVMVGMGQKDSYVGDEAQSK.[R]	2xOxidation [M5; M8]	0.000118096	0.000806587	3	8	2	A0A0G2K3K2; P68136; P68035	A0A0G2K3K2 [43-64]; P68136 [42-63]; P68035 [42-63]		1	2383.07		84.9	107.8	207.3				40.61	#DIV/0!	#DIV/0!	#DIV/0!	Not Found	High	Peak Found	Peak Found	Shared	Not Found	Not Found	Not Found			5.1	20.61	High	High	0.0002209	7.316e-07
	FALSE	High	[R].HQGVMVGMGQKDSYVGDEAQSKR.[G]	2xOxidation [M5; M8]	6.38351e-05	0.000806587	3	8	2	A0A0G2K3K2; P68136; P68035	A0A0G2K3K2 [43-65]; P68136 [42-64]; P68035 [42-64]		2	2539.17				400				66.55	#DIV/0!	#DIV/0!	#DIV/0!	Not Found	High	Not Found	Not Found	Shared	Not Found	Not Found	Not Found			4.08	19.19	High	High	0.0002209	2.881e-07
	FALSE	High	[R].KDLYANNVLSGGTTMYPGIADR.[M]	1xOxidation [M15]	2.579e-05	0.000806587	1	4	7	P68035	P68035 [293-314]		1	2372.16	81.1	141.1	92.1	85.7	31.98	60.8	137.7	53.78	#DIV/0!	#DIV/0!	#DIV/0!	Peak Found	High	Peak Found	High		High	High	High			5.1	36.56	High	High	0.0002209	7.323e-08
	FALSE	High	[K].IKIIAPPERK.[Y]		0.0999647	0.00296879	3	9	2	A0A0G2K3K2; P68136; P68035	A0A0G2K3K2 [330-339]; P68136 [329-338]; P68035 [329-338]		2	1164.75	11.4	8.2	6.6	373.8	16.54	19.67	5.44	89.08	#DIV/0!	#DIV/0!	#DIV/0!	Peak Found	High	Peak Found	Peak Found	Shared	Peak Found	Peak Found	Peak Found			2.6	21.41	High	High	0.0007851	0.02056
	FALSE	High	[K].IWHHTFYNELR.[V]		0.0167755	0.000806587	3	5	2	A0A0G2K3K2; P68136; P68035	A0A0G2K3K2 [88-98]; P68136 [87-97]; P68035 [87-97]		0	1515.75	193.1	98.6	108.3		114.19	134.78	122.12		#DIV/0!	#DIV/0!	#DIV/0!	Peak Found	Not Found	High	High	Shared	Peak Found	Peak Found	Peak Found			3.27	31.2	Not Found	High	0.0002209	0.001327
	FALSE	High	[R].MQKEITALAPSTMK.[I]	2xOxidation [M1; M13]	0.000764379	0.000806587	3	8	4	A0A0G2K3K2; P68136; P68035	A0A0G2K3K2 [316-329]; P68136 [315-328]; P68035 [315-328]		1	1580.8	125.9	23.2	35.6	215.3	113.46	118.34	103.02	24.66	#DIV/0!	#DIV/0!	#DIV/0!	Peak Found	High	Peak Found	Peak Found	Shared	Peak Found	Peak Found	Peak Found			3.52	24.07	High	High	0.0002209	1.234e-05
	FALSE	High	[K].QEYDEAGPSIVHR.[K]		0.00160451	0.000806587	2	4	16	P68136; P68035	P68136 [362-374]; P68035 [362-374]		0	1500.71	93.7	149.8	95	61.5	49.39	23.83	135.65	79.34	#DIV/0!	#DIV/0!	#DIV/0!	High	High	High	High	Shared	High	High	High			4.09	24.99	High	High	0.0002209	3.782e-05
	FALSE	High	[K].QEYDEAGPSIVHRK.[C]		0.00188152	0.000806587	2	4	4	P68136; P68035	P68136 [362-375]; P68035 [362-375]		1	1628.8	14.1	15.4	110.2	260.3		78.72	80.62	94.34	#DIV/0!	#DIV/0!	#DIV/0!	Peak Found	High	Peak Found	Peak Found	Shared	Peak Found	Not Found	Peak Found			3.99	21.97	High	High	0.0002209	4.826e-05
	FALSE	High	[KR].SYELPDGQVITIGNER.[F]		0.000310517	0.000806587	3	9	24	A0A0G2K3K2; P68136; P68035	A0A0G2K3K2 [242-257]; P68136 [241-256]; P68035 [241-256]		0	1790.89	99.2	164.2	100.4	36.1	81.58	94.44	125.06	64.92	#DIV/0!	#DIV/0!	#DIV/0!	High	High	High	High	Shared	High	High	High			3.73	43.88	High	High	0.0002209	3.168e-06
	FALSE	High	[R].TTGIVLDSGDGVTHNVPIYEGYALPHAIMR.[L]	1xOxidation [M29]	0.000458624	0.000806587	2	5	14	P68136; P68035	P68136 [150-179]; P68035 [150-179]		0	3212.6	92.8	156.2	133.3	17.7	52.44	63.23	130.45	49.63	#DIV/0!	#DIV/0!	#DIV/0!	High	High	High	High	Shared	Peak Found	High	High			4.49	43.05	High	High	0.0002209	5.701e-06
	FALSE	High	[R].VAPEEHPTLLTEAPLNPK.[A]		1.8961e-05	0.000806587	2	5	26	P68136; P68035	P68136 [98-115]; P68035 [98-115]		0	1956.04	56.9	120	107.6	115.5	41.71	57.82	128.14	57.21	#DIV/0!	#DIV/0!	#DIV/0!	High	High	High	High	Shared	High	High	High			5.04	33.77	High	High	0.0002209	4.618e-08
High	Master Protein	Q6IFW6	Keratin, type I cytoskeletal 10 OS=Rattus norvegicus OX=10116 GN=Krt10 PE=3 SV=1	0	120.24	22	15	414	11	56.5	1311.69	15	cell differentiation;cell organization and biogenesis;metabolic process;response to stimulus	cytoplasm;cytoskeleton;membrane;nucleus	protein binding;structural molecule activity	Pf00038	450225	ENSRNOG00000030170.5	Krt10	Formation of the cornified envelope	Staphylococcus aureus infection	2	15.4634	0.682965	15.9169	2.7	1.4	7	56.4	589.3	99.9	6.5	36.8	High	High	High	High	High	High	High	High
	Checked	Confidence	Annotated Sequence	Modifications	Qvality PEP	Qvality q-value	# Protein Groups	# Proteins	# PSMs	Master Protein Accessions	Positions in Master Proteins	Modifications in Master Proteins	# Missed Cleavages	Theo. MH+ [Da]	Abundances (Grouped): NButGT	Abundances (Grouped): remplissage	Abundances (Grouped): LPS	Abundances (Grouped): controle CARD445	Abundances (Grouped) CV [%]: NButGT	Abundances (Grouped) CV [%]: remplissage	Abundances (Grouped) CV [%]: LPS	Abundances (Grouped) CV [%]: controle CARD445	#DIV/0!	#DIV/0!	#DIV/0!	Found in Sample: [S32] F32: Sample, 6, LPS	Found in Sample: [S74] F74: Sample, 1, controle CARD445	Found in Sample: [S30] F30: Sample, 4, remplissage	Found in Sample: [S31] F31: Sample, 5, LPS	Quan Info	Found in Sample: [S27] F27: Sample, 1, NButGT	Found in Sample: [S28] F28: Sample, 2, NButGT	Found in Sample: [S29] F29: Sample, 3, remplissage			XCorr (by Search Engine): Sequest HT	Top Apex RT [min]	Found in Sample: [S84] F84: Sample, 2, controle CARD445	Confidence (by Search Engine): Sequest HT	Percolator q-Value (by Search Engine): Sequest HT	Percolator PEP (by Search Engine): Sequest HT
	FALSE	High	[K].ADLEMQIESLTEELAYLK.[K]		0.000151211	0.000806587	1	2	18	Q6IFW6	Q6IFW6 [266-283]		0	2096.05	380.7	4.3	14.9	0.1	32.01		128	40.79	#DIV/0!	#DIV/0!	#DIV/0!	High	Peak Found	High	High		High	High	Not Found			5.48	52.84	Peak Found	High	0.0002209	1.066e-06
	FALSE	High	[K].ADLEMQIESLTEELAYLK.[K]	1xOxidation [M5]	0.000230817	0.000806587	1	2	20	Q6IFW6	Q6IFW6 [266-283]		0	2112.04	356.5	7.8	35.7		82.16	136.41	76.17		#DIV/0!	#DIV/0!	#DIV/0!	High	Not Found	High	High		High	High	High			4.88	52.9	Not Found	High	0.0002209	2.016e-06
	FALSE	High	[K].ADLEMQIESLTEELAYLKK.[N]		9.69076e-05	0.000806587	1	2	15	Q6IFW6	Q6IFW6 [266-284]		1	2224.14	370.2	3.1	26.8		32.49	44.24	131.73		#DIV/0!	#DIV/0!	#DIV/0!	High	Not Found	High	High		High	High	High			5.33	51.14	Not Found	High	0.0002209	5.426e-07
	FALSE	High	[K].ADLEMQIESLTEELAYLKK.[N]	1xOxidation [M5]	0.000166926	0.000806587	1	2	10	Q6IFW6	Q6IFW6 [266-284]		1	2240.14	338.8	20.3	40.9		97.4	96.67	106.35		#DIV/0!	#DIV/0!	#DIV/0!	High	Not Found	High	Peak Found		High	High	High			4.82	51.21	Not Found	High	0.0002209	1.238e-06
	FALSE	High	[K].DAEAWFNEK.[S]		0.0295654	0.000806587	1	2	25	Q6IFW6	Q6IFW6 [334-342]		0	1109.49	372.6	6	16	5.5	123.18	115.9	103.5	43.03	#DIV/0!	#DIV/0!	#DIV/0!	High	Peak Found	High	Peak Found		High	High	Peak Found			2.66	36.28	Peak Found	High	0.0002209	0.003141
	FALSE	High	[R].KDAEAWFNEK.[S]		0.00997453	0.000806587	1	2	8	Q6IFW6	Q6IFW6 [333-342]		1	1237.58	377.3	7.3	13.1	2.4	128.03	108.84	110.35	83.29	#DIV/0!	#DIV/0!	#DIV/0!	High	Peak Found	High	Peak Found		High	High	Peak Found			3.46	28.24	Peak Found	High	0.0002209	0.0006032
	FALSE	High	[KR].LAADDFR.[TLMSV]		0.136735	0.00613687	8	20	44	Q6IFV4; Q6IFU7; Q6IFV5; Q6IFV3; Q6IFU8; F1MAF7; Q6IFV1; Q6IFW6	Q6IFV4 [177-183]; Q6IFU7 [174-180]; Q6IFV5 [168-174]; Q6IFV3 [175-181]; Q6IFU8 [164-170]; F1MAF7 [136-142]; Q6IFV1 [202-208]; Q6IFW6 [228-234]		0	807.4	315.1	44	32.2	8.7	85.29	119.6	108.92	50.27	#DIV/0!	#DIV/0!	#DIV/0!	High	High	High	High	Shared	High	High	High			2.18	25.79	High	High	0.001602	0.03368
	FALSE	High	[R].LENEIQTYR.[S]		0.0253905	0.000806587	1	2	43	Q6IFW6	Q6IFW6 [441-449]		0	1165.58	334.2	36.9	27.4	1.5	117.08	125.78	117.11	53.8	#DIV/0!	#DIV/0!	#DIV/0!	High	High	High	High		High	High	High			2.62	25.85	High	High	0.0002209	0.002478
	FALSE	High	[R].LKYENEVALR.[Q]		0.0124857	0.000806587	1	2	47	Q6IFW6	Q6IFW6 [235-244]		1	1234.68	349.3	18	29.2	3.5	95.13	70.75	110.41	31.99	#DIV/0!	#DIV/0!	#DIV/0!	High	High	High	High		High	High	High			3.41	26.01	High	High	0.0002209	0.0008456
	FALSE	High	[K].QSLEASLAETEGR.[Y]		0.000798717	0.000806587	1	2	56	Q6IFW6	Q6IFW6 [386-398]		0	1390.68	363.2	12.1	23.7	1	100.81	76.63	115.14	59.23	#DIV/0!	#DIV/0!	#DIV/0!	High	High	High	High		High	High	High			4.05	32.27	High	High	0.0002209	1.323e-05
	FALSE	High	[R].QSVEADINGLR.[R]		0.00694666	0.000806587	2	3	19	Q6IFV4; Q6IFW6	Q6IFV4 [194-204]; Q6IFW6 [245-255]		0	1201.62	339.2	21.7	35.9	3.2	109.7	57.14	108.63	50.42	#DIV/0!	#DIV/0!	#DIV/0!	High	High	High	High	Shared	High	High	High			3.14	31.5	High	High	0.0002209	0.0003475
	FALSE	High	[R].QSVEADINGLRR.[V]		0.00545726	0.000806587	2	3	23	Q6IFV4; Q6IFW6	Q6IFV4 [194-205]; Q6IFW6 [245-256]		1	1357.72	317.4	34.6	37.7	10.2	100.53	30.78	90.81	45.83	#DIV/0!	#DIV/0!	#DIV/0!	High	High	High	High	Shared	High	High	High			3.66	28.03	High	High	0.0002209	0.0002405
	FALSE	High	[K].TRLENEIQTYR.[S]		0.00357671	0.000806587	1	2	1	Q6IFW6	Q6IFW6 [439-449]		1	1422.73	358.5			41.5					#DIV/0!	#DIV/0!	#DIV/0!	Not Found	High	Not Found	Not Found		Peak Found	Not Found	Not Found			3.54	26.44	Not Found	High	0.0002209	0.0001273
	FALSE	High	[R].TVQGLEIELQSQLALK.[Q]		0.0126231	0.000806587	1	2	1	Q6IFW6	Q6IFW6 [370-385]		0	1770	400								#DIV/0!	#DIV/0!	#DIV/0!	Not Found	Not Found	Not Found	Not Found		High	Not Found	Not Found			3.78	48.97	Not Found	High	0.0002209	0.0008572
	FALSE	High	[R].VLDELTLSK.[A]		0.0973968	0.00296879	1	2	2	Q6IFW6	Q6IFW6 [257-265]		0	1017.58	272.8	14.9	15.9	96.4	140.07	100.8		74.18	#DIV/0!	#DIV/0!	#DIV/0!	Not Found	High	Peak Found	Peak Found		High	Peak Found	Peak Found			3	33.29	Peak Found	High	0.0007851	0.01974
	FALSE	High	[K].VTMQNLNDR.[L]		0.125415	0.00486511	6	8	4	Q6IFU9; Q6IFV3; Q6IFW8; Q6IFV1; Q6IFW6; Q6IFX0	Q6IFU9 [108-116]; Q6IFV3 [96-104]; Q6IFW8 [76-84]; Q6IFV1 [124-132]; Q6IFW6 [147-155]; Q6IFX0 [77-85]		0	1090.53	271.3	60.7	68		40.41				#DIV/0!	#DIV/0!	#DIV/0!	High	Not Found	High	Not Found	Shared	High	High	Not Found			2.67	23.37	Not Found	High	0.001275	0.02948
	FALSE	High	[K].VTMQNLNDR.[L]	1xOxidation [M3]	0.0407028	0.000806587	6	8	55	Q6IFU9; Q6IFV3; Q6IFW8; Q6IFV1; Q6IFW6; Q6IFX0	Q6IFU9 [108-116]; Q6IFV3 [96-104]; Q6IFW8 [76-84]; Q6IFV1 [124-132]; Q6IFW6 [147-155]; Q6IFX0 [77-85]		0	1106.53	316.4	27.5	52	4.1	6.56	120.32	119.29	65.66	#DIV/0!	#DIV/0!	#DIV/0!	High	High	High	High	Shared	High	High	High			2.48	18.7	Peak Found	High	0.0002209	0.005095
	FALSE	High	[K].YENEVALR.[Q]		0.047849	0.000806587	1	2	23	Q6IFW6	Q6IFW6 [237-244]		0	993.5	322.4	34.5	42.6	0.4	85.97	111.09	107.46	136.49	#DIV/0!	#DIV/0!	#DIV/0!	High	High	High	High		High	High	High			2.59	24.5	High	High	0.0002209	0.006549
High	Master Protein	Q6IFV1	Keratin, type I cytoskeletal 14 OS=Rattus norvegicus OX=10116 GN=Krt14 PE=2 SV=1	0	119.937	29	18	274	5	52.7	847.62	18	cell differentiation;cell organization and biogenesis;response to stimulus	cytoplasm;cytoskeleton;nucleus	protein binding;structural molecule activity	Pf00038, Pf06160, Pf13514	287701	ENSRNOG00000003899.7	Krt14	Formation of the cornified envelope; Type I hemidesmosome assembly		6	8.57143	3.46667	1.42479	7.1	2.7	17.3	66.7	305.1	109.8	10.6	280.6	Peak Found	Peak Found	High	High	High	High	High	High
	Checked	Confidence	Annotated Sequence	Modifications	Qvality PEP	Qvality q-value	# Protein Groups	# Proteins	# PSMs	Master Protein Accessions	Positions in Master Proteins	Modifications in Master Proteins	# Missed Cleavages	Theo. MH+ [Da]	Abundances (Grouped): NButGT	Abundances (Grouped): remplissage	Abundances (Grouped): LPS	Abundances (Grouped): controle CARD445	Abundances (Grouped) CV [%]: NButGT	Abundances (Grouped) CV [%]: remplissage	Abundances (Grouped) CV [%]: LPS	Abundances (Grouped) CV [%]: controle CARD445	#DIV/0!	#DIV/0!	#DIV/0!	Found in Sample: [S32] F32: Sample, 6, LPS	Found in Sample: [S74] F74: Sample, 1, controle CARD445	Found in Sample: [S30] F30: Sample, 4, remplissage	Found in Sample: [S31] F31: Sample, 5, LPS	Quan Info	Found in Sample: [S27] F27: Sample, 1, NButGT	Found in Sample: [S28] F28: Sample, 2, NButGT	Found in Sample: [S29] F29: Sample, 3, remplissage			XCorr (by Search Engine): Sequest HT	Top Apex RT [min]	Found in Sample: [S84] F84: Sample, 2, controle CARD445	Confidence (by Search Engine): Sequest HT	Percolator q-Value (by Search Engine): Sequest HT	Percolator PEP (by Search Engine): Sequest HT
	FALSE	High	[R].ADLEMQIESLK.[E]	1xOxidation [M5]	0.0281544	0.000806587	1	2	2	Q6IFV1	Q6IFV1 [240-250]		0	1292.64	208	123.4	68.6		124.8	130.65			#DIV/0!	#DIV/0!	#DIV/0!	Peak Found	Not Found	High	Not Found		High	Peak Found	Peak Found			3.59	39.41	Not Found	High	0.0002209	0.002912
	FALSE	High	[R].ADLEMQIESLKEELAYLK.[K]		0.0015525	0.000806587	1	2	4	Q6IFV1	Q6IFV1 [240-257]		1	2123.09	264.7	35.6	99.7		91.37	130.39			#DIV/0!	#DIV/0!	#DIV/0!	High	Not Found	High	Not Found		High	High	Peak Found			3.89	50.55	Not Found	High	0.0002209	3.593e-05
	FALSE	High	[R].ADLEMQIESLKEELAYLK.[K]	1xOxidation [M5]	0.00124628	0.000806587	1	2	6	Q6IFV1	Q6IFV1 [240-257]		1	2139.09	223.5	118.4	58.1		121.32	132.81	9.39		#DIV/0!	#DIV/0!	#DIV/0!	High	Not Found	High	Peak Found		High	High	High			4.46	50.66	Not Found	High	0.0002209	2.592e-05
	FALSE	High	[R].ADLEMQIESLKEELAYLKK.[N]		0.0243086	0.000806587	1	2	1	Q6IFV1	Q6IFV1 [240-258]		2	2251.19	277.8	122.2			109.42				#DIV/0!	#DIV/0!	#DIV/0!	Not Found	Not Found	Peak Found	Not Found		High	Peak Found	Not Found			3.25	48.99	Not Found	High	0.0002209	0.00232
	FALSE	High	[R].ADLEMQIESLKEELAYLKK.[N]	1xOxidation [M5]	0.00363609	0.000806587	1	2	4	Q6IFV1	Q6IFV1 [240-258]		2	2267.18	181.6	149.4	69		118.7	125.09	3.62		#DIV/0!	#DIV/0!	#DIV/0!	Peak Found	Not Found	High	High		Peak Found	High	High			3.81	49.07	Not Found	High	0.0002209	0.0001305
	FALSE	High	[R].EVATNSELVQSGK.[S]		0.00165826	0.000806587	2	3	13	Q6IFU8; Q6IFV1	Q6IFU8 [285-297]; Q6IFV1 [323-335]		0	1361.69	105.1	194.3	72.1	28.5	54.74	139.92	84.26	49.87	#DIV/0!	#DIV/0!	#DIV/0!	High	High	High	High	Shared	High	High	High			4.03	22.52	High	High	0.0002209	3.981e-05
	FALSE	High	[R].EVATNSELVQSGKSEISELR.[R]		0.0290875	0.000806587	2	3	2	Q6IFU8; Q6IFV1	Q6IFU8 [285-304]; Q6IFV1 [323-342]		1	2176.11	147.6	252.4							#DIV/0!	#DIV/0!	#DIV/0!	Not Found	Not Found	High	Not Found	Shared	High	Not Found	Not Found			4.35	34.73	Not Found	High	0.0002209	0.003067
	FALSE	High	[R].EVATNSELVQSGKSEISELRR.[T]		0.0258084	0.000806587	2	3	1	Q6IFU8; Q6IFV1	Q6IFU8 [285-305]; Q6IFV1 [323-343]		2	2332.21	66.2	333.8							#DIV/0!	#DIV/0!	#DIV/0!	Not Found	Not Found	High	Not Found	Shared	Peak Found	Not Found	Not Found			4.36	32.53	Not Found	High	0.0002209	0.002551
	FALSE	High	[R].GQVGGDVNVEMDAAPGVDLSR.[I]		1.56448e-05	0.000806587	2	2	18	Q6IFU7; Q6IFV1	Q6IFU7 [241-261]; Q6IFV1 [269-289]		0	2085.99	336.5	38.6	24.9		125.29	121.07	102.98		#DIV/0!	#DIV/0!	#DIV/0!	High	Not Found	High	Peak Found	Shared	High	High	High			5.77	38.98	Not Found	High	0.0002209	3.442e-08
	FALSE	High	[R].GQVGGDVNVEMDAAPGVDLSR.[I]	1xOxidation [M11]	8.30928e-05	0.000806587	2	2	32	Q6IFU7; Q6IFV1	Q6IFU7 [241-261]; Q6IFV1 [269-289]		0	2101.98	183.6	147.3	56.8	12.4	121.53	125.01	1.7	55.99	#DIV/0!	#DIV/0!	#DIV/0!	High	High	High	High	Shared	High	High	High			4.69	34.61	High	High	0.0002209	4.309e-07
	FALSE	High	[KR].LAADDFR.[TLMSV]		0.136735	0.00613687	8	20	44	Q6IFV4; Q6IFU7; Q6IFV5; Q6IFV3; Q6IFU8; F1MAF7; Q6IFV1; Q6IFW6	Q6IFV4 [177-183]; Q6IFU7 [174-180]; Q6IFV5 [168-174]; Q6IFV3 [175-181]; Q6IFU8 [164-170]; F1MAF7 [136-142]; Q6IFV1 [202-208]; Q6IFW6 [228-234]		0	807.4	315.1	44	32.2	8.7	85.29	119.6	108.92	50.27	#DIV/0!	#DIV/0!	#DIV/0!	High	High	High	High	Shared	High	High	High			2.18	25.79	High	High	0.001602	0.03368
	FALSE	High	[R].LEQEIATYR.[RS]		0.0175249	0.000806587	5	14	10	Q6IFV4; Q6IFU9; Q6IFU7; Q6IFU8; Q6IFV1	Q6IFV4 [390-398]; Q6IFU9 [399-407]; Q6IFU7 [387-395]; Q6IFU8 [377-385]; Q6IFV1 [415-423]		0	1122.58	201.2	159.5	36.8	2.6	126.1	137.4	83.21	60.74	#DIV/0!	#DIV/0!	#DIV/0!	High	Peak Found	High	Peak Found	Shared	High	High	High			3.18	26.34	Peak Found	High	0.0002209	0.001416
	FALSE	High	[R].ILNEMRDQYEK.[M]		0.030878	0.000806587	2	2	1	Q6IFU7; Q6IFV1	Q6IFU7 [262-272]; Q6IFV1 [290-300]		1	1438.7	157.1	170.6		72.3	106.77	123.39		31.2	#DIV/0!	#DIV/0!	#DIV/0!	Not Found	Peak Found	Peak Found	Not Found	Shared	Peak Found	Peak Found	Peak Found			2.56	24.88	High	High	0.0002209	0.003352
	FALSE	High	[R].ILNEMRDQYEK.[M]	1xOxidation [M5]	0.0212131	0.000806587	2	2	4	Q6IFU7; Q6IFV1	Q6IFU7 [262-272]; Q6IFV1 [290-300]		1	1454.69	73.9	239.8	40.3	46	84.95	138.08	11.77	76.28	#DIV/0!	#DIV/0!	#DIV/0!	Peak Found	High	High	Peak Found	Shared	Peak Found	Peak Found	Peak Found			3.12	19.77	High	High	0.0002209	0.001892
	FALSE	High	[R].RVLDELTLAR.[AT]		0.0125542	0.000806587	4	9	3	Q6IFU7; Q6IFV3; Q6IFU8; Q6IFV1	Q6IFU7 [202-211]; Q6IFV3 [203-212]; Q6IFU8 [192-201]; Q6IFV1 [230-239]		1	1185.69	150.7	203	40.2	6	117.01	137.08	86.98		#DIV/0!	#DIV/0!	#DIV/0!	Peak Found	Peak Found	High	Peak Found	Shared	High	Peak Found	Peak Found			3.73	32.55	Not Found	High	0.0002209	0.0008547
	FALSE	High	[K].TEELNREVATNSELVQSGK.[S]		0.00166739	0.000806587	2	3	3	Q6IFU8; Q6IFV1	Q6IFU8 [279-297]; Q6IFV1 [317-335]		1	2104.05	139	143.4		117.6		118.74		47.42	#DIV/0!	#DIV/0!	#DIV/0!	Not Found	High	High	Not Found	Shared	Peak Found	Not Found	Peak Found			5.03	28.1	High	High	0.0002209	4.023e-05
	FALSE	High	[R].TMQNLEIELQSQLSMK.[A]	1xOxidation [M15]	0.003276	0.000806587	1	1	6	Q6IFV1	Q6IFV1 [344-359]		0	1908.94	157.1	205	37.9		131.4				#DIV/0!	#DIV/0!	#DIV/0!	High	Not Found	High	Not Found		High	High	Not Found			3.8	46.29	Not Found	High	0.0002209	0.0001115
	FALSE	High	[R].TMQNLEIELQSQLSMK.[A]	2xOxidation [M2; M15]	0.000399778	0.000806587	1	1	8	Q6IFV1	Q6IFV1 [344-359]		0	1924.94	183.7	162.3	50.4	3.7	129.94	124.72	8.34	61.38	#DIV/0!	#DIV/0!	#DIV/0!	Peak Found	Peak Found	High	Peak Found		High	High	High			4.04	41.34	Peak Found	High	0.0002209	4.648e-06
	FALSE	High	[K].TRLEQEIATYR.[RS]		0.00837006	0.000806587	5	11	16	Q6IFV4; Q6IFU9; Q6IFU7; Q6IFU8; Q6IFV1	Q6IFV4 [388-398]; Q6IFU9 [397-407]; Q6IFU7 [385-395]; Q6IFU8 [375-385]; Q6IFV1 [413-423]		1	1379.73	215	147.3	36.5	1.1	123.32	138.36	77.46	79.54	#DIV/0!	#DIV/0!	#DIV/0!	High	High	High	High	Shared	High	High	High			3.86	29.61	Peak Found	High	0.0002209	0.0004628
	FALSE	High	[K].TRLEQEIATYRR.[L]		0.00992002	0.000806587	4	10	3	Q6IFU9; Q6IFU7; Q6IFU8; Q6IFV1	Q6IFU9 [397-408]; Q6IFU7 [385-396]; Q6IFU8 [375-386]; Q6IFV1 [413-424]		2	1535.83	15	335.2	29.6	20.3	25.92			53.76	#DIV/0!	#DIV/0!	#DIV/0!	Peak Found	High	High	Not Found	Shared	Peak Found	Peak Found	Not Found			3.74	26.53	High	High	0.0002209	0.0005965
	FALSE	High	[R].VLDELTLAR.[AT]		0.0248437	0.000806587	4	9	29	Q6IFU7; Q6IFV3; Q6IFU8; Q6IFV1	Q6IFU7 [203-211]; Q6IFV3 [204-212]; Q6IFU8 [193-201]; Q6IFV1 [231-239]		0	1029.59	149.9	198.1	43.1	8.8	117.98	136.93	68.87	33.94	#DIV/0!	#DIV/0!	#DIV/0!	High	High	High	High	Shared	High	High	High			3.02	35.61	High	High	0.0002209	0.002414
	FALSE	High	[K].VTMQNLNDR.[L]		0.125415	0.00486511	6	8	4	Q6IFU9; Q6IFV3; Q6IFW8; Q6IFV1; Q6IFW6; Q6IFX0	Q6IFU9 [108-116]; Q6IFV3 [96-104]; Q6IFW8 [76-84]; Q6IFV1 [124-132]; Q6IFW6 [147-155]; Q6IFX0 [77-85]		0	1090.53	271.3	60.7	68		40.41				#DIV/0!	#DIV/0!	#DIV/0!	High	Not Found	High	Not Found	Shared	High	High	Not Found			2.67	23.37	Not Found	High	0.001275	0.02948
	FALSE	High	[K].VTMQNLNDR.[L]	1xOxidation [M3]	0.0407028	0.000806587	6	8	55	Q6IFU9; Q6IFV3; Q6IFW8; Q6IFV1; Q6IFW6; Q6IFX0	Q6IFU9 [108-116]; Q6IFV3 [96-104]; Q6IFW8 [76-84]; Q6IFV1 [124-132]; Q6IFW6 [147-155]; Q6IFX0 [77-85]		0	1106.53	316.4	27.5	52	4.1	6.56	120.32	119.29	65.66	#DIV/0!	#DIV/0!	#DIV/0!	High	High	High	High	Shared	High	High	High			2.48	18.7	Peak Found	High	0.0002209	0.005095
	FALSE	High	[K].VVSTHEQVLR.[T]		0.0203076	0.000806587	1	2	5	Q6IFV1	Q6IFV1 [473-482]		0	1167.65	99.2	273.8	12.7	14.2	121.83	139.63	56.07	7.48	#DIV/0!	#DIV/0!	#DIV/0!	Peak Found	Peak Found	High	Peak Found		High	High	Peak Found			2.76	19.19	Peak Found	High	0.0002209	0.001772
High	Master Protein	Q6P6Q2	Keratin, type II cytoskeletal 5 OS=Rattus norvegicus OX=10116 GN=Krt5 PE=1 SV=1	0	112.793	29	18	299	11	61.8	937.53	18	metabolic process	cytoplasm;membrane;mitochondrion;nucleus	catalytic activity;motor activity;protein binding;structural molecule activity	Pf00038, Pf01576, Pf03961, Pf04111, Pf05957, Pf09728, Pf12128	369017		Krt5			8	30.5185	1.25485	5.91393	1.7	1	11.3	71.1	529.6	81.9	9.3	94.1	High	High	High	High	High	High	High	High
	Checked	Confidence	Annotated Sequence	Modifications	Qvality PEP	Qvality q-value	# Protein Groups	# Proteins	# PSMs	Master Protein Accessions	Positions in Master Proteins	Modifications in Master Proteins	# Missed Cleavages	Theo. MH+ [Da]	Abundances (Grouped): NButGT	Abundances (Grouped): remplissage	Abundances (Grouped): LPS	Abundances (Grouped): controle CARD445	Abundances (Grouped) CV [%]: NButGT	Abundances (Grouped) CV [%]: remplissage	Abundances (Grouped) CV [%]: LPS	Abundances (Grouped) CV [%]: controle CARD445	#DIV/0!	#DIV/0!	#DIV/0!	Found in Sample: [S32] F32: Sample, 6, LPS	Found in Sample: [S74] F74: Sample, 1, controle CARD445	Found in Sample: [S30] F30: Sample, 4, remplissage	Found in Sample: [S31] F31: Sample, 5, LPS	Quan Info	Found in Sample: [S27] F27: Sample, 1, NButGT	Found in Sample: [S28] F28: Sample, 2, NButGT	Found in Sample: [S29] F29: Sample, 3, remplissage			XCorr (by Search Engine): Sequest HT	Top Apex RT [min]	Found in Sample: [S84] F84: Sample, 2, controle CARD445	Confidence (by Search Engine): Sequest HT	Percolator q-Value (by Search Engine): Sequest HT	Percolator PEP (by Search Engine): Sequest HT
	FALSE	High	[K].DVDAAYMNKVELEAK.[V]		0.000901309	0.000806587	2	4	5	Q6P6Q2; A0A0G2JVA8	Q6P6Q2 [274-288]; A0A0G2JVA8 [251-265]		1	1695.83	274.4	30.9	94.7		76.21	131.43			#DIV/0!	#DIV/0!	#DIV/0!	High	Not Found	Peak Found	Not Found	Shared	High	High	Peak Found			4.76	33.93	Not Found	High	0.0002209	1.581e-05
	FALSE	High	[K].DVDAAYMNKVELEAK.[V]	1xOxidation [M7]	0.00236958	0.000806587	2	4	4	Q6P6Q2; A0A0G2JVA8	Q6P6Q2 [274-288]; A0A0G2JVA8 [251-265]		1	1711.82	197.6	121.8	53.3	27.3	92.95	132.78	38.71	6.61	#DIV/0!	#DIV/0!	#DIV/0!	Peak Found	Peak Found	High	Peak Found	Shared	Peak Found	Peak Found	High			4.48	29.11	High	High	0.0002209	6.807e-05
	FALSE	High	[R].EYQELMNTK.[L]		0.0638899	0.000806587	1	3	3	Q6P6Q2	Q6P6Q2 [448-456]		0	1155.54	380.3	13	6.7		22.23	132.31	131.6		#DIV/0!	#DIV/0!	#DIV/0!	Peak Found	Not Found	High	Peak Found		High	High	Peak Found			2.62	26.63	Not Found	High	0.0002209	0.01022
	FALSE	High	[R].EYQELMNTK.[L]	1xOxidation [M6]	0.0652647	0.000806587	1	3	13	Q6P6Q2	Q6P6Q2 [448-456]		0	1171.53	342.5	34.5	22.9		102.71	125.74	112.46		#DIV/0!	#DIV/0!	#DIV/0!	High	Not Found	High	Peak Found		High	High	Peak Found			2.64	22.68	Not Found	High	0.0002209	0.01059
	FALSE	High	[K].FASFIDKVR.[F]		0.137428	0.00613687	12	24	6	A0A0G2JXH6; A0A0G2JZQ9; A0A0G2JW69; Q6IG05; Q6P6Q2; A0A0G2K6P7; Q6IMF3; D3ZXB7; Q6IG12; Q4FZU2; Q10758; A0A0G2JVA8	A0A0G2JXH6 [142-150]; A0A0G2JZQ9 [178-186]; A0A0G2JW69 [107-115]; Q6IG05 [151-159]; Q6P6Q2 [175-183]; A0A0G2K6P7 [157-165]; Q6IMF3 [190-198]; D3ZXB7 [142-150]; Q6IG12 [96-104]; Q4FZU2 [163-171]; Q10758 [102-110]; A0A0G2JVA8 [154-162]		1	1082.6	176	91.9	33.4	98.7	110.24	19.53	1.91	60.35	#DIV/0!	#DIV/0!	#DIV/0!	Peak Found	Peak Found	High	High	Shared	High	High	High			2.56	31.13	High	High	0.001602	0.03393
	FALSE	High	[K].LALDVEIATYR.[KT]		0.00331216	0.000806587	5	11	45	Q6IG05; Q6P6Q2; A0A0G2K6P7; A0A0G2JWX4; Q4FZU2	Q6IG05 [433-443]; Q6P6Q2 [457-467]; A0A0G2K6P7 [437-447]; A0A0G2JWX4 [490-500]; Q4FZU2 [445-455]		0	1263.69	323.6	55.3	21	0.1	101.9	135.79	109.98	39.96	#DIV/0!	#DIV/0!	#DIV/0!	High	Peak Found	High	High	Shared	High	High	High			3.62	42.34	Peak Found	High	0.0002209	0.0001133
	FALSE	High	[K].LALDVEIATYRK.[L]		0.00898822	0.000806587	4	10	10	Q6IG05; Q6P6Q2; A0A0G2K6P7; A0A0G2JWX4	Q6IG05 [433-444]; Q6P6Q2 [457-468]; A0A0G2K6P7 [437-448]; A0A0G2JWX4 [490-501]		1	1391.79	242.1	92.4	65.5		15.83	126.97	108.11		#DIV/0!	#DIV/0!	#DIV/0!	High	Not Found	High	High	Shared	High	High	High			3.8	35.88	Not Found	High	0.0002209	0.0005125
	FALSE	High	[R].LRSEIDNVK.[K]		0.0618797	0.000806587	1	3	5	Q6P6Q2	Q6P6Q2 [392-400]		1	1073.59	324.1	22.3	51.6	2.1	67.46	80.84	113.76	70.42	#DIV/0!	#DIV/0!	#DIV/0!	High	Peak Found	High	Peak Found		High	High	Peak Found			2.68	19.06	Peak Found	High	0.0002209	0.009752
	FALSE	High	[R].LRSEIDNVKK.[Q]		0.0819413	0.00228315	1	3	8	Q6P6Q2	Q6P6Q2 [392-401]		2	1201.69	294.9	23.1	79.1	2.9	48.75	97.44	118.68	115.72	#DIV/0!	#DIV/0!	#DIV/0!	Peak Found	High	High	Peak Found		High	High	Peak Found			3.63	16.43	Peak Found	High	0.0006105	0.01508
	FALSE	High	[K].MFFDAELSQMQTHVSDTSVVLSMDNNR.[S]		0.00499868	0.000806587	1	3	2	Q6P6Q2	Q6P6Q2 [301-327]		0	3102.4									#DIV/0!	#DIV/0!	#DIV/0!	Not Found	Not Found	Not Found	Not Found	No Quan Values	High	High	Not Found			4.26		Not Found	High	0.0002209	0.0002119
	FALSE	High	[K].MFFDAELSQMQTHVSDTSVVLSMDNNR.[S]	1xOxidation [M]	0.00105695	0.000806587	1	3	3	Q6P6Q2	Q6P6Q2 [301-327]		0	3118.39	224.7		175.3		61.6		11.27		#DIV/0!	#DIV/0!	#DIV/0!	High	Not Found	Not Found	Peak Found		High	High	Not Found			4.76	48.83	Not Found	High	0.0002209	2.015e-05
	FALSE	High	[K].MFFDAELSQMQTHVSDTSVVLSMDNNR.[S]	2xOxidation [M10; M]	0.00792359	0.000806587	1	3	2	Q6P6Q2	Q6P6Q2 [301-327]		0	3134.39	95	269.6	35.4		104.32				#DIV/0!	#DIV/0!	#DIV/0!	Peak Found	Not Found	High	Not Found		Peak Found	Peak Found	Not Found			3.76	47.3	Not Found	High	0.0002209	0.000425
	FALSE	High	[K].MFFDAELSQMQTHVSDTSVVLSMDNNR.[S]	3xOxidation [M1; M10; M23]	0.000184273	0.000806587	1	3	8	Q6P6Q2	Q6P6Q2 [301-327]		0	3150.38	125.6	220.8	53.6		106.7	130.03	30.52		#DIV/0!	#DIV/0!	#DIV/0!	High	Not Found	High	High		High	Peak Found	High			4.07	40.68	Not Found	High	0.0002209	1.432e-06
	FALSE	High	[K].NKYEDEINKR.[T]		0.0125542	0.000806587	4	6	52	A0A0G2JZQ9; A0A0G2JW69; Q6P6Q2; Q10758	A0A0G2JZQ9 [255-264]; A0A0G2JW69 [185-194]; Q6P6Q2 [252-261]; Q10758 [177-186]		2	1308.65	290.3	42.1	62.8	4.9	12.92	119.55	109.58	43.98	#DIV/0!	#DIV/0!	#DIV/0!	High	High	High	High	Shared	High	High	High			3.46	18.76	High	High	0.0002209	0.0008532
	FALSE	High	[R].SLDLDSIIAEVK.[A]		0.00239575	0.000806587	6	9	51	A0A0G2JUG1; A0A0G2JW69; Q6IG05; Q6P6Q2; Q4FZU2; A0A0G2JVA8	A0A0G2JUG1 [315-326]; A0A0G2JW69 [261-272]; Q6IG05 [304-315]; Q6P6Q2 [328-339]; Q4FZU2 [316-327]; A0A0G2JVA8 [305-316]		0	1302.72	327	24.2	47.7	1.1	117.87	41.08	99.47	5.73	#DIV/0!	#DIV/0!	#DIV/0!	High	High	High	High	Shared	High	High	High			3.58	49.84	High	High	0.0002209	6.962e-05
	FALSE	High	[R].SRTEAESWYQTK.[Y]		0.0178144	0.000806587	1	3	5	Q6P6Q2	Q6P6Q2 [349-360]		1	1485.7	313.2	41.4	40.4	5	138.23	139.59			#DIV/0!	#DIV/0!	#DIV/0!	Peak Found	Not Found	High	Not Found		High	High	Peak Found			3.47	24.03	Peak Found	High	0.0002209	0.001456
	FALSE	High	[R].TEAESWYQTK.[Y]		0.0391916	0.000806587	1	3	7	Q6P6Q2	Q6P6Q2 [351-360]		0	1242.56	317.7	32.9	41.2	8.2	129.34	139.07	9.66	22.85	#DIV/0!	#DIV/0!	#DIV/0!	High	Peak Found	High	Peak Found		High	High	Peak Found			2.63	27.59	High	High	0.0002209	0.004823
	FALSE	High	[K].TLNNKFASFIDKVR.[F]		0.138824	0.00613687	9	15	1	A0A0G2JZQ9; A0A0G2JW69; Q6IG05; Q6P6Q2; A0A0G2K6P7; Q6IG12; Q4FZU2; Q10758; A0A0G2JVA8	A0A0G2JZQ9 [173-186]; A0A0G2JW69 [102-115]; Q6IG05 [146-159]; Q6P6Q2 [170-183]; A0A0G2K6P7 [152-165]; Q6IG12 [91-104]; Q4FZU2 [158-171]; Q10758 [97-110]; A0A0G2JVA8 [149-162]		2	1652.91	132.6	155.6	111.8		66.21	45.54	34		#DIV/0!	#DIV/0!	#DIV/0!	Peak Found	Not Found	Peak Found	Peak Found	Shared	Peak Found	Peak Found	High			1.89	36.47	Not Found	High	0.001602	0.03468
	FALSE	High	[R].TTAENEFVMLK.[K]		0.0850125	0.00228315	1	3	1	Q6P6Q2	Q6P6Q2 [262-272]		0	1282.63	303.9	20	76.1		107.56				#DIV/0!	#DIV/0!	#DIV/0!	Peak Found	Not Found	Peak Found	Not Found		High	Peak Found	Not Found			2.79	36.51	Not Found	High	0.0006105	0.01592
	FALSE	High	[R].TTAENEFVMLK.[K]	1xOxidation [M9]	0.0313849	0.000806587	1	3	13	Q6P6Q2	Q6P6Q2 [262-272]		0	1298.63	215.8	131.3	49.5	3.3	118.39	134.75	86.48	60.51	#DIV/0!	#DIV/0!	#DIV/0!	High	High	High	High		High	High	Peak Found			3.13	32.43	High	High	0.0002209	0.00343
	FALSE	High	[R].TTAENEFVMLKK.[D]	1xOxidation [M9]	0.0294052	0.000806587	1	3	11	Q6P6Q2	Q6P6Q2 [262-273]		1	1426.72	187.9	141.1	40.2	30.8	107.5	127.27	69.92	40.21	#DIV/0!	#DIV/0!	#DIV/0!	High	High	High	Peak Found		High	High	High			2.99	26.42	High	High	0.0002209	0.003112
	FALSE	High	[K].VDALMDEINFMK.[M]		0.0863618	0.00228315	1	3	2	Q6P6Q2	Q6P6Q2 [289-300]		0	1425.68	275.7	31.8	88.2	4.3	116.62				#DIV/0!	#DIV/0!	#DIV/0!	High	Peak Found	Peak Found	Not Found		High	Peak Found	Not Found			3.04	48.29	Not Found	High	0.0006105	0.01635
	FALSE	High	[K].VDALMDEINFMK.[M]	1xOxidation [M]	0.0104214	0.000806587	1	3	11	Q6P6Q2	Q6P6Q2 [289-300]		0	1441.67	330.5	35.7	33.8		111.08	124.49	107.48		#DIV/0!	#DIV/0!	#DIV/0!	High	Not Found	High	Peak Found		High	High	Peak Found			3.45	43.36	Not Found	High	0.0002209	0.0006449
	FALSE	High	[K].VDALMDEINFMK.[M]	2xOxidation [M5; M11]	0.00636313	0.000806587	1	3	17	Q6P6Q2	Q6P6Q2 [289-300]		0	1457.67	179.6	163.4	51.5	5.5	115.54	134.53	61.48	18.05	#DIV/0!	#DIV/0!	#DIV/0!	High	High	High	Peak Found		High	High	High			3.69	37.21	Peak Found	High	0.0002209	0.0003055
	FALSE	High	[K].WTLLQEQGTK.[T]		0.0150383	0.000806587	1	2	11	Q6P6Q2	Q6P6Q2 [196-205]		0	1203.64	275.5	94.6	29.9		116.25	139.93	126.6		#DIV/0!	#DIV/0!	#DIV/0!	High	Not Found	High	Peak Found		High	High	Peak Found			2.75	34.65	Not Found	High	0.0002209	0.001124
	FALSE	High	[K].YEELQQTAGR.[H]		0.0138538	0.000806587	1	3	3	Q6P6Q2	Q6P6Q2 [361-370]		0	1194.57	142.8	173.9	21.5	61.7	100.68		114.5	129.93	#DIV/0!	#DIV/0!	#DIV/0!	Peak Found	High	Peak Found	Peak Found		High	High	Not Found			2.96	21.75	Peak Found	High	0.0002209	0.0009883
High	Master Protein	P68136	Actin, alpha skeletal muscle OS=Rattus norvegicus OX=10116 GN=Acta1 PE=1 SV=1	0	110.265	50	16	155	1	42	509.94	16	cell organization and biogenesis;regulation of biological process;response to stimulus	cytoplasm;cytoskeleton	nucleotide binding	Pf00022	29437	ENSRNOG00000017786.6	Acta1	Striated Muscle Contraction		0	2.81712	0.557392	0.804129	84.9	35.4	308.2	30.7	91.1	60.8	59.5	129.4	High	High	High	Peak Found	Peak Found	Peak Found	Peak Found	Peak Found
	Checked	Confidence	Annotated Sequence	Modifications	Qvality PEP	Qvality q-value	# Protein Groups	# Proteins	# PSMs	Master Protein Accessions	Positions in Master Proteins	Modifications in Master Proteins	# Missed Cleavages	Theo. MH+ [Da]	Abundances (Grouped): NButGT	Abundances (Grouped): remplissage	Abundances (Grouped): LPS	Abundances (Grouped): controle CARD445	Abundances (Grouped) CV [%]: NButGT	Abundances (Grouped) CV [%]: remplissage	Abundances (Grouped) CV [%]: LPS	Abundances (Grouped) CV [%]: controle CARD445	#DIV/0!	#DIV/0!	#DIV/0!	Found in Sample: [S32] F32: Sample, 6, LPS	Found in Sample: [S74] F74: Sample, 1, controle CARD445	Found in Sample: [S30] F30: Sample, 4, remplissage	Found in Sample: [S31] F31: Sample, 5, LPS	Quan Info	Found in Sample: [S27] F27: Sample, 1, NButGT	Found in Sample: [S28] F28: Sample, 2, NButGT	Found in Sample: [S29] F29: Sample, 3, remplissage			XCorr (by Search Engine): Sequest HT	Top Apex RT [min]	Found in Sample: [S84] F84: Sample, 2, controle CARD445	Confidence (by Search Engine): Sequest HT	Percolator q-Value (by Search Engine): Sequest HT	Percolator PEP (by Search Engine): Sequest HT
	FALSE	High	[K].AGFAGDDAPR.[A]		0.031046	0.000806587	3	8	1	A0A0G2K3K2; P68136; P68035	A0A0G2K3K2 [22-31]; P68136 [21-30]; P68035 [21-30]		0	976.448	17.3	39.1		343.6				140.66	#DIV/0!	#DIV/0!	#DIV/0!	Not Found	High	Peak Found	Not Found	Shared	Not Found	Peak Found	Not Found			2.88	21.79	Peak Found	High	0.0002209	0.003378
	FALSE	High	[R].AVFPSIVGRPR.[H]		0.0338611	0.000806587	3	8	18	A0A0G2K3K2; P68136; P68035	A0A0G2K3K2 [32-42]; P68136 [31-41]; P68035 [31-41]		0	1198.71	46.3	121.1	88.3	144.3	40.23	83.05	126.67	74.63	#DIV/0!	#DIV/0!	#DIV/0!	High	High	High	High	Shared	High	High	High			2.35	31.2	High	High	0.0002209	0.003849
	FALSE	High	[K].DLYANNVMSGGTTMYPGIADR.[M]	2xOxidation [M8; M14]	0.000202309	0.000806587	1	1	6	P68136	P68136 [294-314]		0	2278.01	94.7	111.7	123.8	69.8	28.22	52.39	115.81	58.14	#DIV/0!	#DIV/0!	#DIV/0!	Peak Found	High	Peak Found	High		Peak Found	Peak Found	Peak Found			4.18	35.62	High	High	0.0002209	1.648e-06
	FALSE	High	[K].DSYVGDEAQSKR.[G]		0.0394041	0.000806587	3	8	1	A0A0G2K3K2; P68136; P68035	A0A0G2K3K2 [54-65]; P68136 [53-64]; P68035 [53-64]		1	1354.62				400					#DIV/0!	#DIV/0!	#DIV/0!	Not Found	High	Not Found	Not Found	Shared	Not Found	Not Found	Not Found			2.35	17.93	Not Found	High	0.0002209	0.004864
	FALSE	High	[K].EITALAPSTMK.[I]		0.0138538	0.000806587	3	8	2	A0A0G2K3K2; P68136; P68035	A0A0G2K3K2 [319-329]; P68136 [318-328]; P68035 [318-328]		0	1161.62	182.7	59	147.7	10.6	94.53	123		109.68	#DIV/0!	#DIV/0!	#DIV/0!	Not Found	Peak Found	Peak Found	High	Shared	Peak Found	High	Peak Found			3.32	30.62	Peak Found	High	0.0002209	0.0009905
	FALSE	High	[K].EITALAPSTMK.[I]	1xOxidation [M10]	0.0232723	0.000806587	3	8	18	A0A0G2K3K2; P68136; P68035	A0A0G2K3K2 [319-329]; P68136 [318-328]; P68035 [318-328]		0	1177.61	66.9	141.2	86.6	105.3	49.58	98.61	124.05	53.53	#DIV/0!	#DIV/0!	#DIV/0!	High	High	High	High	Shared	High	High	High			2.21	25.92	High	High	0.0002209	0.00218
	FALSE	High	[R].GYSFVTTAER.[E]		0.0116279	0.000806587	2	5	13	P68136; P68035	P68136 [199-208]; P68035 [199-208]		0	1130.55	68.4	132.6	109.5	89.6	42.29	43.2	125.01	60.99	#DIV/0!	#DIV/0!	#DIV/0!	High	High	High	High	Shared	High	High	High			2.68	30.09	High	High	0.0002209	0.0007601
	FALSE	High	[R].HQGVMVGMGQKDSYVGDEAQSK.[R]	2xOxidation [M5; M8]	0.000118096	0.000806587	3	8	2	A0A0G2K3K2; P68136; P68035	A0A0G2K3K2 [43-64]; P68136 [42-63]; P68035 [42-63]		1	2383.07		84.9	107.8	207.3				40.61	#DIV/0!	#DIV/0!	#DIV/0!	Not Found	High	Peak Found	Peak Found	Shared	Not Found	Not Found	Not Found			5.1	20.61	High	High	0.0002209	7.316e-07
	FALSE	High	[R].HQGVMVGMGQKDSYVGDEAQSKR.[G]	2xOxidation [M5; M8]	6.38351e-05	0.000806587	3	8	2	A0A0G2K3K2; P68136; P68035	A0A0G2K3K2 [43-65]; P68136 [42-64]; P68035 [42-64]		2	2539.17				400				66.55	#DIV/0!	#DIV/0!	#DIV/0!	Not Found	High	Not Found	Not Found	Shared	Not Found	Not Found	Not Found			4.08	19.19	High	High	0.0002209	2.881e-07
	FALSE	High	[K].IKIIAPPERK.[Y]		0.0999647	0.00296879	3	9	2	A0A0G2K3K2; P68136; P68035	A0A0G2K3K2 [330-339]; P68136 [329-338]; P68035 [329-338]		2	1164.75	11.4	8.2	6.6	373.8	16.54	19.67	5.44	89.08	#DIV/0!	#DIV/0!	#DIV/0!	Peak Found	High	Peak Found	Peak Found	Shared	Peak Found	Peak Found	Peak Found			2.6	21.41	High	High	0.0007851	0.02056
	FALSE	High	[K].IWHHTFYNELR.[V]		0.0167755	0.000806587	3	5	2	A0A0G2K3K2; P68136; P68035	A0A0G2K3K2 [88-98]; P68136 [87-97]; P68035 [87-97]		0	1515.75	193.1	98.6	108.3		114.19	134.78	122.12		#DIV/0!	#DIV/0!	#DIV/0!	Peak Found	Not Found	High	High	Shared	Peak Found	Peak Found	Peak Found			3.27	31.2	Not Found	High	0.0002209	0.001327
	FALSE	High	[R].MQKEITALAPSTMK.[I]	2xOxidation [M1; M13]	0.000764379	0.000806587	3	8	4	A0A0G2K3K2; P68136; P68035	A0A0G2K3K2 [316-329]; P68136 [315-328]; P68035 [315-328]		1	1580.8	125.9	23.2	35.6	215.3	113.46	118.34	103.02	24.66	#DIV/0!	#DIV/0!	#DIV/0!	Peak Found	High	Peak Found	Peak Found	Shared	Peak Found	Peak Found	Peak Found			3.52	24.07	High	High	0.0002209	1.234e-05
	FALSE	High	[K].QEYDEAGPSIVHR.[K]		0.00160451	0.000806587	2	4	16	P68136; P68035	P68136 [362-374]; P68035 [362-374]		0	1500.71	93.7	149.8	95	61.5	49.39	23.83	135.65	79.34	#DIV/0!	#DIV/0!	#DIV/0!	High	High	High	High	Shared	High	High	High			4.09	24.99	High	High	0.0002209	3.782e-05
	FALSE	High	[K].QEYDEAGPSIVHRK.[C]		0.00188152	0.000806587	2	4	4	P68136; P68035	P68136 [362-375]; P68035 [362-375]		1	1628.8	14.1	15.4	110.2	260.3		78.72	80.62	94.34	#DIV/0!	#DIV/0!	#DIV/0!	Peak Found	High	Peak Found	Peak Found	Shared	Peak Found	Not Found	Peak Found			3.99	21.97	High	High	0.0002209	4.826e-05
	FALSE	High	[KR].SYELPDGQVITIGNER.[F]		0.000310517	0.000806587	3	9	24	A0A0G2K3K2; P68136; P68035	A0A0G2K3K2 [242-257]; P68136 [241-256]; P68035 [241-256]		0	1790.89	99.2	164.2	100.4	36.1	81.58	94.44	125.06	64.92	#DIV/0!	#DIV/0!	#DIV/0!	High	High	High	High	Shared	High	High	High			3.73	43.88	High	High	0.0002209	3.168e-06
	FALSE	High	[R].TTGIVLDSGDGVTHNVPIYEGYALPHAIMR.[L]	1xOxidation [M29]	0.000458624	0.000806587	2	5	14	P68136; P68035	P68136 [150-179]; P68035 [150-179]		0	3212.6	92.8	156.2	133.3	17.7	52.44	63.23	130.45	49.63	#DIV/0!	#DIV/0!	#DIV/0!	High	High	High	High	Shared	Peak Found	High	High			4.49	43.05	High	High	0.0002209	5.701e-06
	FALSE	High	[R].VAPEEHPTLLTEAPLNPK.[A]		1.8961e-05	0.000806587	2	5	26	P68136; P68035	P68136 [98-115]; P68035 [98-115]		0	1956.04	56.9	120	107.6	115.5	41.71	57.82	128.14	57.21	#DIV/0!	#DIV/0!	#DIV/0!	High	High	High	High	Shared	High	High	High			5.04	33.77	High	High	0.0002209	4.618e-08
High	Master Protein	A0A0G2K3K2	Actin, cytoplasmic 1 OS=Rattus norvegicus OX=10116 GN=Actb PE=1 SV=1	0	109.793	57	17	153	7	42.1	511.19	17	cell organization and biogenesis;response to stimulus	cytoskeleton;cytosol;membrane;nucleus	DNA binding;nucleotide binding;protein binding	Pf00022	81822	ENSRNOG00000034254.4	Actb			0	3.0797	2.75601	0.307847	34.6	18.1	150	12.3	107.3	30.4	26.3	421	High	High	High	High	High	High	High	High
	Checked	Confidence	Annotated Sequence	Modifications	Qvality PEP	Qvality q-value	# Protein Groups	# Proteins	# PSMs	Master Protein Accessions	Positions in Master Proteins	Modifications in Master Proteins	# Missed Cleavages	Theo. MH+ [Da]	Abundances (Grouped): NButGT	Abundances (Grouped): remplissage	Abundances (Grouped): LPS	Abundances (Grouped): controle CARD445	Abundances (Grouped) CV [%]: NButGT	Abundances (Grouped) CV [%]: remplissage	Abundances (Grouped) CV [%]: LPS	Abundances (Grouped) CV [%]: controle CARD445	#DIV/0!	#DIV/0!	#DIV/0!	Found in Sample: [S32] F32: Sample, 6, LPS	Found in Sample: [S74] F74: Sample, 1, controle CARD445	Found in Sample: [S30] F30: Sample, 4, remplissage	Found in Sample: [S31] F31: Sample, 5, LPS	Quan Info	Found in Sample: [S27] F27: Sample, 1, NButGT	Found in Sample: [S28] F28: Sample, 2, NButGT	Found in Sample: [S29] F29: Sample, 3, remplissage			XCorr (by Search Engine): Sequest HT	Top Apex RT [min]	Found in Sample: [S84] F84: Sample, 2, controle CARD445	Confidence (by Search Engine): Sequest HT	Percolator q-Value (by Search Engine): Sequest HT	Percolator PEP (by Search Engine): Sequest HT
	FALSE	High	[K].AGFAGDDAPR.[A]		0.031046	0.000806587	3	8	1	A0A0G2K3K2; P68136; P68035	A0A0G2K3K2 [22-31]; P68136 [21-30]; P68035 [21-30]		0	976.448	17.3	39.1		343.6				140.66	#DIV/0!	#DIV/0!	#DIV/0!	Not Found	High	Peak Found	Not Found	Shared	Not Found	Peak Found	Not Found			2.88	21.79	Peak Found	High	0.0002209	0.003378
	FALSE	High	[R].AVFPSIVGRPR.[H]		0.0338611	0.000806587	3	8	18	A0A0G2K3K2; P68136; P68035	A0A0G2K3K2 [32-42]; P68136 [31-41]; P68035 [31-41]		0	1198.71	46.3	121.1	88.3	144.3	40.23	83.05	126.67	74.63	#DIV/0!	#DIV/0!	#DIV/0!	High	High	High	High	Shared	High	High	High			2.35	31.2	High	High	0.0002209	0.003849
	FALSE	High	[K].DLYANTVLSGGTTMYPGIADR.[M]	1xOxidation [M14]	0.000362143	0.000806587	1	3	12	A0A0G2K3K2	A0A0G2K3K2 [295-315]		0	2231.06	105.2	191.9	83.8	19.1	95.6	130.84	108.47	62.47	#DIV/0!	#DIV/0!	#DIV/0!	High	High	High	High		High	Peak Found	High			4.67	44.76	High	High	0.0002209	3.98e-06
	FALSE	High	[K].DSYVGDEAQSKR.[G]		0.0394041	0.000806587	3	8	1	A0A0G2K3K2; P68136; P68035	A0A0G2K3K2 [54-65]; P68136 [53-64]; P68035 [53-64]		1	1354.62				400					#DIV/0!	#DIV/0!	#DIV/0!	Not Found	High	Not Found	Not Found	Shared	Not Found	Not Found	Not Found			2.35	17.93	Not Found	High	0.0002209	0.004864
	FALSE	High	[K].EITALAPSTMK.[I]		0.0138538	0.000806587	3	8	2	A0A0G2K3K2; P68136; P68035	A0A0G2K3K2 [319-329]; P68136 [318-328]; P68035 [318-328]		0	1161.62	182.7	59	147.7	10.6	94.53	123		109.68	#DIV/0!	#DIV/0!	#DIV/0!	Not Found	Peak Found	Peak Found	High	Shared	Peak Found	High	Peak Found			3.32	30.62	Peak Found	High	0.0002209	0.0009905
	FALSE	High	[K].EITALAPSTMK.[I]	1xOxidation [M10]	0.0232723	0.000806587	3	8	18	A0A0G2K3K2; P68136; P68035	A0A0G2K3K2 [319-329]; P68136 [318-328]; P68035 [318-328]		0	1177.61	66.9	141.2	86.6	105.3	49.58	98.61	124.05	53.53	#DIV/0!	#DIV/0!	#DIV/0!	High	High	High	High	Shared	High	High	High			2.21	25.92	High	High	0.0002209	0.00218
	FALSE	High	[R].GYSFTTTAER.[E]		0.0263761	0.000806587	1	3	11	A0A0G2K3K2	A0A0G2K3K2 [200-209]		0	1132.53	114	184.8	38.1	63.1	69.83	121.43	128.78	41.27	#DIV/0!	#DIV/0!	#DIV/0!	Peak Found	High	High	High		High	High	High			2.66	27.03	High	High	0.0002209	0.002629
	FALSE	High	[R].HQGVMVGMGQKDSYVGDEAQSK.[R]	2xOxidation [M5; M8]	0.000118096	0.000806587	3	8	2	A0A0G2K3K2; P68136; P68035	A0A0G2K3K2 [43-64]; P68136 [42-63]; P68035 [42-63]		1	2383.07		84.9	107.8	207.3				40.61	#DIV/0!	#DIV/0!	#DIV/0!	Not Found	High	Peak Found	Peak Found	Shared	Not Found	Not Found	Not Found			5.1	20.61	High	High	0.0002209	7.316e-07
	FALSE	High	[R].HQGVMVGMGQKDSYVGDEAQSKR.[G]	2xOxidation [M5; M8]	6.38351e-05	0.000806587	3	8	2	A0A0G2K3K2; P68136; P68035	A0A0G2K3K2 [43-65]; P68136 [42-64]; P68035 [42-64]		2	2539.17				400				66.55	#DIV/0!	#DIV/0!	#DIV/0!	Not Found	High	Not Found	Not Found	Shared	Not Found	Not Found	Not Found			4.08	19.19	High	High	0.0002209	2.881e-07
	FALSE	High	[R].KDLYANTVLSGGTTMYPGIADR.[M]	1xOxidation [M15]	0.00379929	0.000806587	1	3	4	A0A0G2K3K2	A0A0G2K3K2 [294-315]		1	2359.16	65.6	229.9	87.3	17.2	100.05	131.53	100.24	70	#DIV/0!	#DIV/0!	#DIV/0!	Peak Found	High	High	High		Peak Found	Peak Found	Peak Found			4.38	37.56	Peak Found	High	0.0002209	0.0001392
	FALSE	High	[K].IKIIAPPERK.[Y]		0.0999647	0.00296879	3	9	2	A0A0G2K3K2; P68136; P68035	A0A0G2K3K2 [330-339]; P68136 [329-338]; P68035 [329-338]		2	1164.75	11.4	8.2	6.6	373.8	16.54	19.67	5.44	89.08	#DIV/0!	#DIV/0!	#DIV/0!	Peak Found	High	Peak Found	Peak Found	Shared	Peak Found	Peak Found	Peak Found			2.6	21.41	High	High	0.0007851	0.02056
	FALSE	High	[K].IWHHTFYNELR.[V]		0.0167755	0.000806587	3	5	2	A0A0G2K3K2; P68136; P68035	A0A0G2K3K2 [88-98]; P68136 [87-97]; P68035 [87-97]		0	1515.75	193.1	98.6	108.3		114.19	134.78	122.12		#DIV/0!	#DIV/0!	#DIV/0!	Peak Found	Not Found	High	High	Shared	Peak Found	Peak Found	Peak Found			3.27	31.2	Not Found	High	0.0002209	0.001327
	FALSE	High	[R].MQKEITALAPSTMK.[I]	2xOxidation [M1; M13]	0.000764379	0.000806587	3	8	4	A0A0G2K3K2; P68136; P68035	A0A0G2K3K2 [316-329]; P68136 [315-328]; P68035 [315-328]		1	1580.8	125.9	23.2	35.6	215.3	113.46	118.34	103.02	24.66	#DIV/0!	#DIV/0!	#DIV/0!	Peak Found	High	Peak Found	Peak Found	Shared	Peak Found	Peak Found	Peak Found			3.52	24.07	High	High	0.0002209	1.234e-05
	FALSE	High	[K].MTQIMFETFNTPAMYVAIQAVLSLYASGR.[T]	3xOxidation [M1; M5; M14]	7.44481e-05	0.000806587	1	3	1	A0A0G2K3K2	A0A0G2K3K2 [122-150]		0	3301.59	123.7	180.8	95.5		5.5	127.93	63.56		#DIV/0!	#DIV/0!	#DIV/0!	Peak Found	Not Found	High	Peak Found		Peak Found	Peak Found	Peak Found			4.78	53.68	Not Found	High	0.0002209	3.663e-07
	FALSE	High	[K].QEYDESGPSIVHR.[K]		0.00192331	0.000806587	1	3	17	A0A0G2K3K2	A0A0G2K3K2 [363-375]		0	1516.7	126.5	169	83.6	20.9	85.47	120.96	120.35	50.51	#DIV/0!	#DIV/0!	#DIV/0!	High	High	High	High		High	High	High			3.79	24.12	High	High	0.0002209	4.969e-05
	FALSE	High	[KR].SYELPDGQVITIGNER.[F]		0.000310517	0.000806587	3	9	24	A0A0G2K3K2; P68136; P68035	A0A0G2K3K2 [242-257]; P68136 [241-256]; P68035 [241-256]		0	1790.89	99.2	164.2	100.4	36.1	81.58	94.44	125.06	64.92	#DIV/0!	#DIV/0!	#DIV/0!	High	High	High	High	Shared	High	High	High			3.73	43.88	High	High	0.0002209	3.168e-06
	FALSE	High	[R].TTGIVMDSGDGVTHTVPIYEGYALPHAILR.[L]	1xOxidation [M6]	0.00072751	0.000806587	1	3	8	A0A0G2K3K2	A0A0G2K3K2 [151-180]		0	3199.61	12.4	146.2	225.6	15.8	113.54	134.23			#DIV/0!	#DIV/0!	#DIV/0!	Not Found	High	High	High		Peak Found	Peak Found	High			4.62	43.69	Not Found	High	0.0002209	1.15e-05
	FALSE	High	[R].VAPEEHPVLLTEAPLNPK.[A]		2.89432e-05	0.000806587	1	3	24	A0A0G2K3K2	A0A0G2K3K2 [99-116]		0	1954.06	87	162.8	102.1	48.2	79.43	122.89	114.59	39.64	#DIV/0!	#DIV/0!	#DIV/0!	High	High	High	High		High	High	High			4.66	34.84	High	High	0.0002209	8.742e-08
High	Master Protein	F1LMV6	Desmoplakin OS=Rattus norvegicus OX=10116 GN=Dsp PE=1 SV=1	0	108.902	13	29	79	29	332.2	278.68	29	cell differentiation;cell organization and biogenesis;metabolic process;regulation of biological process;response to stimulus	cytoskeleton;membrane;nucleus	catalytic activity;motor activity;protein binding;RNA binding;structural molecule activity	Pf00681, Pf01576, Pf02463, Pf04111, Pf04156, Pf05483, Pf05557, Pf05622, Pf06637, Pf06705, Pf07888, Pf10174, Pf12128, Pf13166	306871	ENSRNOG00000013928.6	Dsp	Formation of the cornified envelope; Neutrophil degranulation	Arrhythmogenic right ventricular cardiomyopathy (ARVC)	0	15.3611	5.03617	1.66104	2.3	1.3	11.3	44	400.5	62.1	12.4	266.1	Peak Found	High	Peak Found	High	High	High	High	High
	Checked	Confidence	Annotated Sequence	Modifications	Qvality PEP	Qvality q-value	# Protein Groups	# Proteins	# PSMs	Master Protein Accessions	Positions in Master Proteins	Modifications in Master Proteins	# Missed Cleavages	Theo. MH+ [Da]	Abundances (Grouped): NButGT	Abundances (Grouped): remplissage	Abundances (Grouped): LPS	Abundances (Grouped): controle CARD445	Abundances (Grouped) CV [%]: NButGT	Abundances (Grouped) CV [%]: remplissage	Abundances (Grouped) CV [%]: LPS	Abundances (Grouped) CV [%]: controle CARD445	#DIV/0!	#DIV/0!	#DIV/0!	Found in Sample: [S32] F32: Sample, 6, LPS	Found in Sample: [S74] F74: Sample, 1, controle CARD445	Found in Sample: [S30] F30: Sample, 4, remplissage	Found in Sample: [S31] F31: Sample, 5, LPS	Quan Info	Found in Sample: [S27] F27: Sample, 1, NButGT	Found in Sample: [S28] F28: Sample, 2, NButGT	Found in Sample: [S29] F29: Sample, 3, remplissage			XCorr (by Search Engine): Sequest HT	Top Apex RT [min]	Found in Sample: [S84] F84: Sample, 2, controle CARD445	Confidence (by Search Engine): Sequest HT	Percolator q-Value (by Search Engine): Sequest HT	Percolator PEP (by Search Engine): Sequest HT
	FALSE	High	[R].ALLQAILQTEDMLK.[V]		0.00567088	0.000806587	1	1	2	F1LMV6	F1LMV6 [779-792]		0	1586.88	280	29.8	90.2		82.21	106.86			#DIV/0!	#DIV/0!	#DIV/0!	Peak Found	Not Found	Peak Found	Not Found		High	High	Peak Found			4.05	51.15	Not Found	High	0.0002209	0.0002552
	FALSE	High	[R].ALLQAILQTEDMLK.[V]	1xOxidation [M12]	0.00478403	0.000806587	1	1	3	F1LMV6	F1LMV6 [779-792]		0	1602.88	234.3	124.5	41.3		120.34	124.84	65.81		#DIV/0!	#DIV/0!	#DIV/0!	Peak Found	Not Found	High	Peak Found		High	Peak Found	Peak Found			3.56	49.82	Not Found	High	0.0002209	0.0001981
	FALSE	High	[K].AITGFDDPFSGK.[T]		0.0656128	0.000806587	1	1	1	F1LMV6	F1LMV6 [2099-2110]		0	1254.6	200.6	149.9	49.6		106.57	131.34	58.48		#DIV/0!	#DIV/0!	#DIV/0!	Peak Found	Not Found	High	Peak Found		Peak Found	Peak Found	Peak Found			3.02	40.8	Not Found	High	0.0002209	0.01064
	FALSE	High	[R].AVTGYNDPETGNIISLFQAMNK.[E]	1xOxidation [M20]	0.0126924	0.000806587	1	1	4	F1LMV6	F1LMV6 [2342-2363]		0	2399.15	171.1	173.8	55.1		132.49	131.88			#DIV/0!	#DIV/0!	#DIV/0!	Not Found	Not Found	High	Peak Found		High	High	Peak Found			4.14	49.39	Not Found	High	0.0002209	0.0008687
	FALSE	High	[K].ENAAYFQFFEEAQSTEAYLK.[G]		0.000404194	0.000806587	1	1	3	F1LMV6	F1LMV6 [381-400]		0	2386.09	123.4	217.8	58.7		76.61				#DIV/0!	#DIV/0!	#DIV/0!	High	Not Found	High	Peak Found		High	Peak Found	Not Found			4.96	50.66	Not Found	High	0.0002209	4.722e-06
	FALSE	High	[K].GFFDPNTEENLTYLQLK.[E]		0.00101708	0.000806587	1	1	3	F1LMV6	F1LMV6 [2421-2437]		0	2028.99	163.6	178.5	57.9		79.5				#DIV/0!	#DIV/0!	#DIV/0!	High	Not Found	Peak Found	Not Found		High	High	Not Found			4.3	49.56	Not Found	High	0.0002209	1.897e-05
	FALSE	High	[K].GLIDYETFK.[E]		0.0877313	0.00228315	1	1	2	F1LMV6	F1LMV6 [2493-2501]		0	1085.55	226.9	129.6	43.5		82.01	130.11	84.53		#DIV/0!	#DIV/0!	#DIV/0!	Peak Found	Not Found	High	Peak Found		Peak Found	High	Peak Found			2.43	38.76	Not Found	High	0.0006105	0.01679
	FALSE	High	[R].GYFNEELSEILSDPSDDTK.[G]		0.00306716	0.000806587	1	1	4	F1LMV6	F1LMV6 [2402-2420]		0	2158.97	277.2	70.1	52.7		95.12	131.03	78.24		#DIV/0!	#DIV/0!	#DIV/0!	Peak Found	Not Found	High	Peak Found		High	High	Peak Found			3.29	50.03	Not Found	High	0.0002209	0.0001012
	FALSE	High	[K].IEVLEEELR.[L]		0.0628771	0.000806587	1	1	6	F1LMV6	F1LMV6 [1041-1049]		0	1129.61	231.7	107.5	53.5	7.3	100.24	120.66	68.14	2.97	#DIV/0!	#DIV/0!	#DIV/0!	High	Peak Found	High	Peak Found		High	High	High			2.81	36.2	Peak Found	High	0.0002209	0.01002
	FALSE	High	[K].IGLVRPGTALELLEAQAATGFIVDPVSNLR.[L]		1.18876e-05	0.000806587	1	1	5	F1LMV6	F1LMV6 [2287-2316]		0	3120.74	108.5	243.2	48.4		58.26				#DIV/0!	#DIV/0!	#DIV/0!	High	Not Found	High	Not Found		High	High	Not Found			6.04	51.9	Not Found	High	0.0002209	2.286e-08
	FALSE	High	[K].LKQESDQLVLNQHPASDK.[I]		0.0164128	0.000806587	1	1	2	F1LMV6	F1LMV6 [336-353]		1	2050.06	160.4	239.6			103.33				#DIV/0!	#DIV/0!	#DIV/0!	Not Found	Not Found	High	Not Found		High	Peak Found	Not Found			3.94	23	Not Found	High	0.0002209	0.001284
	FALSE	High	[R].LLEAASVSSK.[G]		0.151211	0.00732577	1	1	1	F1LMV6	F1LMV6 [2809-2818]		0	1004.56		400							#DIV/0!	#DIV/0!	#DIV/0!	Not Found	Not Found	High	Not Found		Not Found	Not Found	Not Found			2.63	23.43	Not Found	High	0.001903	0.03954
	FALSE	High	[R].LLEAQIATGGIIDPK.[E]		0.000417737	0.000806587	1	1	7	F1LMV6	F1LMV6 [2374-2388]		0	1538.88	271	83.2	45.8		103.93	123.43	92.01		#DIV/0!	#DIV/0!	#DIV/0!	High	Not Found	High	Peak Found		High	High	High			5.15	40.84	Not Found	High	0.0002209	4.97e-06
	FALSE	High	[R].LLQLQEQMR.[A]	1xOxidation [M8]	0.120387	0.00486511	1	1	1	F1LMV6	F1LMV6 [151-159]		0	1174.62	207.1	139	46.1	7.7	119.85	117.35	70.76		#DIV/0!	#DIV/0!	#DIV/0!	Peak Found	Not Found	Peak Found	Peak Found		High	Peak Found	Peak Found			2.3	27.23	Peak Found	High	0.001275	0.02754
	FALSE	High	[R].LNDSILQATEQR.[R]		0.00384122	0.000806587	1	1	4	F1LMV6	F1LMV6 [1263-1274]		0	1387.72	239.6	109.9	43.1	7.4	108.16	128.15			#DIV/0!	#DIV/0!	#DIV/0!	Peak Found	Peak Found	High	Not Found		Peak Found	Peak Found	High			4.13	32.79	Not Found	High	0.0002209	0.0001424
	FALSE	High	[R].LQSLTENLTK.[E]		0.0577303	0.000806587	1	1	3	F1LMV6	F1LMV6 [1713-1722]		0	1146.64	254.8	104	35.6	5.6	101.64	128.65	61.33	30.05	#DIV/0!	#DIV/0!	#DIV/0!	Peak Found	Peak Found	High	Peak Found		High	Peak Found	High			3.15	29.03	Peak Found	High	0.0002209	0.008774
	FALSE	High	[K].ITNLTQQLEQASIVK.[K]		0.000438907	0.000806587	1	1	3	F1LMV6	F1LMV6 [1619-1633]		0	1685.94	258.4	97.4	44.3		106.48	132.75			#DIV/0!	#DIV/0!	#DIV/0!	Peak Found	Not Found	High	Not Found		High	High	Peak Found			4.75	41.76	Not Found	High	0.0002209	5.315e-06
	FALSE	High	[R].LTYEIEDEK.[R]		0.0718089	0.00161114	1	1	2	F1LMV6	F1LMV6 [1121-1129]		0	1139.55	242.8	86.4	70.8		95.15	109.44			#DIV/0!	#DIV/0!	#DIV/0!	Peak Found	Not Found	Peak Found	Not Found		High	High	Peak Found			2.63	28.02	Not Found	High	0.0004365	0.01232
	FALSE	High	[R].LTYEIEDEKR.[R]		0.0749141	0.00228315	1	1	6	F1LMV6	F1LMV6 [1121-1130]		1	1295.65	294.4	77	28.6		103.66	122.64	98.8		#DIV/0!	#DIV/0!	#DIV/0!	Peak Found	Not Found	High	Peak Found		High	High	Peak Found			2.97	24.4	Not Found	High	0.0006105	0.01308
	FALSE	High	[R].NKYETEINITK.[T]		0.0396177	0.000806587	1	1	1	F1LMV6	F1LMV6 [1215-1225]		1	1352.71	191.4	167.6	10.8	30.2					#DIV/0!	#DIV/0!	#DIV/0!	Peak Found	Peak Found	Peak Found	Not Found		High	Not Found	Not Found			3.61	24.93	Not Found	High	0.0002209	0.004895
	FALSE	High	[K].QESDQLVLNQHPASDK.[I]		0.0527068	0.000806587	1	1	1	F1LMV6	F1LMV6 [338-353]		0	1808.88	193.7	206.3			107.5				#DIV/0!	#DIV/0!	#DIV/0!	Not Found	Not Found	Peak Found	Not Found		High	Peak Found	Not Found			2.58	24.15	Not Found	High	0.0002209	0.007637
	FALSE	High	[R].QLQNIIQATSR.[E]		0.0228951	0.000806587	1	1	2	F1LMV6	F1LMV6 [278-288]		0	1271.71	247.6	96.1	40.7	15.6	112.48	112.95	55.6	22.08	#DIV/0!	#DIV/0!	#DIV/0!	Peak Found	Peak Found	Peak Found	Peak Found		High	Peak Found	Peak Found			3.35	31.08	High	High	0.0002209	0.002126
	FALSE	High	[K].QQIQNDLNQWK.[T]		0.0186097	0.000806587	1	1	2	F1LMV6	F1LMV6 [1865-1875]		0	1414.71	259.6	54.3	86.1		127.86	10.13			#DIV/0!	#DIV/0!	#DIV/0!	Not Found	Not Found	Peak Found	Peak Found		High	Peak Found	Peak Found			3.84	31.36	Not Found	High	0.0002209	0.00155
	FALSE	High	[K].SAIYQLEEEYENLLK.[A]		0.00608999	0.000806587	1	1	2	F1LMV6	F1LMV6 [253-267]		0	1841.92	260	89.2	50.7		88.82	122.61	79.34		#DIV/0!	#DIV/0!	#DIV/0!	Peak Found	Not Found	High	Peak Found		Peak Found	High	Peak Found			3.88	50.68	Not Found	High	0.0002209	0.0002845
	FALSE	High	[K].SVEEVASEIQPFLR.[G]		0.0586634	0.000806587	1	1	1	F1LMV6	F1LMV6 [2007-2020]		0	1603.83	172.5	224.4		3					#DIV/0!	#DIV/0!	#DIV/0!	Not Found	Not Found	High	Not Found		Peak Found	Not Found	Not Found			3.33	48.33	Peak Found	High	0.0002209	0.008946
	FALSE	High	[K].TGSQYDIQDAIDK.[G]		0.02681	0.000806587	1	1	1	F1LMV6	F1LMV6 [2531-2543]		0	1453.68	34.6	365.4			65.6				#DIV/0!	#DIV/0!	#DIV/0!	Not Found	Not Found	High	Not Found		Peak Found	Peak Found	Not Found			3.43	32.5	Not Found	High	0.0002209	0.002695
	FALSE	High	[R].TLELQGLINDLQR.[E]		0.00542741	0.000806587	1	1	3	F1LMV6	F1LMV6 [1770-1782]		0	1512.84	268.7	79.3	52		127.13	132.81			#DIV/0!	#DIV/0!	#DIV/0!	Peak Found	Not Found	High	Not Found		High	Peak Found	Peak Found			3.85	49.39	Not Found	High	0.0002209	0.0002384
	FALSE	High	[K].TTIHQLTMQK.[E]	1xOxidation [M8]	0.0608974	0.000806587	1	1	1	F1LMV6	F1LMV6 [1382-1391]		0	1216.64	49.6	340.6	9.8		65.11				#DIV/0!	#DIV/0!	#DIV/0!	Peak Found	Not Found	High	Not Found		Peak Found	Peak Found	Not Found			2.51	19.56	Not Found	High	0.0002209	0.00949
	FALSE	High	[R].VVIVDPETNK.[E]		0.0518653	0.000806587	1	1	2	F1LMV6	F1LMV6 [2473-2482]		0	1113.62	278.5	82.6	38.9		87.18	133.97			#DIV/0!	#DIV/0!	#DIV/0!	Peak Found	Not Found	Peak Found	Not Found		High	High	Peak Found			2.76	26.28	Not Found	High	0.0002209	0.007403
	FALSE	High	[R].VVIVDPETNKEMSVQEAYKK.[G]	1xOxidation [M12]	0.00675879	0.000806587	1	1	1	F1LMV6	F1LMV6 [2473-2492]		2	2323.18		400							#DIV/0!	#DIV/0!	#DIV/0!	Not Found	Not Found	High	Not Found		Not Found	Not Found	Not Found			3.48	26.91	Not Found	High	0.0002209	0.0003339
High	Master Protein	P04797	Glyceraldehyde-3-phosphate dehydrogenase OS=Rattus norvegicus OX=10116 GN=Gapdh PE=1 SV=3	0	105.43	55	16	129	16	35.8	455.85	16	cell death;cell organization and biogenesis;defense response;development;metabolic process;regulation of biological process;response to stimulus	cytoplasm;cytoskeleton;cytosol;membrane;mitochondrion;nucleus	catalytic activity;enzyme regulator activity;nucleotide binding;protein binding	Pf00044, Pf02800	24383; 108351137	ENSRNOG00000018630.7	Gapdh; LOC685186; LOC108351137		Alzheimer's disease; Glycolysis / Gluconeogenesis; Biosynthesis of amino acids; Metabolic pathways; HIF-1 signaling pathway; Carbon metabolism	0	1.73956	0.811088	0.540705	98.5	64.3	159.6	123.6	64.3	59.9	48.2	181.5	High	High	High	High	High	High	High	High
	Checked	Confidence	Annotated Sequence	Modifications	Qvality PEP	Qvality q-value	# Protein Groups	# Proteins	# PSMs	Master Protein Accessions	Positions in Master Proteins	Modifications in Master Proteins	# Missed Cleavages	Theo. MH+ [Da]	Abundances (Grouped): NButGT	Abundances (Grouped): remplissage	Abundances (Grouped): LPS	Abundances (Grouped): controle CARD445	Abundances (Grouped) CV [%]: NButGT	Abundances (Grouped) CV [%]: remplissage	Abundances (Grouped) CV [%]: LPS	Abundances (Grouped) CV [%]: controle CARD445	#DIV/0!	#DIV/0!	#DIV/0!	Found in Sample: [S32] F32: Sample, 6, LPS	Found in Sample: [S74] F74: Sample, 1, controle CARD445	Found in Sample: [S30] F30: Sample, 4, remplissage	Found in Sample: [S31] F31: Sample, 5, LPS	Quan Info	Found in Sample: [S27] F27: Sample, 1, NButGT	Found in Sample: [S28] F28: Sample, 2, NButGT	Found in Sample: [S29] F29: Sample, 3, remplissage			XCorr (by Search Engine): Sequest HT	Top Apex RT [min]	Found in Sample: [S84] F84: Sample, 2, controle CARD445	Confidence (by Search Engine): Sequest HT	Percolator q-Value (by Search Engine): Sequest HT	Percolator PEP (by Search Engine): Sequest HT
	FALSE	High	[R].GAAQNIIPASTGAAK.[AT]		0.000431734	0.000806587	1	7	17	P04797	P04797 [199-213]		0	1369.74	35.5	87.5	142.2	134.7	9.54	63.22	33.04	18.18	#DIV/0!	#DIV/0!	#DIV/0!	High	High	High	High		High	High	High			4.27	26.53	High	High	0.0002209	5.211e-06
	FALSE	High	[R].LEKPAKYDDIK.[K]		0.0297264	0.000806587	1	6	3	P04797	P04797 [247-257]		1	1319.72	47.3	64.2	69.3	219.2	17.81	63.38	4	71.79	#DIV/0!	#DIV/0!	#DIV/0!	Peak Found	High	Peak Found	Peak Found		Peak Found	Peak Found	Peak Found			2.75	19.35	High	High	0.0002209	0.003152
	FALSE	High	[R].LEKPAKYDDIKK.[V]		0.00187122	0.000806587	1	6	2	P04797	P04797 [247-258]		2	1447.82	33.5	31.4	40.7	294.4	22.84	65.61	14.89	116.41	#DIV/0!	#DIV/0!	#DIV/0!	Peak Found	High	Peak Found	Peak Found		Peak Found	Peak Found	Peak Found			3.17	17.16	Peak Found	High	0.0002209	4.774e-05
	FALSE	High	[K].LISWYDNEYGYSNR.[VL]		0.0013758	0.000806587	1	11	9	P04797	P04797 [308-321]		0	1779.8	145.8	59.5	118.9	75.8	46.91	118.36	63.3	61.74	#DIV/0!	#DIV/0!	#DIV/0!	High	High	High	High		High	High	High			4.01	41.29	High	High	0.0002209	3.012e-05
	FALSE	High	[K].LVINGKPITIFQER.[DG]		0.00384122	0.000806587	1	5	8	P04797	P04797 [65-78]		0	1627.95	52.3	134.8	204.7	8.2	46.37	43.8	29.26	49.16	#DIV/0!	#DIV/0!	#DIV/0!	High	Peak Found	High	High		Peak Found	High	High			3.54	39.15	Peak Found	High	0.0002209	0.0001424
	FALSE	High	[K].LVINGKPITIFQERDPANIK.[W]		0.147471	0.00732577	1	4	1	P04797	P04797 [65-84]		1	2266.29	70.9	117	127	85.2		58.42	57.96	10.23	#DIV/0!	#DIV/0!	#DIV/0!	High	Peak Found	Peak Found	Peak Found		Not Found	Peak Found	Peak Found			3.28	37.93	Peak Found	High	0.001903	0.03792
	FALSE	High	[K].RVIISAPSADAPMFVMGVNHEK.[Y]	2xOxidation [M13; M16]	0.00150217	0.000806587	1	4	11	P04797	P04797 [116-137]		1	2401.2	62.8	131.1	167.6	38.6	20.57	90.2	34.11	40.68	#DIV/0!	#DIV/0!	#DIV/0!	High	High	High	High		Peak Found	High	High			3.69	32.34	High	High	0.0002209	3.429e-05
	FALSE	High	[K].RVIISAPSADAPMFVMGVNHEKYDNSLK.[I]	2xOxidation [M13; M16]	0.0298883	0.000806587	1	4	1	P04797	P04797 [116-143]		2	3121.54				400				32.76	#DIV/0!	#DIV/0!	#DIV/0!	Not Found	High	Not Found	Not Found		Not Found	Not Found	Not Found			3.27	33.54	Peak Found	High	0.0002209	0.003194
	FALSE	High	[K].VDIVAINDPFIDLNYMVYMFQYDSTHGK.[F]	2xOxidation [M16; M19]	0.0105362	0.000806587	1	5	2	P04797	P04797 [26-53]		0	3340.55	77.3	255.5	67.2		77.76		49.18		#DIV/0!	#DIV/0!	#DIV/0!	Peak Found	Not Found	High	Peak Found		Peak Found	Peak Found	Not Found			4.06	51.24	Not Found	High	0.0002209	0.0006521
	FALSE	High	[K].VGVNGFGR.[I]		0.140943	0.0068053	1	6	5	P04797	P04797 [4-11]		0	805.432	58.6	85	98.5	157.9	16.42	72.8	14.78	39.95	#DIV/0!	#DIV/0!	#DIV/0!	High	High	High	Peak Found		Peak Found	Peak Found	High			2.14	25.01	High	High	0.001602	0.0353
	FALSE	High	[K].VIHDNFGIVEGLMTTVHAITATQK.[T]		4.02417e-05	0.000806587	1	4	4	P04797	P04797 [161-184]		0	2595.36	201.4	34.8	163.9		45.11	126.18	100.49		#DIV/0!	#DIV/0!	#DIV/0!	High	Not Found	Peak Found	Peak Found		High	High	Peak Found			5.87	50.42	Not Found	High	0.0002209	1.439e-07
	FALSE	High	[K].VIHDNFGIVEGLMTTVHAITATQK.[T]	1xOxidation [M13]	1.86715e-06	0.000806587	1	4	12	P04797	P04797 [161-184]		0	2611.35	88.8	123.7	187.5		33.57	83.88	8.88		#DIV/0!	#DIV/0!	#DIV/0!	High	Not Found	High	High		High	High	High			6.65	48.54	Not Found	High	0.0002209	1.382e-09
	FALSE	High	[R].VIISAPSADAPMFVMGVNHEK.[Y]	1xOxidation [M]	0.00123267	0.000806587	1	4	5	P04797	P04797 [117-137]		0	2229.1	172.3	29.1	105.4	93.1	46.21	125.89	98.81	54.4	#DIV/0!	#DIV/0!	#DIV/0!	High	Peak Found	High	Peak Found		High	High	Peak Found			3.62	38.95	Peak Found	High	0.0002209	2.534e-05
	FALSE	High	[R].VIISAPSADAPMFVMGVNHEK.[Y]	2xOxidation [M12; M15]	0.00255891	0.000806587	1	4	18	P04797	P04797 [117-137]		0	2245.1	73.4	130.9	153.9	41.8	18.16	98.26	27.07	22.63	#DIV/0!	#DIV/0!	#DIV/0!	High	High	High	High		High	High	High			2.88	35.51	High	High	0.0002209	7.686e-05
	FALSE	High	[R].VIISAPSADAPMFVMGVNHEKYDNSLK.[I]	2xOxidation [M12; M15]	0.00313525	0.000806587	1	4	3	P04797	P04797 [117-143]		1	2965.44				400				30.73	#DIV/0!	#DIV/0!	#DIV/0!	Not Found	High	Not Found	Not Found		Not Found	Not Found	Not Found			3.35	36.3	High	High	0.0002209	0.0001041
	FALSE	High	[R].VVDLMAYMASK.[E]	2xOxidation [M5; M8]	0.0263761	0.000806587	1	10	8	P04797	P04797 [322-332]		0	1259.6	48.9	112.7	205.6	32.7	6.23	64.5	17.08	36.58	#DIV/0!	#DIV/0!	#DIV/0!	High	High	High	High		Peak Found	High	High			2.89	29.41	High	High	0.0002209	0.002643
	FALSE	High	[R].VVDLMAYMASKE.[-]	2xOxidation [M5; M8]	0.00832431	0.000806587	1	9	11	P04797	P04797 [322-333]		1	1388.64	28.7	82	110.8	178.4	32.05	58.9	51.97	43.94	#DIV/0!	#DIV/0!	#DIV/0!	High	High	High	Peak Found		High	High	High			3.09	30.1	High	High	0.0002209	0.0004562
	FALSE	High	[K].WGDAGAEYVVESTGVFTTMEK.[A]	1xOxidation [M19]	0.00175188	0.000806587	1	4	9	P04797	P04797 [85-105]		0	2293.03	148.4	107.2	118.1	26.4	72.15	121.23	15.35	88.38	#DIV/0!	#DIV/0!	#DIV/0!	High	High	High	Peak Found		High	High	Peak Found			4.17	47.86	High	High	0.0002209	4.339e-05
High	Master Protein	P05065	Fructose-bisphosphate aldolase A OS=Rattus norvegicus OX=10116 GN=Aldoa PE=1 SV=2	0	95.808	59	21	98	21	39.3	339.72	21	cell organization and biogenesis;cellular homeostasis;metabolic process;regulation of biological process;response to stimulus	cytoplasm;cytoskeleton;cytosol;membrane;mitochondrion;nucleus	catalytic activity;protein binding;RNA binding	Pf00274	24189	ENSRNOG00000052802.1	Aldoa	Platelet degranulation ; Glycolysis; Gluconeogenesis; Neutrophil degranulation	Glycolysis / Gluconeogenesis; Pentose phosphate pathway; Biosynthesis of amino acids; Metabolic pathways; Fructose and mannose metabolism; HIF-1 signaling pathway; Carbon metabolism	0	1.95661	0.781644	0.558708	101.5	48.3	197.5	95.6	64.5	63.5	57.8	171.3	High	High	High	High	Peak Found	High	High	High
	Checked	Confidence	Annotated Sequence	Modifications	Qvality PEP	Qvality q-value	# Protein Groups	# Proteins	# PSMs	Master Protein Accessions	Positions in Master Proteins	Modifications in Master Proteins	# Missed Cleavages	Theo. MH+ [Da]	Abundances (Grouped): NButGT	Abundances (Grouped): remplissage	Abundances (Grouped): LPS	Abundances (Grouped): controle CARD445	Abundances (Grouped) CV [%]: NButGT	Abundances (Grouped) CV [%]: remplissage	Abundances (Grouped) CV [%]: LPS	Abundances (Grouped) CV [%]: controle CARD445	#DIV/0!	#DIV/0!	#DIV/0!	Found in Sample: [S32] F32: Sample, 6, LPS	Found in Sample: [S74] F74: Sample, 1, controle CARD445	Found in Sample: [S30] F30: Sample, 4, remplissage	Found in Sample: [S31] F31: Sample, 5, LPS	Quan Info	Found in Sample: [S27] F27: Sample, 1, NButGT	Found in Sample: [S28] F28: Sample, 2, NButGT	Found in Sample: [S29] F29: Sample, 3, remplissage			XCorr (by Search Engine): Sequest HT	Top Apex RT [min]	Found in Sample: [S84] F84: Sample, 2, controle CARD445	Confidence (by Search Engine): Sequest HT	Percolator q-Value (by Search Engine): Sequest HT	Percolator PEP (by Search Engine): Sequest HT
	FALSE	High	[K].AAQEEYIKR.[A]		0.0475922	0.000806587	1	2	1	P05065	P05065 [323-331]		1	1107.58		7.7		392.3					#DIV/0!	#DIV/0!	#DIV/0!	Not Found	High	Peak Found	Not Found		Not Found	Not Found	Not Found			2.76	17.65	Not Found	High	0.0002209	0.006526
	FALSE	High	[K].ADDGRPFPQVIK.[S]		0.00403571	0.000806587	1	1	1	P05065	P05065 [88-99]		0	1342.71	69.3	107.3	147.3	76.1	33.89	79.91	59.62	37.07	#DIV/0!	#DIV/0!	#DIV/0!	Peak Found	Peak Found	Peak Found	Peak Found		Peak Found	Peak Found	Peak Found			2.83	29.23	High	High	0.0002209	0.0001525
	FALSE	High	[R].ALANSLACQGKYTPSGQSGAAASESLFISNHAY.[-]	1xPropionamide [C8]	0.0777354	0.00228315	1	1	1	P05065	P05065 [332-364]		1	3385.61									#DIV/0!	#DIV/0!	#DIV/0!	Not Found	Not Found	High	Not Found	No Quan Values	Not Found	Not Found	Not Found			3.89		Not Found	High	0.0006105	0.0139
	FALSE	High	[R].ALQASALK.[A]		0.0919635	0.00296879	1	2	2	P05065	P05065 [305-312]		0	801.483	157.8	16.3	32.6	193.3		111.64	93.64	137.1	#DIV/0!	#DIV/0!	#DIV/0!	Peak Found	High	Peak Found	Peak Found		Not Found	Peak Found	Peak Found			2.36	21.25	Peak Found	High	0.0007851	0.018
	FALSE	High	[K].ELADIAHR.[I]		0.12931	0.0055456	1	1	6	P05065	P05065 [15-22]		0	924.49	43.7	90.6	138.6	127.1	89.1	72.71	44.81	65.09	#DIV/0!	#DIV/0!	#DIV/0!	High	High	High	High		Peak Found	High	Peak Found			2.45	21.43	High	High	0.001275	0.03079
	FALSE	High	[K].FSNEEIAMATVTALR.[R]	1xOxidation [M8]	0.000509074	0.000806587	1	1	9	P05065	P05065 [244-258]		0	1668.83	75.4	123.6	187	14	7.87	58.52	59.54	46.54	#DIV/0!	#DIV/0!	#DIV/0!	High	High	High	High		Peak Found	High	High			3.96	42.36	High	High	0.0002209	6.652e-06
	FALSE	High	[K].GGVVGIKVDK.[G]		0.0815112	0.00228315	1	2	2	P05065	P05065 [102-111]		1	971.588			35.8	364.2				47.11	#DIV/0!	#DIV/0!	#DIV/0!	Not Found	High	Not Found	Peak Found		Not Found	Not Found	Not Found			2.3	21.8	High	High	0.0006105	0.01496
	FALSE	High	[K].GILAADESTGSIAK.[R]		0.00279386	0.000806587	1	2	14	P05065	P05065 [29-42]		0	1332.7	73.7	117.6	154.9	53.8	24.1	68.95	52.86	25.68	#DIV/0!	#DIV/0!	#DIV/0!	High	High	High	High		Peak Found	High	High			3.83	29.46	High	High	0.0002209	8.741e-05
	FALSE	High	[K].GILAADESTGSIAKR.[L]		0.00145347	0.000806587	1	2	4	P05065	P05065 [29-43]		1	1488.8		4.2	4	391.8				29.91	#DIV/0!	#DIV/0!	#DIV/0!	Peak Found	High	Not Found	Not Found		Not Found	Not Found	Peak Found			4.1	25.86	High	High	0.0002209	3.267e-05
	FALSE	High	[K].GVVPLAGTNGETTTQGLDGLSER.[C]		1.26976e-05	0.000806587	1	1	14	P05065	P05065 [112-134]		0	2272.14	74.1	110.9	149.8	65.2		93.47	67.99	25.74	#DIV/0!	#DIV/0!	#DIV/0!	High	High	High	High		Not Found	High	Peak Found			4.93	39.79	High	High	0.0002209	2.512e-08
	FALSE	High	[K].KELADIAHR.[I]		0.15737	0.00793348	1	1	1	P05065	P05065 [14-22]		1	1052.58	92.5	134	173.5			65.32	39.95		#DIV/0!	#DIV/0!	#DIV/0!	Peak Found	Not Found	High	Peak Found		Not Found	Peak Found	Peak Found			2.44	18.34	Not Found	High	0.002051	0.04241
	FALSE	High	[K].IGEHTPSSLAIMENANVLAR.[Y]	1xOxidation [M12]	0.00158698	0.000806587	1	1	3	P05065	P05065 [154-173]		0	2139.09	147.5		159	93.5			87.52	19.76	#DIV/0!	#DIV/0!	#DIV/0!	High	High	Not Found	Peak Found		Peak Found	Not Found	Not Found			3.91	34.51	High	High	0.0002209	3.739e-05
	FALSE	High	[R].LQSIGTENTEENR.[R]		0.00563986	0.000806587	1	2	5	P05065	P05065 [44-56]		0	1490.71	148.1	42.9	140.1	68.9		125.97	9.22	55.72	#DIV/0!	#DIV/0!	#DIV/0!	High	High	High	High		Not Found	Peak Found	Peak Found			3.71	22.27	High	High	0.0002209	0.0002527
	FALSE	High	[R].LQSIGTENTEENRR.[F]		0.0107697	0.000806587	1	2	4	P05065	P05065 [44-57]		1	1646.81	59.9	97.6	146.2	96.3	82.69	95.28	26.33	68.02	#DIV/0!	#DIV/0!	#DIV/0!	Peak Found	High	Peak Found	Peak Found		Peak Found	Peak Found	Peak Found			2.59	19.52	High	High	0.0002209	0.0006762
	FALSE	High	[R].QLLLTADDR.[V]		0.063213	0.000806587	1	2	6	P05065	P05065 [61-69]		0	1044.57	94.4	133.3	148.9	23.4	36.23	45.28	53.74	66.58	#DIV/0!	#DIV/0!	#DIV/0!	High	High	High	High		Peak Found	High	High			2.86	30.41	Peak Found	High	0.0002209	0.01009
	FALSE	High	[K].RLQSIGTENTEENRR.[F]		0.000292311	0.000806587	1	2	8	P05065	P05065 [43-57]		2	1802.91	83.4	107.1	129.9	79.6	1.71	68.64	63.19	65.45	#DIV/0!	#DIV/0!	#DIV/0!	Peak Found	High	High	High		Peak Found	Peak Found	Peak Found			4.26	17.94	High	High	0.0002209	2.88e-06
	FALSE	High	[K].SKGGVVGIKVDK.[G]		0.0373292	0.000806587	1	2	1	P05065	P05065 [100-111]		2	1186.72			8	392				90.57	#DIV/0!	#DIV/0!	#DIV/0!	Not Found	High	Not Found	Peak Found		Not Found	Not Found	Not Found			2.84	18.28	Peak Found	High	0.0002209	0.004491
	FALSE	High	[R].TVPPAVPGVTFLSGGQSEEEASINLNAINK.[C]		0.000781359	0.000806587	1	2	4	P05065	P05065 [260-289]		0	3039.56	90.1	135	174.9			64.71	59.12		#DIV/0!	#DIV/0!	#DIV/0!	Peak Found	Not Found	High	High		Not Found	High	High			4.92	49.14	Not Found	High	0.0002209	1.272e-05
	FALSE	High	[K].VDKGVVPLAGTNGETTTQGLDGLSER.[C]		2.69485e-05	0.000806587	1	1	2	P05065	P05065 [109-134]		1	2614.33			39.1	360.9				18.85	#DIV/0!	#DIV/0!	#DIV/0!	Peak Found	High	Not Found	Not Found		Not Found	Not Found	Not Found			4.5	36.71	High	High	0.0002209	7.878e-08
	FALSE	High	[K].VLAAVYK.[A]		0.158155	0.00793348	1	6	3	P05065	P05065 [209-215]		0	763.471	74.3	133.8	147.3	44.5	19.8	72.47	63.06	43.35	#DIV/0!	#DIV/0!	#DIV/0!	High	Peak Found	High	High		Peak Found	Peak Found	Peak Found			2.34	24.17	Peak Found	High	0.002051	0.04255
	FALSE	High	[K].YTPSGQSGAAASESLFISNHAY.[-]		0.00388362	0.000806587	1	1	7	P05065	P05065 [343-364]		0	2258.04	59.1	125.8	169.3	45.9	35.7	57.63	68.79	25.56	#DIV/0!	#DIV/0!	#DIV/0!	High	High	High	High		Peak Found	Peak Found	High			4.07	40.47	High	High	0.0002209	0.0001436
High	Master Protein	P42123	L-lactate dehydrogenase B chain OS=Rattus norvegicus OX=10116 GN=Ldhb PE=1 SV=2	0	85.476	37	15	127	15	36.6	403.63	15	metabolic process	cytoplasm;cytosol;membrane;mitochondrion	catalytic activity;nucleotide binding;protein binding	Pf00056, Pf02866	24534	ENSRNOG00000013000.7	Ldhb	Pyruvate metabolism	Glycolysis / Gluconeogenesis; Metabolic pathways; Cysteine and methionine metabolism; Pyruvate metabolism; Propanoate metabolism; Glucagon signaling pathway	0	2.19721	0.785118	0.546536	84.4	52	167.9	131.8	49.7	78.9	82.8	152.5	High	High	High	High	High	High	High	High
	Checked	Confidence	Annotated Sequence	Modifications	Qvality PEP	Qvality q-value	# Protein Groups	# Proteins	# PSMs	Master Protein Accessions	Positions in Master Proteins	Modifications in Master Proteins	# Missed Cleavages	Theo. MH+ [Da]	Abundances (Grouped): NButGT	Abundances (Grouped): remplissage	Abundances (Grouped): LPS	Abundances (Grouped): controle CARD445	Abundances (Grouped) CV [%]: NButGT	Abundances (Grouped) CV [%]: remplissage	Abundances (Grouped) CV [%]: LPS	Abundances (Grouped) CV [%]: controle CARD445	#DIV/0!	#DIV/0!	#DIV/0!	Found in Sample: [S32] F32: Sample, 6, LPS	Found in Sample: [S74] F74: Sample, 1, controle CARD445	Found in Sample: [S30] F30: Sample, 4, remplissage	Found in Sample: [S31] F31: Sample, 5, LPS	Quan Info	Found in Sample: [S27] F27: Sample, 1, NButGT	Found in Sample: [S28] F28: Sample, 2, NButGT	Found in Sample: [S29] F29: Sample, 3, remplissage			XCorr (by Search Engine): Sequest HT	Top Apex RT [min]	Found in Sample: [S84] F84: Sample, 2, controle CARD445	Confidence (by Search Engine): Sequest HT	Percolator q-Value (by Search Engine): Sequest HT	Percolator PEP (by Search Engine): Sequest HT
	FALSE	High	[K].EKLIAPVADDETAVPNNK.[I]		0.00014471	0.000806587	1	1	4	P42123	P42123 [6-23]		1	1924	16.1	53.8	67.6	262.5		65.19	43.51	13.5	#DIV/0!	#DIV/0!	#DIV/0!	Peak Found	High	Peak Found	Peak Found		Not Found	Peak Found	Peak Found			4.22	28.63	High	High	0.0002209	9.948e-07
	FALSE	High	[K].GEMMDLQHGSLFLQTPK.[I]	2xOxidation [M3; M4]	0.00405792	0.000806587	1	1	3	P42123	P42123 [61-77]		0	1963.93	86.1	113.6	166	34.4		34.84	32.85	44.23	#DIV/0!	#DIV/0!	#DIV/0!	Peak Found	High	Peak Found	High		Not Found	Peak Found	Peak Found			2.81	33.95	High	High	0.0002209	0.0001539
	FALSE	High	[R].GLTSVINQK.[L]		0.0963871	0.00296879	1	1	13	P42123	P42123 [300-308]		0	959.552	56.3	112.4	137.7	93.5	26.84	32.87	13.25	14.77	#DIV/0!	#DIV/0!	#DIV/0!	Peak Found	High	High	High		High	High	High			2.47	26.24	High	High	0.0007851	0.01946
	FALSE	High	[R].KSADTLWDIQK.[D]		0.0140062	0.000806587	1	1	1	P42123	P42123 [319-329]		1	1304.68	46.9	134.7	54	164.4				71.79	#DIV/0!	#DIV/0!	#DIV/0!	Not Found	High	Peak Found	Peak Found		Not Found	Peak Found	Not Found			3.53	30.59	Peak Found	High	0.0002209	0.001007
	FALSE	High	[R].IHPVSTMVK.[G]	1xOxidation [M7]	0.148212	0.00732577	1	1	1	P42123	P42123 [271-279]		0	1027.56	4.8	31.3	116.6	247.4		116.01	84.95	136.55	#DIV/0!	#DIV/0!	#DIV/0!	Peak Found	High	Peak Found	Peak Found		Peak Found	Not Found	Peak Found			1.96	17.02	Peak Found	High	0.001903	0.03822
	FALSE	High	[K].LKDDEVAQLR.[K]		0.0216808	0.000806587	1	1	15	P42123	P42123 [309-318]		1	1186.64	64.2	129	165.5	41.2	29.92	44.46	40.26	25.28	#DIV/0!	#DIV/0!	#DIV/0!	High	High	High	High		High	High	High			3.19	23.36	High	High	0.0002209	0.001953
	FALSE	High	[K].LKDDEVAQLRK.[S]		0.00855561	0.000806587	1	1	8	P42123	P42123 [309-319]		2	1314.74	16.8	46.5	44.7	292	63.66	10.85	63.56	61.57	#DIV/0!	#DIV/0!	#DIV/0!	High	High	Peak Found	Peak Found		Peak Found	High	High			3.32	20.18	High	High	0.0002209	0.0004772
	FALSE	High	[K].LKGEMMDLQHGSLFLQTPK.[I]	2xOxidation [M5; M6]	0.0019339	0.000806587	1	1	9	P42123	P42123 [59-77]		1	2205.1	66.9	122.7	185.5	25	35.59	53.18	20.99	44.2	#DIV/0!	#DIV/0!	#DIV/0!	High	High	High	High		Peak Found	Peak Found	High			3.45	31.57	High	High	0.0002209	5.005e-05
	FALSE	High	[K].LIAPVADDETAVPNNK.[I]		0.0014141	0.000806587	1	1	15	P42123	P42123 [8-23]		0	1666.86	41.2	102	145.7	111.1	19.24	65.23	33.51	46.38	#DIV/0!	#DIV/0!	#DIV/0!	High	High	High	High		High	High	High			3.7	30.64	High	High	0.0002209	3.134e-05
	FALSE	High	[K].IVADKDYSVTANSK.[I]		0.000298804	0.000806587	1	1	23	P42123	P42123 [78-91]		1	1510.77	52	104.7	133.5	109.8	41.26	38.88	24.24	30.76	#DIV/0!	#DIV/0!	#DIV/0!	High	High	High	High		High	High	High			4.05	21.42	High	High	0.0002209	2.984e-06
	FALSE	High	[K].IVVVTAGVR.[Q]		0.0450972	0.000806587	1	1	4	P42123	P42123 [92-100]		0	913.583	54.6	126.9	166.7	51.8	42.79	28.02	1.96	13.46	#DIV/0!	#DIV/0!	#DIV/0!	Peak Found	High	High	Peak Found		Peak Found	Peak Found	Peak Found			2.06	27.35	High	High	0.0002209	0.006008
	FALSE	High	[K].MVVDSAYEVIK.[L]		0.106939	0.00362975	1	1	1	P42123	P42123 [234-244]		0	1253.64	121.4	119.8	154.5	4.3	32.56	45.79	2.8	24.47	#DIV/0!	#DIV/0!	#DIV/0!	Peak Found	Peak Found	Peak Found	Peak Found		Peak Found	High	Peak Found			2.76	36.44	Peak Found	High	0.0009506	0.02284
	FALSE	High	[K].MVVDSAYEVIK.[L]	1xOxidation [M1]	0.0035183	0.000806587	1	1	10	P42123	P42123 [234-244]		0	1269.64	52	114.9	146	87.1	47.31	38.25	15.34	38.34	#DIV/0!	#DIV/0!	#DIV/0!	High	High	High	High		High	High	High			2.92	32.38	High	High	0.0002209	0.0001237
	FALSE	High	[K].SADTLWDIQK.[D]		0.0190205	0.000806587	1	1	2	P42123	P42123 [320-329]		0	1176.59	101.7	46.5	100.8	151	70.01	115.4		35.24	#DIV/0!	#DIV/0!	#DIV/0!	Not Found	High	Peak Found	Peak Found		Peak Found	Peak Found	Peak Found			3.59	36.85	High	High	0.0002209	0.001604
	FALSE	High	[K].SLADELALVDVLEDK.[L]		0.000420038	0.000806587	1	1	8	P42123	P42123 [44-58]		0	1629.86	83.5	123.4	193.1		32.1	39.99	4.19		#DIV/0!	#DIV/0!	#DIV/0!	High	Not Found	High	High		High	High	High			4.45	51.47	Not Found	High	0.0002209	4.974e-06
	FALSE	High	[K].SLADELALVDVLEDKLK.[G]		5.6569e-05	0.000806587	1	1	10	P42123	P42123 [44-60]		1	1871.04	90.7	120.1	189.2		22.22	60.17	5.38		#DIV/0!	#DIV/0!	#DIV/0!	High	Not Found	High	High		Peak Found	High	High			5.78	51.25	Not Found	High	0.0002209	2.416e-07
High	Master Protein	Q6IFU7	Keratin, type I cytoskeletal 42 OS=Rattus norvegicus OX=10116 GN=Krt42 PE=3 SV=1	0	82.335	25	15	195	3	50.2	581.8	15		cytoplasm	structural molecule activity	Pf00038, Pf04156, Pf12128, Pf13166, Pf13514	450231	ENSRNOG00000034087.2	Krt42			0	4.4433	4.83063	2.58886	6.2	3.5	14.9	28.2	509.4	29.6	10	198.2	High	Peak Found	Peak Found	High	High	High	Peak Found	High
	Checked	Confidence	Annotated Sequence	Modifications	Qvality PEP	Qvality q-value	# Protein Groups	# Proteins	# PSMs	Master Protein Accessions	Positions in Master Proteins	Modifications in Master Proteins	# Missed Cleavages	Theo. MH+ [Da]	Abundances (Grouped): NButGT	Abundances (Grouped): remplissage	Abundances (Grouped): LPS	Abundances (Grouped): controle CARD445	Abundances (Grouped) CV [%]: NButGT	Abundances (Grouped) CV [%]: remplissage	Abundances (Grouped) CV [%]: LPS	Abundances (Grouped) CV [%]: controle CARD445	#DIV/0!	#DIV/0!	#DIV/0!	Found in Sample: [S32] F32: Sample, 6, LPS	Found in Sample: [S74] F74: Sample, 1, controle CARD445	Found in Sample: [S30] F30: Sample, 4, remplissage	Found in Sample: [S31] F31: Sample, 5, LPS	Quan Info	Found in Sample: [S27] F27: Sample, 1, NButGT	Found in Sample: [S28] F28: Sample, 2, NButGT	Found in Sample: [S29] F29: Sample, 3, remplissage			XCorr (by Search Engine): Sequest HT	Top Apex RT [min]	Found in Sample: [S84] F84: Sample, 2, controle CARD445	Confidence (by Search Engine): Sequest HT	Percolator q-Value (by Search Engine): Sequest HT	Percolator PEP (by Search Engine): Sequest HT
	FALSE	High	[K].DAEEWFFTK.[T]		0.0810832	0.00228315	1	1	5	Q6IFU7	Q6IFU7 [280-288]		0	1172.53	339.5	38.9	19.6	2	132.83	136.12	33.02	71	#DIV/0!	#DIV/0!	#DIV/0!	High	Peak Found	High	Peak Found		High	High	Peak Found			2.8	46.24	Peak Found	High	0.0006105	0.01477
	FALSE	High	[R].GQVGGDVNVEMDAAPGVDLSR.[I]		1.56448e-05	0.000806587	2	2	18	Q6IFU7; Q6IFV1	Q6IFU7 [241-261]; Q6IFV1 [269-289]		0	2085.99	336.5	38.6	24.9		125.29	121.07	102.98		#DIV/0!	#DIV/0!	#DIV/0!	High	Not Found	High	Peak Found	Shared	High	High	High			5.77	38.98	Not Found	High	0.0002209	3.442e-08
	FALSE	High	[R].GQVGGDVNVEMDAAPGVDLSR.[I]	1xOxidation [M11]	8.30928e-05	0.000806587	2	2	32	Q6IFU7; Q6IFV1	Q6IFU7 [241-261]; Q6IFV1 [269-289]		0	2101.98	183.6	147.3	56.8	12.4	121.53	125.01	1.7	55.99	#DIV/0!	#DIV/0!	#DIV/0!	High	High	High	High	Shared	High	High	High			4.69	34.61	High	High	0.0002209	4.309e-07
	FALSE	High	[R].KDAEEWFFTK.[T]		0.0404835	0.000806587	1	1	1	Q6IFU7	Q6IFU7 [279-288]		1	1300.62	164.7	187.8	47.6		131.51				#DIV/0!	#DIV/0!	#DIV/0!	Peak Found	Not Found	Peak Found	Not Found		High	Peak Found	Not Found			3.35	37.3	Not Found	High	0.0002209	0.005075
	FALSE	High	[KR].LAADDFR.[TLMSV]		0.136735	0.00613687	8	20	44	Q6IFV4; Q6IFU7; Q6IFV5; Q6IFV3; Q6IFU8; F1MAF7; Q6IFV1; Q6IFW6	Q6IFV4 [177-183]; Q6IFU7 [174-180]; Q6IFV5 [168-174]; Q6IFV3 [175-181]; Q6IFU8 [164-170]; F1MAF7 [136-142]; Q6IFV1 [202-208]; Q6IFW6 [228-234]		0	807.4	315.1	44	32.2	8.7	85.29	119.6	108.92	50.27	#DIV/0!	#DIV/0!	#DIV/0!	High	High	High	High	Shared	High	High	High			2.18	25.79	High	High	0.001602	0.03368
	FALSE	High	[R].LEQEIATYR.[RS]		0.0175249	0.000806587	5	14	10	Q6IFV4; Q6IFU9; Q6IFU7; Q6IFU8; Q6IFV1	Q6IFV4 [390-398]; Q6IFU9 [399-407]; Q6IFU7 [387-395]; Q6IFU8 [377-385]; Q6IFV1 [415-423]		0	1122.58	201.2	159.5	36.8	2.6	126.1	137.4	83.21	60.74	#DIV/0!	#DIV/0!	#DIV/0!	High	Peak Found	High	Peak Found	Shared	High	High	High			3.18	26.34	Peak Found	High	0.0002209	0.001416
	FALSE	High	[R].ILNEMRDQYEK.[M]		0.030878	0.000806587	2	2	1	Q6IFU7; Q6IFV1	Q6IFU7 [262-272]; Q6IFV1 [290-300]		1	1438.7	157.1	170.6		72.3	106.77	123.39		31.2	#DIV/0!	#DIV/0!	#DIV/0!	Not Found	Peak Found	Peak Found	Not Found	Shared	Peak Found	Peak Found	Peak Found			2.56	24.88	High	High	0.0002209	0.003352
	FALSE	High	[R].ILNEMRDQYEK.[M]	1xOxidation [M5]	0.0212131	0.000806587	2	2	4	Q6IFU7; Q6IFV1	Q6IFU7 [262-272]; Q6IFV1 [290-300]		1	1454.69	73.9	239.8	40.3	46	84.95	138.08	11.77	76.28	#DIV/0!	#DIV/0!	#DIV/0!	Peak Found	High	High	Peak Found	Shared	Peak Found	Peak Found	Peak Found			3.12	19.77	High	High	0.0002209	0.001892
	FALSE	High	[R].MSVEADINGLR.[R]	1xOxidation [M1]	0.022647	0.000806587	2	4	2	Q6IFU7; Q6IFU8	Q6IFU7 [191-201]; Q6IFU8 [181-191]		0	1220.59	240		160		123.47		91.36		#DIV/0!	#DIV/0!	#DIV/0!	Peak Found	Not Found	Not Found	Peak Found	Shared	High	High	Not Found			3.43	31.49	Not Found	High	0.0002209	0.002085
	FALSE	High	[R].MSVEADINGLRR.[V]	1xOxidation [M1]	0.113189	0.00431988	2	4	2	Q6IFU7; Q6IFU8	Q6IFU7 [191-202]; Q6IFU8 [181-192]		1	1376.7	206.2	151.7	42.1		130.8	121.78	8.55		#DIV/0!	#DIV/0!	#DIV/0!	Peak Found	Not Found	Peak Found	Peak Found	Shared	High	Peak Found	Peak Found			2.74	28.15	Not Found	High	0.001135	0.02508
	FALSE	High	[K].NHEEEMNALR.[G]		0.0138538	0.000806587	2	3	3	Q6IFU7; Q6IFU8	Q6IFU7 [231-240]; Q6IFU8 [221-230]		0	1242.55	262.8	95.7	41.5		92	135.65	126.35		#DIV/0!	#DIV/0!	#DIV/0!	Peak Found	Not Found	High	Peak Found	Shared	High	High	Peak Found			2.96	20.49	Not Found	High	0.0002209	0.0009892
	FALSE	High	[K].NHEEEMNALR.[G]	1xOxidation [M6]	0.0513115	0.000806587	2	3	9	Q6IFU7; Q6IFU8	Q6IFU7 [231-240]; Q6IFU8 [221-230]		0	1258.55	246.8	103.1	47.7	2.4	68.8	136.17	123.67	53.36	#DIV/0!	#DIV/0!	#DIV/0!	High	Peak Found	High	Peak Found	Shared	High	Peak Found	Peak Found			2.15	20.48	Peak Found	High	0.0002209	0.007298
	FALSE	High	[R].RVLDELTLAR.[AT]		0.0125542	0.000806587	4	9	3	Q6IFU7; Q6IFV3; Q6IFU8; Q6IFV1	Q6IFU7 [202-211]; Q6IFV3 [203-212]; Q6IFU8 [192-201]; Q6IFV1 [230-239]		1	1185.69	150.7	203	40.2	6	117.01	137.08	86.98		#DIV/0!	#DIV/0!	#DIV/0!	Peak Found	Peak Found	High	Peak Found	Shared	High	Peak Found	Peak Found			3.73	32.55	Not Found	High	0.0002209	0.0008547
	FALSE	High	[R].TKYETELNLR.[M]		0.047849	0.000806587	1	1	5	Q6IFU7	Q6IFU7 [181-190]		1	1266.67	231	107.6	49.6	11.8	121.8	126.42	43.84	44.86	#DIV/0!	#DIV/0!	#DIV/0!	Peak Found	High	High	Peak Found		High	Peak Found	Peak Found			2.81	26.16	Peak Found	High	0.0002209	0.006574
	FALSE	High	[R].TIVEEVQDGK.[V]		0.0228951	0.000806587	2	2	8	Q6IFU7; Q6IFU8	Q6IFU7 [430-439]; Q6IFU8 [411-420]		0	1117.57	1.5	396.1	0.9	1.6	118.39		94.98	30.35	#DIV/0!	#DIV/0!	#DIV/0!	High	Peak Found	High	Peak Found	Shared	High	Peak Found	Not Found			2.06	25.6	Peak Found	High	0.0002209	0.002117
	FALSE	High	[K].TRLEQEIATYR.[RS]		0.00837006	0.000806587	5	11	16	Q6IFV4; Q6IFU9; Q6IFU7; Q6IFU8; Q6IFV1	Q6IFV4 [388-398]; Q6IFU9 [397-407]; Q6IFU7 [385-395]; Q6IFU8 [375-385]; Q6IFV1 [413-423]		1	1379.73	215	147.3	36.5	1.1	123.32	138.36	77.46	79.54	#DIV/0!	#DIV/0!	#DIV/0!	High	High	High	High	Shared	High	High	High			3.86	29.61	Peak Found	High	0.0002209	0.0004628
	FALSE	High	[K].TRLEQEIATYRR.[L]		0.00992002	0.000806587	4	10	3	Q6IFU9; Q6IFU7; Q6IFU8; Q6IFV1	Q6IFU9 [397-408]; Q6IFU7 [385-396]; Q6IFU8 [375-386]; Q6IFV1 [413-424]		2	1535.83	15	335.2	29.6	20.3	25.92			53.76	#DIV/0!	#DIV/0!	#DIV/0!	Peak Found	High	High	Not Found	Shared	Peak Found	Peak Found	Not Found			3.74	26.53	High	High	0.0002209	0.0005965
	FALSE	High	[R].VLDELTLAR.[AT]		0.0248437	0.000806587	4	9	29	Q6IFU7; Q6IFV3; Q6IFU8; Q6IFV1	Q6IFU7 [203-211]; Q6IFV3 [204-212]; Q6IFU8 [193-201]; Q6IFV1 [231-239]		0	1029.59	149.9	198.1	43.1	8.8	117.98	136.93	68.87	33.94	#DIV/0!	#DIV/0!	#DIV/0!	High	High	High	High	Shared	High	High	High			3.02	35.61	High	High	0.0002209	0.002414
High	Master Protein	P17764	Acetyl-CoA acetyltransferase, mitochondrial OS=Rattus norvegicus OX=10116 GN=Acat1 PE=1 SV=1	0	80.89	48	13	72	13	44.7	275.87	13	cell organization and biogenesis;metabolic process;response to stimulus	membrane;mitochondrion;organelle lumen	catalytic activity;metal ion binding;protein binding	Pf00108, Pf00109, Pf02803	25014	ENSRNOG00000007862.6	Acat1	Branched-chain amino acid catabolism; Synthesis of Ketone Bodies; Utilization of Ketone Bodies	Lysine degradation; Fatty acid metabolism; Fatty acid degradation; Synthesis and degradation of ketone bodies; Butanoate metabolism; Tryptophan metabolism; Metabolic pathways; Valine, leucine and isoleucine degradation; Terpenoid backbone biosynthesis; Pyruvate metabolism; Glyoxylate and dicarboxylate metabolism; Propanoate metabolism; Carbon metabolism	0	2.15888	0.912633	0.846917	81.2	36.5	231.4	22.7	121.8	74.6	79.9	152	High	High	High	Peak Found	High	High	High	High
	Checked	Confidence	Annotated Sequence	Modifications	Qvality PEP	Qvality q-value	# Protein Groups	# Proteins	# PSMs	Master Protein Accessions	Positions in Master Proteins	Modifications in Master Proteins	# Missed Cleavages	Theo. MH+ [Da]	Abundances (Grouped): NButGT	Abundances (Grouped): remplissage	Abundances (Grouped): LPS	Abundances (Grouped): controle CARD445	Abundances (Grouped) CV [%]: NButGT	Abundances (Grouped) CV [%]: remplissage	Abundances (Grouped) CV [%]: LPS	Abundances (Grouped) CV [%]: controle CARD445	#DIV/0!	#DIV/0!	#DIV/0!	Found in Sample: [S32] F32: Sample, 6, LPS	Found in Sample: [S74] F74: Sample, 1, controle CARD445	Found in Sample: [S30] F30: Sample, 4, remplissage	Found in Sample: [S31] F31: Sample, 5, LPS	Quan Info	Found in Sample: [S27] F27: Sample, 1, NButGT	Found in Sample: [S28] F28: Sample, 2, NButGT	Found in Sample: [S29] F29: Sample, 3, remplissage			XCorr (by Search Engine): Sequest HT	Top Apex RT [min]	Found in Sample: [S84] F84: Sample, 2, controle CARD445	Confidence (by Search Engine): Sequest HT	Percolator q-Value (by Search Engine): Sequest HT	Percolator PEP (by Search Engine): Sequest HT
	FALSE	High	[K].AGIPKEEVKEVYMGNVIQGGEGQAPTR.[Q]	1xOxidation [M13]	0.000278212	0.000806587	1	1	4	P17764	P17764 [76-102]		2	2873.45				400				54.26	#DIV/0!	#DIV/0!	#DIV/0!	Not Found	High	Not Found	Not Found		Not Found	Not Found	Not Found			5.13	30.64	High	High	0.0002209	2.678e-06
	FALSE	High	[K].DGLTDVYNK.[I]		0.0446137	0.000806587	1	1	3	P17764	P17764 [179-187]		0	1024.49	89.5	140	83.6	86.9	19.01	43.54	126.14	63.89	#DIV/0!	#DIV/0!	#DIV/0!	Peak Found	High	Peak Found	Peak Found		Peak Found	High	Peak Found			2.46	28.66	High	High	0.0002209	0.005881
	FALSE	High	[R].EEQDKYAIGSYTR.[S]		0.00185078	0.000806587	1	1	8	P17764	P17764 [206-218]		1	1559.73	92.3	135.8	68.3	103.7	6.43	52.34	123.87	44.74	#DIV/0!	#DIV/0!	#DIV/0!	Peak Found	High	High	High		High	High	High			3.96	25.79	High	High	0.0002209	4.686e-05
	FALSE	High	[K].ENGTVTAANASTLNDGAAAVVLMTAEAAQR.[L]	1xOxidation [M23]	9.0726e-05	0.000806587	1	1	2	P17764	P17764 [271-300]		0	2933.43	169.4	108.9	113.6	8.1	97.67	18.2	38.11	45.98	#DIV/0!	#DIV/0!	#DIV/0!	Peak Found	High	Peak Found	Peak Found		Peak Found	Peak Found	Peak Found			5.46	48.46	High	High	0.0002209	4.918e-07
	FALSE	High	[K].EVYMGNVIQGGEGQAPTR.[Q]	1xOxidation [M4]	4.8239e-05	0.000806587	1	1	8	P17764	P17764 [85-102]		0	1921.91	40.3	86.4	248.8	24.4	8.78	43.1		44.56	#DIV/0!	#DIV/0!	#DIV/0!	Not Found	High	High	High		High	High	High			4.38	28.07	High	High	0.0002209	1.89e-07
	FALSE	High	[K].FANEITPITISVK.[G]		0.0196536	0.000806587	1	1	3	P17764	P17764 [228-240]		0	1432.8	60.8	95.3	209.5	34.4	11.28	40.55		0.16	#DIV/0!	#DIV/0!	#DIV/0!	Not Found	Peak Found	Peak Found	High		Peak Found	High	High			3.23	41.38	Peak Found	High	0.0002209	0.00169
	FALSE	High	[R].GATPYGGVKLEDLIVK.[D]		0.00563986	0.000806587	1	1	2	P17764	P17764 [163-178]		1	1659.93				400				10.31	#DIV/0!	#DIV/0!	#DIV/0!	Not Found	High	Not Found	Not Found		Not Found	Not Found	Not Found			4.22	40.57	High	High	0.0002209	0.0002529
	FALSE	High	[K].GKPDVVVKEDEEYKR.[V]		0.000681103	0.000806587	1	1	15	P17764	P17764 [241-255]		2	1790.93	83.3	114.1	60.7	141.9	1.11	46.49	129.65	78.46	#DIV/0!	#DIV/0!	#DIV/0!	Peak Found	High	High	High		High	High	High			3.54	19.41	High	High	0.0002209	1.035e-05
	FALSE	High	[R].IAAFADAAVDPIDFPLAPAYAVPK.[V]		0.00265917	0.000806587	1	1	9	P17764	P17764 [309-332]		0	2443.29	142.4	185.3	72.3		28.38	53.53	118.46		#DIV/0!	#DIV/0!	#DIV/0!	Peak Found	Not Found	High	High		High	High	High			5.6	51.34	Not Found	High	0.0002209	8.107e-05
	FALSE	High	[K].LGTIAIQGAIEK.[A]		0.00944267	0.000806587	1	1	6	P17764	P17764 [64-75]		0	1213.72	68.6	146.7	86	98.7	23.52	54.96	127.59	52.59	#DIV/0!	#DIV/0!	#DIV/0!	Peak Found	High	High	High		Peak Found	High	High			3.45	34.04	High	High	0.0002209	0.000555
	FALSE	High	[K].MLEIDPQKVNVHGGAVSLGHPIGMSGAR.[I]	2xOxidation [M1; M24]	0.0695609	0.000806587	1	1	1	P17764	P17764 [363-390]		1	2902.47	85.5	95.5	116.3	102.7	10.31	85.78	42.65		#DIV/0!	#DIV/0!	#DIV/0!	Peak Found	High	Peak Found	Peak Found		Peak Found	Peak Found	Peak Found			3.17	32.19	Not Found	High	0.0002209	0.01169
	FALSE	High	[R].TPIGSFLGSLASQPATK.[L]		3.4316e-05	0.000806587	1	1	5	P17764	P17764 [47-63]		0	1674.91	85.8	137.9	61	115.3	48.48	56.63	132.95	94.42	#DIV/0!	#DIV/0!	#DIV/0!	Peak Found	High	Peak Found	High		High	Peak Found	High			4.85	47.37	Peak Found	High	0.0002209	1.13e-07
	FALSE	High	[K].VNVHGGAVSLGHPIGMSGAR.[I]	1xOxidation [M16]	0.00126699	0.000806587	1	1	6	P17764	P17764 [371-390]		0	1931.99	128.2	175.4	56	40.5	24.61	41.49	136.82	38.62	#DIV/0!	#DIV/0!	#DIV/0!	Peak Found	Peak Found	High	High		Peak Found	High	High			4.28	24.38	Peak Found	High	0.0002209	2.654e-05
High	Master Protein	P15650	Long-chain specific acyl-CoA dehydrogenase, mitochondrial OS=Rattus norvegicus OX=10116 GN=Acadl PE=1 SV=1	0	75.897	34	16	81	16	47.8	264.41	16	cell organization and biogenesis;metabolic process;regulation of biological process;response to stimulus	membrane;mitochondrion;organelle lumen	catalytic activity;nucleotide binding	Pf00441, Pf02770, Pf02771, Pf08028, Pf14749	25287	ENSRNOG00000012966.7	Acadl	Beta oxidation of myristoyl-CoA to lauroyl-CoA; Beta oxidation of lauroyl-CoA to decanoyl-CoA-CoA	Fatty acid metabolism; Fatty acid degradation; Metabolic pathways; PPAR signaling pathway	0	2.71511	0.912797	0.607379	64.8	39.1	249	33.1	75.8	80.6	92	165.5	High	High	High	High	High	High	High	High
	Checked	Confidence	Annotated Sequence	Modifications	Qvality PEP	Qvality q-value	# Protein Groups	# Proteins	# PSMs	Master Protein Accessions	Positions in Master Proteins	Modifications in Master Proteins	# Missed Cleavages	Theo. MH+ [Da]	Abundances (Grouped): NButGT	Abundances (Grouped): remplissage	Abundances (Grouped): LPS	Abundances (Grouped): controle CARD445	Abundances (Grouped) CV [%]: NButGT	Abundances (Grouped) CV [%]: remplissage	Abundances (Grouped) CV [%]: LPS	Abundances (Grouped) CV [%]: controle CARD445	#DIV/0!	#DIV/0!	#DIV/0!	Found in Sample: [S32] F32: Sample, 6, LPS	Found in Sample: [S74] F74: Sample, 1, controle CARD445	Found in Sample: [S30] F30: Sample, 4, remplissage	Found in Sample: [S31] F31: Sample, 5, LPS	Quan Info	Found in Sample: [S27] F27: Sample, 1, NButGT	Found in Sample: [S28] F28: Sample, 2, NButGT	Found in Sample: [S29] F29: Sample, 3, remplissage			XCorr (by Search Engine): Sequest HT	Top Apex RT [min]	Found in Sample: [S84] F84: Sample, 2, controle CARD445	Confidence (by Search Engine): Sequest HT	Percolator q-Value (by Search Engine): Sequest HT	Percolator PEP (by Search Engine): Sequest HT
	FALSE	High	[K].AQDTAELFFEDVR.[L]		0.0021584	0.000806587	1	1	12	P15650	P15650 [255-267]		0	1540.73	107.6	145.5	127.7	19.2	29.52	32.71	90.1	4.89	#DIV/0!	#DIV/0!	#DIV/0!	High	High	High	High		High	High	High			4.21	46.28	High	High	0.0002209	5.946e-05
	FALSE	High	[K].EQIEQFIPQMTAGK.[C]	1xOxidation [M10]	0.000921331	0.000806587	1	1	8	P15650	P15650 [152-165]		0	1635.8	64.9	121.4	94.5	119.2	27.42	58.45	111.9	18.61	#DIV/0!	#DIV/0!	#DIV/0!	High	High	High	High		High	High	High			3.99	35.43	High	High	0.0002209	1.639e-05
	FALSE	High	[K].FFQEEVIPYHEEWEK.[A]		0.0062593	0.000806587	1	1	2	P15650	P15650 [67-81]		0	2009.93			183.1	216.9				53.07	#DIV/0!	#DIV/0!	#DIV/0!	Not Found	High	Not Found	Peak Found		Not Found	Not Found	Not Found			2.83	40.9	High	High	0.0002209	0.0002968
	FALSE	High	[K].GFYYLMQELPQER.[L]	1xOxidation [M6]	0.00783719	0.000806587	1	1	4	P15650	P15650 [280-292]		0	1689.79	131.9	154.5	106.7	6.9	23.32	44.17	105.46	114.8	#DIV/0!	#DIV/0!	#DIV/0!	Peak Found	Peak Found	High	High		Peak Found	High	High			3.24	41.73	Peak Found	High	0.0002209	0.0004168
	FALSE	High	[R].KFFQEEVIPYHEEWEK.[A]		0.000891462	0.000806587	1	1	1	P15650	P15650 [66-81]		1	2138.02	168.1	57.9	131.8	42.2	28.05	122.15	70.2	25.25	#DIV/0!	#DIV/0!	#DIV/0!	Peak Found	Peak Found	Peak Found	High		Peak Found	Peak Found	Peak Found			3.68	38.12	Peak Found	High	0.0002209	1.552e-05
	FALSE	High	[R].IFSSEHDIFR.[E]		0.0295654	0.000806587	1	1	13	P15650	P15650 [52-61]		0	1250.62	91.9	131.8	84.2	92.1	0.73	48.6	116.58	36.69	#DIV/0!	#DIV/0!	#DIV/0!	Peak Found	High	High	High		High	High	High			2.85	32.01	High	High	0.0002209	0.003139
	FALSE	High	[R].LPASALLGEENK.[G]		0.00438195	0.000806587	1	1	9	P15650	P15650 [268-279]		0	1241.67	99.3	180.2	112.6	8	19.49	36.5	112.34	64.37	#DIV/0!	#DIV/0!	#DIV/0!	High	High	High	High		High	High	High			3.89	32.63	High	High	0.0002209	0.0001725
	FALSE	High	[R].LPASALLGEENKGFYYLMQELPQER.[L]	1xOxidation [M18]	0.00130944	0.000806587	1	1	3	P15650	P15650 [268-292]		1	2912.45	104.6	200.5	94.9		53	43.47	122.19		#DIV/0!	#DIV/0!	#DIV/0!	Peak Found	Not Found	High	High		Peak Found	High	Peak Found			4.9	50.04	Not Found	High	0.0002209	2.784e-05
	FALSE	High	[K].QGLLGINIAEK.[H]		0.00884165	0.000806587	1	1	5	P15650	P15650 [96-106]		0	1155.67	79.7	138.4	111	71	13.37	17.48	115.9	53.88	#DIV/0!	#DIV/0!	#DIV/0!	Peak Found	High	Peak Found	High		High	Peak Found	High			3.97	39.78	Peak Found	High	0.0002209	0.0005005
	FALSE	High	[R].RIFSSEHDIFR.[E]		0.00217029	0.000806587	1	1	3	P15650	P15650 [51-61]		1	1406.72	54.1	156.8	100	89.1	100.22	58.41	121.53	46.66	#DIV/0!	#DIV/0!	#DIV/0!	Peak Found	Peak Found	Peak Found	High		Peak Found	Peak Found	High			3.65	29.92	High	High	0.0002209	6.002e-05
	FALSE	High	[K].RSGSDWILNGSK.[V]		0.00933974	0.000806587	1	1	1	P15650	P15650 [190-201]		1	1319.67									#DIV/0!	#DIV/0!	#DIV/0!	Not Found	High	Not Found	Not Found	No Quan Values	Not Found	Not Found	Not Found			4.11		Not Found	High	0.0002209	0.0005435
	FALSE	High	[R].SGSDWILNGSK.[V]		0.00573343	0.000806587	1	1	2	P15650	P15650 [191-201]		0	1163.57	71.2	126.7	118.9	83.2	14.04	73.12	31.31	44.37	#DIV/0!	#DIV/0!	#DIV/0!	Peak Found	High	Peak Found	Peak Found		Peak Found	Peak Found	Peak Found			3.37	33.69	High	High	0.0002209	0.0002591
	FALSE	High	[R].SPAHGISLFLVENGMK.[G]	1xOxidation [M15]	0.00367622	0.000806587	1	1	5	P15650	P15650 [225-240]		0	1715.88	75.7	143.4	96.6	84.3	43.84	23.67	114.5	0.48	#DIV/0!	#DIV/0!	#DIV/0!	Peak Found	High	High	High		Peak Found	Peak Found	Peak Found			4.12	37.93	High	High	0.0002209	0.0001326
	FALSE	High	[K].TVAHIQTVQHK.[L]		0.00235661	0.000806587	1	1	3	P15650	P15650 [323-333]		0	1261.7	6.9	3.2	4	385.9	137.3	93.21	58.5		#DIV/0!	#DIV/0!	#DIV/0!	Peak Found	High	Peak Found	Peak Found		Peak Found	Peak Found	Peak Found			3.55	15.3	Not Found	High	0.0002209	6.775e-05
	FALSE	High	[R].VQPIYGGTNEIMK.[E]		0.0342302	0.000806587	1	1	1	P15650	P15650 [407-419]		0	1449.74	327.2		72.8		29		89.6		#DIV/0!	#DIV/0!	#DIV/0!	Peak Found	Not Found	Not Found	Peak Found		Peak Found	High	Not Found			3.07	32.92	Not Found	High	0.0002209	0.003931
	FALSE	High	[R].VQPIYGGTNEIMK.[E]	1xOxidation [M12]	0.0149563	0.000806587	1	1	7	P15650	P15650 [407-419]		0	1465.74	76.3	148.6	90.4	84.7	8.04	48.31	120.05	35.15	#DIV/0!	#DIV/0!	#DIV/0!	High	High	High	High		Peak Found	High	Peak Found			2.96	28.19	High	High	0.0002209	0.001111
	FALSE	High	[R].VQPIYGGTNEIMKELIAR.[Q]	1xOxidation [M12]	0.000946986	0.000806587	1	1	2	P15650	P15650 [407-424]		1	2048.08	24.3	17.3	45	313.4		83.66	112.76	1.33	#DIV/0!	#DIV/0!	#DIV/0!	Peak Found	High	Peak Found	Peak Found		Not Found	Peak Found	Peak Found			2.64	37.69	High	High	0.0002209	1.706e-05
High	Master Protein	A0A0G2JSP8	Creatine kinase M-type OS=Rattus norvegicus OX=10116 GN=Ckm PE=1 SV=1	0	71.909	45	14	64	14	43	235.28	14	metabolic process;response to stimulus	cytoplasm	catalytic activity;nucleotide binding	Pf00217, Pf02807	24265	ENSRNOG00000016837.4	Ckm	Creatine metabolism	Arginine and proline metabolism; Metabolic pathways	0	2.49119	0.592079	0.454849	97.9	44	327.5	26	48.7	46.5	67.2	142.1	High	High	High	High	High	High	High	High
	Checked	Confidence	Annotated Sequence	Modifications	Qvality PEP	Qvality q-value	# Protein Groups	# Proteins	# PSMs	Master Protein Accessions	Positions in Master Proteins	Modifications in Master Proteins	# Missed Cleavages	Theo. MH+ [Da]	Abundances (Grouped): NButGT	Abundances (Grouped): remplissage	Abundances (Grouped): LPS	Abundances (Grouped): controle CARD445	Abundances (Grouped) CV [%]: NButGT	Abundances (Grouped) CV [%]: remplissage	Abundances (Grouped) CV [%]: LPS	Abundances (Grouped) CV [%]: controle CARD445	#DIV/0!	#DIV/0!	#DIV/0!	Found in Sample: [S32] F32: Sample, 6, LPS	Found in Sample: [S74] F74: Sample, 1, controle CARD445	Found in Sample: [S30] F30: Sample, 4, remplissage	Found in Sample: [S31] F31: Sample, 5, LPS	Quan Info	Found in Sample: [S27] F27: Sample, 1, NButGT	Found in Sample: [S28] F28: Sample, 2, NButGT	Found in Sample: [S29] F29: Sample, 3, remplissage			XCorr (by Search Engine): Sequest HT	Top Apex RT [min]	Found in Sample: [S84] F84: Sample, 2, controle CARD445	Confidence (by Search Engine): Sequest HT	Percolator q-Value (by Search Engine): Sequest HT	Percolator PEP (by Search Engine): Sequest HT
	FALSE	High	[K].DLFDPIIQDR.[H]		0.026233	0.000806587	1	2	5	A0A0G2JSP8	A0A0G2JSP8 [87-96]		0	1231.63	73.2	147.8	141.1	37.9	31.48	45.02	113.07	90.21	#DIV/0!	#DIV/0!	#DIV/0!	Peak Found	High	Peak Found	High		High	Peak Found	High			2.26	46.75	High	High	0.0002209	0.002622
	FALSE	High	[K].GGDDLDPNYVLSSR.[V]		0.0011604	0.000806587	1	2	5	A0A0G2JSP8	A0A0G2JSP8 [117-130]		0	1507.7	68.5	133.5	126.8	71.3		55.55	122.11	37.39	#DIV/0!	#DIV/0!	#DIV/0!	Peak Found	High	Peak Found	High		Not Found	Peak Found	Peak Found			4.14	36.79	High	High	0.0002209	2.315e-05
	FALSE	High	[K].GQSIDDMIPAQK.[-]	1xOxidation [M7]	0.0123497	0.000806587	1	2	7	A0A0G2JSP8	A0A0G2JSP8 [370-381]		0	1318.63	24.9	55.5	218.4	101.2	19.87	65.78		35.51	#DIV/0!	#DIV/0!	#DIV/0!	Not Found	High	High	High		High	High	High			2.48	25.08	High	High	0.0002209	0.000835
	FALSE	High	[R].GTGGVDTAAVGAVFDISNADR.[L]		9.43849e-06	0.000806587	1	2	15	A0A0G2JSP8	A0A0G2JSP8 [321-341]		0	1992.96	84.8	149.2	127.4	38.6	27.01	45.27	114.59	69.29	#DIV/0!	#DIV/0!	#DIV/0!	High	High	High	High		Peak Found	High	High			5.11	46.23	High	High	0.0002209	1.605e-08
	FALSE	High	[K].HKTDLNHENLKGGDDLDPNYVLSSR.[V]		8.26377e-05	0.000806587	1	2	2	A0A0G2JSP8	A0A0G2JSP8 [106-130]		2	2837.38				400				66.81	#DIV/0!	#DIV/0!	#DIV/0!	Not Found	High	Not Found	Not Found		Not Found	Not Found	Not Found			5.05	28.78	High	High	0.0002209	4.287e-07
	FALSE	High	[R].LGSSEVEQVQLVVDGVK.[L]		0.000315676	0.000806587	1	2	4	A0A0G2JSP8	A0A0G2JSP8 [342-358]		0	1785.96		5.2	383.8	11		44.14		55.97	#DIV/0!	#DIV/0!	#DIV/0!	Not Found	High	Peak Found	High		Not Found	Not Found	High			4.46	43.88	Peak Found	High	0.0002209	3.23e-06
	FALSE	High	[K].LSVEALNSLTGEFK.[G]		0.00246243	0.000806587	1	2	4	A0A0G2JSP8	A0A0G2JSP8 [157-170]		0	1507.8	89	167	144.1		18.6	39.12	115.39		#DIV/0!	#DIV/0!	#DIV/0!	Peak Found	Not Found	High	High		High	Peak Found	High			4.34	47.22	Not Found	High	0.0002209	7.238e-05
	FALSE	High	[K].RGTGGVDTAAVGAVFDISNADR.[L]		1.95964e-05	0.000806587	1	2	4	A0A0G2JSP8	A0A0G2JSP8 [320-341]		1	2149.06	42.8	74.8	255.1	27.2	19.58	54.61		1.73	#DIV/0!	#DIV/0!	#DIV/0!	Not Found	Peak Found	High	High		Peak Found	High	High			7.04	40.97	Peak Found	High	0.0002209	4.836e-08
	FALSE	High	[K].SFLVWVNEEDHLR.[V]		0.0249793	0.000806587	1	2	2	A0A0G2JSP8	A0A0G2JSP8 [224-236]		0	1643.82	93	86.5	220.4		34.13				#DIV/0!	#DIV/0!	#DIV/0!	Not Found	Not Found	High	High		Peak Found	Peak Found	Not Found			2.51	44.42	Not Found	High	0.0002209	0.002426
	FALSE	High	[K].SMTEQEQQQLIDDHFLFDKPVSPLLLASGMAR.[D]	2xOxidation [M2; M30]	0.0179119	0.000806587	1	2	2	A0A0G2JSP8	A0A0G2JSP8 [178-209]		0	3676.8		199.7	200.3			19.6	130.58		#DIV/0!	#DIV/0!	#DIV/0!	Peak Found	Not Found	Peak Found	High		Not Found	Not Found	High			3.81	48.68	Not Found	High	0.0002209	0.001462
	FALSE	High	[K].SQEEYPDLSK.[H]		0.0379401	0.000806587	1	1	4	A0A0G2JSP8	A0A0G2JSP8 [16-25]		0	1195.55	78.9	79.3	87.8	154	36.74	79.06	118.82	53.86	#DIV/0!	#DIV/0!	#DIV/0!	Peak Found	High	Peak Found	High		Peak Found	High	Peak Found			2.76	25.17	High	High	0.0002209	0.004604
	FALSE	High	[K].SQEEYPDLSKHNNHMAK.[V]	1xOxidation [M15]	0.0160579	0.000806587	1	1	1	A0A0G2JSP8	A0A0G2JSP8 [16-32]		1	2043.92	34.9		163.1	202				111.06	#DIV/0!	#DIV/0!	#DIV/0!	Not Found	High	Not Found	Peak Found		Not Found	Peak Found	Not Found			2.99	18.24	Peak Found	High	0.0002209	0.001234
	FALSE	High	[K].TDLNHENLKGGDDLDPNYVLSSR.[V]		3.09152e-05	0.000806587	1	2	3	A0A0G2JSP8	A0A0G2JSP8 [108-130]		1	2572.23	19.5		25.2	355.3				0.99	#DIV/0!	#DIV/0!	#DIV/0!	Not Found	High	Not Found	Peak Found		Not Found	Peak Found	Not Found			4.89	34.52	High	High	0.0002209	9.625e-08
	FALSE	High	[K].VLTPDLYNK.[L]		0.071052	0.00161114	1	2	6	A0A0G2JSP8	A0A0G2JSP8 [33-41]		0	1062.58	56.5	124.3	111.5	107.7	14.71	56.73	101.14	68.46	#DIV/0!	#DIV/0!	#DIV/0!	High	High	Peak Found	High		Peak Found	High	High			2.55	30.57	High	High	0.0004365	0.0121
High	Master Protein	A7VJC2	Heterogeneous nuclear ribonucleoproteins A2/B1 OS=Rattus norvegicus OX=10116 GN=Hnrnpa2b1 PE=1 SV=1	0	70.461	47	13	73	13	37.5	248.75	13	cell differentiation;cell organization and biogenesis;metabolic process;regulation of biological process;response to stimulus;transport	chromosome;cytoplasm;extracellular;membrane;nucleus;spliceosomal complex	DNA binding;protein binding;RNA binding	Pf00076, Pf13893, Pf14259	362361		Hnrnpa2b1			0	2.90682	0.586434	0.612494	77.3	42.9	203.2	146.2	52.5	73	61.7	143.2	High	High	High	High	High	High	High	High
	Checked	Confidence	Annotated Sequence	Modifications	Qvality PEP	Qvality q-value	# Protein Groups	# Proteins	# PSMs	Master Protein Accessions	Positions in Master Proteins	Modifications in Master Proteins	# Missed Cleavages	Theo. MH+ [Da]	Abundances (Grouped): NButGT	Abundances (Grouped): remplissage	Abundances (Grouped): LPS	Abundances (Grouped): controle CARD445	Abundances (Grouped) CV [%]: NButGT	Abundances (Grouped) CV [%]: remplissage	Abundances (Grouped) CV [%]: LPS	Abundances (Grouped) CV [%]: controle CARD445	#DIV/0!	#DIV/0!	#DIV/0!	Found in Sample: [S32] F32: Sample, 6, LPS	Found in Sample: [S74] F74: Sample, 1, controle CARD445	Found in Sample: [S30] F30: Sample, 4, remplissage	Found in Sample: [S31] F31: Sample, 5, LPS	Quan Info	Found in Sample: [S27] F27: Sample, 1, NButGT	Found in Sample: [S28] F28: Sample, 2, NButGT	Found in Sample: [S29] F29: Sample, 3, remplissage			XCorr (by Search Engine): Sequest HT	Top Apex RT [min]	Found in Sample: [S84] F84: Sample, 2, controle CARD445	Confidence (by Search Engine): Sequest HT	Percolator q-Value (by Search Engine): Sequest HT	Percolator PEP (by Search Engine): Sequest HT
	FALSE	High	[R].DYFEEYGKIDTIEIITDR.[Q]		0.00455353	0.000806587	1	3	5	A7VJC2	A7VJC2 [130-147]		1	2220.07	106.3	109.9	183.8			51.75	47.19		#DIV/0!	#DIV/0!	#DIV/0!	High	Not Found	High	High		Not Found	High	High			4.38	48.94	Not Found	High	0.0002209	0.0001831
	FALSE	High	[R].GFGDGYNGYGGGPGGGNFGGSPGYGGGR.[G]		3.30216e-05	0.000806587	1	2	2	A7VJC2	A7VJC2 [239-266]		0	2495.04				400				60	#DIV/0!	#DIV/0!	#DIV/0!	Not Found	High	Not Found	Not Found		Not Found	Not Found	Not Found			5.11	37.86	High	High	0.0002209	1.068e-07
	FALSE	High	[R].GFGFVTFDDHDPVDK.[I]		0.00171381	0.000806587	1	3	12	A7VJC2	A7VJC2 [154-168]		0	1695.76	91.7	104.5	189.7	14.1	7.16	50.46	27.2	49.26	#DIV/0!	#DIV/0!	#DIV/0!	High	High	High	High		High	High	High			2.72	41.45	High	High	0.0002209	4.175e-05
	FALSE	High	[R].GGGGNFGPGPGSNFR.[G]		0.00123946	0.000806587	1	3	4	A7VJC2	A7VJC2 [214-228]		0	1377.63	55.7	80	149	115.3	16.11	50.98	25.77	30.22	#DIV/0!	#DIV/0!	#DIV/0!	Peak Found	Peak Found	High	High		Peak Found	Peak Found	High			4.19	28.1	High	High	0.0002209	2.573e-05
	FALSE	High	[R].GGNFGFGDSR.[G]		0.0891212	0.00228315	1	3	10	A7VJC2	A7VJC2 [204-213]		0	1013.44	53.9	81.4	146.8	117.9	24.69	47.78	17.62	52.76	#DIV/0!	#DIV/0!	#DIV/0!	High	High	High	High		High	High	High			2.38	28.13	High	High	0.0006105	0.01721
	FALSE	High	[R].KLFIGGLSFETTEESLR.[N]		0.00860263	0.000806587	1	3	5	A7VJC2	A7VJC2 [22-38]		1	1927.02	74.5	108.9	216.6		23.48	77.7	20.56		#DIV/0!	#DIV/0!	#DIV/0!	High	Not Found	High	High		Peak Found	High	High			4.15	45.1	Not Found	High	0.0002209	0.000482
	FALSE	High	[K].KLFVGGIK.[E]		0.145266	0.00732577	1	3	1	A7VJC2	A7VJC2 [113-120]		1	861.556	76.4	112.2	204.2	7.2	21.77	57.2	19.77	0.77	#DIV/0!	#DIV/0!	#DIV/0!	High	Peak Found	Peak Found	Peak Found		Peak Found	Peak Found	Peak Found			2.69	25.63	Peak Found	High	0.001903	0.03714
	FALSE	High	[K].IDTIEIITDR.[Q]		0.018814	0.000806587	1	3	6	A7VJC2	A7VJC2 [138-147]		0	1188.65	64.9	115.4	207.5	12.1	18.19	54.23	14.53	68.66	#DIV/0!	#DIV/0!	#DIV/0!	High	High	High	High		Peak Found	High	High			3.55	39.34	Peak Found	High	0.0002209	0.001571
	FALSE	High	[K].LFIGGLSFETTEESLR.[N]		0.00214658	0.000806587	1	3	4	A7VJC2	A7VJC2 [23-38]		0	1798.92	74.8	110.9	212.2	2.1		73.02	18.39	101.56	#DIV/0!	#DIV/0!	#DIV/0!	Peak Found	High	High	High		Not Found	Peak Found	High			4.19	49.35	Peak Found	High	0.0002209	5.899e-05
	FALSE	High	[K].LFVGGIKEDTEEHHLR.[D]		0.0037785	0.000806587	1	3	2	A7VJC2	A7VJC2 [114-129]		1	1879.97	101.2	110.7	166	22.2	3.83	69.86	32.72	19.77	#DIV/0!	#DIV/0!	#DIV/0!	Peak Found	High	High	Peak Found		Peak Found	Peak Found	Peak Found			3.76	27.14	Peak Found	High	0.0002209	0.0001387
	FALSE	High	[R].NMGGPYGGGNYGPGGSGGSGGYGGR.[S]	1xOxidation [M2]	5.86709e-07	0.000806587	1	3	12	A7VJC2	A7VJC2 [326-350]		0	2205.9	64.3	81.3	185.9	68.4	51.47	73.27	44.01	44.08	#DIV/0!	#DIV/0!	#DIV/0!	High	High	High	High		High	High	High			5.7	26.55	High	High	0.000220897	2.4103e-10
	FALSE	High	[K].TLETVPLER.[K]		0.0448548	0.000806587	1	2	2	A7VJC2	A7VJC2 [4-12]		0	1057.59	15	12.5		372.5				5.99	#DIV/0!	#DIV/0!	#DIV/0!	Not Found	High	Not Found	Not Found		Not Found	Peak Found	Peak Found			2.4	30.02	High	High	0.0002209	0.005939
	FALSE	High	[K].YHTINGHNAEVR.[K]		0.0038202	0.000806587	1	3	8	A7VJC2	A7VJC2 [174-185]		0	1410.69	38.1	93.5	192.5	75.9	125.96	85.87	19.21	128.12	#DIV/0!	#DIV/0!	#DIV/0!	High	High	Peak Found	Peak Found		Peak Found	High	Peak Found			3.27	16.92	Peak Found	High	0.0002209	0.0001412
High	Master Protein	P19139	Casein kinase II subunit alpha OS=Rattus norvegicus OX=10116 GN=Csnk2a1 PE=1 SV=2	0	70.179	41	14	78	14	45	263.21	14	cell death;metabolic process;regulation of biological process;response to stimulus	chromosome;cytoplasm;membrane;nucleus	catalytic activity;enzyme regulator activity;nucleotide binding;protein binding	Pf00069, Pf01633, Pf01636, Pf07714, Pf12484	116549	ENSRNOG00000005276.6	Csnk2a1	Receptor Mediated Mitophagy; Condensation of Prometaphase Chromosomes; Synthesis of PC; Cooperation of PDCL (PhLP1) and TRiC/CCT in G-protein beta folding; Regulation of PTEN stability and activity; RUNX1 interacts with co-factors whose precise effect on RUNX1 targets is not known; Regulation of TP53 Activity through Phosphorylation; WNT mediated activation of DVL; Signal transduction by L1	Herpes simplex infection; Tight junction; Ribosome biogenesis in eukaryotes; Measles; Epstein-Barr virus infection; Adherens junction; NF-kappa B signaling pathway; Wnt signaling pathway	0	1.89056	0.922399	0.979991	87.7	38.4	220.9	17.5	98	117.5	62.7	157.2	High	High	High	High	High	High	High	High
	Checked	Confidence	Annotated Sequence	Modifications	Qvality PEP	Qvality q-value	# Protein Groups	# Proteins	# PSMs	Master Protein Accessions	Positions in Master Proteins	Modifications in Master Proteins	# Missed Cleavages	Theo. MH+ [Da]	Abundances (Grouped): NButGT	Abundances (Grouped): remplissage	Abundances (Grouped): LPS	Abundances (Grouped): controle CARD445	Abundances (Grouped) CV [%]: NButGT	Abundances (Grouped) CV [%]: remplissage	Abundances (Grouped) CV [%]: LPS	Abundances (Grouped) CV [%]: controle CARD445	#DIV/0!	#DIV/0!	#DIV/0!	Found in Sample: [S32] F32: Sample, 6, LPS	Found in Sample: [S74] F74: Sample, 1, controle CARD445	Found in Sample: [S30] F30: Sample, 4, remplissage	Found in Sample: [S31] F31: Sample, 5, LPS	Quan Info	Found in Sample: [S27] F27: Sample, 1, NButGT	Found in Sample: [S28] F28: Sample, 2, NButGT	Found in Sample: [S29] F29: Sample, 3, remplissage			XCorr (by Search Engine): Sequest HT	Top Apex RT [min]	Found in Sample: [S84] F84: Sample, 2, controle CARD445	Confidence (by Search Engine): Sequest HT	Percolator q-Value (by Search Engine): Sequest HT	Percolator PEP (by Search Engine): Sequest HT
	FALSE	High	[R].DVKPHNVMIDHEHR.[K]	1xOxidation [M8]	0.063213	0.000806587	1	1	1	P19139	P19139 [156-169]		0	1742.84	145.2	58.7	180.1	16	61.11	102.73			#DIV/0!	#DIV/0!	#DIV/0!	Not Found	Peak Found	Peak Found	Peak Found		Peak Found	High	Peak Found			3.36	16.25	Not Found	High	0.0002209	0.01004
	FALSE	High	[R].EAMEHPYFYTVVK.[D]	1xOxidation [M3]	0.015287	0.000806587	1	1	9	P19139	P19139 [317-329]		0	1629.76	106	124.1	70.9	99	20.84	70.51	123.95	70.11	#DIV/0!	#DIV/0!	#DIV/0!	Peak Found	High	High	High		High	High	High			3.59	32.26	High	High	0.0002209	0.001152
	FALSE	High	[R].EAMEHPYFYTVVKDQAR.[M]	1xOxidation [M3]	0.000926406	0.000806587	1	1	3	P19139	P19139 [317-333]		1	2099.99	46.5	16.7	96.8	240.1			91.11	1.78	#DIV/0!	#DIV/0!	#DIV/0!	Peak Found	High	Not Found	Peak Found		Not Found	Peak Found	Peak Found			3.84	30.24	High	High	0.0002209	1.654e-05
	FALSE	High	[K].EPFFHGHDNYDQLVR.[I]		0.00563986	0.000806587	1	1	5	P19139	P19139 [230-244]		0	1873.86	141.2	121.7	83.7	53.4	18.84	73.65	116.38	68.27	#DIV/0!	#DIV/0!	#DIV/0!	Peak Found	High	Peak Found	High		Peak Found	High	High			3.73	33.11	High	High	0.0002209	0.0002535
	FALSE	High	[R].FVHSENQHLVSPEALDFLDK.[L]		0.000340909	0.000806587	1	1	9	P19139	P19139 [284-303]		0	2325.15	154	124.3	91.9	29.9	11.55	69.86	111.91	81.41	#DIV/0!	#DIV/0!	#DIV/0!	Peak Found	Peak Found	High	High		High	High	High			4.46	40.6	High	High	0.0002209	3.642e-06
	FALSE	High	[R].GGPNIITLADIVK.[D]		0.0415917	0.000806587	1	1	5	P19139	P19139 [90-102]		0	1310.77	148.7	137.6	106.4	7.3	2.03	46.76	109.24	82.5	#DIV/0!	#DIV/0!	#DIV/0!	Peak Found	High	High	High		Peak Found	High	High			3.3	48.51	Peak Found	High	0.0002209	0.005267
	FALSE	High	[R].GGPNIITLADIVKDPVSR.[T]		0.0103079	0.000806587	1	1	9	P19139	P19139 [90-107]		1	1865.05	84.3	80	61.6	174	7.71	48.4	112.24	59.26	#DIV/0!	#DIV/0!	#DIV/0!	High	High	High	High		High	High	High			4.71	47.34	Peak Found	High	0.0002209	0.0006322
	FALSE	High	[R].GKYSEVFEAINITNNEK.[V]		0.00548728	0.000806587	1	1	4	P19139	P19139 [48-64]		1	1955.97	111.4		86.7	201.9	79.35			25.21	#DIV/0!	#DIV/0!	#DIV/0!	Not Found	High	Not Found	Peak Found		Peak Found	Peak Found	Not Found			4.17	38.46	High	High	0.0002209	0.0002424
	FALSE	High	[R].KEPFFHGHDNYDQLVR.[I]		0.00643331	0.000806587	1	1	3	P19139	P19139 [229-244]		1	2001.96	97.2	103.7	199.1		38.93	81.25			#DIV/0!	#DIV/0!	#DIV/0!	Not Found	Not Found	High	Peak Found		Peak Found	High	Peak Found			3.84	31	Not Found	High	0.0002209	0.0003091
	FALSE	High	[K].QLYQTLTDYDIR.[F]		0.00403571	0.000806587	1	1	1	P19139	P19139 [123-134]		0	1528.76	111	119.5	79.5	90	17.47	40.39	119.44	46.06	#DIV/0!	#DIV/0!	#DIV/0!	Peak Found	Peak Found	Peak Found	Peak Found		High	Peak Found	Peak Found			3.63	40.51	Peak Found	High	0.0002209	0.0001526
	FALSE	High	[R].TPALVFEHVNNTDFK.[Q]		2.23577e-05	0.000806587	1	1	17	P19139	P19139 [108-122]		0	1731.87	137.3	146.5	34.9	81.2	18.53	60.26	138.13	30.16	#DIV/0!	#DIV/0!	#DIV/0!	Peak Found	High	High	High		High	High	High			5.13	35.96	High	High	0.0002209	5.909e-08
	FALSE	High	[K].VLGTEDLYDYIDKYNIELDPR.[F]		0.00220633	0.000806587	1	1	3	P19139	P19139 [248-268]		1	2544.25	142.4	131.5	120.6	5.6	29.57	51.63	107.67		#DIV/0!	#DIV/0!	#DIV/0!	Peak Found	Peak Found	Peak Found	High		Peak Found	High	High			4.18	50.01	Not Found	High	0.0002209	6.149e-05
	FALSE	High	[R].VYTDVNTHRPR.[E]		0.0269562	0.000806587	1	1	4	P19139	P19139 [11-21]		0	1357.7	68.8	57.3	108.8	165	136.28	131.36	94.03		#DIV/0!	#DIV/0!	#DIV/0!	Peak Found	High	Peak Found	Peak Found		Peak Found	High	Peak Found			1.71	17.04	Not Found	High	0.0002209	0.002727
	FALSE	High	[K].YSEVFEAINITNNEK.[V]		0.000906274	0.000806587	1	1	5	P19139	P19139 [50-64]		0	1770.85	117.9	94.8	177.8	9.5	9.03	56.64			#DIV/0!	#DIV/0!	#DIV/0!	Not Found	Peak Found	High	High		High	High	High			3.88	41.93	Not Found	High	0.0002209	1.603e-05
High	Master Protein	G3V9U2	3-ketoacyl-CoA thiolase, mitochondrial OS=Rattus norvegicus OX=10116 GN=Acaa2 PE=1 SV=3	0	69.332	57	15	61	15	41.9	225.24	15	cell organization and biogenesis;metabolic process;regulation of biological process;response to stimulus	membrane;mitochondrion;organelle lumen	catalytic activity;RNA binding	Pf00108, Pf02801, Pf02803	170465	ENSRNOG00000013766.7	Acaa2	Mitochondrial Fatty Acid Beta-Oxidation		0	1.98555	0.906166	0.721471	83.7	47.8	246.4	14.7	99.2	71.5	53.8	182.8	High	High	High	Peak Found	High	High	High	High
	Checked	Confidence	Annotated Sequence	Modifications	Qvality PEP	Qvality q-value	# Protein Groups	# Proteins	# PSMs	Master Protein Accessions	Positions in Master Proteins	Modifications in Master Proteins	# Missed Cleavages	Theo. MH+ [Da]	Abundances (Grouped): NButGT	Abundances (Grouped): remplissage	Abundances (Grouped): LPS	Abundances (Grouped): controle CARD445	Abundances (Grouped) CV [%]: NButGT	Abundances (Grouped) CV [%]: remplissage	Abundances (Grouped) CV [%]: LPS	Abundances (Grouped) CV [%]: controle CARD445	#DIV/0!	#DIV/0!	#DIV/0!	Found in Sample: [S32] F32: Sample, 6, LPS	Found in Sample: [S74] F74: Sample, 1, controle CARD445	Found in Sample: [S30] F30: Sample, 4, remplissage	Found in Sample: [S31] F31: Sample, 5, LPS	Quan Info	Found in Sample: [S27] F27: Sample, 1, NButGT	Found in Sample: [S28] F28: Sample, 2, NButGT	Found in Sample: [S29] F29: Sample, 3, remplissage			XCorr (by Search Engine): Sequest HT	Top Apex RT [min]	Found in Sample: [S84] F84: Sample, 2, controle CARD445	Confidence (by Search Engine): Sequest HT	Percolator q-Value (by Search Engine): Sequest HT	Percolator PEP (by Search Engine): Sequest HT
	FALSE	High	[K].AANEAGYFNEEMAPIEVK.[T]	1xOxidation [M12]	0.000506286	0.000806587	1	3	7	G3V9U2	G3V9U2 [192-209]		0	1998.91	34.1	77.3	218.8	69.9	5.73	85.24		30.89	#DIV/0!	#DIV/0!	#DIV/0!	Not Found	High	High	High		Peak Found	High	Peak Found			4.24	36.95	High	High	0.0002209	6.634e-06
	FALSE	High	[K].DFTATDLTEFAAR.[A]		0.00156105	0.000806587	1	3	8	G3V9U2	G3V9U2 [26-38]		0	1457.69	95	145.6	93.8	65.6	44.79	72.51	118.04	65.21	#DIV/0!	#DIV/0!	#DIV/0!	Peak Found	High	High	High		Peak Found	High	High			3.4	46.54	High	High	0.0002209	3.631e-05
	FALSE	High	[K].DMDLIDVNEAFAPQFLAVQK.[S]	1xOxidation [M2]	0.00733818	0.000806587	1	3	1	G3V9U2	G3V9U2 [313-332]		0	2280.12			400						#DIV/0!	#DIV/0!	#DIV/0!	Not Found	Not Found	Not Found	High		Not Found	Not Found	Not Found			4.42	50.9	Not Found	High	0.0002209	0.0003784
	FALSE	High	[K].EGTVTAGNASGMSDGAGVVIIASEDAVK.[K]	1xOxidation [M12]	0.000610243	0.000806587	1	3	5	G3V9U2	G3V9U2 [242-269]		0	2622.26	39.9	86.9	248.6	24.6		94.29			#DIV/0!	#DIV/0!	#DIV/0!	Not Found	Not Found	High	High		Not Found	High	Peak Found			4.72	40.45	High	High	0.0002209	8.751e-06
	FALSE	High	[K].EGTVTAGNASGMSDGAGVVIIASEDAVKK.[H]	1xOxidation [M12]	0.000848464	0.000806587	1	3	4	G3V9U2	G3V9U2 [242-270]		1	2750.35	38.1	86.2	118.7	157	39.85			21.77	#DIV/0!	#DIV/0!	#DIV/0!	Not Found	High	High	High		Peak Found	Peak Found	Not Found			5.74	36.14	High	High	0.0002209	1.446e-05
	FALSE	High	[K].HNFTPLAR.[V]		0.0963871	0.00296879	1	3	2	G3V9U2	G3V9U2 [271-278]		0	955.511	107.7	162.2		130	14.94	78.32		69.82	#DIV/0!	#DIV/0!	#DIV/0!	Not Found	High	Peak Found	Not Found		Peak Found	Peak Found	Peak Found			2.38	22.22	High	High	0.0007851	0.01947
	FALSE	High	[K].LEDTLWAGLTDQHVK.[L]		0.00754212	0.000806587	1	3	2	G3V9U2	G3V9U2 [144-158]		0	1725.88	161.3	48.7	171.3	18.7	100.24	117.33			#DIV/0!	#DIV/0!	#DIV/0!	Not Found	Peak Found	High	Peak Found		High	Peak Found	Peak Found			2.96	41.31	Not Found	High	0.0002209	0.0003936
	FALSE	High	[K].LPMGMTAENLAAK.[Y]	2xOxidation [M3; M5]	0.00250333	0.000806587	1	3	6	G3V9U2	G3V9U2 [159-171]		0	1378.67	52.1	81.5	186.3	80.1	19.78	71.54		40.44	#DIV/0!	#DIV/0!	#DIV/0!	Not Found	High	High	High		Peak Found	High	High			3.11	24.57	High	High	0.0002209	7.42e-05
	FALSE	High	[R].ITAHLVHELR.[R]		0.0363323	0.000806587	1	3	3	G3V9U2	G3V9U2 [361-370]		0	1188.68	229.3	2.6	144.7	23.4	44.32		93.57	43.24	#DIV/0!	#DIV/0!	#DIV/0!	Peak Found	Peak Found	Not Found	High		High	Peak Found	Peak Found			2.48	23.66	High	High	0.0002209	0.004289
	FALSE	High	[K].QTMQVDEHARPQTTLEQLQK.[L]	1xOxidation [M3]	0.0035183	0.000806587	1	2	2	G3V9U2	G3V9U2 [215-234]		0	2397.18	32.8	53.3	188.5	125.4		94.41		30.36	#DIV/0!	#DIV/0!	#DIV/0!	Not Found	High	Peak Found	Peak Found		Not Found	Peak Found	Peak Found			3.94	25.49	High	High	0.0002209	0.0001243
	FALSE	High	[K].SLDLDPSKTNVSGGAIALGHPLGGSGSR.[I]		0.000593711	0.000806587	1	3	2	G3V9U2	G3V9U2 [333-360]		1	2663.37	39.2	174.3		186.5	83.87			19.47	#DIV/0!	#DIV/0!	#DIV/0!	Not Found	High	Peak Found	Not Found		Peak Found	Peak Found	Not Found			4.33	37.69	High	High	0.0002209	8.451e-06
	FALSE	High	[K].TNVSGGAIALGHPLGGSGSR.[I]		0.000122053	0.000806587	1	3	5	G3V9U2	G3V9U2 [341-360]		0	1807.94	91.4	160.1	73.8	74.7	8.48	80.58	130.55	39.72	#DIV/0!	#DIV/0!	#DIV/0!	Peak Found	High	High	Peak Found		Peak Found	Peak Found	High			3.82	29.09	High	High	0.0002209	7.678e-07
	FALSE	High	[R].TPFGAYGGLLK.[D]		0.018917	0.000806587	1	3	3	G3V9U2	G3V9U2 [15-25]		0	1123.61	90.6	159.2	98.7	51.5	30.27	71.87	118.85	44.65	#DIV/0!	#DIV/0!	#DIV/0!	Peak Found	Peak Found	High	High		Peak Found	High	Peak Found			3.31	40.91	Peak Found	High	0.0002209	0.001586
	FALSE	High	[R].VGVPTETGALTLNR.[L]		0.0038202	0.000806587	1	3	7	G3V9U2	G3V9U2 [77-90]		0	1427.79	83.4	153.8	77.8	85.1	10.45	69.37	126.96	34.59	#DIV/0!	#DIV/0!	#DIV/0!	Peak Found	High	High	High		High	High	High			2.2	34.58	High	High	0.0002209	0.000141
	FALSE	High	[K].VPPETIDSVIVGNVMQSSSDAAYLAR.[H]	1xOxidation [M15]	9.22334e-05	0.000806587	1	3	4	G3V9U2	G3V9U2 [46-71]		0	2735.36	71.8	98.1	205	25.1	13.15	74.82		3.47	#DIV/0!	#DIV/0!	#DIV/0!	Not Found	High	High	Peak Found		Peak Found	Peak Found	High			6.48	48.53	High	High	0.0002209	5.035e-07
High	Master Protein	Q6IMF3	Keratin, type II cytoskeletal 1 OS=Rattus norvegicus OX=10116 GN=Krt1 PE=2 SV=1	0	67.667	13	12	244	9	64.8	762.75	12	defense response;metabolic process;regulation of biological process;response to stimulus	cytoskeleton;membrane;nucleus	structural molecule activity	Pf00038, Pf13166, Pf13514	300250		Krt1			2	7.70513	0.389351	30.2863	4.2	3.6	9.5	50.6	644	64.7	7.7	15.7	High	High	High	High	High	High	High	High
	Checked	Confidence	Annotated Sequence	Modifications	Qvality PEP	Qvality q-value	# Protein Groups	# Proteins	# PSMs	Master Protein Accessions	Positions in Master Proteins	Modifications in Master Proteins	# Missed Cleavages	Theo. MH+ [Da]	Abundances (Grouped): NButGT	Abundances (Grouped): remplissage	Abundances (Grouped): LPS	Abundances (Grouped): controle CARD445	Abundances (Grouped) CV [%]: NButGT	Abundances (Grouped) CV [%]: remplissage	Abundances (Grouped) CV [%]: LPS	Abundances (Grouped) CV [%]: controle CARD445	#DIV/0!	#DIV/0!	#DIV/0!	Found in Sample: [S32] F32: Sample, 6, LPS	Found in Sample: [S74] F74: Sample, 1, controle CARD445	Found in Sample: [S30] F30: Sample, 4, remplissage	Found in Sample: [S31] F31: Sample, 5, LPS	Quan Info	Found in Sample: [S27] F27: Sample, 1, NButGT	Found in Sample: [S28] F28: Sample, 2, NButGT	Found in Sample: [S29] F29: Sample, 3, remplissage			XCorr (by Search Engine): Sequest HT	Top Apex RT [min]	Found in Sample: [S84] F84: Sample, 2, controle CARD445	Confidence (by Search Engine): Sequest HT	Percolator q-Value (by Search Engine): Sequest HT	Percolator PEP (by Search Engine): Sequest HT
	FALSE	High	[R].DYQELMNTK.[L]		0.0470827	0.000806587	1	2	11	Q6IMF3	Q6IMF3 [463-471]		0	1141.52	376.1	4.2	19.4	0.3	123.08	60.27	129.56	17.65	#DIV/0!	#DIV/0!	#DIV/0!	High	Peak Found	Peak Found	Peak Found		High	High	Peak Found			2.94	30.83	Peak Found	High	0.0002209	0.00638
	FALSE	High	[R].DYQELMNTK.[L]	1xOxidation [M6]	0.125415	0.00486511	1	2	22	Q6IMF3	Q6IMF3 [463-471]		0	1157.51	369.9	5.1	24	1	101.01	62.38	119.79	100.96	#DIV/0!	#DIV/0!	#DIV/0!	High	High	Peak Found	Peak Found		High	High	Peak Found			2.15	26.08	Peak Found	High	0.001275	0.02952
	FALSE	High	[K].FASFIDKVR.[F]		0.137428	0.00613687	12	24	6	A0A0G2JXH6; A0A0G2JZQ9; A0A0G2JW69; Q6IG05; Q6P6Q2; A0A0G2K6P7; Q6IMF3; D3ZXB7; Q6IG12; Q4FZU2; Q10758; A0A0G2JVA8	A0A0G2JXH6 [142-150]; A0A0G2JZQ9 [178-186]; A0A0G2JW69 [107-115]; Q6IG05 [151-159]; Q6P6Q2 [175-183]; A0A0G2K6P7 [157-165]; Q6IMF3 [190-198]; D3ZXB7 [142-150]; Q6IG12 [96-104]; Q4FZU2 [163-171]; Q10758 [102-110]; A0A0G2JVA8 [154-162]		1	1082.6	176	91.9	33.4	98.7	110.24	19.53	1.91	60.35	#DIV/0!	#DIV/0!	#DIV/0!	Peak Found	Peak Found	High	High	Shared	High	High	High			2.56	31.13	High	High	0.001602	0.03393
	FALSE	High	[R].FLEQQNQVLQTK.[W]		0.000613604	0.000806587	3	7	88	A0A0G2JXH6; A0A0G2JZQ9; Q6IMF3	A0A0G2JXH6 [151-162]; A0A0G2JZQ9 [187-198]; Q6IMF3 [199-210]		0	1475.79	343.7	17.3	34	5	107.3	49.22	97.61	28.7	#DIV/0!	#DIV/0!	#DIV/0!	High	High	High	High	Shared	High	High	High			4.03	29.87	High	High	0.0002209	8.87e-06
	FALSE	High	[R].FLEQQNQVLQTKWELLQQVDTSTR.[T]		0.000627235	0.000806587	1	3	5	Q6IMF3	Q6IMF3 [199-222]		1	2932.52	280.9	28.4	90.8		127.81	57.89	7.08		#DIV/0!	#DIV/0!	#DIV/0!	Peak Found	Not Found	High	High		High	High	Peak Found			5.02	47.11	Not Found	High	0.0002209	9.179e-06
	FALSE	High	[K].LALDMEIATYR.[K]	1xOxidation [M5]	0.01348	0.000806587	3	6	1	A0A0G2JW69; Q6IMF3; D3ZXB7	A0A0G2JW69 [390-400]; Q6IMF3 [472-482]; D3ZXB7 [424-434]		0	1311.66	376.4	9.6	14.1			71.9			#DIV/0!	#DIV/0!	#DIV/0!	Not Found	Not Found	Peak Found	Peak Found	Shared	High	Not Found	Peak Found			3.12	37.21	Not Found	High	0.0002209	0.0009504
	FALSE	High	[R].LLRDYQELMNTK.[L]		0.0914839	0.00296879	1	2	3	Q6IMF3	Q6IMF3 [460-471]		1	1523.79	271.3	27.1	97.9	3.7	67.63	28.33	106.18	1.82	#DIV/0!	#DIV/0!	#DIV/0!	High	Peak Found	Peak Found	Peak Found		High	High	Peak Found			3.54	33.56	Peak Found	High	0.0007851	0.01796
	FALSE	High	[R].LLRDYQELMNTK.[L]	1xOxidation [M9]	0.00733818	0.000806587	1	2	9	Q6IMF3	Q6IMF3 [460-471]		1	1539.78	154.5	89.1	90.1	66.4	41.06	26.96	40.75	21.98	#DIV/0!	#DIV/0!	#DIV/0!	High	High	Peak Found	Peak Found		High	High	High			2.77	27.12	High	High	0.0002209	0.0003785
	FALSE	High	[K].RTNAENEFVTIK.[K]		0.0333148	0.000806587	1	2	3	Q6IMF3	Q6IMF3 [276-287]		1	1421.74	336.6	16	47.4		117.19	107.73	95.29		#DIV/0!	#DIV/0!	#DIV/0!	Peak Found	Not Found	Peak Found	Peak Found		High	High	Peak Found			3.43	26.27	Not Found	High	0.0002209	0.003757
	FALSE	High	[K].RTNAENEFVTIKK.[D]		0.00505383	0.000806587	1	2	2	Q6IMF3	Q6IMF3 [276-288]		2	1549.83	311.5	23.8	44.1	20.6	106.99		79.72		#DIV/0!	#DIV/0!	#DIV/0!	Peak Found	Not Found	Not Found	Peak Found		High	High	Peak Found			4.6	22.18	Peak Found	High	0.0002209	0.0002142
	FALSE	High	[R].SKAEAETFYQSK.[Y]		0.0518653	0.000806587	1	2	1	Q6IMF3	Q6IMF3 [364-375]		1	1388.67	372.3			27.7					#DIV/0!	#DIV/0!	#DIV/0!	Not Found	Not Found	Not Found	Not Found		High	Not Found	Not Found			2.93	21.01	Peak Found	High	0.0002209	0.007425
	FALSE	High	[R].TNAENEFVTIK.[K]		0.00384122	0.000806587	1	2	38	Q6IMF3	Q6IMF3 [277-287]		0	1265.64	320.6	26.9	49.9	2.6	117.73	51.58	96.2	10.52	#DIV/0!	#DIV/0!	#DIV/0!	High	High	High	High		High	High	High			3.62	31.07	High	High	0.0002209	0.0001415
	FALSE	High	[R].TNAENEFVTIKK.[D]		0.0103645	0.000806587	1	2	35	Q6IMF3	Q6IMF3 [277-288]		1	1393.73	312.2	22.7	39.1	25.9	112.01	24.97	83.32	7.97	#DIV/0!	#DIV/0!	#DIV/0!	High	High	High	High		High	High	High			3.79	25.45	High	High	0.0002209	0.0006377
	FALSE	High	[K].WELLQQVDTSTR.[T]		0.00231811	0.000806587	1	3	20	Q6IMF3	Q6IMF3 [211-222]		0	1475.75	359.9	11.4	28.4	0.3	130.96	70.44	98.55	137.3	#DIV/0!	#DIV/0!	#DIV/0!	High	Peak Found	Peak Found	Peak Found		High	High	Peak Found			3.48	41.45	Peak Found	High	0.0002209	6.6e-05
High	Master Protein	Q4FZU2	Keratin, type II cytoskeletal 6A OS=Rattus norvegicus OX=10116 GN=Krt6a PE=1 SV=1	0	66.273	19	12	216	6	59.2	665.86	12	metabolic process;response to stimulus		catalytic activity;motor activity;structural molecule activity	Pf00038, Pf01576, Pf04111, Pf04156, Pf05957, Pf12128, Pf13166	683313; 100365213		LOC683313; LOC100365213			2	14.6182	1.76493	4.03171	3.3	2.2	10.7	69.7	510.4	61.7	9.2	132.7	High	High	High	High	High	High	High	High
	Checked	Confidence	Annotated Sequence	Modifications	Qvality PEP	Qvality q-value	# Protein Groups	# Proteins	# PSMs	Master Protein Accessions	Positions in Master Proteins	Modifications in Master Proteins	# Missed Cleavages	Theo. MH+ [Da]	Abundances (Grouped): NButGT	Abundances (Grouped): remplissage	Abundances (Grouped): LPS	Abundances (Grouped): controle CARD445	Abundances (Grouped) CV [%]: NButGT	Abundances (Grouped) CV [%]: remplissage	Abundances (Grouped) CV [%]: LPS	Abundances (Grouped) CV [%]: controle CARD445	#DIV/0!	#DIV/0!	#DIV/0!	Found in Sample: [S32] F32: Sample, 6, LPS	Found in Sample: [S74] F74: Sample, 1, controle CARD445	Found in Sample: [S30] F30: Sample, 4, remplissage	Found in Sample: [S31] F31: Sample, 5, LPS	Quan Info	Found in Sample: [S27] F27: Sample, 1, NButGT	Found in Sample: [S28] F28: Sample, 2, NButGT	Found in Sample: [S29] F29: Sample, 3, remplissage			XCorr (by Search Engine): Sequest HT	Top Apex RT [min]	Found in Sample: [S84] F84: Sample, 2, controle CARD445	Confidence (by Search Engine): Sequest HT	Percolator q-Value (by Search Engine): Sequest HT	Percolator PEP (by Search Engine): Sequest HT
	FALSE	High	[R].AEAESWYQTK.[SY]		0.0355536	0.000806587	5	6	5	A0A0G2JUG1; A0A0G2JW69; Q6IG05; Q4FZU2; A0A0G2JVA8	A0A0G2JUG1 [338-347]; A0A0G2JW69 [284-293]; Q6IG05 [327-336]; Q4FZU2 [339-348]; A0A0G2JVA8 [328-337]		0	1212.55	42.3	350.2	7.4		120.46		112.44		#DIV/0!	#DIV/0!	#DIV/0!	High	Not Found	High	Peak Found	Shared	High	High	Not Found			2.92	27.43	Not Found	High	0.0002209	0.004142
	FALSE	High	[K].DVDAAYMNKVELQAK.[VA]		0.0107697	0.000806587	1	3	3	Q4FZU2	Q4FZU2 [262-276]		1	1694.84	56.7	318.4	19.2	5.7	30.72		100.4		#DIV/0!	#DIV/0!	#DIV/0!	High	Peak Found	High	Peak Found		Peak Found	Peak Found	Not Found			3.45	32.63	Not Found	High	0.0002209	0.0006771
	FALSE	High	[K].DVDAAYMNKVELQAK.[VA]	1xOxidation [M7]	0.0025449	0.000806587	1	3	4	Q4FZU2	Q4FZU2 [262-276]		1	1710.84	56.7	269	74.3		37.99	138.62			#DIV/0!	#DIV/0!	#DIV/0!	Peak Found	Not Found	High	Not Found		Peak Found	Peak Found	Peak Found			3.69	27.64	Not Found	High	0.0002209	7.588e-05
	FALSE	High	[K].FASFIDKVR.[F]		0.137428	0.00613687	12	24	6	A0A0G2JXH6; A0A0G2JZQ9; A0A0G2JW69; Q6IG05; Q6P6Q2; A0A0G2K6P7; Q6IMF3; D3ZXB7; Q6IG12; Q4FZU2; Q10758; A0A0G2JVA8	A0A0G2JXH6 [142-150]; A0A0G2JZQ9 [178-186]; A0A0G2JW69 [107-115]; Q6IG05 [151-159]; Q6P6Q2 [175-183]; A0A0G2K6P7 [157-165]; Q6IMF3 [190-198]; D3ZXB7 [142-150]; Q6IG12 [96-104]; Q4FZU2 [163-171]; Q10758 [102-110]; A0A0G2JVA8 [154-162]		1	1082.6	176	91.9	33.4	98.7	110.24	19.53	1.91	60.35	#DIV/0!	#DIV/0!	#DIV/0!	Peak Found	Peak Found	High	High	Shared	High	High	High			2.56	31.13	High	High	0.001602	0.03393
	FALSE	High	[K].LALDVEIATYR.[KT]		0.00331216	0.000806587	5	11	45	Q6IG05; Q6P6Q2; A0A0G2K6P7; A0A0G2JWX4; Q4FZU2	Q6IG05 [433-443]; Q6P6Q2 [457-467]; A0A0G2K6P7 [437-447]; A0A0G2JWX4 [490-500]; Q4FZU2 [445-455]		0	1263.69	323.6	55.3	21	0.1	101.9	135.79	109.98	39.96	#DIV/0!	#DIV/0!	#DIV/0!	High	Peak Found	High	High	Shared	High	High	High			3.62	42.34	Peak Found	High	0.0002209	0.0001133
	FALSE	High	[K].LEGLEDALQK.[A]		0.0322481	0.000806587	1	1	3	Q4FZU2	Q4FZU2 [416-425]		0	1115.59	183.6	190.1	26.3		110.54	139.34	131.67		#DIV/0!	#DIV/0!	#DIV/0!	Peak Found	Not Found	High	Peak Found		High	Peak Found	Peak Found			3.09	33.66	Not Found	High	0.0002209	0.003584
	FALSE	High	[R].LRSEIDHVKK.[Q]		0.123508	0.00486511	1	1	2	Q4FZU2	Q4FZU2 [380-389]		2	1224.71	147.8	192.5	59.7		97.57	140.8	138.44		#DIV/0!	#DIV/0!	#DIV/0!	Peak Found	Not Found	High	Peak Found		Peak Found	Peak Found	Peak Found			3.3	15.23	Not Found	High	0.001275	0.02867
	FALSE	High	[R].SLDLDSIIAEVK.[A]		0.00239575	0.000806587	6	9	51	A0A0G2JUG1; A0A0G2JW69; Q6IG05; Q6P6Q2; Q4FZU2; A0A0G2JVA8	A0A0G2JUG1 [315-326]; A0A0G2JW69 [261-272]; Q6IG05 [304-315]; Q6P6Q2 [328-339]; Q4FZU2 [316-327]; A0A0G2JVA8 [305-316]		0	1302.72	327	24.2	47.7	1.1	117.87	41.08	99.47	5.73	#DIV/0!	#DIV/0!	#DIV/0!	High	High	High	High	Shared	High	High	High			3.58	49.84	High	High	0.0002209	6.962e-05
	FALSE	High	[RK].SRAEAESWYQTK.[SY]		0.0263761	0.000806587	5	6	7	A0A0G2JUG1; A0A0G2JW69; Q6IG05; Q4FZU2; A0A0G2JVA8	A0A0G2JUG1 [336-347]; A0A0G2JW69 [282-293]; Q6IG05 [325-336]; Q4FZU2 [337-348]; A0A0G2JVA8 [326-337]		1	1455.69	302.9	72.1	24.9		121.07	140.95	122.49		#DIV/0!	#DIV/0!	#DIV/0!	High	Not Found	High	Peak Found	Shared	High	High	Peak Found			3.51	23.92	Not Found	High	0.0002209	0.002629
	FALSE	High	[R].TAAENEFVTLK.[K]		0.0140831	0.000806587	1	1	14	Q4FZU2	Q4FZU2 [250-260]		0	1222.63	157.1	193.3	48.4	1.1	96.37	138.88	129.1	111.81	#DIV/0!	#DIV/0!	#DIV/0!	High	Peak Found	High	High		High	High	High			3.48	32.05	Peak Found	High	0.0002209	0.001016
	FALSE	High	[R].TAAENEFVTLKK.[D]		0.00567088	0.000806587	1	1	11	Q4FZU2	Q4FZU2 [250-261]		1	1350.73	168.7	48.2	174.9	8.2	68.34	141.23		117.4	#DIV/0!	#DIV/0!	#DIV/0!	High	High	High	Not Found		High	High	Peak Found			3.82	26.22	Peak Found	High	0.0002209	0.000256
	FALSE	High	[K].TLNNKFASFIDKVR.[F]		0.138824	0.00613687	9	15	1	A0A0G2JZQ9; A0A0G2JW69; Q6IG05; Q6P6Q2; A0A0G2K6P7; Q6IG12; Q4FZU2; Q10758; A0A0G2JVA8	A0A0G2JZQ9 [173-186]; A0A0G2JW69 [102-115]; Q6IG05 [146-159]; Q6P6Q2 [170-183]; A0A0G2K6P7 [152-165]; Q6IG12 [91-104]; Q4FZU2 [158-171]; Q10758 [97-110]; A0A0G2JVA8 [149-162]		2	1652.91	132.6	155.6	111.8		66.21	45.54	34		#DIV/0!	#DIV/0!	#DIV/0!	Peak Found	Not Found	Peak Found	Peak Found	Shared	Peak Found	Peak Found	High			1.89	36.47	Not Found	High	0.001602	0.03468
	FALSE	High	[K].YEELQITAGR.[H]		0.00554781	0.000806587	1	1	64	Q4FZU2	Q4FZU2 [349-358]		0	1179.6	324.1	23.5	47.8	4.7	111.87	46.55	99.07	13.66	#DIV/0!	#DIV/0!	#DIV/0!	High	High	High	High		High	High	High			3.41	30.49	High	High	0.0002209	0.0002485
High	Master Protein	Q4G079	Aminoacyl tRNA synthetase complex-interacting multifunctional protein 1 OS=Rattus norvegicus OX=10116 GN=Aimp1 PE=1 SV=1	0	63.258	38	8	42	8	34.6	158.09	8	cell communication;cellular component movement;defense response;metabolic process;regulation of biological process;response to stimulus	cell surface;cytosol;membrane	protein binding;RNA binding	Pf01588	114632	ENSRNOG00000011384.6	Aimp1			0	2.06365	0.833105	0.508844	100.9	40.5	196.7	95.1	54.2	69.5	58	185.1	High	High	High	High	High	High	High	High
	Checked	Confidence	Annotated Sequence	Modifications	Qvality PEP	Qvality q-value	# Protein Groups	# Proteins	# PSMs	Master Protein Accessions	Positions in Master Proteins	Modifications in Master Proteins	# Missed Cleavages	Theo. MH+ [Da]	Abundances (Grouped): NButGT	Abundances (Grouped): remplissage	Abundances (Grouped): LPS	Abundances (Grouped): controle CARD445	Abundances (Grouped) CV [%]: NButGT	Abundances (Grouped) CV [%]: remplissage	Abundances (Grouped) CV [%]: LPS	Abundances (Grouped) CV [%]: controle CARD445	#DIV/0!	#DIV/0!	#DIV/0!	Found in Sample: [S32] F32: Sample, 6, LPS	Found in Sample: [S74] F74: Sample, 1, controle CARD445	Found in Sample: [S30] F30: Sample, 4, remplissage	Found in Sample: [S31] F31: Sample, 5, LPS	Quan Info	Found in Sample: [S27] F27: Sample, 1, NButGT	Found in Sample: [S28] F28: Sample, 2, NButGT	Found in Sample: [S29] F29: Sample, 3, remplissage			XCorr (by Search Engine): Sequest HT	Top Apex RT [min]	Found in Sample: [S84] F84: Sample, 2, controle CARD445	Confidence (by Search Engine): Sequest HT	Percolator q-Value (by Search Engine): Sequest HT	Percolator PEP (by Search Engine): Sequest HT
	FALSE	High	[K].EIEELKQELIQAEIHNGVK.[Q]		0.000275172	0.000806587	1	1	1	Q4G079	Q4G079 [67-85]		1	2220.19									#DIV/0!	#DIV/0!	#DIV/0!	Not Found	High	Not Found	Not Found	No Quan Values	Not Found	Not Found	Not Found			4.57		Not Found	High	0.0002209	2.64e-06
	FALSE	High	[K].GAEADQIIEYLK.[Q]		0.00874525	0.000806587	1	1	8	Q4G079	Q4G079 [24-35]		0	1349.69	84.1	116	150.7	49.1	7.52	61.41	48.43	11.75	#DIV/0!	#DIV/0!	#DIV/0!	High	High	High	High		High	High	High			3.64	44.04	High	High	0.0002209	0.0004924
	FALSE	High	[K].KHPDADSLYVEEVDVGEAAPR.[T]		7.28302e-05	0.000806587	1	1	9	Q4G079	Q4G079 [170-190]		1	2297.1	67	116.7	153.2	63.1	30.92	74.76	44.46	48.27	#DIV/0!	#DIV/0!	#DIV/0!	High	High	High	Peak Found		Peak Found	Peak Found	High			5.42	33.77	High	High	0.0002209	3.521e-07
	FALSE	High	[K].KQQSAAASADSKPVDVSR.[L]		1.10804e-06	0.000806587	1	1	3	Q4G079	Q4G079 [140-157]		1	1844.95	198.4	64	45.6	91.9			78.53	137.69	#DIV/0!	#DIV/0!	#DIV/0!	Peak Found	High	Peak Found	Peak Found		Not Found	High	Not Found			6.45	16.33	Peak Found	High	0.0002209	6.31e-10
	FALSE	High	[R].ITFDAFPGEPDKELNPK.[K]		0.00315251	0.000806587	1	1	9	Q4G079	Q4G079 [254-270]		1	1917.96	53.5	119.5	157.3	69.7	28.19	83.58	51.76	57.74	#DIV/0!	#DIV/0!	#DIV/0!	High	High	High	Peak Found		High	High	High			3.01	38.94	High	High	0.0002209	0.000105
	FALSE	High	[K].QQSAAASADSKPVDVSR.[L]		7.95206e-05	0.000806587	1	1	4	Q4G079	Q4G079 [141-157]		0	1716.85	112.2	19.5	20.9	247.3			68.5	127.95	#DIV/0!	#DIV/0!	#DIV/0!	Peak Found	High	Peak Found	Peak Found		Not Found	High	Not Found			4.5	18.6	High	High	0.0002209	4.024e-07
	FALSE	High	[R].TVVSGLVNHVPLEQMQNR.[M]	1xOxidation [M15]	0.00497133	0.000806587	1	1	2	Q4G079	Q4G079 [191-208]		0	2037.05	60	122	162.5	55.5		99.29	53.76	23.01	#DIV/0!	#DIV/0!	#DIV/0!	Peak Found	High	Peak Found	Peak Found		Not Found	Peak Found	Peak Found			2.64	33.95	High	High	0.0002209	0.0002103
	FALSE	High	[K].VEILAPPNGSVPGDR.[I]		0.0160579	0.000806587	1	1	6	Q4G079	Q4G079 [239-253]		0	1520.81	63.5	116.3	161.9	58.3	5.71	66.97	66.89	36.91	#DIV/0!	#DIV/0!	#DIV/0!	High	High	Peak Found	High		Peak Found	High	High			3.21	34.41	High	High	0.0002209	0.001241
High	Master Protein	F1LP05	ATP synthase subunit alpha OS=Rattus norvegicus OX=10116 GN=Atp5f1a PE=1 SV=1	0	62.161	31	13	63	5	59.8	223.6	13	metabolic process;transport	membrane;mitochondrion	catalytic activity;nucleotide binding;transporter activity	Pf00006, Pf00306, Pf02663, Pf02874, Pf05943		ENSRNOG00000017032.5				8	3.71261	0.998599	0.534549	50.8	26.1	206.9	78.6	82.1	70.3	56.4	228.7	High	High	High	High	High	High	High	High
	Checked	Confidence	Annotated Sequence	Modifications	Qvality PEP	Qvality q-value	# Protein Groups	# Proteins	# PSMs	Master Protein Accessions	Positions in Master Proteins	Modifications in Master Proteins	# Missed Cleavages	Theo. MH+ [Da]	Abundances (Grouped): NButGT	Abundances (Grouped): remplissage	Abundances (Grouped): LPS	Abundances (Grouped): controle CARD445	Abundances (Grouped) CV [%]: NButGT	Abundances (Grouped) CV [%]: remplissage	Abundances (Grouped) CV [%]: LPS	Abundances (Grouped) CV [%]: controle CARD445	#DIV/0!	#DIV/0!	#DIV/0!	Found in Sample: [S32] F32: Sample, 6, LPS	Found in Sample: [S74] F74: Sample, 1, controle CARD445	Found in Sample: [S30] F30: Sample, 4, remplissage	Found in Sample: [S31] F31: Sample, 5, LPS	Quan Info	Found in Sample: [S27] F27: Sample, 1, NButGT	Found in Sample: [S28] F28: Sample, 2, NButGT	Found in Sample: [S29] F29: Sample, 3, remplissage			XCorr (by Search Engine): Sequest HT	Top Apex RT [min]	Found in Sample: [S84] F84: Sample, 2, controle CARD445	Confidence (by Search Engine): Sequest HT	Percolator q-Value (by Search Engine): Sequest HT	Percolator PEP (by Search Engine): Sequest HT
	FALSE	High	[K].AVDSLVPIGR.[GF]		0.0538494	0.000806587	2	3	5	F1LP05; A0A0G2K099	F1LP05 [195-204]; A0A0G2K099 [220-229]		0	1026.59	88.6	112.3	114.1	85	50.96	86.38	97.64	33.7	#DIV/0!	#DIV/0!	#DIV/0!	Peak Found	High	High	High	Shared	Peak Found	High	High			2.68	34.18	Peak Found	High	0.0002209	0.007874
	FALSE	High	[R].EAYPGDVFYLHSR.[L]		0.00224298	0.000806587	1	2	11	F1LP05	F1LP05 [335-347]		0	1553.74	98.5	131.3	160.9	9.2	1.11	85.03	23.85	73	#DIV/0!	#DIV/0!	#DIV/0!	High	Peak Found	High	High		High	High	High			3.05	36.44	High	High	0.0002209	6.308e-05
	FALSE	High	[R].EVAAFAQFGSDLDAATQQLLSR.[G]		7.08572e-05	0.000806587	2	3	7	F1LP05; A0A0G2K099	F1LP05 [442-463]; A0A0G2K099 [397-418]		0	2338.17	30.5	210.9	158.6		14.41				#DIV/0!	#DIV/0!	#DIV/0!	High	Not Found	High	High	Shared	Peak Found	High	High			5.88	52.07	Not Found	High	0.0002209	3.399e-07
	FALSE	High	[K].GMSLNLEPDNVGVVVFGNDK.[L]	1xOxidation [M2]	0.000393244	0.000806587	2	3	1	F1LP05; A0A0G2K099	F1LP05 [104-123]; A0A0G2K099 [129-148]		0	2120.03	50.7	96.4	252.9			107.18			#DIV/0!	#DIV/0!	#DIV/0!	Not Found	Not Found	High	Peak Found	Shared	Not Found	Peak Found	Peak Found			4.52	47	Not Found	High	0.0002209	4.51e-06
	FALSE	High	[R].GYLDKLEPSK.[I]		0.158155	0.00793348	2	3	1	F1LP05; A0A0G2K099	F1LP05 [494-503]; A0A0G2K099 [449-458]		1	1149.62	88.2	123.8	140	47.9	32.04	91.4	101.8	29.42	#DIV/0!	#DIV/0!	#DIV/0!	Peak Found	Peak Found	Peak Found	High	Shared	Peak Found	Peak Found	Peak Found			2.22	28.66	Peak Found	High	0.002051	0.04257
	FALSE	High	[K].HALIIYDDLSK.[Q]		0.00214658	0.000806587	1	2	8	F1LP05	F1LP05 [306-316]		0	1287.69	64.1	138	159.9	38	1.5	85.93	88.79	30.94	#DIV/0!	#DIV/0!	#DIV/0!	High	High	High	High		High	High	High			3.73	33.65	High	High	0.0002209	5.871e-05
	FALSE	High	[R].ILGADTSVDLEETGR.[V]		0.00049257	0.000806587	2	3	8	F1LP05; A0A0G2K099	F1LP05 [59-73]; A0A0G2K099 [84-98]		0	1575.79	123.8	187.9	66.6	21.7	50.72	110.8	131.7	46.63	#DIV/0!	#DIV/0!	#DIV/0!	Peak Found	High	High	High	Shared	High	High	High			4.24	35.45	High	High	0.0002209	6.374e-06
	FALSE	High	[R].TGAIVDVPVGDELLGR.[V]		0.00468018	0.000806587	1	2	3	F1LP05	F1LP05 [134-149]		0	1610.87	104.4	106.6	140.1	48.8	40.88	33.75	79.41	40.85	#DIV/0!	#DIV/0!	#DIV/0!	Peak Found	High	Peak Found	High		High	Peak Found	Peak Found			3.85	45.84	Peak Found	High	0.0002209	0.0001905
	FALSE	High	[K].TGTAEMSSILEER.[I]	1xOxidation [M6]	0.00260141	0.000806587	2	3	2	F1LP05; A0A0G2K099	F1LP05 [46-58]; A0A0G2K099 [71-83]		0	1439.67	98.9	184.1	67.5	49.4	33.78	117.38	128.8	68.39	#DIV/0!	#DIV/0!	#DIV/0!	Peak Found	High	Peak Found	High	Shared	Peak Found	Peak Found	Peak Found			3.48	26.91	Peak Found	High	0.0002209	7.838e-05
	FALSE	High	[K].TSIAIDTIINQK.[R]		0.0041027	0.000806587	1	2	7	F1LP05	F1LP05 [219-230]		0	1316.74	87.7	139.4	145.5	27.3	14.73	78.63	95.23	47.42	#DIV/0!	#DIV/0!	#DIV/0!	Peak Found	High	High	High		High	High	High			3.99	38.53	High	High	0.0002209	0.0001572
	FALSE	High	[R].VLSIGDGIAR.[V]		0.030878	0.000806587	2	3	1	F1LP05; A0A0G2K099	F1LP05 [74-83]; A0A0G2K099 [99-108]		0	1000.58	69.7	116.1	142	72.1	23.21	55.22	30.15	54.93	#DIV/0!	#DIV/0!	#DIV/0!	Peak Found	Peak Found	Peak Found	Peak Found	Shared	Peak Found	Peak Found	Peak Found			2.5	32.1	High	High	0.0002209	0.003362
	FALSE	High	[R].VVDALGNAIDGK.[G]		0.00814377	0.000806587	2	3	5	F1LP05; A0A0G2K099	F1LP05 [150-161]; A0A0G2K099 [175-186]		0	1171.63	96.1	140.9	123	40	31.38	98.54	110.77	41.51	#DIV/0!	#DIV/0!	#DIV/0!	Peak Found	High	High	High	Shared	Peak Found	High	High			2.99	31.16	Peak Found	High	0.0002209	0.0004434
	FALSE	High	[R].VVDALGNAIDGKGPVGSK.[I]		0.0104214	0.000806587	1	2	4	F1LP05	F1LP05 [150-167]		1	1696.92	29.9	44.8	72.7	252.6		48.21		3.12	#DIV/0!	#DIV/0!	#DIV/0!	Peak Found	High	Peak Found	Not Found		Not Found	Peak Found	Peak Found			4.07	30.37	High	High	0.0002209	0.0006442
High	Master Protein	P56574	Isocitrate dehydrogenase [NADP], mitochondrial OS=Rattus norvegicus OX=10116 GN=Idh2 PE=1 SV=2	0	60.592	31	13	92	13	50.9	282.88	13	metabolic process;regulation of biological process	cytosol;membrane;mitochondrion	catalytic activity;metal ion binding;nucleotide binding	Pf00180	361596	ENSRNOG00000013949.7	Idh2	Citric acid cycle (TCA cycle); Transcriptional activation of mitochondrial biogenesis	2-Oxocarboxylic acid metabolism; Citrate cycle (TCA cycle); Biosynthesis of amino acids; Metabolic pathways; Glutathione metabolism; Peroxisome; Carbon metabolism	0	6.4153	0.339012	0.615578	52.8	20.4	444.8	24.8	51.5	46.5	53.5	105.7	High	High	High	High	High	High	High	High
	Checked	Confidence	Annotated Sequence	Modifications	Qvality PEP	Qvality q-value	# Protein Groups	# Proteins	# PSMs	Master Protein Accessions	Positions in Master Proteins	Modifications in Master Proteins	# Missed Cleavages	Theo. MH+ [Da]	Abundances (Grouped): NButGT	Abundances (Grouped): remplissage	Abundances (Grouped): LPS	Abundances (Grouped): controle CARD445	Abundances (Grouped) CV [%]: NButGT	Abundances (Grouped) CV [%]: remplissage	Abundances (Grouped) CV [%]: LPS	Abundances (Grouped) CV [%]: controle CARD445	#DIV/0!	#DIV/0!	#DIV/0!	Found in Sample: [S32] F32: Sample, 6, LPS	Found in Sample: [S74] F74: Sample, 1, controle CARD445	Found in Sample: [S30] F30: Sample, 4, remplissage	Found in Sample: [S31] F31: Sample, 5, LPS	Quan Info	Found in Sample: [S27] F27: Sample, 1, NButGT	Found in Sample: [S28] F28: Sample, 2, NButGT	Found in Sample: [S29] F29: Sample, 3, remplissage			XCorr (by Search Engine): Sequest HT	Top Apex RT [min]	Found in Sample: [S84] F84: Sample, 2, controle CARD445	Confidence (by Search Engine): Sequest HT	Percolator q-Value (by Search Engine): Sequest HT	Percolator PEP (by Search Engine): Sequest HT
	FALSE	High	[R].DQTNDQVTIDSALATQK.[Y]		0.000194678	0.000806587	1	2	14	P56574	P56574 [90-106]		0	1847.9	83.1	112.9	161.8	42.3	13.92	42.22	129.98	58.15	#DIV/0!	#DIV/0!	#DIV/0!	High	High	High	High		High	High	High			4.56	34.91	High	High	0.0002209	1.566e-06
	FALSE	High	[R].FKDIFQEIFDK.[H]		0.0140062	0.000806587	1	2	6	P56574	P56574 [262-272]		1	1429.74	49.1	153	196	1.9	28.78	46.44	122.69		#DIV/0!	#DIV/0!	#DIV/0!	High	Peak Found	High	High		Peak Found	High	High			2.92	49.17	Not Found	High	0.0002209	0.001007
	FALSE	High	[R].GKLDGNQDLIR.[F]		0.0249793	0.000806587	1	2	6	P56574	P56574 [383-393]		1	1228.66	66.4	91.9	99.7	141.9	1.63	40.73	133.62	53.24	#DIV/0!	#DIV/0!	#DIV/0!	Peak Found	High	Peak Found	High		Peak Found	High	Peak Found			2.44	23.72	High	High	0.0002209	0.002417
	FALSE	High	[K].LDGNQDLIR.[F]		0.0765141	0.00228315	1	2	4	P56574	P56574 [385-393]		0	1043.55	86.1	132.4	153.1	28.5	11.64	50.51	130.84	111.44	#DIV/0!	#DIV/0!	#DIV/0!	Peak Found	Peak Found	High	High		Peak Found	Peak Found	High			2.86	26.48	Peak Found	High	0.0006105	0.01354
	FALSE	High	[R].IKVEKPVVEMDGDEMTR.[I]	2xOxidation [M10; M15]	0.000574463	0.000806587	1	2	6	P56574	P56574 [44-60]		1	2007.97	73.8	100.6	84	141.6	1.55	40.37	137.48	72.01	#DIV/0!	#DIV/0!	#DIV/0!	Peak Found	High	High	High		Peak Found	High	High			4	22.14	High	High	0.0002209	8.009e-06
	FALSE	High	[R].LIDDMVAQVLK.[S]		0.0515877	0.000806587	1	2	1	P56574	P56574 [289-299]		0	1244.69	133.5	67.3	183.3	15.9	41.27				#DIV/0!	#DIV/0!	#DIV/0!	Not Found	Peak Found	Peak Found	High		Peak Found	Peak Found	Not Found			2.96	47.09	Not Found	High	0.0002209	0.007343
	FALSE	High	[R].LIDDMVAQVLK.[S]	1xOxidation [M5]	0.00188152	0.000806587	1	2	13	P56574	P56574 [289-299]		0	1260.69	56.3	103.8	144.8	95.1	23.06	36.87	124.41	54.08	#DIV/0!	#DIV/0!	#DIV/0!	High	High	High	High		High	High	High			3.35	38.11	High	High	0.0002209	4.806e-05
	FALSE	High	[K].LILPHVDVQLK.[Y]		0.0271032	0.000806587	1	2	2	P56574	P56574 [70-80]		0	1274.78	67	132.4	200.6		6.84	44.24	126.69		#DIV/0!	#DIV/0!	#DIV/0!	Peak Found	Not Found	Peak Found	High		Peak Found	Peak Found	Peak Found			3.25	39.05	Not Found	High	0.0002209	0.002748
	FALSE	High	[K].LNEHFLNTTDFLDTIK.[S]		0.000936639	0.000806587	1	1	4	P56574	P56574 [427-442]		0	1920.97	83.5	121.6	179.7	15.2	45.52	62.49	131.43	68.78	#DIV/0!	#DIV/0!	#DIV/0!	Peak Found	High	High	High		Peak Found	Peak Found	High			5.22	46.17	Peak Found	High	0.0002209	1.674e-05
	FALSE	High	[R].LVPGWTKPITIGR.[H]		0.00997453	0.000806587	1	2	3	P56574	P56574 [160-172]		0	1437.86	78.1	32.6	250.7	38.6	45.9	103.12		64.14	#DIV/0!	#DIV/0!	#DIV/0!	Not Found	High	Peak Found	High		Peak Found	Peak Found	Peak Found			2.01	36	High	High	0.0002209	0.0006009
	FALSE	High	[R].NILGGTVFR.[E]		0.0877313	0.00228315	1	3	5	P56574	P56574 [141-149]		0	976.557	83	119.5	197.4		27.64	50.63	115.16		#DIV/0!	#DIV/0!	#DIV/0!	Peak Found	Not Found	High	High		High	High	High			2.19	37.22	Not Found	High	0.0006105	0.01678
	FALSE	High	[K].TIEAEAAHGTVTR.[H]		0.00123267	0.000806587	1	2	20	P56574	P56574 [341-353]		0	1355.69	74.1	107.4	136.5	81.9	12.58	46.82	126.27	73.53	#DIV/0!	#DIV/0!	#DIV/0!	High	High	High	High		High	High	High			3.78	20.32	High	High	0.0002209	2.541e-05
	FALSE	High	[K].VEKPVVEMDGDEMTR.[I]	2xOxidation [M8; M13]	0.0132605	0.000806587	1	2	3	P56574	P56574 [46-60]		0	1766.79	30	36	305.1	29	88.25	73.96		68.16	#DIV/0!	#DIV/0!	#DIV/0!	Not Found	High	Peak Found	High		Peak Found	Peak Found	Peak Found			3.78	19.6	Peak Found	High	0.0002209	0.0009301
	FALSE	High	[K].YFDLGLPNR.[D]		0.0895891	0.00228315	1	2	5	P56574	P56574 [81-89]		0	1094.56	80.2	118.4	169.9	31.6	20.7	38.45	124.03	54.71	#DIV/0!	#DIV/0!	#DIV/0!	Peak Found	Peak Found	High	High		Peak Found	High	High			2.42	40.68	Peak Found	High	0.0006105	0.01732
High	Master Protein	Q63041	Alpha-1-macroglobulin OS=Rattus norvegicus OX=10116 GN=A1m PE=1 SV=1	0	58.041	8	9	60	9	167	206.53	9	regulation of biological process	extracellular	enzyme regulator activity;protein binding	Pf00207, Pf01835, Pf07677, Pf07678, Pf07703, Pf10569, Pf11974, Pf13249	252922	ENSRNOG00000006709.6	Pzp			0	1.07146	0.599851	0.745963	182.1	68.4	146.1	122.3	76.4	43.7	63.7	97.3	High	High	High	High	High	High	High	High
	Checked	Confidence	Annotated Sequence	Modifications	Qvality PEP	Qvality q-value	# Protein Groups	# Proteins	# PSMs	Master Protein Accessions	Positions in Master Proteins	Modifications in Master Proteins	# Missed Cleavages	Theo. MH+ [Da]	Abundances (Grouped): NButGT	Abundances (Grouped): remplissage	Abundances (Grouped): LPS	Abundances (Grouped): controle CARD445	Abundances (Grouped) CV [%]: NButGT	Abundances (Grouped) CV [%]: remplissage	Abundances (Grouped) CV [%]: LPS	Abundances (Grouped) CV [%]: controle CARD445	#DIV/0!	#DIV/0!	#DIV/0!	Found in Sample: [S32] F32: Sample, 6, LPS	Found in Sample: [S74] F74: Sample, 1, controle CARD445	Found in Sample: [S30] F30: Sample, 4, remplissage	Found in Sample: [S31] F31: Sample, 5, LPS	Quan Info	Found in Sample: [S27] F27: Sample, 1, NButGT	Found in Sample: [S28] F28: Sample, 2, NButGT	Found in Sample: [S29] F29: Sample, 3, remplissage			XCorr (by Search Engine): Sequest HT	Top Apex RT [min]	Found in Sample: [S84] F84: Sample, 2, controle CARD445	Confidence (by Search Engine): Sequest HT	Percolator q-Value (by Search Engine): Sequest HT	Percolator PEP (by Search Engine): Sequest HT
	FALSE	High	[K].AESPVFVQTDKPIYKPGQTVK.[F]		0.000153724	0.000806587	1	1	3	Q63041	Q63041 [123-143]		0	2332.25		85.2	139.2	175.5			80.15	74.26	#DIV/0!	#DIV/0!	#DIV/0!	Peak Found	High	Peak Found	Peak Found		Not Found	Not Found	Not Found			4.22	29.52	High	High	0.0002209	1.088e-06
	FALSE	High	[R].DLSSSDLTTASK.[I]		0.0135539	0.000806587	1	1	8	Q63041	Q63041 [1245-1256]		0	1224.6	37.3	60	101.1	201.5	5.81	63.47	4.54	73.85	#DIV/0!	#DIV/0!	#DIV/0!	High	High	Peak Found	High		High	High	High			3.16	26.67	High	High	0.0002209	0.0009572
	FALSE	High	[R].LADLPGNYITK.[V]		0.0325998	0.000806587	1	1	6	Q63041	Q63041 [1328-1338]		0	1204.66	40.2	80.2	142.9	136.7	22	0	8.93	65.75	#DIV/0!	#DIV/0!	#DIV/0!	High	High	High	Peak Found		Peak Found	High	High			2.82	34.52	High	High	0.0002209	0.003645
	FALSE	High	[K].MVSGFIPVKPSVK.[K]	1xOxidation [M1]	0.000468812	0.000806587	1	1	9	Q63041	Q63041 [1409-1421]		0	1404.79	59.3	89.6	148.4	102.8	28.26	34.43	9.79	64.45	#DIV/0!	#DIV/0!	#DIV/0!	High	High	Peak Found	High		High	High	High			3.91	29.71	High	High	0.0002209	5.913e-06
	FALSE	High	[K].QQNSHGGFSSTQDTVVALQALSK.[Y]		0.000185288	0.000806587	1	1	8	Q63041	Q63041 [1264-1286]		0	2403.19	67.9	83	146.5	102.6	34.18	12.17	32.37	33.36	#DIV/0!	#DIV/0!	#DIV/0!	High	High	High	High		High	High	High			5.39	38.77	High	High	0.0002209	1.446e-06
	FALSE	High	[R].TEVNTNHVLIYIEK.[L]		0.00247599	0.000806587	1	1	8	Q63041	Q63041 [1432-1445]		0	1672.89	86.6	78.4	126.6	108.4	88.48	69.9	20.61	3.91	#DIV/0!	#DIV/0!	#DIV/0!	High	High	High	Peak Found		High	High	High			3.93	34.69	Peak Found	High	0.0002209	7.279e-05
	FALSE	High	[K].VNTLPLNFDK.[A]		0.0342302	0.000806587	1	1	7	Q63041	Q63041 [1369-1378]		0	1160.63	80.1	98.7	168.4	52.8	51.88	28.83	18.3	57.15	#DIV/0!	#DIV/0!	#DIV/0!	High	High	Peak Found	High		High	High	High			2.7	36.79	High	High	0.0002209	0.003926
	FALSE	High	[K].VNTLPLNFDKAEHHR.[K]		0.00146953	0.000806587	1	1	3	Q63041	Q63041 [1369-1383]		1	1790.93				400				45.94	#DIV/0!	#DIV/0!	#DIV/0!	Not Found	High	Not Found	Not Found		Not Found	Not Found	Not Found			4.61	25.56	High	High	0.0002209	3.309e-05
	FALSE	High	[K].YNILPEAEGEAPFTLK.[V]		0.00103398	0.000806587	1	1	8	Q63041	Q63041 [1353-1368]		0	1791.92	89.1	98	163.7	49.2	71.32	29.9	4.42	90.82	#DIV/0!	#DIV/0!	#DIV/0!	High	High	Peak Found	High		High	High	High			3.45	47.06	High	High	0.0002209	1.944e-05
High	Master Protein	P32551	Cytochrome b-c1 complex subunit 2, mitochondrial OS=Rattus norvegicus OX=10116 GN=Uqcrc2 PE=1 SV=2	0	56.794	46	15	53	15	48.4	180.49	15	metabolic process;transport	membrane;mitochondrion	catalytic activity;metal ion binding;protein binding	Pf00675, Pf05193	293448	ENSRNOG00000036742.3	Uqcrc2	Respiratory electron transport	Alzheimer's disease; Oxidative phosphorylation; Metabolic pathways; Parkinson's disease; Non-alcoholic fatty liver disease (NAFLD); Cardiac muscle contraction; Huntington's disease	0	2.52102	0.188938	0.545251	129.5	58.4	466.1	7.6	21.6	27.2	27.3	62.2	High	High	High	High	High	High	High	High
	Checked	Confidence	Annotated Sequence	Modifications	Qvality PEP	Qvality q-value	# Protein Groups	# Proteins	# PSMs	Master Protein Accessions	Positions in Master Proteins	Modifications in Master Proteins	# Missed Cleavages	Theo. MH+ [Da]	Abundances (Grouped): NButGT	Abundances (Grouped): remplissage	Abundances (Grouped): LPS	Abundances (Grouped): controle CARD445	Abundances (Grouped) CV [%]: NButGT	Abundances (Grouped) CV [%]: remplissage	Abundances (Grouped) CV [%]: LPS	Abundances (Grouped) CV [%]: controle CARD445	#DIV/0!	#DIV/0!	#DIV/0!	Found in Sample: [S32] F32: Sample, 6, LPS	Found in Sample: [S74] F74: Sample, 1, controle CARD445	Found in Sample: [S30] F30: Sample, 4, remplissage	Found in Sample: [S31] F31: Sample, 5, LPS	Quan Info	Found in Sample: [S27] F27: Sample, 1, NButGT	Found in Sample: [S28] F28: Sample, 2, NButGT	Found in Sample: [S29] F29: Sample, 3, remplissage			XCorr (by Search Engine): Sequest HT	Top Apex RT [min]	Found in Sample: [S84] F84: Sample, 2, controle CARD445	Confidence (by Search Engine): Sequest HT	Percolator q-Value (by Search Engine): Sequest HT	Percolator PEP (by Search Engine): Sequest HT
	FALSE	High	[K].AVAFQNPQTR.[I]		0.0504915	0.000806587	1	1	3	P32551	P32551 [162-171]		0	1131.59	35.4	46.7	115.4	202.4	84.34	82.77	133.98	58.64	#DIV/0!	#DIV/0!	#DIV/0!	Peak Found	High	Peak Found	High		Peak Found	Peak Found	Peak Found			3.09	23.52	High	High	0.0002209	0.007113
	FALSE	High	[K].AVAQGNLSSADVQAAK.[N]		0.00181057	0.000806587	1	1	8	P32551	P32551 [359-374]		0	1529.79	50.8	63.6	100.3	185.3	0.75	77.53	137.8	49.24	#DIV/0!	#DIV/0!	#DIV/0!	High	High	High	High		High	High	High			2.98	24.47	High	High	0.0002209	4.554e-05
	FALSE	High	[K].EVAEQFLNIR.[G]		0.054722	0.000806587	1	1	4	P32551	P32551 [231-240]		0	1218.65	46.4	77.6	128.7	147.2	28.88	44.29	133.72	51.87	#DIV/0!	#DIV/0!	#DIV/0!	Peak Found	Peak Found	High	High		Peak Found	High	High			2.48	39.13	Peak Found	High	0.0002209	0.00808
	FALSE	High	[R].GNNTTSLLSQSVAK.[G]		0.00306716	0.000806587	1	1	7	P32551	P32551 [301-314]		0	1419.74	39.3	57.4	114.1	189.2	9.78	74.71	136.54	66.94	#DIV/0!	#DIV/0!	#DIV/0!	Peak Found	High	High	High		High	High	High			4.25	29.19	High	High	0.0002209	0.0001012
	FALSE	High	[K].GSQQPFDVSAFNASYSDSGLFGIYTVSQAAAAGDVINAAYNQVK.[A]		0.00015457	0.000806587	1	1	1	P32551	P32551 [315-358]		0	4529.15									#DIV/0!	#DIV/0!	#DIV/0!	Not Found	Not Found	Not Found	High	No Quan Values	Not Found	Not Found	Not Found			6.41		Not Found	High	0.0002209	1.098e-06
	FALSE	High	[K].KSMTASGNLGHTPFLDEL.[-]	1xOxidation [M3]	0.15737	0.00793348	1	1	1	P32551	P32551 [435-452]		1	1933.93	45.8		320.4	33.7				87.01	#DIV/0!	#DIV/0!	#DIV/0!	Not Found	Peak Found	Not Found	Peak Found		Peak Found	Not Found	Not Found			3.27	38.62	High	High	0.002051	0.04225
	FALSE	High	[K].LKTSAPGGVPLQPQELEFTK.[L]		0.00347989	0.000806587	1	1	1	P32551	P32551 [22-41]		1	2140.16				400				24.53	#DIV/0!	#DIV/0!	#DIV/0!	Not Found	High	Not Found	Not Found		Not Found	Not Found	Not Found			3.96	37.62	Peak Found	High	0.0002209	0.0001223
	FALSE	High	[R].IIENLHDVAYK.[N]		0.00187122	0.000806587	1	1	8	P32551	P32551 [172-182]		0	1314.71	38.7	81	94	186.3	3.72	31.69	136.34	48.15	#DIV/0!	#DIV/0!	#DIV/0!	Peak Found	High	High	High		Peak Found	High	Peak Found			4.3	27.95	High	High	0.0002209	4.785e-05
	FALSE	High	[K].LPNGLVIASLENYAPLSR.[I]		0.00117321	0.000806587	1	1	1	P32551	P32551 [42-59]		0	1927.06			400						#DIV/0!	#DIV/0!	#DIV/0!	Not Found	Not Found	Not Found	High		Not Found	Not Found	Not Found			5.51	50.07	Not Found	High	0.0002209	2.365e-05
	FALSE	High	[K].ITSEELHYFVQNHFTSAR.[M]		0.0357467	0.000806587	1	1	2	P32551	P32551 [199-216]		0	2179.06	73.5	123.1	203.5		1.06	54.75	132.99		#DIV/0!	#DIV/0!	#DIV/0!	Peak Found	Not Found	High	High		Peak Found	Peak Found	Peak Found			4.14	39.36	Not Found	High	0.0002209	0.004182
	FALSE	High	[R].MALVGLGVSHSILK.[E]	1xOxidation [M1]	0.0025449	0.000806587	1	1	6	P32551	P32551 [217-230]		0	1440.82	13.3	38.3	307.3	41.2	74.59	47.38		1.86	#DIV/0!	#DIV/0!	#DIV/0!	Not Found	High	Peak Found	High		Peak Found	High	High			3.61	34.88	Peak Found	High	0.0002209	7.582e-05
	FALSE	High	[K].RGNNTTSLLSQSVAK.[G]		0.0673801	0.000806587	1	1	4	P32551	P32551 [300-314]		1	1575.84			330.5	69.5				66.05	#DIV/0!	#DIV/0!	#DIV/0!	Not Found	High	Not Found	High		Not Found	Not Found	Not Found			3.81	24.67	High	High	0.0002209	0.01107
	FALSE	High	[K].SMTASGNLGHTPFLDEL.[-]	1xOxidation [M2]	0.0499519	0.000806587	1	1	1	P32551	P32551 [436-452]		0	1805.84		73.8	221.6	104.7		93.99	117.03	74.97	#DIV/0!	#DIV/0!	#DIV/0!	Peak Found	High	Peak Found	Peak Found		Not Found	Not Found	Peak Found			3.69	44.83	Peak Found	High	0.0002209	0.007011
	FALSE	High	[K].TSAPGGVPLQPQELEFTK.[L]		0.059611	0.000806587	1	1	3	P32551	P32551 [24-41]		0	1898.99	20.1	30	328.3	21.6	1.27	59.67		62.27	#DIV/0!	#DIV/0!	#DIV/0!	Not Found	Peak Found	High	High		Peak Found	High	Peak Found			3.42	41.14	Peak Found	High	0.0002209	0.009179
	FALSE	High	[R].YENYNYLGTSHLLR.[L]		0.00483682	0.000806587	1	1	3	P32551	P32551 [70-83]		0	1742.85	69.1	101.7	105.1	124.2	33.67	64.65	138.95	87.35	#DIV/0!	#DIV/0!	#DIV/0!	Peak Found	High	Peak Found	High		Peak Found	Peak Found	Peak Found			2.97	35.85	High	High	0.0002209	0.0002003
High	Master Protein	A0A0G2JVA8	Type II keratin Kb15 OS=Rattus norvegicus OX=10116 GN=Kb15 PE=3 SV=1	0	56.568	18	10	148	2	58.1	471.08	10	cell organization and biogenesis;defense response;regulation of biological process;response to stimulus		catalytic activity;motor activity;structural molecule activity	Pf00038, Pf01576, Pf05957, Pf12128, Pf13166, Pf13514	366992	ENSRNOG00000009105.6	Kb15			3	145.167	0.835821	8.78434	0.4	0.2	10	77.1	603.1	36.4	6	66.8	Peak Found	Peak Found	Peak Found	Peak Found	High	Peak Found	Peak Found	Peak Found
	Checked	Confidence	Annotated Sequence	Modifications	Qvality PEP	Qvality q-value	# Protein Groups	# Proteins	# PSMs	Master Protein Accessions	Positions in Master Proteins	Modifications in Master Proteins	# Missed Cleavages	Theo. MH+ [Da]	Abundances (Grouped): NButGT	Abundances (Grouped): remplissage	Abundances (Grouped): LPS	Abundances (Grouped): controle CARD445	Abundances (Grouped) CV [%]: NButGT	Abundances (Grouped) CV [%]: remplissage	Abundances (Grouped) CV [%]: LPS	Abundances (Grouped) CV [%]: controle CARD445	#DIV/0!	#DIV/0!	#DIV/0!	Found in Sample: [S32] F32: Sample, 6, LPS	Found in Sample: [S74] F74: Sample, 1, controle CARD445	Found in Sample: [S30] F30: Sample, 4, remplissage	Found in Sample: [S31] F31: Sample, 5, LPS	Quan Info	Found in Sample: [S27] F27: Sample, 1, NButGT	Found in Sample: [S28] F28: Sample, 2, NButGT	Found in Sample: [S29] F29: Sample, 3, remplissage			XCorr (by Search Engine): Sequest HT	Top Apex RT [min]	Found in Sample: [S84] F84: Sample, 2, controle CARD445	Confidence (by Search Engine): Sequest HT	Percolator q-Value (by Search Engine): Sequest HT	Percolator PEP (by Search Engine): Sequest HT
	FALSE	High	[R].AEAESWYQTK.[SY]		0.0355536	0.000806587	5	6	5	A0A0G2JUG1; A0A0G2JW69; Q6IG05; Q4FZU2; A0A0G2JVA8	A0A0G2JUG1 [338-347]; A0A0G2JW69 [284-293]; Q6IG05 [327-336]; Q4FZU2 [339-348]; A0A0G2JVA8 [328-337]		0	1212.55	42.3	350.2	7.4		120.46		112.44		#DIV/0!	#DIV/0!	#DIV/0!	High	Not Found	High	Peak Found	Shared	High	High	Not Found			2.92	27.43	Not Found	High	0.0002209	0.004142
	FALSE	High	[K].DVDAAYMNKVELEAK.[V]		0.000901309	0.000806587	2	4	5	Q6P6Q2; A0A0G2JVA8	Q6P6Q2 [274-288]; A0A0G2JVA8 [251-265]		1	1695.83	274.4	30.9	94.7		76.21	131.43			#DIV/0!	#DIV/0!	#DIV/0!	High	Not Found	Peak Found	Not Found	Shared	High	High	Peak Found			4.76	33.93	Not Found	High	0.0002209	1.581e-05
	FALSE	High	[K].DVDAAYMNKVELEAK.[V]	1xOxidation [M7]	0.00236958	0.000806587	2	4	4	Q6P6Q2; A0A0G2JVA8	Q6P6Q2 [274-288]; A0A0G2JVA8 [251-265]		1	1711.82	197.6	121.8	53.3	27.3	92.95	132.78	38.71	6.61	#DIV/0!	#DIV/0!	#DIV/0!	Peak Found	Peak Found	High	Peak Found	Shared	Peak Found	Peak Found	High			4.48	29.11	High	High	0.0002209	6.807e-05
	FALSE	High	[R].EYQELMNVK.[L]		0.0877313	0.00228315	3	6	3	Q6IG05; Q10758; A0A0G2JVA8	Q6IG05 [424-432]; Q10758 [373-381]; A0A0G2JVA8 [425-433]		0	1153.56	140.5	106.9	143.1	9.5	99.8	127.11	12.11	4.59	#DIV/0!	#DIV/0!	#DIV/0!	High	Peak Found	High	Peak Found	Shared	Peak Found	Peak Found	Peak Found			2.68	30.52	Peak Found	High	0.0006105	0.01673
	FALSE	High	[R].EYQELMNVK.[L]	1xOxidation [M6]	0.113773	0.00431988	3	6	7	Q6IG05; Q10758; A0A0G2JVA8	Q6IG05 [424-432]; Q10758 [373-381]; A0A0G2JVA8 [425-433]		0	1169.55	78	283.5	32.9	5.6	131.87	140.34	111.62	28.21	#DIV/0!	#DIV/0!	#DIV/0!	Peak Found	Peak Found	High	Peak Found	Shared	High	Peak Found	High			2.16	24.65	Peak Found	High	0.001135	0.02526
	FALSE	High	[K].FASFIDKVR.[F]		0.137428	0.00613687	12	24	6	A0A0G2JXH6; A0A0G2JZQ9; A0A0G2JW69; Q6IG05; Q6P6Q2; A0A0G2K6P7; Q6IMF3; D3ZXB7; Q6IG12; Q4FZU2; Q10758; A0A0G2JVA8	A0A0G2JXH6 [142-150]; A0A0G2JZQ9 [178-186]; A0A0G2JW69 [107-115]; Q6IG05 [151-159]; Q6P6Q2 [175-183]; A0A0G2K6P7 [157-165]; Q6IMF3 [190-198]; D3ZXB7 [142-150]; Q6IG12 [96-104]; Q4FZU2 [163-171]; Q10758 [102-110]; A0A0G2JVA8 [154-162]		1	1082.6	176	91.9	33.4	98.7	110.24	19.53	1.91	60.35	#DIV/0!	#DIV/0!	#DIV/0!	Peak Found	Peak Found	High	High	Shared	High	High	High			2.56	31.13	High	High	0.001602	0.03393
	FALSE	High	[K].LAELEDALQK.[A]		0.0157968	0.000806587	1	1	1	A0A0G2JVA8	A0A0G2JVA8 [405-414]		0	1129.61	290.5	52.9	56.5		137.03	77.99	77.02		#DIV/0!	#DIV/0!	#DIV/0!	Peak Found	Not Found	Peak Found	Peak Found		High	Peak Found	Peak Found			3.44	33.29	Not Found	High	0.0002209	0.001209
	FALSE	High	[K].LALDIEIATYR.[K]		0.00220633	0.000806587	4	7	57	A0A0G2JXH6; Q6IG12; Q10758; A0A0G2JVA8	A0A0G2JXH6 [424-434]; Q6IG12 [377-387]; Q10758 [382-392]; A0A0G2JVA8 [434-444]		0	1277.71	321.5	23.7	54.6	0.1	125.42	84.19	113.35		#DIV/0!	#DIV/0!	#DIV/0!	High	Peak Found	High	High	Shared	High	High	High			3.33	45.58	Not Found	High	0.0002209	6.144e-05
	FALSE	High	[R].SLDLDSIIAEVK.[A]		0.00239575	0.000806587	6	9	51	A0A0G2JUG1; A0A0G2JW69; Q6IG05; Q6P6Q2; Q4FZU2; A0A0G2JVA8	A0A0G2JUG1 [315-326]; A0A0G2JW69 [261-272]; Q6IG05 [304-315]; Q6P6Q2 [328-339]; Q4FZU2 [316-327]; A0A0G2JVA8 [305-316]		0	1302.72	327	24.2	47.7	1.1	117.87	41.08	99.47	5.73	#DIV/0!	#DIV/0!	#DIV/0!	High	High	High	High	Shared	High	High	High			3.58	49.84	High	High	0.0002209	6.962e-05
	FALSE	High	[RK].SRAEAESWYQTK.[SY]		0.0263761	0.000806587	5	6	7	A0A0G2JUG1; A0A0G2JW69; Q6IG05; Q4FZU2; A0A0G2JVA8	A0A0G2JUG1 [336-347]; A0A0G2JW69 [282-293]; Q6IG05 [325-336]; Q4FZU2 [337-348]; A0A0G2JVA8 [326-337]		1	1455.69	302.9	72.1	24.9		121.07	140.95	122.49		#DIV/0!	#DIV/0!	#DIV/0!	High	Not Found	High	Peak Found	Shared	High	High	Peak Found			3.51	23.92	Not Found	High	0.0002209	0.002629
	FALSE	High	[R].TAAENEFVVLK.[K]		0.0605733	0.000806587	1	3	1	A0A0G2JVA8	A0A0G2JVA8 [239-249]		0	1220.65	201.5	81	57.2	60.3	129.11	60.15	67.28	65.04	#DIV/0!	#DIV/0!	#DIV/0!	Peak Found	Peak Found	Peak Found	Peak Found		High	Peak Found	Peak Found			3.29	33.63	Peak Found	High	0.0002209	0.009423
	FALSE	High	[K].TLNNKFASFIDKVR.[F]		0.138824	0.00613687	9	15	1	A0A0G2JZQ9; A0A0G2JW69; Q6IG05; Q6P6Q2; A0A0G2K6P7; Q6IG12; Q4FZU2; Q10758; A0A0G2JVA8	A0A0G2JZQ9 [173-186]; A0A0G2JW69 [102-115]; Q6IG05 [146-159]; Q6P6Q2 [170-183]; A0A0G2K6P7 [152-165]; Q6IG12 [91-104]; Q4FZU2 [158-171]; Q10758 [97-110]; A0A0G2JVA8 [149-162]		2	1652.91	132.6	155.6	111.8		66.21	45.54	34		#DIV/0!	#DIV/0!	#DIV/0!	Peak Found	Not Found	Peak Found	Peak Found	Shared	Peak Found	Peak Found	High			1.89	36.47	Not Found	High	0.001602	0.03468
High	Master Protein	Q6IFU9	Keratin 16 OS=Rattus norvegicus OX=10116 GN=Krt16 PE=1 SV=1	0	56.195	18	9	133	5	50.7	398.98	9	cell differentiation;cell organization and biogenesis;cellular component movement;defense response;regulation of biological process;response to stimulus	cytoskeleton;nucleus	structural molecule activity	Pf00038, Pf07888	303530	ENSRNOG00000014441.3	Krt16	Formation of the cornified envelope		0	8.63462	6.14699	1.71667	3.8	1.4	14.2	30.7	431.7	42.1	11.8	264.2	High	High	High	High	High	High	High	High
	Checked	Confidence	Annotated Sequence	Modifications	Qvality PEP	Qvality q-value	# Protein Groups	# Proteins	# PSMs	Master Protein Accessions	Positions in Master Proteins	Modifications in Master Proteins	# Missed Cleavages	Theo. MH+ [Da]	Abundances (Grouped): NButGT	Abundances (Grouped): remplissage	Abundances (Grouped): LPS	Abundances (Grouped): controle CARD445	Abundances (Grouped) CV [%]: NButGT	Abundances (Grouped) CV [%]: remplissage	Abundances (Grouped) CV [%]: LPS	Abundances (Grouped) CV [%]: controle CARD445	#DIV/0!	#DIV/0!	#DIV/0!	Found in Sample: [S32] F32: Sample, 6, LPS	Found in Sample: [S74] F74: Sample, 1, controle CARD445	Found in Sample: [S30] F30: Sample, 4, remplissage	Found in Sample: [S31] F31: Sample, 5, LPS	Quan Info	Found in Sample: [S27] F27: Sample, 1, NButGT	Found in Sample: [S28] F28: Sample, 2, NButGT	Found in Sample: [S29] F29: Sample, 3, remplissage			XCorr (by Search Engine): Sequest HT	Top Apex RT [min]	Found in Sample: [S84] F84: Sample, 2, controle CARD445	Confidence (by Search Engine): Sequest HT	Percolator q-Value (by Search Engine): Sequest HT	Percolator PEP (by Search Engine): Sequest HT
	FALSE	High	[R].ADLEMQIESLREELAYLK.[K]	1xOxidation [M5]	0.00126005	0.000806587	1	1	1	Q6IFU9	Q6IFU9 [224-241]		1	2167.1									#DIV/0!	#DIV/0!	#DIV/0!	Not Found	Not Found	High	Not Found	No Quan Values	Not Found	Not Found	Not Found			4.43		Not Found	High	0.0002209	2.631e-05
	FALSE	High	[K].ASLENSLEETK.[G]		0.0102515	0.000806587	1	3	10	Q6IFU9	Q6IFU9 [344-354]		0	1220.6	260.3	98	41.7		115.21	129.05	57.65		#DIV/0!	#DIV/0!	#DIV/0!	High	Not Found	High	High		High	High	High			3.41	27.17	Not Found	High	0.0002209	0.0006266
	FALSE	High	[K].ASLENSLEETKGR.[Y]		0.00279386	0.000806587	1	3	8	Q6IFU9	Q6IFU9 [344-356]		1	1433.72	258.4	75.8	29.7	36.1	114.02	129.5	17.56	46.82	#DIV/0!	#DIV/0!	#DIV/0!	Peak Found	High	High	Peak Found		High	High	Peak Found			3.75	24.1	High	High	0.0002209	8.766e-05
	FALSE	High	[R].GQTGGDVNVEMDAAPGVDLSR.[I]		0.00126005	0.000806587	1	3	7	Q6IFU9	Q6IFU9 [253-273]		0	2087.97	307.3	62	30.7		116.35	125.72	76.78		#DIV/0!	#DIV/0!	#DIV/0!	High	Not Found	High	Peak Found		High	High	High			4.52	37.08	Not Found	High	0.0002209	2.634e-05
	FALSE	High	[R].GQTGGDVNVEMDAAPGVDLSR.[I]	1xOxidation [M11]	0.000129655	0.000806587	1	3	15	Q6IFU9	Q6IFU9 [253-273]		0	2103.96	198.2	161.8	30.7	9.3	123.29	129.92	23.45	100.1	#DIV/0!	#DIV/0!	#DIV/0!	High	High	High	High		High	High	Peak Found			3.73	32.71	High	High	0.0002209	8.46e-07
	FALSE	High	[R].LEQEIATYR.[RS]		0.0175249	0.000806587	5	14	10	Q6IFV4; Q6IFU9; Q6IFU7; Q6IFU8; Q6IFV1	Q6IFV4 [390-398]; Q6IFU9 [399-407]; Q6IFU7 [387-395]; Q6IFU8 [377-385]; Q6IFV1 [415-423]		0	1122.58	201.2	159.5	36.8	2.6	126.1	137.4	83.21	60.74	#DIV/0!	#DIV/0!	#DIV/0!	High	Peak Found	High	Peak Found	Shared	High	High	High			3.18	26.34	Peak Found	High	0.0002209	0.001416
	FALSE	High	[K].NHEEEMLALR.[G]	1xOxidation [M6]	0.0529902	0.000806587	1	1	4	Q6IFU9	Q6IFU9 [243-252]		0	1257.59	187.5	174.6	37.9		124.99	131.19	20.84		#DIV/0!	#DIV/0!	#DIV/0!	Peak Found	Not Found	High	Peak Found		High	Peak Found	Peak Found			2.56	22.63	Not Found	High	0.0002209	0.007659
	FALSE	High	[K].TRLEQEIATYR.[RS]		0.00837006	0.000806587	5	11	16	Q6IFV4; Q6IFU9; Q6IFU7; Q6IFU8; Q6IFV1	Q6IFV4 [388-398]; Q6IFU9 [397-407]; Q6IFU7 [385-395]; Q6IFU8 [375-385]; Q6IFV1 [413-423]		1	1379.73	215	147.3	36.5	1.1	123.32	138.36	77.46	79.54	#DIV/0!	#DIV/0!	#DIV/0!	High	High	High	High	Shared	High	High	High			3.86	29.61	Peak Found	High	0.0002209	0.0004628
	FALSE	High	[K].TRLEQEIATYRR.[L]		0.00992002	0.000806587	4	10	3	Q6IFU9; Q6IFU7; Q6IFU8; Q6IFV1	Q6IFU9 [397-408]; Q6IFU7 [385-396]; Q6IFU8 [375-386]; Q6IFV1 [413-424]		2	1535.83	15	335.2	29.6	20.3	25.92			53.76	#DIV/0!	#DIV/0!	#DIV/0!	Peak Found	High	High	Not Found	Shared	Peak Found	Peak Found	Not Found			3.74	26.53	High	High	0.0002209	0.0005965
	FALSE	High	[K].VTMQNLNDR.[L]		0.125415	0.00486511	6	8	4	Q6IFU9; Q6IFV3; Q6IFW8; Q6IFV1; Q6IFW6; Q6IFX0	Q6IFU9 [108-116]; Q6IFV3 [96-104]; Q6IFW8 [76-84]; Q6IFV1 [124-132]; Q6IFW6 [147-155]; Q6IFX0 [77-85]		0	1090.53	271.3	60.7	68		40.41				#DIV/0!	#DIV/0!	#DIV/0!	High	Not Found	High	Not Found	Shared	High	High	Not Found			2.67	23.37	Not Found	High	0.001275	0.02948
	FALSE	High	[K].VTMQNLNDR.[L]	1xOxidation [M3]	0.0407028	0.000806587	6	8	55	Q6IFU9; Q6IFV3; Q6IFW8; Q6IFV1; Q6IFW6; Q6IFX0	Q6IFU9 [108-116]; Q6IFV3 [96-104]; Q6IFW8 [76-84]; Q6IFV1 [124-132]; Q6IFW6 [147-155]; Q6IFX0 [77-85]		0	1106.53	316.4	27.5	52	4.1	6.56	120.32	119.29	65.66	#DIV/0!	#DIV/0!	#DIV/0!	High	High	High	High	Shared	High	High	High			2.48	18.7	Peak Found	High	0.0002209	0.005095
High	Master Protein	P00507	Aspartate aminotransferase, mitochondrial OS=Rattus norvegicus OX=10116 GN=Got2 PE=1 SV=2	0	55.647	33	14	82	14	47.3	274.86	14	metabolic process;response to stimulus;transport	cell surface;membrane;mitochondrion;organelle lumen	catalytic activity;protein binding;RNA binding	Pf00155	25721	ENSRNOG00000011782.6	Got2		Tyrosine metabolism; Arginine and proline metabolism; Phenylalanine, tyrosine and tryptophan biosynthesis; 2-Oxocarboxylic acid metabolism; Fat digestion and absorption; Biosynthesis of amino acids; Metabolic pathways; Cysteine and methionine metabolism; Arginine biosynthesis; Alanine, aspartate and glutamate metabolism; Phenylalanine metabolism; Carbon metabolism	0	1.74793	0.971237	0.626369	91.8	53.4	210	43.8	60.5	93.9	86.7	159.8	High	High	High	High	High	High	High	High
	Checked	Confidence	Annotated Sequence	Modifications	Qvality PEP	Qvality q-value	# Protein Groups	# Proteins	# PSMs	Master Protein Accessions	Positions in Master Proteins	Modifications in Master Proteins	# Missed Cleavages	Theo. MH+ [Da]	Abundances (Grouped): NButGT	Abundances (Grouped): remplissage	Abundances (Grouped): LPS	Abundances (Grouped): controle CARD445	Abundances (Grouped) CV [%]: NButGT	Abundances (Grouped) CV [%]: remplissage	Abundances (Grouped) CV [%]: LPS	Abundances (Grouped) CV [%]: controle CARD445	#DIV/0!	#DIV/0!	#DIV/0!	Found in Sample: [S32] F32: Sample, 6, LPS	Found in Sample: [S74] F74: Sample, 1, controle CARD445	Found in Sample: [S30] F30: Sample, 4, remplissage	Found in Sample: [S31] F31: Sample, 5, LPS	Quan Info	Found in Sample: [S27] F27: Sample, 1, NButGT	Found in Sample: [S28] F28: Sample, 2, NButGT	Found in Sample: [S29] F29: Sample, 3, remplissage			XCorr (by Search Engine): Sequest HT	Top Apex RT [min]	Found in Sample: [S84] F84: Sample, 2, controle CARD445	Confidence (by Search Engine): Sequest HT	Percolator q-Value (by Search Engine): Sequest HT	Percolator PEP (by Search Engine): Sequest HT
	FALSE	High	[K].ASAELALGENSEVLK.[S]		0.00173274	0.000806587	1	1	9	P00507	P00507 [108-122]		0	1530.8	90.2	136.8	117.2	55.7	24.53	31.92	85.37	64.8	#DIV/0!	#DIV/0!	#DIV/0!	High	High	High	High		High	High	High			4.61	35.22	High	High	0.0002209	4.245e-05
	FALSE	High	[R].DAGMQLQGYR.[Y]	1xOxidation [M4]	0.0446137	0.000806587	1	1	2	P00507	P00507 [171-180]		0	1154.53	127.7	17.5	40.4	214.4		122.86	33.41	30.47	#DIV/0!	#DIV/0!	#DIV/0!	Peak Found	High	Peak Found	Peak Found		Not Found	Peak Found	Peak Found			2.76	24.53	High	High	0.0002209	0.0059
	FALSE	High	[R].DDNGKPYVLPSVR.[K]		0.0239148	0.000806587	1	1	4	P00507	P00507 [69-81]		0	1459.75	100.2	127.1	90.6	82		56.6	106.1	71.23	#DIV/0!	#DIV/0!	#DIV/0!	Peak Found	High	Peak Found	High		Not Found	Peak Found	High			3.37	30.32	High	High	0.0002209	0.002266
	FALSE	High	[K].EFSVYMTK.[D]	1xOxidation [M6]	0.162131	0.00856056	1	1	5	P00507	P00507 [397-404]		0	1020.47	66.6	126.2	111.3	95.9	44.97	39.65	89.52	24.89	#DIV/0!	#DIV/0!	#DIV/0!	Peak Found	High	Peak Found	High		Peak Found	High	High			2.07	27.67	High	High	0.002377	0.04428
	FALSE	High	[R].FVTVQTISGTGALR.[V]		0.0014141	0.000806587	1	1	14	P00507	P00507 [126-139]		0	1449.81	85.3	139.4	119	56.2	38.27	44.68	87.55	37.26	#DIV/0!	#DIV/0!	#DIV/0!	High	High	High	High		High	High	High			3.65	37.1	High	High	0.0002209	3.127e-05
	FALSE	High	[R].IAATILTSPDLR.[K]		0.00347989	0.000806587	1	1	12	P00507	P00507 [326-337]		0	1270.74	88.6	144.1	116.7	50.6	20.81	39.52	89.22	41.59	#DIV/0!	#DIV/0!	#DIV/0!	High	High	High	High		High	High	High			3.92	37.97	High	High	0.0002209	0.0001222
	FALSE	High	[R].IAATILTSPDLRK.[Q]		0.00721846	0.000806587	1	1	9	P00507	P00507 [326-338]		1	1398.83	31.4	52.8	123.8	192.1	51.86	22.26		29.16	#DIV/0!	#DIV/0!	#DIV/0!	Not Found	High	Peak Found	High		High	High	High			2.79	31.64	High	High	0.0002209	0.0003698
	FALSE	High	[K].ILIRPLYSNPPLNGAR.[I]		0.0424997	0.000806587	1	1	3	P00507	P00507 [310-325]		0	1794.04	24.8	70.7	128.9	175.7	56.64	47.71		18	#DIV/0!	#DIV/0!	#DIV/0!	Not Found	High	Peak Found	High		Peak Found	Peak Found	Peak Found			2.42	36.3	High	High	0.0002209	0.005466
	FALSE	High	[R].ISVAGVTSGNVGYLAHAIHQVTK.[-]		0.000170634	0.000806587	1	1	9	P00507	P00507 [408-430]		0	2322.26	111.3	153.7	133.6	1.4	12.74	71.89	107.64	54.04	#DIV/0!	#DIV/0!	#DIV/0!	Peak Found	Peak Found	High	High		High	High	High			6.12	42.7	Peak Found	High	0.0002209	1.274e-06
	FALSE	High	[R].LTKEFSVYMTK.[D]	1xOxidation [M9]	0.0910067	0.00296879	1	1	1	P00507	P00507 [394-404]		1	1362.7	68.2			331.8					#DIV/0!	#DIV/0!	#DIV/0!	Not Found	Not Found	Not Found	Not Found		Peak Found	Not Found	Not Found			2.81	24.75	High	High	0.0007851	0.01778
	FALSE	High	[K].MNLGVGAYR.[D]	1xOxidation [M1]	0.126057	0.00486511	1	1	1	P00507	P00507 [60-68]		0	996.493	100.5	93.4	176.6	29.5		55.5		44.77	#DIV/0!	#DIV/0!	#DIV/0!	Not Found	Peak Found	Peak Found	Peak Found		Not Found	Peak Found	High			2.57	25.56	Peak Found	High	0.001275	0.02959
	FALSE	High	[K].MNLGVGAYRDDNGKPYVLPSVR.[K]	1xOxidation [M1]	0.000326253	0.000806587	1	1	2	P00507	P00507 [60-81]		1	2437.23				400				24.97	#DIV/0!	#DIV/0!	#DIV/0!	Not Found	High	Not Found	Not Found		Not Found	Not Found	Not Found			3.55	33.59	High	High	0.0002209	3.418e-06
	FALSE	High	[R].TQLVSNLKK.[E]		0.144537	0.00732577	1	1	4	P00507	P00507 [356-364]		1	1030.63	36.5	67	59.6	236.9	76	44.93	97.8	44.83	#DIV/0!	#DIV/0!	#DIV/0!	Peak Found	High	Peak Found	Peak Found		Peak Found	Peak Found	Peak Found			2.37	19.27	High	High	0.001903	0.03672
	FALSE	High	[R].VGASFLQR.[F]		0.117338	0.00486511	1	1	7	P00507	P00507 [140-147]		0	877.489	103.1	138.3	109.1	49.5	8.94	32.87	87.05	35.57	#DIV/0!	#DIV/0!	#DIV/0!	High	High	Peak Found	High		High	High	High			2.62	28.49	High	High	0.001275	0.02647
High	Master Protein	G3V6P7	Myosin, heavy polypeptide 9, non-muscle OS=Rattus norvegicus OX=10116 GN=Myh9 PE=1 SV=1	0	55.564	12	15	19	15	226.3	72.35	15	cell differentiation;cell organization and biogenesis;cellular component movement;cellular homeostasis;metabolic process;regulation of biological process;response to stimulus;transport	cytoplasm;cytoskeleton;cytosol;endosome;membrane;mitochondrion;nucleus	catalytic activity;motor activity;nucleotide binding;protein binding;RNA binding;transporter activity	Pf00063, Pf01496, Pf01576, Pf01765, Pf02736, Pf03962, Pf04111, Pf04156, Pf05266, Pf05911, Pf06637, Pf07888, Pf09726, Pf09731, Pf11068, Pf11559, Pf12128, Pf13094, Pf13166	100911597; 25745	ENSRNOG00000004860.6; ENSRNOG00000049236.2	LOC100911597; Myh9; Myh9l1	RHO GTPases activate PAKs	Tight junction; Regulation of actin cytoskeleton	0	13.1594	6.0837	0.271361	5.8	1.1	50.6	40.2	120.3	29.6	15.6	536.8	Peak Found	Peak Found	Peak Found	High	High	High	Peak Found	High
	Checked	Confidence	Annotated Sequence	Modifications	Qvality PEP	Qvality q-value	# Protein Groups	# Proteins	# PSMs	Master Protein Accessions	Positions in Master Proteins	Modifications in Master Proteins	# Missed Cleavages	Theo. MH+ [Da]	Abundances (Grouped): NButGT	Abundances (Grouped): remplissage	Abundances (Grouped): LPS	Abundances (Grouped): controle CARD445	Abundances (Grouped) CV [%]: NButGT	Abundances (Grouped) CV [%]: remplissage	Abundances (Grouped) CV [%]: LPS	Abundances (Grouped) CV [%]: controle CARD445	#DIV/0!	#DIV/0!	#DIV/0!	Found in Sample: [S32] F32: Sample, 6, LPS	Found in Sample: [S74] F74: Sample, 1, controle CARD445	Found in Sample: [S30] F30: Sample, 4, remplissage	Found in Sample: [S31] F31: Sample, 5, LPS	Quan Info	Found in Sample: [S27] F27: Sample, 1, NButGT	Found in Sample: [S28] F28: Sample, 2, NButGT	Found in Sample: [S29] F29: Sample, 3, remplissage			XCorr (by Search Engine): Sequest HT	Top Apex RT [min]	Found in Sample: [S84] F84: Sample, 2, controle CARD445	Confidence (by Search Engine): Sequest HT	Percolator q-Value (by Search Engine): Sequest HT	Percolator PEP (by Search Engine): Sequest HT
	FALSE	High	[K].ANLQIDQINTDLNLER.[S]		0.00111051	0.000806587	1	2	1	G3V6P7	G3V6P7 [1755-1770]		0	1869.97	42.7	332.1	25.1		95.23				#DIV/0!	#DIV/0!	#DIV/0!	Not Found	Not Found	High	Peak Found		Peak Found	Peak Found	Not Found			4.5	43.26	Not Found	High	0.0002209	2.172e-05
	FALSE	High	[K].DFSALESQLQDTQELLQEENR.[Q]		0.00069242	0.000806587	1	2	1	G3V6P7	G3V6P7 [1302-1322]		0	2493.17		400				110.23			#DIV/0!	#DIV/0!	#DIV/0!	Not Found	Not Found	High	Not Found		Not Found	Not Found	Peak Found			4.75	50.47	Not Found	High	0.0002209	1.067e-05
	FALSE	High	[R].ELEDATETADAMNR.[E]	1xOxidation [M12]	0.0232723	0.000806587	1	2	1	G3V6P7	G3V6P7 [1899-1912]		0	1581.67									#DIV/0!	#DIV/0!	#DIV/0!	Not Found	Not Found	High	Not Found	No Quan Values	Not Found	Not Found	Not Found			2.66		Not Found	High	0.0002209	0.002179
	FALSE	High	[K].HSQAVEELAEQLEQTKR.[V]		0.0391916	0.000806587	1	2	1	G3V6P7	G3V6P7 [1194-1210]		1	1996.01									#DIV/0!	#DIV/0!	#DIV/0!	Not Found	Not Found	High	Not Found	No Quan Values	Not Found	Not Found	Not Found			4.15		Not Found	High	0.0002209	0.004808
	FALSE	High	[K].KEEELQAALAR.[VL]		0.0161459	0.000806587	1	4	2	G3V6P7	G3V6P7 [1081-1091]		1	1257.68	77.9	273.9	48.1		78.81		44.35		#DIV/0!	#DIV/0!	#DIV/0!	High	Not Found	Peak Found	Peak Found		Peak Found	High	Not Found			3.02	25.17	Not Found	High	0.0002209	0.001253
	FALSE	High	[R].IAQLEEELEEEQGNTELINDR.[L]		0.000116166	0.000806587	1	1	2	G3V6P7	G3V6P7 [1731-1751]		0	2472.17	99.6	255.3	45.1		70.26	133.31			#DIV/0!	#DIV/0!	#DIV/0!	Peak Found	Not Found	High	Not Found		Peak Found	Peak Found	Peak Found			4.99	43.7	Not Found	High	0.0002209	7.149e-07
	FALSE	High	[K].IAQLEEQLDNETK.[E]		0.0153709	0.000806587	1	2	3	G3V6P7	G3V6P7 [1816-1828]		0	1530.76	144.7	169.1	86.1		64.84	136.52	47.41		#DIV/0!	#DIV/0!	#DIV/0!	Peak Found	Not Found	High	Peak Found		High	High	Peak Found			3.89	31.44	Not Found	High	0.0002209	0.001161
	FALSE	High	[K].LDPHLVLDQLR.[C]		0.0761111	0.00228315	1	4	1	G3V6P7	G3V6P7 [683-693]		0	1318.75		342.5	57.5						#DIV/0!	#DIV/0!	#DIV/0!	Not Found	Not Found	High	Peak Found		Not Found	Not Found	Not Found			2.85	41.04	Not Found	High	0.0006105	0.0134
	FALSE	High	[R].IIGLDQVAGMSETALPGAFK.[T]	1xOxidation [M10]	0.113189	0.00431988	1	2	1	G3V6P7	G3V6P7 [618-637]		0	2034.06		400							#DIV/0!	#DIV/0!	#DIV/0!	Not Found	Not Found	High	Not Found		Not Found	Not Found	Not Found			4.09	47.55	Not Found	High	0.001135	0.02501
	FALSE	High	[R].LQQELDDLLVDLDHQR.[Q]		0.000289117	0.000806587	1	2	1	G3V6P7	G3V6P7 [1418-1433]		0	1949.99	68.4	331.6							#DIV/0!	#DIV/0!	#DIV/0!	Not Found	Not Found	High	Not Found		Peak Found	Not Found	Not Found			4.73	48.65	Not Found	High	0.0002209	2.831e-06
	FALSE	High	[R].QAQQERDELADEIANSSGK.[G]		0.0190205	0.000806587	1	2	1	G3V6P7	G3V6P7 [1698-1716]		1	2088.98	74.9	200.9	89.7	34.5	25.32	112.61	41.69	96.75	#DIV/0!	#DIV/0!	#DIV/0!	Peak Found	Peak Found	High	Peak Found		Peak Found	Peak Found	Peak Found			3.41	29.21	Peak Found	High	0.0002209	0.001604
	FALSE	High	[K].TELEDTLDSTAAQQELR.[S]		0.0203076	0.000806587	1	2	1	G3V6P7	G3V6P7 [1146-1162]		0	1919.92									#DIV/0!	#DIV/0!	#DIV/0!	Not Found	Not Found	High	Not Found	No Quan Values	Not Found	Not Found	Not Found			3.46		Not Found	High	0.0002209	0.001772
	FALSE	High	[KR].TQLEELEDELQATEDAK.[L]		0.0015525	0.000806587	1	7	1	G3V6P7	G3V6P7 [1539-1555]		0	1961.92	119.9	106.4	173.7		81.54	112.62	25.08		#DIV/0!	#DIV/0!	#DIV/0!	Peak Found	Not Found	High	Peak Found		Peak Found	Peak Found	Peak Found			3.85	48.58	Not Found	High	0.0002209	3.609e-05
	FALSE	High	[K].VEAQLQELQVK.[F]		0.0379401	0.000806587	1	2	1	G3V6P7	G3V6P7 [1250-1260]		0	1284.72		400							#DIV/0!	#DIV/0!	#DIV/0!	Not Found	Not Found	High	Not Found		Not Found	Not Found	Not Found			3.41	31.64	Not Found	High	0.0002209	0.004604
	FALSE	High	[K].VSHLLGINVTDFTR.[G]		0.113773	0.00431988	1	2	1	G3V6P7	G3V6P7 [374-387]		0	1571.85	124.1	191.9	83.9						#DIV/0!	#DIV/0!	#DIV/0!	Not Found	Not Found	High	Peak Found		Peak Found	Not Found	Not Found			3.19	41.58	Not Found	High	0.001135	0.0252
High	Master Protein	P16617	Phosphoglycerate kinase 1 OS=Rattus norvegicus OX=10116 GN=Pgk1 PE=1 SV=2	0	53.127	31	10	56	10	44.5	199.78	10	cell differentiation;metabolic process;regulation of biological process;response to stimulus	cytoplasm;cytosol;membrane	catalytic activity;nucleotide binding	Pf00162	24644	ENSRNOG00000058249.1	Pgk1	Glycolysis; Gluconeogenesis	Glycolysis / Gluconeogenesis; Biosynthesis of amino acids; Metabolic pathways; HIF-1 signaling pathway; Carbon metabolism	0	2.68781	1.0944	0.442049	64.9	36	258.4	12.8	81.6	49.6	51.5	245.3	High	High	High	High	High	High	High	High
	Checked	Confidence	Annotated Sequence	Modifications	Qvality PEP	Qvality q-value	# Protein Groups	# Proteins	# PSMs	Master Protein Accessions	Positions in Master Proteins	Modifications in Master Proteins	# Missed Cleavages	Theo. MH+ [Da]	Abundances (Grouped): NButGT	Abundances (Grouped): remplissage	Abundances (Grouped): LPS	Abundances (Grouped): controle CARD445	Abundances (Grouped) CV [%]: NButGT	Abundances (Grouped) CV [%]: remplissage	Abundances (Grouped) CV [%]: LPS	Abundances (Grouped) CV [%]: controle CARD445	#DIV/0!	#DIV/0!	#DIV/0!	Found in Sample: [S32] F32: Sample, 6, LPS	Found in Sample: [S74] F74: Sample, 1, controle CARD445	Found in Sample: [S30] F30: Sample, 4, remplissage	Found in Sample: [S31] F31: Sample, 5, LPS	Quan Info	Found in Sample: [S27] F27: Sample, 1, NButGT	Found in Sample: [S28] F28: Sample, 2, NButGT	Found in Sample: [S29] F29: Sample, 3, remplissage			XCorr (by Search Engine): Sequest HT	Top Apex RT [min]	Found in Sample: [S84] F84: Sample, 2, controle CARD445	Confidence (by Search Engine): Sequest HT	Percolator q-Value (by Search Engine): Sequest HT	Percolator PEP (by Search Engine): Sequest HT
	FALSE	High	[R].AHSSMVGVNLPQK.[A]	1xOxidation [M5]	0.0147936	0.000806587	1	2	6	P16617	P16617 [172-184]		0	1383.7	81.5	164	36.9	117.6	12.47	95.16	138.58	49.6	#DIV/0!	#DIV/0!	#DIV/0!	Peak Found	High	High	High		Peak Found	Peak Found	High			2.92	21.82	High	High	0.0002209	0.001091
	FALSE	High	[K].ALESPERPFLAILGGAK.[V]		0.00159572	0.000806587	1	2	9	P16617	P16617 [200-216]		0	1769	106.1	164	86.7	43.2	50.65	95.36	128.11	41.88	#DIV/0!	#DIV/0!	#DIV/0!	High	High	High	High		Peak Found	High	High			3.7	45.9	Peak Found	High	0.0002209	3.743e-05
	FALSE	High	[K].LGDVYVNDAFGTAHR.[A]		0.000269192	0.000806587	1	3	9	P16617	P16617 [157-171]		0	1634.79	90.7	145.4	65.5	98.4	38.06	95.78	131.68	55.84	#DIV/0!	#DIV/0!	#DIV/0!	Peak Found	High	High	High		Peak Found	High	High			4.57	33.98	Peak Found	High	0.0002209	2.544e-06
	FALSE	High	[K].IQLINNMLDK.[V]	1xOxidation [M7]	0.0733458	0.00228315	1	2	1	P16617	P16617 [221-230]		0	1217.66	100.6	264.9	34.4		10.94	95.64	9.63		#DIV/0!	#DIV/0!	#DIV/0!	Peak Found	Not Found	Peak Found	Peak Found		Peak Found	Peak Found	High			3.02	32.14	Not Found	High	0.0006105	0.01267
	FALSE	High	[K].LTLDKLDVK.[G]		0.0895891	0.00228315	1	2	2	P16617	P16617 [7-15]		1	1044.63	30.1	63.7	187.7	118.4		100.63		36.41	#DIV/0!	#DIV/0!	#DIV/0!	Not Found	High	Peak Found	High		Not Found	Peak Found	Peak Found			2.95	29.36	Peak Found	High	0.0006105	0.01732
	FALSE	High	[K].ITLPVDFVTADK.[F]		0.030878	0.000806587	1	2	2	P16617	P16617 [280-291]		0	1318.73	36.1	109.6	254.3			101.81			#DIV/0!	#DIV/0!	#DIV/0!	Not Found	Not Found	High	High		Not Found	Peak Found	Peak Found			2.91	45.57	Not Found	High	0.0002209	0.00335
	FALSE	High	[K].ITLPVDFVTADKFDENAK.[T]		0.000498011	0.000806587	1	2	13	P16617	P16617 [280-297]		1	2023.04	57.2	80.6	235.1	27.1	64.24	103.72		14.23	#DIV/0!	#DIV/0!	#DIV/0!	Not Found	High	High	High		High	High	High			4.49	45.42	High	High	0.0002209	6.478e-06
	FALSE	High	[K].VLNNMEIGTSLYDEEGAK.[I]	1xOxidation [M5]	0.000263342	0.000806587	1	1	4	P16617	P16617 [247-264]		0	1998.93	37.2	66.5	206.3	90	14.38	65.97		30.26	#DIV/0!	#DIV/0!	#DIV/0!	Not Found	Peak Found	High	High		Peak Found	High	Peak Found			3.33	35.17	High	High	0.0002209	2.474e-06
	FALSE	High	[K].VSHVSTGGGASLELLEGK.[VT]		0.00379929	0.000806587	1	4	7	P16617	P16617 [389-406]		0	1740.91	84.6	188.7	108.5	18.1	23.97	104.84	127.34	62.3	#DIV/0!	#DIV/0!	#DIV/0!	Peak Found	High	High	High		Peak Found	Peak Found	High			4.89	32.76	High	High	0.0002209	0.0001391
	FALSE	High	[K].YSLEPVAAELK.[S]		0.0589777	0.000806587	1	2	3	P16617	P16617 [76-86]		0	1219.66	79.7	147.1	151.7	21.5	13.9	47	97.6	22.11	#DIV/0!	#DIV/0!	#DIV/0!	Peak Found	Peak Found	Peak Found	High		High	Peak Found	High			2.58	37.43	Peak Found	High	0.0002209	0.009051
High	Master Protein	Q6P0K8	Junction plakoglobin OS=Rattus norvegicus OX=10116 GN=Jup PE=1 SV=1	0	52.892	19	10	51	10	81.7	178.1	10	cell organization and biogenesis;cellular component movement;regulation of biological process;response to stimulus	cytoplasm;cytoskeleton;cytosol;membrane;nucleus	protein binding;signal transducer activity;structural molecule activity	Pf00514	81679	ENSRNOG00000015380.6	Jup	VEGFR2 mediated vascular permeability; Formation of the cornified envelope; Adherens junctions interactions; Neutrophil degranulation	Acute myeloid leukemia; Transcriptional misregulation in cancer; Pathways in cancer; Arrhythmogenic right ventricular cardiomyopathy (ARVC)	0	9.42222	3.11321	1.675	5	4	16.9	67.9	381.9	60.3	19.5	244.5	High	High	Peak Found	High	High	High	High	High
	Checked	Confidence	Annotated Sequence	Modifications	Qvality PEP	Qvality q-value	# Protein Groups	# Proteins	# PSMs	Master Protein Accessions	Positions in Master Proteins	Modifications in Master Proteins	# Missed Cleavages	Theo. MH+ [Da]	Abundances (Grouped): NButGT	Abundances (Grouped): remplissage	Abundances (Grouped): LPS	Abundances (Grouped): controle CARD445	Abundances (Grouped) CV [%]: NButGT	Abundances (Grouped) CV [%]: remplissage	Abundances (Grouped) CV [%]: LPS	Abundances (Grouped) CV [%]: controle CARD445	#DIV/0!	#DIV/0!	#DIV/0!	Found in Sample: [S32] F32: Sample, 6, LPS	Found in Sample: [S74] F74: Sample, 1, controle CARD445	Found in Sample: [S30] F30: Sample, 4, remplissage	Found in Sample: [S31] F31: Sample, 5, LPS	Quan Info	Found in Sample: [S27] F27: Sample, 1, NButGT	Found in Sample: [S28] F28: Sample, 2, NButGT	Found in Sample: [S29] F29: Sample, 3, remplissage			XCorr (by Search Engine): Sequest HT	Top Apex RT [min]	Found in Sample: [S84] F84: Sample, 2, controle CARD445	Confidence (by Search Engine): Sequest HT	Percolator q-Value (by Search Engine): Sequest HT	Percolator PEP (by Search Engine): Sequest HT
	FALSE	High	[R].ALMGSPQLVAAVVR.[T]		0.059611	0.000806587	1	1	1	Q6P0K8	Q6P0K8 [178-191]		0	1411.81	190	155.6	54.4		107.59				#DIV/0!	#DIV/0!	#DIV/0!	Peak Found	Not Found	Peak Found	Not Found		High	Peak Found	Not Found			3.22	43	Not Found	High	0.0002209	0.009161
	FALSE	High	[R].ALMGSPQLVAAVVR.[T]	1xOxidation [M3]	0.00608999	0.000806587	1	1	5	Q6P0K8	Q6P0K8 [178-191]		0	1427.8	195	124.8	71.1	9.1	120.21	115		7.93	#DIV/0!	#DIV/0!	#DIV/0!	High	Peak Found	High	Not Found		High	High	Peak Found			3.14	38.02	High	High	0.0002209	0.000286
	FALSE	High	[R].HVAAGTQQPYTDGVR.[M]		0.0170527	0.000806587	1	1	9	Q6P0K8	Q6P0K8 [541-555]		0	1599.79	308.1	41	45.3	5.6	104.59	136.92	82.07	36.31	#DIV/0!	#DIV/0!	#DIV/0!	High	Peak Found	High	Peak Found		High	High	Peak Found			3.27	20.68	Peak Found	High	0.0002209	0.001355
	FALSE	High	[R].LAEPSQLLK.[S]		0.11495	0.00486511	1	1	4	Q6P0K8	Q6P0K8 [116-124]		0	998.588	215.6	120.5	50	13.9	96.03	120.99	65.37	6.07	#DIV/0!	#DIV/0!	#DIV/0!	Peak Found	Peak Found	High	Peak Found		High	High	High			3.21	31.27	Peak Found	High	0.001275	0.02558
	FALSE	High	[K].LLNDEDPVVVTK.[A]		0.0231459	0.000806587	1	1	3	Q6P0K8	Q6P0K8 [150-161]		0	1341.73	159	129.8	105.1	6.1	71.74	102.65	61.19	63.8	#DIV/0!	#DIV/0!	#DIV/0!	Peak Found	High	High	Peak Found		Peak Found	High	Peak Found			2.68	31.71	Peak Found	High	0.0002209	0.002165
	FALSE	High	[R].LNTIPLFVQLLYSSVENIQR.[V]		0.0019339	0.000806587	1	1	4	Q6P0K8	Q6P0K8 [583-602]		0	2347.3	148.7	251.3			107.44				#DIV/0!	#DIV/0!	#DIV/0!	Not Found	Not Found	High	Not Found		High	Peak Found	Not Found			4.44	53.19	Not Found	High	0.0002209	5.003e-05
	FALSE	High	[R].LNYGIPAIVK.[L]		0.0769192	0.00228315	1	1	1	Q6P0K8	Q6P0K8 [478-487]		0	1087.65	127.5	210.3	56.6	5.6	105.68			20.37	#DIV/0!	#DIV/0!	#DIV/0!	Peak Found	Peak Found	Peak Found	Not Found		High	Peak Found	Not Found			2.36	39.14	Peak Found	High	0.0006105	0.01365
	FALSE	High	[R].NEGTATYAAAVLFR.[I]		0.00172325	0.000806587	1	1	6	Q6P0K8	Q6P0K8 [638-651]		0	1483.75	242.4	121.1	23.5	13	119.35	109.44	124.1	33.05	#DIV/0!	#DIV/0!	#DIV/0!	Peak Found	Peak Found	High	Peak Found		High	High	Peak Found			4.62	43.09	Peak Found	High	0.0002209	4.207e-05
	FALSE	High	[K].SAIVHLINYQDDAELATR.[A]		2.13965e-05	0.000806587	1	1	6	Q6P0K8	Q6P0K8 [125-142]		0	2029.03	200.7	121.5	75.3	2.5	93.47	125.33			#DIV/0!	#DIV/0!	#DIV/0!	High	Not Found	High	Not Found		High	High	Peak Found			5.15	38.7	Peak Found	High	0.0002209	5.542e-08
	FALSE	High	[K].TLVTQNSGVEALIHAILR.[A]		0.000302105	0.000806587	1	1	5	Q6P0K8	Q6P0K8 [427-444]		0	1935.1	149	208.4	42.5		69.11		58.88		#DIV/0!	#DIV/0!	#DIV/0!	High	Not Found	High	Peak Found		High	High	High			3.85	50.91	Not Found	High	0.0002209	3.032e-06
	FALSE	High	[R].VSVELTNSLFK.[H]		0.0134064	0.000806587	1	1	7	Q6P0K8	Q6P0K8 [664-674]		0	1236.68	258.1	94.5	44.2	3.2	116	118.92	92.96		#DIV/0!	#DIV/0!	#DIV/0!	High	Not Found	High	Peak Found		High	High	High			3.54	41.26	Peak Found	High	0.0002209	0.0009386
High	Master Protein	P09605	Creatine kinase S-type, mitochondrial OS=Rattus norvegicus OX=10116 GN=Ckmt2 PE=1 SV=2	0	52.028	22	9	81	4	47.4	309.53	9	metabolic process	membrane;mitochondrion	catalytic activity;nucleotide binding	Pf00217, Pf02807	688698		Ckmt2			5	3.38245	0.877619	0.555135	59.2	29.7	261.2	39.5	79.1	67.4	96.1	167.8	High	High	High	High	High	High	High	High
	Checked	Confidence	Annotated Sequence	Modifications	Qvality PEP	Qvality q-value	# Protein Groups	# Proteins	# PSMs	Master Protein Accessions	Positions in Master Proteins	Modifications in Master Proteins	# Missed Cleavages	Theo. MH+ [Da]	Abundances (Grouped): NButGT	Abundances (Grouped): remplissage	Abundances (Grouped): LPS	Abundances (Grouped): controle CARD445	Abundances (Grouped) CV [%]: NButGT	Abundances (Grouped) CV [%]: remplissage	Abundances (Grouped) CV [%]: LPS	Abundances (Grouped) CV [%]: controle CARD445	#DIV/0!	#DIV/0!	#DIV/0!	Found in Sample: [S32] F32: Sample, 6, LPS	Found in Sample: [S74] F74: Sample, 1, controle CARD445	Found in Sample: [S30] F30: Sample, 4, remplissage	Found in Sample: [S31] F31: Sample, 5, LPS	Quan Info	Found in Sample: [S27] F27: Sample, 1, NButGT	Found in Sample: [S28] F28: Sample, 2, NButGT	Found in Sample: [S29] F29: Sample, 3, remplissage			XCorr (by Search Engine): Sequest HT	Top Apex RT [min]	Found in Sample: [S84] F84: Sample, 2, controle CARD445	Confidence (by Search Engine): Sequest HT	Percolator q-Value (by Search Engine): Sequest HT	Percolator PEP (by Search Engine): Sequest HT
	FALSE	High	[R].GTGGVDTAAVADVYDISNIDR.[I]		1.28518e-06	0.000806587	2	2	20	A0A0G2JVQ1; P09605	A0A0G2JVQ1 [351-371]; P09605 [355-375]		0	2109.01	94.5	145.7	116.1	43.6	42.3	32.72	101.24	41.71	#DIV/0!	#DIV/0!	#DIV/0!	High	High	High	High	Shared	High	High	High			5.41	45.95	High	High	0.0002209	7.902e-10
	FALSE	High	[K].LFPPSADYPDLR.[K]		0.014238	0.000806587	1	1	24	P09605	P09605 [47-58]		0	1390.7	86.3	173.1	111.5	29.1	5.83	34.58	98.85	39.28	#DIV/0!	#DIV/0!	#DIV/0!	High	High	High	High		High	High	High			2.71	39.61	High	High	0.0002209	0.001031
	FALSE	High	[K].LFPPSADYPDLRK.[H]		0.00679595	0.000806587	1	1	15	P09605	P09605 [47-59]		1	1518.8	75.6	103.7	146.7	73.9	58.6	9.3	98.16	62.61	#DIV/0!	#DIV/0!	#DIV/0!	Peak Found	High	Peak Found	High		Peak Found	High	High			3.07	33.86	High	High	0.0002209	0.0003372
	FALSE	High	[K].ITHGQFDER.[Y]		0.0213291	0.000806587	2	2	1	A0A0G2JVQ1; P09605	A0A0G2JVQ1 [150-158]; P09605 [150-158]		0	1102.53	4.7		3.3	392					#DIV/0!	#DIV/0!	#DIV/0!	Not Found	High	Not Found	Peak Found	Shared	Not Found	Peak Found	Not Found			2.85	17.72	Not Found	High	0.0002209	0.001903
	FALSE	High	[K].RGTGGVDTAAVADVYDISNIDR.[I]		2.94561e-06	0.000806587	2	2	10	A0A0G2JVQ1; P09605	A0A0G2JVQ1 [350-371]; P09605 [354-375]		1	2265.11	87.3	142.2	109.5	61	34.23	33.89	111.89	15.01	#DIV/0!	#DIV/0!	#DIV/0!	High	High	High	High	Shared	High	High	Peak Found			6.12	40.98	High	High	0.0002209	2.761e-09
	FALSE	High	[K].TFLIWINEEDHTR.[V]		0.116139	0.00486511	1	1	1	P09605	P09605 [258-270]		0	1673.83	136.1	61.9	202		25.19	85.3			#DIV/0!	#DIV/0!	#DIV/0!	Not Found	Not Found	Peak Found	Peak Found		Peak Found	High	Peak Found			2.52	44.21	Not Found	High	0.001275	0.02594
	FALSE	High	[K].TVGMVAGDEESYEVFADLFDPVIK.[L]	1xOxidation [M4]	0.000561979	0.000806587	1	1	6	P09605	P09605 [105-128]		0	2647.25	126.3	152.7	121			35.01	101.2		#DIV/0!	#DIV/0!	#DIV/0!	High	Not Found	High	High		Not Found	High	High			4.55	52.54	Not Found	High	0.0002209	7.763e-06
	FALSE	High	[K].VPPPLPQFGR.[K]		0.0718089	0.00161114	2	2	1	A0A0G2JVQ1; P09605	A0A0G2JVQ1 [407-416]; P09605 [409-418]		0	1107.63	72.3	146.9	125.9	54.9	12.31	59.06	109.8	63.14	#DIV/0!	#DIV/0!	#DIV/0!	Peak Found	Peak Found	Peak Found	Peak Found	Shared	Peak Found	Peak Found	High			2.32	35.56	Peak Found	High	0.0004365	0.01227
	FALSE	High	[K].VPPPLPQFGRK.[-]		0.0592935	0.000806587	2	2	3	A0A0G2JVQ1; P09605	A0A0G2JVQ1 [407-417]; P09605 [409-419]		1	1235.73				400				42.6	#DIV/0!	#DIV/0!	#DIV/0!	Not Found	High	Not Found	Not Found	Shared	Not Found	Not Found	Not Found			2.79	28.99	High	High	0.0002209	0.009122
High	Master Protein	Q6IG05	Keratin, type II cytoskeletal 75 OS=Rattus norvegicus OX=10116 GN=Krt75 PE=3 SV=2	0	48.941	18	10	148	2	59	465	10	cell differentiation;metabolic process;transport		catalytic activity;motor activity;structural molecule activity;transporter activity	Pf00012, Pf00038, Pf01496, Pf01576, Pf04111, Pf04156, Pf12128, Pf13166	300247	ENSRNOG00000043203.2	Krt75	Formation of the cornified envelope		0	22.619	5.91263	0.247463	3.2	1	10	85	101.5	37.5	12.6	549.1	High	Peak Found	Peak Found	High	High	High	Peak Found	High
	Checked	Confidence	Annotated Sequence	Modifications	Qvality PEP	Qvality q-value	# Protein Groups	# Proteins	# PSMs	Master Protein Accessions	Positions in Master Proteins	Modifications in Master Proteins	# Missed Cleavages	Theo. MH+ [Da]	Abundances (Grouped): NButGT	Abundances (Grouped): remplissage	Abundances (Grouped): LPS	Abundances (Grouped): controle CARD445	Abundances (Grouped) CV [%]: NButGT	Abundances (Grouped) CV [%]: remplissage	Abundances (Grouped) CV [%]: LPS	Abundances (Grouped) CV [%]: controle CARD445	#DIV/0!	#DIV/0!	#DIV/0!	Found in Sample: [S32] F32: Sample, 6, LPS	Found in Sample: [S74] F74: Sample, 1, controle CARD445	Found in Sample: [S30] F30: Sample, 4, remplissage	Found in Sample: [S31] F31: Sample, 5, LPS	Quan Info	Found in Sample: [S27] F27: Sample, 1, NButGT	Found in Sample: [S28] F28: Sample, 2, NButGT	Found in Sample: [S29] F29: Sample, 3, remplissage			XCorr (by Search Engine): Sequest HT	Top Apex RT [min]	Found in Sample: [S84] F84: Sample, 2, controle CARD445	Confidence (by Search Engine): Sequest HT	Percolator q-Value (by Search Engine): Sequest HT	Percolator PEP (by Search Engine): Sequest HT
	FALSE	High	[R].AEAESWYQTK.[SY]		0.0355536	0.000806587	5	6	5	A0A0G2JUG1; A0A0G2JW69; Q6IG05; Q4FZU2; A0A0G2JVA8	A0A0G2JUG1 [338-347]; A0A0G2JW69 [284-293]; Q6IG05 [327-336]; Q4FZU2 [339-348]; A0A0G2JVA8 [328-337]		0	1212.55	42.3	350.2	7.4		120.46		112.44		#DIV/0!	#DIV/0!	#DIV/0!	High	Not Found	High	Peak Found	Shared	High	High	Not Found			2.92	27.43	Not Found	High	0.0002209	0.004142
	FALSE	High	[R].EYQELMNVK.[L]		0.0877313	0.00228315	3	6	3	Q6IG05; Q10758; A0A0G2JVA8	Q6IG05 [424-432]; Q10758 [373-381]; A0A0G2JVA8 [425-433]		0	1153.56	140.5	106.9	143.1	9.5	99.8	127.11	12.11	4.59	#DIV/0!	#DIV/0!	#DIV/0!	High	Peak Found	High	Peak Found	Shared	Peak Found	Peak Found	Peak Found			2.68	30.52	Peak Found	High	0.0006105	0.01673
	FALSE	High	[R].EYQELMNVK.[L]	1xOxidation [M6]	0.113773	0.00431988	3	6	7	Q6IG05; Q10758; A0A0G2JVA8	Q6IG05 [424-432]; Q10758 [373-381]; A0A0G2JVA8 [425-433]		0	1169.55	78	283.5	32.9	5.6	131.87	140.34	111.62	28.21	#DIV/0!	#DIV/0!	#DIV/0!	Peak Found	Peak Found	High	Peak Found	Shared	High	Peak Found	High			2.16	24.65	Peak Found	High	0.001135	0.02526
	FALSE	High	[K].FASFIDKVR.[F]		0.137428	0.00613687	12	24	6	A0A0G2JXH6; A0A0G2JZQ9; A0A0G2JW69; Q6IG05; Q6P6Q2; A0A0G2K6P7; Q6IMF3; D3ZXB7; Q6IG12; Q4FZU2; Q10758; A0A0G2JVA8	A0A0G2JXH6 [142-150]; A0A0G2JZQ9 [178-186]; A0A0G2JW69 [107-115]; Q6IG05 [151-159]; Q6P6Q2 [175-183]; A0A0G2K6P7 [157-165]; Q6IMF3 [190-198]; D3ZXB7 [142-150]; Q6IG12 [96-104]; Q4FZU2 [163-171]; Q10758 [102-110]; A0A0G2JVA8 [154-162]		1	1082.6	176	91.9	33.4	98.7	110.24	19.53	1.91	60.35	#DIV/0!	#DIV/0!	#DIV/0!	Peak Found	Peak Found	High	High	Shared	High	High	High			2.56	31.13	High	High	0.001602	0.03393
	FALSE	High	[K].LALDVEIATYR.[KT]		0.00331216	0.000806587	5	11	45	Q6IG05; Q6P6Q2; A0A0G2K6P7; A0A0G2JWX4; Q4FZU2	Q6IG05 [433-443]; Q6P6Q2 [457-467]; A0A0G2K6P7 [437-447]; A0A0G2JWX4 [490-500]; Q4FZU2 [445-455]		0	1263.69	323.6	55.3	21	0.1	101.9	135.79	109.98	39.96	#DIV/0!	#DIV/0!	#DIV/0!	High	Peak Found	High	High	Shared	High	High	High			3.62	42.34	Peak Found	High	0.0002209	0.0001133
	FALSE	High	[K].LALDVEIATYRK.[L]		0.00898822	0.000806587	4	10	10	Q6IG05; Q6P6Q2; A0A0G2K6P7; A0A0G2JWX4	Q6IG05 [433-444]; Q6P6Q2 [457-468]; A0A0G2K6P7 [437-448]; A0A0G2JWX4 [490-501]		1	1391.79	242.1	92.4	65.5		15.83	126.97	108.11		#DIV/0!	#DIV/0!	#DIV/0!	High	Not Found	High	High	Shared	High	High	High			3.8	35.88	Not Found	High	0.0002209	0.0005125
	FALSE	High	[R].MVYEAELSQMQNQVSDTSVVLSMDNNR.[S]	2xOxidation [M1; M10]	0.0133332	0.000806587	1	2	1	Q6IG05	Q6IG05 [277-303]		0	3120.39									#DIV/0!	#DIV/0!	#DIV/0!	Not Found	Not Found	Not Found	Not Found	No Quan Values	High	Not Found	Not Found			3.98		Not Found	High	0.0002209	0.0009324
	FALSE	High	[R].SLDLDSIIAEVK.[A]		0.00239575	0.000806587	6	9	51	A0A0G2JUG1; A0A0G2JW69; Q6IG05; Q6P6Q2; Q4FZU2; A0A0G2JVA8	A0A0G2JUG1 [315-326]; A0A0G2JW69 [261-272]; Q6IG05 [304-315]; Q6P6Q2 [328-339]; Q4FZU2 [316-327]; A0A0G2JVA8 [305-316]		0	1302.72	327	24.2	47.7	1.1	117.87	41.08	99.47	5.73	#DIV/0!	#DIV/0!	#DIV/0!	High	High	High	High	Shared	High	High	High			3.58	49.84	High	High	0.0002209	6.962e-05
	FALSE	High	[RK].SRAEAESWYQTK.[SY]		0.0263761	0.000806587	5	6	7	A0A0G2JUG1; A0A0G2JW69; Q6IG05; Q4FZU2; A0A0G2JVA8	A0A0G2JUG1 [336-347]; A0A0G2JW69 [282-293]; Q6IG05 [325-336]; Q4FZU2 [337-348]; A0A0G2JVA8 [326-337]		1	1455.69	302.9	72.1	24.9		121.07	140.95	122.49		#DIV/0!	#DIV/0!	#DIV/0!	High	Not Found	High	Peak Found	Shared	High	High	Peak Found			3.51	23.92	Not Found	High	0.0002209	0.002629
	FALSE	High	[K].TLNNKFASFIDKVR.[F]		0.138824	0.00613687	9	15	1	A0A0G2JZQ9; A0A0G2JW69; Q6IG05; Q6P6Q2; A0A0G2K6P7; Q6IG12; Q4FZU2; Q10758; A0A0G2JVA8	A0A0G2JZQ9 [173-186]; A0A0G2JW69 [102-115]; Q6IG05 [146-159]; Q6P6Q2 [170-183]; A0A0G2K6P7 [152-165]; Q6IG12 [91-104]; Q4FZU2 [158-171]; Q10758 [97-110]; A0A0G2JVA8 [149-162]		2	1652.91	132.6	155.6	111.8		66.21	45.54	34		#DIV/0!	#DIV/0!	#DIV/0!	Peak Found	Not Found	Peak Found	Peak Found	Shared	Peak Found	Peak Found	High			1.89	36.47	Not Found	High	0.001602	0.03468
	FALSE	High	[K].YEELQVTAGR.[H]		0.0121486	0.000806587	1	2	12	Q6IG05	Q6IG05 [337-346]		0	1165.58	140.3	189.1	66.5	4.1	65.1	135.08	111.55	73.21	#DIV/0!	#DIV/0!	#DIV/0!	High	High	High	Peak Found		High	High	Peak Found			2.81	27.29	Peak Found	High	0.0002209	0.0008089
High	Master Protein	Q6URK4	Heterogeneous nuclear ribonucleoprotein A3 OS=Rattus norvegicus OX=10116 GN=Hnrnpa3 PE=1 SV=1	0	48.856	29	10	53	10	39.6	191.77	10	metabolic process;transport	cytoplasm;nucleus;spliceosomal complex	RNA binding;transporter activity	Pf00076, Pf13893, Pf14259	362152	ENSRNOG00000052968.1	Hnrnpa3	mRNA Splicing - Major Pathway	Spliceosome	0	3.68721	0.71397	0.753092	56.8	29.2	190.1	127	73.5	97	64.4	162	High	High	High	High	High	High	High	High
	Checked	Confidence	Annotated Sequence	Modifications	Qvality PEP	Qvality q-value	# Protein Groups	# Proteins	# PSMs	Master Protein Accessions	Positions in Master Proteins	Modifications in Master Proteins	# Missed Cleavages	Theo. MH+ [Da]	Abundances (Grouped): NButGT	Abundances (Grouped): remplissage	Abundances (Grouped): LPS	Abundances (Grouped): controle CARD445	Abundances (Grouped) CV [%]: NButGT	Abundances (Grouped) CV [%]: remplissage	Abundances (Grouped) CV [%]: LPS	Abundances (Grouped) CV [%]: controle CARD445	#DIV/0!	#DIV/0!	#DIV/0!	Found in Sample: [S32] F32: Sample, 6, LPS	Found in Sample: [S74] F74: Sample, 1, controle CARD445	Found in Sample: [S30] F30: Sample, 4, remplissage	Found in Sample: [S31] F31: Sample, 5, LPS	Quan Info	Found in Sample: [S27] F27: Sample, 1, NButGT	Found in Sample: [S28] F28: Sample, 2, NButGT	Found in Sample: [S29] F29: Sample, 3, remplissage			XCorr (by Search Engine): Sequest HT	Top Apex RT [min]	Found in Sample: [S84] F84: Sample, 2, controle CARD445	Confidence (by Search Engine): Sequest HT	Percolator q-Value (by Search Engine): Sequest HT	Percolator PEP (by Search Engine): Sequest HT
	FALSE	High	[R].EDSVKPGAHLTVK.[K]		0.00100046	0.000806587	1	3	8	Q6URK4	Q6URK4 [114-126]		0	1380.75	91.1	105.9	165	37.9	19.05	55.73	37.26	83.16	#DIV/0!	#DIV/0!	#DIV/0!	High	High	High	High		High	High	High			4.06	19.17	Peak Found	High	0.0002209	1.854e-05
	FALSE	High	[R].EDSVKPGAHLTVKK.[I]		0.00250333	0.000806587	1	3	1	Q6URK4	Q6URK4 [114-127]		1	1508.84				400				111.37	#DIV/0!	#DIV/0!	#DIV/0!	Not Found	High	Not Found	Not Found		Not Found	Not Found	Not Found			3.49	16.55	Peak Found	High	0.0002209	7.397e-05
	FALSE	High	[R].GEEGHDPKEPEQLR.[K]		0.0138538	0.000806587	1	1	4	Q6URK4	Q6URK4 [22-35]		1	1620.76	72.5	98.9	185.2	43.4	118.71	111.16	30.1		#DIV/0!	#DIV/0!	#DIV/0!	High	Peak Found	High	High		Peak Found	High	Peak Found			2.99	17.71	Not Found	High	0.0002209	0.0009891
	FALSE	High	[R].GFAFVTFDDHDTVDK.[I]		0.0232723	0.000806587	1	3	8	Q6URK4	Q6URK4 [168-182]		0	1713.78	111.8	97.6	190.6		18.14	70.73	12.54		#DIV/0!	#DIV/0!	#DIV/0!	High	Not Found	High	High		High	High	High			2.74	41.03	Not Found	High	0.0002209	0.00217
	FALSE	High	[K].IETIEVMEDR.[Q]	1xOxidation [M7]	0.0272509	0.000806587	1	3	8	Q6URK4	Q6URK4 [152-161]		0	1250.59	90.9	121.2	123.8	64.1	30.23	50.53	23.01	24.07	#DIV/0!	#DIV/0!	#DIV/0!	High	High	Peak Found	High		Peak Found	High	High			3.01	27.15	Peak Found	High	0.0002209	0.002777
	FALSE	High	[K].LFIGGLSFETTDDSLR.[E]		0.00657599	0.000806587	1	2	3	Q6URK4	Q6URK4 [37-52]		0	1770.89	83.6	82.1	234.3			67.25	0.24		#DIV/0!	#DIV/0!	#DIV/0!	High	Not Found	Peak Found	High		Not Found	High	Peak Found			3.88	49.52	Not Found	High	0.0002209	0.0003189
	FALSE	High	[K].IFVGGIKEDTEEYNLR.[D]		0.00149394	0.000806587	1	1	11	Q6URK4	Q6URK4 [128-143]		1	1882.95	80.2	112.3	185.2	22.3	16.66	68.94	39.24	36.65	#DIV/0!	#DIV/0!	#DIV/0!	High	High	High	High		High	High	High			4.3	35.84	Peak Found	High	0.0002209	3.394e-05
	FALSE	High	[K].RGFAFVTFDDHDTVDK.[I]		0.0638899	0.000806587	1	3	1	Q6URK4	Q6URK4 [167-182]		1	1869.88	94.8	123.4	181.9		3.48	76.19	44.67		#DIV/0!	#DIV/0!	#DIV/0!	Peak Found	Not Found	Peak Found	High		Peak Found	Peak Found	Peak Found			3.2	36.51	Not Found	High	0.0002209	0.01021
	FALSE	High	[R].SSGSPYGGGYGSGGGSGGYGSR.[R]		3.55044e-06	0.000806587	1	2	7	Q6URK4	Q6URK4 [356-377]		0	1910.79	85.6	91.6	155.1	67.6	38.15	71.64	41.74	27.68	#DIV/0!	#DIV/0!	#DIV/0!	High	High	High	High		High	High	Peak Found			5.1	24.82	High	High	0.0002209	3.659e-09
	FALSE	High	[K].YGKIETIEVMEDR.[Q]	1xOxidation [M10]	0.00619102	0.000806587	1	3	2	Q6URK4	Q6URK4 [149-161]		1	1598.77				400				53.02	#DIV/0!	#DIV/0!	#DIV/0!	Not Found	High	Not Found	Not Found		Not Found	Not Found	Not Found			3.86	27.12	High	High	0.0002209	0.0002917
High	Master Protein	Q63610	Tropomyosin alpha-3 chain OS=Rattus norvegicus OX=10116 GN=Tpm3 PE=1 SV=2	0	48.582	31	11	44	2	29	148.73	11	cell organization and biogenesis	cytoplasm;cytoskeleton;cytosol	protein binding;structural molecule activity	Pf00261, Pf12718	117557	ENSRNOG00000017441.8	Tpm3	Striated Muscle Contraction; Smooth Muscle Contraction	Adrenergic signaling in cardiomyocytes; Pathways in cancer; Thyroid cancer; Dilated cardiomyopathy; Cardiac muscle contraction; Hypertrophic cardiomyopathy (HCM)	0	#DIV/0!	9.81928	0.216053			35.2	64.4	166.7	44.6		489	Not Found	Not Found	Peak Found	Peak Found	Peak Found	Peak Found	Not Found	High
	Checked	Confidence	Annotated Sequence	Modifications	Qvality PEP	Qvality q-value	# Protein Groups	# Proteins	# PSMs	Master Protein Accessions	Positions in Master Proteins	Modifications in Master Proteins	# Missed Cleavages	Theo. MH+ [Da]	Abundances (Grouped): NButGT	Abundances (Grouped): remplissage	Abundances (Grouped): LPS	Abundances (Grouped): controle CARD445	Abundances (Grouped) CV [%]: NButGT	Abundances (Grouped) CV [%]: remplissage	Abundances (Grouped) CV [%]: LPS	Abundances (Grouped) CV [%]: controle CARD445	#DIV/0!	#DIV/0!	#DIV/0!	Found in Sample: [S32] F32: Sample, 6, LPS	Found in Sample: [S74] F74: Sample, 1, controle CARD445	Found in Sample: [S30] F30: Sample, 4, remplissage	Found in Sample: [S31] F31: Sample, 5, LPS	Quan Info	Found in Sample: [S27] F27: Sample, 1, NButGT	Found in Sample: [S28] F28: Sample, 2, NButGT	Found in Sample: [S29] F29: Sample, 3, remplissage			XCorr (by Search Engine): Sequest HT	Top Apex RT [min]	Found in Sample: [S84] F84: Sample, 2, controle CARD445	Confidence (by Search Engine): Sequest HT	Percolator q-Value (by Search Engine): Sequest HT	Percolator PEP (by Search Engine): Sequest HT
	FALSE	High	[R].EQAEAEVASLNR.[R]		0.086816	0.00228315	1	1	1	Q63610	Q63610 [43-54]		0	1316.64	55.4	314	30.6		81.68		41.43		#DIV/0!	#DIV/0!	#DIV/0!	Peak Found	Not Found	High	Peak Found		Peak Found	Peak Found	Not Found			3.72	26.37	Not Found	High	0.0006105	0.01651
	FALSE	High	[R].KIQVLQQQADDAEER.[A]		0.0121486	0.000806587	1	1	1	Q63610	Q63610 [13-27]		1	1770.9									#DIV/0!	#DIV/0!	#DIV/0!	Not Found	Not Found	High	Not Found	No Quan Values	Not Found	Not Found	Not Found			3.18		Not Found	High	0.0002209	0.0008082
	FALSE	High	[R].LATALQKLEEAEK.[A]		0.00258717	0.000806587	2	12	4	A0A0G2K7F7; Q63610	A0A0G2K7F7 [115-127]; Q63610 [70-82]		1	1443.81	34.6	37.6	201.9	126		90.87		9.58	#DIV/0!	#DIV/0!	#DIV/0!	Not Found	High	Peak Found	Peak Found	Shared	Peak Found	Not Found	Peak Found			3.24	31.41	High	High	0.0002209	7.823e-05
	FALSE	High	[R].LATALQKLEEAEKAADESER.[G]		0.00122592	0.000806587	2	12	2	A0A0G2K7F7; Q63610	A0A0G2K7F7 [115-134]; Q63610 [70-89]		2	2202.12			189.4	210.6					#DIV/0!	#DIV/0!	#DIV/0!	Not Found	High	Not Found	Peak Found	Shared	Not Found	Not Found	Not Found			5.14	36.41	High	High	0.0002209	2.527e-05
	FALSE	High	[K].LEEAEKAADESER.[G]		0.0134064	0.000806587	2	12	2	A0A0G2K7F7; Q63610	A0A0G2K7F7 [122-134]; Q63610 [77-89]		1	1476.68		28.8	3.1	368		91.24			#DIV/0!	#DIV/0!	#DIV/0!	Peak Found	High	Peak Found	Not Found	Shared	Not Found	Not Found	Peak Found			3.71	18.94	Not Found	High	0.0002209	0.0009413
	FALSE	High	[K].LEEAEKAADESERGMK.[V]	1xOxidation [M15]	0.000256208	0.000806587	2	12	3	A0A0G2K7F7; Q63610	A0A0G2K7F7 [122-137]; Q63610 [77-92]		2	1808.83				400				94.13	#DIV/0!	#DIV/0!	#DIV/0!	Not Found	High	Not Found	Not Found	Shared	Not Found	Not Found	Not Found			3.87	17.26	High	High	0.0002209	2.367e-06
	FALSE	High	[R].IQLVEEELDR.[A]		0.0181086	0.000806587	2	12	7	A0A0G2K7F7; Q63610	A0A0G2K7F7 [101-110]; Q63610 [56-65]		0	1243.65	95.1	141.7	141.7	21.4	6.92	84.75	4.25	66.03	#DIV/0!	#DIV/0!	#DIV/0!	High	High	High	Peak Found	Shared	High	High	High			3.35	35.28	High	High	0.0002209	0.001487
	FALSE	High	[R].IQLVEEELDRAQER.[L]		0.0649184	0.000806587	2	12	3	A0A0G2K7F7; Q63610	A0A0G2K7F7 [101-114]; Q63610 [56-69]		1	1727.89	73.4	86.9	93.9	145.8		73.47	11.49	39.09	#DIV/0!	#DIV/0!	#DIV/0!	Peak Found	High	Peak Found	Peak Found	Shared	Not Found	Peak Found	Peak Found			2.35	34.1	High	High	0.0002209	0.01052
	FALSE	High	[R].RIQLVEEELDR.[A]		0.0379401	0.000806587	2	12	6	A0A0G2K7F7; Q63610	A0A0G2K7F7 [100-110]; Q63610 [55-65]		1	1399.75	99.1	136	157.1	7.9	18.83	86.41	3.92	56.64	#DIV/0!	#DIV/0!	#DIV/0!	High	High	Peak Found	High	Shared	High	High	Peak Found			3.23	31.58	Peak Found	High	0.0002209	0.004595
	FALSE	High	[R].RIQLVEEELDRAQER.[L]		0.0347914	0.000806587	2	12	2	A0A0G2K7F7; Q63610	A0A0G2K7F7 [100-114]; Q63610 [55-69]		2	1883.99	41.7	100.1		258.1		53.41		19.52	#DIV/0!	#DIV/0!	#DIV/0!	Not Found	High	Peak Found	Not Found	Shared	Not Found	Peak Found	Peak Found			4.28	31.45	High	High	0.0002209	0.004024
	FALSE	High	[K].YSQKEDKYEEEIK.[VI]		0.00270333	0.000806587	2	9	13	A0A0G2K7F7; Q63610	A0A0G2K7F7 [223-235]; Q63610 [178-190]		2	1688.8	104.8	124	140.4	30.8	12.87	65.48	12.24	86.08	#DIV/0!	#DIV/0!	#DIV/0!	High	High	High	High	Shared	High	High	High			3.89	20.39	High	High	0.0002209	8.368e-05
High	Master Protein	A0A0G2JVQ1	Creatine kinase S-type, mitochondrial OS=Rattus norvegicus OX=10116 GN=Ckmt2 PE=1 SV=1	0	47.866	14	7	54	2	47.2	239	7	metabolic process	mitochondrion	catalytic activity;nucleotide binding	Pf00217, Pf02807		ENSRNOG00000055450.1		Creatine metabolism		0	5.87103	0.850048	0.620225	30.8	22.7	271.8	42.3	110.2	55.4	109.7	157.3	High	High	High	High	High	High	High	High
	Checked	Confidence	Annotated Sequence	Modifications	Qvality PEP	Qvality q-value	# Protein Groups	# Proteins	# PSMs	Master Protein Accessions	Positions in Master Proteins	Modifications in Master Proteins	# Missed Cleavages	Theo. MH+ [Da]	Abundances (Grouped): NButGT	Abundances (Grouped): remplissage	Abundances (Grouped): LPS	Abundances (Grouped): controle CARD445	Abundances (Grouped) CV [%]: NButGT	Abundances (Grouped) CV [%]: remplissage	Abundances (Grouped) CV [%]: LPS	Abundances (Grouped) CV [%]: controle CARD445	#DIV/0!	#DIV/0!	#DIV/0!	Found in Sample: [S32] F32: Sample, 6, LPS	Found in Sample: [S74] F74: Sample, 1, controle CARD445	Found in Sample: [S30] F30: Sample, 4, remplissage	Found in Sample: [S31] F31: Sample, 5, LPS	Quan Info	Found in Sample: [S27] F27: Sample, 1, NButGT	Found in Sample: [S28] F28: Sample, 2, NButGT	Found in Sample: [S29] F29: Sample, 3, remplissage			XCorr (by Search Engine): Sequest HT	Top Apex RT [min]	Found in Sample: [S84] F84: Sample, 2, controle CARD445	Confidence (by Search Engine): Sequest HT	Percolator q-Value (by Search Engine): Sequest HT	Percolator PEP (by Search Engine): Sequest HT
	FALSE	High	[R].EVENVAITALEGLK.[G]		0.000751886	0.000806587	1	1	18	A0A0G2JVQ1	A0A0G2JVQ1 [187-200]		0	1485.82	90.3	153.1	124.6	31.9	46.36	24.27	103.38	21.57	#DIV/0!	#DIV/0!	#DIV/0!	High	High	High	High		High	High	High			3.88	47.63	High	High	0.0002209	1.202e-05
	FALSE	High	[R].GTGGVDTAAVADVYDISNIDR.[I]		1.28518e-06	0.000806587	2	2	20	A0A0G2JVQ1; P09605	A0A0G2JVQ1 [351-371]; P09605 [355-375]		0	2109.01	94.5	145.7	116.1	43.6	42.3	32.72	101.24	41.71	#DIV/0!	#DIV/0!	#DIV/0!	High	High	High	High	Shared	High	High	High			5.41	45.95	High	High	0.0002209	7.902e-10
	FALSE	High	[K].ITHGQFDER.[Y]		0.0213291	0.000806587	2	2	1	A0A0G2JVQ1; P09605	A0A0G2JVQ1 [150-158]; P09605 [150-158]		0	1102.53	4.7		3.3	392					#DIV/0!	#DIV/0!	#DIV/0!	Not Found	High	Not Found	Peak Found	Shared	Not Found	Peak Found	Not Found			2.85	17.72	Not Found	High	0.0002209	0.001903
	FALSE	High	[R].REVENVAITALEGLK.[G]		0.00664851	0.000806587	1	1	1	A0A0G2JVQ1	A0A0G2JVQ1 [186-200]		1	1641.92	112.4	150.8	136.8		56.38	51.36	102.28		#DIV/0!	#DIV/0!	#DIV/0!	Peak Found	Not Found	Peak Found	High		Peak Found	Peak Found	Peak Found			4.85	41.62	Not Found	High	0.0002209	0.0003265
	FALSE	High	[K].RGTGGVDTAAVADVYDISNIDR.[I]		2.94561e-06	0.000806587	2	2	10	A0A0G2JVQ1; P09605	A0A0G2JVQ1 [350-371]; P09605 [354-375]		1	2265.11	87.3	142.2	109.5	61	34.23	33.89	111.89	15.01	#DIV/0!	#DIV/0!	#DIV/0!	High	High	High	High	Shared	High	High	Peak Found			6.12	40.98	High	High	0.0002209	2.761e-09
	FALSE	High	[K].VPPPLPQFGR.[K]		0.0718089	0.00161114	2	2	1	A0A0G2JVQ1; P09605	A0A0G2JVQ1 [407-416]; P09605 [409-418]		0	1107.63	72.3	146.9	125.9	54.9	12.31	59.06	109.8	63.14	#DIV/0!	#DIV/0!	#DIV/0!	Peak Found	Peak Found	Peak Found	Peak Found	Shared	Peak Found	Peak Found	High			2.32	35.56	Peak Found	High	0.0004365	0.01227
	FALSE	High	[K].VPPPLPQFGRK.[-]		0.0592935	0.000806587	2	2	3	A0A0G2JVQ1; P09605	A0A0G2JVQ1 [407-417]; P09605 [409-419]		1	1235.73				400				42.6	#DIV/0!	#DIV/0!	#DIV/0!	Not Found	High	Not Found	Not Found	Shared	Not Found	Not Found	Not Found			2.79	28.99	High	High	0.0002209	0.009122
High	Master Protein	P13221	Aspartate aminotransferase, cytoplasmic OS=Rattus norvegicus OX=10116 GN=Got1 PE=1 SV=3	0	47.517	38	13	63	13	46.4	195.07	13	metabolic process;regulation of biological process;response to stimulus	cytoplasm;cytosol;mitochondrion;nucleus;vacuole	catalytic activity	Pf00155	24401	ENSRNOG00000016356.7	Got1	Amino acid synthesis and interconversion (transamination); Gluconeogenesis	Tyrosine metabolism; Arginine and proline metabolism; Phenylalanine, tyrosine and tryptophan biosynthesis; 2-Oxocarboxylic acid metabolism; Biosynthesis of amino acids; Metabolic pathways; Cysteine and methionine metabolism; Arginine biosynthesis; Alanine, aspartate and glutamate metabolism; Phenylalanine metabolism; Carbon metabolism	0	1.60146	1.02981	0.63852	102	48.8	208.1	33.4	77.6	81.2	85.4	163.3	High	High	High	High	High	High	High	High
	Checked	Confidence	Annotated Sequence	Modifications	Qvality PEP	Qvality q-value	# Protein Groups	# Proteins	# PSMs	Master Protein Accessions	Positions in Master Proteins	Modifications in Master Proteins	# Missed Cleavages	Theo. MH+ [Da]	Abundances (Grouped): NButGT	Abundances (Grouped): remplissage	Abundances (Grouped): LPS	Abundances (Grouped): controle CARD445	Abundances (Grouped) CV [%]: NButGT	Abundances (Grouped) CV [%]: remplissage	Abundances (Grouped) CV [%]: LPS	Abundances (Grouped) CV [%]: controle CARD445	#DIV/0!	#DIV/0!	#DIV/0!	Found in Sample: [S32] F32: Sample, 6, LPS	Found in Sample: [S74] F74: Sample, 1, controle CARD445	Found in Sample: [S30] F30: Sample, 4, remplissage	Found in Sample: [S31] F31: Sample, 5, LPS	Quan Info	Found in Sample: [S27] F27: Sample, 1, NButGT	Found in Sample: [S28] F28: Sample, 2, NButGT	Found in Sample: [S29] F29: Sample, 3, remplissage			XCorr (by Search Engine): Sequest HT	Top Apex RT [min]	Found in Sample: [S84] F84: Sample, 2, controle CARD445	Confidence (by Search Engine): Sequest HT	Percolator q-Value (by Search Engine): Sequest HT	Percolator PEP (by Search Engine): Sequest HT
	FALSE	High	[R].FLFPFFDSAYQGFASGDLEK.[D]		0.000235945	0.000806587	1	1	7	P13221	P13221 [217-236]		0	2286.08	85.1	86.7	228.2			66.42			#DIV/0!	#DIV/0!	#DIV/0!	High	Not Found	High	High		Not Found	High	High			4.18	52.74	Not Found	High	0.0002209	2.094e-06
	FALSE	High	[K].IANDHSLNHEYLPILGLAEFR.[S]		0.00305036	0.000806587	1	1	3	P13221	P13221 [61-81]		0	2422.25	79.6	93.2	227.2		3.37	41.06			#DIV/0!	#DIV/0!	#DIV/0!	Not Found	Not Found	Peak Found	High		Peak Found	Peak Found	High			4.73	48.37	Not Found	High	0.0002209	9.989e-05
	FALSE	High	[R].IGADFLGR.[W]		0.0905318	0.00296879	1	1	4	P13221	P13221 [115-122]		0	848.462	85.4	133.8	92.7	88.2	7.3	39.24	96.68	52.2	#DIV/0!	#DIV/0!	#DIV/0!	Peak Found	High	Peak Found	High		Peak Found	Peak Found	High			2.52	33.77	High	High	0.0007851	0.01766
	FALSE	High	[R].ITWSNPPAQGAR.[I]		0.0176208	0.000806587	1	1	2	P13221	P13221 [294-305]		0	1297.66	180.2	60.1	77.1	82.5	102.57	109.8	65.26	44.58	#DIV/0!	#DIV/0!	#DIV/0!	Peak Found	High	Peak Found	Peak Found		High	Peak Found	Peak Found			2.74	27.63	Peak Found	High	0.0002209	0.001423
	FALSE	High	[R].IVATTLSNPELFK.[E]		0.00170443	0.000806587	1	1	8	P13221	P13221 [306-318]		0	1432.8	90.7	149.1	107.3	52.9	13.76	43.9	104.23	59.17	#DIV/0!	#DIV/0!	#DIV/0!	High	High	High	High		High	High	High			3.83	39.43	High	High	0.0002209	4.157e-05
	FALSE	High	[K].NFGLYNER.[V]		0.149705	0.00732577	1	1	6	P13221	P13221 [260-267]		0	1012.48	91.5	128	89	91.4	8.3	39.68	98.65	56.48	#DIV/0!	#DIV/0!	#DIV/0!	Peak Found	High	High	High		Peak Found	High	High			2.42	30.01	High	High	0.001903	0.039
	FALSE	High	[K].NLDYVATSINEAVTK.[F]		0.000707802	0.000806587	1	1	5	P13221	P13221 [397-411]		0	1637.84	73.1	127.8	98.6	100.5	12.09	56.57	101.49	41.03	#DIV/0!	#DIV/0!	#DIV/0!	Peak Found	High	High	High		Peak Found	Peak Found	High			3.8	41.26	High	High	0.0002209	1.097e-05
	FALSE	High	[K].QVEYLVNEK.[H]		0.0429608	0.000806587	1	1	7	P13221	P13221 [370-378]		0	1121.58	33.3	142.3	88.5	135.9	110.33	17.55	95.23	41.29	#DIV/0!	#DIV/0!	#DIV/0!	High	High	Peak Found	High		Peak Found	High	High			3.09	26.71	High	High	0.0002209	0.00557
	FALSE	High	[R].TDDSQPWVLPVVR.[K]		0.00349904	0.000806587	1	1	2	P13221	P13221 [43-55]		0	1511.79	161.3			238.7				28.44	#DIV/0!	#DIV/0!	#DIV/0!	Not Found	High	Not Found	Not Found		Peak Found	Not Found	Not Found			3.43	46.07	High	High	0.0002209	0.0001229
	FALSE	High	[R].VGGVQSLGGTGALR.[I]		0.00939106	0.000806587	1	1	8	P13221	P13221 [101-114]		0	1271.71	84.4	128.6	96.2	90.8	7.27	51.15	98.46	57.53	#DIV/0!	#DIV/0!	#DIV/0!	High	High	High	High		Peak Found	High	High			3.51	29.67	High	High	0.0002209	0.0005476
	FALSE	High	[R].VGNLTVVGK.[E]		0.0910067	0.00296879	1	1	3	P13221	P13221 [268-276]		0	886.536	89.8	140.3	108.3	61.6	21.5	38.23	85.93	54.34	#DIV/0!	#DIV/0!	#DIV/0!	Peak Found	Peak Found	High	High		Peak Found	High	Peak Found			2.84	24.61	Peak Found	High	0.0007851	0.01771
	FALSE	High	[R].VGNLTVVGKEHDSVLR.[V]		0.00346084	0.000806587	1	1	2	P13221	P13221 [268-283]		1	1722.95				400				0.78	#DIV/0!	#DIV/0!	#DIV/0!	Not Found	High	Not Found	Not Found		Not Found	Not Found	Not Found			4.23	26.01	High	High	0.0002209	0.0001211
	FALSE	High	[K].VNLGVGAYR.[T]		0.0677389	0.000806587	1	1	6	P13221	P13221 [34-42]		0	948.526	97.3	130.5	95.8	76.4	11.26	50.85	100.56	38.83	#DIV/0!	#DIV/0!	#DIV/0!	Peak Found	High	Peak Found	High		High	High	High			2.59	28.88	High	High	0.0002209	0.01117
High	Master Protein	A0A0G2JWX4	Keratin, type II cytoskeletal 2 epidermal OS=Rattus norvegicus OX=10116 GN=Krt2 PE=1 SV=1	0	47.365	10	9	152	6	69.1	468.39	9	cell organization and biogenesis;cell proliferation;cellular component movement;metabolic process	cytoskeleton;membrane;nucleus	protein binding;structural molecule activity	Pf00038, Pf13166		ENSRNOG00000009563.8		Formation of the cornified envelope		2	5.34146	1.02283	15.6964	5.8	2.4	9.4	34.4	514.2	189	12.2	32.6	High	High	High	High	High	High	High	High
	Checked	Confidence	Annotated Sequence	Modifications	Qvality PEP	Qvality q-value	# Protein Groups	# Proteins	# PSMs	Master Protein Accessions	Positions in Master Proteins	Modifications in Master Proteins	# Missed Cleavages	Theo. MH+ [Da]	Abundances (Grouped): NButGT	Abundances (Grouped): remplissage	Abundances (Grouped): LPS	Abundances (Grouped): controle CARD445	Abundances (Grouped) CV [%]: NButGT	Abundances (Grouped) CV [%]: remplissage	Abundances (Grouped) CV [%]: LPS	Abundances (Grouped) CV [%]: controle CARD445	#DIV/0!	#DIV/0!	#DIV/0!	Found in Sample: [S32] F32: Sample, 6, LPS	Found in Sample: [S74] F74: Sample, 1, controle CARD445	Found in Sample: [S30] F30: Sample, 4, remplissage	Found in Sample: [S31] F31: Sample, 5, LPS	Quan Info	Found in Sample: [S27] F27: Sample, 1, NButGT	Found in Sample: [S28] F28: Sample, 2, NButGT	Found in Sample: [S29] F29: Sample, 3, remplissage			XCorr (by Search Engine): Sequest HT	Top Apex RT [min]	Found in Sample: [S84] F84: Sample, 2, controle CARD445	Confidence (by Search Engine): Sequest HT	Percolator q-Value (by Search Engine): Sequest HT	Percolator PEP (by Search Engine): Sequest HT
	FALSE	High	[R].DYQELMNVK.[L]		0.0777354	0.00228315	2	4	8	A0A0G2K6P7; A0A0G2JWX4	A0A0G2K6P7 [428-436]; A0A0G2JWX4 [481-489]		0	1139.54	391.3	3.5	5.1	0.2	107.16	125.55	119.79	18.24	#DIV/0!	#DIV/0!	#DIV/0!	High	Peak Found	Peak Found	Peak Found	Shared	High	High	Peak Found			2.09	34.77	Peak Found	High	0.0006105	0.01389
	FALSE	High	[R].DYQELMNVK.[L]	1xOxidation [M6]	0.0513115	0.000806587	2	4	32	A0A0G2K6P7; A0A0G2JWX4	A0A0G2K6P7 [428-436]; A0A0G2JWX4 [481-489]		0	1155.54	346.5	34.5	17.6	1.4	93.32	109.26	81.52	59.13	#DIV/0!	#DIV/0!	#DIV/0!	High	Peak Found	High	Peak Found	Shared	High	High	High			2.69	27.32	Peak Found	High	0.0002209	0.007297
	FALSE	High	[R].GFSSGSAVVSGGSR.[R]		0.00465457	0.000806587	1	2	32	A0A0G2JWX4	A0A0G2JWX4 [23-36]		0	1254.61	345.1	22	26.1	6.8	87.37	18.4	84.11	49.28	#DIV/0!	#DIV/0!	#DIV/0!	High	High	High	High		High	High	High			2.73	23.63	High	High	0.0002209	0.00019
	FALSE	High	[R].GFSSGSAVVSGGSRR.[S]		0.0749141	0.00228315	1	2	3	A0A0G2JWX4	A0A0G2JWX4 [23-37]		1	1410.71	47.2	197.8	51.1	103.9	137.5	91.69	33.53	61.72	#DIV/0!	#DIV/0!	#DIV/0!	Peak Found	High	Peak Found	Peak Found		Peak Found	Peak Found	High			3.76	20.53	Peak Found	High	0.0006105	0.01307
	FALSE	High	[K].KYEDEINKR.[T]		0.112028	0.00431988	1	2	5	A0A0G2JWX4	A0A0G2JWX4 [286-294]		2	1194.61	303.5	40.1	56.4		7.94	122.61	115.44		#DIV/0!	#DIV/0!	#DIV/0!	High	Not Found	High	Peak Found		High	High	Peak Found			3.01	18.59	Not Found	High	0.0009506	0.02464
	FALSE	High	[K].LALDVEIATYR.[KT]		0.00331216	0.000806587	5	11	45	Q6IG05; Q6P6Q2; A0A0G2K6P7; A0A0G2JWX4; Q4FZU2	Q6IG05 [433-443]; Q6P6Q2 [457-467]; A0A0G2K6P7 [437-447]; A0A0G2JWX4 [490-500]; Q4FZU2 [445-455]		0	1263.69	323.6	55.3	21	0.1	101.9	135.79	109.98	39.96	#DIV/0!	#DIV/0!	#DIV/0!	High	Peak Found	High	High	Shared	High	High	High			3.62	42.34	Peak Found	High	0.0002209	0.0001133
	FALSE	High	[K].LALDVEIATYRK.[L]		0.00898822	0.000806587	4	10	10	Q6IG05; Q6P6Q2; A0A0G2K6P7; A0A0G2JWX4	Q6IG05 [433-444]; Q6P6Q2 [457-468]; A0A0G2K6P7 [437-448]; A0A0G2JWX4 [490-501]		1	1391.79	242.1	92.4	65.5		15.83	126.97	108.11		#DIV/0!	#DIV/0!	#DIV/0!	High	Not Found	High	High	Shared	High	High	High			3.8	35.88	Not Found	High	0.0002209	0.0005125
	FALSE	High	[R].LLRDYQELMNVK.[L]		0.00801094	0.000806587	1	2	4	A0A0G2JWX4	A0A0G2JWX4 [478-489]		1	1521.81	322.2	24.2	53.6		36.7	56.66	38.39		#DIV/0!	#DIV/0!	#DIV/0!	High	Not Found	Peak Found	Peak Found		High	High	Peak Found			3.86	36.61	Not Found	High	0.0002209	0.0004321
	FALSE	High	[R].TSAENDFVTIKK.[D]		0.074126	0.00228315	1	2	2	A0A0G2JWX4	A0A0G2JWX4 [295-306]		1	1352.71	197.7	159.9	5.1	37.3					#DIV/0!	#DIV/0!	#DIV/0!	Peak Found	High	Peak Found	Not Found		Peak Found	Not Found	Not Found			2.17	24.89	Not Found	High	0.0006105	0.0129
	FALSE	High	[K].VDPEIQNVK.[S]		0.0718089	0.00161114	1	2	11	A0A0G2JWX4	A0A0G2JWX4 [186-194]		0	1041.56	350.4	18.3	26.3	4.9	14.54	39.06	75.15	57.58	#DIV/0!	#DIV/0!	#DIV/0!	High	Peak Found	High	Peak Found		High	High	High			3.15	23.37	Peak Found	High	0.0004365	0.01225
High	Master Protein	Q6IFV4	Keratin, type I cytoskeletal 13 OS=Rattus norvegicus OX=10116 GN=Krt13 PE=3 SV=1	0	46.836	17	9	122	2	47.7	349.21	9	cell organization and biogenesis;response to stimulus	cytoskeleton;nucleus	structural molecule activity	Pf00038	287699	ENSRNOG00000014070.3	Krt13	Formation of the cornified envelope		3	18.6957	4.76744	3.18146	1.5	0.8	29.6	13.4	628.8	23.4		102.5	Peak Found	Not Found	Not Found	Peak Found	High	Peak Found	Not Found	Peak Found
	Checked	Confidence	Annotated Sequence	Modifications	Qvality PEP	Qvality q-value	# Protein Groups	# Proteins	# PSMs	Master Protein Accessions	Positions in Master Proteins	Modifications in Master Proteins	# Missed Cleavages	Theo. MH+ [Da]	Abundances (Grouped): NButGT	Abundances (Grouped): remplissage	Abundances (Grouped): LPS	Abundances (Grouped): controle CARD445	Abundances (Grouped) CV [%]: NButGT	Abundances (Grouped) CV [%]: remplissage	Abundances (Grouped) CV [%]: LPS	Abundances (Grouped) CV [%]: controle CARD445	#DIV/0!	#DIV/0!	#DIV/0!	Found in Sample: [S32] F32: Sample, 6, LPS	Found in Sample: [S74] F74: Sample, 1, controle CARD445	Found in Sample: [S30] F30: Sample, 4, remplissage	Found in Sample: [S31] F31: Sample, 5, LPS	Quan Info	Found in Sample: [S27] F27: Sample, 1, NButGT	Found in Sample: [S28] F28: Sample, 2, NButGT	Found in Sample: [S29] F29: Sample, 3, remplissage			XCorr (by Search Engine): Sequest HT	Top Apex RT [min]	Found in Sample: [S84] F84: Sample, 2, controle CARD445	Confidence (by Search Engine): Sequest HT	Percolator q-Value (by Search Engine): Sequest HT	Percolator PEP (by Search Engine): Sequest HT
	FALSE	High	[KR].LAADDFR.[TLMSV]		0.136735	0.00613687	8	20	44	Q6IFV4; Q6IFU7; Q6IFV5; Q6IFV3; Q6IFU8; F1MAF7; Q6IFV1; Q6IFW6	Q6IFV4 [177-183]; Q6IFU7 [174-180]; Q6IFV5 [168-174]; Q6IFV3 [175-181]; Q6IFU8 [164-170]; F1MAF7 [136-142]; Q6IFV1 [202-208]; Q6IFW6 [228-234]		0	807.4	315.1	44	32.2	8.7	85.29	119.6	108.92	50.27	#DIV/0!	#DIV/0!	#DIV/0!	High	High	High	High	Shared	High	High	High			2.18	25.79	High	High	0.001602	0.03368
	FALSE	High	[R].LEQEIATYR.[RS]		0.0175249	0.000806587	5	14	10	Q6IFV4; Q6IFU9; Q6IFU7; Q6IFU8; Q6IFV1	Q6IFV4 [390-398]; Q6IFU9 [399-407]; Q6IFU7 [387-395]; Q6IFU8 [377-385]; Q6IFV1 [415-423]		0	1122.58	201.2	159.5	36.8	2.6	126.1	137.4	83.21	60.74	#DIV/0!	#DIV/0!	#DIV/0!	High	Peak Found	High	Peak Found	Shared	High	High	High			3.18	26.34	Peak Found	High	0.0002209	0.001416
	FALSE	High	[R].LKYENELALR.[Q]		0.0645738	0.000806587	2	2	2	Q6IFV4; Q6IFV3	Q6IFV4 [184-193]; Q6IFV3 [182-191]		1	1248.69	308	62.5	26.5	3	122.68		73.47	12.7	#DIV/0!	#DIV/0!	#DIV/0!	Peak Found	Peak Found	Peak Found	Peak Found	Shared	High	High	Not Found			2.78	29.27	Peak Found	High	0.0002209	0.0104
	FALSE	High	[K].ITMQNLNDR.[L]	1xOxidation [M3]	0.104746	0.00362975	1	2	4	Q6IFV4	Q6IFV4 [98-106]		0	1120.54	197.6	75	93	34.4	138.13				#DIV/0!	#DIV/0!	#DIV/0!	Peak Found	Peak Found	Peak Found	Not Found		High	Peak Found	Not Found			2.64	20.68	Not Found	High	0.0009506	0.02216
	FALSE	High	[R].IVLEIDNAR.[L]		0.112607	0.00431988	1	1	1	Q6IFV4	Q6IFV4 [168-176]		0	1042.59	400								#DIV/0!	#DIV/0!	#DIV/0!	Not Found	Not Found	Not Found	Not Found		High	Not Found	Not Found			2.75	31.5	Not Found	High	0.001135	0.02487
	FALSE	High	[R].QSVEADINGLR.[R]		0.00694666	0.000806587	2	3	19	Q6IFV4; Q6IFW6	Q6IFV4 [194-204]; Q6IFW6 [245-255]		0	1201.62	339.2	21.7	35.9	3.2	109.7	57.14	108.63	50.42	#DIV/0!	#DIV/0!	#DIV/0!	High	High	High	High	Shared	High	High	High			3.14	31.5	High	High	0.0002209	0.0003475
	FALSE	High	[R].QSVEADINGLRR.[V]		0.00545726	0.000806587	2	3	23	Q6IFV4; Q6IFW6	Q6IFV4 [194-205]; Q6IFW6 [245-256]		1	1357.72	317.4	34.6	37.7	10.2	100.53	30.78	90.81	45.83	#DIV/0!	#DIV/0!	#DIV/0!	High	High	High	High	Shared	High	High	High			3.66	28.03	High	High	0.0002209	0.0002405
	FALSE	High	[R].TLQGLEIELQSQLSMK.[A]		0.00525168	0.000806587	2	2	1	Q6IFV4; Q6IFV3	Q6IFV4 [319-334]; Q6IFV3 [317-332]		0	1817.97	98.4	146.4	155.2		128.24				#DIV/0!	#DIV/0!	#DIV/0!	Not Found	Not Found	Peak Found	Peak Found	Shared	High	Peak Found	Not Found			4.29	50.04	Not Found	High	0.0002209	0.0002282
	FALSE	High	[R].TLQGLEIELQSQLSMK.[A]	1xOxidation [M15]	0.000707802	0.000806587	2	2	2	Q6IFV4; Q6IFV3	Q6IFV4 [319-334]; Q6IFV3 [317-332]		0	1833.96	309.8	90.2							#DIV/0!	#DIV/0!	#DIV/0!	Not Found	Not Found	Peak Found	Not Found	Shared	High	Not Found	Not Found			4.28	49.78	Not Found	High	0.0002209	1.099e-05
	FALSE	High	[K].TRLEQEIATYR.[RS]		0.00837006	0.000806587	5	11	16	Q6IFV4; Q6IFU9; Q6IFU7; Q6IFU8; Q6IFV1	Q6IFV4 [388-398]; Q6IFU9 [397-407]; Q6IFU7 [385-395]; Q6IFU8 [375-385]; Q6IFV1 [413-423]		1	1379.73	215	147.3	36.5	1.1	123.32	138.36	77.46	79.54	#DIV/0!	#DIV/0!	#DIV/0!	High	High	High	High	Shared	High	High	High			3.86	29.61	Peak Found	High	0.0002209	0.0004628
High	Master Protein	P63018	Heat shock cognate 71 kDa protein OS=Rattus norvegicus OX=10116 GN=Hspa8 PE=1 SV=1	0	45.981	25	12	53	8	70.8	190.78	12	cell organization and biogenesis;cellular component movement;metabolic process;regulation of biological process;response to stimulus;transport	cell surface;cytoplasm;cytosol;endosome;membrane;nucleus;spliceosomal complex;vacuole	catalytic activity;nucleotide binding;protein binding;RNA binding	Pf00012, Pf02463, Pf06723	24468		Hspa8		MAPK signaling pathway; Antigen processing and presentation; Measles; Longevity regulating pathway - multiple species; Legionellosis; Epstein-Barr virus infection; Influenza A; Estrogen signaling pathway; Protein processing in endoplasmic reticulum; Toxoplasmosis; Spliceosome; Endocytosis	4	5.71734	1.2555	0.710788	28.3	13.8	174.8	65.9	141.7	73.1	24.9	277.3	High	High	High	High	High	High	High	High
	Checked	Confidence	Annotated Sequence	Modifications	Qvality PEP	Qvality q-value	# Protein Groups	# Proteins	# PSMs	Master Protein Accessions	Positions in Master Proteins	Modifications in Master Proteins	# Missed Cleavages	Theo. MH+ [Da]	Abundances (Grouped): NButGT	Abundances (Grouped): remplissage	Abundances (Grouped): LPS	Abundances (Grouped): controle CARD445	Abundances (Grouped) CV [%]: NButGT	Abundances (Grouped) CV [%]: remplissage	Abundances (Grouped) CV [%]: LPS	Abundances (Grouped) CV [%]: controle CARD445	#DIV/0!	#DIV/0!	#DIV/0!	Found in Sample: [S32] F32: Sample, 6, LPS	Found in Sample: [S74] F74: Sample, 1, controle CARD445	Found in Sample: [S30] F30: Sample, 4, remplissage	Found in Sample: [S31] F31: Sample, 5, LPS	Quan Info	Found in Sample: [S27] F27: Sample, 1, NButGT	Found in Sample: [S28] F28: Sample, 2, NButGT	Found in Sample: [S29] F29: Sample, 3, remplissage			XCorr (by Search Engine): Sequest HT	Top Apex RT [min]	Found in Sample: [S84] F84: Sample, 2, controle CARD445	Confidence (by Search Engine): Sequest HT	Percolator q-Value (by Search Engine): Sequest HT	Percolator PEP (by Search Engine): Sequest HT
	FALSE	High	[K].DAGTIAGLNVLR.[I]		0.0359409	0.000806587	1	6	2	P63018	P63018 [160-171]		0	1199.67	93.3	89.8	126.8	90.1	83.14	104.64	72.76	55.34	#DIV/0!	#DIV/0!	#DIV/0!	Peak Found	High	Peak Found	Peak Found		Peak Found	Peak Found	Peak Found			2.73	42.03	High	High	0.0002209	0.004225
	FALSE	High	[R].FEELNADLFR.[G]		0.0216808	0.000806587	1	8	2	P63018	P63018 [302-311]		0	1253.62	165.1	129.6	74.6	30.8	71.18	112.95	77.96	46.98	#DIV/0!	#DIV/0!	#DIV/0!	Peak Found	Peak Found	Peak Found	Peak Found		High	Peak Found	Peak Found			2.9	43.43	High	High	0.0002209	0.001948
	FALSE	High	[R].IINEPTAAAIAYGLDK.[GKR]		0.00118617	0.000806587	2	8	13	P63018; P06761	P63018 [172-187]; P06761 [198-213]		0	1659.9	178.2	84.6	131	6.2	29.87	99.04	79.97	49.97	#DIV/0!	#DIV/0!	#DIV/0!	High	High	High	High	Shared	High	High	High			4.02	42.51	High	High	0.0002209	2.394e-05
	FALSE	High	[R].IINEPTAAAIAYGLDKK.[VG]		0.00109236	0.000806587	1	6	7	P63018	P63018 [172-188]		1	1787.99	153.3	89.6	144.9	12.2	2.45	102.49	75.18	3.25	#DIV/0!	#DIV/0!	#DIV/0!	High	Peak Found	High	High		High	High	High			4.55	37.68	Peak Found	High	0.0002209	2.121e-05
	FALSE	High	[K].NQVAMNPTNTVFDAK.[CR]	1xOxidation [M5]	0.00096272	0.000806587	1	5	5	P63018	P63018 [57-71]		0	1665.79	103.7	114.6	81.4	100.4	94.48	131.63	113.23	40.29	#DIV/0!	#DIV/0!	#DIV/0!	Peak Found	High	High	High		High	Peak Found	Peak Found			3.79	29.41	High	High	0.0002209	1.748e-05
	FALSE	High	[K].NSLESYAFNMK.[A]	1xOxidation [M10]	0.0203076	0.000806587	1	6	3	P63018	P63018 [540-550]		0	1319.59	24	263.5	63.8	48.7	97.36		48.56	70.85	#DIV/0!	#DIV/0!	#DIV/0!	Peak Found	High	High	Peak Found		Peak Found	Peak Found	Not Found			2.87	32.49	High	High	0.0002209	0.001776
	FALSE	High	[K].QTQTFTTYSDNQPGVLIQVYEGER.[A]		0.0119507	0.000806587	2	7	4	P63018; P0DMW0	P63018 [424-447]; P0DMW0 [424-447]		0	2774.33	159	109	131.9		74.36	127.28	106.09		#DIV/0!	#DIV/0!	#DIV/0!	High	Not Found	High	Peak Found	Shared	High	High	Peak Found			5.1	46.84	Not Found	High	0.0002209	0.0007921
	FALSE	High	[K].SQIHDIVLVGGSTR.[I]		0.0680996	0.000806587	1	6	2	P63018	P63018 [329-342]		0	1481.81		237.6	111.1	51.2			38.23	53.7	#DIV/0!	#DIV/0!	#DIV/0!	Peak Found	Peak Found	High	High		Not Found	Not Found	Not Found			3.72	29.76	Peak Found	High	0.0002209	0.01131
	FALSE	High	[K].STAGDTHLGGEDFDNR.[M]		0.00342306	0.000806587	1	7	4	P63018	P63018 [221-236]		0	1691.73	93.4	145.6	161		61.73	112.74	102.83		#DIV/0!	#DIV/0!	#DIV/0!	Peak Found	Not Found	High	High		High	Peak Found	Peak Found			3.23	24.45	Not Found	High	0.0002209	0.0001194
	FALSE	High	[R].TTPSYVAFTDTER.[L]		0.00508163	0.000806587	2	8	5	P63018; P0DMW0	P63018 [37-49]; P0DMW0 [37-49]		0	1487.7	134.3	120.9	82.5	62.2	75.73	131.99	82.21	37.21	#DIV/0!	#DIV/0!	#DIV/0!	Peak Found	Peak Found	High	High	Shared	High	High	High			3.75	33.75	Peak Found	High	0.0002209	0.0002165
	FALSE	High	[K].TVTNAVVTVPAYFNDSQR.[Q]		0.0527068	0.000806587	1	4	4	P63018	P63018 [138-155]		0	1982									#DIV/0!	#DIV/0!	#DIV/0!	Not Found	High	High	High	No Quan Values	Not Found	Not Found	Not Found			3.74		High	High	0.0002209	0.007627
	FALSE	High	[KR].VEIIANDQGNR.[TI]		0.115543	0.00486511	3	9	2	P63018; P0DMW0; P06761	P63018 [26-36]; P0DMW0 [26-36]; P06761 [50-60]		0	1228.63	129.2	112.4	74.5	84	2.02	136.65	49.29	66.14	#DIV/0!	#DIV/0!	#DIV/0!	Peak Found	Peak Found	High	Peak Found	Shared	Peak Found	High	Peak Found			2.96	23.75	Peak Found	High	0.001275	0.02587
High	Master Protein	Q07936	Annexin A2 OS=Rattus norvegicus OX=10116 GN=Anxa2 PE=1 SV=2	0	44.02	33	9	49	9	38.7	181.33	9	cell organization and biogenesis;metabolic process;regulation of biological process;response to stimulus;transport	cell surface;cytoplasm;cytosol;endosome;extracellular;membrane;nucleus	enzyme regulator activity;metal ion binding;protein binding;RNA binding	Pf00191	56611	ENSRNOG00000010362.7	Anxa2	Dissolution of Fibrin Clot; Neutrophil degranulation		0	6.78007	1.68779	0.722523	19.3	9.8	124.7	72.6	184.3	56.3	17	316	High	High	High	High	High	High	High	High
	Checked	Confidence	Annotated Sequence	Modifications	Qvality PEP	Qvality q-value	# Protein Groups	# Proteins	# PSMs	Master Protein Accessions	Positions in Master Proteins	Modifications in Master Proteins	# Missed Cleavages	Theo. MH+ [Da]	Abundances (Grouped): NButGT	Abundances (Grouped): remplissage	Abundances (Grouped): LPS	Abundances (Grouped): controle CARD445	Abundances (Grouped) CV [%]: NButGT	Abundances (Grouped) CV [%]: remplissage	Abundances (Grouped) CV [%]: LPS	Abundances (Grouped) CV [%]: controle CARD445	#DIV/0!	#DIV/0!	#DIV/0!	Found in Sample: [S32] F32: Sample, 6, LPS	Found in Sample: [S74] F74: Sample, 1, controle CARD445	Found in Sample: [S30] F30: Sample, 4, remplissage	Found in Sample: [S31] F31: Sample, 5, LPS	Quan Info	Found in Sample: [S27] F27: Sample, 1, NButGT	Found in Sample: [S28] F28: Sample, 2, NButGT	Found in Sample: [S29] F29: Sample, 3, remplissage			XCorr (by Search Engine): Sequest HT	Top Apex RT [min]	Found in Sample: [S84] F84: Sample, 2, controle CARD445	Confidence (by Search Engine): Sequest HT	Percolator q-Value (by Search Engine): Sequest HT	Percolator PEP (by Search Engine): Sequest HT
	FALSE	High	[R].AEDGSVIDYELIDQDAR.[E]		0.01724	0.000806587	1	1	2	Q07936	Q07936 [180-196]		0	1908.88	110.4	142.7	146.9		93.66	117.5	42.35		#DIV/0!	#DIV/0!	#DIV/0!	Peak Found	Not Found	High	High		Peak Found	Peak Found	Peak Found			3.74	42.58	Not Found	High	0.0002209	0.001383
	FALSE	High	[R].DALNIETAIK.[T]		0.132639	0.00613687	1	1	1	Q07936	Q07936 [38-47]		0	1087.6									#DIV/0!	#DIV/0!	#DIV/0!	Not Found	Not Found	High	Not Found	No Quan Values	Not Found	Not Found	Not Found			2.55		Not Found	High	0.001602	0.03226
	FALSE	High	[K].GVDEVTIVNILTNR.[S]		0.0006069	0.000806587	1	1	9	Q07936	Q07936 [50-63]		0	1542.85	153.2	75.7	165	6.1	53.27	96.96	4.8		#DIV/0!	#DIV/0!	#DIV/0!	High	High	High	High		High	High	High			4.12	49.7	Not Found	High	0.0002209	8.716e-06
	FALSE	High	[K].LSLEGDHSTPPSAYGSVKPYTNFDAER.[D]		0.0114384	0.000806587	1	1	3	Q07936	Q07936 [11-37]		0	2938.39	45.6	23.5	330.9		124.41	66.27			#DIV/0!	#DIV/0!	#DIV/0!	Not Found	Not Found	Peak Found	High		High	Peak Found	Peak Found			3.65	36.04	Not Found	High	0.0002209	0.0007396
	FALSE	High	[R].QDIAFAYQR.[R]		0.0363323	0.000806587	1	1	3	Q07936	Q07936 [69-77]		0	1111.55	143.2	108.6	113	35.2	85.99	127.36	47.92	63.53	#DIV/0!	#DIV/0!	#DIV/0!	High	Peak Found	High	Peak Found		High	Peak Found	Peak Found			3.08	31.26	Peak Found	High	0.0002209	0.004288
	FALSE	High	[K].RAEDGSVIDYELIDQDAR.[E]		2.56766e-06	0.000806587	1	1	13	Q07936	Q07936 [179-196]		1	2064.98	154.1	120.6	115.5	9.8	108.05	136.37	51.69	42.6	#DIV/0!	#DIV/0!	#DIV/0!	Peak Found	High	High	High		High	High	High			5.63	38.03	High	High	0.0002209	2.254e-09
	FALSE	High	[K].SYSPYDMLESIR.[K]	1xOxidation [M7]	0.0302146	0.000806587	1	1	3	Q07936	Q07936 [234-245]		0	1476.67	122	156	90	32	89.56	122.36	23.28	38.5	#DIV/0!	#DIV/0!	#DIV/0!	High	High	Peak Found	Peak Found		Peak Found	Peak Found	Peak Found			2.5	38.5	High	High	0.0002209	0.003249
	FALSE	High	[R].TNQELQEINR.[V]		0.0110082	0.000806587	1	1	8	Q07936	Q07936 [136-145]		0	1244.62	148.6	106	121.7	23.6	60.14	132.6	18.28	38.18	#DIV/0!	#DIV/0!	#DIV/0!	High	High	High	High		High	High	High			3.32	23.66	High	High	0.0002209	0.0006976
	FALSE	High	[K].TPAQYDASELK.[A]		0.00363609	0.000806587	1	1	7	Q07936	Q07936 [105-115]		0	1222.6	139	83.7	146.3	30.9	52.91	124.85	45.72	31.03	#DIV/0!	#DIV/0!	#DIV/0!	High	High	High	High		High	High	High			3.94	25.17	Peak Found	High	0.0002209	0.0001308
High	Master Protein	Q5RJR9	Serine (Or cysteine) proteinase inhibitor, clade H, member 1, isoform CRA_b OS=Rattus norvegicus OX=10116 GN=Serpinh1 PE=1 SV=1	0	43.437	41	12	36	12	46.5	122.85	12	cell organization and biogenesis;metabolic process;regulation of biological process	cytoplasm;endoplasmic reticulum;membrane;organelle lumen	enzyme regulator activity;protein binding;RNA binding	Pf00079	29345	ENSRNOG00000016831.6	Serpinh1	Collagen biosynthesis and modifying enzymes		0	3.86542	0.37745	0.551619	77.7	34.5	408.2	25.5	49.6	40.7	51.3	112.4	High	High	High	Peak Found	High	High	High	High
	Checked	Confidence	Annotated Sequence	Modifications	Qvality PEP	Qvality q-value	# Protein Groups	# Proteins	# PSMs	Master Protein Accessions	Positions in Master Proteins	Modifications in Master Proteins	# Missed Cleavages	Theo. MH+ [Da]	Abundances (Grouped): NButGT	Abundances (Grouped): remplissage	Abundances (Grouped): LPS	Abundances (Grouped): controle CARD445	Abundances (Grouped) CV [%]: NButGT	Abundances (Grouped) CV [%]: remplissage	Abundances (Grouped) CV [%]: LPS	Abundances (Grouped) CV [%]: controle CARD445	#DIV/0!	#DIV/0!	#DIV/0!	Found in Sample: [S32] F32: Sample, 6, LPS	Found in Sample: [S74] F74: Sample, 1, controle CARD445	Found in Sample: [S30] F30: Sample, 4, remplissage	Found in Sample: [S31] F31: Sample, 5, LPS	Quan Info	Found in Sample: [S27] F27: Sample, 1, NButGT	Found in Sample: [S28] F28: Sample, 2, NButGT	Found in Sample: [S29] F29: Sample, 3, remplissage			XCorr (by Search Engine): Sequest HT	Top Apex RT [min]	Found in Sample: [S84] F84: Sample, 2, controle CARD445	Confidence (by Search Engine): Sequest HT	Percolator q-Value (by Search Engine): Sequest HT	Percolator PEP (by Search Engine): Sequest HT
	FALSE	High	[R].DNQSGSLLFIGR.[L]		0.0120822	0.000806587	1	2	5	Q5RJR9	Q5RJR9 [393-404]		0	1306.67	68	85.9	157.1	89	35.49	65.32	118.97	61.87	#DIV/0!	#DIV/0!	#DIV/0!	Peak Found	High	Peak Found	High		High	High	Peak Found			3.41	42.84	High	High	0.0002209	0.0008036
	FALSE	High	[K].DQAVENILLSPLVVASSLGLVSLGGK.[A]		2.33621e-05	0.000806587	1	2	3	Q5RJR9	Q5RJR9 [60-85]		0	2579.47	36.7	69.4	288.1	5.8					#DIV/0!	#DIV/0!	#DIV/0!	Not Found	Peak Found	High	High		Not Found	High	Not Found			5.89	53.93	Not Found	High	0.0002209	6.339e-08
	FALSE	High	[K].GVVEVTHDLQK.[H]		0.00889024	0.000806587	1	2	6	Q5RJR9	Q5RJR9 [308-318]		0	1224.66	73.9	107.3	109.9	108.9	31.5	58.53	131.13	49.15	#DIV/0!	#DIV/0!	#DIV/0!	Peak Found	High	High	High		Peak Found	Peak Found	High			4.01	24.28	High	High	0.0002209	0.0005044
	FALSE	High	[K].HLAGLGLTEAIDKNK.[A]		0.00174228	0.000806587	1	2	1	Q5RJR9	Q5RJR9 [319-333]		1	1579.88	21.8	8.8	250.5	118.8				64.71	#DIV/0!	#DIV/0!	#DIV/0!	Not Found	Peak Found	Not Found	High		Not Found	Peak Found	Peak Found			4.35	29.79	Peak Found	High	0.0002209	4.283e-05
	FALSE	High	[K].LFYADHPFIFLVR.[D]		0.0137031	0.000806587	1	2	1	Q5RJR9	Q5RJR9 [380-392]		0	1637.88		70.1	329.9			68			#DIV/0!	#DIV/0!	#DIV/0!	Not Found	Not Found	Peak Found	High		Not Found	Not Found	Peak Found			2.5	49.48	Not Found	High	0.0002209	0.0009765
	FALSE	High	[K].LQLVEMPLAHK.[L]	1xOxidation [M6]	0.0612232	0.000806587	1	2	1	Q5RJR9	Q5RJR9 [252-262]		0	1294.72	30.3	56.9	282.4	30.4	2.98	49.13		58.63	#DIV/0!	#DIV/0!	#DIV/0!	Not Found	High	Peak Found	Peak Found		Peak Found	Peak Found	Peak Found			2.36	28.81	Peak Found	High	0.0002209	0.009615
	FALSE	High	[K].LRDEEVHTGLGELLR.[S]		0.0134064	0.000806587	1	1	2	Q5RJR9	Q5RJR9 [101-115]		1	1736.93	95.7	105.5	156.4	42.4	25.64	78.25	120.99	64.76	#DIV/0!	#DIV/0!	#DIV/0!	Peak Found	High	Peak Found	Peak Found		Peak Found	Peak Found	High			3.46	34.56	Peak Found	High	0.0002209	0.0009387
	FALSE	High	[K].LSSLIILMPHHVEPLER.[L]	1xOxidation [M8]	0.0207555	0.000806587	1	2	2	Q5RJR9	Q5RJR9 [263-279]		0	2000.1	80.7	120	169	30.3	1.83	43.05	126.89	94.2	#DIV/0!	#DIV/0!	#DIV/0!	Peak Found	Peak Found	Peak Found	High		Peak Found	Peak Found	High			3.22	37	Peak Found	High	0.0002209	0.001831
	FALSE	High	[R].LYGPSSVSFADDFVR.[S]		0.00114772	0.000806587	1	2	8	Q5RJR9	Q5RJR9 [133-147]		0	1659.8	75.9	120.6	118.6	84.9	59.7	57.3	129.4	19.56	#DIV/0!	#DIV/0!	#DIV/0!	Peak Found	High	High	High		High	High	High			3.9	46.07	Peak Found	High	0.0002209	2.283e-05
	FALSE	High	[R].STGLAFSLYQAMAK.[D]	1xOxidation [M12]	0.00779434	0.000806587	1	2	3	Q5RJR9	Q5RJR9 [46-59]		0	1503.75	16	65	237.1	81.9		53.39	56.98	72.91	#DIV/0!	#DIV/0!	#DIV/0!	Peak Found	High	Peak Found	High		Not Found	Peak Found	Peak Found			4.01	39.92	High	High	0.0002209	0.0004131
	FALSE	High	[R].SYTVGVTMMHR.[T]	2xOxidation [M8; M9]	0.0338611	0.000806587	1	2	1	Q5RJR9	Q5RJR9 [228-238]		0	1313.6	25.5	35.5	339.1				122.18		#DIV/0!	#DIV/0!	#DIV/0!	Peak Found	Not Found	Peak Found	High		Not Found	Peak Found	Not Found			2.2	19.43	Not Found	High	0.0002209	0.003864
	FALSE	High	[R].TGLYNYYDDEKEK.[L]		0.123508	0.00486511	1	2	3	Q5RJR9	Q5RJR9 [239-251]		1	1637.73	26.3	63.5	302.5	7.7	15.69	43.97		63.63	#DIV/0!	#DIV/0!	#DIV/0!	Not Found	Peak Found	High	High		Peak Found	Peak Found	Peak Found			2.58	27.83	Peak Found	High	0.001275	0.02868
High	Master Protein	P08503	Medium-chain specific acyl-CoA dehydrogenase, mitochondrial OS=Rattus norvegicus OX=10116 GN=Acadm PE=1 SV=1	0	43.418	28	10	47	10	46.5	160	10	cell differentiation;cell organization and biogenesis;metabolic process;regulation of biological process;response to stimulus	membrane;mitochondrion;nucleus;organelle lumen	catalytic activity;nucleotide binding;protein binding	Pf00441, Pf02770, Pf02771, Pf08028, Pf11794	24158		Acadm		Fatty acid metabolism; Fatty acid degradation; Metabolic pathways; Valine, leucine and isoleucine degradation; Propanoate metabolism; PPAR signaling pathway; beta-Alanine metabolism; Carbon metabolism	0	1.8159	0.922185	0.5643	85	62.2	247.7	19.6	72	67.1	84.4	162.1	High	High	High	Peak Found	Peak Found	High	High	High
	Checked	Confidence	Annotated Sequence	Modifications	Qvality PEP	Qvality q-value	# Protein Groups	# Proteins	# PSMs	Master Protein Accessions	Positions in Master Proteins	Modifications in Master Proteins	# Missed Cleavages	Theo. MH+ [Da]	Abundances (Grouped): NButGT	Abundances (Grouped): remplissage	Abundances (Grouped): LPS	Abundances (Grouped): controle CARD445	Abundances (Grouped) CV [%]: NButGT	Abundances (Grouped) CV [%]: remplissage	Abundances (Grouped) CV [%]: LPS	Abundances (Grouped) CV [%]: controle CARD445	#DIV/0!	#DIV/0!	#DIV/0!	Found in Sample: [S32] F32: Sample, 6, LPS	Found in Sample: [S74] F74: Sample, 1, controle CARD445	Found in Sample: [S30] F30: Sample, 4, remplissage	Found in Sample: [S31] F31: Sample, 5, LPS	Quan Info	Found in Sample: [S27] F27: Sample, 1, NButGT	Found in Sample: [S28] F28: Sample, 2, NButGT	Found in Sample: [S29] F29: Sample, 3, remplissage			XCorr (by Search Engine): Sequest HT	Top Apex RT [min]	Found in Sample: [S84] F84: Sample, 2, controle CARD445	Confidence (by Search Engine): Sequest HT	Percolator q-Value (by Search Engine): Sequest HT	Percolator PEP (by Search Engine): Sequest HT
	FALSE	High	[K].AFTGFIVEADTPGIHIGK.[K]		0.0034419	0.000806587	1	2	4	P08503	P08503 [218-235]		0	1872.99	69.8	111.3	218.9		10.06	52.93			#DIV/0!	#DIV/0!	#DIV/0!	Not Found	Not Found	High	High		Peak Found	High	High			3.52	44.34	Not Found	High	0.0002209	0.0001198
	FALSE	High	[R].EEIIPVAPDYDK.[S]		0.0157968	0.000806587	1	2	6	P08503	P08503 [58-69]		0	1388.69	93.4	183.3	77.1	46.2		39.32	129.16	27.42	#DIV/0!	#DIV/0!	#DIV/0!	Peak Found	High	High	High		Not Found	High	High			2.65	36.22	High	High	0.0002209	0.001213
	FALSE	High	[R].EEIIPVAPDYDKSGEYPFPLIK.[R]		0.00021024	0.000806587	1	2	2	P08503	P08503 [58-79]		1	2520.29	49.9	115.8	145.5	88.8			30.35	61.39	#DIV/0!	#DIV/0!	#DIV/0!	Peak Found	High	Peak Found	Peak Found		Not Found	Peak Found	Not Found			3.92	48.8	High	High	0.0002209	1.757e-06
	FALSE	High	[K].ENVLIGEGAGFK.[I]		0.00522295	0.000806587	1	2	7	P08503	P08503 [260-271]		0	1233.65	96	127.2	86.6	90.2	50.89	46.56	111.38	8.2	#DIV/0!	#DIV/0!	#DIV/0!	Peak Found	High	High	High		Peak Found	High	High			3.38	35.08	High	High	0.0002209	0.0002262
	FALSE	High	[K].KGDEYVINGQK.[M]		0.0013239	0.000806587	1	2	2	P08503	P08503 [179-189]		1	1250.64	81.6			318.4				132.96	#DIV/0!	#DIV/0!	#DIV/0!	Not Found	High	Not Found	Not Found		Not Found	Peak Found	Not Found			4.88	19.39	Peak Found	High	0.0002209	2.829e-05
	FALSE	High	[K].IYQIYEGTAQIQR.[L]		0.00340432	0.000806587	1	2	6	P08503	P08503 [396-408]		0	1582.82	94.7	136.3	72.2	96.8	5.64	57.77	126.98	37.95	#DIV/0!	#DIV/0!	#DIV/0!	Peak Found	High	High	High		Peak Found	High	High			3.26	34.24	High	High	0.0002209	0.0001186
	FALSE	High	[R].NTYFASIAK.[A]		0.0706764	0.00161114	1	2	5	P08503	P08503 [350-358]		0	1014.53	76	135	57	132	7.52	41.19	130.3	38.28	#DIV/0!	#DIV/0!	#DIV/0!	Peak Found	High	Peak Found	High		Peak Found	High	High			2.63	30.81	High	High	0.0004365	0.01199
	FALSE	High	[K].QEPGLGFSFELTEQQK.[E]		0.00779434	0.000806587	1	2	2	P08503	P08503 [31-46]		0	1837.9	53	99.3	247.7			34.19	12.63		#DIV/0!	#DIV/0!	#DIV/0!	Peak Found	Not Found	High	Peak Found		Not Found	Peak Found	High			3.67	45.47	Not Found	High	0.0002209	0.0004151
	FALSE	High	[K].SGEYPFPLIK.[R]		0.0721902	0.00161114	1	2	3	P08503	P08503 [70-79]		0	1150.61	109.2	166.4	82.2	42.1	29.13	25.49	128.4	34.64	#DIV/0!	#DIV/0!	#DIV/0!	Peak Found	Peak Found	High	High		Peak Found	Peak Found	High			2.62	42.28	Peak Found	High	0.0004365	0.01232
	FALSE	High	[R].TRPTVAAGAVGLAQR.[A]		0.000204544	0.000806587	1	2	10	P08503	P08503 [280-294]		0	1467.84	78.8	145	34.6	141.6	19.89	47.31	138.21	2.78	#DIV/0!	#DIV/0!	#DIV/0!	Peak Found	High	High	High		Peak Found	High	High			4.57	25.34	High	High	0.0002209	1.682e-06
High	Master Protein	P04636	Malate dehydrogenase, mitochondrial OS=Rattus norvegicus OX=10116 GN=Mdh2 PE=1 SV=2	0	43.29	40	10	99	10	35.7	314.55	10	metabolic process	membrane;mitochondrion;nucleus;organelle lumen	catalytic activity;nucleotide binding;protein binding;RNA binding	Pf00056, Pf01073, Pf01118, Pf02866, Pf13460	81829	ENSRNOG00000001440.4	Mdh2	Citric acid cycle (TCA cycle); Gluconeogenesis	Citrate cycle (TCA cycle); Metabolic pathways; Cysteine and methionine metabolism; Pyruvate metabolism; Glyoxylate and dicarboxylate metabolism; Carbon metabolism	0	2.11438	0.749595	0.492221	92.5	53.5	189.3	119.4	56.5	57.4	71.3	160.1	High	High	High	High	High	High	High	High
	Checked	Confidence	Annotated Sequence	Modifications	Qvality PEP	Qvality q-value	# Protein Groups	# Proteins	# PSMs	Master Protein Accessions	Positions in Master Proteins	Modifications in Master Proteins	# Missed Cleavages	Theo. MH+ [Da]	Abundances (Grouped): NButGT	Abundances (Grouped): remplissage	Abundances (Grouped): LPS	Abundances (Grouped): controle CARD445	Abundances (Grouped) CV [%]: NButGT	Abundances (Grouped) CV [%]: remplissage	Abundances (Grouped) CV [%]: LPS	Abundances (Grouped) CV [%]: controle CARD445	#DIV/0!	#DIV/0!	#DIV/0!	Found in Sample: [S32] F32: Sample, 6, LPS	Found in Sample: [S74] F74: Sample, 1, controle CARD445	Found in Sample: [S30] F30: Sample, 4, remplissage	Found in Sample: [S31] F31: Sample, 5, LPS	Quan Info	Found in Sample: [S27] F27: Sample, 1, NButGT	Found in Sample: [S28] F28: Sample, 2, NButGT	Found in Sample: [S29] F29: Sample, 3, remplissage			XCorr (by Search Engine): Sequest HT	Top Apex RT [min]	Found in Sample: [S84] F84: Sample, 2, controle CARD445	Confidence (by Search Engine): Sequest HT	Percolator q-Value (by Search Engine): Sequest HT	Percolator PEP (by Search Engine): Sequest HT
	FALSE	High	[K].AGAGSATLSMAYAGAR.[F]		0.0221587	0.000806587	1	1	3	P04636	P04636 [242-257]		0	1454.71	172	108.1	119.8		18.5				#DIV/0!	#DIV/0!	#DIV/0!	Not Found	Not Found	High	High		Peak Found	High	Not Found			4.43	31.69	Not Found	High	0.0002209	0.002018
	FALSE	High	[K].AGAGSATLSMAYAGAR.[F]	1xOxidation [M10]	0.000825478	0.000806587	1	1	12	P04636	P04636 [242-257]		0	1470.7	39.4	115.1	147.3	98.3	39.04	48.19	25.57	21.75	#DIV/0!	#DIV/0!	#DIV/0!	High	High	High	High		High	High	High			4.2	26.87	High	High	0.0002209	1.384e-05
	FALSE	High	[R].ANTFVAELK.[G]		0.0324235	0.000806587	1	1	13	P04636	P04636 [177-185]		0	992.541	50.4	109.9	144	95.7	8.59	54.94	25.68	33.36	#DIV/0!	#DIV/0!	#DIV/0!	High	High	High	High		Peak Found	High	High			2.72	31.16	High	High	0.0002209	0.003609
	FALSE	High	[R].FVFSLVDAMNGK.[E]	1xOxidation [M9]	0.0486273	0.000806587	1	1	6	P04636	P04636 [258-269]		0	1343.67	68.5	120.7	156.5	54.4	4.02	41.19	6.82	39.98	#DIV/0!	#DIV/0!	#DIV/0!	High	High	High	High		Peak Found	Peak Found	High			2.85	43.02	High	High	0.0002209	0.006719
	FALSE	High	[K].IFGVTTLDIVR.[A]		0.0123497	0.000806587	1	1	19	P04636	P04636 [166-176]		0	1233.72	66.9	133.7	179.1	20.3	25.76	56.54	29.75	63.9	#DIV/0!	#DIV/0!	#DIV/0!	High	High	High	High		High	High	High			3.01	47.3	High	High	0.0002209	0.0008293
	FALSE	High	[R].IQEAGTEVVK.[A]		0.0605733	0.000806587	1	1	1	P04636	P04636 [230-239]		0	1073.58	66	2.7	16.9	314.3			57.12	129.71	#DIV/0!	#DIV/0!	#DIV/0!	Peak Found	High	Not Found	Peak Found		Not Found	Peak Found	Peak Found			2.61	21.01	Peak Found	High	0.0002209	0.009419
	FALSE	High	[R].LTLYDIAHTPGVAADLSHIETR.[A]		0.000186309	0.000806587	1	1	5	P04636	P04636 [53-74]		0	2393.25	72.7	125	202.4		16.3	68.1	40.85		#DIV/0!	#DIV/0!	#DIV/0!	Peak Found	Not Found	High	High		Peak Found	High	High			3.96	46.46	Not Found	High	0.0002209	1.461e-06
	FALSE	High	[K].MIAEAIPELK.[A]	1xOxidation [M1]	0.0124175	0.000806587	1	1	4	P04636	P04636 [315-324]		0	1130.61	34.3	24	210.3	131.3	56.3	112.76		29.83	#DIV/0!	#DIV/0!	#DIV/0!	Not Found	High	Peak Found	High		Peak Found	Peak Found	Peak Found			2.45	33.86	High	High	0.0002209	0.0008362
	FALSE	High	[K].VAVLGASGGIGQPLSLLLK.[N]		0.000587225	0.000806587	1	1	5	P04636	P04636 [27-45]		0	1793.09	73.9	110.7	211	4.3	0.1	71.12	22.5		#DIV/0!	#DIV/0!	#DIV/0!	High	Peak Found	High	High		Peak Found	High	High			4.74	50.44	Not Found	High	0.0002209	8.266e-06
	FALSE	High	[K].VDFPQDQLATLTGR.[I]		0.00142189	0.000806587	1	1	16	P04636	P04636 [216-229]		0	1560.8	85.6	103.8	165.7	44.9	23.34	68.55	39.9	37.22	#DIV/0!	#DIV/0!	#DIV/0!	High	High	High	High		Peak Found	High	High			3.86	44.29	High	High	0.0002209	3.158e-05
	FALSE	High	[R].VNVPVIGGHAGK.[T]		0.0116279	0.000806587	1	1	15	P04636	P04636 [192-203]		0	1147.66	56	105.3	138.4	100.4	12.08	51.75	24.92	8.66	#DIV/0!	#DIV/0!	#DIV/0!	High	High	High	High		Peak Found	High	High			3.31	25.6	High	High	0.0002209	0.0007598
High	Master Protein	P01946	Hemoglobin subunit alpha-1/2 OS=Rattus norvegicus OX=10116 GN=Hba1 PE=1 SV=3	0	41.916	52	5	45	5	15.3	163.79	5	cell organization and biogenesis;metabolic process;regulation of biological process;response to stimulus;transport	membrane	antioxidant activity;catalytic activity;metal ion binding;protein binding;transporter activity	Pf00042	25632; 360504	ENSRNOG00000029886.3	Hba-a2; Hba1; Hba2	Erythrocytes take up oxygen and release carbon dioxide; Erythrocytes take up carbon dioxide and release oxygen; Scavenging of heme from plasma	Malaria; African trypanosomiasis	0	4.01928	0.596823	0.925665	53.7	29.3	280.2	53.4	137.9	46.4	33.5	165.6	High	High	High	High	High	High	High	High
	Checked	Confidence	Annotated Sequence	Modifications	Qvality PEP	Qvality q-value	# Protein Groups	# Proteins	# PSMs	Master Protein Accessions	Positions in Master Proteins	Modifications in Master Proteins	# Missed Cleavages	Theo. MH+ [Da]	Abundances (Grouped): NButGT	Abundances (Grouped): remplissage	Abundances (Grouped): LPS	Abundances (Grouped): controle CARD445	Abundances (Grouped) CV [%]: NButGT	Abundances (Grouped) CV [%]: remplissage	Abundances (Grouped) CV [%]: LPS	Abundances (Grouped) CV [%]: controle CARD445	#DIV/0!	#DIV/0!	#DIV/0!	Found in Sample: [S32] F32: Sample, 6, LPS	Found in Sample: [S74] F74: Sample, 1, controle CARD445	Found in Sample: [S30] F30: Sample, 4, remplissage	Found in Sample: [S31] F31: Sample, 5, LPS	Quan Info	Found in Sample: [S27] F27: Sample, 1, NButGT	Found in Sample: [S28] F28: Sample, 2, NButGT	Found in Sample: [S29] F29: Sample, 3, remplissage			XCorr (by Search Engine): Sequest HT	Top Apex RT [min]	Found in Sample: [S84] F84: Sample, 2, controle CARD445	Confidence (by Search Engine): Sequest HT	Percolator q-Value (by Search Engine): Sequest HT	Percolator PEP (by Search Engine): Sequest HT
	FALSE	High	[K].AADHVEDLPGALSTLSDLHAHK.[L]		0.000843816	0.000806587	1	2	13	P01946	P01946 [70-91]		0	2297.15	72.2	127.1	174.8	26	24.5	89.44	84.06	27.82	#DIV/0!	#DIV/0!	#DIV/0!	High	High	High	High		Peak Found	High	High			4.32	37.67	High	High	0.0002209	1.433e-05
	FALSE	High	[K].FLASVSTVLTSK.[Y]		0.0147936	0.000806587	1	2	8	P01946	P01946 [129-140]		0	1252.71	147.3	62	186.9	3.8	124.57	88.41	104.87	27.31	#DIV/0!	#DIV/0!	#DIV/0!	High	Peak Found	Peak Found	High		High	High	High			3.11	39.34	Peak Found	High	0.0002209	0.001096
	FALSE	High	[K].IGGHGGEYGEEALQR.[M]		4.61652e-05	0.000806587	1	2	8	P01946	P01946 [18-32]		0	1572.74	74.1	108.3	149.5	68.1	8.61	98.82	100.59	34.48	#DIV/0!	#DIV/0!	#DIV/0!	High	High	High	High		High	High	Peak Found			4.55	23.83	High	High	0.0002209	1.77e-07
	FALSE	High	[R].MFAAFPTTK.[T]	1xOxidation [M1]	0.0521443	0.000806587	1	2	5	P01946	P01946 [33-41]		0	1029.51	49.6	108	142.7	99.7	4.76	96.65	96.5	45.2	#DIV/0!	#DIV/0!	#DIV/0!	Peak Found	High	Peak Found	High		Peak Found	High	Peak Found			2.93	30.9	High	High	0.0002209	0.007453
	FALSE	High	[K].TYFSHIDVSPGSAQVK.[A]		7.49396e-06	0.000806587	1	2	11	P01946	P01946 [42-57]		0	1735.86	27.1	113.4	166.2	93.4	108.39	94.47	85.78	48.55	#DIV/0!	#DIV/0!	#DIV/0!	High	High	High	High		Peak Found	High	High			5.53	32.03	High	High	0.0002209	1.139e-08
High	Master Protein	A0A0G2K099	Uncharacterized protein OS=Rattus norvegicus OX=10116 PE=1 SV=1	0	41.605	25	9	31	1	54.3	114.6	9	metabolic process;regulation of biological process;transport	membrane;mitochondrion	catalytic activity;nucleotide binding;protein binding;RNA binding;transporter activity	Pf00006, Pf00306, Pf02874		ENSRNOG00000054846.1		Formation of ATP by chemiosmotic coupling; Cristae formation		0	4.87829	0.40072	1.12709	59.4	20.3	371.7	17.1	138.1	37.5	17.5	138.3	Peak Found	Peak Found	Peak Found	Peak Found	Peak Found	Peak Found	Peak Found	High
	Checked	Confidence	Annotated Sequence	Modifications	Qvality PEP	Qvality q-value	# Protein Groups	# Proteins	# PSMs	Master Protein Accessions	Positions in Master Proteins	Modifications in Master Proteins	# Missed Cleavages	Theo. MH+ [Da]	Abundances (Grouped): NButGT	Abundances (Grouped): remplissage	Abundances (Grouped): LPS	Abundances (Grouped): controle CARD445	Abundances (Grouped) CV [%]: NButGT	Abundances (Grouped) CV [%]: remplissage	Abundances (Grouped) CV [%]: LPS	Abundances (Grouped) CV [%]: controle CARD445	#DIV/0!	#DIV/0!	#DIV/0!	Found in Sample: [S32] F32: Sample, 6, LPS	Found in Sample: [S74] F74: Sample, 1, controle CARD445	Found in Sample: [S30] F30: Sample, 4, remplissage	Found in Sample: [S31] F31: Sample, 5, LPS	Quan Info	Found in Sample: [S27] F27: Sample, 1, NButGT	Found in Sample: [S28] F28: Sample, 2, NButGT	Found in Sample: [S29] F29: Sample, 3, remplissage			XCorr (by Search Engine): Sequest HT	Top Apex RT [min]	Found in Sample: [S84] F84: Sample, 2, controle CARD445	Confidence (by Search Engine): Sequest HT	Percolator q-Value (by Search Engine): Sequest HT	Percolator PEP (by Search Engine): Sequest HT
	FALSE	High	[K].AVDSLVPIGR.[GF]		0.0538494	0.000806587	2	3	5	F1LP05; A0A0G2K099	F1LP05 [195-204]; A0A0G2K099 [220-229]		0	1026.59	88.6	112.3	114.1	85	50.96	86.38	97.64	33.7	#DIV/0!	#DIV/0!	#DIV/0!	Peak Found	High	High	High	Shared	Peak Found	High	High			2.68	34.18	Peak Found	High	0.0002209	0.007874
	FALSE	High	[R].EVAAFAQFGSDLDAATQQLLSR.[G]		7.08572e-05	0.000806587	2	3	7	F1LP05; A0A0G2K099	F1LP05 [442-463]; A0A0G2K099 [397-418]		0	2338.17	30.5	210.9	158.6		14.41				#DIV/0!	#DIV/0!	#DIV/0!	High	Not Found	High	High	Shared	Peak Found	High	High			5.88	52.07	Not Found	High	0.0002209	3.399e-07
	FALSE	High	[K].GMSLNLEPDNVGVVVFGNDK.[L]	1xOxidation [M2]	0.000393244	0.000806587	2	3	1	F1LP05; A0A0G2K099	F1LP05 [104-123]; A0A0G2K099 [129-148]		0	2120.03	50.7	96.4	252.9			107.18			#DIV/0!	#DIV/0!	#DIV/0!	Not Found	Not Found	High	Peak Found	Shared	Not Found	Peak Found	Peak Found			4.52	47	Not Found	High	0.0002209	4.51e-06
	FALSE	High	[R].GYLDKLEPSK.[I]		0.158155	0.00793348	2	3	1	F1LP05; A0A0G2K099	F1LP05 [494-503]; A0A0G2K099 [449-458]		1	1149.62	88.2	123.8	140	47.9	32.04	91.4	101.8	29.42	#DIV/0!	#DIV/0!	#DIV/0!	Peak Found	Peak Found	Peak Found	High	Shared	Peak Found	Peak Found	Peak Found			2.22	28.66	Peak Found	High	0.002051	0.04257
	FALSE	High	[R].ILGADTSVDLEETGR.[V]		0.00049257	0.000806587	2	3	8	F1LP05; A0A0G2K099	F1LP05 [59-73]; A0A0G2K099 [84-98]		0	1575.79	123.8	187.9	66.6	21.7	50.72	110.8	131.7	46.63	#DIV/0!	#DIV/0!	#DIV/0!	Peak Found	High	High	High	Shared	High	High	High			4.24	35.45	High	High	0.0002209	6.374e-06
	FALSE	High	[R].TGAIVDVPVGEELLGR.[V]		0.000723525	0.000806587	1	1	1	A0A0G2K099	A0A0G2K099 [159-174]		0	1624.89	122.1	83.5	135.4	58.9	80.95	109.6	128.95	69.31	#DIV/0!	#DIV/0!	#DIV/0!	Peak Found	Peak Found	High	Peak Found		Peak Found	Peak Found	Peak Found			4.08	46.53	Peak Found	High	0.0002209	1.135e-05
	FALSE	High	[K].TGTAEMSSILEER.[I]	1xOxidation [M6]	0.00260141	0.000806587	2	3	2	F1LP05; A0A0G2K099	F1LP05 [46-58]; A0A0G2K099 [71-83]		0	1439.67	98.9	184.1	67.5	49.4	33.78	117.38	128.8	68.39	#DIV/0!	#DIV/0!	#DIV/0!	Peak Found	High	Peak Found	High	Shared	Peak Found	Peak Found	Peak Found			3.48	26.91	Peak Found	High	0.0002209	7.838e-05
	FALSE	High	[R].VLSIGDGIAR.[V]		0.030878	0.000806587	2	3	1	F1LP05; A0A0G2K099	F1LP05 [74-83]; A0A0G2K099 [99-108]		0	1000.58	69.7	116.1	142	72.1	23.21	55.22	30.15	54.93	#DIV/0!	#DIV/0!	#DIV/0!	Peak Found	Peak Found	Peak Found	Peak Found	Shared	Peak Found	Peak Found	Peak Found			2.5	32.1	High	High	0.0002209	0.003362
	FALSE	High	[R].VVDALGNAIDGK.[G]		0.00814377	0.000806587	2	3	5	F1LP05; A0A0G2K099	F1LP05 [150-161]; A0A0G2K099 [175-186]		0	1171.63	96.1	140.9	123	40	31.38	98.54	110.77	41.51	#DIV/0!	#DIV/0!	#DIV/0!	Peak Found	High	High	High	Shared	Peak Found	High	High			2.99	31.16	Peak Found	High	0.0002209	0.0004434
High	Master Protein	Q6IFV3	Keratin, type I cytoskeletal 15 OS=Rattus norvegicus OX=10116 GN=Krt15 PE=1 SV=1	0	41.572	18	9	162	1	48.8	418.45	9	cell organization and biogenesis	nucleus	protein binding;structural molecule activity	Pf00038	287700	ENSRNOG00000014099.6	Krt15	Formation of the cornified envelope		0	#DIV/0!	1.10855	14.7667			9	34.3	695.5	13.3	5.5	42.5	Not Found	Not Found	Peak Found	Peak Found	High	Peak Found	Peak Found	Peak Found
	Checked	Confidence	Annotated Sequence	Modifications	Qvality PEP	Qvality q-value	# Protein Groups	# Proteins	# PSMs	Master Protein Accessions	Positions in Master Proteins	Modifications in Master Proteins	# Missed Cleavages	Theo. MH+ [Da]	Abundances (Grouped): NButGT	Abundances (Grouped): remplissage	Abundances (Grouped): LPS	Abundances (Grouped): controle CARD445	Abundances (Grouped) CV [%]: NButGT	Abundances (Grouped) CV [%]: remplissage	Abundances (Grouped) CV [%]: LPS	Abundances (Grouped) CV [%]: controle CARD445	#DIV/0!	#DIV/0!	#DIV/0!	Found in Sample: [S32] F32: Sample, 6, LPS	Found in Sample: [S74] F74: Sample, 1, controle CARD445	Found in Sample: [S30] F30: Sample, 4, remplissage	Found in Sample: [S31] F31: Sample, 5, LPS	Quan Info	Found in Sample: [S27] F27: Sample, 1, NButGT	Found in Sample: [S28] F28: Sample, 2, NButGT	Found in Sample: [S29] F29: Sample, 3, remplissage			XCorr (by Search Engine): Sequest HT	Top Apex RT [min]	Found in Sample: [S84] F84: Sample, 2, controle CARD445	Confidence (by Search Engine): Sequest HT	Percolator q-Value (by Search Engine): Sequest HT	Percolator PEP (by Search Engine): Sequest HT
	FALSE	High	[R].ALEEANTELEVK.[I]		0.00818854	0.000806587	2	3	14	Q6IFV3; Q6IFU8	Q6IFV3 [114-125]; Q6IFU8 [104-115]		0	1345.68	78.7	265.9	55.5		50.77	136.66	35.85		#DIV/0!	#DIV/0!	#DIV/0!	High	Not Found	High	Peak Found	Shared	High	High	High			3.41	28.85	Not Found	High	0.0002209	0.0004475
	FALSE	High	[KR].LAADDFR.[TLMSV]		0.136735	0.00613687	8	20	44	Q6IFV4; Q6IFU7; Q6IFV5; Q6IFV3; Q6IFU8; F1MAF7; Q6IFV1; Q6IFW6	Q6IFV4 [177-183]; Q6IFU7 [174-180]; Q6IFV5 [168-174]; Q6IFV3 [175-181]; Q6IFU8 [164-170]; F1MAF7 [136-142]; Q6IFV1 [202-208]; Q6IFW6 [228-234]		0	807.4	315.1	44	32.2	8.7	85.29	119.6	108.92	50.27	#DIV/0!	#DIV/0!	#DIV/0!	High	High	High	High	Shared	High	High	High			2.18	25.79	High	High	0.001602	0.03368
	FALSE	High	[R].LASYLDKVR.[A]		0.150457	0.00732577	2	4	6	Q6IFV3; Q6IFU8	Q6IFV3 [105-113]; Q6IFU8 [95-103]		1	1064.61	180.7	73.5	36.3	109.5	113.98	17.12	4.24	22.06	#DIV/0!	#DIV/0!	#DIV/0!	Peak Found	High	High	High	Shared	High	High	Peak Found			2.53	26.01	High	High	0.001903	0.03941
	FALSE	High	[R].LKYENELALR.[Q]		0.0645738	0.000806587	2	2	2	Q6IFV4; Q6IFV3	Q6IFV4 [184-193]; Q6IFV3 [182-191]		1	1248.69	308	62.5	26.5	3	122.68		73.47	12.7	#DIV/0!	#DIV/0!	#DIV/0!	Peak Found	Peak Found	Peak Found	Peak Found	Shared	High	High	Not Found			2.78	29.27	Peak Found	High	0.0002209	0.0104
	FALSE	High	[R].RVLDELTLAR.[AT]		0.0125542	0.000806587	4	9	3	Q6IFU7; Q6IFV3; Q6IFU8; Q6IFV1	Q6IFU7 [202-211]; Q6IFV3 [203-212]; Q6IFU8 [192-201]; Q6IFV1 [230-239]		1	1185.69	150.7	203	40.2	6	117.01	137.08	86.98		#DIV/0!	#DIV/0!	#DIV/0!	Peak Found	Peak Found	High	Peak Found	Shared	High	Peak Found	Peak Found			3.73	32.55	Not Found	High	0.0002209	0.0008547
	FALSE	High	[R].TLQGLEIELQSQLSMK.[A]		0.00525168	0.000806587	2	2	1	Q6IFV4; Q6IFV3	Q6IFV4 [319-334]; Q6IFV3 [317-332]		0	1817.97	98.4	146.4	155.2		128.24				#DIV/0!	#DIV/0!	#DIV/0!	Not Found	Not Found	Peak Found	Peak Found	Shared	High	Peak Found	Not Found			4.29	50.04	Not Found	High	0.0002209	0.0002282
	FALSE	High	[R].TLQGLEIELQSQLSMK.[A]	1xOxidation [M15]	0.000707802	0.000806587	2	2	2	Q6IFV4; Q6IFV3	Q6IFV4 [319-334]; Q6IFV3 [317-332]		0	1833.96	309.8	90.2							#DIV/0!	#DIV/0!	#DIV/0!	Not Found	Not Found	Peak Found	Not Found	Shared	High	Not Found	Not Found			4.28	49.78	Not Found	High	0.0002209	1.099e-05
	FALSE	High	[R].VLDELTLAR.[AT]		0.0248437	0.000806587	4	9	29	Q6IFU7; Q6IFV3; Q6IFU8; Q6IFV1	Q6IFU7 [203-211]; Q6IFV3 [204-212]; Q6IFU8 [193-201]; Q6IFV1 [231-239]		0	1029.59	149.9	198.1	43.1	8.8	117.98	136.93	68.87	33.94	#DIV/0!	#DIV/0!	#DIV/0!	High	High	High	High	Shared	High	High	High			3.02	35.61	High	High	0.0002209	0.002414
	FALSE	High	[R].VILEIDNAR.[L]		0.116737	0.00486511	1	1	2	Q6IFV3	Q6IFV3 [166-174]		0	1042.59	298.3	47.3	54.4		136.11	109.13	82.62		#DIV/0!	#DIV/0!	#DIV/0!	Peak Found	Not Found	Peak Found	Peak Found		High	Peak Found	Peak Found			2.62	31.48	Not Found	High	0.001275	0.02621
	FALSE	High	[K].VTMQNLNDR.[L]		0.125415	0.00486511	6	8	4	Q6IFU9; Q6IFV3; Q6IFW8; Q6IFV1; Q6IFW6; Q6IFX0	Q6IFU9 [108-116]; Q6IFV3 [96-104]; Q6IFW8 [76-84]; Q6IFV1 [124-132]; Q6IFW6 [147-155]; Q6IFX0 [77-85]		0	1090.53	271.3	60.7	68		40.41				#DIV/0!	#DIV/0!	#DIV/0!	High	Not Found	High	Not Found	Shared	High	High	Not Found			2.67	23.37	Not Found	High	0.001275	0.02948
	FALSE	High	[K].VTMQNLNDR.[L]	1xOxidation [M3]	0.0407028	0.000806587	6	8	55	Q6IFU9; Q6IFV3; Q6IFW8; Q6IFV1; Q6IFW6; Q6IFX0	Q6IFU9 [108-116]; Q6IFV3 [96-104]; Q6IFW8 [76-84]; Q6IFV1 [124-132]; Q6IFW6 [147-155]; Q6IFX0 [77-85]		0	1106.53	316.4	27.5	52	4.1	6.56	120.32	119.29	65.66	#DIV/0!	#DIV/0!	#DIV/0!	High	High	High	High	Shared	High	High	High			2.48	18.7	Peak Found	High	0.0002209	0.005095
High	Master Protein	P31000	Vimentin OS=Rattus norvegicus OX=10116 GN=Vim PE=1 SV=2	0	39.606	29	10	20	10	53.7	70.77	10	cell differentiation;cell organization and biogenesis;metabolic process;regulation of biological process;response to stimulus	cytoplasm;cytoskeleton;cytosol;membrane;nucleus	protein binding;RNA binding;structural molecule activity	Pf00038, Pf04111, Pf04156, Pf04732, Pf10186	81818		Vim		Epstein-Barr virus infection; MicroRNAs in cancer	0	49.3261	0.144337	4.14504	4.9	4.3	423.5	30.3	244.6	26.9	15.8	49.7	Peak Found	Peak Found	High	Peak Found	High	Peak Found	Peak Found	Peak Found
	Checked	Confidence	Annotated Sequence	Modifications	Qvality PEP	Qvality q-value	# Protein Groups	# Proteins	# PSMs	Master Protein Accessions	Positions in Master Proteins	Modifications in Master Proteins	# Missed Cleavages	Theo. MH+ [Da]	Abundances (Grouped): NButGT	Abundances (Grouped): remplissage	Abundances (Grouped): LPS	Abundances (Grouped): controle CARD445	Abundances (Grouped) CV [%]: NButGT	Abundances (Grouped) CV [%]: remplissage	Abundances (Grouped) CV [%]: LPS	Abundances (Grouped) CV [%]: controle CARD445	#DIV/0!	#DIV/0!	#DIV/0!	Found in Sample: [S32] F32: Sample, 6, LPS	Found in Sample: [S74] F74: Sample, 1, controle CARD445	Found in Sample: [S30] F30: Sample, 4, remplissage	Found in Sample: [S31] F31: Sample, 5, LPS	Quan Info	Found in Sample: [S27] F27: Sample, 1, NButGT	Found in Sample: [S28] F28: Sample, 2, NButGT	Found in Sample: [S29] F29: Sample, 3, remplissage			XCorr (by Search Engine): Sequest HT	Top Apex RT [min]	Found in Sample: [S84] F84: Sample, 2, controle CARD445	Confidence (by Search Engine): Sequest HT	Percolator q-Value (by Search Engine): Sequest HT	Percolator PEP (by Search Engine): Sequest HT
	FALSE	High	[R].EEAESTLQSFR.[Q]		0.0158834	0.000806587	1	2	3	P31000	P31000 [197-207]		0	1296.61	150.4	24.1	225.6		131.69	79.13	134.41		#DIV/0!	#DIV/0!	#DIV/0!	Peak Found	Not Found	Peak Found	High		High	Peak Found	Peak Found			3.6	30.3	Not Found	High	0.0002209	0.001217
	FALSE	High	[R].EMEENFALEAANYQDTIGR.[L]		0.000200099	0.000806587	1	2	2	P31000	P31000 [346-364]		0	2200.98									#DIV/0!	#DIV/0!	#DIV/0!	Not Found	Not Found	Not Found	High	No Quan Values	High	Not Found	Not Found			4.66		Not Found	High	0.0002209	1.629e-06
	FALSE	High	[R].EMEENFALEAANYQDTIGR.[L]	1xOxidation [M2]	7.61019e-05	0.000806587	1	2	3	P31000	P31000 [346-364]		0	2216.98	69.5		330.5				37.82		#DIV/0!	#DIV/0!	#DIV/0!	Peak Found	Not Found	Not Found	High		Peak Found	Not Found	Not Found			4.75	43.53	Not Found	High	0.0002209	3.774e-07
	FALSE	High	[R].ETNLESLPLVDTHSK.[R]		0.0243086	0.000806587	1	2	3	P31000	P31000 [425-439]		0	1682.86	122.6	111.9	147.1	18.4	0.59	70.7	114.08	49.78	#DIV/0!	#DIV/0!	#DIV/0!	Peak Found	Peak Found	Peak Found	High		High	Peak Found	Peak Found			3.17	34.17	Peak Found	High	0.0002209	0.00233
	FALSE	High	[R].KVESLQEEIAFLK.[K]		0.0170527	0.000806587	1	2	1	P31000	P31000 [223-235]		1	1533.85	174.8		225.2						#DIV/0!	#DIV/0!	#DIV/0!	Not Found	Not Found	Not Found	High		Peak Found	Not Found	Not Found			4.36	41.04	Not Found	High	0.0002209	0.00136
	FALSE	High	[R].LGDLYEEEMR.[E]	1xOxidation [M9]	0.104746	0.00362975	1	2	1	P31000	P31000 [146-155]		0	1270.56	143		257				111.75		#DIV/0!	#DIV/0!	#DIV/0!	Peak Found	Not Found	Not Found	High		Peak Found	Not Found	Not Found			2.19	28.32	Not Found	High	0.0009506	0.02205
	FALSE	High	[K].ILLAELEQLK.[G]		0.0369272	0.000806587	1	2	2	P31000	P31000 [130-139]		0	1169.71	24.9	7.8	367.3		139.24	91.85			#DIV/0!	#DIV/0!	#DIV/0!	Not Found	Not Found	Peak Found	High		High	Peak Found	Peak Found			3.12	45.96	Not Found	High	0.0002209	0.00441
	FALSE	High	[R].LLQDSVDFSLADAINTEFK.[N]		0.134673	0.00613687	1	2	1	P31000	P31000 [79-97]		0	2126.07	126.4	71.5	202.1		123.29	66.39			#DIV/0!	#DIV/0!	#DIV/0!	Not Found	Not Found	Peak Found	High		Peak Found	Peak Found	Peak Found			3.64	50.03	Not Found	High	0.001602	0.03301
	FALSE	High	[K].MALDIEIATYR.[K]	1xOxidation [M1]	0.145997	0.00732577	1	4	1	P31000	P31000 [391-401]		0	1311.66									#DIV/0!	#DIV/0!	#DIV/0!	Not Found	Not Found	Not Found	High	No Quan Values	Not Found	Not Found	Not Found			3.1		Not Found	High	0.001903	0.03743
	FALSE	High	[R].SLYSSSPGGAYVTR.[S]		0.0659627	0.000806587	1	2	1	P31000	P31000 [51-64]		0	1444.71	151.7	37.9	197.4	13.1	119.65	85.72	131.01		#DIV/0!	#DIV/0!	#DIV/0!	Peak Found	Peak Found	Peak Found	High		Peak Found	Peak Found	Peak Found			2.98	29.1	Not Found	High	0.0002209	0.01079
	FALSE	High	[R].TNEKVELQELNDR.[F]		0.049153	0.000806587	1	4	2	P31000	P31000 [101-113]		1	1587.8	136.1	32.3	171	60.6	129.18	75.52	132.64		#DIV/0!	#DIV/0!	#DIV/0!	Peak Found	Not Found	Peak Found	High		Peak Found	Peak Found	Peak Found			3.03	25.94	Peak Found	High	0.0002209	0.00682
High	Master Protein	O88989	Malate dehydrogenase, cytoplasmic OS=Rattus norvegicus OX=10116 GN=Mdh1 PE=1 SV=3	0	39.541	36	8	49	8	36.5	158.2	8	metabolic process	cytoplasm;cytosol;mitochondrion	catalytic activity;nucleotide binding	Pf00056, Pf02866	24551	ENSRNOG00000008103.7	Mdh1	Gluconeogenesis	Proximal tubule bicarbonate reclamation; Citrate cycle (TCA cycle); Metabolic pathways; Cysteine and methionine metabolism; Pyruvate metabolism; Glyoxylate and dicarboxylate metabolism; Carbon metabolism	0	2.65945	0.769632	0.598645	72.7	42.7	195	111.9	69.3	72.1	71.3	164.9	High	High	High	High	High	High	High	High
	Checked	Confidence	Annotated Sequence	Modifications	Qvality PEP	Qvality q-value	# Protein Groups	# Proteins	# PSMs	Master Protein Accessions	Positions in Master Proteins	Modifications in Master Proteins	# Missed Cleavages	Theo. MH+ [Da]	Abundances (Grouped): NButGT	Abundances (Grouped): remplissage	Abundances (Grouped): LPS	Abundances (Grouped): controle CARD445	Abundances (Grouped) CV [%]: NButGT	Abundances (Grouped) CV [%]: remplissage	Abundances (Grouped) CV [%]: LPS	Abundances (Grouped) CV [%]: controle CARD445	#DIV/0!	#DIV/0!	#DIV/0!	Found in Sample: [S32] F32: Sample, 6, LPS	Found in Sample: [S74] F74: Sample, 1, controle CARD445	Found in Sample: [S30] F30: Sample, 4, remplissage	Found in Sample: [S31] F31: Sample, 5, LPS	Quan Info	Found in Sample: [S27] F27: Sample, 1, NButGT	Found in Sample: [S28] F28: Sample, 2, NButGT	Found in Sample: [S29] F29: Sample, 3, remplissage			XCorr (by Search Engine): Sequest HT	Top Apex RT [min]	Found in Sample: [S84] F84: Sample, 2, controle CARD445	Confidence (by Search Engine): Sequest HT	Percolator q-Value (by Search Engine): Sequest HT	Percolator PEP (by Search Engine): Sequest HT
	FALSE	High	[K].DLDVAVLVGSMPR.[R]	1xOxidation [M11]	0.00494413	0.000806587	1	1	4	O88989	O88989 [80-92]		0	1387.72	74.7	140.9	181.8	2.5	4.63	37.5	27.24	72.73	#DIV/0!	#DIV/0!	#DIV/0!	Peak Found	High	High	Peak Found		Peak Found	Peak Found	High			3.86	44.44	Peak Found	High	0.0002209	0.0002081
	FALSE	High	[K].ELTEEKETAFEFLSSA.[-]		0.119772	0.00486511	1	1	2	O88989	O88989 [319-334]		1	1830.86	62.9	121.8	159	56.3	5.09	51.49	55.21	5.66	#DIV/0!	#DIV/0!	#DIV/0!	Peak Found	Peak Found	Peak Found	Peak Found		Peak Found	Peak Found	High			3.93	48.67	High	High	0.001275	0.0273
	FALSE	High	[K].EVGVYEALKDDSWLK.[G]		0.00355713	0.000806587	1	1	4	O88989	O88989 [206-220]		1	1751.89	186.2	80.8	133		75.5	110.36	69.18		#DIV/0!	#DIV/0!	#DIV/0!	Peak Found	Not Found	High	High		Peak Found	High	Peak Found			4.22	44.92	Not Found	High	0.0002209	0.0001259
	FALSE	High	[K].FVEGLPINDFSR.[E]		0.00643331	0.000806587	1	1	16	O88989	O88989 [299-310]		0	1393.71	80.4	105.2	136.5	77.8	35.39	48.34	37.54	33.7	#DIV/0!	#DIV/0!	#DIV/0!	High	High	High	High		High	High	High			3.04	43.33	High	High	0.0002209	0.00031
	FALSE	High	[K].GEFITTVQQR.[G]		0.0394041	0.000806587	1	1	8	O88989	O88989 [221-230]		0	1178.62	77	124.2	162.3	36.5	7.28	53.32	33.35	55.34	#DIV/0!	#DIV/0!	#DIV/0!	High	High	High	High		High	High	High			2.72	28.42	High	High	0.0002209	0.004856
	FALSE	High	[K].LGVTADDVK.[N]		0.0158834	0.000806587	1	1	9	O88989	O88989 [171-179]		0	917.494	49	91.6	148.2	111.2	71.71	64.29	22.27	37.86	#DIV/0!	#DIV/0!	#DIV/0!	High	High	High	High		High	High	High			2.99	23.77	High	High	0.0002209	0.00122
	FALSE	High	[K].NVIIWGNHSSTQYPDVNHAK.[V]		0.00040198	0.000806587	1	1	2	O88989	O88989 [180-199]		0	2280.12		54.6	177	168.4		96.94	72.48	64.72	#DIV/0!	#DIV/0!	#DIV/0!	Peak Found	High	Peak Found	Peak Found		Not Found	Not Found	Peak Found			4.54	30.49	High	High	0.0002209	4.657e-06
	FALSE	High	[R].VLVTGAAGQIAYSLLYSIGNGSVFGK.[D]		1.08278e-05	0.000806587	1	1	4	O88989	O88989 [7-32]		0	2585.4	90.1	230	79.9				114.91		#DIV/0!	#DIV/0!	#DIV/0!	Peak Found	Not Found	High	High		Not Found	High	Not Found			6.51	52.91	Not Found	High	0.0002209	1.978e-08
High	Master Protein	Q9Z2L0	Voltage-dependent anion-selective channel protein 1 OS=Rattus norvegicus OX=10116 GN=Vdac1 PE=1 SV=4	0	38.492	45	9	38	9	30.7	127.96	9	cell communication;cell death;cell differentiation;defense response;regulation of biological process;response to stimulus;transport	membrane;mitochondrion;nucleus	nucleotide binding;protein binding;transporter activity	Pf01459	83529	ENSRNOG00000006375.6	Vdac1	Pink/Parkin Mediated Mitophagy	Calcium signaling pathway; Influenza A; Parkinson's disease; HTLV-I infection; cGMP-PKG signaling pathway; Huntington's disease; NOD-like receptor signaling pathway	0	2.78897	1.49555	0.736772	46.9	25.6	105.5	96.7	164.9	57.9	78.6	223.8	High	High	High	High	High	High	High	High
	Checked	Confidence	Annotated Sequence	Modifications	Qvality PEP	Qvality q-value	# Protein Groups	# Proteins	# PSMs	Master Protein Accessions	Positions in Master Proteins	Modifications in Master Proteins	# Missed Cleavages	Theo. MH+ [Da]	Abundances (Grouped): NButGT	Abundances (Grouped): remplissage	Abundances (Grouped): LPS	Abundances (Grouped): controle CARD445	Abundances (Grouped) CV [%]: NButGT	Abundances (Grouped) CV [%]: remplissage	Abundances (Grouped) CV [%]: LPS	Abundances (Grouped) CV [%]: controle CARD445	#DIV/0!	#DIV/0!	#DIV/0!	Found in Sample: [S32] F32: Sample, 6, LPS	Found in Sample: [S74] F74: Sample, 1, controle CARD445	Found in Sample: [S30] F30: Sample, 4, remplissage	Found in Sample: [S31] F31: Sample, 5, LPS	Quan Info	Found in Sample: [S27] F27: Sample, 1, NButGT	Found in Sample: [S28] F28: Sample, 2, NButGT	Found in Sample: [S29] F29: Sample, 3, remplissage			XCorr (by Search Engine): Sequest HT	Top Apex RT [min]	Found in Sample: [S84] F84: Sample, 2, controle CARD445	Confidence (by Search Engine): Sequest HT	Percolator q-Value (by Search Engine): Sequest HT	Percolator PEP (by Search Engine): Sequest HT
	FALSE	High	[K].LTFDSSFSPNTGK.[K]		0.0174294	0.000806587	1	1	5	Q9Z2L0	Q9Z2L0 [97-109]		0	1400.67	75	175.9	129.5	19.5	7.26	62.19	6.77	55.6	#DIV/0!	#DIV/0!	#DIV/0!	High	High	High	Peak Found		Peak Found	High	High			3.24	35.41	Peak Found	High	0.0002209	0.001406
	FALSE	High	[K].LTLSALLDGK.[N]		0.0733458	0.00228315	1	1	6	Q9Z2L0	Q9Z2L0 [257-266]		0	1030.61	70.4	193.3	114.9	21.4	40.84	64.15	0.39	23.72	#DIV/0!	#DIV/0!	#DIV/0!	High	Peak Found	High	High		Peak Found	High	High			2.72	44.99	Peak Found	High	0.0006105	0.01264
	FALSE	High	[K].SENGLEFTSSGSANTETTK.[V]		0.000173469	0.000806587	1	1	3	Q9Z2L0	Q9Z2L0 [35-53]		0	1959.88		244.5	95.8	59.6			2.4	62.33	#DIV/0!	#DIV/0!	#DIV/0!	Peak Found	High	Peak Found	Peak Found		Not Found	High	Not Found			4.16	28	High	High	0.0002209	1.309e-06
	FALSE	High	[K].TDEFQLHTNVNDGTEFGGSIYQK.[V]		0.000593711	0.000806587	1	1	5	Q9Z2L0	Q9Z2L0 [175-197]		0	2600.19	75.6	173.4	151		15.59	47.19	14.08		#DIV/0!	#DIV/0!	#DIV/0!	High	Not Found	High	High		Peak Found	High	High			4	38.8	Not Found	High	0.0002209	8.423e-06
	FALSE	High	[K].TKSENGLEFTSSGSANTETTK.[V]		0.000739598	0.000806587	1	1	2	Q9Z2L0	Q9Z2L0 [33-53]		1	2189.02	67.7	65.2	89.7	177.3	0.56		16.95	34.4	#DIV/0!	#DIV/0!	#DIV/0!	Peak Found	High	Not Found	Peak Found		Peak Found	Peak Found	Peak Found			4.24	23.72	High	High	0.0002209	1.177e-05
	FALSE	High	[K].VNNSSLIGLGYTQTLKPGIK.[L]		0.00170443	0.000806587	1	1	8	Q9Z2L0	Q9Z2L0 [237-256]		0	2103.18	67.9	153.2	135.1	43.8	16.74	68.35	10.25	27.23	#DIV/0!	#DIV/0!	#DIV/0!	Peak Found	High	High	High		Peak Found	High	High			3.19	38.4	High	High	0.0002209	4.163e-05
	FALSE	High	[R].VTQSNFAVGYK.[T]		0.0141603	0.000806587	1	1	7	Q9Z2L0	Q9Z2L0 [164-174]		0	1213.62	77.8	156	113.1	53.1	6.51	72.18	4.11	46.53	#DIV/0!	#DIV/0!	#DIV/0!	High	High	High	Peak Found		High	Peak Found	High			3.38	27.62	High	High	0.0002209	0.001022
	FALSE	High	[K].WNTDNTLGTEITVEDQLAR.[G]		0.00148576	0.000806587	1	1	1	Q9Z2L0	Q9Z2L0 [75-93]		0	2176.05									#DIV/0!	#DIV/0!	#DIV/0!	Not Found	Not Found	High	Not Found	No Quan Values	Not Found	Not Found	Not Found			4.23		Not Found	High	0.0002209	3.375e-05
	FALSE	High	[R].WTEYGLTFTEK.[W]		0.0216808	0.000806587	1	1	1	Q9Z2L0	Q9Z2L0 [64-74]		0	1374.66	266.4	34.4	53.4	45.7	139.62	83.7	30.13	53.23	#DIV/0!	#DIV/0!	#DIV/0!	Peak Found	High	Peak Found	Peak Found		Peak Found	Peak Found	Peak Found			3.01	40.86	Peak Found	High	0.0002209	0.001957
High	Master Protein	A0A0G2JSH5	Serum albumin OS=Rattus norvegicus OX=10116 GN=Alb PE=1 SV=1	0	38.203	16	9	78	1	68.7	271.68	9	cell communication;regulation of biological process;response to stimulus;transport	cytoplasm;endoplasmic reticulum;extracellular;Golgi;nucleus	DNA binding;metal ion binding;protein binding	Pf00273	24186	ENSRNOG00000002911.5	Alb	Post-translational protein phosphorylation; Regulation of Insulin-like Growth Factor (IGF) transport and uptake by Insulin-like Growth Factor Binding Proteins (IGFBPs); Platelet degranulation ; Transport of organic anions; HDL remodeling; Recycling of bile acids and salts; Scavenging of heme from plasma	Thyroid hormone synthesis	8	2.85205	0.576849	3.32057	63	10	106.4	101.8	370.9	27.9	47.3	72.8	High	High	High	High	High	High	High	High
	Checked	Confidence	Annotated Sequence	Modifications	Qvality PEP	Qvality q-value	# Protein Groups	# Proteins	# PSMs	Master Protein Accessions	Positions in Master Proteins	Modifications in Master Proteins	# Missed Cleavages	Theo. MH+ [Da]	Abundances (Grouped): NButGT	Abundances (Grouped): remplissage	Abundances (Grouped): LPS	Abundances (Grouped): controle CARD445	Abundances (Grouped) CV [%]: NButGT	Abundances (Grouped) CV [%]: remplissage	Abundances (Grouped) CV [%]: LPS	Abundances (Grouped) CV [%]: controle CARD445	#DIV/0!	#DIV/0!	#DIV/0!	Found in Sample: [S32] F32: Sample, 6, LPS	Found in Sample: [S74] F74: Sample, 1, controle CARD445	Found in Sample: [S30] F30: Sample, 4, remplissage	Found in Sample: [S31] F31: Sample, 5, LPS	Quan Info	Found in Sample: [S27] F27: Sample, 1, NButGT	Found in Sample: [S28] F28: Sample, 2, NButGT	Found in Sample: [S29] F29: Sample, 3, remplissage			XCorr (by Search Engine): Sequest HT	Top Apex RT [min]	Found in Sample: [S84] F84: Sample, 2, controle CARD445	Confidence (by Search Engine): Sequest HT	Percolator q-Value (by Search Engine): Sequest HT	Percolator PEP (by Search Engine): Sequest HT
	FALSE	High	[K].APQVSTPTLVEAAR.[N]		0.00238263	0.000806587	2	2	6	P02770; A0A0G2JSH5	P02770 [439-452]; A0A0G2JSH5 [439-452]		0	1439.79	110.4	42.5	198.9	48.2	122.95	48.64	76.55	49.81	#DIV/0!	#DIV/0!	#DIV/0!	Peak Found	High	Peak Found	High	Shared	High	High	Peak Found			3.6	31.93	High	High	0.0002209	6.87e-05
	FALSE	High	[K].DVFLGTFLYEYSR.[R]		0.00837006	0.000806587	2	2	4	P02770; A0A0G2JSH5	P02770 [348-360]; A0A0G2JSH5 [348-360]		0	1609.79	135.4	61.4	203.3		92.32	56.66	70.24		#DIV/0!	#DIV/0!	#DIV/0!	High	Not Found	High	High	Shared	Peak Found	Peak Found	High			3.61	51.61	Not Found	High	0.0002209	0.0004596
	FALSE	High	[R].FPNAEFAEITK.[L]		0.00717899	0.000806587	2	2	3	P02770; A0A0G2JSH5	P02770 [247-257]; A0A0G2JSH5 [247-257]		0	1266.64	88.5	93	148.6	70	36.09	38.36	4.4	39.23	#DIV/0!	#DIV/0!	#DIV/0!	High	High	Peak Found	High	Shared	Peak Found	Peak Found	Peak Found			3.32	37.8	Peak Found	High	0.0002209	0.000365
	FALSE	High	[K].GLVLIAFSQYLQK.[C]		0.0147936	0.000806587	2	2	3	P02770; A0A0G2JSH5	P02770 [45-57]; A0A0G2JSH5 [45-57]		0	1479.86	164.3	35.3	200.4		111.11		90.88		#DIV/0!	#DIV/0!	#DIV/0!	High	Not Found	Not Found	High	Shared	High	Peak Found	Peak Found			2.85	50.65	Not Found	High	0.0002209	0.001095
	FALSE	High	[K].KQTALAELVK.[H]		0.09893	0.00296879	2	2	1	P02770; A0A0G2JSH5	P02770 [549-558]; A0A0G2JSH5 [549-558]		1	1100.67	207		174.9	18.1				36.34	#DIV/0!	#DIV/0!	#DIV/0!	Not Found	Peak Found	Not Found	High	Shared	Peak Found	Not Found	Not Found			3.65	26.18	Peak Found	High	0.0007851	0.02016
	FALSE	High	[K].LGEYGFQNAILVR.[Y]		0.000574463	0.000806587	1	1	44	A0A0G2JSH5	A0A0G2JSH5 [422-434]		0	1479.8	141.9	86.9	135	36.2	124.69	28.47	17.18	107.5	#DIV/0!	#DIV/0!	#DIV/0!	High	High	High	High		High	High	High			4.33	43.86	High	High	0.0002209	8.024e-06
	FALSE	High	[K].LVQEVTDFAK.[T]		0.0550159	0.000806587	2	2	5	P02770; A0A0G2JSH5	P02770 [66-75]; A0A0G2JSH5 [66-75]		0	1149.62	138.5	82.6	160.9	18	69.94	34.19	60.27	86.7	#DIV/0!	#DIV/0!	#DIV/0!	High	Peak Found	Peak Found	High	Shared	High	High	Peak Found			2.71	32.24	Peak Found	High	0.0002209	0.008124
	FALSE	High	[K].QTALAELVK.[H]		0.0618797	0.000806587	2	2	4	P02770; A0A0G2JSH5	P02770 [550-558]; A0A0G2JSH5 [550-558]		0	972.572	248.2	14.6	102.3	34.9		35.73	92.38	51.13	#DIV/0!	#DIV/0!	#DIV/0!	High	High	Peak Found	High	Shared	Peak Found	Not Found	Peak Found			2.29	32.83	High	High	0.0002209	0.009707
	FALSE	High	[R].RHPDYSVSLLLR.[L]		0.00683332	0.000806587	2	2	8	P02770; A0A0G2JSH5	P02770 [361-372]; A0A0G2JSH5 [361-372]		1	1455.81	159.4	49.1	183.3	8.2	116.16	71.71	73.06	63.86	#DIV/0!	#DIV/0!	#DIV/0!	High	High	High	High	Shared	High	Peak Found	High			3.85	34.24	Peak Found	High	0.0002209	0.0003381
High	Master Protein	P49432	Pyruvate dehydrogenase E1 component subunit beta, mitochondrial OS=Rattus norvegicus OX=10116 GN=Pdhb PE=1 SV=2	0	38.035	37	8	45	8	39	155.2	8	metabolic process	mitochondrion;nucleus;organelle lumen	catalytic activity	Pf02779, Pf02780	289950	ENSRNOG00000007895.5	Pdhb	Glyoxylate metabolism and glycine degradation; Signaling by Retinoic Acid; Regulation of pyruvate dehydrogenase (PDH) complex	Glycolysis / Gluconeogenesis; Central carbon metabolism in cancer; Citrate cycle (TCA cycle); Metabolic pathways; Pyruvate metabolism; HIF-1 signaling pathway; Glucagon signaling pathway; Carbon metabolism	0	2.27971	0.730769	0.510657	87.2	50.8	189.1	125.5	52.7	64.7	80.6	149.3	High	High	High	High	High	High	High	High
	Checked	Confidence	Annotated Sequence	Modifications	Qvality PEP	Qvality q-value	# Protein Groups	# Proteins	# PSMs	Master Protein Accessions	Positions in Master Proteins	Modifications in Master Proteins	# Missed Cleavages	Theo. MH+ [Da]	Abundances (Grouped): NButGT	Abundances (Grouped): remplissage	Abundances (Grouped): LPS	Abundances (Grouped): controle CARD445	Abundances (Grouped) CV [%]: NButGT	Abundances (Grouped) CV [%]: remplissage	Abundances (Grouped) CV [%]: LPS	Abundances (Grouped) CV [%]: controle CARD445	#DIV/0!	#DIV/0!	#DIV/0!	Found in Sample: [S32] F32: Sample, 6, LPS	Found in Sample: [S74] F74: Sample, 1, controle CARD445	Found in Sample: [S30] F30: Sample, 4, remplissage	Found in Sample: [S31] F31: Sample, 5, LPS	Quan Info	Found in Sample: [S27] F27: Sample, 1, NButGT	Found in Sample: [S28] F28: Sample, 2, NButGT	Found in Sample: [S29] F29: Sample, 3, remplissage			XCorr (by Search Engine): Sequest HT	Top Apex RT [min]	Found in Sample: [S84] F84: Sample, 2, controle CARD445	Confidence (by Search Engine): Sequest HT	Percolator q-Value (by Search Engine): Sequest HT	Percolator PEP (by Search Engine): Sequest HT
	FALSE	High	[R].EAINQGMDEELERDEK.[V]	1xOxidation [M7]	0.0014376	0.000806587	1	2	8	P49432	P49432 [37-52]		1	1921.84	53.1	99.7	153.9	93.3	63.85	51.17	41.03	22.85	#DIV/0!	#DIV/0!	#DIV/0!	Peak Found	High	High	High		High	Peak Found	High			3.43	22.82	High	High	0.0002209	3.21e-05
	FALSE	High	[K].ILEDNSIPQVK.[D]		0.00855561	0.000806587	1	2	4	P49432	P49432 [337-347]		0	1255.69	48.1	100.9	137.3	113.7	11.95	47.61	29.64	43.71	#DIV/0!	#DIV/0!	#DIV/0!	Peak Found	High	Peak Found	Peak Found		High	High	Peak Found			3.14	30.98	High	High	0.0002209	0.0004767
	FALSE	High	[R].IMEGPAFNFLDAPAVR.[V]	1xOxidation [M2]	0.000266251	0.000806587	1	2	12	P49432	P49432 [309-324]		0	1763.88	70.7	125.1	164.6	39.6	19.52	51.28	26.84	1.83	#DIV/0!	#DIV/0!	#DIV/0!	High	High	High	High		High	High	High			4.19	47.65	High	High	0.0002209	2.511e-06
	FALSE	High	[K].SAIRDDNPVVMLENELMYGVAFELPTEAQSK.[D]	2xOxidation [M11; M17]	0.0565083	0.000806587	1	2	1	P49432	P49432 [189-219]		1	3498.68	198.6	37.6	163.8				64.25		#DIV/0!	#DIV/0!	#DIV/0!	Peak Found	Not Found	Not Found	Peak Found		Not Found	High	Peak Found			4.76	51.51	Not Found	High	0.0002209	0.008447
	FALSE	High	[R].TIRPMDIEAIEASVMK.[T]	2xOxidation [M5; M15]	0.00450384	0.000806587	1	2	4	P49432	P49432 [270-285]		0	1835.92	48.5	117.8	170.8	62.9	23.82	27.79	24.45	23.4	#DIV/0!	#DIV/0!	#DIV/0!	High	Peak Found	High	High		Peak Found	Peak Found	High			4.32	38.29	Peak Found	High	0.0002209	0.0001804
	FALSE	High	[K].TYYMSAGLQPVPIVFR.[G]	1xOxidation [M4]	0.01348	0.000806587	1	2	3	P49432	P49432 [130-145]		0	1857.96	50.7	129.8	184.9	34.6	65.38	43.46	11.13	47.64	#DIV/0!	#DIV/0!	#DIV/0!	High	High	Peak Found	Peak Found		Peak Found	Peak Found	Peak Found			3.05	46.62	High	High	0.0002209	0.0009485
	FALSE	High	[K].VFLLGEEVAQYDGAYK.[V]		0.00111663	0.000806587	1	2	7	P49432	P49432 [53-68]		0	1801.9	75.6	128.1	166.8	29.5	27.18	45.65	34.93	1.62	#DIV/0!	#DIV/0!	#DIV/0!	High	High	High	Peak Found		High	Peak Found	High			4.09	48.38	High	High	0.0002209	2.195e-05
	FALSE	High	[R].VTGADVPMPYAK.[I]	1xOxidation [M8]	0.00939106	0.000806587	1	2	6	P49432	P49432 [325-336]		0	1264.62	54.8	112	164.1	69.1	40.42	28.11	23.72	58.56	#DIV/0!	#DIV/0!	#DIV/0!	High	Peak Found	High	High		Peak Found	Peak Found	Peak Found			2.86	26.8	High	High	0.0002209	0.0005513
High	Master Protein	P68370	Tubulin alpha-1A chain OS=Rattus norvegicus OX=10116 GN=Tuba1a PE=1 SV=1	0	38.022	37	11	40	2	50.1	127.75	11	cell organization and biogenesis	cytoplasm;cytoskeleton;endosome;membrane;nucleus	catalytic activity;nucleotide binding;protein binding;structural molecule activity	Pf00091, Pf03953	64158	ENSRNOG00000060728.1	Tuba1a	Regulation of PLK1 Activity at G2/M Transition; Hedgehog 'off' state; AURKA Activation by TPX2; Recruitment of mitotic centrosome proteins and complexes; Recruitment of NuMA to mitotic centrosomes; Loss of Nlp from mitotic centrosomes; Hedgehog 'on' state; Anchoring of the basal body to the plasma membrane; Intraflagellar transport	Apoptosis; Gap junction; Phagosome	9	3.40215	2.61504	0.438965	31.6	14.9	139.2	19	145.1	36.5	16.2	397.5	High	High	High	Peak Found	High	High	Peak Found	High
	Checked	Confidence	Annotated Sequence	Modifications	Qvality PEP	Qvality q-value	# Protein Groups	# Proteins	# PSMs	Master Protein Accessions	Positions in Master Proteins	Modifications in Master Proteins	# Missed Cleavages	Theo. MH+ [Da]	Abundances (Grouped): NButGT	Abundances (Grouped): remplissage	Abundances (Grouped): LPS	Abundances (Grouped): controle CARD445	Abundances (Grouped) CV [%]: NButGT	Abundances (Grouped) CV [%]: remplissage	Abundances (Grouped) CV [%]: LPS	Abundances (Grouped) CV [%]: controle CARD445	#DIV/0!	#DIV/0!	#DIV/0!	Found in Sample: [S32] F32: Sample, 6, LPS	Found in Sample: [S74] F74: Sample, 1, controle CARD445	Found in Sample: [S30] F30: Sample, 4, remplissage	Found in Sample: [S31] F31: Sample, 5, LPS	Quan Info	Found in Sample: [S27] F27: Sample, 1, NButGT	Found in Sample: [S28] F28: Sample, 2, NButGT	Found in Sample: [S29] F29: Sample, 3, remplissage			XCorr (by Search Engine): Sequest HT	Top Apex RT [min]	Found in Sample: [S84] F84: Sample, 2, controle CARD445	Confidence (by Search Engine): Sequest HT	Percolator q-Value (by Search Engine): Sequest HT	Percolator PEP (by Search Engine): Sequest HT
	FALSE	High	[R].AFVHWYVGEGMEEGEFSEAR.[E]	1xOxidation [M11]	0.00123267	0.000806587	3	7	1	Q68FR8; P68370; Q5XIF6	Q68FR8 [403-422]; P68370 [403-422]; Q5XIF6 [403-422]		0	2346.01	44.1	273.7	82.3						#DIV/0!	#DIV/0!	#DIV/0!	Not Found	Not Found	High	Peak Found	Shared	Peak Found	Not Found	Not Found			4.63	40.37	Not Found	High	0.0002209	2.547e-05
	FALSE	High	[R].AVFVDLEPTVIDEVR.[T]		0.00120588	0.000806587	1	4	6	P68370	P68370 [65-79]		0	1701.91	132.3	155.1	102.6	10.1	102.47	121.74	100.24	74.1	#DIV/0!	#DIV/0!	#DIV/0!	Peak Found	High	High	High		High	High	Peak Found			4.34	48.71	High	High	0.0002209	2.462e-05
	FALSE	High	[K].DVNAAIATIK.[T]		0.0541388	0.000806587	2	5	7	Q68FR8; P68370	Q68FR8 [327-336]; P68370 [327-336]		0	1015.58	117.2	124.8	102.2	55.7	75.28	126.38	100.37	55.31	#DIV/0!	#DIV/0!	#DIV/0!	Peak Found	High	High	High	Shared	High	Peak Found	High			2.71	32.02	High	High	0.0002209	0.007959
	FALSE	High	[K].EIIDLVLDR.[I]		0.0599301	0.000806587	1	4	4	P68370	P68370 [113-121]		0	1085.62	148.3	124.9	91.7	35.1	95.97	126.63	90.81	51.96	#DIV/0!	#DIV/0!	#DIV/0!	Peak Found	High	High	High		Peak Found	Peak Found	Peak Found			2.32	46.33	High	High	0.0002209	0.009274
	FALSE	High	[R].FDGALNVDLTEFQTNLVPYPR.[I]		0.0014141	0.000806587	3	7	1	Q68FR8; P68370; Q5XIF6	Q68FR8 [244-264]; P68370 [244-264]; Q5XIF6 [244-264]		0	2409.21		400							#DIV/0!	#DIV/0!	#DIV/0!	Not Found	Not Found	High	Not Found	Shared	Not Found	Not Found	Not Found			5.79	50.91	Not Found	High	0.0002209	3.118e-05
	FALSE	High	[R].IHFPLATYAPVISAEK.[A]		0.00450384	0.000806587	3	6	3	Q68FR8; P68370; Q5XIF6	Q68FR8 [265-280]; P68370 [265-280]; Q5XIF6 [265-280]		0	1756.96	149.8	117.3	104	28.9	60.68	125.86	91.63	30.77	#DIV/0!	#DIV/0!	#DIV/0!	Peak Found	Peak Found	High	High	Shared	Peak Found	High	Peak Found			3.94	42.99	Peak Found	High	0.0002209	0.0001807
	FALSE	High	[R].LIGQIVSSITASLR.[F]		0.0714295	0.00161114	2	2	3	Q68FR8; P68370	Q68FR8 [230-243]; P68370 [230-243]		0	1457.87		191.5	208.5			71.59	65.84		#DIV/0!	#DIV/0!	#DIV/0!	Peak Found	Not Found	High	High	Shared	Not Found	Not Found	High			2.9	49.47	Not Found	High	0.0004365	0.01213
	FALSE	High	[R].NLDIERPTYTNLNR.[L]		0.0239148	0.000806587	3	7	2	Q68FR8; P68370; Q5XIF6	Q68FR8 [216-229]; P68370 [216-229]; Q5XIF6 [216-229]		0	1718.88	125	148.4	80.9	45.8	71.47	127.96	87.98	47.75	#DIV/0!	#DIV/0!	#DIV/0!	Peak Found	High	Peak Found	High	Shared	Peak Found	Peak Found	Peak Found			2.73	31.34	Peak Found	High	0.0002209	0.002264
	FALSE	High	[R].QLFHPEQLITGK.[E]		0.0666678	0.000806587	3	7	1	Q68FR8; P68370; Q5XIF6	Q68FR8 [85-96]; P68370 [85-96]; Q5XIF6 [85-96]		0	1410.77	106.9	183.8	109.2		103.36	128.6	120.5		#DIV/0!	#DIV/0!	#DIV/0!	Peak Found	Not Found	High	Peak Found	Shared	Peak Found	Peak Found	Peak Found			3	36.32	Not Found	High	0.0002209	0.01097
	FALSE	High	[K].TIGGGDDSFNTFFSETGAGK.[H]		0.00105695	0.000806587	2	5	6	Q68FR8; P68370	Q68FR8 [41-60]; P68370 [41-60]		0	2007.89	63.9	75.1	230.2	30.8	114.84	131.88		49.69	#DIV/0!	#DIV/0!	#DIV/0!	Not Found	High	High	High	Shared	High	Peak Found	Peak Found			3.86	46.09	High	High	0.0002209	2.011e-05
	FALSE	High	[K].VGINYQPPTVVPGGDLAK.[V]		0.0104214	0.000806587	3	5	6	Q68FR8; P68370; Q5XIF6	Q68FR8 [353-370]; P68370 [353-370]; Q5XIF6 [353-370]		0	1824.99	34.7	277.4	72.7	15.2	65.31			48.94	#DIV/0!	#DIV/0!	#DIV/0!	Not Found	High	High	High	Shared	High	High	Not Found			3.15	39.71	High	High	0.0002209	0.0006438
High	Master Protein	B0BNG3	Lectin, mannose-binding 2 OS=Rattus norvegicus OX=10116 GN=Lman2 PE=1 SV=1	0	37.522	26	9	43	9	40.4	150.96	9	regulation of biological process;transport	cell surface;Golgi;membrane	protein binding	Pf03388	290994	ENSRNOG00000016161.7	Lman2		Protein processing in endoplasmic reticulum	0	2.36773	0.848149	0.585644	81.4	40.7	175.8	113.3	61.9	81.7	69.4	175.8	High	High	High	High	High	High	High	High
	Checked	Confidence	Annotated Sequence	Modifications	Qvality PEP	Qvality q-value	# Protein Groups	# Proteins	# PSMs	Master Protein Accessions	Positions in Master Proteins	Modifications in Master Proteins	# Missed Cleavages	Theo. MH+ [Da]	Abundances (Grouped): NButGT	Abundances (Grouped): remplissage	Abundances (Grouped): LPS	Abundances (Grouped): controle CARD445	Abundances (Grouped) CV [%]: NButGT	Abundances (Grouped) CV [%]: remplissage	Abundances (Grouped) CV [%]: LPS	Abundances (Grouped) CV [%]: controle CARD445	#DIV/0!	#DIV/0!	#DIV/0!	Found in Sample: [S32] F32: Sample, 6, LPS	Found in Sample: [S74] F74: Sample, 1, controle CARD445	Found in Sample: [S30] F30: Sample, 4, remplissage	Found in Sample: [S31] F31: Sample, 5, LPS	Quan Info	Found in Sample: [S27] F27: Sample, 1, NButGT	Found in Sample: [S28] F28: Sample, 2, NButGT	Found in Sample: [S29] F29: Sample, 3, remplissage			XCorr (by Search Engine): Sequest HT	Top Apex RT [min]	Found in Sample: [S84] F84: Sample, 2, controle CARD445	Confidence (by Search Engine): Sequest HT	Percolator q-Value (by Search Engine): Sequest HT	Percolator PEP (by Search Engine): Sequest HT
	FALSE	High	[R].DHDTFLAVR.[Y]		0.049153	0.000806587	1	1	3	B0BNG3	B0BNG3 [212-220]		0	1073.54	86.5	101.6	161.3	50.7	1.77	90.44	28.77	40.9	#DIV/0!	#DIV/0!	#DIV/0!	High	Peak Found	Peak Found	High		Peak Found	High	Peak Found			2.65	28.73	Peak Found	High	0.0002209	0.006817
	FALSE	High	[K].DNFHGLAVFLDTYPNDETTER.[V]		0.000110563	0.000806587	1	1	6	B0BNG3	B0BNG3 [154-174]		0	2454.12	86.7	131.9	172.7	8.7	27.12	70.11	23.96	98.07	#DIV/0!	#DIV/0!	#DIV/0!	High	High	High	High		Peak Found	Peak Found	High			4.62	48.92	High	High	0.0002209	6.657e-07
	FALSE	High	[K].DNVDDPTGNFR.[G]		0.0249793	0.000806587	1	1	5	B0BNG3	B0BNG3 [306-316]		0	1249.54	61	120.5	157.8	60.8	33.03	62.85	29.23	46.57	#DIV/0!	#DIV/0!	#DIV/0!	Peak Found	High	High	High		High	Peak Found	Peak Found			3.2	27.76	High	High	0.0002209	0.002431
	FALSE	High	[R].DRLVPGPVFGSK.[D]		0.00440606	0.000806587	1	1	5	B0BNG3	B0BNG3 [142-153]		1	1271.71	23.8	48.8	55.9	271.5		40.59	64.87	56.03	#DIV/0!	#DIV/0!	#DIV/0!	Peak Found	High	Peak Found	Peak Found		Not Found	Peak Found	High			3.83	32.3	High	High	0.0002209	0.0001739
	FALSE	High	[K].IEPGVNFLK.[S]		0.0994461	0.00296879	1	1	6	B0BNG3	B0BNG3 [294-302]		0	1016.58	68.1	103.4	131.7	96.8	19.35	59.95	35.71	30.88	#DIV/0!	#DIV/0!	#DIV/0!	High	High	High	High		Peak Found	Peak Found	High			2.28	36.09	High	High	0.0007851	0.02042
	FALSE	High	[R].LPTGYYFGASAGTGDLSDNHDLISIK.[L]		1.20983e-06	0.000806587	1	1	7	B0BNG3	B0BNG3 [249-274]		0	2712.32	101.6	129.5	168.9		3.68	60.31	24.56		#DIV/0!	#DIV/0!	#DIV/0!	High	Not Found	High	High		High	High	High			6.51	45.88	Not Found	High	0.0002209	7.209e-10
	FALSE	High	[R].LVPGPVFGSK.[D]		0.0473368	0.000806587	1	1	7	B0BNG3	B0BNG3 [144-153]		0	1000.58	69.7	116.1	142	72.1	23.21	55.22	30.15	54.93	#DIV/0!	#DIV/0!	#DIV/0!	High	High	High	High		Peak Found	High	High			2.46	32.1	High	High	0.0002209	0.006443
	FALSE	High	[R].NRDHDTFLAVR.[Y]		0.0243086	0.000806587	1	1	2	B0BNG3	B0BNG3 [210-220]		1	1343.68	85.9	137.2	145.4	31.5	29.65	31	50.59		#DIV/0!	#DIV/0!	#DIV/0!	Peak Found	Peak Found	Peak Found	High		Peak Found	Peak Found	High			3.9	23.99	Not Found	High	0.0002209	0.002334
	FALSE	High	[K].SPKDNVDDPTGNFR.[G]		0.000891462	0.000806587	1	1	2	B0BNG3	B0BNG3 [303-316]		1	1561.72				400				25.71	#DIV/0!	#DIV/0!	#DIV/0!	Not Found	High	Not Found	Not Found		Not Found	Not Found	Not Found			4.07	24.03	High	High	0.0002209	1.562e-05
High	Master Protein	A0A0G2JSW3	Globin a4 OS=Rattus norvegicus OX=10116 GN=Hbb PE=1 SV=1	0	37.404	55	7	37	2	16	114.77	7	cell organization and biogenesis;metabolic process;regulation of biological process;response to stimulus;transport		antioxidant activity;catalytic activity;metal ion binding;protein binding;transporter activity	Pf00042	24440	ENSRNOG00000058105.1	Hbb	Erythrocytes take up oxygen and release carbon dioxide; Factors involved in megakaryocyte development and platelet production; Erythrocytes take up carbon dioxide and release oxygen; Neutrophil degranulation; Scavenging of heme from plasma		0	2.59038	0.849552	0.382818	80.2	40.4	262	50.4	48.7	52.9	39.2	226.2	High	High	High	High	High	High	High	High
	Checked	Confidence	Annotated Sequence	Modifications	Qvality PEP	Qvality q-value	# Protein Groups	# Proteins	# PSMs	Master Protein Accessions	Positions in Master Proteins	Modifications in Master Proteins	# Missed Cleavages	Theo. MH+ [Da]	Abundances (Grouped): NButGT	Abundances (Grouped): remplissage	Abundances (Grouped): LPS	Abundances (Grouped): controle CARD445	Abundances (Grouped) CV [%]: NButGT	Abundances (Grouped) CV [%]: remplissage	Abundances (Grouped) CV [%]: LPS	Abundances (Grouped) CV [%]: controle CARD445	#DIV/0!	#DIV/0!	#DIV/0!	Found in Sample: [S32] F32: Sample, 6, LPS	Found in Sample: [S74] F74: Sample, 1, controle CARD445	Found in Sample: [S30] F30: Sample, 4, remplissage	Found in Sample: [S31] F31: Sample, 5, LPS	Quan Info	Found in Sample: [S27] F27: Sample, 1, NButGT	Found in Sample: [S28] F28: Sample, 2, NButGT	Found in Sample: [S29] F29: Sample, 3, remplissage			XCorr (by Search Engine): Sequest HT	Top Apex RT [min]	Found in Sample: [S84] F84: Sample, 2, controle CARD445	Confidence (by Search Engine): Sequest HT	Percolator q-Value (by Search Engine): Sequest HT	Percolator PEP (by Search Engine): Sequest HT
	FALSE	High	[K].LHVDPENFR.[L]		0.0680996	0.000806587	3	5	2	A0A0G2JSW3; P11517; Q62669	A0A0G2JSW3 [97-105]; P11517 [97-105]; Q62669 [97-105]		0	1126.56	57.3	25.7	314.3	2.7	138.65	80.04		16.04	#DIV/0!	#DIV/0!	#DIV/0!	Not Found	Peak Found	Peak Found	High	Shared	High	Peak Found	Peak Found			2.52	27.21	Peak Found	High	0.0002209	0.01132
	FALSE	High	[R].LLGNMIVIVLGHHLGK.[E]		0.00869745	0.000806587	2	4	4	A0A0G2JSW3; P11517	A0A0G2JSW3 [106-121]; P11517 [106-121]		0	1714.02	374.9	1.7	20.6	2.8			137.71	90.92	#DIV/0!	#DIV/0!	#DIV/0!	Peak Found	Peak Found	Not Found	High	Shared	High	Not Found	Peak Found			3.07	48.84	Peak Found	High	0.0002209	0.0004885
	FALSE	High	[R].LLGNMIVIVLGHHLGK.[E]	1xOxidation [M5]	0.00288742	0.000806587	2	4	10	A0A0G2JSW3; P11517	A0A0G2JSW3 [106-121]; P11517 [106-121]		0	1730.01	117.4	65.1	193	24.5	135.03	97.38	100.35	26.89	#DIV/0!	#DIV/0!	#DIV/0!	High	Peak Found	High	High	Shared	High	Peak Found	Peak Found			3.64	42.28	Peak Found	High	0.0002209	9.201e-05
	FALSE	High	[R].LLVVYPWTQR.[YF]		0.0313849	0.000806587	2	4	2	A0A0G2JSW3; P11517	A0A0G2JSW3 [32-41]; P11517 [32-41]		0	1274.73	378.2	4	17.8			123.78	131.23		#DIV/0!	#DIV/0!	#DIV/0!	Peak Found	Not Found	Peak Found	High	Shared	Peak Found	Not Found	Peak Found			2.92	45.56	Not Found	High	0.0002209	0.003442
	FALSE	High	[K].VNPDDVGGEALGR.[L]		0.00542741	0.000806587	1	2	8	A0A0G2JSW3	A0A0G2JSW3 [19-31]		0	1298.63	59.3	118.4	139.9	82.4	22.19	100.44	95.75	39.49	#DIV/0!	#DIV/0!	#DIV/0!	High	High	High	High		High	High	High			3.49	28.44	High	High	0.0002209	0.0002394
	FALSE	High	[K].VVAGVASALAHK.[Y]		0.00860263	0.000806587	3	5	6	A0A0G2JSW3; P11517; Q62669	A0A0G2JSW3 [134-145]; P11517 [134-145]; Q62669 [134-145]		0	1122.66	76.2	141.1	164.1	18.6	32.21	84.9	98.5	33.74	#DIV/0!	#DIV/0!	#DIV/0!	High	Peak Found	High	High	Shared	High	High	High			3.63	24.86	Peak Found	High	0.0002209	0.0004797
	FALSE	High	[K].VVAGVASALAHKYH.[-]		0.0224015	0.000806587	3	5	1	A0A0G2JSW3; P11517; Q62669	A0A0G2JSW3 [134-147]; P11517 [134-147]; Q62669 [134-147]		1	1422.79			92.1	307.9				27.68	#DIV/0!	#DIV/0!	#DIV/0!	Not Found	Peak Found	Not Found	Peak Found	Shared	Not Found	Not Found	Not Found			3.02	26.16	High	High	0.0002209	0.002063
	FALSE	High	[R].YFDSFGDLSSASAIMGNPK.[V]	1xOxidation [M15]	0.000200099	0.000806587	1	2	4	A0A0G2JSW3	A0A0G2JSW3 [42-60]		0	2022.91	73.5	121.5	159.2	45.8	26.17	97.73	95.97	74.14	#DIV/0!	#DIV/0!	#DIV/0!	Peak Found	High	Peak Found	High		Peak Found	Peak Found	Peak Found			3.94	43.78	High	High	0.0002209	1.632e-06
High	Master Protein	G3V8B0	Myosin-7 OS=Rattus norvegicus OX=10116 GN=Myh7 PE=1 SV=1	0	35.743	10	14	15	14	222.8	52.9	14	cell organization and biogenesis;cellular component movement;metabolic process;regulation of biological process;response to stimulus	cytoplasm;cytoskeleton	catalytic activity;motor activity;nucleotide binding;protein binding;structural molecule activity	Pf00038, Pf00063, Pf01576, Pf02463, Pf02736, Pf04111, Pf04156, Pf05483, Pf05557, Pf05622, Pf06160, Pf07888, Pf09726, Pf12128, Pf13514, Pf13851	29557	ENSRNOG00000016983.5	Myh7			0	10.0188	1.41689	0.342426	24.1	2.5	243.6	22.9	73.6	55.7	66.2	311.4	Peak Found	Peak Found	High	Peak Found	Peak Found	Peak Found	Peak Found	High
	Checked	Confidence	Annotated Sequence	Modifications	Qvality PEP	Qvality q-value	# Protein Groups	# Proteins	# PSMs	Master Protein Accessions	Positions in Master Proteins	Modifications in Master Proteins	# Missed Cleavages	Theo. MH+ [Da]	Abundances (Grouped): NButGT	Abundances (Grouped): remplissage	Abundances (Grouped): LPS	Abundances (Grouped): controle CARD445	Abundances (Grouped) CV [%]: NButGT	Abundances (Grouped) CV [%]: remplissage	Abundances (Grouped) CV [%]: LPS	Abundances (Grouped) CV [%]: controle CARD445	#DIV/0!	#DIV/0!	#DIV/0!	Found in Sample: [S32] F32: Sample, 6, LPS	Found in Sample: [S74] F74: Sample, 1, controle CARD445	Found in Sample: [S30] F30: Sample, 4, remplissage	Found in Sample: [S31] F31: Sample, 5, LPS	Quan Info	Found in Sample: [S27] F27: Sample, 1, NButGT	Found in Sample: [S28] F28: Sample, 2, NButGT	Found in Sample: [S29] F29: Sample, 3, remplissage			XCorr (by Search Engine): Sequest HT	Top Apex RT [min]	Found in Sample: [S84] F84: Sample, 2, controle CARD445	Confidence (by Search Engine): Sequest HT	Percolator q-Value (by Search Engine): Sequest HT	Percolator PEP (by Search Engine): Sequest HT
	FALSE	High	[RK].DIDDLELTLAK.[VA]		0.141655	0.0068053	1	15	1	G3V8B0	G3V8B0 [953-963]		0	1245.66	65.2	334.8							#DIV/0!	#DIV/0!	#DIV/0!	Not Found	Not Found	High	Not Found		Peak Found	Not Found	Not Found			2.59	45.3	Not Found	High	0.001773	0.03573
	FALSE	High	[R].DLEEATLQHEATAAALR.[K]		0.003276	0.000806587	1	7	1	G3V8B0	G3V8B0 [1177-1193]		0	1838.92	9.9	365.9	24.2				34.55		#DIV/0!	#DIV/0!	#DIV/0!	Peak Found	Not Found	High	Peak Found		Not Found	Peak Found	Not Found			3.06	38.05	Not Found	High	0.0002209	0.0001115
	FALSE	High	[R].ENQSILITGESGAGK.[T]		0.0284621	0.000806587	1	14	1	G3V8B0	G3V8B0 [170-184]		0	1503.76		256.5	143.5			122.49			#DIV/0!	#DIV/0!	#DIV/0!	Not Found	Not Found	High	Peak Found		Not Found	Not Found	Peak Found			2.86	29.02	Not Found	High	0.0002209	0.002953
	FALSE	High	[K].GTLEDQIIQANPALEAFGNAK.[T]		0.0753111	0.00228315	1	4	1	G3V8B0	G3V8B0 [214-234]		0	2200.12	55.8	74.4	250.5	19.3	25.03	33.69			#DIV/0!	#DIV/0!	#DIV/0!	Not Found	Peak Found	High	Peak Found		Peak Found	Peak Found	Peak Found			3.81	49.19	Not Found	High	0.0006105	0.01321
	FALSE	High	[R].KLAEQELIETSER.[V]		0.0290875	0.000806587	1	4	1	G3V8B0	G3V8B0 [1700-1712]		1	1545.81									#DIV/0!	#DIV/0!	#DIV/0!	Not Found	Not Found	High	Not Found	No Quan Values	Not Found	Not Found	Not Found			4.27		Not Found	High	0.0002209	0.003052
	FALSE	High	[K].LAEQELIETSER.[V]		0.047849	0.000806587	1	4	2	G3V8B0	G3V8B0 [1701-1712]		0	1417.72	71.4	202.6	81.4	44.6		66.27	11.87	60.66	#DIV/0!	#DIV/0!	#DIV/0!	Peak Found	Peak Found	High	High		Not Found	Peak Found	Peak Found			3.71	31.49	Peak Found	High	0.0002209	0.006553
	FALSE	High	[K].LASADIETYLLEK.[S]		0.0402653	0.000806587	1	14	1	G3V8B0	G3V8B0 [258-270]		0	1465.78	25.8	326.4	34.4	13.3	80.86				#DIV/0!	#DIV/0!	#DIV/0!	Peak Found	Peak Found	High	Not Found		Peak Found	Peak Found	Not Found			3.93	44.73	Not Found	High	0.0002209	0.00501
	FALSE	High	[R].IEDEQALGSQLQK.[K]		0.00379929	0.000806587	1	2	1	G3V8B0	G3V8B0 [1094-1106]		0	1458.74		400							#DIV/0!	#DIV/0!	#DIV/0!	Not Found	Not Found	High	Not Found		Not Found	Not Found	Not Found			3.83	28.69	Not Found	High	0.0002209	0.0001398
	FALSE	High	[R].IEELEEELEAER.[T]		0.0475922	0.000806587	1	4	1	G3V8B0	G3V8B0 [1115-1126]		0	1488.71	35.3	328.8	35.9						#DIV/0!	#DIV/0!	#DIV/0!	Peak Found	Not Found	High	Not Found		Not Found	Peak Found	Not Found			3.29	37.77	Not Found	High	0.0002209	0.006481
	FALSE	High	[K].LLGSLDIDHNQYK.[F]		0.0120163	0.000806587	1	4	1	G3V8B0	G3V8B0 [745-757]		0	1515.78		374.6	25.4				20.33		#DIV/0!	#DIV/0!	#DIV/0!	Peak Found	Not Found	High	Peak Found		Not Found	Not Found	Not Found			3.08	32.96	Not Found	High	0.0002209	0.0008005
	FALSE	High	[K].LTQESIMDLENDKQQLDER.[L]		0.00161334	0.000806587	1	2	1	G3V8B0	G3V8B0 [1061-1079]		1	2305.1		400							#DIV/0!	#DIV/0!	#DIV/0!	Not Found	Not Found	High	Not Found		Not Found	Not Found	Not Found			4.53	37.1	Not Found	High	0.0002209	3.826e-05
	FALSE	High	[K].LTYTQQLEDLKR.[Q]		0.0688265	0.000806587	1	2	1	G3V8B0	G3V8B0 [1306-1317]		1	1507.81									#DIV/0!	#DIV/0!	#DIV/0!	Not Found	Not Found	High	Not Found	No Quan Values	Not Found	Not Found	Not Found			3.48		Not Found	High	0.0002209	0.01149
	FALSE	High	[K].NALAHALQSAR.[H]		0.074126	0.00228315	1	7	1	G3V8B0	G3V8B0 [1327-1337]		0	1151.63	74.2	150.3	165.5	10	2.78	115.33			#DIV/0!	#DIV/0!	#DIV/0!	Peak Found	Not Found	High	Not Found		Peak Found	Peak Found	Peak Found			2.84	25.65	Peak Found	High	0.0006105	0.01292
	FALSE	High	[R].VQLLHSQNTSLINQK.[K]		0.122251	0.00486511	1	4	1	G3V8B0	G3V8B0 [1713-1727]		0	1722.95									#DIV/0!	#DIV/0!	#DIV/0!	Not Found	Not Found	High	Not Found	No Quan Values	Not Found	Not Found	Not Found			4.24		Not Found	High	0.001275	0.02819
High	Master Protein	P06761	Endoplasmic reticulum chaperone BiP OS=Rattus norvegicus OX=10116 GN=Hspa5 PE=1 SV=1	0	35.723	22	10	40	8	72.3	141.6	10	cell communication;cell death;cell differentiation;cell organization and biogenesis;metabolic process;regulation of biological process;response to stimulus;transport	cell surface;cytoplasm;endoplasmic reticulum;membrane;mitochondrion;nucleus;organelle lumen	catalytic activity;nucleotide binding;protein binding	Pf00012, Pf01968, Pf06723	25617	ENSRNOG00000018294.6	Hspa5		Prion diseases; Antigen processing and presentation; Protein processing in endoplasmic reticulum; Protein export; Thyroid hormone synthesis	0	3.28926	4.13652	0.304515	23.2	13.1	75	44.4	112.8	37.6	9.5	484.4	High	High	High	High	High	High	Peak Found	High
	Checked	Confidence	Annotated Sequence	Modifications	Qvality PEP	Qvality q-value	# Protein Groups	# Proteins	# PSMs	Master Protein Accessions	Positions in Master Proteins	Modifications in Master Proteins	# Missed Cleavages	Theo. MH+ [Da]	Abundances (Grouped): NButGT	Abundances (Grouped): remplissage	Abundances (Grouped): LPS	Abundances (Grouped): controle CARD445	Abundances (Grouped) CV [%]: NButGT	Abundances (Grouped) CV [%]: remplissage	Abundances (Grouped) CV [%]: LPS	Abundances (Grouped) CV [%]: controle CARD445	#DIV/0!	#DIV/0!	#DIV/0!	Found in Sample: [S32] F32: Sample, 6, LPS	Found in Sample: [S74] F74: Sample, 1, controle CARD445	Found in Sample: [S30] F30: Sample, 4, remplissage	Found in Sample: [S31] F31: Sample, 5, LPS	Quan Info	Found in Sample: [S27] F27: Sample, 1, NButGT	Found in Sample: [S28] F28: Sample, 2, NButGT	Found in Sample: [S29] F29: Sample, 3, remplissage			XCorr (by Search Engine): Sequest HT	Top Apex RT [min]	Found in Sample: [S84] F84: Sample, 2, controle CARD445	Confidence (by Search Engine): Sequest HT	Percolator q-Value (by Search Engine): Sequest HT	Percolator PEP (by Search Engine): Sequest HT
	FALSE	High	[K].DNHLLGTFDLTGIPPAPR.[G]		0.00981191	0.000806587	1	1	3	P06761	P06761 [475-492]		0	1934.01	180.5	148.5	71		87.42	130.36	37.49		#DIV/0!	#DIV/0!	#DIV/0!	Peak Found	Not Found	High	Peak Found		Peak Found	Peak Found	Peak Found			4.15	46.83	Not Found	High	0.0002209	0.0005868
	FALSE	High	[K].ELEEIVQPIISK.[L]		0.0199779	0.000806587	1	1	2	P06761	P06761 [622-633]		0	1397.79	84.7	264.7	41.9	8.7				23.77	#DIV/0!	#DIV/0!	#DIV/0!	Not Found	Peak Found	High	Peak Found		Peak Found	Not Found	Not Found			3.32	41.01	High	High	0.0002209	0.001724
	FALSE	High	[R].IINEPTAAAIAYGLDK.[GKR]		0.00118617	0.000806587	2	8	13	P63018; P06761	P63018 [172-187]; P06761 [198-213]		0	1659.9	178.2	84.6	131	6.2	29.87	99.04	79.97	49.97	#DIV/0!	#DIV/0!	#DIV/0!	High	High	High	High	Shared	High	High	High			4.02	42.51	High	High	0.0002209	2.394e-05
	FALSE	High	[R].ITPSYVAFTPEGER.[L]		0.0228951	0.000806587	1	1	3	P06761	P06761 [61-74]		0	1566.78	36.4	305.4	34.1	24.1	118.53		97.1	26.19	#DIV/0!	#DIV/0!	#DIV/0!	Peak Found	Peak Found	High	Peak Found		High	Peak Found	Not Found			3.23	36.89	High	High	0.0002209	0.002117
	FALSE	High	[R].NELESYAYSLK.[N]		0.0638899	0.000806587	1	1	3	P06761	P06761 [563-573]		0	1316.64	64.2	124.2	184.8	26.8	87.45	137.98		42.45	#DIV/0!	#DIV/0!	#DIV/0!	Not Found	High	High	High		Peak Found	Peak Found	Peak Found			3.03	36.93	Peak Found	High	0.0002209	0.01022
	FALSE	High	[K].NQLTSNPENTVFDAK.[R]		0.00533882	0.000806587	1	1	2	P06761	P06761 [82-96]		0	1677.81	42	156	138.2	63.9		116	44.64	74.64	#DIV/0!	#DIV/0!	#DIV/0!	Peak Found	Peak Found	High	High		Not Found	Peak Found	Peak Found			3.31	32.84	Peak Found	High	0.0002209	0.0002336
	FALSE	High	[K].SQIFSTASDNQPTVTIK.[V]		0.000422351	0.000806587	1	1	9	P06761	P06761 [448-464]		0	1836.93	178	97	106.8	18.2	83.56	139.25	30.22		#DIV/0!	#DIV/0!	#DIV/0!	High	High	High	High		High	High	Peak Found			3.86	34.79	High	High	0.0002209	5.025e-06
	FALSE	High	[KR].VEIIANDQGNR.[TI]		0.115543	0.00486511	3	9	2	P63018; P0DMW0; P06761	P63018 [26-36]; P0DMW0 [26-36]; P06761 [50-60]		0	1228.63	129.2	112.4	74.5	84	2.02	136.65	49.29	66.14	#DIV/0!	#DIV/0!	#DIV/0!	Peak Found	Peak Found	High	Peak Found	Shared	Peak Found	High	Peak Found			2.96	23.75	Peak Found	High	0.001275	0.02587
	FALSE	High	[K].VTHAVVTVPAYFNDAQR.[Q]		0.0769192	0.00228315	1	1	1	P06761	P06761 [165-181]		0	1887.97	33.2	186.5	107.7	72.6		124.23	71.99	46.36	#DIV/0!	#DIV/0!	#DIV/0!	Peak Found	Peak Found	High	Peak Found		Not Found	Peak Found	Peak Found			3.07	34.78	Peak Found	High	0.0006105	0.01371
	FALSE	High	[K].VYEGERPLTK.[D]		0.0272509	0.000806587	1	1	2	P06761	P06761 [465-474]		0	1191.64	37.7	323.6	34.8	3.9	48.63		60.53	98.42	#DIV/0!	#DIV/0!	#DIV/0!	Peak Found	Peak Found	High	Peak Found		Peak Found	Peak Found	Not Found			2.51	19.36	Peak Found	High	0.0002209	0.002772
High	Master Protein	Q68FR8	Tubulin alpha-3 chain OS=Rattus norvegicus OX=10116 GN=Tuba3a PE=2 SV=1	0	35.344	36	10	31	1	49.9	100.96	10	cell organization and biogenesis	cytoplasm;cytoskeleton;nucleus	catalytic activity;nucleotide binding;structural molecule activity	Pf00091, Pf03953	500363; 500319	ENSRNOG00000032967.3; ENSRNOG00000031707.2	Tuba3b; Tuba3a	Hedgehog 'on' state; Hedgehog 'off' state; Intraflagellar transport	Apoptosis; Gap junction; Phagosome	0	#DIV/0!	0.659478	11.253				88.1	653.8			58.1	Not Found	Not Found	Not Found	Peak Found	High	Not Found	Not Found	Peak Found
	Checked	Confidence	Annotated Sequence	Modifications	Qvality PEP	Qvality q-value	# Protein Groups	# Proteins	# PSMs	Master Protein Accessions	Positions in Master Proteins	Modifications in Master Proteins	# Missed Cleavages	Theo. MH+ [Da]	Abundances (Grouped): NButGT	Abundances (Grouped): remplissage	Abundances (Grouped): LPS	Abundances (Grouped): controle CARD445	Abundances (Grouped) CV [%]: NButGT	Abundances (Grouped) CV [%]: remplissage	Abundances (Grouped) CV [%]: LPS	Abundances (Grouped) CV [%]: controle CARD445	#DIV/0!	#DIV/0!	#DIV/0!	Found in Sample: [S32] F32: Sample, 6, LPS	Found in Sample: [S74] F74: Sample, 1, controle CARD445	Found in Sample: [S30] F30: Sample, 4, remplissage	Found in Sample: [S31] F31: Sample, 5, LPS	Quan Info	Found in Sample: [S27] F27: Sample, 1, NButGT	Found in Sample: [S28] F28: Sample, 2, NButGT	Found in Sample: [S29] F29: Sample, 3, remplissage			XCorr (by Search Engine): Sequest HT	Top Apex RT [min]	Found in Sample: [S84] F84: Sample, 2, controle CARD445	Confidence (by Search Engine): Sequest HT	Percolator q-Value (by Search Engine): Sequest HT	Percolator PEP (by Search Engine): Sequest HT
	FALSE	High	[R].AFVHWYVGEGMEEGEFSEAR.[E]	1xOxidation [M11]	0.00123267	0.000806587	3	7	1	Q68FR8; P68370; Q5XIF6	Q68FR8 [403-422]; P68370 [403-422]; Q5XIF6 [403-422]		0	2346.01	44.1	273.7	82.3						#DIV/0!	#DIV/0!	#DIV/0!	Not Found	Not Found	High	Peak Found	Shared	Peak Found	Not Found	Not Found			4.63	40.37	Not Found	High	0.0002209	2.547e-05
	FALSE	High	[R].AVFVDLEPTVVDEVR.[T]		0.00322249	0.000806587	1	1	1	Q68FR8	Q68FR8 [65-79]		0	1687.89	326.9	29.1	44						#DIV/0!	#DIV/0!	#DIV/0!	Peak Found	Not Found	Peak Found	Not Found		High	Not Found	Not Found			3.51	46.57	Not Found	High	0.0002209	0.0001088
	FALSE	High	[K].DVNAAIATIK.[T]		0.0541388	0.000806587	2	5	7	Q68FR8; P68370	Q68FR8 [327-336]; P68370 [327-336]		0	1015.58	117.2	124.8	102.2	55.7	75.28	126.38	100.37	55.31	#DIV/0!	#DIV/0!	#DIV/0!	Peak Found	High	High	High	Shared	High	Peak Found	High			2.71	32.02	High	High	0.0002209	0.007959
	FALSE	High	[R].FDGALNVDLTEFQTNLVPYPR.[I]		0.0014141	0.000806587	3	7	1	Q68FR8; P68370; Q5XIF6	Q68FR8 [244-264]; P68370 [244-264]; Q5XIF6 [244-264]		0	2409.21		400							#DIV/0!	#DIV/0!	#DIV/0!	Not Found	Not Found	High	Not Found	Shared	Not Found	Not Found	Not Found			5.79	50.91	Not Found	High	0.0002209	3.118e-05
	FALSE	High	[R].IHFPLATYAPVISAEK.[A]		0.00450384	0.000806587	3	6	3	Q68FR8; P68370; Q5XIF6	Q68FR8 [265-280]; P68370 [265-280]; Q5XIF6 [265-280]		0	1756.96	149.8	117.3	104	28.9	60.68	125.86	91.63	30.77	#DIV/0!	#DIV/0!	#DIV/0!	Peak Found	Peak Found	High	High	Shared	Peak Found	High	Peak Found			3.94	42.99	Peak Found	High	0.0002209	0.0001807
	FALSE	High	[R].LIGQIVSSITASLR.[F]		0.0714295	0.00161114	2	2	3	Q68FR8; P68370	Q68FR8 [230-243]; P68370 [230-243]		0	1457.87		191.5	208.5			71.59	65.84		#DIV/0!	#DIV/0!	#DIV/0!	Peak Found	Not Found	High	High	Shared	Not Found	Not Found	High			2.9	49.47	Not Found	High	0.0004365	0.01213
	FALSE	High	[R].NLDIERPTYTNLNR.[L]		0.0239148	0.000806587	3	7	2	Q68FR8; P68370; Q5XIF6	Q68FR8 [216-229]; P68370 [216-229]; Q5XIF6 [216-229]		0	1718.88	125	148.4	80.9	45.8	71.47	127.96	87.98	47.75	#DIV/0!	#DIV/0!	#DIV/0!	Peak Found	High	Peak Found	High	Shared	Peak Found	Peak Found	Peak Found			2.73	31.34	Peak Found	High	0.0002209	0.002264
	FALSE	High	[R].QLFHPEQLITGK.[E]		0.0666678	0.000806587	3	7	1	Q68FR8; P68370; Q5XIF6	Q68FR8 [85-96]; P68370 [85-96]; Q5XIF6 [85-96]		0	1410.77	106.9	183.8	109.2		103.36	128.6	120.5		#DIV/0!	#DIV/0!	#DIV/0!	Peak Found	Not Found	High	Peak Found	Shared	Peak Found	Peak Found	Peak Found			3	36.32	Not Found	High	0.0002209	0.01097
	FALSE	High	[K].TIGGGDDSFNTFFSETGAGK.[H]		0.00105695	0.000806587	2	5	6	Q68FR8; P68370	Q68FR8 [41-60]; P68370 [41-60]		0	2007.89	63.9	75.1	230.2	30.8	114.84	131.88		49.69	#DIV/0!	#DIV/0!	#DIV/0!	Not Found	High	High	High	Shared	High	Peak Found	Peak Found			3.86	46.09	High	High	0.0002209	2.011e-05
	FALSE	High	[K].VGINYQPPTVVPGGDLAK.[V]		0.0104214	0.000806587	3	5	6	Q68FR8; P68370; Q5XIF6	Q68FR8 [353-370]; P68370 [353-370]; Q5XIF6 [353-370]		0	1824.99	34.7	277.4	72.7	15.2	65.31			48.94	#DIV/0!	#DIV/0!	#DIV/0!	Not Found	High	High	High	Shared	High	High	Not Found			3.15	39.71	High	High	0.0002209	0.0006438
High	Master Protein	O55171	Acyl-coenzyme A thioesterase 2, mitochondrial OS=Rattus norvegicus OX=10116 GN=Acot2 PE=1 SV=1	0	35.316	20	8	26	8	49.7	89.24	8	metabolic process;response to stimulus	mitochondrion;organelle lumen	catalytic activity;protein binding	Pf01738, Pf04775, Pf08840	192272		Acot2			0	1.14766	0.745533	0.325024	182.1	61.7	270.6	9.2	33.7	34.1	65	143.6	High	High	High	Peak Found	Peak Found	High	High	High
	Checked	Confidence	Annotated Sequence	Modifications	Qvality PEP	Qvality q-value	# Protein Groups	# Proteins	# PSMs	Master Protein Accessions	Positions in Master Proteins	Modifications in Master Proteins	# Missed Cleavages	Theo. MH+ [Da]	Abundances (Grouped): NButGT	Abundances (Grouped): remplissage	Abundances (Grouped): LPS	Abundances (Grouped): controle CARD445	Abundances (Grouped) CV [%]: NButGT	Abundances (Grouped) CV [%]: remplissage	Abundances (Grouped) CV [%]: LPS	Abundances (Grouped) CV [%]: controle CARD445	#DIV/0!	#DIV/0!	#DIV/0!	Found in Sample: [S32] F32: Sample, 6, LPS	Found in Sample: [S74] F74: Sample, 1, controle CARD445	Found in Sample: [S30] F30: Sample, 4, remplissage	Found in Sample: [S31] F31: Sample, 5, LPS	Quan Info	Found in Sample: [S27] F27: Sample, 1, NButGT	Found in Sample: [S28] F28: Sample, 2, NButGT	Found in Sample: [S29] F29: Sample, 3, remplissage			XCorr (by Search Engine): Sequest HT	Top Apex RT [min]	Found in Sample: [S84] F84: Sample, 2, controle CARD445	Confidence (by Search Engine): Sequest HT	Percolator q-Value (by Search Engine): Sequest HT	Percolator PEP (by Search Engine): Sequest HT
	FALSE	High	[R].ADAGGELDLAR.[A]		0.0193345	0.000806587	1	2	3	O55171	O55171 [95-105]		0	1087.54	35.2	71.7	268	25	11.74	41.68		42.65	#DIV/0!	#DIV/0!	#DIV/0!	Not Found	Peak Found	Peak Found	High		Peak Found	Peak Found	High			3	28.25	High	High	0.0002209	0.00164
	FALSE	High	[K].DGLLDVVEALQSPLVDK.[K]		0.00729806	0.000806587	1	2	1	O55171	O55171 [328-344]		0	1810.98									#DIV/0!	#DIV/0!	#DIV/0!	Not Found	Not Found	Not Found	High	No Quan Values	Not Found	Not Found	Not Found			3.64		Not Found	High	0.0002209	0.000374
	FALSE	High	[K].DGLLDVVEALQSPLVDKK.[S]		0.00106277	0.000806587	1	2	6	O55171	O55171 [328-345]		1	1939.07	35.9	53.5	310.6			77.14			#DIV/0!	#DIV/0!	#DIV/0!	Not Found	Not Found	High	High		Not Found	High	High			4.43	51.27	Not Found	High	0.0002209	2.032e-05
	FALSE	High	[R].DVQKPYVVELEVLDGHEPDGGQR.[L]		0.000149559	0.000806587	1	2	3	O55171	O55171 [138-160]		0	2579.27	35.1	66.2	279.3	19.4	12.15	55.73		53.78	#DIV/0!	#DIV/0!	#DIV/0!	Not Found	Peak Found	Peak Found	High		Peak Found	Peak Found	Peak Found			4.44	41.22	High	High	0.0002209	1.047e-06
	FALSE	High	[K].GGELGLAMASFLK.[G]	1xOxidation [M8]	0.0144735	0.000806587	1	4	5	O55171	O55171 [275-287]		0	1309.68	79.1	107	91.4	122.5	74.1	52.59	127.15	29.23	#DIV/0!	#DIV/0!	#DIV/0!	Peak Found	High	High	High		Peak Found	Peak Found	High			3.41	41.54	High	High	0.0002209	0.001055
	FALSE	High	[R].GLAPEQPVTLR.[A]		0.102595	0.00362975	1	3	2	O55171	O55171 [66-76]		0	1180.67		168.4	11.3	220.3		49.65	26.02	52.79	#DIV/0!	#DIV/0!	#DIV/0!	Peak Found	High	Peak Found	Peak Found		Not Found	Not Found	Peak Found			2.5	31.05	High	High	0.0009506	0.0214
	FALSE	High	[K].GPGIGLLGISK.[G]		0.0200872	0.000806587	1	5	4	O55171	O55171 [264-274]		0	1011.62	46.8	106.9	81.5	164.8	4.71	50.78	126.19	96.9	#DIV/0!	#DIV/0!	#DIV/0!	Peak Found	High	Peak Found	High		Peak Found	High	Peak Found			2.83	39.14	High	High	0.0002209	0.001744
	FALSE	High	[R].YRADAGGELDLAR.[A]		0.00639813	0.000806587	1	2	2	O55171	O55171 [93-105]		1	1406.7			161.9	238.1				45.41	#DIV/0!	#DIV/0!	#DIV/0!	Not Found	High	Not Found	Peak Found		Not Found	Not Found	Not Found			3.65	27.71	High	High	0.0002209	0.0003067
High	Master Protein	P11517	Hemoglobin subunit beta-2 OS=Rattus norvegicus OX=10116 PE=1 SV=2	0	33.772	54	7	32	2	16	100.58	7	transport		metal ion binding;transporter activity	Pf00042	100134871; 689064; 103694857	ENSRNOG00000054582.1; ENSRNOG00000047098.2; ENSRNOG00000061299.1	LOC100134871; LOC689064; LOC103694857	Erythrocytes take up oxygen and release carbon dioxide; Factors involved in megakaryocyte development and platelet production; Erythrocytes take up carbon dioxide and release oxygen; Neutrophil degranulation; Scavenging of heme from plasma	Malaria; African trypanosomiasis	6	17.9921	0.313348	6.80447	7.3	5.4	212.2	16.3	475.4	11.8	12.2	59.4	High	High	High	Peak Found	Peak Found	Peak Found	Peak Found	High
	Checked	Confidence	Annotated Sequence	Modifications	Qvality PEP	Qvality q-value	# Protein Groups	# Proteins	# PSMs	Master Protein Accessions	Positions in Master Proteins	Modifications in Master Proteins	# Missed Cleavages	Theo. MH+ [Da]	Abundances (Grouped): NButGT	Abundances (Grouped): remplissage	Abundances (Grouped): LPS	Abundances (Grouped): controle CARD445	Abundances (Grouped) CV [%]: NButGT	Abundances (Grouped) CV [%]: remplissage	Abundances (Grouped) CV [%]: LPS	Abundances (Grouped) CV [%]: controle CARD445	#DIV/0!	#DIV/0!	#DIV/0!	Found in Sample: [S32] F32: Sample, 6, LPS	Found in Sample: [S74] F74: Sample, 1, controle CARD445	Found in Sample: [S30] F30: Sample, 4, remplissage	Found in Sample: [S31] F31: Sample, 5, LPS	Quan Info	Found in Sample: [S27] F27: Sample, 1, NButGT	Found in Sample: [S28] F28: Sample, 2, NButGT	Found in Sample: [S29] F29: Sample, 3, remplissage			XCorr (by Search Engine): Sequest HT	Top Apex RT [min]	Found in Sample: [S84] F84: Sample, 2, controle CARD445	Confidence (by Search Engine): Sequest HT	Percolator q-Value (by Search Engine): Sequest HT	Percolator PEP (by Search Engine): Sequest HT
	FALSE	High	[K].FGDLSSASAIMGNPQVK.[A]	1xOxidation [M11]	0.00119271	0.000806587	1	1	4	P11517	P11517 [46-62]		0	1737.85	74.3	87.6	157.2	80.9		91.34	80.56	26.58	#DIV/0!	#DIV/0!	#DIV/0!	Peak Found	High	High	High		Not Found	Peak Found	Peak Found			3.82	33.62	High	High	0.0002209	2.424e-05
	FALSE	High	[K].LHVDPENFR.[L]		0.0680996	0.000806587	3	5	2	A0A0G2JSW3; P11517; Q62669	A0A0G2JSW3 [97-105]; P11517 [97-105]; Q62669 [97-105]		0	1126.56	57.3	25.7	314.3	2.7	138.65	80.04		16.04	#DIV/0!	#DIV/0!	#DIV/0!	Not Found	Peak Found	Peak Found	High	Shared	High	Peak Found	Peak Found			2.52	27.21	Peak Found	High	0.0002209	0.01132
	FALSE	High	[R].LLGNMIVIVLGHHLGK.[E]		0.00869745	0.000806587	2	4	4	A0A0G2JSW3; P11517	A0A0G2JSW3 [106-121]; P11517 [106-121]		0	1714.02	374.9	1.7	20.6	2.8			137.71	90.92	#DIV/0!	#DIV/0!	#DIV/0!	Peak Found	Peak Found	Not Found	High	Shared	High	Not Found	Peak Found			3.07	48.84	Peak Found	High	0.0002209	0.0004885
	FALSE	High	[R].LLGNMIVIVLGHHLGK.[E]	1xOxidation [M5]	0.00288742	0.000806587	2	4	10	A0A0G2JSW3; P11517	A0A0G2JSW3 [106-121]; P11517 [106-121]		0	1730.01	117.4	65.1	193	24.5	135.03	97.38	100.35	26.89	#DIV/0!	#DIV/0!	#DIV/0!	High	Peak Found	High	High	Shared	High	Peak Found	Peak Found			3.64	42.28	Peak Found	High	0.0002209	9.201e-05
	FALSE	High	[R].LLVVYPWTQR.[YF]		0.0313849	0.000806587	2	4	2	A0A0G2JSW3; P11517	A0A0G2JSW3 [32-41]; P11517 [32-41]		0	1274.73	378.2	4	17.8			123.78	131.23		#DIV/0!	#DIV/0!	#DIV/0!	Peak Found	Not Found	Peak Found	High	Shared	Peak Found	Not Found	Peak Found			2.92	45.56	Not Found	High	0.0002209	0.003442
	FALSE	High	[K].VNADNVGAEALGR.[L]		0.00300054	0.000806587	1	1	3	P11517	P11517 [19-31]		0	1285.65	46.7	99.2	232.2	21.9	13.38	88.45	86.45	52.18	#DIV/0!	#DIV/0!	#DIV/0!	Peak Found	Peak Found	High	High		Peak Found	Peak Found	Peak Found			3.68	27.99	High	High	0.0002209	9.734e-05
	FALSE	High	[K].VVAGVASALAHK.[Y]		0.00860263	0.000806587	3	5	6	A0A0G2JSW3; P11517; Q62669	A0A0G2JSW3 [134-145]; P11517 [134-145]; Q62669 [134-145]		0	1122.66	76.2	141.1	164.1	18.6	32.21	84.9	98.5	33.74	#DIV/0!	#DIV/0!	#DIV/0!	High	Peak Found	High	High	Shared	High	High	High			3.63	24.86	Peak Found	High	0.0002209	0.0004797
	FALSE	High	[K].VVAGVASALAHKYH.[-]		0.0224015	0.000806587	3	5	1	A0A0G2JSW3; P11517; Q62669	A0A0G2JSW3 [134-147]; P11517 [134-147]; Q62669 [134-147]		1	1422.79			92.1	307.9				27.68	#DIV/0!	#DIV/0!	#DIV/0!	Not Found	Peak Found	Not Found	Peak Found	Shared	Not Found	Not Found	Not Found			3.02	26.16	High	High	0.0002209	0.002063
High	Master Protein	A0A0G2JW69	Keratin 79 (Fragment) OS=Rattus norvegicus OX=10116 GN=Krt79 PE=1 SV=1	0	33.467	14	8	126	1	52.8	390.47	8			catalytic activity;motor activity;protein binding;structural molecule activity	Pf00038, Pf01576, Pf13166		ENSRNOG00000058340.1		Formation of the cornified envelope		0	#DIV/0!	30.3071	0.0145811			1.3	46.9	18.7	2.6		730.4	Not Found	Not Found	Peak Found	High	Peak Found	Peak Found	Not Found	High
	Checked	Confidence	Annotated Sequence	Modifications	Qvality PEP	Qvality q-value	# Protein Groups	# Proteins	# PSMs	Master Protein Accessions	Positions in Master Proteins	Modifications in Master Proteins	# Missed Cleavages	Theo. MH+ [Da]	Abundances (Grouped): NButGT	Abundances (Grouped): remplissage	Abundances (Grouped): LPS	Abundances (Grouped): controle CARD445	Abundances (Grouped) CV [%]: NButGT	Abundances (Grouped) CV [%]: remplissage	Abundances (Grouped) CV [%]: LPS	Abundances (Grouped) CV [%]: controle CARD445	#DIV/0!	#DIV/0!	#DIV/0!	Found in Sample: [S32] F32: Sample, 6, LPS	Found in Sample: [S74] F74: Sample, 1, controle CARD445	Found in Sample: [S30] F30: Sample, 4, remplissage	Found in Sample: [S31] F31: Sample, 5, LPS	Quan Info	Found in Sample: [S27] F27: Sample, 1, NButGT	Found in Sample: [S28] F28: Sample, 2, NButGT	Found in Sample: [S29] F29: Sample, 3, remplissage			XCorr (by Search Engine): Sequest HT	Top Apex RT [min]	Found in Sample: [S84] F84: Sample, 2, controle CARD445	Confidence (by Search Engine): Sequest HT	Percolator q-Value (by Search Engine): Sequest HT	Percolator PEP (by Search Engine): Sequest HT
	FALSE	High	[R].AEAESWYQTK.[SY]		0.0355536	0.000806587	5	6	5	A0A0G2JUG1; A0A0G2JW69; Q6IG05; Q4FZU2; A0A0G2JVA8	A0A0G2JUG1 [338-347]; A0A0G2JW69 [284-293]; Q6IG05 [327-336]; Q4FZU2 [339-348]; A0A0G2JVA8 [328-337]		0	1212.55	42.3	350.2	7.4		120.46		112.44		#DIV/0!	#DIV/0!	#DIV/0!	High	Not Found	High	Peak Found	Shared	High	High	Not Found			2.92	27.43	Not Found	High	0.0002209	0.004142
	FALSE	High	[K].FASFIDKVR.[F]		0.137428	0.00613687	12	24	6	A0A0G2JXH6; A0A0G2JZQ9; A0A0G2JW69; Q6IG05; Q6P6Q2; A0A0G2K6P7; Q6IMF3; D3ZXB7; Q6IG12; Q4FZU2; Q10758; A0A0G2JVA8	A0A0G2JXH6 [142-150]; A0A0G2JZQ9 [178-186]; A0A0G2JW69 [107-115]; Q6IG05 [151-159]; Q6P6Q2 [175-183]; A0A0G2K6P7 [157-165]; Q6IMF3 [190-198]; D3ZXB7 [142-150]; Q6IG12 [96-104]; Q4FZU2 [163-171]; Q10758 [102-110]; A0A0G2JVA8 [154-162]		1	1082.6	176	91.9	33.4	98.7	110.24	19.53	1.91	60.35	#DIV/0!	#DIV/0!	#DIV/0!	Peak Found	Peak Found	High	High	Shared	High	High	High			2.56	31.13	High	High	0.001602	0.03393
	FALSE	High	[K].LALDMEIATYR.[K]	1xOxidation [M5]	0.01348	0.000806587	3	6	1	A0A0G2JW69; Q6IMF3; D3ZXB7	A0A0G2JW69 [390-400]; Q6IMF3 [472-482]; D3ZXB7 [424-434]		0	1311.66	376.4	9.6	14.1			71.9			#DIV/0!	#DIV/0!	#DIV/0!	Not Found	Not Found	Peak Found	Peak Found	Shared	High	Not Found	Peak Found			3.12	37.21	Not Found	High	0.0002209	0.0009504
	FALSE	High	[K].NKYEDEINKR.[T]		0.0125542	0.000806587	4	6	52	A0A0G2JZQ9; A0A0G2JW69; Q6P6Q2; Q10758	A0A0G2JZQ9 [255-264]; A0A0G2JW69 [185-194]; Q6P6Q2 [252-261]; Q10758 [177-186]		2	1308.65	290.3	42.1	62.8	4.9	12.92	119.55	109.58	43.98	#DIV/0!	#DIV/0!	#DIV/0!	High	High	High	High	Shared	High	High	High			3.46	18.76	High	High	0.0002209	0.0008532
	FALSE	High	[R].SLDLDSIIAEVK.[A]		0.00239575	0.000806587	6	9	51	A0A0G2JUG1; A0A0G2JW69; Q6IG05; Q6P6Q2; Q4FZU2; A0A0G2JVA8	A0A0G2JUG1 [315-326]; A0A0G2JW69 [261-272]; Q6IG05 [304-315]; Q6P6Q2 [328-339]; Q4FZU2 [316-327]; A0A0G2JVA8 [305-316]		0	1302.72	327	24.2	47.7	1.1	117.87	41.08	99.47	5.73	#DIV/0!	#DIV/0!	#DIV/0!	High	High	High	High	Shared	High	High	High			3.58	49.84	High	High	0.0002209	6.962e-05
	FALSE	High	[RK].SRAEAESWYQTK.[SY]		0.0263761	0.000806587	5	6	7	A0A0G2JUG1; A0A0G2JW69; Q6IG05; Q4FZU2; A0A0G2JVA8	A0A0G2JUG1 [336-347]; A0A0G2JW69 [282-293]; Q6IG05 [325-336]; Q4FZU2 [337-348]; A0A0G2JVA8 [326-337]		1	1455.69	302.9	72.1	24.9		121.07	140.95	122.49		#DIV/0!	#DIV/0!	#DIV/0!	High	Not Found	High	Peak Found	Shared	High	High	Peak Found			3.51	23.92	Not Found	High	0.0002209	0.002629
	FALSE	High	[K].TLNNKFASFIDKVR.[F]		0.138824	0.00613687	9	15	1	A0A0G2JZQ9; A0A0G2JW69; Q6IG05; Q6P6Q2; A0A0G2K6P7; Q6IG12; Q4FZU2; Q10758; A0A0G2JVA8	A0A0G2JZQ9 [173-186]; A0A0G2JW69 [102-115]; Q6IG05 [146-159]; Q6P6Q2 [170-183]; A0A0G2K6P7 [152-165]; Q6IG12 [91-104]; Q4FZU2 [158-171]; Q10758 [97-110]; A0A0G2JVA8 [149-162]		2	1652.91	132.6	155.6	111.8		66.21	45.54	34		#DIV/0!	#DIV/0!	#DIV/0!	Peak Found	Not Found	Peak Found	Peak Found	Shared	Peak Found	Peak Found	High			1.89	36.47	Not Found	High	0.001602	0.03468
	FALSE	High	[K].YEELQVTAGK.[H]		0.064231	0.000806587	1	1	3	A0A0G2JW69	A0A0G2JW69 [294-303]		0	1137.58	3.8	392	4.2		106.35		133.71		#DIV/0!	#DIV/0!	#DIV/0!	High	Not Found	High	Peak Found		Peak Found	Peak Found	Not Found			2.97	26.12	Not Found	High	0.0002209	0.01035
High	Master Protein	Q6T487	Alpha-actinin-1 OS=Rattus norvegicus OX=10116 GN=Actn1 PE=1 SV=1	0	32.901	14	8	10	6	105.4	39.37	8	cell differentiation;cell organization and biogenesis;regulation of biological process	cytoplasm;cytoskeleton;cytosol;membrane;nucleus	metal ion binding;protein binding;RNA binding	Pf00036, Pf00307, Pf00435, Pf08726, Pf11971, Pf13405, Pf13833	81634	ENSRNOG00000056756.1	Actn1			2	7.24242	29.8326	0.0837307	2.4	0.9	17.9	6	54.5	5.2	1.9	711.1	Not Found	Not Found	Peak Found	Peak Found	Peak Found	Not Found	Not Found	High
	Checked	Confidence	Annotated Sequence	Modifications	Qvality PEP	Qvality q-value	# Protein Groups	# Proteins	# PSMs	Master Protein Accessions	Positions in Master Proteins	Modifications in Master Proteins	# Missed Cleavages	Theo. MH+ [Da]	Abundances (Grouped): NButGT	Abundances (Grouped): remplissage	Abundances (Grouped): LPS	Abundances (Grouped): controle CARD445	Abundances (Grouped) CV [%]: NButGT	Abundances (Grouped) CV [%]: remplissage	Abundances (Grouped) CV [%]: LPS	Abundances (Grouped) CV [%]: controle CARD445	#DIV/0!	#DIV/0!	#DIV/0!	Found in Sample: [S32] F32: Sample, 6, LPS	Found in Sample: [S74] F74: Sample, 1, controle CARD445	Found in Sample: [S30] F30: Sample, 4, remplissage	Found in Sample: [S31] F31: Sample, 5, LPS	Quan Info	Found in Sample: [S27] F27: Sample, 1, NButGT	Found in Sample: [S28] F28: Sample, 2, NButGT	Found in Sample: [S29] F29: Sample, 3, remplissage			XCorr (by Search Engine): Sequest HT	Top Apex RT [min]	Found in Sample: [S84] F84: Sample, 2, controle CARD445	Confidence (by Search Engine): Sequest HT	Percolator q-Value (by Search Engine): Sequest HT	Percolator PEP (by Search Engine): Sequest HT
	FALSE	High	[R].ETADTDTADQVMASFK.[I]	1xOxidation [M12]	0.0135539	0.000806587	1	3	1	Q6T487	Q6T487 [841-856]		0	1745.75	88.7	311.3							#DIV/0!	#DIV/0!	#DIV/0!	Not Found	Not Found	High	Not Found		Peak Found	Not Found	Not Found			3.3	30.49	Not Found	High	0.0002209	0.0009546
	FALSE	High	[K].GISQEQMNEFR.[A]	1xOxidation [M7]	0.112028	0.00431988	1	3	1	Q6T487	Q6T487 [742-752]		0	1354.61		387	13						#DIV/0!	#DIV/0!	#DIV/0!	Peak Found	Not Found	High	Not Found		Not Found	Not Found	Not Found			2.35	24.14	Not Found	High	0.0009506	0.02459
	FALSE	High	[KR].KHEAFESDLAAHQDR.[V]		0.000234652	0.000806587	2	7	2	Q6T487; A0A0G2K013	Q6T487 [436-450]; A0A0G2K013 [436-450]		1	1753.83	212.5	187.5			91.6	136.16			#DIV/0!	#DIV/0!	#DIV/0!	Not Found	Not Found	High	Not Found	Shared	High	Peak Found	Peak Found			4.17	20.7	Not Found	High	0.0002209	2.078e-06
	FALSE	High	[R].ISIEMHGTLEDQLSHLR.[Q]	1xOxidation [M5]	3.72632e-05	0.000806587	1	3	2	Q6T487	Q6T487 [656-672]		0	1995		400							#DIV/0!	#DIV/0!	#DIV/0!	Not Found	Not Found	High	Not Found		Not Found	Not Found	Not Found			4.63	36.51	Not Found	High	0.0002209	1.279e-07
	FALSE	High	[R].LSNRPAFMPSEGR.[M]	1xOxidation [M8]	0.0228951	0.000806587	2	6	1	Q6T487; A0A0G2K013	Q6T487 [347-359]; A0A0G2K013 [347-359]		0	1477.72	83	245.3	40	31.7	84.11	138.75		66.84	#DIV/0!	#DIV/0!	#DIV/0!	Peak Found	Peak Found	High	Not Found	Shared	Peak Found	Peak Found	Peak Found			3.07	21.99	Peak Found	High	0.0002209	0.00212
	FALSE	High	[K].IVQTYHVNMAGTNPYTTITPQEINGK.[W]	1xOxidation [M9]	0.0173345	0.000806587	1	3	1	Q6T487	Q6T487 [578-603]		0	2906.44									#DIV/0!	#DIV/0!	#DIV/0!	Not Found	Not Found	High	Not Found	No Quan Values	Not Found	Not Found	Not Found			5.24		Not Found	High	0.0002209	0.001386
	FALSE	High	[K].LVSIGAEEIVDGNVK.[M]		0.0199779	0.000806587	1	4	1	Q6T487	Q6T487 [107-121]		0	1542.84		340.4	59.6						#DIV/0!	#DIV/0!	#DIV/0!	Not Found	Not Found	High	Peak Found		Not Found	Not Found	Not Found			4.07	38.82	Not Found	High	0.0002209	0.001721
	FALSE	High	[R].QKDYETATLSEIK.[A]		0.0151208	0.000806587	1	3	1	Q6T487	Q6T487 [419-431]		1	1525.77									#DIV/0!	#DIV/0!	#DIV/0!	Not Found	Not Found	High	Not Found	No Quan Values	Not Found	Not Found	Not Found			3.83		Not Found	High	0.0002209	0.001128
High	Master Protein	Q561S0	NADH dehydrogenase [ubiquinone] 1 alpha subcomplex subunit 10, mitochondrial OS=Rattus norvegicus OX=10116 GN=Ndufa10 PE=1 SV=1	0	31.783	34	7	39	7	40.5	149.85	7	cell organization and biogenesis;metabolic process;response to stimulus;transport	mitochondrion;organelle lumen	catalytic activity	Pf01712	678759; 316632	ENSRNOG00000016470.6	Ndufa10; Ndufa10l1	Complex I biogenesis	Alzheimer's disease; Oxidative phosphorylation; Metabolic pathways; Parkinson's disease; Non-alcoholic fatty liver disease (NAFLD); Huntington's disease	0	16.9348	0.983312	0.533616	11.3	7.1	187.7	123.9	71.4	92.1	155.4	151	High	High	High	High	High	High	High	High
	Checked	Confidence	Annotated Sequence	Modifications	Qvality PEP	Qvality q-value	# Protein Groups	# Proteins	# PSMs	Master Protein Accessions	Positions in Master Proteins	Modifications in Master Proteins	# Missed Cleavages	Theo. MH+ [Da]	Abundances (Grouped): NButGT	Abundances (Grouped): remplissage	Abundances (Grouped): LPS	Abundances (Grouped): controle CARD445	Abundances (Grouped) CV [%]: NButGT	Abundances (Grouped) CV [%]: remplissage	Abundances (Grouped) CV [%]: LPS	Abundances (Grouped) CV [%]: controle CARD445	#DIV/0!	#DIV/0!	#DIV/0!	Found in Sample: [S32] F32: Sample, 6, LPS	Found in Sample: [S74] F74: Sample, 1, controle CARD445	Found in Sample: [S30] F30: Sample, 4, remplissage	Found in Sample: [S31] F31: Sample, 5, LPS	Quan Info	Found in Sample: [S27] F27: Sample, 1, NButGT	Found in Sample: [S28] F28: Sample, 2, NButGT	Found in Sample: [S29] F29: Sample, 3, remplissage			XCorr (by Search Engine): Sequest HT	Top Apex RT [min]	Found in Sample: [S84] F84: Sample, 2, controle CARD445	Confidence (by Search Engine): Sequest HT	Percolator q-Value (by Search Engine): Sequest HT	Percolator PEP (by Search Engine): Sequest HT
	FALSE	High	[R].EVLNYTTVPVYLPEITIGAHQGSR.[I]		0.000175385	0.000806587	1	2	6	Q561S0	Q561S0 [303-326]		0	2657.39	112.2	120.7	167.1		15.71	53.74	44.15		#DIV/0!	#DIV/0!	#DIV/0!	High	Not Found	High	High		High	High	High			5.4	48.83	Not Found	High	0.0002209	1.334e-06
	FALSE	High	[R].LLQYSDALEHLLSTGQGVVLER.[S]		8.68256e-05	0.000806587	1	2	4	Q561S0	Q561S0 [140-161]		0	2441.3	106.6	113.2	180.2		15.53	41.03	11.8		#DIV/0!	#DIV/0!	#DIV/0!	Peak Found	Not Found	Peak Found	High		High	High	High			5.17	50.18	Not Found	High	0.0002209	4.586e-07
	FALSE	High	[R].LTLPEYLPPHAVIYIDVPVSEIQSR.[I]		0.000448657	0.000806587	1	1	4	Q561S0	Q561S0 [193-217]		0	2849.54	153.2	58.3	188.5			105.91	26.14		#DIV/0!	#DIV/0!	#DIV/0!	High	Not Found	High	High		Not Found	High	Peak Found			5.4	49.85	Not Found	High	0.0002209	5.5e-06
	FALSE	High	[K].VTSAYLQDIEDAYKK.[T]		0.00384122	0.000806587	1	2	7	Q561S0	Q561S0 [229-243]		1	1743.88	45.6	240.2	103.7	10.5	17.28	80.03	33.06	23.25	#DIV/0!	#DIV/0!	#DIV/0!	High	Peak Found	High	High		Peak Found	High	High			3.92	39.86	High	High	0.0002209	0.0001415
	FALSE	High	[K].VVEDIEYLNYNK.[G]		0.00320485	0.000806587	1	2	7	Q561S0	Q561S0 [269-280]		0	1498.74	85.8	120.3	162	32	3.38	47.97	33.84	31.52	#DIV/0!	#DIV/0!	#DIV/0!	Peak Found	High	High	High		High	High	Peak Found			3.81	36.65	High	High	0.0002209	0.0001082
	FALSE	High	[K].YAPGYNADVGDK.[W]		0.0160579	0.000806587	1	2	6	Q561S0	Q561S0 [339-350]		0	1269.57	102.2	94.7	157.5	45.6	45.97	78.94	13.19	46.42	#DIV/0!	#DIV/0!	#DIV/0!	High	High	High	High		Peak Found	High	Peak Found			2.66	23.74	High	High	0.0002209	0.001237
	FALSE	High	[R].YGLLASILGDK.[T]		0.0385609	0.000806587	1	2	5	Q561S0	Q561S0 [38-48]		0	1149.65	86.9	127.6	185.5		4.44	40.24	32.99		#DIV/0!	#DIV/0!	#DIV/0!	High	Not Found	High	High		Peak Found	High	High			2.97	49.36	Not Found	High	0.0002209	0.0047
High	Master Protein	P34058	Heat shock protein HSP 90-beta OS=Rattus norvegicus OX=10116 GN=Hsp90ab1 PE=1 SV=4	0	31.292	19	11	24	5	83.2	79.05	11	cell organization and biogenesis;metabolic process;regulation of biological process;response to stimulus	cell surface;cytoplasm;cytosol;extracellular;membrane;mitochondrion;nucleus	enzyme regulator activity;nucleotide binding;protein binding;RNA binding	Pf00183, Pf02518, Pf13589	301252	ENSRNOG00000019834.6	Hsp90ab1	HSP90 chaperone cycle for steroid hormone receptors (SHR); Aryl hydrocarbon receptor signalling; Regulation of actin dynamics for phagocytic cup formation; Neutrophil degranulation; The role of GTSE1 in G2/M progression after G2 checkpoint; The NLRP3 inflammasome; Attenuation phase; Sema3A PAK dependent Axon repulsion; HSF1 activation	Antigen processing and presentation; Prostate cancer; Estrogen signaling pathway; Protein processing in endoplasmic reticulum; PI3K-Akt signaling pathway; Progesterone-mediated oocyte maturation; Pathways in cancer; NOD-like receptor signaling pathway	6	0.928105	1.71452	0.315956	131.3	67.6	169.7	14.9	77.5	22.5	2.6	313.9	High	High	High	Not Found	High	Peak Found	Not Found	High
	Checked	Confidence	Annotated Sequence	Modifications	Qvality PEP	Qvality q-value	# Protein Groups	# Proteins	# PSMs	Master Protein Accessions	Positions in Master Proteins	Modifications in Master Proteins	# Missed Cleavages	Theo. MH+ [Da]	Abundances (Grouped): NButGT	Abundances (Grouped): remplissage	Abundances (Grouped): LPS	Abundances (Grouped): controle CARD445	Abundances (Grouped) CV [%]: NButGT	Abundances (Grouped) CV [%]: remplissage	Abundances (Grouped) CV [%]: LPS	Abundances (Grouped) CV [%]: controle CARD445	#DIV/0!	#DIV/0!	#DIV/0!	Found in Sample: [S32] F32: Sample, 6, LPS	Found in Sample: [S74] F74: Sample, 1, controle CARD445	Found in Sample: [S30] F30: Sample, 4, remplissage	Found in Sample: [S31] F31: Sample, 5, LPS	Quan Info	Found in Sample: [S27] F27: Sample, 1, NButGT	Found in Sample: [S28] F28: Sample, 2, NButGT	Found in Sample: [S29] F29: Sample, 3, remplissage			XCorr (by Search Engine): Sequest HT	Top Apex RT [min]	Found in Sample: [S84] F84: Sample, 2, controle CARD445	Confidence (by Search Engine): Sequest HT	Percolator q-Value (by Search Engine): Sequest HT	Percolator PEP (by Search Engine): Sequest HT
	FALSE	High	[K].ADLINNLGTIAK.[S]		0.014238	0.000806587	2	3	1	P34058; P82995	P34058 [96-107]; P82995 [101-112]		0	1242.71	36.1	16.6	22.6	324.7				52.75	#DIV/0!	#DIV/0!	#DIV/0!	Peak Found	High	Not Found	Not Found	Shared	Not Found	Peak Found	Peak Found			3.37	38.93	Peak Found	High	0.0002209	0.001035
	FALSE	High	[K].EDQTEYLEER.[R]		0.0377354	0.000806587	2	3	1	P34058; P82995	P34058 [187-196]; P82995 [192-201]		0	1311.57	8.8	268.1	79.9	43.2				65.13	#DIV/0!	#DIV/0!	#DIV/0!	Not Found	High	Peak Found	Peak Found	Shared	Not Found	Peak Found	Not Found			2.99	26.86	Peak Found	High	0.0002209	0.004538
	FALSE	High	[K].EGLELPEDEEEK.[K]		0.050221	0.000806587	2	3	1	P34058; P82995	P34058 [539-550]; P82995 [548-559]		0	1416.64		95.8	101	203.2		89.16	70.1	47.23	#DIV/0!	#DIV/0!	#DIV/0!	Peak Found	Peak Found	Peak Found	Peak Found	Shared	Not Found	Not Found	Peak Found			3.18	31.61	High	High	0.0002209	0.007086
	FALSE	High	[R].ELISNASDALDK.[I]		0.00733818	0.000806587	2	4	6	Q66HD0; P34058	Q66HD0 [103-114]; P34058 [42-53]		0	1275.64	54.4	236.3	51.2	58.1	80.66		94.1	44.48	#DIV/0!	#DIV/0!	#DIV/0!	High	Peak Found	High	High	Shared	High	Peak Found	High			3.35	30.81	High	High	0.0002209	0.0003772
	FALSE	High	[K].EQVANSAFVER.[V]		0.00959918	0.000806587	1	2	1	P34058	P34058 [492-502]		0	1249.62	95.8	152.7	103.7	47.8				47.95	#DIV/0!	#DIV/0!	#DIV/0!	Not Found	Peak Found	High	Peak Found		Peak Found	Not Found	Not Found			3.76	25.85	Peak Found	High	0.0002209	0.0005693
	FALSE	High	[R].GVVDSEDIPLNLSR.[E]		0.00173274	0.000806587	2	4	4	P34058; P82995	P34058 [379-392]; P82995 [388-401]		0	1513.79	30.2	280.1	69.4	20.3	107.9		113.7	56.28	#DIV/0!	#DIV/0!	#DIV/0!	Peak Found	High	High	Peak Found	Shared	Peak Found	Peak Found	Not Found			3.91	40.6	Peak Found	High	0.0002209	4.254e-05
	FALSE	High	[R].NPDDITQEEYGEFYK.[S]		0.000620382	0.000806587	1	2	4	P34058	P34058 [292-306]		0	1847.8	50.9	271		78	86.51			5.46	#DIV/0!	#DIV/0!	#DIV/0!	Not Found	High	High	Not Found		High	Peak Found	Not Found			3.96	38.34	High	High	0.0002209	8.98e-06
	FALSE	High	[K].SIYYITGESK.[E]		0.124777	0.00486511	1	2	1	P34058	P34058 [482-491]		0	1160.58	44.2	183.6	80.3	91.9				63.64	#DIV/0!	#DIV/0!	#DIV/0!	Not Found	Peak Found	Peak Found	Peak Found		Not Found	Peak Found	Not Found			2.34	30.45	High	High	0.001275	0.02922
	FALSE	High	[R].TLTLVDTGIGMTK.[A]	1xOxidation [M11]	0.0239148	0.000806587	1	2	3	P34058	P34058 [83-95]		0	1365.73	26.7	157	52.2	164.2				32.49	#DIV/0!	#DIV/0!	#DIV/0!	Not Found	High	High	Peak Found		Not Found	Peak Found	Not Found			2.74	36.06	Peak Found	High	0.0002209	0.002263
	FALSE	High	[R].YHTSQSGDEMTSLSEYVSR.[M]	1xOxidation [M10]	0.0107108	0.000806587	1	2	3	P34058	P34058 [457-475]		0	2192.94		268.5	86.3	45.3				60.8	#DIV/0!	#DIV/0!	#DIV/0!	Not Found	Peak Found	High	High		Not Found	Not Found	Not Found			3.02	29.07	High	High	0.0002209	0.0006694
	FALSE	High	[K].YIDQEELNK.[T]		0.146732	0.00732577	2	3	1	P34058; P82995	P34058 [276-284]; P82995 [285-293]		0	1151.56	45.9	78.6	153.8	121.7	40.4	125.34		24.2	#DIV/0!	#DIV/0!	#DIV/0!	Not Found	Peak Found	High	Peak Found	Shared	Peak Found	Peak Found	Peak Found			2.51	23.99	Peak Found	High	0.001903	0.03786
High	Master Protein	A0A0G2JV65	14-3-3 protein zeta/delta OS=Rattus norvegicus OX=10116 GN=Ywhaz PE=1 SV=1	0	31.175	32	7	25	5	29	75.06	7	cell organization and biogenesis;regulation of biological process;transport	mitochondrion;nucleus	protein binding;RNA binding	Pf00244		ENSRNOG00000008195.6				0	2.1985	9.9029	0.229314	19.1	7.6	43.7	15	111.9	21.4	2.3	579	High	High	High	High	High	High	Peak Found	High
	Checked	Confidence	Annotated Sequence	Modifications	Qvality PEP	Qvality q-value	# Protein Groups	# Proteins	# PSMs	Master Protein Accessions	Positions in Master Proteins	Modifications in Master Proteins	# Missed Cleavages	Theo. MH+ [Da]	Abundances (Grouped): NButGT	Abundances (Grouped): remplissage	Abundances (Grouped): LPS	Abundances (Grouped): controle CARD445	Abundances (Grouped) CV [%]: NButGT	Abundances (Grouped) CV [%]: remplissage	Abundances (Grouped) CV [%]: LPS	Abundances (Grouped) CV [%]: controle CARD445	#DIV/0!	#DIV/0!	#DIV/0!	Found in Sample: [S32] F32: Sample, 6, LPS	Found in Sample: [S74] F74: Sample, 1, controle CARD445	Found in Sample: [S30] F30: Sample, 4, remplissage	Found in Sample: [S31] F31: Sample, 5, LPS	Quan Info	Found in Sample: [S27] F27: Sample, 1, NButGT	Found in Sample: [S28] F28: Sample, 2, NButGT	Found in Sample: [S29] F29: Sample, 3, remplissage			XCorr (by Search Engine): Sequest HT	Top Apex RT [min]	Found in Sample: [S84] F84: Sample, 2, controle CARD445	Confidence (by Search Engine): Sequest HT	Percolator q-Value (by Search Engine): Sequest HT	Percolator PEP (by Search Engine): Sequest HT
	FALSE	High	[K].DSTLIMQLLR.[D]		0.045832	0.000806587	6	10	3	P35213; P68255; G3V9A3; P61983; A0A0G2JV65; P62260	P35213 [215-224]; P68255 [213-222]; G3V9A3 [215-224]; P61983 [218-227]; A0A0G2JV65 [224-233]; P62260 [216-225]		0	1189.66	88.8	219.8	91.4		104.64		6.5		#DIV/0!	#DIV/0!	#DIV/0!	Peak Found	Not Found	High	High	Shared	High	Peak Found	Not Found			2.77	50.5	Not Found	High	0.0002209	0.00613
	FALSE	High	[K].DSTLIMQLLR.[D]	1xOxidation [M6]	0.0948908	0.00296879	6	10	4	P35213; P68255; G3V9A3; P61983; A0A0G2JV65; P62260	P35213 [215-224]; P68255 [213-222]; G3V9A3 [215-224]; P61983 [218-227]; A0A0G2JV65 [224-233]; P62260 [216-225]		0	1205.66	45.3	251.8	88.5	14.4	93.6	120.28	111.24	31.14	#DIV/0!	#DIV/0!	#DIV/0!	Peak Found	High	High	Peak Found	Shared	Peak Found	Peak Found	Peak Found			2.57	49.2	High	High	0.0007851	0.01895
	FALSE	High	[K].GIVDQSQQAYQEAFEISK.[K]		0.0076672	0.000806587	1	2	2	A0A0G2JV65	A0A0G2JV65 [151-168]		0	2040.99	87.7	295.5	11.9	4.9					#DIV/0!	#DIV/0!	#DIV/0!	Peak Found	High	High	Not Found		Peak Found	Not Found	Not Found			3.7	44.33	Not Found	High	0.0002209	0.0004041
	FALSE	High	[R].NLLSVAYK.[N]		0.116139	0.00486511	6	10	2	P35213; P68255; G3V9A3; P61983; A0A0G2JV65; P62260	P35213 [44-51]; P68255 [42-49]; G3V9A3 [42-49]; P61983 [43-50]; A0A0G2JV65 [53-60]; P62260 [43-50]		0	907.525	60.3	132.4	207.3		101.72	130.9			#DIV/0!	#DIV/0!	#DIV/0!	Not Found	Not Found	High	High	Shared	Peak Found	Peak Found	Peak Found			2.64	33.18	Not Found	High	0.001275	0.02601
	FALSE	High	[K].SVTEQGAELSNEER.[N]		0.0036561	0.000806587	1	2	5	A0A0G2JV65	A0A0G2JV65 [39-52]		0	1548.71	33.2	334.3	17.3	15.1	94.04		88.79	47.4	#DIV/0!	#DIV/0!	#DIV/0!	High	Peak Found	High	High		Peak Found	High	Not Found			3.9	23.61	Peak Found	High	0.0002209	0.0001313
	FALSE	High	[K].TAFDEAIAELDTLSEESYK.[D]		0.000669972	0.000806587	1	2	2	A0A0G2JV65	A0A0G2JV65 [205-223]		0	2131.99	17.7	348.7	33.7		66.91				#DIV/0!	#DIV/0!	#DIV/0!	Not Found	Not Found	High	Peak Found		Peak Found	Peak Found	Not Found			4.99	52.07	Not Found	High	0.0002209	1.008e-05
	FALSE	High	[R].YLAEVAAGDDK.[K]		0.0377354	0.000806587	1	2	1	A0A0G2JV65	A0A0G2JV65 [139-149]		0	1151.56	188.6	138.3	73.1			121.37	32.54		#DIV/0!	#DIV/0!	#DIV/0!	Peak Found	Not Found	High	Peak Found		Not Found	Peak Found	Peak Found			2.84	24.68	Not Found	High	0.0002209	0.004551
	FALSE	High	[R].YLAEVAAGDDKK.[G]		0.00478403	0.000806587	1	2	6	A0A0G2JV65	A0A0G2JV65 [139-150]		1	1279.65	126.1	136.3	80	57.6	112.29	139.68	57.62	62.8	#DIV/0!	#DIV/0!	#DIV/0!	Peak Found	High	High	High		High	Peak Found	Peak Found			3	21.23	High	High	0.0002209	0.0001982
High	Master Protein	G3V7C6	Tubulin beta chain OS=Rattus norvegicus OX=10116 GN=Tubb4b PE=1 SV=2	0	31.038	25	10	26	3	61.1	80.38	10	cell organization and biogenesis	cytoplasm;cytoskeleton;nucleus	catalytic activity;nucleotide binding;RNA binding;structural molecule activity	Pf00091, Pf03953, Pf10644		ENSRNOG00000010170.5		Regulation of PLK1 Activity at G2/M Transition; Hedgehog 'off' state; AURKA Activation by TPX2; Neutrophil degranulation; Recruitment of mitotic centrosome proteins and complexes; Recruitment of NuMA to mitotic centrosomes; Loss of Nlp from mitotic centrosomes; Hedgehog 'on' state; Anchoring of the basal body to the plasma membrane; Intraflagellar transport		8	3.7619	2.77963	0.20058	30.4	15.8	140.2	33.6	74.8	22.1	18.2	464.9	High	High	High	Peak Found	Peak Found	Peak Found	Peak Found	High
	Checked	Confidence	Annotated Sequence	Modifications	Qvality PEP	Qvality q-value	# Protein Groups	# Proteins	# PSMs	Master Protein Accessions	Positions in Master Proteins	Modifications in Master Proteins	# Missed Cleavages	Theo. MH+ [Da]	Abundances (Grouped): NButGT	Abundances (Grouped): remplissage	Abundances (Grouped): LPS	Abundances (Grouped): controle CARD445	Abundances (Grouped) CV [%]: NButGT	Abundances (Grouped) CV [%]: remplissage	Abundances (Grouped) CV [%]: LPS	Abundances (Grouped) CV [%]: controle CARD445	#DIV/0!	#DIV/0!	#DIV/0!	Found in Sample: [S32] F32: Sample, 6, LPS	Found in Sample: [S74] F74: Sample, 1, controle CARD445	Found in Sample: [S30] F30: Sample, 4, remplissage	Found in Sample: [S31] F31: Sample, 5, LPS	Quan Info	Found in Sample: [S27] F27: Sample, 1, NButGT	Found in Sample: [S28] F28: Sample, 2, NButGT	Found in Sample: [S29] F29: Sample, 3, remplissage			XCorr (by Search Engine): Sequest HT	Top Apex RT [min]	Found in Sample: [S84] F84: Sample, 2, controle CARD445	Confidence (by Search Engine): Sequest HT	Percolator q-Value (by Search Engine): Sequest HT	Percolator PEP (by Search Engine): Sequest HT
	FALSE	High	[R].AVLVDLEPGTMDSVR.[S]	1xOxidation [M11]	0.050221	0.000806587	1	3	3	G3V7C6	G3V7C6 [63-77]		0	1617.82	78.3	153	109.1	59.6	62.72	135.78	96.61	39.2	#DIV/0!	#DIV/0!	#DIV/0!	Peak Found	High	Peak Found	High		Peak Found	Peak Found	Peak Found			2.88	37.35	High	High	0.0002209	0.007046
	FALSE	High	[K].EVDEQMLNVQNK.[N]		0.0688265	0.000806587	2	5	1	G3V7C6; P69897	G3V7C6 [428-439]; P69897 [325-336]		0	1446.69	110.3	80.8	208.9		50.77				#DIV/0!	#DIV/0!	#DIV/0!	Not Found	Not Found	Peak Found	High	Shared	Peak Found	Peak Found	Not Found			2.8	29.26	Not Found	High	0.0002209	0.0115
	FALSE	High	[K].EVDEQMLNVQNK.[N]	1xOxidation [M6]	0.00539772	0.000806587	2	5	5	G3V7C6; P69897	G3V7C6 [428-439]; P69897 [325-336]		0	1462.68	53.3	147.1	115.2	84.4	13.51	135.17	82.85	36.06	#DIV/0!	#DIV/0!	#DIV/0!	Peak Found	High	High	Peak Found	Shared	Peak Found	High	Peak Found			3.15	23.72	High	High	0.0002209	0.000237
	FALSE	High	[R].FPGQLNADLR.[K]		0.0583508	0.000806587	2	9	2	G3V7C6; P69897	G3V7C6 [345-354]; P69897 [242-251]		0	1130.6	32.5	360.8	4.7	2	93.62		17.69	24.38	#DIV/0!	#DIV/0!	#DIV/0!	Peak Found	Peak Found	High	Peak Found	Shared	High	Peak Found	Not Found			2.7	33.61	Peak Found	High	0.0002209	0.008884
	FALSE	High	[K].GHYTEGAELVDSVLDVVR.[K]		0.00122592	0.000806587	2	7	2	G3V7C6; P69897	G3V7C6 [104-121]; P69897 [104-121]		0	1958.98		220.6	179.4			128.5	91.36		#DIV/0!	#DIV/0!	#DIV/0!	Peak Found	Not Found	High	High	Shared	Not Found	Not Found	Peak Found			4.64	49.25	Not Found	High	0.0002209	2.523e-05
	FALSE	High	[K].LAVNMVPFPR.[L]	1xOxidation [M5]	0.0146327	0.000806587	2	9	3	G3V7C6; P69897	G3V7C6 [356-365]; P69897 [253-262]		0	1159.63	44.7	171.9	112.2	71.1	94.59	130.13	125.73	58.2	#DIV/0!	#DIV/0!	#DIV/0!	Peak Found	Peak Found	High	Peak Found	Shared	Peak Found	Peak Found	Peak Found			3.17	36.44	High	High	0.0002209	0.001078
	FALSE	High	[R].IMNTFSVVPSPK.[V]	1xOxidation [M2]	0.0137031	0.000806587	2	5	1	G3V7C6; P69897	G3V7C6 [163-174]; [266-277]; P69897 [163-174]		0	1335.7	54.6	162.6	93.4	89.3	44.59	127.88	101.78	28.02	#DIV/0!	#DIV/0!	#DIV/0!	Peak Found	Peak Found	High	Peak Found	Shared	Peak Found	Peak Found	Peak Found			2.92	33.39	Peak Found	High	0.0002209	0.0009732
	FALSE	High	[R].INVYYNEATGGK.[Y]		0.0197611	0.000806587	1	2	4	G3V7C6	G3V7C6 [47-58]		0	1328.65	66	79.5	215.2	39.3	73.18	136.69		37.13	#DIV/0!	#DIV/0!	#DIV/0!	Not Found	High	High	High		Peak Found	Peak Found	Peak Found			2.87	28.28	High	High	0.0002209	0.001702
	FALSE	High	[R].ISEQFTAMFR.[R]	1xOxidation [M8]	0.0287731	0.000806587	2	7	1	G3V7C6; P69897	G3V7C6 [484-493]; P69897 [381-390]		0	1245.59	55.9	179.2	130.9	33.9	79.24	131.03		57.87	#DIV/0!	#DIV/0!	#DIV/0!	Not Found	Peak Found	High	Peak Found	Shared	Peak Found	Peak Found	Peak Found			3.09	34.3	Peak Found	High	0.0002209	0.003015
	FALSE	High	[K].MSATFIGNSTAIQELFK.[R]	1xOxidation [M1]	0.00489018	0.000806587	1	4	1	G3V7C6	G3V7C6 [466-482]		0	1873.94	90	203.7	106.3		68.48	118.06			#DIV/0!	#DIV/0!	#DIV/0!	Not Found	Not Found	High	Peak Found		Peak Found	Peak Found	Peak Found			3.98	49.53	Not Found	High	0.0002209	0.0002047
	FALSE	High	[R].YLTVAAVFR.[G]		0.0958859	0.00296879	2	4	3	G3V7C6; P69897	G3V7C6 [413-421]; P69897 [310-318]		0	1039.59	91.6	128.3	176.4	3.8	84.6	121.11	23.62		#DIV/0!	#DIV/0!	#DIV/0!	Peak Found	Not Found	High	High	Shared	High	Peak Found	Peak Found			2.49	42.02	Peak Found	High	0.0007851	0.01931
High	Master Protein	P15651	Short-chain specific acyl-CoA dehydrogenase, mitochondrial OS=Rattus norvegicus OX=10116 GN=Acads PE=1 SV=2	0	30.95	35	9	43	9	44.7	149.49	9	cell organization and biogenesis;metabolic process;response to stimulus	membrane;mitochondrion;nucleus;organelle lumen	catalytic activity;nucleotide binding	Pf00441, Pf02770, Pf02771, Pf08028	64304		Acads		Fatty acid metabolism; Fatty acid degradation; Butanoate metabolism; Metabolic pathways; Valine, leucine and isoleucine degradation; Carbon metabolism	0	1.86672	1.06041	0.738645	85.9	40.9	154.5	82.2	86.5	98.9	65.5	185.5	High	High	High	High	High	High	High	High
	Checked	Confidence	Annotated Sequence	Modifications	Qvality PEP	Qvality q-value	# Protein Groups	# Proteins	# PSMs	Master Protein Accessions	Positions in Master Proteins	Modifications in Master Proteins	# Missed Cleavages	Theo. MH+ [Da]	Abundances (Grouped): NButGT	Abundances (Grouped): remplissage	Abundances (Grouped): LPS	Abundances (Grouped): controle CARD445	Abundances (Grouped) CV [%]: NButGT	Abundances (Grouped) CV [%]: remplissage	Abundances (Grouped) CV [%]: LPS	Abundances (Grouped) CV [%]: controle CARD445	#DIV/0!	#DIV/0!	#DIV/0!	Found in Sample: [S32] F32: Sample, 6, LPS	Found in Sample: [S74] F74: Sample, 1, controle CARD445	Found in Sample: [S30] F30: Sample, 4, remplissage	Found in Sample: [S31] F31: Sample, 5, LPS	Quan Info	Found in Sample: [S27] F27: Sample, 1, NButGT	Found in Sample: [S28] F28: Sample, 2, NButGT	Found in Sample: [S29] F29: Sample, 3, remplissage			XCorr (by Search Engine): Sequest HT	Top Apex RT [min]	Found in Sample: [S84] F84: Sample, 2, controle CARD445	Confidence (by Search Engine): Sequest HT	Percolator q-Value (by Search Engine): Sequest HT	Percolator PEP (by Search Engine): Sequest HT
	FALSE	High	[K].ELVPIAAQLDKEHLFPTSQVK.[K]		0.00483682	0.000806587	1	2	4	P15651	P15651 [52-72]		1	2363.3	162	136.4	101.6		16.65		79.34		#DIV/0!	#DIV/0!	#DIV/0!	Peak Found	Not Found	Peak Found	High		High	High	Not Found			4.19	42.82	Not Found	High	0.0002209	0.0002013
	FALSE	High	[K].ENLLGEPGMGFK.[I]	1xOxidation [M9]	0.0121486	0.000806587	1	2	6	P15651	P15651 [251-262]		0	1307.63	75.9	111.1	147.1	65.9	19.27	45.75	47.77	58.55	#DIV/0!	#DIV/0!	#DIV/0!	Peak Found	High	High	High		Peak Found	High	High			3.26	34.61	High	High	0.0002209	0.000813
	FALSE	High	[K].GISAFLVPMPTPGLTLGK.[K]	1xOxidation [M9]	0.0468299	0.000806587	1	2	2	P15651	P15651 [209-226]		0	1815.01	133.5	120.5	115.6	30.4	6.3	31.53	100.72	62.79	#DIV/0!	#DIV/0!	#DIV/0!	Peak Found	High	Peak Found	Peak Found		Peak Found	Peak Found	Peak Found			2.92	49.18	High	High	0.0002209	0.006367
	FALSE	High	[R].HAFGAPLTK.[L]		0.0105941	0.000806587	1	2	7	P15651	P15651 [298-306]		0	941.52	99	128.5	88.7	83.8	19.57	34.95	98.13	43.03	#DIV/0!	#DIV/0!	#DIV/0!	High	High	High	High		Peak Found	High	High			3.39	21.89	High	High	0.0002209	0.0006585
	FALSE	High	[K].LAASEAATAISHQAIQILGGMGYVTEMPAER.[Y]	2xOxidation [M21; M27]	0.137428	0.00613687	1	2	4	P15651	P15651 [350-380]		0	3218.58	107.9	104.5	187.6			72.36			#DIV/0!	#DIV/0!	#DIV/0!	Not Found	Not Found	High	High		Not Found	High	High			5.32	49.06	Not Found	High	0.001602	0.03405
	FALSE	High	[K].LADMALALESAR.[L]	1xOxidation [M4]	0.00264461	0.000806587	1	2	6	P15651	P15651 [314-325]		0	1276.66	74.4	125.7	140.2	59.7	19.91	84.62		49.84	#DIV/0!	#DIV/0!	#DIV/0!	High	High	High	Not Found		High	Peak Found	High			3.74	32.11	High	High	0.0002209	8.058e-05
	FALSE	High	[K].IAMQTLDMGR.[I]	2xOxidation [M3; M8]	0.0381459	0.000806587	1	2	1	P15651	P15651 [263-272]		0	1167.55	18.1		16	365.9	37.54		22.14		#DIV/0!	#DIV/0!	#DIV/0!	Peak Found	High	Not Found	Peak Found		Peak Found	Peak Found	Not Found			3.09	21.13	Not Found	High	0.0002209	0.004615
	FALSE	High	[R].LHTVYQSVELPETHQMLR.[Q]	1xOxidation [M16]	0.0213291	0.000806587	1	2	2	P15651	P15651 [25-42]		0	2197.11	130.5	121.6	127.7	20.2		69.32	64.3	40.76	#DIV/0!	#DIV/0!	#DIV/0!	Peak Found	Peak Found	Peak Found	High		Not Found	High	Peak Found			2.68	31.12	Peak Found	High	0.0002209	0.001899
	FALSE	High	[R].ITEIYEGTSEIQR.[L]		0.00170443	0.000806587	1	2	11	P15651	P15651 [387-399]		0	1538.77	81.9	97.4	111.6	109.1	1.4	60.85	67.89	34.57	#DIV/0!	#DIV/0!	#DIV/0!	High	High	High	High		High	High	High			3.49	31.12	High	High	0.0002209	4.137e-05
High	Master Protein	A0A0G2JZQ9	Keratin, type II cytoskeletal 1b OS=Rattus norvegicus OX=10116 GN=Krt77 PE=3 SV=1	0	30.862	14	8	168	4	62	534.4	8		cytoskeleton	protein binding;structural molecule activity	Pf00038, Pf09728, Pf13166, Pf14992	406226	ENSRNOG00000036865.3	Krt77			0	106	0.355346	19.7552	0.4	0.5	14.3	81.1	601.1	68.6	5.1	28.8	Peak Found	Peak Found	Peak Found	High	High	High	High	Peak Found
	Checked	Confidence	Annotated Sequence	Modifications	Qvality PEP	Qvality q-value	# Protein Groups	# Proteins	# PSMs	Master Protein Accessions	Positions in Master Proteins	Modifications in Master Proteins	# Missed Cleavages	Theo. MH+ [Da]	Abundances (Grouped): NButGT	Abundances (Grouped): remplissage	Abundances (Grouped): LPS	Abundances (Grouped): controle CARD445	Abundances (Grouped) CV [%]: NButGT	Abundances (Grouped) CV [%]: remplissage	Abundances (Grouped) CV [%]: LPS	Abundances (Grouped) CV [%]: controle CARD445	#DIV/0!	#DIV/0!	#DIV/0!	Found in Sample: [S32] F32: Sample, 6, LPS	Found in Sample: [S74] F74: Sample, 1, controle CARD445	Found in Sample: [S30] F30: Sample, 4, remplissage	Found in Sample: [S31] F31: Sample, 5, LPS	Quan Info	Found in Sample: [S27] F27: Sample, 1, NButGT	Found in Sample: [S28] F28: Sample, 2, NButGT	Found in Sample: [S29] F29: Sample, 3, remplissage			XCorr (by Search Engine): Sequest HT	Top Apex RT [min]	Found in Sample: [S84] F84: Sample, 2, controle CARD445	Confidence (by Search Engine): Sequest HT	Percolator q-Value (by Search Engine): Sequest HT	Percolator PEP (by Search Engine): Sequest HT
	FALSE	High	[R].DYQALLGAK.[L]		0.147471	0.00732577	1	2	1	A0A0G2JZQ9	A0A0G2JZQ9 [451-459]		0	978.525	373.9	15.5	10.6						#DIV/0!	#DIV/0!	#DIV/0!	Not Found	Not Found	Peak Found	Peak Found		High	Not Found	Not Found			2.2	34.91	Not Found	High	0.001903	0.03794
	FALSE	High	[K].FASFIDKVR.[F]		0.137428	0.00613687	12	24	6	A0A0G2JXH6; A0A0G2JZQ9; A0A0G2JW69; Q6IG05; Q6P6Q2; A0A0G2K6P7; Q6IMF3; D3ZXB7; Q6IG12; Q4FZU2; Q10758; A0A0G2JVA8	A0A0G2JXH6 [142-150]; A0A0G2JZQ9 [178-186]; A0A0G2JW69 [107-115]; Q6IG05 [151-159]; Q6P6Q2 [175-183]; A0A0G2K6P7 [157-165]; Q6IMF3 [190-198]; D3ZXB7 [142-150]; Q6IG12 [96-104]; Q4FZU2 [163-171]; Q10758 [102-110]; A0A0G2JVA8 [154-162]		1	1082.6	176	91.9	33.4	98.7	110.24	19.53	1.91	60.35	#DIV/0!	#DIV/0!	#DIV/0!	Peak Found	Peak Found	High	High	Shared	High	High	High			2.56	31.13	High	High	0.001602	0.03393
	FALSE	High	[R].FLEQQNQVLQTK.[W]		0.000613604	0.000806587	3	7	88	A0A0G2JXH6; A0A0G2JZQ9; Q6IMF3	A0A0G2JXH6 [151-162]; A0A0G2JZQ9 [187-198]; Q6IMF3 [199-210]		0	1475.79	343.7	17.3	34	5	107.3	49.22	97.61	28.7	#DIV/0!	#DIV/0!	#DIV/0!	High	High	High	High	Shared	High	High	High			4.03	29.87	High	High	0.0002209	8.87e-06
	FALSE	High	[K].LSLDVEIATYR.[E]		0.0104214	0.000806587	1	2	9	A0A0G2JZQ9	A0A0G2JZQ9 [460-470]		0	1279.69	298.9	23.5	77.5		118.05	112.41	65.39		#DIV/0!	#DIV/0!	#DIV/0!	High	Not Found	Peak Found	Peak Found		High	High	Peak Found			3.64	42.62	Not Found	High	0.0002209	0.0006432
	FALSE	High	[K].NKYEDEINKR.[T]		0.0125542	0.000806587	4	6	52	A0A0G2JZQ9; A0A0G2JW69; Q6P6Q2; Q10758	A0A0G2JZQ9 [255-264]; A0A0G2JW69 [185-194]; Q6P6Q2 [252-261]; Q10758 [177-186]		2	1308.65	290.3	42.1	62.8	4.9	12.92	119.55	109.58	43.98	#DIV/0!	#DIV/0!	#DIV/0!	High	High	High	High	Shared	High	High	High			3.46	18.76	High	High	0.0002209	0.0008532
	FALSE	High	[K].SKDEAEALYQTK.[Y]		0.00213483	0.000806587	1	2	8	A0A0G2JZQ9	A0A0G2JZQ9 [352-363]		1	1382.68	328.9	27.1	42.3	1.6	103.54	87.22	117.28	9.67	#DIV/0!	#DIV/0!	#DIV/0!	High	Peak Found	Peak Found	Peak Found		High	High	High			3.96	22.19	Peak Found	High	0.0002209	5.837e-05
	FALSE	High	[R].SLDLDSIINAVR.[T]		0.0263761	0.000806587	1	2	3	A0A0G2JZQ9	A0A0G2JZQ9 [331-342]		0	1315.72	360.6		39.4		115.4		119.7		#DIV/0!	#DIV/0!	#DIV/0!	High	Not Found	Not Found	Peak Found		High	High	Not Found			2.82	50.26	Not Found	High	0.0002209	0.002644
	FALSE	High	[K].TLNNKFASFIDKVR.[F]		0.138824	0.00613687	9	15	1	A0A0G2JZQ9; A0A0G2JW69; Q6IG05; Q6P6Q2; A0A0G2K6P7; Q6IG12; Q4FZU2; Q10758; A0A0G2JVA8	A0A0G2JZQ9 [173-186]; A0A0G2JW69 [102-115]; Q6IG05 [146-159]; Q6P6Q2 [170-183]; A0A0G2K6P7 [152-165]; Q6IG12 [91-104]; Q4FZU2 [158-171]; Q10758 [97-110]; A0A0G2JVA8 [149-162]		2	1652.91	132.6	155.6	111.8		66.21	45.54	34		#DIV/0!	#DIV/0!	#DIV/0!	Peak Found	Not Found	Peak Found	Peak Found	Shared	Peak Found	Peak Found	High			1.89	36.47	Not Found	High	0.001602	0.03468
High	Master Protein	P04642	L-lactate dehydrogenase A chain OS=Rattus norvegicus OX=10116 GN=Ldha PE=1 SV=1	0	30.203	33	9	33	9	36.4	102.33	9	cell communication;metabolic process;regulation of biological process;response to stimulus	cytoplasm;cytosol;membrane;mitochondrion;nucleus	catalytic activity;nucleotide binding;protein binding	Pf00056, Pf02866	24533	ENSRNOG00000013009.2	Ldha	Pyruvate metabolism	Glycolysis / Gluconeogenesis; Central carbon metabolism in cancer; Metabolic pathways; Cysteine and methionine metabolism; Pyruvate metabolism; HIF-1 signaling pathway; Propanoate metabolism; Glucagon signaling pathway	0	1.20969	1.09203	0.351474	130.4	69.9	132.4	109.9	44.5	48.5	70.8	193.8	High	High	High	High	High	High	High	High
	Checked	Confidence	Annotated Sequence	Modifications	Qvality PEP	Qvality q-value	# Protein Groups	# Proteins	# PSMs	Master Protein Accessions	Positions in Master Proteins	Modifications in Master Proteins	# Missed Cleavages	Theo. MH+ [Da]	Abundances (Grouped): NButGT	Abundances (Grouped): remplissage	Abundances (Grouped): LPS	Abundances (Grouped): controle CARD445	Abundances (Grouped) CV [%]: NButGT	Abundances (Grouped) CV [%]: remplissage	Abundances (Grouped) CV [%]: LPS	Abundances (Grouped) CV [%]: controle CARD445	#DIV/0!	#DIV/0!	#DIV/0!	Found in Sample: [S32] F32: Sample, 6, LPS	Found in Sample: [S74] F74: Sample, 1, controle CARD445	Found in Sample: [S30] F30: Sample, 4, remplissage	Found in Sample: [S31] F31: Sample, 5, LPS	Quan Info	Found in Sample: [S27] F27: Sample, 1, NButGT	Found in Sample: [S28] F28: Sample, 2, NButGT	Found in Sample: [S29] F29: Sample, 3, remplissage			XCorr (by Search Engine): Sequest HT	Top Apex RT [min]	Found in Sample: [S84] F84: Sample, 2, controle CARD445	Confidence (by Search Engine): Sequest HT	Percolator q-Value (by Search Engine): Sequest HT	Percolator PEP (by Search Engine): Sequest HT
	FALSE	High	[K].DLADELALVDVIEDK.[L]		0.000171574	0.000806587	1	1	4	P04642	P04642 [43-57]		0	1657.85	70.8	175.4	153.8		27.22	79.07	2.13		#DIV/0!	#DIV/0!	#DIV/0!	High	High	High	High		Peak Found	Peak Found	Peak Found			4.55	52.06	Not Found	High	0.0002209	1.287e-06
	FALSE	High	[K].DLADELALVDVIEDKLK.[G]		0.0111906	0.000806587	1	1	1	P04642	P04642 [43-59]		1	1899.03		167.7	232.3			110.28	58.68		#DIV/0!	#DIV/0!	#DIV/0!	Peak Found	Not Found	High	Peak Found		Not Found	Not Found	Peak Found			4.57	51.81	Not Found	High	0.0002209	0.0007167
	FALSE	High	[K].LLIVSNPVDILTYVAWK.[I]		0.0331346	0.000806587	1	1	1	P04642	P04642 [133-149]		0	1944.12	160.6	239.4							#DIV/0!	#DIV/0!	#DIV/0!	Not Found	Not Found	High	Not Found		Peak Found	Not Found	Not Found			4.05	52.3	Not Found	High	0.0002209	0.003737
	FALSE	High	[K].LVIITAGAR.[MQ]		0.0400483	0.000806587	1	4	3	P04642	P04642 [91-99]		0	913.583	53	136.7	131.5	78.9	14.85	76.46	17.85	33.76	#DIV/0!	#DIV/0!	#DIV/0!	Peak Found	High	Peak Found	Peak Found		Peak Found	Peak Found	Peak Found			2.7	30.09	High	High	0.0002209	0.004977
	FALSE	High	[K].IVSSKDYSVTANSK.[L]		0.0104214	0.000806587	1	1	1	P04642	P04642 [77-90]		1	1498.77				400					#DIV/0!	#DIV/0!	#DIV/0!	Not Found	Not Found	Not Found	Not Found		Not Found	Not Found	Not Found			2.9	20.68	High	High	0.0002209	0.0006445
	FALSE	High	[K].QVVDSAYEVIK.[L]		0.0187116	0.000806587	1	1	6	P04642	P04642 [233-243]		0	1250.66	38.7	83.3	102.6	175.3	12.44	20.64	36.37	69.85	#DIV/0!	#DIV/0!	#DIV/0!	High	High	High	High		High	Peak Found	High			3.6	32.68	Peak Found	High	0.0002209	0.001569
	FALSE	High	[R].RVHPISTMIK.[G]	1xOxidation [M8]	0.015625	0.000806587	1	1	6	P04642	P04642 [269-278]		1	1197.68	60.4	130.6	160.6	48.3	18.29	25.33	19.85	93.13	#DIV/0!	#DIV/0!	#DIV/0!	High	High	High	High		Peak Found	High	High			2.57	18.54	Peak Found	High	0.0002209	0.001185
	FALSE	High	[K].SLNPQLGTDADKEQWKDVHK.[Q]		0.00683332	0.000806587	1	1	1	P04642	P04642 [213-232]		2	2309.15	96.7	66.1	157.1	80		104.7	11.24	56.09	#DIV/0!	#DIV/0!	#DIV/0!	Peak Found	Peak Found	Peak Found	Peak Found		Not Found	Peak Found	Peak Found			3.82	25.96	High	High	0.0002209	0.0003384
	FALSE	High	[K].VTLTPDEEAR.[L]		0.0347914	0.000806587	1	1	10	P04642	P04642 [306-315]		0	1130.57	30.3	99	121.4	149.4	69.96	45.2	6.41	16.52	#DIV/0!	#DIV/0!	#DIV/0!	High	High	High	High		High	High	High			3.07	24.38	High	High	0.0002209	0.004017
High	Master Protein	P02770	Serum albumin OS=Rattus norvegicus OX=10116 GN=Alb PE=1 SV=2	0	30.167	16	9	37	1	68.7	119.36	9	cell communication;regulation of biological process;response to stimulus;transport	cytoplasm;endoplasmic reticulum;extracellular;Golgi;nucleus	DNA binding;metal ion binding;protein binding	Pf00273	24186		Alb		Thyroid hormone synthesis	0	4.69369	#DIV/0!	#DIV/0!	69.2	36.9	203.2	294.8	134.3	61.7			High	High	Peak Found	High	Peak Found	Peak Found	Not Found	Not Found
	Checked	Confidence	Annotated Sequence	Modifications	Qvality PEP	Qvality q-value	# Protein Groups	# Proteins	# PSMs	Master Protein Accessions	Positions in Master Proteins	Modifications in Master Proteins	# Missed Cleavages	Theo. MH+ [Da]	Abundances (Grouped): NButGT	Abundances (Grouped): remplissage	Abundances (Grouped): LPS	Abundances (Grouped): controle CARD445	Abundances (Grouped) CV [%]: NButGT	Abundances (Grouped) CV [%]: remplissage	Abundances (Grouped) CV [%]: LPS	Abundances (Grouped) CV [%]: controle CARD445	#DIV/0!	#DIV/0!	#DIV/0!	Found in Sample: [S32] F32: Sample, 6, LPS	Found in Sample: [S74] F74: Sample, 1, controle CARD445	Found in Sample: [S30] F30: Sample, 4, remplissage	Found in Sample: [S31] F31: Sample, 5, LPS	Quan Info	Found in Sample: [S27] F27: Sample, 1, NButGT	Found in Sample: [S28] F28: Sample, 2, NButGT	Found in Sample: [S29] F29: Sample, 3, remplissage			XCorr (by Search Engine): Sequest HT	Top Apex RT [min]	Found in Sample: [S84] F84: Sample, 2, controle CARD445	Confidence (by Search Engine): Sequest HT	Percolator q-Value (by Search Engine): Sequest HT	Percolator PEP (by Search Engine): Sequest HT
	FALSE	High	[K].APQVSTPTLVEAAR.[N]		0.00238263	0.000806587	2	2	6	P02770; A0A0G2JSH5	P02770 [439-452]; A0A0G2JSH5 [439-452]		0	1439.79	110.4	42.5	198.9	48.2	122.95	48.64	76.55	49.81	#DIV/0!	#DIV/0!	#DIV/0!	Peak Found	High	Peak Found	High	Shared	High	High	Peak Found			3.6	31.93	High	High	0.0002209	6.87e-05
	FALSE	High	[K].DVFLGTFLYEYSR.[R]		0.00837006	0.000806587	2	2	4	P02770; A0A0G2JSH5	P02770 [348-360]; A0A0G2JSH5 [348-360]		0	1609.79	135.4	61.4	203.3		92.32	56.66	70.24		#DIV/0!	#DIV/0!	#DIV/0!	High	Not Found	High	High	Shared	Peak Found	Peak Found	High			3.61	51.61	Not Found	High	0.0002209	0.0004596
	FALSE	High	[R].FPNAEFAEITK.[L]		0.00717899	0.000806587	2	2	3	P02770; A0A0G2JSH5	P02770 [247-257]; A0A0G2JSH5 [247-257]		0	1266.64	88.5	93	148.6	70	36.09	38.36	4.4	39.23	#DIV/0!	#DIV/0!	#DIV/0!	High	High	Peak Found	High	Shared	Peak Found	Peak Found	Peak Found			3.32	37.8	Peak Found	High	0.0002209	0.000365
	FALSE	High	[K].GLVLIAFSQYLQK.[C]		0.0147936	0.000806587	2	2	3	P02770; A0A0G2JSH5	P02770 [45-57]; A0A0G2JSH5 [45-57]		0	1479.86	164.3	35.3	200.4		111.11		90.88		#DIV/0!	#DIV/0!	#DIV/0!	High	Not Found	Not Found	High	Shared	High	Peak Found	Peak Found			2.85	50.65	Not Found	High	0.0002209	0.001095
	FALSE	High	[K].KQTALAELVK.[H]		0.09893	0.00296879	2	2	1	P02770; A0A0G2JSH5	P02770 [549-558]; A0A0G2JSH5 [549-558]		1	1100.67	207		174.9	18.1				36.34	#DIV/0!	#DIV/0!	#DIV/0!	Not Found	Peak Found	Not Found	High	Shared	Peak Found	Not Found	Not Found			3.65	26.18	Peak Found	High	0.0007851	0.02016
	FALSE	High	[K].LGEYGFQNAVLVR.[Y]		0.0024222	0.000806587	1	1	3	P02770	P02770 [422-434]		0	1465.78	94.2		253.5	52.3	52.4		26.03	43.07	#DIV/0!	#DIV/0!	#DIV/0!	High	High	Not Found	Peak Found		Peak Found	Peak Found	Not Found			3.67	41.27	High	High	0.0002209	7.088e-05
	FALSE	High	[K].LVQEVTDFAK.[T]		0.0550159	0.000806587	2	2	5	P02770; A0A0G2JSH5	P02770 [66-75]; A0A0G2JSH5 [66-75]		0	1149.62	138.5	82.6	160.9	18	69.94	34.19	60.27	86.7	#DIV/0!	#DIV/0!	#DIV/0!	High	Peak Found	Peak Found	High	Shared	High	High	Peak Found			2.71	32.24	Peak Found	High	0.0002209	0.008124
	FALSE	High	[K].QTALAELVK.[H]		0.0618797	0.000806587	2	2	4	P02770; A0A0G2JSH5	P02770 [550-558]; A0A0G2JSH5 [550-558]		0	972.572	248.2	14.6	102.3	34.9		35.73	92.38	51.13	#DIV/0!	#DIV/0!	#DIV/0!	High	High	Peak Found	High	Shared	Peak Found	Not Found	Peak Found			2.29	32.83	High	High	0.0002209	0.009707
	FALSE	High	[R].RHPDYSVSLLLR.[L]		0.00683332	0.000806587	2	2	8	P02770; A0A0G2JSH5	P02770 [361-372]; A0A0G2JSH5 [361-372]		1	1455.81	159.4	49.1	183.3	8.2	116.16	71.71	73.06	63.86	#DIV/0!	#DIV/0!	#DIV/0!	High	High	High	High	Shared	High	Peak Found	High			3.85	34.24	Peak Found	High	0.0002209	0.0003381
High	Master Protein	P10719	ATP synthase subunit beta, mitochondrial OS=Rattus norvegicus OX=10116 GN=Atp5f1b PE=1 SV=2	0	29.464	22	8	26	8	56.3	89.36	8	cell differentiation;cellular homeostasis;metabolic process;regulation of biological process;transport	cell surface;membrane;mitochondrion;nucleus	catalytic activity;metal ion binding;nucleotide binding;protein binding;receptor activity;transporter activity	Pf00006, Pf00306, Pf02874	171374		Atp5b		Alzheimer's disease; Oxidative phosphorylation; Metabolic pathways; Parkinson's disease; Huntington's disease	0	11.7812	1.20999	1.02594	10.5	8.7	191.2	35	213.6	67.2	31.5	242.2	High	High	High	High	High	High	High	High
	Checked	Confidence	Annotated Sequence	Modifications	Qvality PEP	Qvality q-value	# Protein Groups	# Proteins	# PSMs	Master Protein Accessions	Positions in Master Proteins	Modifications in Master Proteins	# Missed Cleavages	Theo. MH+ [Da]	Abundances (Grouped): NButGT	Abundances (Grouped): remplissage	Abundances (Grouped): LPS	Abundances (Grouped): controle CARD445	Abundances (Grouped) CV [%]: NButGT	Abundances (Grouped) CV [%]: remplissage	Abundances (Grouped) CV [%]: LPS	Abundances (Grouped) CV [%]: controle CARD445	#DIV/0!	#DIV/0!	#DIV/0!	Found in Sample: [S32] F32: Sample, 6, LPS	Found in Sample: [S74] F74: Sample, 1, controle CARD445	Found in Sample: [S30] F30: Sample, 4, remplissage	Found in Sample: [S31] F31: Sample, 5, LPS	Quan Info	Found in Sample: [S27] F27: Sample, 1, NButGT	Found in Sample: [S28] F28: Sample, 2, NButGT	Found in Sample: [S29] F29: Sample, 3, remplissage			XCorr (by Search Engine): Sequest HT	Top Apex RT [min]	Found in Sample: [S84] F84: Sample, 2, controle CARD445	Confidence (by Search Engine): Sequest HT	Percolator q-Value (by Search Engine): Sequest HT	Percolator PEP (by Search Engine): Sequest HT
	FALSE	High	[R].AIAELGIYPAVDPLDSTSR.[I]		0.0659627	0.000806587	1	2	2	P10719	P10719 [388-406]		0	1988.03	394.8			5.2					#DIV/0!	#DIV/0!	#DIV/0!	Not Found	High	High	Not Found		Peak Found	Not Found	Not Found			3.59	48.65	Not Found	High	0.0002209	0.01078
	FALSE	High	[R].DQEGQDVLLFIDNIFR.[F]		0.00121252	0.000806587	1	2	2	P10719	P10719 [295-310]		0	1921.97	43.3	356.7							#DIV/0!	#DIV/0!	#DIV/0!	Not Found	Not Found	High	High		Not Found	Peak Found	Not Found			4.72	53.28	Not Found	High	0.0002209	2.49e-05
	FALSE	High	[R].FLSQPFQVAEVFTGHMGK.[L]	1xOxidation [M16]	0.0645738	0.000806587	1	2	1	P10719	P10719 [463-480]		0	2039.01	51.5	264.4	84.1		104.07		95.62		#DIV/0!	#DIV/0!	#DIV/0!	Peak Found	Not Found	Peak Found	High		Peak Found	Peak Found	Not Found			3.64	46.31	Not Found	High	0.0002209	0.01044
	FALSE	High	[R].FTQAGSEVSALLGR.[I]		0.00198774	0.000806587	1	2	8	P10719	P10719 [311-324]		0	1435.75	154.9	111.7	124.3	9.1	54.32	108.14	86.52	9.17	#DIV/0!	#DIV/0!	#DIV/0!	High	High	High	High		High	High	Peak Found			4.35	40.89	High	High	0.0002209	5.223e-05
	FALSE	High	[K].IGLFGGAGVGK.[T]		0.0170527	0.000806587	1	2	7	P10719	P10719 [202-212]		0	975.562	145.5	103.1	134.2	17.2	10.87	100.35	77.89	11.41	#DIV/0!	#DIV/0!	#DIV/0!	High	Peak Found	High	High		High	High	High			2.8	35.85	Peak Found	High	0.0002209	0.001358
	FALSE	High	[R].TIAMDGTEGLVR.[G]	1xOxidation [M4]	0.0353615	0.000806587	1	2	1	P10719	P10719 [110-121]		0	1278.64	33.2	113.9	239.3	13.6	70.49	102.61		3	#DIV/0!	#DIV/0!	#DIV/0!	Not Found	Peak Found	High	Peak Found		Peak Found	Peak Found	Peak Found			2.79	27.89	Peak Found	High	0.0002209	0.004126
	FALSE	High	[R].VALTGLTVAEYFR.[D]		0.00157829	0.000806587	1	2	4	P10719	P10719 [282-294]		0	1439.79	53.3	120.2	226.5		105.64	121.25			#DIV/0!	#DIV/0!	#DIV/0!	Not Found	Not Found	High	High		Peak Found	High	High			3.94	48.95	Not Found	High	0.0002209	3.687e-05
	FALSE	High	[K].VALVYGQMNEPPGAR.[A]	1xOxidation [M8]	0.0118854	0.000806587	1	2	1	P10719	P10719 [265-279]		0	1617.81		175.9	224.1			127.21			#DIV/0!	#DIV/0!	#DIV/0!	Not Found	Not Found	High	Peak Found		Not Found	Not Found	Peak Found			2.79	29.5	Not Found	High	0.0002209	0.0007845
High	Master Protein	P12785	Fatty acid synthase OS=Rattus norvegicus OX=10116 GN=Fasn PE=1 SV=3	0	29.174	6	11	14	11	272.5	43.23	11	cell differentiation;metabolic process;response to stimulus	cytoplasm;cytosol;Golgi;membrane;mitochondrion	catalytic activity;nucleotide binding;protein binding;RNA binding	Pf00106, Pf00107, Pf00109, Pf00698, Pf00975, Pf02801, Pf08241, Pf08242, Pf08659, Pf12847, Pf13489, Pf13602, Pf13847, Pf14765	50671	ENSRNOG00000045636.2	Fasn	Vitamin B5 (pantothenate) metabolism; ChREBP activates metabolic gene expression; Fatty acyl-CoA biosynthesis	Fatty acid metabolism; Fatty acid biosynthesis; Metabolic pathways; AMPK signaling pathway; Insulin signaling pathway	0	107.463	0.0353266	9.45366	4.4	1	533.5	46.8	183.2	10.6	2.5	18	Peak Found	Peak Found	High	Peak Found	High	Peak Found	Peak Found	Peak Found
	Checked	Confidence	Annotated Sequence	Modifications	Qvality PEP	Qvality q-value	# Protein Groups	# Proteins	# PSMs	Master Protein Accessions	Positions in Master Proteins	Modifications in Master Proteins	# Missed Cleavages	Theo. MH+ [Da]	Abundances (Grouped): NButGT	Abundances (Grouped): remplissage	Abundances (Grouped): LPS	Abundances (Grouped): controle CARD445	Abundances (Grouped) CV [%]: NButGT	Abundances (Grouped) CV [%]: remplissage	Abundances (Grouped) CV [%]: LPS	Abundances (Grouped) CV [%]: controle CARD445	#DIV/0!	#DIV/0!	#DIV/0!	Found in Sample: [S32] F32: Sample, 6, LPS	Found in Sample: [S74] F74: Sample, 1, controle CARD445	Found in Sample: [S30] F30: Sample, 4, remplissage	Found in Sample: [S31] F31: Sample, 5, LPS	Quan Info	Found in Sample: [S27] F27: Sample, 1, NButGT	Found in Sample: [S28] F28: Sample, 2, NButGT	Found in Sample: [S29] F29: Sample, 3, remplissage			XCorr (by Search Engine): Sequest HT	Top Apex RT [min]	Found in Sample: [S84] F84: Sample, 2, controle CARD445	Confidence (by Search Engine): Sequest HT	Percolator q-Value (by Search Engine): Sequest HT	Percolator PEP (by Search Engine): Sequest HT
	FALSE	High	[R].DAMLENQTPELFQDVNKPK.[Y]	1xOxidation [M3]	0.018814	0.000806587	1	1	1	P12785	P12785 [1971-1989]		0	2233.08	58.1	84.4	257.5			59.34	121.81		#DIV/0!	#DIV/0!	#DIV/0!	Peak Found	Not Found	Peak Found	High		Not Found	Peak Found	Peak Found			3.37	36.94	Not Found	High	0.0002209	0.001569
	FALSE	High	[R].DTSFEQHVLLHTGGK.[G]		0.00599061	0.000806587	1	1	1	P12785	P12785 [1719-1733]		0	1668.83	26.5		371.2	2.4	132.69				#DIV/0!	#DIV/0!	#DIV/0!	Not Found	Not Found	Not Found	High		Peak Found	Peak Found	Not Found			3.59	29.34	Peak Found	High	0.0002209	0.0002772
	FALSE	High	[K].FDASFFGVHPK.[Q]		0.0527068	0.000806587	1	1	2	P12785	P12785 [60-70]		0	1251.62	21.8	7.7	370.5		133.55	94.1			#DIV/0!	#DIV/0!	#DIV/0!	Not Found	Not Found	Peak Found	High		High	Peak Found	Peak Found			2.22	38.01	Not Found	High	0.0002209	0.007582
	FALSE	High	[R].FPQLDDTSFANSR.[D]		0.00192331	0.000806587	1	1	2	P12785	P12785 [1706-1718]		0	1497.7	42.4		357.6		102.48				#DIV/0!	#DIV/0!	#DIV/0!	Not Found	Not Found	Not Found	High		High	Peak Found	Not Found			4.13	38.1	Not Found	High	0.0002209	4.999e-05
	FALSE	High	[R].GTNTGVWVGVSGSEASEALSR.[D]		0.011756	0.000806587	1	1	1	P12785	P12785 [102-122]		0	2064									#DIV/0!	#DIV/0!	#DIV/0!	Not Found	Not Found	Not Found	High	No Quan Values	Not Found	Not Found	Not Found			4.24		Not Found	High	0.0002209	0.0007736
	FALSE	High	[K].LGPVGGVFNLAMVLR.[D]		0.00478403	0.000806587	1	1	1	P12785	P12785 [1956-1970]		0	1542.88	261.5		80.5	58			87.24		#DIV/0!	#DIV/0!	#DIV/0!	Peak Found	Peak Found	Not Found	High		Peak Found	Not Found	Not Found			3.73	51.69	Not Found	High	0.0002209	0.000197
	FALSE	High	[K].LSPDAIPGK.[W]		0.121006	0.00486511	1	1	1	P12785	P12785 [1577-1585]		0	897.504	49.3	98.3	252.4				135		#DIV/0!	#DIV/0!	#DIV/0!	Peak Found	Not Found	Peak Found	High		Not Found	Peak Found	Not Found			2.41	24.45	Not Found	High	0.001275	0.02782
	FALSE	High	[R].RQQEQLVPTLEK.[F]		0.153496	0.00732577	1	1	1	P12785	P12785 [1106-1117]		1	1468.81	104.4		295.6				2.79		#DIV/0!	#DIV/0!	#DIV/0!	Peak Found	Not Found	Not Found	High		Peak Found	Not Found	Not Found			2.76	26.98	Not Found	High	0.001903	0.04064
	FALSE	High	[K].SNMGHPEPASGLAALTK.[V]	1xOxidation [M3]	0.00386236	0.000806587	1	1	2	P12785	P12785 [327-343]		0	1696.83	89.6		310.4						#DIV/0!	#DIV/0!	#DIV/0!	Not Found	Not Found	Not Found	High		Peak Found	Not Found	Not Found			4.22	27.98	Not Found	High	0.0002209	0.0001431
	FALSE	High	[K].VLEALLPLK.[S]		0.148957	0.00732577	1	1	1	P12785	P12785 [2377-2385]		0	995.65	114.6	103.5	181.9		132.4		132.56		#DIV/0!	#DIV/0!	#DIV/0!	Peak Found	Not Found	Peak Found	High		Peak Found	Peak Found	Not Found			2.27	43.31	Not Found	High	0.001903	0.03867
	FALSE	High	[K].VSVHIIEGDHR.[T]		0.158155	0.00793348	1	1	1	P12785	P12785 [2466-2476]		0	1261.66	104.6		293.2	2.2					#DIV/0!	#DIV/0!	#DIV/0!	Not Found	Not Found	Not Found	High		Peak Found	Not Found	Not Found			2.57	22.08	Peak Found	High	0.002051	0.04262
High	Master Protein	Q9ER34	Aconitate hydratase, mitochondrial OS=Rattus norvegicus OX=10116 GN=Aco2 PE=1 SV=2	0	28.97	14	9	23	9	85.4	77.66	9	metabolic process;response to stimulus	mitochondrion	catalytic activity;metal ion binding;protein binding	Pf00330, Pf00694	79250	ENSRNOG00000024128.6	Aco2	Citric acid cycle (TCA cycle)	2-Oxocarboxylic acid metabolism; Citrate cycle (TCA cycle); Biosynthesis of amino acids; Metabolic pathways; Glyoxylate and dicarboxylate metabolism; Carbon metabolism	0	2.99918	0.535068	0.603687	77.7	44	295.5	69.5	67.7	50.2	52.4	142.9	High	High	High	High	High	Peak Found	High	High
[truncated: 1,550 more rows]
