# Supplementary material for: An O-GlcNAcylomic Approach Reveals ACLY as a Potential Target in Sepsis in the Young Rat
Source: Int J Mol Sci. 2021 Aug 26;22(17):9236. doi: 10.3390/ijms22179236 (PMC8430499; doi:10.3390/ijms22179236)
Supplement: Supplementary file 1 [file ijms-22-09236-s001.zip › ijms-1329913-Supplementary files-final/Supplementary files/Table S6/Table S6_Lane_I_full_35_20_kDa.xlsx]

## Sheet: Proteins
Protein FDR Confidence: Combined	Master	Accession	Description	Exp. q-value: Combined	Sum PEP Score	Coverage [%]	# Peptides	# PSMs	# Unique Peptides	MW [kDa]	Score Sequest HT: Sequest HT	# Peptides (by Search Engine): Sequest HT	Biological Process	Cellular Component	Molecular Function	Pfam IDs	Entrez Gene ID	Ensembl Gene ID	Gene Symbol	Reactome Pathways	KEGG Pathways	# Razor Peptides	Abundance Ratio: (LPS) / (controle CARD445)	Abundance Ratio: (remplissage) / (LPS)	Abundance Ratio: (NButGT) / (remplissage)	Abundances (by Bio. Rep.): controle CARD445,1	Abundances (by Bio. Rep.): controle CARD445,2	Abundances (by Bio. Rep.): LPS,5	Abundances (by Bio. Rep.): LPS,6	Abundances (by Bio. Rep.): NButGT,1	Abundances (by Bio. Rep.): NButGT,2	Abundances (by Bio. Rep.): remplissage,3	Abundances (by Bio. Rep.): remplissage,4	Found in Sample: [S75] F75: Sample, 1, controle CARD445	Found in Sample: [S85] F85: Sample, 2, controle CARD445	Found in Sample: [S24] F24: Sample, 5, LPS	Found in Sample: [S25] F25: Sample, 6, LPS	Found in Sample: [S20] F20: Sample, 1, NButGT	Found in Sample: [S21] F21: Sample, 2, NButGT	Found in Sample: [S22] F22: Sample, 3, remplissage	Found in Sample: [S23] F23: Sample, 4, remplissage	Modifications
High	Master Protein	F1LMV6	Desmoplakin OS=Rattus norvegicus OX=10116 GN=Dsp PE=1 SV=1	0	107.652	14	36	65	36	332.2	230.1	36	cell differentiation;cell organization and biogenesis;metabolic process;regulation of biological process;response to stimulus	cytoskeleton;membrane;nucleus	catalytic activity;motor activity;protein binding;RNA binding;structural molecule activity	Pf00681, Pf01576, Pf02463, Pf04111, Pf04156, Pf05483, Pf05557, Pf05622, Pf06637, Pf06705, Pf07888, Pf10174, Pf12128, Pf13166	306871	ENSRNOG00000013928.6	Dsp	Formation of the cornified envelope; Neutrophil degranulation	Arrhythmogenic right ventricular cardiomyopathy (ARVC)	0	85.4583	0.21778	0.323881	3.8	3.4	606.7	8.6	21	22.4	21.7	112.3	Peak Found	High	High	High	High	High	High	High
	Checked	Confidence	Annotated Sequence	Modifications	Qvality PEP	Qvality q-value	# Protein Groups	# Proteins	# PSMs	Master Protein Accessions	Positions in Master Proteins	Modifications in Master Proteins	# Missed Cleavages	Theo. MH+ [Da]	Abundances (Grouped): NButGT	Abundances (Grouped): remplissage	Abundances (Grouped): LPS	Abundances (Grouped): controle CARD445	Abundances (Grouped) CV [%]: NButGT	Abundances (Grouped) CV [%]: remplissage	Abundances (Grouped) CV [%]: LPS	Abundances (Grouped) CV [%]: controle CARD445	#DIV/0!	#DIV/0!	#DIV/0!	Found in Sample: [S25] F25: Sample, 6, LPS	Found in Sample: [S75] F75: Sample, 1, controle CARD445	Found in Sample: [S23] F23: Sample, 4, remplissage	Found in Sample: [S24] F24: Sample, 5, LPS	Quan Info	Found in Sample: [S20] F20: Sample, 1, NButGT	Found in Sample: [S21] F21: Sample, 2, NButGT	Found in Sample: [S22] F22: Sample, 3, remplissage			XCorr (by Search Engine): Sequest HT	Top Apex RT [min]	Found in Sample: [S85] F85: Sample, 2, controle CARD445	Confidence (by Search Engine): Sequest HT	Percolator q-Value (by Search Engine): Sequest HT	Percolator PEP (by Search Engine): Sequest HT
	FALSE	High	[K].AIKEKEYEIER.[L]		0.0250544	0.00132763	1	1	1	F1LMV6	F1LMV6 [1170-1180]		2	1407.75	34	201.8	137.8	26.5	61.84	137.76		4.04	#DIV/0!	#DIV/0!	#DIV/0!	Not Found	Peak Found	High	Peak Found		Peak Found	Peak Found	Peak Found			3.06	19.71	Peak Found	High	0.0004294	0.003982
	FALSE	High	[R].ALLQAILQTEDMLK.[V]		0.00157607	0.00132763	1	1	2	F1LMV6	F1LMV6 [779-792]		0	1586.88	25.1	62.6	286.9	25.4	0.72	90.12		72.45	#DIV/0!	#DIV/0!	#DIV/0!	Not Found	Peak Found	Peak Found	High		Peak Found	Peak Found	High			4.22	50.89	Peak Found	High	0.0004294	7.51e-05
	FALSE	High	[R].ALLQAILQTEDMLK.[V]	1xOxidation [M12]	0.00502836	0.00132763	1	1	3	F1LMV6	F1LMV6 [779-792]		0	1602.88	66.8	58	265.6	9.6	65.97	96.27	138.99		#DIV/0!	#DIV/0!	#DIV/0!	Peak Found	Peak Found	Peak Found	High		Peak Found	High	Peak Found			3.68	49.58	Not Found	High	0.0004294	0.0003969
	FALSE	High	[K].AITGFDDPFSGK.[T]		0.126141	0.00545662	1	1	1	F1LMV6	F1LMV6 [2099-2110]		0	1254.6	62.2	206.1	120.5	11.2					#DIV/0!	#DIV/0!	#DIV/0!	Not Found	Not Found	High	Peak Found		Not Found	Peak Found	Not Found			3.18	40.57	Peak Found	High	0.001654	0.04232
	FALSE	High	[R].EKSAIYQLEEEYENLLK.[A]		0.0235946	0.00132763	1	1	1	F1LMV6	F1LMV6 [251-267]		1	2099.05	66.2	333.8			51.83				#DIV/0!	#DIV/0!	#DIV/0!	Not Found	Not Found	High	Not Found		Peak Found	Peak Found	Not Found			4.4	49.96	Not Found	High	0.0004294	0.003671
	FALSE	High	[K].ENAAYFQFFEEAQSTEAYLK.[G]		0.00129297	0.00132763	1	1	3	F1LMV6	F1LMV6 [381-400]		0	2386.09			400						#DIV/0!	#DIV/0!	#DIV/0!	Not Found	Not Found	Not Found	High		Not Found	High	High			4.42	50.44	Not Found	High	0.0004294	5.641e-05
	FALSE	High	[K].FGDSNTVMR.[F]		0.11199	0.00486783	1	1	1	F1LMV6	F1LMV6 [924-932]		0	1026.47		292.3	107.7			87.76			#DIV/0!	#DIV/0!	#DIV/0!	Not Found	Not Found	High	Peak Found		Not Found	Not Found	Peak Found			2.23	23.92	Not Found	High	0.001483	0.03541
	FALSE	High	[K].GFFDPNTEENLTYLQLK.[E]		0.00142752	0.00132763	1	1	5	F1LMV6	F1LMV6 [2421-2437]		0	2028.99	54.7	125.9	219.4			67.5	126.76		#DIV/0!	#DIV/0!	#DIV/0!	High	Not Found	High	High		High	Not Found	High			4.09	49.36	Not Found	High	0.0004294	6.547e-05
	FALSE	High	[K].LEDSTRETQSQLETER.[C]		0.151585	0.00735046	1	1	1	F1LMV6	F1LMV6 [1924-1939]		1	1921.91		400							#DIV/0!	#DIV/0!	#DIV/0!	Not Found	Not Found	High	Not Found		Not Found	Not Found	Not Found			2.39	22.33	Not Found	High	0.002241	0.05557
	FALSE	High	[R].IEPHTGLLLLSVQK.[R]		0.0465365	0.00201499	1	1	1	F1LMV6	F1LMV6 [2199-2212]		0	1547.92			400						#DIV/0!	#DIV/0!	#DIV/0!	Not Found	Not Found	Not Found	High		Not Found	Not Found	Not Found			3.42	38.34	Not Found	High	0.0006198	0.009818
	FALSE	High	[K].IEVLEEELR.[L]		0.0758515	0.00258676	1	1	5	F1LMV6	F1LMV6 [1041-1049]		0	1129.61	45.2	169.4	172.7	12.6	26.6	84.33	137.1	29.63	#DIV/0!	#DIV/0!	#DIV/0!	Peak Found	Peak Found	High	High		High	High	High			2.92	35.96	Peak Found	High	0.0007926	0.02003
	FALSE	High	[K].IGLVRPGTALELLEAQAATGFIVDPVSNLR.[L]		1.54446e-05	0.00132763	1	1	3	F1LMV6	F1LMV6 [2287-2316]		0	3120.74		64.7	335.3						#DIV/0!	#DIV/0!	#DIV/0!	Not Found	Not Found	High	High		Not Found	Not Found	Not Found			6.28	51.67	Not Found	High	0.0004294	9.928e-08
	FALSE	High	[K].LKQESDQLVLNQHPASDK.[I]		0.0203588	0.00132763	1	1	1	F1LMV6	F1LMV6 [336-353]		1	2050.06			400						#DIV/0!	#DIV/0!	#DIV/0!	Not Found	Not Found	Not Found	High		Not Found	Not Found	Not Found			3.42	22.77	Not Found	High	0.0004294	0.002962
	FALSE	High	[K].IKVLEQDKAR.[L]		0.0977671	0.00258676	1	1	1	F1LMV6	F1LMV6 [1826-1835]		2	1199.71	4.2	380.1	11.4	4.4	86.85		109.85	8.48	#DIV/0!	#DIV/0!	#DIV/0!	Peak Found	Peak Found	High	Peak Found		Peak Found	Peak Found	Not Found			3.37	17.26	Peak Found	High	0.0007926	0.02896
	FALSE	High	[R].LLEAQLASGGVVDPVNSVFLPK.[D]		0.00672766	0.00132763	1	1	2	F1LMV6	F1LMV6 [2131-2152]		0	2253.25			400						#DIV/0!	#DIV/0!	#DIV/0!	Not Found	Not Found	Not Found	High		Not Found	Not Found	Not Found			4.24	49.31	Not Found	High	0.0004294	0.0006051
	FALSE	High	[R].LLEAQIATGGIIDPK.[E]		0.00151655	0.00132763	1	1	6	F1LMV6	F1LMV6 [2374-2388]		0	1538.88	69.3	116.2	214.5		16.72	72.09	126.11		#DIV/0!	#DIV/0!	#DIV/0!	High	Not Found	High	High		High	High	Peak Found			4.91	40.63	Not Found	High	0.0004294	7.092e-05
	FALSE	High	[R].LLQLQEQMR.[A]	1xOxidation [M8]	0.142631	0.00680212	1	1	1	F1LMV6	F1LMV6 [151-159]		0	1174.62	9.6	37	349.4	4	53.6			10.36	#DIV/0!	#DIV/0!	#DIV/0!	Not Found	Peak Found	Peak Found	High		Peak Found	Peak Found	Not Found			2.46	26.98	Peak Found	High	0.002073	0.05106
	FALSE	High	[R].LNDSILQATEQR.[R]		0.0192754	0.00132763	1	1	2	F1LMV6	F1LMV6 [1263-1274]		0	1387.72	99	173.1	104.1	23.8	21.32	38.8	76.42		#DIV/0!	#DIV/0!	#DIV/0!	Peak Found	Not Found	Peak Found	Peak Found		Peak Found	Peak Found	High			3.82	32.55	High	High	0.0004294	0.002733
	FALSE	High	[R].LPVEEAYK.[R]		0.119798	0.00486783	1	1	2	F1LMV6	F1LMV6 [2317-2324]		0	948.504	63.7	73	263.3		4.6	50.86	133.64		#DIV/0!	#DIV/0!	#DIV/0!	Peak Found	Not Found	Peak Found	High		Peak Found	High	Peak Found			2.33	24.84	Not Found	High	0.001483	0.03915
	FALSE	High	[K].LSLQDAVSQGLIDQDMATR.[L]	1xOxidation [M16]	0.077072	0.00258676	1	1	1	F1LMV6	F1LMV6 [2676-2694]		0	2077.02			393.3	6.7					#DIV/0!	#DIV/0!	#DIV/0!	Not Found	Not Found	Not Found	High		Not Found	Not Found	Not Found			3.38	45.7	Peak Found	High	0.0007926	0.02045
	FALSE	High	[K].ITNLTQQLEQASIVK.[K]		0.0194874	0.00132763	1	1	1	F1LMV6	F1LMV6 [1619-1633]		0	1685.94	87.9	312.1			26.99	58.95			#DIV/0!	#DIV/0!	#DIV/0!	Not Found	Not Found	Peak Found	Not Found		Peak Found	Peak Found	High			4.81	41.55	Not Found	High	0.0004294	0.002775
	FALSE	High	[K].LTVDNAIAR.[D]		0.107983	0.00338982	1	1	1	F1LMV6	F1LMV6 [2074-2082]		0	972.547	124.7	45.2	212.6	17.6	100.59	4.07	140.57	58.02	#DIV/0!	#DIV/0!	#DIV/0!	Peak Found	Peak Found	Peak Found	High		Peak Found	Peak Found	Peak Found			2.69	25.71	Peak Found	High	0.001029	0.03362
	FALSE	High	[R].LTYEIEDEK.[R]		0.150059	0.00735046	1	1	1	F1LMV6	F1LMV6 [1121-1129]		0	1139.55	22.6	27	350.4			44.51			#DIV/0!	#DIV/0!	#DIV/0!	Not Found	Not Found	Peak Found	High		Not Found	Peak Found	Peak Found			2.5	27.78	Not Found	High	0.002241	0.05491
	FALSE	High	[R].LTYEIEDEKR.[R]		0.0913054	0.00258676	1	1	2	F1LMV6	F1LMV6 [1121-1130]		1	1295.65	59.3	115.7	213.9	11.1	21.71	24.37	138.5	17.3	#DIV/0!	#DIV/0!	#DIV/0!	Peak Found	Peak Found	Peak Found	High		Peak Found	Peak Found	Peak Found			3.35	24.11	Peak Found	High	0.0007926	0.02631
	FALSE	High	[R].LTYEIEDEKRR.[R]		0.0609195	0.00201499	1	1	1	F1LMV6	F1LMV6 [1121-1131]		2	1451.75		23.9	376.1			98.94			#DIV/0!	#DIV/0!	#DIV/0!	Not Found	Not Found	Peak Found	High		Not Found	Not Found	Peak Found			3.04	21.42	Not Found	High	0.0006198	0.01452
	FALSE	High	[R].NKYETEINITK.[T]		0.059625	0.00201499	1	1	1	F1LMV6	F1LMV6 [1215-1225]		1	1352.71	6.6	47.3	346.1		13.98	99.27			#DIV/0!	#DIV/0!	#DIV/0!	Not Found	Not Found	Peak Found	High		Peak Found	Peak Found	Peak Found			3.48	24.81	Not Found	High	0.0006198	0.01409
	FALSE	High	[K].NTKIEVLEEELR.[L]		0.141186	0.00680212	1	1	1	F1LMV6	F1LMV6 [1038-1049]		1	1472.8	11.3	323.5	65.2						#DIV/0!	#DIV/0!	#DIV/0!	Not Found	Not Found	High	Peak Found		Not Found	Peak Found	Not Found			3.27	35.16	Not Found	High	0.002073	0.05017
	FALSE	High	[K].QESDQLVLNQHPASDK.[I]		0.00473343	0.00132763	1	1	2	F1LMV6	F1LMV6 [338-353]		0	1808.88			400						#DIV/0!	#DIV/0!	#DIV/0!	Not Found	Not Found	Not Found	High		Not Found	Not Found	Not Found			3.14	23.88	Not Found	High	0.0004294	0.0003643
	FALSE	High	[R].QLQNIIQATSR.[E]		0.0137272	0.00132763	1	1	2	F1LMV6	F1LMV6 [278-288]		0	1271.71	49.3	160.3	163.7	26.6	1.24	116.24	133.14	0.43	#DIV/0!	#DIV/0!	#DIV/0!	Peak Found	Peak Found	High	Peak Found		Peak Found	Peak Found	Peak Found			3.14	30.85	High	High	0.0004294	0.001681
	FALSE	High	[K].SAIYQLEEEYENLLK.[A]		0.00609442	0.00132763	1	1	2	F1LMV6	F1LMV6 [253-267]		0	1841.92	11.1	60.5	328.3		14.29	99.49			#DIV/0!	#DIV/0!	#DIV/0!	Not Found	Not Found	High	High		Peak Found	Peak Found	Peak Found			4.29	50.61	Not Found	High	0.0004294	0.0005251
	FALSE	High	[R].SGSLSLTQFADMISLK.[N]	1xOxidation [M12]	0.016996	0.00132763	1	1	1	F1LMV6	F1LMV6 [2556-2571]		0	1713.87		103.8	283.8	12.4			108.52		#DIV/0!	#DIV/0!	#DIV/0!	Peak Found	Peak Found	Peak Found	High		Not Found	Not Found	Not Found			4.06	49.2	Not Found	High	0.0004294	0.002288
	FALSE	High	[R].SIHNAIGDYR.[W]		0.0932497	0.00258676	1	1	1	F1LMV6	F1LMV6 [230-239]		0	1145.57	1.6		398.4		6.15				#DIV/0!	#DIV/0!	#DIV/0!	Not Found	Not Found	Not Found	High		Peak Found	Peak Found	Not Found			2.65	22.3	Not Found	High	0.0007926	0.02709
	FALSE	High	[R].SLNESKIEIER.[L]		0.0615769	0.00201499	1	1	1	F1LMV6	F1LMV6 [1702-1712]		1	1317.7		242.2	157.8			125.8			#DIV/0!	#DIV/0!	#DIV/0!	Not Found	Not Found	High	Peak Found		Not Found	Not Found	Peak Found			3.22	24.74	Not Found	High	0.0006198	0.01469
	FALSE	High	[K].SVEEVASEIQPFLR.[G]		0.00388369	0.00132763	1	1	2	F1LMV6	F1LMV6 [2007-2020]		0	1603.83	110.7	126.2	153.4	9.7	17.24		139.04		#DIV/0!	#DIV/0!	#DIV/0!	Peak Found	Peak Found	Peak Found	High		Peak Found	Peak Found	Not Found			3.9	48.79	Not Found	High	0.0004294	0.0002745
	FALSE	High	[R].TLELQGLINDLQR.[E]		0.0450517	0.00201499	1	1	1	F1LMV6	F1LMV6 [1770-1782]		0	1512.84	30.3	48	321.7			61.67			#DIV/0!	#DIV/0!	#DIV/0!	Not Found	Not Found	Peak Found	High		Not Found	Peak Found	Peak Found			2.49	49.19	Not Found	High	0.0006198	0.009342
	FALSE	High	[K].TVSVSEAIK.[K]		0.11316	0.00486783	1	1	1	F1LMV6	F1LMV6 [2111-2119]		0	933.525		7.4	390.6	2		2.34			#DIV/0!	#DIV/0!	#DIV/0!	Not Found	Not Found	Peak Found	High		Not Found	Not Found	Peak Found			2.47	24.48	Peak Found	High	0.001483	0.03602
	FALSE	High	[K].TVSVSEAIKK.[N]		0.0681744	0.00258676	1	1	1	F1LMV6	F1LMV6 [2111-2120]		1	1061.62		18.8	381.2			104.54			#DIV/0!	#DIV/0!	#DIV/0!	Not Found	Not Found	Peak Found	High		Not Found	Not Found	Peak Found			2.77	20.33	Not Found	High	0.0007926	0.01713
High	Master Protein	Q6P6Q2	Keratin, type II cytoskeletal 5 OS=Rattus norvegicus OX=10116 GN=Krt5 PE=1 SV=1	0	78.124	27	19	126	12	61.8	394.68	19	metabolic process	cytoplasm;membrane;mitochondrion;nucleus	catalytic activity;motor activity;protein binding;structural molecule activity	Pf00038, Pf01576, Pf03961, Pf04111, Pf05957, Pf09728, Pf12128	369017		Krt5			7	6.79239	2.16403	0.352872	19	9.9	149.6	46.7	68.2	81.7	88.1	336.7	High	High	High	High	High	High	High	High
	Checked	Confidence	Annotated Sequence	Modifications	Qvality PEP	Qvality q-value	# Protein Groups	# Proteins	# PSMs	Master Protein Accessions	Positions in Master Proteins	Modifications in Master Proteins	# Missed Cleavages	Theo. MH+ [Da]	Abundances (Grouped): NButGT	Abundances (Grouped): remplissage	Abundances (Grouped): LPS	Abundances (Grouped): controle CARD445	Abundances (Grouped) CV [%]: NButGT	Abundances (Grouped) CV [%]: remplissage	Abundances (Grouped) CV [%]: LPS	Abundances (Grouped) CV [%]: controle CARD445	#DIV/0!	#DIV/0!	#DIV/0!	Found in Sample: [S25] F25: Sample, 6, LPS	Found in Sample: [S75] F75: Sample, 1, controle CARD445	Found in Sample: [S23] F23: Sample, 4, remplissage	Found in Sample: [S24] F24: Sample, 5, LPS	Quan Info	Found in Sample: [S20] F20: Sample, 1, NButGT	Found in Sample: [S21] F21: Sample, 2, NButGT	Found in Sample: [S22] F22: Sample, 3, remplissage			XCorr (by Search Engine): Sequest HT	Top Apex RT [min]	Found in Sample: [S85] F85: Sample, 2, controle CARD445	Confidence (by Search Engine): Sequest HT	Percolator q-Value (by Search Engine): Sequest HT	Percolator PEP (by Search Engine): Sequest HT
	FALSE	High	[K].DVDAAYMNKVELEAKVDALMDEINFMK.[M]		0.0206954	0.00132763	1	3	1	Q6P6Q2	Q6P6Q2 [274-300]		2	3102.48	75.1	194	130.9		72.27				#DIV/0!	#DIV/0!	#DIV/0!	Not Found	Not Found	High	Peak Found		Peak Found	Peak Found	Not Found			5	50.86	Not Found	High	0.0004294	0.003038
	FALSE	High	[K].FASFIDKVR.[F]		0.127446	0.00545662	9	24	4	A0A0G2K0I4; A0A0G2JZQ9; A0A0G2K7N1; Q6IG05; Q6P6Q2; Q6IMF3; D3ZXB7; Q4FZU2; Q10758	A0A0G2K0I4 [188-196]; A0A0G2JZQ9 [178-186]; A0A0G2K7N1 [145-153]; Q6IG05 [151-159]; Q6P6Q2 [175-183]; Q6IMF3 [190-198]; D3ZXB7 [142-150]; Q4FZU2 [163-171]; Q10758 [102-110]		1	1082.6	20	188.8	40.7	150.5	43.82	135.96	55.94	37.95	#DIV/0!	#DIV/0!	#DIV/0!	Peak Found	High	High	Peak Found	Shared	Peak Found	Peak Found	Peak Found			2.53	31.06	High	High	0.001654	0.04307
	FALSE	High	[R].FLEQQNKVLDTK.[W]		0.0183494	0.00132763	2	3	2	Q6P6Q2; Q4FZU2	Q6P6Q2 [184-195]; Q4FZU2 [172-183]		1	1462.79	80.4	146.8	134.5	38.3	21.78	80.91	60.86	7.91	#DIV/0!	#DIV/0!	#DIV/0!	Peak Found	Peak Found	High	Peak Found	Shared	Peak Found	Peak Found	Peak Found			3.43	25.52	Peak Found	High	0.0004294	0.002544
	FALSE	High	[K].LALDVEIATYR.[KT]		0.0105513	0.00132763	4	11	11	Q6IG05; Q6P6Q2; A0A0G2JWX4; Q4FZU2	Q6IG05 [433-443]; Q6P6Q2 [457-467]; A0A0G2JWX4 [490-500]; Q4FZU2 [445-455]		0	1263.69	86.2	166.2	147.6		54.01	68.12	81.48		#DIV/0!	#DIV/0!	#DIV/0!	High	Not Found	High	High	Shared	High	High	Peak Found			3.47	42.13	Not Found	High	0.0004294	0.001149
	FALSE	High	[K].LALDVEIATYRK.[L]		0.0339867	0.00201499	3	10	2	Q6IG05; Q6P6Q2; A0A0G2JWX4	Q6IG05 [433-444]; Q6P6Q2 [457-468]; A0A0G2JWX4 [490-501]		1	1391.79	76.7	159.5	163.8		58.53	53.06	30.63		#DIV/0!	#DIV/0!	#DIV/0!	High	Not Found	High	Peak Found	Shared	Peak Found	Peak Found	Peak Found			3.08	35.66	Not Found	High	0.0006198	0.006197
	FALSE	High	[K].MFFDAELSQMQTHVSDTSVVLSMDNNR.[S]	3xOxidation [M1; M10; M23]	0.0830192	0.00258676	1	3	2	Q6P6Q2	Q6P6Q2 [301-327]		0	3150.38	90.9	117.3	161.4	30.3	55.13	49.2	57.16	78	#DIV/0!	#DIV/0!	#DIV/0!	Peak Found	High	Peak Found	High		Peak Found	Peak Found	Peak Found			4.26	40.5	Peak Found	High	0.0007926	0.02287
	FALSE	High	[K].NKYEDEINKR.[T]		0.0349224	0.00201499	3	6	30	A0A0G2JZQ9; Q6P6Q2; Q10758	A0A0G2JZQ9 [255-264]; Q6P6Q2 [252-261]; Q10758 [177-186]		2	1308.65	33.7	225.1	109.9	31.4	58.34	18.41	106.04	2.51	#DIV/0!	#DIV/0!	#DIV/0!	High	High	High	High	Shared	High	High	High			3.09	18.35	High	High	0.0006198	0.006464
	FALSE	High	[R].SLDLDSIIAEVK.[A]		0.00491905	0.00132763	3	9	33	Q6IG05; Q6P6Q2; Q4FZU2	Q6IG05 [304-315]; Q6P6Q2 [328-339]; Q4FZU2 [316-327]		0	1302.72	102.2	193.2	95.5	9	12.23	83.73	65.69	78.44	#DIV/0!	#DIV/0!	#DIV/0!	High	High	High	High	Shared	High	High	High			3.18	49.71	High	High	0.0004294	0.0003846
	FALSE	High	[R].SRTEAESWYQTK.[Y]		0.145561	0.00680212	1	3	1	Q6P6Q2	Q6P6Q2 [349-360]		1	1485.7		400				105.79			#DIV/0!	#DIV/0!	#DIV/0!	Not Found	Not Found	High	Not Found		Not Found	Not Found	Peak Found			3.52	23.92	Not Found	High	0.002073	0.05257
	FALSE	High	[R].SRTEAESWYQTKYEELQQTAGR.[H]		7.78074e-05	0.00132763	1	3	2	Q6P6Q2	Q6P6Q2 [349-370]		2	2661.25		400							#DIV/0!	#DIV/0!	#DIV/0!	Not Found	Not Found	High	Not Found		Not Found	Not Found	Not Found			6.02	35.95	Not Found	High	0.0004294	1.003e-06
	FALSE	High	[R].TEAESWYQTK.[Y]		0.0397784	0.00201499	1	3	4	Q6P6Q2	Q6P6Q2 [351-360]		0	1242.56	47.2	205.4	65.9	81.6		74.68	87.71	48.83	#DIV/0!	#DIV/0!	#DIV/0!	Peak Found	High	High	Peak Found		Not Found	Peak Found	High			2.76	27.24	High	High	0.0006198	0.007798
	FALSE	High	[R].TEAESWYQTKYEELQQTAGR.[H]		0.000513222	0.00132763	1	3	1	Q6P6Q2	Q6P6Q2 [351-370]		1	2418.12		400							#DIV/0!	#DIV/0!	#DIV/0!	Not Found	Not Found	High	Not Found		Not Found	Not Found	Not Found			4.38	38.75	Not Found	High	0.0004294	1.509e-05
	FALSE	High	[K].TLNNKFASFIDKVR.[F]		0.0204704	0.00132763	6	15	5	A0A0G2K0I4; A0A0G2JZQ9; Q6IG05; Q6P6Q2; Q4FZU2; Q10758	A0A0G2K0I4 [183-196]; A0A0G2JZQ9 [173-186]; Q6IG05 [146-159]; Q6P6Q2 [170-183]; Q4FZU2 [158-171]; Q10758 [97-110]		2	1652.91	13	350.7	36.3		31.43	137.38	103.35		#DIV/0!	#DIV/0!	#DIV/0!	Peak Found	Not Found	High	Peak Found	Shared	Peak Found	Peak Found	Peak Found			3.6	36.89	Not Found	High	0.0004294	0.00298
	FALSE	High	[R].TTAENEFVMLK.[K]		0.0380902	0.00201499	1	3	1	Q6P6Q2	Q6P6Q2 [262-272]		0	1282.63	44.8	179.5	175.7		9.68	17.37	136.42		#DIV/0!	#DIV/0!	#DIV/0!	Peak Found	Not Found	Peak Found	Peak Found		Peak Found	Peak Found	High			2.47	36.3	Not Found	High	0.0006198	0.007346
	FALSE	High	[R].TTAENEFVMLK.[K]	1xOxidation [M9]	0.0185513	0.00132763	1	3	5	Q6P6Q2	Q6P6Q2 [262-272]		0	1298.63	112.8	103.6	163.2	20.4	57.96	67.69	79.77	26.71	#DIV/0!	#DIV/0!	#DIV/0!	Peak Found	Peak Found	High	High		High	High	High			2.74	32.2	Peak Found	High	0.0004294	0.002595
	FALSE	High	[R].TTAENEFVMLKK.[D]		0.0908253	0.00258676	1	3	2	Q6P6Q2	Q6P6Q2 [262-273]		1	1410.73	36.7	350.1	13.2		55.78	117.95			#DIV/0!	#DIV/0!	#DIV/0!	Peak Found	Not Found	High	Not Found		Peak Found	Peak Found	Peak Found			2.9	29.55	Not Found	High	0.0007926	0.02603
	FALSE	High	[R].TTAENEFVMLKK.[D]	1xOxidation [M9]	0.0555997	0.00201499	1	3	3	Q6P6Q2	Q6P6Q2 [262-273]		1	1426.72	79.1	93.5	109.4	118.1	22.05	111.27	71.42	15.46	#DIV/0!	#DIV/0!	#DIV/0!	Peak Found	High	High	High		Peak Found	Peak Found	Peak Found			2.7	26.66	Peak Found	High	0.0006198	0.01271
	FALSE	High	[K].VDALMDEINFMK.[M]	2xOxidation [M5; M11]	0.0051401	0.00132763	1	3	6	Q6P6Q2	Q6P6Q2 [289-300]		0	1457.67	106	89.4	154.7	50	75.8	73.95	79.63	43.66	#DIV/0!	#DIV/0!	#DIV/0!	High	High	High	Peak Found		High	High	Peak Found			3.54	36.97	High	High	0.0004294	0.0004092
	FALSE	High	[K].VLDTKWTLLQEQGTK.[T]		0.00460514	0.00132763	1	2	1	Q6P6Q2	Q6P6Q2 [191-205]		1	1759.96	37.7	307.2	55.2		6.94	139.55	52.85		#DIV/0!	#DIV/0!	#DIV/0!	Peak Found	Not Found	High	Peak Found		Peak Found	Peak Found	Peak Found			3.48	36.44	Not Found	High	0.0004294	0.0003507
	FALSE	High	[K].WTLLQEQGTK.[T]		0.0187554	0.00132763	1	2	8	Q6P6Q2	Q6P6Q2 [196-205]		0	1203.64	33.4	300.9	46.2	19.6	61.92	84.46	75.6	9.57	#DIV/0!	#DIV/0!	#DIV/0!	High	Peak Found	High	High		High	High	High			3.21	34.44	High	High	0.0004294	0.002638
	FALSE	High	[K].YEELQQTAGR.[H]		0.0192754	0.00132763	1	3	2	Q6P6Q2	Q6P6Q2 [361-370]		0	1194.57		28		372		51.06		39.12	#DIV/0!	#DIV/0!	#DIV/0!	Not Found	High	Peak Found	Not Found		Not Found	Not Found	Peak Found			2.81	21.73	High	High	0.0004294	0.002741
High	Master Protein	Q6IFW6	Keratin, type I cytoskeletal 10 OS=Rattus norvegicus OX=10116 GN=Krt10 PE=3 SV=1	0	71.458	17	12	208	10	56.5	632.15	12	cell differentiation;cell organization and biogenesis;metabolic process;response to stimulus	cytoplasm;cytoskeleton;membrane;nucleus	protein binding;structural molecule activity	Pf00038	450225	ENSRNOG00000030170.5	Krt10	Formation of the cornified envelope	Staphylococcus aureus infection	0	3.61538	1.13415	0.418124	57.7	19	218	59.3	55.8	75.7	70.6	243.9	High	High	High	High	High	High	High	High
	Checked	Confidence	Annotated Sequence	Modifications	Qvality PEP	Qvality q-value	# Protein Groups	# Proteins	# PSMs	Master Protein Accessions	Positions in Master Proteins	Modifications in Master Proteins	# Missed Cleavages	Theo. MH+ [Da]	Abundances (Grouped): NButGT	Abundances (Grouped): remplissage	Abundances (Grouped): LPS	Abundances (Grouped): controle CARD445	Abundances (Grouped) CV [%]: NButGT	Abundances (Grouped) CV [%]: remplissage	Abundances (Grouped) CV [%]: LPS	Abundances (Grouped) CV [%]: controle CARD445	#DIV/0!	#DIV/0!	#DIV/0!	Found in Sample: [S25] F25: Sample, 6, LPS	Found in Sample: [S75] F75: Sample, 1, controle CARD445	Found in Sample: [S23] F23: Sample, 4, remplissage	Found in Sample: [S24] F24: Sample, 5, LPS	Quan Info	Found in Sample: [S20] F20: Sample, 1, NButGT	Found in Sample: [S21] F21: Sample, 2, NButGT	Found in Sample: [S22] F22: Sample, 3, remplissage			XCorr (by Search Engine): Sequest HT	Top Apex RT [min]	Found in Sample: [S85] F85: Sample, 2, controle CARD445	Confidence (by Search Engine): Sequest HT	Percolator q-Value (by Search Engine): Sequest HT	Percolator PEP (by Search Engine): Sequest HT
	FALSE	High	[K].ADLEMQIESLTEELAYLK.[K]		7.8668e-05	0.00132763	1	2	7	Q6IFW6	Q6IFW6 [266-283]		0	2096.05	86.8	191.1	119.8	2.3	30.65	1.61	68.49	48.36	#DIV/0!	#DIV/0!	#DIV/0!	High	Peak Found	High	Peak Found		Peak Found	High	High			5.27	52.62	Peak Found	High	0.0004294	1.022e-06
	FALSE	High	[K].ADLEMQIESLTEELAYLK.[K]	1xOxidation [M5]	0.000560431	0.00132763	1	2	11	Q6IFW6	Q6IFW6 [266-283]		0	2112.04	68.2	103.4	228.4		70.07	99.48	76.48		#DIV/0!	#DIV/0!	#DIV/0!	High	Not Found	High	High		High	High	High			4.88	52.67	Not Found	High	0.0004294	1.71e-05
	FALSE	High	[K].ADLEMQIESLTEELAYLKK.[N]		0.000383451	0.00132763	1	2	4	Q6IFW6	Q6IFW6 [266-284]		1	2224.14	34.1	262	104		23.54	16.8	39.26		#DIV/0!	#DIV/0!	#DIV/0!	Peak Found	Not Found	High	High		High	Peak Found	High			4.56	50.85	Not Found	High	0.0004294	9.879e-06
	FALSE	High	[K].ADLEMQIESLTEELAYLKK.[N]	1xOxidation [M5]	0.000462298	0.00132763	1	2	6	Q6IFW6	Q6IFW6 [266-284]		1	2240.14	45.4	138	205.4	11.1	128.6	106.87	33.83		#DIV/0!	#DIV/0!	#DIV/0!	High	High	High	High		Peak Found	Peak Found	High			5.31	50.95	Not Found	High	0.0004294	1.295e-05
	FALSE	High	[K].DAEAWFNEK.[S]		0.0562013	0.00201499	1	2	10	Q6IFW6	Q6IFW6 [334-342]		0	1109.49	26.5	224.5	73.5	75.4	60.18	108.19	69.7	54.49	#DIV/0!	#DIV/0!	#DIV/0!	Peak Found	High	High	High		High	Peak Found	High			2.63	36.03	High	High	0.0006198	0.01292
	FALSE	High	[R].KDAEAWFNEK.[S]		0.0387149	0.00201499	1	2	1	Q6IFW6	Q6IFW6 [333-342]		1	1237.58	32.9	259.2	108		75.31	109.05	79.93		#DIV/0!	#DIV/0!	#DIV/0!	Peak Found	Not Found	High	Peak Found		Peak Found	Peak Found	Peak Found			3.65	28.06	Not Found	High	0.0006198	0.007491
	FALSE	High	[KR].LAADDFR.[TLMSV]		0.152353	0.00735046	9	20	22	Q6IFV6; Q6IFU7; Q6IFV5; Q6IFV3; Q6IFU8; F1MAF7; A0A096MJE0; Q6IFV1; Q6IFW6	Q6IFV6 [177-183]; Q6IFU7 [174-180]; Q6IFV5 [168-174]; Q6IFV3 [175-181]; Q6IFU8 [164-170]; F1MAF7 [136-142]; A0A096MJE0 [144-150]; Q6IFV1 [202-208]; Q6IFW6 [228-234]		0	807.4	45.5	118.1	167.9	68.6	17.6	76.33	123.45	36.12	#DIV/0!	#DIV/0!	#DIV/0!	High	High	High	High	Shared	Peak Found	High	Peak Found			2.27	25.55	High	High	0.002241	0.05616
	FALSE	High	[R].LENEIQTYR.[S]		0.0205826	0.00132763	1	2	24	Q6IFW6	Q6IFW6 [441-449]		0	1165.58	77.3	164.7	134.6	23.3	23.88	64.2	90.92	18.08	#DIV/0!	#DIV/0!	#DIV/0!	High	High	High	High		High	High	High			3.2	25.63	High	High	0.0004294	0.003003
	FALSE	High	[R].LKYENEVALR.[Q]		0.0137272	0.00132763	1	2	16	Q6IFW6	Q6IFW6 [235-244]		1	1234.68	78.2	151.3	130.2	40.3	21.35	79.83	84.49	76.54	#DIV/0!	#DIV/0!	#DIV/0!	High	High	High	High		High	High	High			3.58	25.7	High	High	0.0004294	0.001682
	FALSE	High	[K].QSLEASLAETEGR.[Y]		0.0019639	0.00132763	1	2	18	Q6IFW6	Q6IFW6 [386-398]		0	1390.68	103	138.5	146.5	12	1.42	90.27	96.08	86.27	#DIV/0!	#DIV/0!	#DIV/0!	High	High	High	High		High	High	High			4.38	32.05	High	High	0.0004294	0.0001032
	FALSE	High	[R].QSVEADINGLR.[R]		0.0117099	0.00132763	1	3	9	Q6IFW6	Q6IFW6 [245-255]		0	1201.62	98.5	138.7	135.7	27.1	14.77	76.53	81.9	73.57	#DIV/0!	#DIV/0!	#DIV/0!	High	High	High	High		High	High	High			3.16	31.28	High	High	0.0004294	0.001335
	FALSE	High	[R].QSVEADINGLRR.[V]		0.0162677	0.00132763	1	3	16	Q6IFW6	Q6IFW6 [245-256]		1	1357.72	67.1	128.6	109.4	94.9	2.97	83.32	55.24	82.72	#DIV/0!	#DIV/0!	#DIV/0!	High	High	High	High		High	High	High			2.94	27.85	High	High	0.0004294	0.00215
	FALSE	High	[K].VTMQNLNDR.[L]		0.130092	0.00545662	4	8	3	Q6IFU9; Q6IFV3; Q6IFV1; Q6IFW6	Q6IFU9 [108-116]; Q6IFV3 [96-104]; Q6IFV1 [124-132]; Q6IFW6 [147-155]		0	1090.53	19	214.4	80	86.5	51.42	93.02	104.35	42.64	#DIV/0!	#DIV/0!	#DIV/0!	Peak Found	Peak Found	High	High	Shared	Peak Found	Peak Found	High			2.31	23.13	Peak Found	High	0.001654	0.04443
	FALSE	High	[K].VTMQNLNDR.[L]	1xOxidation [M3]	0.0478103	0.00201499	4	8	49	Q6IFU9; Q6IFV3; Q6IFV1; Q6IFW6	Q6IFU9 [108-116]; Q6IFV3 [96-104]; Q6IFV1 [124-132]; Q6IFW6 [147-155]		0	1106.53	25.4	238	72.1	64.6	87.12	86.95	82.55	47.75	#DIV/0!	#DIV/0!	#DIV/0!	High	High	High	High	Shared	High	High	High			2.4	18.68	High	High	0.0006198	0.01023
	FALSE	High	[K].YENEVALR.[Q]		0.116738	0.00486783	1	2	12	Q6IFW6	Q6IFW6 [237-244]		0	993.5	67.5	161.4	136.2	34.8	5.99	62.92	91.04	56.22	#DIV/0!	#DIV/0!	#DIV/0!	High	High	High	High		High	High	Peak Found			2.53	24.25	High	High	0.001483	0.03783
High	Master Protein	Q6IFV1	Keratin, type I cytoskeletal 14 OS=Rattus norvegicus OX=10116 GN=Krt14 PE=2 SV=1	0	69.405	28	15	142	5	52.7	415.42	15	cell differentiation;cell organization and biogenesis;response to stimulus	cytoplasm;cytoskeleton;nucleus	protein binding;structural molecule activity	Pf00038, Pf06160, Pf13514	287701	ENSRNOG00000003899.7	Krt14	Formation of the cornified envelope; Type I hemidesmosome assembly		13	3.7056	0.611618	0.330494	59.2	44.4	350.4	33.5	33.4	44.2	52.9	181.9	Peak Found	Peak Found	High	High	Peak Found	Peak Found	Peak Found	High
	Checked	Confidence	Annotated Sequence	Modifications	Qvality PEP	Qvality q-value	# Protein Groups	# Proteins	# PSMs	Master Protein Accessions	Positions in Master Proteins	Modifications in Master Proteins	# Missed Cleavages	Theo. MH+ [Da]	Abundances (Grouped): NButGT	Abundances (Grouped): remplissage	Abundances (Grouped): LPS	Abundances (Grouped): controle CARD445	Abundances (Grouped) CV [%]: NButGT	Abundances (Grouped) CV [%]: remplissage	Abundances (Grouped) CV [%]: LPS	Abundances (Grouped) CV [%]: controle CARD445	#DIV/0!	#DIV/0!	#DIV/0!	Found in Sample: [S25] F25: Sample, 6, LPS	Found in Sample: [S75] F75: Sample, 1, controle CARD445	Found in Sample: [S23] F23: Sample, 4, remplissage	Found in Sample: [S24] F24: Sample, 5, LPS	Quan Info	Found in Sample: [S20] F20: Sample, 1, NButGT	Found in Sample: [S21] F21: Sample, 2, NButGT	Found in Sample: [S22] F22: Sample, 3, remplissage			XCorr (by Search Engine): Sequest HT	Top Apex RT [min]	Found in Sample: [S85] F85: Sample, 2, controle CARD445	Confidence (by Search Engine): Sequest HT	Percolator q-Value (by Search Engine): Sequest HT	Percolator PEP (by Search Engine): Sequest HT
	FALSE	High	[R].ADLEMQIESLKEELAYLK.[K]		0.0947333	0.00258676	1	2	1	Q6IFV1	Q6IFV1 [240-257]		1	2123.09	122.4	260.8		16.8		34.88			#DIV/0!	#DIV/0!	#DIV/0!	Not Found	Not Found	High	Not Found		Not Found	Peak Found	Peak Found			4.44	49.82	Peak Found	High	0.0007926	0.0278
	FALSE	High	[R].ADLEMQIESLKEELAYLK.[K]	1xOxidation [M5]	0.00375769	0.00132763	1	2	1	Q6IFV1	Q6IFV1 [240-257]		1	2139.09	149.7	70.3	180			77.17	65.24		#DIV/0!	#DIV/0!	#DIV/0!	High	Not Found	Peak Found	Peak Found		Not Found	Peak Found	Peak Found			3.88	50.42	Not Found	High	0.0004294	0.0002611
	FALSE	High	[R].ADLEMQIESLKEELAYLKK.[N]	1xOxidation [M5]	0.0148215	0.00132763	1	2	1	Q6IFV1	Q6IFV1 [240-258]		2	2267.18	165.6	105.3	129			73.97	53.69		#DIV/0!	#DIV/0!	#DIV/0!	Peak Found	Not Found	High	Peak Found		Not Found	Peak Found	Peak Found			3.92	48.85	Not Found	High	0.0004294	0.001871
	FALSE	High	[R].EVATNSELVQSGK.[S]		0.00149996	0.00132763	2	3	7	Q6IFU8; Q6IFV1	Q6IFU8 [285-297]; Q6IFV1 [323-335]		0	1361.69	8.8	159.6	42.1	189.4	46.61	80.53	114.34	39.04	#DIV/0!	#DIV/0!	#DIV/0!	High	High	High	High	Shared	High	Peak Found	High			4.33	22.38	High	High	0.0004294	6.978e-05
	FALSE	High	[R].EVATNSELVQSGKSEISELRR.[T]		0.00295025	0.00132763	2	3	2	Q6IFU8; Q6IFV1	Q6IFU8 [285-305]; Q6IFV1 [323-343]		2	2332.21	31.6	368.4				101.53			#DIV/0!	#DIV/0!	#DIV/0!	Not Found	Not Found	High	Not Found	Shared	Peak Found	Not Found	Peak Found			5.18	31.64	Not Found	High	0.0004294	0.0001848
	FALSE	High	[R].GQVGGDVNVEMDAAPGVDLSR.[I]		0.00187936	0.00132763	2	2	4	Q6IFU7; Q6IFV1	Q6IFU7 [241-261]; Q6IFV1 [269-289]		0	2085.99	77.1	322.9							#DIV/0!	#DIV/0!	#DIV/0!	Not Found	Not Found	High	High	Shared	High	Not Found	Not Found			4.38	38.74	Not Found	High	0.0004294	9.681e-05
	FALSE	High	[R].GQVGGDVNVEMDAAPGVDLSR.[I]	1xOxidation [M11]	7.52817e-05	0.00132763	2	2	16	Q6IFU7; Q6IFV1	Q6IFU7 [241-261]; Q6IFV1 [269-289]		0	2101.98	120.7	90.5	155.5	33.3	32.51	81.37	74.32	49.53	#DIV/0!	#DIV/0!	#DIV/0!	High	High	High	High	Shared	High	High	High			4.14	34.37	High	High	0.0004294	9.577e-07
	FALSE	High	[KR].LAADDFR.[TLMSV]		0.152353	0.00735046	9	20	22	Q6IFV6; Q6IFU7; Q6IFV5; Q6IFV3; Q6IFU8; F1MAF7; A0A096MJE0; Q6IFV1; Q6IFW6	Q6IFV6 [177-183]; Q6IFU7 [174-180]; Q6IFV5 [168-174]; Q6IFV3 [175-181]; Q6IFU8 [164-170]; F1MAF7 [136-142]; A0A096MJE0 [144-150]; Q6IFV1 [202-208]; Q6IFW6 [228-234]		0	807.4	45.5	118.1	167.9	68.6	17.6	76.33	123.45	36.12	#DIV/0!	#DIV/0!	#DIV/0!	High	High	High	High	Shared	Peak Found	High	Peak Found			2.27	25.55	High	High	0.002241	0.05616
	FALSE	High	[R].LEQEIATYR.[RS]		0.0440878	0.00201499	4	14	3	Q6IFU9; Q6IFU7; Q6IFU8; Q6IFV1	Q6IFU9 [399-407]; Q6IFU7 [387-395]; Q6IFU8 [377-385]; Q6IFV1 [415-423]		0	1122.58	105	146	122.5	26.4	43.91	10.67	70.24	7.65	#DIV/0!	#DIV/0!	#DIV/0!	Peak Found	High	High	Peak Found	Shared	Peak Found	Peak Found	Peak Found			2.9	26.1	High	High	0.0006198	0.009048
	FALSE	High	[R].ILNEMRDQYEK.[M]		0.0268951	0.00132763	2	2	1	Q6IFU7; Q6IFV1	Q6IFU7 [262-272]; Q6IFV1 [290-300]		1	1438.7	34.2	289.5	76.3		47.32	139.06			#DIV/0!	#DIV/0!	#DIV/0!	Peak Found	Not Found	High	Not Found	Shared	Peak Found	Peak Found	Peak Found			3.78	24.52	Not Found	High	0.0004294	0.004413
	FALSE	High	[R].ILNEMRDQYEK.[M]	1xOxidation [M5]	0.0243801	0.00132763	2	2	7	Q6IFU7; Q6IFV1	Q6IFU7 [262-272]; Q6IFV1 [290-300]		1	1454.69	22.1	150.2	69.3	158.5	19.49	120.19	100.29	40.86	#DIV/0!	#DIV/0!	#DIV/0!	Peak Found	High	High	Peak Found	Shared	Peak Found	Peak Found	Peak Found			3.29	19.5	High	High	0.0004294	0.003831
	FALSE	High	[K].TEELNREVATNSELVQSGK.[S]		0.00144331	0.00132763	2	3	5	Q6IFU8; Q6IFV1	Q6IFU8 [279-297]; Q6IFV1 [317-335]		1	2104.05	14.9	258	23.6	103.4				90.42	#DIV/0!	#DIV/0!	#DIV/0!	Not Found	High	High	Peak Found	Shared	Peak Found	Not Found	Not Found			4.99	27.92	High	High	0.0004294	6.601e-05
	FALSE	High	[R].TKVMDVHDGKVVSTHEQVLR.[T]	1xOxidation [M4]	0.0670892	0.00258676	1	2	1	Q6IFV1	Q6IFV1 [463-482]		2	2294.19			400						#DIV/0!	#DIV/0!	#DIV/0!	Not Found	Not Found	Not Found	High		Not Found	Not Found	Not Found			4.29	21.75	Not Found	High	0.0007926	0.01666
	FALSE	High	[K].TRLEQEIATYR.[RS]		0.0258879	0.00132763	4	11	7	Q6IFU9; Q6IFU7; Q6IFU8; Q6IFV1	Q6IFU9 [397-407]; Q6IFU7 [385-395]; Q6IFU8 [375-385]; Q6IFV1 [413-423]		1	1379.73	125.2	136.5	120.5	17.9	40.85	18.44	81.33	26.74	#DIV/0!	#DIV/0!	#DIV/0!	Peak Found	High	High	High	Shared	Peak Found	High	Peak Found			3.79	29.45	High	High	0.0004294	0.0042
	FALSE	High	[R].VLDELTLAR.[AT]		0.0345451	0.00201499	4	9	9	Q6IFU7; Q6IFV3; Q6IFU8; Q6IFV1	Q6IFU7 [203-211]; Q6IFV3 [204-212]; Q6IFU8 [193-201]; Q6IFV1 [231-239]		0	1029.59	99.1	119	108.7	73.2	24.87	61.06	60.68	70.28	#DIV/0!	#DIV/0!	#DIV/0!	High	High	High	High	Shared	High	High	High			3.19	35.36	High	High	0.0006198	0.006347
	FALSE	High	[K].VMDVHDGKVVSTHEQVLR.[T]	1xOxidation [M2]	0.000632516	0.00132763	1	2	1	Q6IFV1	Q6IFV1 [465-482]		1	2065.05		185.9	214.1				134.31		#DIV/0!	#DIV/0!	#DIV/0!	Peak Found	Not Found	Peak Found	High		Not Found	Not Found	Not Found			4.69	21.16	Not Found	High	0.0004294	2.022e-05
	FALSE	High	[K].VTMQNLNDR.[L]		0.130092	0.00545662	4	8	3	Q6IFU9; Q6IFV3; Q6IFV1; Q6IFW6	Q6IFU9 [108-116]; Q6IFV3 [96-104]; Q6IFV1 [124-132]; Q6IFW6 [147-155]		0	1090.53	19	214.4	80	86.5	51.42	93.02	104.35	42.64	#DIV/0!	#DIV/0!	#DIV/0!	Peak Found	Peak Found	High	High	Shared	Peak Found	Peak Found	High			2.31	23.13	Peak Found	High	0.001654	0.04443
	FALSE	High	[K].VTMQNLNDR.[L]	1xOxidation [M3]	0.0478103	0.00201499	4	8	49	Q6IFU9; Q6IFV3; Q6IFV1; Q6IFW6	Q6IFU9 [108-116]; Q6IFV3 [96-104]; Q6IFV1 [124-132]; Q6IFW6 [147-155]		0	1106.53	25.4	238	72.1	64.6	87.12	86.95	82.55	47.75	#DIV/0!	#DIV/0!	#DIV/0!	High	High	High	High	Shared	High	High	High			2.4	18.68	High	High	0.0006198	0.01023
	FALSE	High	[K].VVSTHEQVLR.[T]		0.0288692	0.00132763	1	2	2	Q6IFV1	Q6IFV1 [473-482]		0	1167.65	34.1	111.8	204.6	49.5	27.17	27.34	127.31	57.59	#DIV/0!	#DIV/0!	#DIV/0!	Peak Found	Peak Found	Peak Found	High		Peak Found	Peak Found	Peak Found			2.71	18.98	Peak Found	High	0.0004294	0.004911
High	Master Protein	P04797	Glyceraldehyde-3-phosphate dehydrogenase OS=Rattus norvegicus OX=10116 GN=Gapdh PE=1 SV=3	0	66.898	46	14	83	14	35.8	300.74	14	cell death;cell organization and biogenesis;defense response;development;metabolic process;regulation of biological process;response to stimulus	cytoplasm;cytoskeleton;cytosol;membrane;mitochondrion;nucleus	catalytic activity;enzyme regulator activity;nucleotide binding;protein binding	Pf00044, Pf02800	24383; 108351137	ENSRNOG00000018630.7	Gapdh; LOC685186; LOC108351137		Alzheimer's disease; Glycolysis / Gluconeogenesis; Biosynthesis of amino acids; Metabolic pathways; HIF-1 signaling pathway; Carbon metabolism	0	3.06914	0.264996	2.49841	41.2	74.5	247.1	108	132.7	102.4	12.3	81.8	High	High	High	High	High	High	High	High
	Checked	Confidence	Annotated Sequence	Modifications	Qvality PEP	Qvality q-value	# Protein Groups	# Proteins	# PSMs	Master Protein Accessions	Positions in Master Proteins	Modifications in Master Proteins	# Missed Cleavages	Theo. MH+ [Da]	Abundances (Grouped): NButGT	Abundances (Grouped): remplissage	Abundances (Grouped): LPS	Abundances (Grouped): controle CARD445	Abundances (Grouped) CV [%]: NButGT	Abundances (Grouped) CV [%]: remplissage	Abundances (Grouped) CV [%]: LPS	Abundances (Grouped) CV [%]: controle CARD445	#DIV/0!	#DIV/0!	#DIV/0!	Found in Sample: [S25] F25: Sample, 6, LPS	Found in Sample: [S75] F75: Sample, 1, controle CARD445	Found in Sample: [S23] F23: Sample, 4, remplissage	Found in Sample: [S24] F24: Sample, 5, LPS	Quan Info	Found in Sample: [S20] F20: Sample, 1, NButGT	Found in Sample: [S21] F21: Sample, 2, NButGT	Found in Sample: [S22] F22: Sample, 3, remplissage			XCorr (by Search Engine): Sequest HT	Top Apex RT [min]	Found in Sample: [S85] F85: Sample, 2, controle CARD445	Confidence (by Search Engine): Sequest HT	Percolator q-Value (by Search Engine): Sequest HT	Percolator PEP (by Search Engine): Sequest HT
	FALSE	High	[R].GAAQNIIPASTGAAK.[AT]		0.000548237	0.00132763	1	7	13	P04797	P04797 [199-213]		0	1369.74	126.2	18.6	162.9	92.4	35.15	123.18	55.33	48.38	#DIV/0!	#DIV/0!	#DIV/0!	High	High	High	High		High	High	High			4.31	26.28	High	High	0.0004294	1.652e-05
	FALSE	High	[R].LEKPAKYDDIKK.[V]		0.0870693	0.00258676	1	6	2	P04797	P04797 [247-258]		2	1447.82	23.5	55.2	35.3	286	15.79	103.07	71.78	18.79	#DIV/0!	#DIV/0!	#DIV/0!	Peak Found	High	Peak Found	Peak Found		Peak Found	Peak Found	Peak Found			3.07	16.93	High	High	0.0007926	0.02441
	FALSE	High	[K].LISWYDNEYGYSNR.[VL]		0.00234181	0.00132763	1	11	6	P04797	P04797 [308-321]		0	1779.8	92.6	88.4	145.5	73.4	65.3	38.06	80.61	15.62	#DIV/0!	#DIV/0!	#DIV/0!	High	High	High	High		High	High	Peak Found			3.76	41.08	Peak Found	High	0.0004294	0.0001325
	FALSE	High	[K].LVINGKPITIFQER.[DG]		0.00342241	0.00132763	1	5	5	P04797	P04797 [65-78]		0	1627.95	155.9	41.4	191.8	10.9	5.06	114.16	43.22	27.81	#DIV/0!	#DIV/0!	#DIV/0!	Peak Found	Peak Found	High	Peak Found		High	High	Peak Found			3.88	38.94	Peak Found	High	0.0004294	0.0002288
	FALSE	High	[K].LVINGKPITIFQERDPANIK.[W]		0.145561	0.00680212	1	4	2	P04797	P04797 [65-84]		1	2266.29	96.1	98.6	130	75.4	33.92		52.02	53.58	#DIV/0!	#DIV/0!	#DIV/0!	High	Peak Found	Peak Found	Peak Found		High	Peak Found	Not Found			3.71	37.72	Peak Found	High	0.002073	0.05232
	FALSE	High	[K].RVIISAPSADAPMFVMGVNHEK.[Y]	2xOxidation [M13; M16]	0.0106093	0.00132763	1	4	8	P04797	P04797 [116-137]		1	2401.2	130.6	23	208.7	37.7	13.45	123.4	67.21	24.85	#DIV/0!	#DIV/0!	#DIV/0!	High	Peak Found	High	High		High	High	Peak Found			3.41	32.12	High	High	0.0004294	0.001156
	FALSE	High	[K].RVIISAPSADAPMFVMGVNHEKYDNSLK.[I]	2xOxidation [M13; M16]	0.0180507	0.00132763	1	4	1	P04797	P04797 [116-143]		2	3121.54				400					#DIV/0!	#DIV/0!	#DIV/0!	Not Found	Not Found	Not Found	Not Found		Not Found	Not Found	Not Found			4.64	33.19	High	High	0.0004294	0.002483
	FALSE	High	[K].VIHDNFGIVEGLMTTVHAITATQK.[T]		0.00277709	0.00132763	1	4	1	P04797	P04797 [161-184]		0	2595.36	237.2	123.7	39.1			38.1			#DIV/0!	#DIV/0!	#DIV/0!	Peak Found	Not Found	Peak Found	Not Found		Not Found	High	Peak Found			6.2	50.07	Not Found	High	0.0004294	0.0001694
	FALSE	High	[K].VIHDNFGIVEGLMTTVHAITATQK.[T]	1xOxidation [M13]	5.06654e-05	0.00132763	1	4	12	P04797	P04797 [161-184]		0	2611.35	136.2	43.4	211.6	8.8	14.25	104.37	39.65		#DIV/0!	#DIV/0!	#DIV/0!	High	Peak Found	High	High		High	High	High			6.18	48.27	Not Found	High	0.0004294	5.416e-07
	FALSE	High	[R].VIISAPSADAPMFVMGVNHEK.[Y]	2xOxidation [M12; M15]	0.00162001	0.00132763	1	4	9	P04797	P04797 [117-137]		0	2245.1	127.3	43.6	196	33.1	16.03	92.2	67.25	36.35	#DIV/0!	#DIV/0!	#DIV/0!	High	High	Peak Found	High		High	High	Peak Found			3.02	35.26	High	High	0.0004294	7.808e-05
	FALSE	High	[R].VIISAPSADAPMFVMGVNHEKYDNSLK.[I]	2xOxidation [M12; M15]	0.00866028	0.00132763	1	4	2	P04797	P04797 [117-143]		1	2965.44				400				77.55	#DIV/0!	#DIV/0!	#DIV/0!	Not Found	Peak Found	Not Found	Not Found		Not Found	Not Found	Not Found			3.11	35.99	High	High	0.0004294	0.0008687
	FALSE	High	[K].VIPELNGK.[LF]		0.0766631	0.00258676	1	18	4	P04797	P04797 [218-225]		0	869.509	62.1	118.6	98.9	120.4	25.12		99.1	45.9	#DIV/0!	#DIV/0!	#DIV/0!	Peak Found	Peak Found	High	Peak Found		High	High	Not Found			1.62	25.67	High	High	0.0007926	0.02029
	FALSE	High	[R].VVDLMAYMASK.[E]	2xOxidation [M5; M8]	0.0184501	0.00132763	1	10	6	P04797	P04797 [322-332]		0	1259.6	161.9	20.5	192.8	24.8	9.55	131.14	59.61	48.38	#DIV/0!	#DIV/0!	#DIV/0!	High	Peak Found	High	High		High	High	Peak Found			2.64	29.2	High	High	0.0004294	0.00258
	FALSE	High	[R].VVDLMAYMASKE.[-]	2xOxidation [M5; M8]	0.0247825	0.00132763	1	9	5	P04797	P04797 [322-333]		1	1388.64	107.6	21.3	160	111.1	21.39	118.91	53.71	51.16	#DIV/0!	#DIV/0!	#DIV/0!	Peak Found	High	High	Peak Found		High	High	Peak Found			2.83	29.88	High	High	0.0004294	0.003931
	FALSE	High	[K].WGDAGAEYVVESTGVFTTMEK.[A]	1xOxidation [M19]	0.00162895	0.00132763	1	4	7	P04797	P04797 [85-105]		0	2293.03	92.3	55.8	206.8	45.2	41.71	99.35	80.53	17.74	#DIV/0!	#DIV/0!	#DIV/0!	Peak Found	High	High	Peak Found		Peak Found	High	Peak Found			3.9	47.72	High	High	0.0004294	7.851e-05
High	Master Protein	P06761	Endoplasmic reticulum chaperone BiP OS=Rattus norvegicus OX=10116 GN=Hspa5 PE=1 SV=1	0	63.618	31	16	45	14	72.3	157.47	16	cell communication;cell death;cell differentiation;cell organization and biogenesis;metabolic process;regulation of biological process;response to stimulus;transport	cell surface;cytoplasm;endoplasmic reticulum;membrane;mitochondrion;nucleus;organelle lumen	catalytic activity;nucleotide binding;protein binding	Pf00012, Pf01968, Pf06723	25617	ENSRNOG00000018294.6	Hspa5		Prion diseases; Antigen processing and presentation; Protein processing in endoplasmic reticulum; Protein export; Thyroid hormone synthesis	2	36.1762	0.0435405	1.71053	11.2	8.1	691.4	6.8	30	22	10.7	19.7	High	High	High	Peak Found	Peak Found	Peak Found	Peak Found	High
	Checked	Confidence	Annotated Sequence	Modifications	Qvality PEP	Qvality q-value	# Protein Groups	# Proteins	# PSMs	Master Protein Accessions	Positions in Master Proteins	Modifications in Master Proteins	# Missed Cleavages	Theo. MH+ [Da]	Abundances (Grouped): NButGT	Abundances (Grouped): remplissage	Abundances (Grouped): LPS	Abundances (Grouped): controle CARD445	Abundances (Grouped) CV [%]: NButGT	Abundances (Grouped) CV [%]: remplissage	Abundances (Grouped) CV [%]: LPS	Abundances (Grouped) CV [%]: controle CARD445	#DIV/0!	#DIV/0!	#DIV/0!	Found in Sample: [S25] F25: Sample, 6, LPS	Found in Sample: [S75] F75: Sample, 1, controle CARD445	Found in Sample: [S23] F23: Sample, 4, remplissage	Found in Sample: [S24] F24: Sample, 5, LPS	Quan Info	Found in Sample: [S20] F20: Sample, 1, NButGT	Found in Sample: [S21] F21: Sample, 2, NButGT	Found in Sample: [S22] F22: Sample, 3, remplissage			XCorr (by Search Engine): Sequest HT	Top Apex RT [min]	Found in Sample: [S85] F85: Sample, 2, controle CARD445	Confidence (by Search Engine): Sequest HT	Percolator q-Value (by Search Engine): Sequest HT	Percolator PEP (by Search Engine): Sequest HT
	FALSE	High	[R].AKFEELNMDLFR.[S]	1xOxidation [M8]	0.0261718	0.00132763	1	1	1	P06761	P06761 [325-336]		1	1528.75		7	393						#DIV/0!	#DIV/0!	#DIV/0!	Not Found	Not Found	Not Found	High		Not Found	Not Found	Peak Found			2.94	37.38	Not Found	High	0.0004294	0.004273
	FALSE	High	[K].DNHLLGTFDLTGIPPAPR.[G]		0.00531237	0.00132763	1	1	4	P06761	P06761 [475-492]		0	1934.01	9.5	10.4	376	4.2	13.35	69.25		0.65	#DIV/0!	#DIV/0!	#DIV/0!	Not Found	Peak Found	Peak Found	High		Peak Found	Peak Found	Peak Found			4.15	46.78	Peak Found	High	0.0004294	0.0004294
	FALSE	High	[K].ELEEIVQPIISK.[L]		0.106306	0.00338982	1	1	1	P06761	P06761 [622-633]		0	1397.79	20.3		323.7	56	17.11		137.77	2.69	#DIV/0!	#DIV/0!	#DIV/0!	Peak Found	Peak Found	Not Found	High		Peak Found	Peak Found	Not Found			2.85	40.76	Peak Found	High	0.001029	0.03289
	FALSE	High	[R].IINEPTAAAIAYGLDK.[GKR]		0.000675669	0.00132763	2	8	11	P63018; P06761	P63018 [172-187]; P06761 [198-213]		0	1659.9	176.2	80	126.6	17.2	45.46	58.76	130.49	88.95	#DIV/0!	#DIV/0!	#DIV/0!	Peak Found	High	High	High	Shared	High	High	High			4.39	42.05	Peak Found	High	0.0004294	2.226e-05
	FALSE	High	[R].IINEPTAAAIAYGLDKR.[E]		0.00257131	0.00132763	1	1	4	P06761	P06761 [198-214]		1	1816		48.3	337.8	14		96.2	140.27	10.09	#DIV/0!	#DIV/0!	#DIV/0!	Peak Found	Peak Found	High	High		Not Found	Not Found	Peak Found			4.7	37.91	Peak Found	High	0.0004294	0.0001517
	FALSE	High	[R].LTPEEIER.[M]		0.0746494	0.00258676	1	1	2	P06761	P06761 [533-540]		0	986.515	34.4	49.7	286.4	29.5	44.01	29.78	140.08		#DIV/0!	#DIV/0!	#DIV/0!	Peak Found	Not Found	Peak Found	High		Peak Found	Peak Found	Peak Found			2.24	25.09	Peak Found	High	0.0007926	0.0195
	FALSE	High	[R].ITPSYVAFTPEGER.[L]		0.00793222	0.00132763	1	1	4	P06761	P06761 [61-74]		0	1566.78	2		393.7	4.3	105.95			34.34	#DIV/0!	#DIV/0!	#DIV/0!	Not Found	High	Not Found	High		Peak Found	Peak Found	Not Found			4.21	36.61	Peak Found	High	0.0004294	0.0007667
	FALSE	High	[K].MKETAEAYLGK.[K]		0.0565045	0.00201499	1	1	1	P06761	P06761 [153-163]		1	1240.62	149.7	17.3	233		8.37				#DIV/0!	#DIV/0!	#DIV/0!	Not Found	Not Found	Peak Found	High		Peak Found	Peak Found	Not Found			3.2	23.67	Not Found	High	0.0006198	0.01304
	FALSE	High	[K].MKETAEAYLGK.[K]	1xOxidation [M1]	0.0131384	0.00132763	1	1	2	P06761	P06761 [153-163]		1	1256.62	23	21.8	329.5	25.7	74.79	35.9	139.5	16.33	#DIV/0!	#DIV/0!	#DIV/0!	Peak Found	Peak Found	Peak Found	High		Peak Found	Peak Found	Peak Found			3.98	21.6	Peak Found	High	0.0004294	0.001578
	FALSE	High	[R].MVNDAEKFAEEDKK.[L]	1xOxidation [M1]	0.0870693	0.00258676	1	1	1	P06761	P06761 [541-554]		2	1669.77	8.1	47.4	127	217.4	12.51	30.93	105.67		#DIV/0!	#DIV/0!	#DIV/0!	Peak Found	Peak Found	Peak Found	High		Peak Found	Peak Found	Peak Found			2.57	19.81	Not Found	High	0.0007926	0.02446
	FALSE	High	[K].NQLTSNPENTVFDAK.[R]		0.0148215	0.00132763	1	1	1	P06761	P06761 [82-96]		0	1677.81	59.6	32.8	267.7	39.9	22.22		130.85	25.88	#DIV/0!	#DIV/0!	#DIV/0!	Peak Found	Peak Found	Not Found	High		Peak Found	Peak Found	Peak Found			2.97	32.6	Peak Found	High	0.0004294	0.001884
	FALSE	High	[K].SDIDEIVLVGGSTR.[I]		0.0568092	0.00201499	1	1	1	P06761	P06761 [354-367]		0	1460.76	5.7	9	385.3						#DIV/0!	#DIV/0!	#DIV/0!	Not Found	Not Found	Not Found	High		Not Found	Peak Found	Peak Found			3.4	40.91	Not Found	High	0.0006198	0.0131
	FALSE	High	[K].SQIFSTASDNQPTVTIK.[V]		0.00163793	0.00132763	1	1	4	P06761	P06761 [448-464]		0	1836.93	7	6.4	381.8	4.8	60.78			40.08	#DIV/0!	#DIV/0!	#DIV/0!	Not Found	Peak Found	Peak Found	High		Peak Found	Peak Found	Not Found			4.18	34.61	High	High	0.0004294	7.936e-05
	FALSE	High	[K].TFAPEEISAMVLTK.[M]	1xOxidation [M10]	0.00875585	0.00132763	1	1	2	P06761	P06761 [139-152]		0	1552.79		52.9	307.1	40			137.49	57.27	#DIV/0!	#DIV/0!	#DIV/0!	Peak Found	Peak Found	Peak Found	High		Not Found	Not Found	Not Found			2.75	42.05	Peak Found	High	0.0004294	0.0008818
	FALSE	High	[KR].VEIIANDQGNR.[TI]		0.0142639	0.00132763	3	9	3	P63018; P0DMW0; P06761	P63018 [26-36]; P0DMW0 [26-36]; P06761 [50-60]		0	1228.63	13.9	67.5	206.6	111.9	14.81		140.34	3.67	#DIV/0!	#DIV/0!	#DIV/0!	Peak Found	High	Not Found	High	Shared	Peak Found	Peak Found	Peak Found			2.9	23.54	High	High	0.0004294	0.00177
	FALSE	High	[K].VTHAVVTVPAYFNDAQR.[Q]		0.0180507	0.00132763	1	1	2	P06761	P06761 [165-181]		0	1887.97	76.5	68.2	245.3	9.9	3.27	76.23	136.55		#DIV/0!	#DIV/0!	#DIV/0!	Peak Found	Not Found	Peak Found	High		Peak Found	Peak Found	Peak Found			3.82	34.5	Peak Found	High	0.0004294	0.002499
	FALSE	High	[K].VYEGERPLTK.[D]		0.0685399	0.00258676	1	1	1	P06761	P06761 [465-474]		0	1191.64		3.2	394.3	2.5		56.11		9.25	#DIV/0!	#DIV/0!	#DIV/0!	Not Found	Peak Found	Peak Found	High		Not Found	Not Found	Peak Found			2.37	18.99	Peak Found	High	0.0007926	0.01723
High	Master Protein	P42123	L-lactate dehydrogenase B chain OS=Rattus norvegicus OX=10116 GN=Ldhb PE=1 SV=2	0	62.697	35	13	95	13	36.6	312.53	13	metabolic process	cytoplasm;cytosol;membrane;mitochondrion	catalytic activity;nucleotide binding;protein binding	Pf00056, Pf02866	24534	ENSRNOG00000013000.7	Ldhb	Pyruvate metabolism	Glycolysis / Gluconeogenesis; Metabolic pathways; Cysteine and methionine metabolism; Pyruvate metabolism; Propanoate metabolism; Glucagon signaling pathway	0	13.9308	0.40462	1.26212	13.3	15.6	249.2	153.4	88.1	117.5	22.3	140.6	High	High	High	High	High	High	High	High
	Checked	Confidence	Annotated Sequence	Modifications	Qvality PEP	Qvality q-value	# Protein Groups	# Proteins	# PSMs	Master Protein Accessions	Positions in Master Proteins	Modifications in Master Proteins	# Missed Cleavages	Theo. MH+ [Da]	Abundances (Grouped): NButGT	Abundances (Grouped): remplissage	Abundances (Grouped): LPS	Abundances (Grouped): controle CARD445	Abundances (Grouped) CV [%]: NButGT	Abundances (Grouped) CV [%]: remplissage	Abundances (Grouped) CV [%]: LPS	Abundances (Grouped) CV [%]: controle CARD445	#DIV/0!	#DIV/0!	#DIV/0!	Found in Sample: [S25] F25: Sample, 6, LPS	Found in Sample: [S75] F75: Sample, 1, controle CARD445	Found in Sample: [S23] F23: Sample, 4, remplissage	Found in Sample: [S24] F24: Sample, 5, LPS	Quan Info	Found in Sample: [S20] F20: Sample, 1, NButGT	Found in Sample: [S21] F21: Sample, 2, NButGT	Found in Sample: [S22] F22: Sample, 3, remplissage			XCorr (by Search Engine): Sequest HT	Top Apex RT [min]	Found in Sample: [S85] F85: Sample, 2, controle CARD445	Confidence (by Search Engine): Sequest HT	Percolator q-Value (by Search Engine): Sequest HT	Percolator PEP (by Search Engine): Sequest HT
	FALSE	High	[K].EKLIAPVADDETAVPNNK.[I]		0.0180507	0.00132763	1	1	1	P42123	P42123 [6-23]		1	1924	97.3	38.1	75.1	189.6			48.96	71.5	#DIV/0!	#DIV/0!	#DIV/0!	Peak Found	Peak Found	Peak Found	Peak Found		Peak Found	Not Found	Not Found			4.06	28.41	High	High	0.0004294	0.002496
	FALSE	High	[K].GEMMDLQHGSLFLQTPK.[I]	2xOxidation [M3; M4]	0.0028078	0.00132763	1	1	3	P42123	P42123 [61-77]		0	1963.93	104.7	142	137.6	15.8	11.01	11.28	41.49	30.33	#DIV/0!	#DIV/0!	#DIV/0!	High	Peak Found	Peak Found	Peak Found		High	Peak Found	Peak Found			4.37	33.44	High	High	0.0004294	0.0001718
	FALSE	High	[R].GLTSVINQK.[L]		0.156247	0.00735046	1	1	7	P42123	P42123 [300-308]		0	959.552	138	48.5	161.3	52.2	0.61	98.35	61.76	4.22	#DIV/0!	#DIV/0!	#DIV/0!	High	Peak Found	High	High		High	High	Peak Found			2.56	26.01	High	High	0.002241	0.05855
	FALSE	High	[R].IHPVSTMVK.[G]	1xOxidation [M7]	0.11316	0.00486783	1	1	2	P42123	P42123 [271-279]		0	1027.56	24.1	13.1	80	282.7	15.55	97.47		18.95	#DIV/0!	#DIV/0!	#DIV/0!	Not Found	High	Peak Found	Peak Found		Peak Found	Peak Found	Peak Found			1.94	17.04	High	High	0.001483	0.03606
	FALSE	High	[K].LKDDEVAQLR.[K]		0.0550045	0.00201499	1	1	9	P42123	P42123 [309-318]		1	1186.64	151.3	48.2	165.8	34.7	2.25	100.3	55.41	16.47	#DIV/0!	#DIV/0!	#DIV/0!	High	Peak Found	Peak Found	High		High	High	High			2.91	23.09	High	High	0.0006198	0.01252
	FALSE	High	[K].LKDDEVAQLRK.[S]		0.0433781	0.00201499	1	1	7	P42123	P42123 [309-319]		2	1314.74	59.6	25.5	108.3	206.6	5.29	121.17	12.91	19.83	#DIV/0!	#DIV/0!	#DIV/0!	High	High	High	Peak Found		Peak Found	Peak Found	Peak Found			3.08	19.92	High	High	0.0006198	0.008827
	FALSE	High	[K].LKGEMMDLQHGSLFLQTPK.[I]	2xOxidation [M5; M6]	0.000884657	0.00132763	1	1	6	P42123	P42123 [59-77]		1	2205.1	174.2	37.6	181.1	7	46.63	105.14	80.55	56.04	#DIV/0!	#DIV/0!	#DIV/0!	High	Peak Found	High	Peak Found		High	High	Peak Found			3.91	31.39	Peak Found	High	0.0004294	3.285e-05
	FALSE	High	[K].LIAPVADDETAVPNNK.[I]		0.000409612	0.00132763	1	1	12	P42123	P42123 [8-23]		0	1666.86	165.9	25.3	155	53.7	35.22	113.36	60.59	34.17	#DIV/0!	#DIV/0!	#DIV/0!	High	High	High	High		High	High	Peak Found			3.66	30.58	High	High	0.0004294	1.086e-05
	FALSE	High	[K].IVADKDYSVTANSK.[I]		0.000379256	0.00132763	1	1	20	P42123	P42123 [78-91]		1	1510.77	132.9	42.7	158.7	65.7	8.22	90.59	64.59	9.83	#DIV/0!	#DIV/0!	#DIV/0!	High	High	High	High		High	High	High			4.48	21.16	High	High	0.0004294	9.722e-06
	FALSE	High	[K].MVVDSAYEVIK.[L]		0.0612473	0.00201499	1	1	2	P42123	P42123 [234-244]		0	1253.64	98.2	57.4	244	0.4	31.71	114.46	25.1		#DIV/0!	#DIV/0!	#DIV/0!	Peak Found	Peak Found	Peak Found	Peak Found		High	High	Peak Found			2.55	36.04	Not Found	High	0.0006198	0.01467
	FALSE	High	[K].MVVDSAYEVIK.[L]	1xOxidation [M1]	0.0091991	0.00132763	1	1	8	P42123	P42123 [234-244]		0	1269.64	121.6	75.6	151.9	50.9	19.13	32.43	63.11	10.22	#DIV/0!	#DIV/0!	#DIV/0!	High	High	High	High		High	High	High			3.23	32.22	High	High	0.0004294	0.0009467
	FALSE	High	[K].SADTLWDIQK.[D]		0.0251915	0.00132763	1	1	3	P42123	P42123 [320-329]		0	1176.59	63.6	124.3	98.7	113.5	64.16		70.08	0.01	#DIV/0!	#DIV/0!	#DIV/0!	Peak Found	High	Peak Found	High		Peak Found	Peak Found	Not Found			2.98	36.61	High	High	0.0004294	0.004029
	FALSE	High	[K].SLADELALVDVLEDK.[L]		0.000664612	0.00132763	1	1	10	P42123	P42123 [44-58]		0	1629.86	152.8	89.7	157.5		50.55	93.53	60.87		#DIV/0!	#DIV/0!	#DIV/0!	High	High	High	High		High	High	High			4.75	51.25	Not Found	High	0.0004294	2.173e-05
	FALSE	High	[K].SLADELALVDVLEDKLK.[G]		0.000524638	0.00132763	1	1	5	P42123	P42123 [44-60]		1	1871.04	79.6	83.7	236.7		99.12	102.37	7.44		#DIV/0!	#DIV/0!	#DIV/0!	High	Not Found	High	High		Peak Found	High	Peak Found			4.85	50.9	Not Found	High	0.0004294	1.557e-05
High	Master Protein	Q6P0K8	Junction plakoglobin OS=Rattus norvegicus OX=10116 GN=Jup PE=1 SV=1	0	60.484	22	12	58	12	81.7	194.94	12	cell organization and biogenesis;cellular component movement;regulation of biological process;response to stimulus	cytoplasm;cytoskeleton;cytosol;membrane;nucleus	protein binding;signal transducer activity;structural molecule activity	Pf00514	81679	ENSRNOG00000015380.6	Jup	VEGFR2 mediated vascular permeability; Formation of the cornified envelope; Adherens junctions interactions; Neutrophil degranulation	Acute myeloid leukemia; Transcriptional misregulation in cancer; Pathways in cancer; Arrhythmogenic right ventricular cardiomyopathy (ARVC)	0	98.125	0.215287	0.224112	2.9	3.5	620.2	7.8	13.4	16.9	17.6	117.6	Peak Found	High	High	High	High	High	High	High
	Checked	Confidence	Annotated Sequence	Modifications	Qvality PEP	Qvality q-value	# Protein Groups	# Proteins	# PSMs	Master Protein Accessions	Positions in Master Proteins	Modifications in Master Proteins	# Missed Cleavages	Theo. MH+ [Da]	Abundances (Grouped): NButGT	Abundances (Grouped): remplissage	Abundances (Grouped): LPS	Abundances (Grouped): controle CARD445	Abundances (Grouped) CV [%]: NButGT	Abundances (Grouped) CV [%]: remplissage	Abundances (Grouped) CV [%]: LPS	Abundances (Grouped) CV [%]: controle CARD445	#DIV/0!	#DIV/0!	#DIV/0!	Found in Sample: [S25] F25: Sample, 6, LPS	Found in Sample: [S75] F75: Sample, 1, controle CARD445	Found in Sample: [S23] F23: Sample, 4, remplissage	Found in Sample: [S24] F24: Sample, 5, LPS	Quan Info	Found in Sample: [S20] F20: Sample, 1, NButGT	Found in Sample: [S21] F21: Sample, 2, NButGT	Found in Sample: [S22] F22: Sample, 3, remplissage			XCorr (by Search Engine): Sequest HT	Top Apex RT [min]	Found in Sample: [S85] F85: Sample, 2, controle CARD445	Confidence (by Search Engine): Sequest HT	Percolator q-Value (by Search Engine): Sequest HT	Percolator PEP (by Search Engine): Sequest HT
	FALSE	High	[K].AAMIVNQLSK.[K]	1xOxidation [M3]	0.0972553	0.00258676	1	1	1	Q6P0K8	Q6P0K8 [162-171]		0	1090.59	37.7	98.2	244	20.1	27.04		138.56	18.36	#DIV/0!	#DIV/0!	#DIV/0!	Peak Found	Peak Found	Peak Found	High		Peak Found	Peak Found	Not Found			2.88	24.59	Peak Found	High	0.0007926	0.0289
	FALSE	High	[R].ALMGSPQLVAAVVR.[T]		0.0406499	0.00201499	1	1	1	Q6P0K8	Q6P0K8 [178-191]		0	1411.81		90.4	302.3	7.3		93.5			#DIV/0!	#DIV/0!	#DIV/0!	Not Found	Peak Found	Peak Found	High		Not Found	Not Found	Peak Found			3.24	42.76	Not Found	High	0.0006198	0.008063
	FALSE	High	[R].ALMGSPQLVAAVVR.[T]	1xOxidation [M3]	0.0041485	0.00132763	1	1	5	Q6P0K8	Q6P0K8 [178-191]		0	1427.8	126.5	82.2	178.4	12.9	4.59	82.26	139.68	12.62	#DIV/0!	#DIV/0!	#DIV/0!	Peak Found	Peak Found	High	High		Peak Found	High	High			3.56	37.4	Peak Found	High	0.0004294	0.0003022
	FALSE	High	[R].HVAAGTQQPYTDGVR.[M]		0.000646585	0.00132763	1	1	11	Q6P0K8	Q6P0K8 [541-555]		0	1599.79	37.5	185.2	159.7	17.6	3.88	96.25	138.41	35.61	#DIV/0!	#DIV/0!	#DIV/0!	Peak Found	Peak Found	High	High		High	Peak Found	High			3.94	20.42	Peak Found	High	0.0004294	2.09e-05
	FALSE	High	[R].LAEPSQLLK.[S]		0.0583572	0.00201499	1	1	7	Q6P0K8	Q6P0K8 [116-124]		0	998.588	35.5	145.1	202.4	17	8.83	110.01	139.03	23.95	#DIV/0!	#DIV/0!	#DIV/0!	High	Peak Found	High	High		High	High	Peak Found			2.33	31.02	High	High	0.0006198	0.01361
	FALSE	High	[K].LLNDEDPVVVTK.[A]		0.0216203	0.00132763	1	1	4	Q6P0K8	Q6P0K8 [150-161]		0	1341.73	34.7	126.9	229.1	9.4	10.89	109.33	128.7	14.77	#DIV/0!	#DIV/0!	#DIV/0!	Peak Found	Peak Found	High	High		Peak Found	Peak Found	High			3.47	31.36	High	High	0.0004294	0.003229
	FALSE	High	[K].LLNQPNQWPLVK.[A]		0.0205826	0.00132763	1	1	1	Q6P0K8	Q6P0K8 [488-499]		0	1449.82	6.2	25.6	368.3			118.26			#DIV/0!	#DIV/0!	#DIV/0!	Not Found	Not Found	Peak Found	High		Peak Found	Not Found	Peak Found			3.44	40.82	Not Found	High	0.0004294	0.003007
	FALSE	High	[R].LNTIPLFVQLLYSSVENIQR.[V]		0.000292866	0.00132763	1	1	6	Q6P0K8	Q6P0K8 [583-602]		0	2347.3		61.9	338.1			102.64			#DIV/0!	#DIV/0!	#DIV/0!	Not Found	Not Found	High	High		Not Found	Not Found	High			4.1	52.96	Not Found	High	0.0004294	6.74e-06
	FALSE	High	[R].LNYGIPAIVK.[L]		0.0524018	0.00201499	1	1	4	Q6P0K8	Q6P0K8 [478-487]		0	1087.65	7.3	21.1	369.4	2.2		101.05		46.78	#DIV/0!	#DIV/0!	#DIV/0!	Not Found	Peak Found	High	High		Not Found	High	Peak Found			2.88	38.91	Peak Found	High	0.0006198	0.01161
	FALSE	High	[R].NEGTATYAAAVLFR.[I]		0.00298288	0.00132763	1	1	4	Q6P0K8	Q6P0K8 [638-651]		0	1483.75	15.8	10.4	373.8		2.85				#DIV/0!	#DIV/0!	#DIV/0!	Not Found	Not Found	High	High		Peak Found	Peak Found	Not Found			4.41	43.04	Not Found	High	0.0004294	0.000187
	FALSE	High	[K].SAIVHLINYQDDAELATR.[A]		0.000149714	0.00132763	1	1	4	Q6P0K8	Q6P0K8 [125-142]		0	2029.03	24.5	141.9	228.1	5.5	47.04	115.89	135.55		#DIV/0!	#DIV/0!	#DIV/0!	Peak Found	Not Found	High	High		Peak Found	Peak Found	Peak Found			5.95	38.43	Peak Found	High	0.0004294	2.571e-06
	FALSE	High	[K].TLVTQNSGVEALIHAILR.[A]		7.00871e-05	0.00132763	1	1	4	Q6P0K8	Q6P0K8 [427-444]		0	1935.1	16.8	180	203.2		64.39	118.34	136.18		#DIV/0!	#DIV/0!	#DIV/0!	Peak Found	Not Found	High	High		Peak Found	Peak Found	High			4.04	50.52	Not Found	High	0.0004294	8.666e-07
	FALSE	High	[R].VSVELTNSLFK.[H]		0.0233384	0.00132763	1	1	6	Q6P0K8	Q6P0K8 [664-674]		0	1236.68	54.6	148.7	196.7			71.19	136.48		#DIV/0!	#DIV/0!	#DIV/0!	High	Not Found	High	High		Not Found	High	Peak Found			3.75	41.08	Not Found	High	0.0004294	0.003595
High	Master Protein	A0A0G2K3K2	Actin, cytoplasmic 1 OS=Rattus norvegicus OX=10116 GN=Actb PE=1 SV=1	0	57.618	37	10	66	6	42.1	220.5	10	cell organization and biogenesis;response to stimulus	cytoskeleton;cytosol;membrane;nucleus	DNA binding;nucleotide binding;protein binding	Pf00022	81822	ENSRNOG00000034254.4	Actb			5	5.92377	0.161809	1.13333	50.3	38.9	502.2	26.2	27.4	69.5	24.9	60.6	High	High	High	High	High	High	High	High
	Checked	Confidence	Annotated Sequence	Modifications	Qvality PEP	Qvality q-value	# Protein Groups	# Proteins	# PSMs	Master Protein Accessions	Positions in Master Proteins	Modifications in Master Proteins	# Missed Cleavages	Theo. MH+ [Da]	Abundances (Grouped): NButGT	Abundances (Grouped): remplissage	Abundances (Grouped): LPS	Abundances (Grouped): controle CARD445	Abundances (Grouped) CV [%]: NButGT	Abundances (Grouped) CV [%]: remplissage	Abundances (Grouped) CV [%]: LPS	Abundances (Grouped) CV [%]: controle CARD445	#DIV/0!	#DIV/0!	#DIV/0!	Found in Sample: [S25] F25: Sample, 6, LPS	Found in Sample: [S75] F75: Sample, 1, controle CARD445	Found in Sample: [S23] F23: Sample, 4, remplissage	Found in Sample: [S24] F24: Sample, 5, LPS	Quan Info	Found in Sample: [S20] F20: Sample, 1, NButGT	Found in Sample: [S21] F21: Sample, 2, NButGT	Found in Sample: [S22] F22: Sample, 3, remplissage			XCorr (by Search Engine): Sequest HT	Top Apex RT [min]	Found in Sample: [S85] F85: Sample, 2, controle CARD445	Confidence (by Search Engine): Sequest HT	Percolator q-Value (by Search Engine): Sequest HT	Percolator PEP (by Search Engine): Sequest HT
	FALSE	High	[K].AGFAGDDAPR.[A]		0.0279409	0.00132763	2	8	2	A0A0G2K3K2; A0A0G2K4M6	A0A0G2K3K2 [22-31]; A0A0G2K4M6 [21-30]		0	976.448			7.4	392.6				4.75	#DIV/0!	#DIV/0!	#DIV/0!	Not Found	High	Not Found	Peak Found	Shared	Not Found	Not Found	Not Found			3.07	21.64	High	High	0.0004294	0.004686
	FALSE	High	[R].AVFPSIVGRPR.[H]		0.0217387	0.00132763	2	8	9	A0A0G2K3K2; A0A0G2K4M6	A0A0G2K3K2 [32-42]; A0A0G2K4M6 [31-41]		0	1198.71	68.1	67.4	187.2	77.3	40.69	60.29	127.92	29.62	#DIV/0!	#DIV/0!	#DIV/0!	High	High	High	High	Shared	High	High	Peak Found			2.17	30.98	High	High	0.0004294	0.003267
	FALSE	High	[K].DLYANTVLSGGTTMYPGIADR.[M]	1xOxidation [M14]	0.00399192	0.00132763	1	3	4	A0A0G2K3K2	A0A0G2K3K2 [295-315]		0	2231.06	147.1	20.7	232.2				137.17		#DIV/0!	#DIV/0!	#DIV/0!	Peak Found	Not Found	Not Found	High		Not Found	High	Peak Found			3.58	44.58	High	High	0.0004294	0.0002844
	FALSE	High	[K].EITALAPSTMK.[I]		0.030319	0.00201499	2	8	2	A0A0G2K3K2; A0A0G2K4M6	A0A0G2K3K2 [319-329]; A0A0G2K4M6 [317-327]		0	1161.62	36.8	17.6	345.7		111.83	52.55			#DIV/0!	#DIV/0!	#DIV/0!	Not Found	Not Found	Peak Found	High	Shared	Peak Found	High	Peak Found			2.83	30.15	Not Found	High	0.0006198	0.005254
	FALSE	High	[K].EITALAPSTMK.[I]	1xOxidation [M10]	0.0254678	0.00132763	2	8	3	A0A0G2K3K2; A0A0G2K4M6	A0A0G2K3K2 [319-329]; A0A0G2K4M6 [317-327]		0	1177.61	62.1	45.9	181.3	110.7	46.19	37.3	125.39	1.39	#DIV/0!	#DIV/0!	#DIV/0!	Peak Found	High	Peak Found	Peak Found	Shared	High	Peak Found	Peak Found			2.44	25.55	High	High	0.0004294	0.004095
	FALSE	High	[R].GYSFTTTAER.[E]		0.0778961	0.00258676	1	3	5	A0A0G2K3K2	A0A0G2K3K2 [200-209]		0	1132.53	60.2	86	169.8	84.1	81.05	53.78	130.7	11.27	#DIV/0!	#DIV/0!	#DIV/0!	Peak Found	Peak Found	High	High		Peak Found	Peak Found	High			2.34	26.8	High	High	0.0007926	0.02082
	FALSE	High	[R].KDLYANTVLSGGTTMYPGIADR.[M]	1xOxidation [M15]	0.00612798	0.00132763	1	3	2	A0A0G2K3K2	A0A0G2K3K2 [294-315]		1	2359.16	32.3	16.6	342.4	8.7				62.49	#DIV/0!	#DIV/0!	#DIV/0!	Not Found	Peak Found	Peak Found	High		Not Found	High	Not Found			5.08	37.18	Peak Found	High	0.0004294	0.0005266
	FALSE	High	[K].QEYDESGPSIVHR.[K]		0.00311702	0.00132763	1	3	6	A0A0G2K3K2	A0A0G2K3K2 [363-375]		0	1516.7	95.6	80.4	203.1	20.8	78.52	54.21	130.35	19.5	#DIV/0!	#DIV/0!	#DIV/0!	Peak Found	Peak Found	High	High		High	High	Peak Found			3.66	23.9	Peak Found	High	0.0004294	0.0002004
	FALSE	High	[KR].SYELPDGQVITIGNER.[F]		0.00113308	0.00132763	3	9	12	D3ZRN3; A0A0G2K3K2; A0A0G2K4M6	D3ZRN3 [240-255]; A0A0G2K3K2 [242-257]; A0A0G2K4M6 [240-255]		0	1790.89	95.3	60.8	199	44.9	37.66	75.9	107.82	46.13	#DIV/0!	#DIV/0!	#DIV/0!	High	High	High	High	Shared	High	High	High			3.37	43.68	High	High	0.0004294	4.693e-05
	FALSE	High	[R].TTGIVMDSGDGVTHTVPIYEGYALPHAILR.[L]		0.000601969	0.00132763	1	3	1	A0A0G2K3K2	A0A0G2K3K2 [151-180]		0	3183.61									#DIV/0!	#DIV/0!	#DIV/0!	Not Found	Not Found	Not Found	High	No Quan Values	Not Found	Not Found	Not Found			4.65		Not Found	High	0.0004294	1.883e-05
	FALSE	High	[R].TTGIVMDSGDGVTHTVPIYEGYALPHAILR.[L]	1xOxidation [M6]	0.000713871	0.00132763	1	3	3	A0A0G2K3K2	A0A0G2K3K2 [151-180]		0	3199.61	13.5		386.5						#DIV/0!	#DIV/0!	#DIV/0!	Not Found	Not Found	Not Found	High		Not Found	High	Not Found			4.75	44.4	Not Found	High	0.0004294	2.415e-05
	FALSE	High	[R].VAPEEHPVLLTEAPLNPK.[A]		3.19206e-05	0.00132763	1	3	17	A0A0G2K3K2	A0A0G2K3K2 [99-116]		0	1954.06	77.2	70.6	195.5	56.7	69.54	66.33	130.6	23.67	#DIV/0!	#DIV/0!	#DIV/0!	High	High	High	High		High	High	High			5.03	34.58	High	High	0.0004294	2.804e-07
High	Master Protein	P04636	Malate dehydrogenase, mitochondrial OS=Rattus norvegicus OX=10116 GN=Mdh2 PE=1 SV=2	0	55.304	42	12	117	12	35.7	391.7	12	metabolic process	membrane;mitochondrion;nucleus;organelle lumen	catalytic activity;nucleotide binding;protein binding;RNA binding	Pf00056, Pf01073, Pf01118, Pf02866, Pf13460	81829	ENSRNOG00000001440.4	Mdh2	Citric acid cycle (TCA cycle); Gluconeogenesis	Citrate cycle (TCA cycle); Metabolic pathways; Cysteine and methionine metabolism; Pyruvate metabolism; Glyoxylate and dicarboxylate metabolism; Carbon metabolism	0	3.13922	0.302319	2.30872	43.5	66.4	246.2	98.8	123.3	117.5	9.1	95.2	High	High	High	High	High	High	High	High
	Checked	Confidence	Annotated Sequence	Modifications	Qvality PEP	Qvality q-value	# Protein Groups	# Proteins	# PSMs	Master Protein Accessions	Positions in Master Proteins	Modifications in Master Proteins	# Missed Cleavages	Theo. MH+ [Da]	Abundances (Grouped): NButGT	Abundances (Grouped): remplissage	Abundances (Grouped): LPS	Abundances (Grouped): controle CARD445	Abundances (Grouped) CV [%]: NButGT	Abundances (Grouped) CV [%]: remplissage	Abundances (Grouped) CV [%]: LPS	Abundances (Grouped) CV [%]: controle CARD445	#DIV/0!	#DIV/0!	#DIV/0!	Found in Sample: [S25] F25: Sample, 6, LPS	Found in Sample: [S75] F75: Sample, 1, controle CARD445	Found in Sample: [S23] F23: Sample, 4, remplissage	Found in Sample: [S24] F24: Sample, 5, LPS	Quan Info	Found in Sample: [S20] F20: Sample, 1, NButGT	Found in Sample: [S21] F21: Sample, 2, NButGT	Found in Sample: [S22] F22: Sample, 3, remplissage			XCorr (by Search Engine): Sequest HT	Top Apex RT [min]	Found in Sample: [S85] F85: Sample, 2, controle CARD445	Confidence (by Search Engine): Sequest HT	Percolator q-Value (by Search Engine): Sequest HT	Percolator PEP (by Search Engine): Sequest HT
	FALSE	High	[K].AGAGSATLSMAYAGAR.[F]		0.00543041	0.00132763	1	1	4	P04636	P04636 [242-257]		0	1454.71	189.6	41.3	169.1		8.89				#DIV/0!	#DIV/0!	#DIV/0!	Not Found	Not Found	High	High		High	High	Not Found			4.74	31.44	Not Found	High	0.0004294	0.000443
	FALSE	High	[K].AGAGSATLSMAYAGAR.[F]	1xOxidation [M10]	0.000698338	0.00132763	1	1	16	P04636	P04636 [242-257]		0	1470.7	121.7	33.4	165.9	79	7.87	112.36	47.08	15.05	#DIV/0!	#DIV/0!	#DIV/0!	High	High	High	High		High	High	High			4.11	26.65	High	High	0.0004294	2.339e-05
	FALSE	High	[R].ANTFVAELK.[G]		0.0535433	0.00201499	1	1	13	P04636	P04636 [177-185]		0	992.541	136.5	32.1	157	74.3	7.96	115.19	54.54	6.79	#DIV/0!	#DIV/0!	#DIV/0!	High	High	High	Peak Found		High	High	High			3.12	30.93	High	High	0.0006198	0.01201
	FALSE	High	[R].FVFSLVDAMNGK.[E]	1xOxidation [M9]	0.0243801	0.00132763	1	1	4	P04636	P04636 [258-269]		0	1343.67	93.8	36.3	236.1	33.7	9.11	85.38	111.9	8.04	#DIV/0!	#DIV/0!	#DIV/0!	Peak Found	Peak Found	Peak Found	High		High	High	Peak Found			3.09	42.16	High	High	0.0004294	0.003846
	FALSE	High	[K].IFGVTTLDIVR.[A]		0.0199184	0.00132763	1	1	18	P04636	P04636 [166-176]		0	1233.72	146.1	57.7	178.4	17.7	3.57	104.6	60.46	12.83	#DIV/0!	#DIV/0!	#DIV/0!	High	High	High	High		High	High	High			2.72	47.09	High	High	0.0004294	0.00288
	FALSE	High	[R].IQEAGTEVVK.[A]		0.0457882	0.00201499	1	1	2	P04636	P04636 [230-239]		0	1073.58	1.7		23.2	375.1				50.31	#DIV/0!	#DIV/0!	#DIV/0!	Not Found	High	Not Found	Peak Found		Peak Found	Not Found	Not Found			2.8	20.82	High	High	0.0006198	0.009591
	FALSE	High	[R].LTLYDIAHTPGVAADLSHIETR.[A]		1.55359e-06	0.00132763	1	1	12	P04636	P04636 [53-74]		0	2393.25	160.5	29.5	205.9	4	8.03	124.78	62.4	66.7	#DIV/0!	#DIV/0!	#DIV/0!	High	High	High	High		High	High	Peak Found			5.83	46.16	Peak Found	High	0.000429369	3.67182e-09
	FALSE	High	[K].ITPFEEK.[M]		0.130762	0.00545662	1	1	2	P04636	P04636 [308-314]		0	863.451	73.1	112	119.6	95.3	33.44		96.24	50.77	#DIV/0!	#DIV/0!	#DIV/0!	Peak Found	Peak Found	Peak Found	High		Peak Found	Peak Found	Not Found			1.93	25.09	High	High	0.001654	0.04483
	FALSE	High	[K].ITPFEEKMIAEAIPELK.[A]	1xOxidation [M8]	0.0419922	0.00201499	1	1	1	P04636	P04636 [308-324]		1	1975.05	109			291					#DIV/0!	#DIV/0!	#DIV/0!	Not Found	Not Found	Not Found	Not Found		Peak Found	Not Found	Not Found			3.04	42.86	High	High	0.0006198	0.008452
	FALSE	High	[K].MIAEAIPELK.[A]	1xOxidation [M1]	0.0341718	0.00201499	1	1	4	P04636	P04636 [315-324]		0	1130.61	127.6	17.7	159.3	95.4	10.4	129.07	56.93	43.98	#DIV/0!	#DIV/0!	#DIV/0!	High	Peak Found	Peak Found	Peak Found		Peak Found	High	Peak Found			2.26	33.65	High	High	0.0006198	0.006238
	FALSE	High	[K].VAVLGASGGIGQPLSLLLK.[N]		4.84845e-05	0.00132763	1	1	5	P04636	P04636 [27-45]		0	1793.09	107.6	95.1	177.4	20	15.4		44.6	122.26	#DIV/0!	#DIV/0!	#DIV/0!	Peak Found	High	High	High		High	Peak Found	Not Found			4.96	50.28	High	High	0.0004294	5.1e-07
	FALSE	High	[K].VDFPQDQLATLTGR.[I]		0.00112687	0.00132763	1	1	21	P04636	P04636 [216-229]		0	1560.8	158.8	26.7	157.8	56.7	19.35	116.28	45.28	21.17	#DIV/0!	#DIV/0!	#DIV/0!	High	High	High	High		High	High	Peak Found			3.94	43.81	High	High	0.0004294	4.658e-05
	FALSE	High	[R].VNVPVIGGHAGK.[T]		0.00596198	0.00132763	1	1	15	P04636	P04636 [192-203]		0	1147.66	136.6	28	168.8	66.7	0.76	123.02	59.09	32.31	#DIV/0!	#DIV/0!	#DIV/0!	High	High	High	High		High	High	Peak Found			3.34	25.37	High	High	0.0004294	0.0005074
High	Master Protein	P63018	Heat shock cognate 71 kDa protein OS=Rattus norvegicus OX=10116 GN=Hspa8 PE=1 SV=1	0	54.877	33	16	51	12	70.8	178.99	16	cell organization and biogenesis;cellular component movement;metabolic process;regulation of biological process;response to stimulus;transport	cell surface;cytoplasm;cytosol;endosome;membrane;nucleus;spliceosomal complex;vacuole	catalytic activity;nucleotide binding;protein binding;RNA binding	Pf00012, Pf02463, Pf06723	24468		Hspa8		MAPK signaling pathway; Antigen processing and presentation; Measles; Longevity regulating pathway - multiple species; Legionellosis; Epstein-Barr virus infection; Influenza A; Estrogen signaling pathway; Protein processing in endoplasmic reticulum; Toxoplasmosis; Spliceosome; Endocytosis	2	6.64729	0.241057	0.822754	50.6	25.1	480.1	23.1	51.3	48.5	36.3	85	High	High	High	Peak Found	High	High	High	High
	Checked	Confidence	Annotated Sequence	Modifications	Qvality PEP	Qvality q-value	# Protein Groups	# Proteins	# PSMs	Master Protein Accessions	Positions in Master Proteins	Modifications in Master Proteins	# Missed Cleavages	Theo. MH+ [Da]	Abundances (Grouped): NButGT	Abundances (Grouped): remplissage	Abundances (Grouped): LPS	Abundances (Grouped): controle CARD445	Abundances (Grouped) CV [%]: NButGT	Abundances (Grouped) CV [%]: remplissage	Abundances (Grouped) CV [%]: LPS	Abundances (Grouped) CV [%]: controle CARD445	#DIV/0!	#DIV/0!	#DIV/0!	Found in Sample: [S25] F25: Sample, 6, LPS	Found in Sample: [S75] F75: Sample, 1, controle CARD445	Found in Sample: [S23] F23: Sample, 4, remplissage	Found in Sample: [S24] F24: Sample, 5, LPS	Quan Info	Found in Sample: [S20] F20: Sample, 1, NButGT	Found in Sample: [S21] F21: Sample, 2, NButGT	Found in Sample: [S22] F22: Sample, 3, remplissage			XCorr (by Search Engine): Sequest HT	Top Apex RT [min]	Found in Sample: [S85] F85: Sample, 2, controle CARD445	Confidence (by Search Engine): Sequest HT	Percolator q-Value (by Search Engine): Sequest HT	Percolator PEP (by Search Engine): Sequest HT
	FALSE	High	[K].DAGTIAGLNVLR.[I]		0.0580443	0.00201499	1	6	2	P63018	P63018 [160-171]		0	1199.67	69.9	120.3	136.5	73.2	37.6	26.11	85.69	57.21	#DIV/0!	#DIV/0!	#DIV/0!	Peak Found	High	Peak Found	Peak Found		Peak Found	Peak Found	Peak Found			2.86	41.8	High	High	0.0006198	0.01348
	FALSE	High	[R].FEELNADLFR.[G]		0.0436134	0.00201499	1	8	2	P63018	P63018 [302-311]		0	1253.62	14.2		374	11.8	41.31			51.24	#DIV/0!	#DIV/0!	#DIV/0!	Not Found	Peak Found	Not Found	High		Peak Found	Peak Found	Not Found			3.09	43.11	High	High	0.0006198	0.008928
	FALSE	High	[K].FELTGIPPAPR.[G]		0.0472967	0.00201499	1	5	1	P63018	P63018 [459-469]		0	1197.66	57.5	118.1	185	39.4	11.35	86.35	107.28	58.3	#DIV/0!	#DIV/0!	#DIV/0!	Peak Found	Peak Found	High	Peak Found		Peak Found	Peak Found	Peak Found			3.03	38.22	Peak Found	High	0.0006198	0.01004
	FALSE	High	[R].IINEPTAAAIAYGLDK.[GKR]		0.000675669	0.00132763	2	8	11	P63018; P06761	P63018 [172-187]; P06761 [198-213]		0	1659.9	176.2	80	126.6	17.2	45.46	58.76	130.49	88.95	#DIV/0!	#DIV/0!	#DIV/0!	Peak Found	High	High	High	Shared	High	High	High			4.39	42.05	Peak Found	High	0.0004294	2.226e-05
	FALSE	High	[R].IINEPTAAAIAYGLDKK.[VG]		0.000166206	0.00132763	1	6	8	P63018	P63018 [172-188]		1	1787.99	126.1	80	157	36.9	34.77	71.68	107.71	103.44	#DIV/0!	#DIV/0!	#DIV/0!	Peak Found	High	High	High		High	High	High			4.77	37.47	High	High	0.0004294	2.996e-06
	FALSE	High	[K].MKEIAEAYLGK.[T]	1xOxidation [M1]	0.0972553	0.00258676	1	5	1	P63018	P63018 [127-137]		1	1268.66	144.4		180.7	74.9	3.38		132.64	8.09	#DIV/0!	#DIV/0!	#DIV/0!	Peak Found	Peak Found	Not Found	High		Peak Found	Peak Found	Not Found			2.57	26.04	Peak Found	High	0.0007926	0.02874
	FALSE	High	[R].MVNHFIAEFK.[R]	1xOxidation [M1]	0.0586716	0.00201499	1	4	1	P63018	P63018 [237-246]		0	1251.62	67.4	73	240.8	18.9		82.26		8.8	#DIV/0!	#DIV/0!	#DIV/0!	Not Found	Peak Found	Peak Found	High		Peak Found	Not Found	Peak Found			3.15	30.04	Peak Found	High	0.0006198	0.01376
	FALSE	High	[K].NQVAMNPTNTVFDAK.[CR]	1xOxidation [M5]	0.0018588	0.00132763	1	5	4	P63018	P63018 [57-71]		0	1665.79	46.3	54.8	154.7	144.2	69.2	65.05	134.5	15.43	#DIV/0!	#DIV/0!	#DIV/0!	Peak Found	High	Peak Found	High		Peak Found	High	Peak Found			3.37	29.18	High	High	0.0004294	9.56e-05
	FALSE	High	[K].NSLESYAFNMK.[A]	1xOxidation [M10]	0.028247	0.00132763	1	6	2	P63018	P63018 [540-550]		0	1319.59	13.2		361.6	25.2				5.32	#DIV/0!	#DIV/0!	#DIV/0!	Not Found	Peak Found	Not Found	High		Not Found	Peak Found	Not Found			2.77	32.29	High	High	0.0004294	0.004772
	FALSE	High	[K].QTQTFTTYSDNQPGVLIQVYEGER.[A]		0.0750481	0.00258676	2	7	1	P63018; P0DMW0	P63018 [424-447]; P0DMW0 [424-447]		0	2774.33			400						#DIV/0!	#DIV/0!	#DIV/0!	Not Found	Not Found	Not Found	High	Shared	Not Found	Not Found	Not Found			4.22	46.77	Not Found	High	0.0007926	0.01967
	FALSE	High	[K].SINPDEAVAYGAAVQAAILSGDK.[S]		0.00139646	0.00132763	1	6	1	P63018	P63018 [362-384]		0	2260.15		79.5	320.5			52.35			#DIV/0!	#DIV/0!	#DIV/0!	Not Found	Not Found	Peak Found	High		Not Found	Not Found	Peak Found			4.68	50.05	Not Found	High	0.0004294	6.319e-05
	FALSE	High	[K].SQIHDIVLVGGSTR.[I]		0.0195943	0.00132763	1	6	2	P63018	P63018 [329-342]		0	1481.81	126.1	40	123.5	110.4		78.79	138.98	21.69	#DIV/0!	#DIV/0!	#DIV/0!	Peak Found	Peak Found	Peak Found	High		Not Found	Peak Found	Peak Found			3.9	29.96	Peak Found	High	0.0004294	0.002813
	FALSE	High	[K].STAGDTHLGGEDFDNR.[M]		0.00750853	0.00132763	1	7	2	P63018	P63018 [221-236]		0	1691.73	72.5	129.7	164.7	33.1	27.72	85.31	108.92	25.87	#DIV/0!	#DIV/0!	#DIV/0!	Peak Found	Peak Found	High	High		Peak Found	Peak Found	Peak Found			2.8	24.2	Peak Found	High	0.0004294	0.0007083
	FALSE	High	[R].TTPSYVAFTDTER.[L]		0.00806392	0.00132763	2	8	6	P63018; P0DMW0	P63018 [37-49]; P0DMW0 [37-49]		0	1487.7	8.8	10.9	367.1	13.2	58.36	43.94		20.87	#DIV/0!	#DIV/0!	#DIV/0!	Not Found	High	Peak Found	High	Shared	Peak Found	High	High			3.26	33.51	High	High	0.0004294	0.0007832
	FALSE	High	[K].TVTNAVVTVPAYFNDSQR.[Q]		0.0124377	0.00132763	1	4	4	P63018	P63018 [138-155]		0	1982	38.5	17.9	307.2	36.3	62.84	18.33		77.5	#DIV/0!	#DIV/0!	#DIV/0!	Not Found	High	Peak Found	High		Peak Found	High	Peak Found			3.96	41.01	High	High	0.0004294	0.001458
	FALSE	High	[KR].VEIIANDQGNR.[TI]		0.0142639	0.00132763	3	9	3	P63018; P0DMW0; P06761	P63018 [26-36]; P0DMW0 [26-36]; P06761 [50-60]		0	1228.63	13.9	67.5	206.6	111.9	14.81		140.34	3.67	#DIV/0!	#DIV/0!	#DIV/0!	Peak Found	High	Not Found	High	Shared	Peak Found	Peak Found	Peak Found			2.9	23.54	High	High	0.0004294	0.00177
High	Master Protein	Q6P9V9	Tubulin alpha-1B chain OS=Rattus norvegicus OX=10116 GN=Tuba1b PE=1 SV=1	0	51.287	35	11	34	4	50.1	117.88	11	cell organization and biogenesis;response to stimulus	cytoplasm;cytoskeleton;membrane	catalytic activity;nucleotide binding;protein binding;RNA binding;structural molecule activity	Pf00091, Pf03953	500929	ENSRNOG00000053468.1	Tuba1b	Hedgehog 'on' state; Hedgehog 'off' state; Intraflagellar transport	Apoptosis; Gap junction; Phagosome	7	29.8087	0.0336931	2.95671	13.5	9.5	677	8.6	15.3	53	10.5	12.6	High	High	High	Peak Found	High	High	Peak Found	Peak Found
	Checked	Confidence	Annotated Sequence	Modifications	Qvality PEP	Qvality q-value	# Protein Groups	# Proteins	# PSMs	Master Protein Accessions	Positions in Master Proteins	Modifications in Master Proteins	# Missed Cleavages	Theo. MH+ [Da]	Abundances (Grouped): NButGT	Abundances (Grouped): remplissage	Abundances (Grouped): LPS	Abundances (Grouped): controle CARD445	Abundances (Grouped) CV [%]: NButGT	Abundances (Grouped) CV [%]: remplissage	Abundances (Grouped) CV [%]: LPS	Abundances (Grouped) CV [%]: controle CARD445	#DIV/0!	#DIV/0!	#DIV/0!	Found in Sample: [S25] F25: Sample, 6, LPS	Found in Sample: [S75] F75: Sample, 1, controle CARD445	Found in Sample: [S23] F23: Sample, 4, remplissage	Found in Sample: [S24] F24: Sample, 5, LPS	Quan Info	Found in Sample: [S20] F20: Sample, 1, NButGT	Found in Sample: [S21] F21: Sample, 2, NButGT	Found in Sample: [S22] F22: Sample, 3, remplissage			XCorr (by Search Engine): Sequest HT	Top Apex RT [min]	Found in Sample: [S85] F85: Sample, 2, controle CARD445	Confidence (by Search Engine): Sequest HT	Percolator q-Value (by Search Engine): Sequest HT	Percolator PEP (by Search Engine): Sequest HT
	FALSE	High	[R].AVFVDLEPTVIDEVR.[T]		0.00110843	0.00132763	1	4	3	Q6P9V9	Q6P9V9 [65-79]		0	1701.91	73.6	45.9	261.4	19.1	97.25	19.92	137.84	11.88	#DIV/0!	#DIV/0!	#DIV/0!	Peak Found	Peak Found	Peak Found	High		Peak Found	High	Peak Found			4.3	49.34	Peak Found	High	0.0004294	4.542e-05
	FALSE	High	[K].DVNAAIATIK.[T]		0.133471	0.00545662	1	5	4	Q6P9V9	Q6P9V9 [327-336]		0	1015.58	133.5	55.6	111.5	99.5	71.52	1.7	88.11	27.25	#DIV/0!	#DIV/0!	#DIV/0!	Peak Found	Peak Found	Peak Found	High		High	High	Peak Found			2.77	31.63	High	High	0.001654	0.04622
	FALSE	High	[K].EIIDLVLDR.[I]		0.0380902	0.00201499	1	4	6	Q6P9V9	Q6P9V9 [113-121]		0	1085.62	55.7	38.1	268.8	37.3	92.79	10.15	139.65	72.97	#DIV/0!	#DIV/0!	#DIV/0!	Peak Found	High	Peak Found	High		Peak Found	High	Peak Found			3.08	46.18	High	High	0.0006198	0.007301
	FALSE	High	[R].FDGALNVDLTEFQTNLVPYPR.[I]		0.000105291	0.00132763	2	7	3	Q6P9V9; Q5XIF6	Q6P9V9 [244-264]; Q5XIF6 [244-264]		0	2409.21			400						#DIV/0!	#DIV/0!	#DIV/0!	Not Found	Not Found	Not Found	High	Shared	Not Found	High	Not Found			5.86	50.68	Not Found	High	0.0004294	1.551e-06
	FALSE	High	[R].LDHKFDLMYAK.[RK]	1xOxidation [M8]	0.0448088	0.00201499	2	8	2	Q6P9V9; Q5XIF6	Q6P9V9 [391-401]; Q5XIF6 [391-401]		1	1396.69	86.9		285.5	27.6	75.27		139.87		#DIV/0!	#DIV/0!	#DIV/0!	Peak Found	Not Found	Not Found	High	Shared	Peak Found	Peak Found	Not Found			3.07	25.66	Peak Found	High	0.0006198	0.009287
	FALSE	High	[R].IHFPLATYAPVISAEK.[A]		0.0320141	0.00201499	2	6	2	Q6P9V9; Q5XIF6	Q6P9V9 [265-280]; Q5XIF6 [265-280]		0	1756.96	22.3	10.3	367.4		55.54	65.21			#DIV/0!	#DIV/0!	#DIV/0!	Not Found	Not Found	Peak Found	High	Shared	Peak Found	Peak Found	Peak Found			3.57	43.2	Not Found	High	0.0006198	0.005709
	FALSE	High	[R].LISQIVSSITASLR.[F]		0.00283885	0.00132763	2	5	2	Q6P9V9; Q5XIF6	Q6P9V9 [230-243]; Q5XIF6 [230-243]		0	1487.88	6.7	5.2	388.2		23.38				#DIV/0!	#DIV/0!	#DIV/0!	Not Found	Not Found	Not Found	High	Shared	Peak Found	Peak Found	Peak Found			3.6	50.77	Not Found	High	0.0004294	0.0001752
	FALSE	High	[R].NLDIERPTYTNLNR.[L]		0.0504612	0.00201499	2	7	1	Q6P9V9; Q5XIF6	Q6P9V9 [216-229]; Q5XIF6 [216-229]		0	1718.88	77.4	43.9	236.7	42	64.88	34.63	132.64	10.29	#DIV/0!	#DIV/0!	#DIV/0!	Peak Found	Peak Found	Peak Found	Peak Found	Shared	Peak Found	Peak Found	Peak Found			3.18	31.12	High	High	0.0006198	0.01104
	FALSE	High	[R].QLFHPEQLITGK.[E]		0.0529696	0.00201499	2	7	2	Q6P9V9; Q5XIF6	Q6P9V9 [85-96]; Q5XIF6 [85-96]		0	1410.77	118.2	30.8	223.5	27.4	69.71	29.14	133.47	26.04	#DIV/0!	#DIV/0!	#DIV/0!	Peak Found	Peak Found	Peak Found	High	Shared	Peak Found	High	Peak Found			3.13	35.99	Peak Found	High	0.0006198	0.01184
	FALSE	High	[K].TIGGGDDSFNTFFSETGAGK.[H]		0.00029126	0.00132763	1	5	6	Q6P9V9	Q6P9V9 [41-60]		0	2007.89	33.6	15.4	326.5	24.5	99.12			3.49	#DIV/0!	#DIV/0!	#DIV/0!	Not Found	High	Peak Found	High		Peak Found	High	Not Found			4.32	45.94	High	High	0.0004294	6.7e-06
	FALSE	High	[K].VGINYQPPTVVPGGDLAK.[V]		0.00229086	0.00132763	2	5	3	Q6P9V9; Q5XIF6	Q6P9V9 [353-370]; Q5XIF6 [353-370]		0	1824.99	16.3		380.3	3.4	71.72				#DIV/0!	#DIV/0!	#DIV/0!	Not Found	Peak Found	Not Found	High	Shared	Peak Found	High	Not Found			3.29	40.14	Not Found	High	0.0004294	0.0001286
High	Master Protein	F1LP05	ATP synthase subunit alpha OS=Rattus norvegicus OX=10116 GN=Atp5f1a PE=1 SV=1	0	50.772	27	11	56	5	59.8	205.4	11	metabolic process;transport	membrane;mitochondrion	catalytic activity;nucleotide binding;transporter activity	Pf00006, Pf00306, Pf02663, Pf02874, Pf05943		ENSRNOG00000017032.5				6	3.76667	0.48957	1.57908	44.9	39.1	237.1	79.3	88.3	156.3	55.8	99.1	High	High	High	High	High	High	High	High
	Checked	Confidence	Annotated Sequence	Modifications	Qvality PEP	Qvality q-value	# Protein Groups	# Proteins	# PSMs	Master Protein Accessions	Positions in Master Proteins	Modifications in Master Proteins	# Missed Cleavages	Theo. MH+ [Da]	Abundances (Grouped): NButGT	Abundances (Grouped): remplissage	Abundances (Grouped): LPS	Abundances (Grouped): controle CARD445	Abundances (Grouped) CV [%]: NButGT	Abundances (Grouped) CV [%]: remplissage	Abundances (Grouped) CV [%]: LPS	Abundances (Grouped) CV [%]: controle CARD445	#DIV/0!	#DIV/0!	#DIV/0!	Found in Sample: [S25] F25: Sample, 6, LPS	Found in Sample: [S75] F75: Sample, 1, controle CARD445	Found in Sample: [S23] F23: Sample, 4, remplissage	Found in Sample: [S24] F24: Sample, 5, LPS	Quan Info	Found in Sample: [S20] F20: Sample, 1, NButGT	Found in Sample: [S21] F21: Sample, 2, NButGT	Found in Sample: [S22] F22: Sample, 3, remplissage			XCorr (by Search Engine): Sequest HT	Top Apex RT [min]	Found in Sample: [S85] F85: Sample, 2, controle CARD445	Confidence (by Search Engine): Sequest HT	Percolator q-Value (by Search Engine): Sequest HT	Percolator PEP (by Search Engine): Sequest HT
	FALSE	High	[K].AVDSLVPIGR.[GF]		0.0301544	0.00201499	2	3	3	F1LP05; A0A0G2K099	F1LP05 [195-204]; A0A0G2K099 [220-229]		0	1026.59	107.3	43.1	172.3	77.4	30.05	69.65	79.76	48.44	#DIV/0!	#DIV/0!	#DIV/0!	Peak Found	High	Peak Found	Peak Found	Shared	Peak Found	High	Peak Found			2.96	33.83	High	High	0.0006198	0.005244
	FALSE	High	[R].EAYPGDVFYLHSR.[L]		0.00230349	0.00132763	1	2	16	F1LP05	F1LP05 [335-347]		0	1553.74	107.4	122	129.8	40.8	11.93	31.31	59.27	45.73	#DIV/0!	#DIV/0!	#DIV/0!	High	High	High	High		High	High	High			3.86	36.08	Peak Found	High	0.0004294	0.0001295
	FALSE	High	[R].EVAAFAQFGSDLDAATQQLLSR.[G]		5.06654e-05	0.00132763	2	3	6	F1LP05; A0A0G2K099	F1LP05 [442-463]; A0A0G2K099 [397-418]		0	2338.17	118.7		281.3		108.71		108.7		#DIV/0!	#DIV/0!	#DIV/0!	High	Not Found	High	High	Shared	Peak Found	High	Not Found			5.32	51.87	Not Found	High	0.0004294	5.444e-07
	FALSE	High	[K].GMSLNLEPDNVGVVVFGNDK.[L]	1xOxidation [M2]	0.0320141	0.00201499	2	3	1	F1LP05; A0A0G2K099	F1LP05 [104-123]; A0A0G2K099 [129-148]		0	2120.03	108.9	83.9	207.2		29.43		86.3		#DIV/0!	#DIV/0!	#DIV/0!	Peak Found	Not Found	Peak Found	Peak Found	Shared	High	Peak Found	Not Found			3.37	46.78	Not Found	High	0.0006198	0.005684
	FALSE	High	[K].HALIIYDDLSK.[Q]		0.00759142	0.00132763	1	2	5	F1LP05	F1LP05 [306-316]		0	1287.69	101.6	144.5	138.3	15.6	25.76	20.68	74.09	33.32	#DIV/0!	#DIV/0!	#DIV/0!	High	Peak Found	High	High		High	High	Peak Found			3.79	33.61	Peak Found	High	0.0004294	0.0007156
	FALSE	High	[R].ILGADTSVDLEETGR.[V]		0.000394142	0.00132763	2	3	7	F1LP05; A0A0G2K099	F1LP05 [59-73]; A0A0G2K099 [84-98]		0	1575.79	135.8	22.2	210.7	31.4	24.08		83.92	22.87	#DIV/0!	#DIV/0!	#DIV/0!	High	High	Not Found	High	Shared	High	High	Peak Found			4.31	35.18	High	High	0.0004294	1.03e-05
	FALSE	High	[R].TGAIVDVPVGDELLGR.[V]		0.000841933	0.00132763	1	2	3	F1LP05	F1LP05 [134-149]		0	1610.87	136.5	50.3	153.9	59.3	4.14	99.8	20.19	7.63	#DIV/0!	#DIV/0!	#DIV/0!	Peak Found	High	Peak Found	Peak Found		High	Peak Found	Peak Found			4.36	45.67	High	High	0.0004294	3.049e-05
	FALSE	High	[K].TGTAEMSSILEER.[I]	1xOxidation [M6]	0.0031342	0.00132763	2	3	3	F1LP05; A0A0G2K099	F1LP05 [46-58]; A0A0G2K099 [71-83]		0	1439.67	328.3	15.9	40.9	14.9		34.61	98.24	42.27	#DIV/0!	#DIV/0!	#DIV/0!	High	High	Peak Found	Peak Found	Shared	Not Found	Peak Found	Peak Found			3.71	26.57	High	High	0.0004294	0.0002012
	FALSE	High	[K].TSIAIDTIINQK.[R]		0.0104362	0.00132763	1	2	3	F1LP05	F1LP05 [219-230]		0	1316.74	138.9	23.2	200.9	37	37.62	124.47	63.54	27.22	#DIV/0!	#DIV/0!	#DIV/0!	High	Peak Found	Peak Found	Peak Found		High	High	Peak Found			3.62	38.33	Peak Found	High	0.0004294	0.00113
	FALSE	High	[R].VVDALGNAIDGK.[G]		0.00676471	0.00132763	2	3	7	F1LP05; A0A0G2K099	F1LP05 [150-161]; A0A0G2K099 [175-186]		0	1171.63	121.8	36.5	198.5	43.2	31.33	111.17	80.11	31.55	#DIV/0!	#DIV/0!	#DIV/0!	High	Peak Found	High	High	Shared	High	High	Peak Found			3.09	30.94	High	High	0.0004294	0.0006056
	FALSE	High	[R].VVDALGNAIDGKGPVGSK.[I]		0.000582428	0.00132763	1	2	2	F1LP05	F1LP05 [150-167]		1	1696.92	33.7	45.2	63.3	257.8		33.43	24.89	17.83	#DIV/0!	#DIV/0!	#DIV/0!	Peak Found	High	Peak Found	Peak Found		Peak Found	Not Found	Peak Found			3.47	30.27	High	High	0.0004294	1.797e-05
High	Master Protein	Q4FZU2	Keratin, type II cytoskeletal 6A OS=Rattus norvegicus OX=10116 GN=Krt6a PE=1 SV=1	0	49.933	17	10	106	3	59.2	313.61	10	metabolic process;response to stimulus		catalytic activity;motor activity;structural molecule activity	Pf00038, Pf01576, Pf04111, Pf04156, Pf05957, Pf12128, Pf13166	683313; 100365213		LOC683313; LOC100365213			2	3.30662	2.00474	0.452825	26.7	30.7	140.6	49.2	72	100.3	119.1	261.4	High	High	High	High	High	High	High	High
	Checked	Confidence	Annotated Sequence	Modifications	Qvality PEP	Qvality q-value	# Protein Groups	# Proteins	# PSMs	Master Protein Accessions	Positions in Master Proteins	Modifications in Master Proteins	# Missed Cleavages	Theo. MH+ [Da]	Abundances (Grouped): NButGT	Abundances (Grouped): remplissage	Abundances (Grouped): LPS	Abundances (Grouped): controle CARD445	Abundances (Grouped) CV [%]: NButGT	Abundances (Grouped) CV [%]: remplissage	Abundances (Grouped) CV [%]: LPS	Abundances (Grouped) CV [%]: controle CARD445	#DIV/0!	#DIV/0!	#DIV/0!	Found in Sample: [S25] F25: Sample, 6, LPS	Found in Sample: [S75] F75: Sample, 1, controle CARD445	Found in Sample: [S23] F23: Sample, 4, remplissage	Found in Sample: [S24] F24: Sample, 5, LPS	Quan Info	Found in Sample: [S20] F20: Sample, 1, NButGT	Found in Sample: [S21] F21: Sample, 2, NButGT	Found in Sample: [S22] F22: Sample, 3, remplissage			XCorr (by Search Engine): Sequest HT	Top Apex RT [min]	Found in Sample: [S85] F85: Sample, 2, controle CARD445	Confidence (by Search Engine): Sequest HT	Percolator q-Value (by Search Engine): Sequest HT	Percolator PEP (by Search Engine): Sequest HT
	FALSE	High	[R].AEAESWYQTK.[SY]		0.0791479	0.00258676	2	6	1	Q6IG05; Q4FZU2	Q6IG05 [327-336]; Q4FZU2 [339-348]		0	1212.55	43.5	278.1		78.3	52.93	20.71			#DIV/0!	#DIV/0!	#DIV/0!	Not Found	Peak Found	High	Not Found	Shared	Peak Found	Peak Found	Peak Found			2.89	26.94	Not Found	High	0.0007926	0.02125
	FALSE	High	[K].DVDAAYMNKVELQAK.[VA]		0.00475951	0.00132763	2	3	2	A0A0G2K7N1; Q4FZU2	A0A0G2K7N1 [244-258]; Q4FZU2 [262-276]		1	1694.84	38.3	304.3		57.4		106.51		34.37	#DIV/0!	#DIV/0!	#DIV/0!	Not Found	Peak Found	High	Not Found	Shared	Peak Found	Not Found	Peak Found			4.09	32.52	Peak Found	High	0.0004294	0.0003661
	FALSE	High	[K].DVDAAYMNKVELQAK.[VA]	1xOxidation [M7]	0.0866102	0.00258676	2	3	1	A0A0G2K7N1; Q4FZU2	A0A0G2K7N1 [244-258]; Q4FZU2 [262-276]		1	1710.84	15.3	178.7	16.3	189.8				134.56	#DIV/0!	#DIV/0!	#DIV/0!	Peak Found	Peak Found	Peak Found	Not Found	Shared	Peak Found	Not Found	Not Found			2.5	26.49	High	High	0.0007926	0.02432
	FALSE	High	[K].FASFIDKVR.[F]		0.127446	0.00545662	9	24	4	A0A0G2K0I4; A0A0G2JZQ9; A0A0G2K7N1; Q6IG05; Q6P6Q2; Q6IMF3; D3ZXB7; Q4FZU2; Q10758	A0A0G2K0I4 [188-196]; A0A0G2JZQ9 [178-186]; A0A0G2K7N1 [145-153]; Q6IG05 [151-159]; Q6P6Q2 [175-183]; Q6IMF3 [190-198]; D3ZXB7 [142-150]; Q4FZU2 [163-171]; Q10758 [102-110]		1	1082.6	20	188.8	40.7	150.5	43.82	135.96	55.94	37.95	#DIV/0!	#DIV/0!	#DIV/0!	Peak Found	High	High	Peak Found	Shared	Peak Found	Peak Found	Peak Found			2.53	31.06	High	High	0.001654	0.04307
	FALSE	High	[R].FLEQQNKVLDTK.[W]		0.0183494	0.00132763	2	3	2	Q6P6Q2; Q4FZU2	Q6P6Q2 [184-195]; Q4FZU2 [172-183]		1	1462.79	80.4	146.8	134.5	38.3	21.78	80.91	60.86	7.91	#DIV/0!	#DIV/0!	#DIV/0!	Peak Found	Peak Found	High	Peak Found	Shared	Peak Found	Peak Found	Peak Found			3.43	25.52	Peak Found	High	0.0004294	0.002544
	FALSE	High	[K].LALDVEIATYR.[KT]		0.0105513	0.00132763	4	11	11	Q6IG05; Q6P6Q2; A0A0G2JWX4; Q4FZU2	Q6IG05 [433-443]; Q6P6Q2 [457-467]; A0A0G2JWX4 [490-500]; Q4FZU2 [445-455]		0	1263.69	86.2	166.2	147.6		54.01	68.12	81.48		#DIV/0!	#DIV/0!	#DIV/0!	High	Not Found	High	High	Shared	High	High	Peak Found			3.47	42.13	Not Found	High	0.0004294	0.001149
	FALSE	High	[R].SLDLDSIIAEVK.[A]		0.00491905	0.00132763	3	9	33	Q6IG05; Q6P6Q2; Q4FZU2	Q6IG05 [304-315]; Q6P6Q2 [328-339]; Q4FZU2 [316-327]		0	1302.72	102.2	193.2	95.5	9	12.23	83.73	65.69	78.44	#DIV/0!	#DIV/0!	#DIV/0!	High	High	High	High	Shared	High	High	High			3.18	49.71	High	High	0.0004294	0.0003846
	FALSE	High	[R].TAAENEFVTLK.[K]		0.0148215	0.00132763	1	1	8	Q4FZU2	Q4FZU2 [250-260]		0	1222.63	125.9	197.5	51.3	25.2	49.02	63.22	68.9	91.36	#DIV/0!	#DIV/0!	#DIV/0!	High	Peak Found	High	High		High	High	High			3.49	31.81	High	High	0.0004294	0.001871
	FALSE	High	[R].TAAENEFVTLKK.[D]		0.0117742	0.00132763	1	1	8	Q4FZU2	Q4FZU2 [250-261]		1	1350.73	49.4	221.6	39	89.9	13.7	61	84.94	111.73	#DIV/0!	#DIV/0!	#DIV/0!	Peak Found	High	High	Peak Found		High	Peak Found	High			3.45	25.9	High	High	0.0004294	0.001345
	FALSE	High	[K].TLNNKFASFIDKVR.[F]		0.0204704	0.00132763	6	15	5	A0A0G2K0I4; A0A0G2JZQ9; Q6IG05; Q6P6Q2; Q4FZU2; Q10758	A0A0G2K0I4 [183-196]; A0A0G2JZQ9 [173-186]; Q6IG05 [146-159]; Q6P6Q2 [170-183]; Q4FZU2 [158-171]; Q10758 [97-110]		2	1652.91	13	350.7	36.3		31.43	137.38	103.35		#DIV/0!	#DIV/0!	#DIV/0!	Peak Found	Not Found	High	Peak Found	Shared	Peak Found	Peak Found	Peak Found			3.6	36.89	Not Found	High	0.0004294	0.00298
	FALSE	High	[K].YEELQITAGR.[H]		0.00516842	0.00132763	1	1	31	Q4FZU2	Q4FZU2 [349-358]		0	1179.6	93.7	188	94.1	24.3	22.62	55.21	67.79	26.53	#DIV/0!	#DIV/0!	#DIV/0!	High	High	High	High		High	High	High			3.14	30.26	High	High	0.0004294	0.0004145
High	Master Protein	A0A0G2K4M6	Actin, aortic smooth muscle OS=Rattus norvegicus OX=10116 GN=Acta2 PE=3 SV=1	0	46.143	37	9	59	5	41.9	189.42	9			nucleotide binding	Pf00022		ENSRNOG00000058039.1		Smooth Muscle Contraction		0	2.17509	0.485685	1.5423	70.9	65.6	200.1	96.8	104.4	118	36.4	107.8	High	High	High	High	High	High	High	High
	Checked	Confidence	Annotated Sequence	Modifications	Qvality PEP	Qvality q-value	# Protein Groups	# Proteins	# PSMs	Master Protein Accessions	Positions in Master Proteins	Modifications in Master Proteins	# Missed Cleavages	Theo. MH+ [Da]	Abundances (Grouped): NButGT	Abundances (Grouped): remplissage	Abundances (Grouped): LPS	Abundances (Grouped): controle CARD445	Abundances (Grouped) CV [%]: NButGT	Abundances (Grouped) CV [%]: remplissage	Abundances (Grouped) CV [%]: LPS	Abundances (Grouped) CV [%]: controle CARD445	#DIV/0!	#DIV/0!	#DIV/0!	Found in Sample: [S25] F25: Sample, 6, LPS	Found in Sample: [S75] F75: Sample, 1, controle CARD445	Found in Sample: [S23] F23: Sample, 4, remplissage	Found in Sample: [S24] F24: Sample, 5, LPS	Quan Info	Found in Sample: [S20] F20: Sample, 1, NButGT	Found in Sample: [S21] F21: Sample, 2, NButGT	Found in Sample: [S22] F22: Sample, 3, remplissage			XCorr (by Search Engine): Sequest HT	Top Apex RT [min]	Found in Sample: [S85] F85: Sample, 2, controle CARD445	Confidence (by Search Engine): Sequest HT	Percolator q-Value (by Search Engine): Sequest HT	Percolator PEP (by Search Engine): Sequest HT
	FALSE	High	[K].AGFAGDDAPR.[A]		0.0279409	0.00132763	2	8	2	A0A0G2K3K2; A0A0G2K4M6	A0A0G2K3K2 [22-31]; A0A0G2K4M6 [21-30]		0	976.448			7.4	392.6				4.75	#DIV/0!	#DIV/0!	#DIV/0!	Not Found	High	Not Found	Peak Found	Shared	Not Found	Not Found	Not Found			3.07	21.64	High	High	0.0004294	0.004686
	FALSE	High	[R].AVFPSIVGRPR.[H]		0.0217387	0.00132763	2	8	9	A0A0G2K3K2; A0A0G2K4M6	A0A0G2K3K2 [32-42]; A0A0G2K4M6 [31-41]		0	1198.71	68.1	67.4	187.2	77.3	40.69	60.29	127.92	29.62	#DIV/0!	#DIV/0!	#DIV/0!	High	High	High	High	Shared	High	High	Peak Found			2.17	30.98	High	High	0.0004294	0.003267
	FALSE	High	[K].DLYANNVLSGGTTMYPGIADR.[M]	1xOxidation [M14]	0.000272658	0.00132763	1	4	2	A0A0G2K4M6	A0A0G2K4M6 [293-313]		0	2244.06	28.2	82.2	160.7	128.9	31.1		52.6		#DIV/0!	#DIV/0!	#DIV/0!	Peak Found	Not Found	Peak Found	Peak Found		Peak Found	Peak Found	Not Found			4.53	44.43	High	High	0.0004294	6.052e-06
	FALSE	High	[K].EITALAPSTMK.[I]		0.030319	0.00201499	2	8	2	A0A0G2K3K2; A0A0G2K4M6	A0A0G2K3K2 [319-329]; A0A0G2K4M6 [317-327]		0	1161.62	36.8	17.6	345.7		111.83	52.55			#DIV/0!	#DIV/0!	#DIV/0!	Not Found	Not Found	Peak Found	High	Shared	Peak Found	High	Peak Found			2.83	30.15	Not Found	High	0.0006198	0.005254
	FALSE	High	[K].EITALAPSTMK.[I]	1xOxidation [M10]	0.0254678	0.00132763	2	8	3	A0A0G2K3K2; A0A0G2K4M6	A0A0G2K3K2 [319-329]; A0A0G2K4M6 [317-327]		0	1177.61	62.1	45.9	181.3	110.7	46.19	37.3	125.39	1.39	#DIV/0!	#DIV/0!	#DIV/0!	Peak Found	High	Peak Found	Peak Found	Shared	High	Peak Found	Peak Found			2.44	25.55	High	High	0.0004294	0.004095
	FALSE	High	[R].GYSFVTTAER.[E]		0.0605933	0.00201499	1	5	6	A0A0G2K4M6	A0A0G2K4M6 [198-207]		0	1130.55	98.6	87.9	133.1	80.4	1.63	50.58	43.22	19.36	#DIV/0!	#DIV/0!	#DIV/0!	High	High	High	Peak Found		High	Peak Found	High			2.74	29.88	High	High	0.0006198	0.01441
	FALSE	High	[K].QEYDEAGPSIVHR.[K]		0.0031342	0.00132763	1	4	10	A0A0G2K4M6	A0A0G2K4M6 [361-373]		0	1500.71	138.3	33.2	158.4	70	32.88	120.07	53.69	30.63	#DIV/0!	#DIV/0!	#DIV/0!	High	Peak Found	High	High		High	High	Peak Found			3.49	24.77	Peak Found	High	0.0004294	0.000202
	FALSE	High	[KR].SYELPDGQVITIGNER.[F]		0.00113308	0.00132763	3	9	12	D3ZRN3; A0A0G2K3K2; A0A0G2K4M6	D3ZRN3 [240-255]; A0A0G2K3K2 [242-257]; A0A0G2K4M6 [240-255]		0	1790.89	95.3	60.8	199	44.9	37.66	75.9	107.82	46.13	#DIV/0!	#DIV/0!	#DIV/0!	High	High	High	High	Shared	High	High	High			3.37	43.68	High	High	0.0004294	4.693e-05
	FALSE	High	[R].TTGIVLDSGDGVTHNVPIYEGYALPHAIMR.[L]	1xOxidation [M29]	0.00273165	0.00132763	1	5	3	A0A0G2K4M6	A0A0G2K4M6 [149-178]		0	3212.6	98.8	113.2	152.8	35.2	33.16		29.11	0.95	#DIV/0!	#DIV/0!	#DIV/0!	Peak Found	Peak Found	Peak Found	High		Peak Found	High	Not Found			4.1	42.81	High	High	0.0004294	0.0001649
	FALSE	High	[R].VAPEEHPTLLTEAPLNPK.[A]		5.06654e-05	0.00132763	1	5	10	A0A0G2K4M6	A0A0G2K4M6 [98-115]		0	1956.04	145.2	43.5	149.6	61.8	3.75	81.36	61.22	16.98	#DIV/0!	#DIV/0!	#DIV/0!	High	High	High	High		High	High	Peak Found			4.26	33.51	High	High	0.0004294	5.422e-07
High	Master Protein	Q6P9Y4	ADP/ATP translocase 1 OS=Rattus norvegicus OX=10116 GN=Slc25a4 PE=1 SV=1	0	44.795	33	11	108	4	32.9	329.86	11	cell organization and biogenesis;regulation of biological process;response to stimulus;transport	membrane;mitochondrion;nucleus	protein binding;transporter activity	Pf00153	85333	ENSRNOG00000010830.4	Slc25a4	Regulation of insulin secretion		0	4.76104	0.429348	2.1385	33	32.7	187.3	125.5	126.6	160.6	19.3	115	High	High	High	High	High	High	High	High
	Checked	Confidence	Annotated Sequence	Modifications	Qvality PEP	Qvality q-value	# Protein Groups	# Proteins	# PSMs	Master Protein Accessions	Positions in Master Proteins	Modifications in Master Proteins	# Missed Cleavages	Theo. MH+ [Da]	Abundances (Grouped): NButGT	Abundances (Grouped): remplissage	Abundances (Grouped): LPS	Abundances (Grouped): controle CARD445	Abundances (Grouped) CV [%]: NButGT	Abundances (Grouped) CV [%]: remplissage	Abundances (Grouped) CV [%]: LPS	Abundances (Grouped) CV [%]: controle CARD445	#DIV/0!	#DIV/0!	#DIV/0!	Found in Sample: [S25] F25: Sample, 6, LPS	Found in Sample: [S75] F75: Sample, 1, controle CARD445	Found in Sample: [S23] F23: Sample, 4, remplissage	Found in Sample: [S24] F24: Sample, 5, LPS	Quan Info	Found in Sample: [S20] F20: Sample, 1, NButGT	Found in Sample: [S21] F21: Sample, 2, NButGT	Found in Sample: [S22] F22: Sample, 3, remplissage			XCorr (by Search Engine): Sequest HT	Top Apex RT [min]	Found in Sample: [S85] F85: Sample, 2, controle CARD445	Confidence (by Search Engine): Sequest HT	Percolator q-Value (by Search Engine): Sequest HT	Percolator PEP (by Search Engine): Sequest HT
	FALSE	High	[R].AAYFGVYDTAK.[G]		0.0213853	0.00132763	1	2	12	Q6P9Y4	Q6P9Y4 [189-199]		0	1205.58	141.3	61.5	157	40.2	23.34	78.65	33.77	16.43	#DIV/0!	#DIV/0!	#DIV/0!	High	High	High	High		High	High	High			2.95	33.84	High	High	0.0004294	0.003174
	FALSE	High	[K].DFLAGGIAAAVSK.[T]		0.00179847	0.00132763	1	2	17	Q6P9Y4	Q6P9Y4 [11-23]		0	1219.67	183	25.6	184.6	6.8	2.96	130.5	24.46	36.53	#DIV/0!	#DIV/0!	#DIV/0!	High	Peak Found	High	High		High	High	High			3.39	43.63	Peak Found	High	0.0004294	9.094e-05
	FALSE	High	[K].EQGFLSFWR.[G]		0.0791479	0.00258676	1	2	5	Q6P9Y4	Q6P9Y4 [64-72]		0	1169.57	94.3	88.7	191.5	25.4	92.29	94.21	25.11	74.53	#DIV/0!	#DIV/0!	#DIV/0!	Peak Found	Peak Found	High	High		High	High	Peak Found			2.6	49.1	High	High	0.0007926	0.02123
	FALSE	High	[R].GMGGAFVLVLYDEIK.[K]	1xOxidation [M2]	0.00215638	0.00132763	2	3	4	Q6P9Y4; Q09073	Q6P9Y4 [281-295]; Q09073 [281-295]		0	1627.84	97.5	85.6	216.9		63.94	89.19	27.23		#DIV/0!	#DIV/0!	#DIV/0!	High	Not Found	Peak Found	High	Shared	High	High	Peak Found			4.27	50.29	Not Found	High	0.0004294	0.0001177
	FALSE	High	[R].GMGGAFVLVLYDEIKK.[Y]		0.0277891	0.00132763	2	3	2	Q6P9Y4; Q09073	Q6P9Y4 [281-296]; Q09073 [281-296]		1	1739.94	319.2		80.8		32.38		36.25		#DIV/0!	#DIV/0!	#DIV/0!	Peak Found	Not Found	Not Found	Peak Found	Shared	High	High	Not Found			3.51	49.78	Not Found	High	0.0004294	0.004641
	FALSE	High	[R].GMGGAFVLVLYDEIKK.[Y]	1xOxidation [M2]	0.00100395	0.00132763	2	3	14	Q6P9Y4; Q09073	Q6P9Y4 [281-296]; Q09073 [281-296]		1	1755.93	118.2	80.3	199.1	2.4	52.36	81.48	21.01	94.52	#DIV/0!	#DIV/0!	#DIV/0!	High	High	High	High	Shared	High	High	High			4.44	48.49	Peak Found	High	0.0004294	3.945e-05
	FALSE	High	[R].GNLANVIR.[Y]		0.0674491	0.00258676	2	5	6	Q6P9Y4; Q09073	Q6P9Y4 [73-80]; Q09073 [73-80]		0	856.5	127.1	61.8	178.9	32.2	47.59	85.97	61.99	40.42	#DIV/0!	#DIV/0!	#DIV/0!	High	High	High	High	Shared	Peak Found	High	Peak Found			2.66	26.46	High	High	0.0007926	0.01677
	FALSE	High	[K].LLLQVQHASK.[Q]		0.0378842	0.00201499	2	3	17	Q6P9Y4; Q09073	Q6P9Y4 [34-43]; Q09073 [34-43]		0	1136.68	147.6	34.4	171.4	46.6	21.22	113.44	39.27	33.96	#DIV/0!	#DIV/0!	#DIV/0!	High	High	High	High	Shared	High	High	High			3.22	23.85	High	High	0.0006198	0.007242
	FALSE	High	[K].QIFLGGVDR.[H]		0.0436134	0.00201499	1	2	8	Q6P9Y4	Q6P9Y4 [97-105]		0	1004.55	138.5	49.2	145.5	66.8	17.34	97.97	25.66	3.23	#DIV/0!	#DIV/0!	#DIV/0!	High	High	Peak Found	High		Peak Found	High	High			2.46	32.9	High	High	0.0006198	0.008907
	FALSE	High	[K].TAVAPIER.[V]		0.0839035	0.00258676	2	5	3	Q6P9Y4; Q09073	Q6P9Y4 [24-31]; Q09073 [24-31]		0	856.489	0.3			399.7				30.76	#DIV/0!	#DIV/0!	#DIV/0!	Not Found	High	Not Found	Not Found	Shared	Peak Found	Not Found	Not Found			2.09	21.05	High	High	0.0007926	0.02324
	FALSE	High	[R].VKLLLQVQHASK.[Q]		0.0445672	0.00201499	2	3	5	Q6P9Y4; Q09073	Q6P9Y4 [32-43]; Q09073 [32-43]		1	1363.84	110.9	42.9	218.2	28	67.5	132.67	50.02	31.94	#DIV/0!	#DIV/0!	#DIV/0!	High	Peak Found	High	Peak Found	Shared	High	High	Peak Found			2.89	24.9	Peak Found	High	0.0006198	0.00917
	FALSE	High	[R].YFPTQALNFAFK.[D]		0.0145003	0.00132763	2	5	15	Q6P9Y4; Q09073	Q6P9Y4 [81-92]; Q09073 [81-92]		0	1446.74	156.2	57.5	176.1	10.2	29.08	97.11	26.68	52.57	#DIV/0!	#DIV/0!	#DIV/0!	High	High	High	High	Shared	High	High	High			3.48	48.75	High	High	0.0004294	0.001821
High	Master Protein	A0A0G2QC11	Keratin 86 OS=Rattus norvegicus OX=10116 GN=Krt86 PE=3 SV=1	0	44.782	20	10	48	4	53.4	163.4	10	cell organization and biogenesis	cytoskeleton	catalytic activity;motor activity;structural molecule activity	Pf00038, Pf01576, Pf06160, Pf09726, Pf13166		ENSRNOG00000008367.8		Formation of the cornified envelope		6	1309.67	0.0159074	0.096	0.5	0.1	785.4	0.4	0.4	0.8	10	2.5	Not Found	Not Found	High	Peak Found	Peak Found	Peak Found	High	Peak Found
	Checked	Confidence	Annotated Sequence	Modifications	Qvality PEP	Qvality q-value	# Protein Groups	# Proteins	# PSMs	Master Protein Accessions	Positions in Master Proteins	Modifications in Master Proteins	# Missed Cleavages	Theo. MH+ [Da]	Abundances (Grouped): NButGT	Abundances (Grouped): remplissage	Abundances (Grouped): LPS	Abundances (Grouped): controle CARD445	Abundances (Grouped) CV [%]: NButGT	Abundances (Grouped) CV [%]: remplissage	Abundances (Grouped) CV [%]: LPS	Abundances (Grouped) CV [%]: controle CARD445	#DIV/0!	#DIV/0!	#DIV/0!	Found in Sample: [S25] F25: Sample, 6, LPS	Found in Sample: [S75] F75: Sample, 1, controle CARD445	Found in Sample: [S23] F23: Sample, 4, remplissage	Found in Sample: [S24] F24: Sample, 5, LPS	Quan Info	Found in Sample: [S20] F20: Sample, 1, NButGT	Found in Sample: [S21] F21: Sample, 2, NButGT	Found in Sample: [S22] F22: Sample, 3, remplissage			XCorr (by Search Engine): Sequest HT	Top Apex RT [min]	Found in Sample: [S85] F85: Sample, 2, controle CARD445	Confidence (by Search Engine): Sequest HT	Percolator q-Value (by Search Engine): Sequest HT	Percolator PEP (by Search Engine): Sequest HT
	FALSE	High	[R].AEAESWYR.[T]		0.161847	0.00878063	3	11	3	A0A0G2QC11; A7M746; A7M777	A0A0G2QC11 [293-300]; A7M746 [296-303]; A7M777 [308-315]		0	1011.45		4	396						#DIV/0!	#DIV/0!	#DIV/0!	Not Found	Not Found	Not Found	High	Shared	Not Found	Not Found	Peak Found			2.14	27.18	Not Found	High	0.002456	0.06136
	FALSE	High	[R].ATAENEFVALK.[K]		0.022219	0.00132763	2	11	9	A0A0G2QC11; A7M746	A0A0G2QC11 [202-212]; A7M746 [207-217]		0	1192.62	14.7	53.1	329.9	2.3	10.3	103.79	141.25	49.09	#DIV/0!	#DIV/0!	#DIV/0!	Peak Found	Peak Found	Peak Found	High	Shared	Peak Found	Peak Found	High			3.9	31.91	Peak Found	High	0.0004294	0.003356
	FALSE	High	[R].ATAENEFVALKK.[AD]		0.0102658	0.00132763	2	11	7	A0A0G2QC11; A7M746	A0A0G2QC11 [202-213]; A7M746 [207-218]		1	1320.72	12.4	39.4	348.2			120.01	141.37		#DIV/0!	#DIV/0!	#DIV/0!	Peak Found	Not Found	Peak Found	High	Shared	Not Found	Peak Found	Peak Found			3.17	26.13	Not Found	High	0.0004294	0.001106
	FALSE	High	[R].KSDLEANTEALTQEIDFLR.[R]		0.00384123	0.00132763	1	7	2	A0A0G2QC11	A0A0G2QC11 [224-242]		1	2193.1		400				81.01			#DIV/0!	#DIV/0!	#DIV/0!	Not Found	Not Found	Peak Found	High		Not Found	Not Found	High			4.75	49.11	Not Found	High	0.0004294	0.0002707
	FALSE	High	[K].LAELEAALQK.[A]		0.085699	0.00258676	2	10	1	A0A0G2QC11; A7M777	A0A0G2QC11 [370-379]; A7M777 [385-394]		0	1085.62		385.8		14.2				48.13	#DIV/0!	#DIV/0!	#DIV/0!	Not Found	Peak Found	Not Found	Not Found	Shared	Not Found	Not Found	High			3.36	32.8	Peak Found	High	0.0007926	0.02386
	FALSE	High	[K].LEAAVTQSEQQGEAALTDAR.[C]		0.000605289	0.00132763	1	9	2	A0A0G2QC11	A0A0G2QC11 [348-367]		0	2088.02	48.6	299.2	52.3		3.2	122.03			#DIV/0!	#DIV/0!	#DIV/0!	Peak Found	Not Found	Peak Found	Not Found		Peak Found	Peak Found	High			4.84	35.57	Not Found	High	0.0004294	1.901e-05
	FALSE	High	[K].LGLDIEIATYR.[RHK]		0.00448032	0.00132763	4	14	19	A0A0G2QC11; A7M746; A7M777; G3V939	A0A0G2QC11 [399-409]; A7M746 [402-412]; A7M777 [414-424]; G3V939 [409-419]		0	1263.69	7.7	90.3	285.2	16.8	84.13	0.6	141.23		#DIV/0!	#DIV/0!	#DIV/0!	Peak Found	Peak Found	High	High	Shared	Peak Found	High	Peak Found			3.41	44.93	Not Found	High	0.0004294	0.0003374
	FALSE	High	[R].LTAEIENAK.[C]		0.0977671	0.00258676	3	12	2	A0A0G2QC11; A7M746; A7M777	A0A0G2QC11 [334-342]; A7M746 [337-345]; A7M777 [349-357]		0	988.531	1.6	1.8	396	0.7		131.91			#DIV/0!	#DIV/0!	#DIV/0!	Not Found	Peak Found	Peak Found	High	Shared	Not Found	Peak Found	Peak Found			2.85	21.66	Not Found	High	0.0007926	0.02897
	FALSE	High	[K].SDLEANTEALTQEIDFLR.[R]		0.00282328	0.00132763	1	7	2	A0A0G2QC11	A0A0G2QC11 [225-242]		0	2065.01			400						#DIV/0!	#DIV/0!	#DIV/0!	Not Found	Not Found	Not Found	High		Not Found	Not Found	Not Found			4.23	53.55	Not Found	High	0.0004294	0.0001731
	FALSE	High	[R].TREEINELNR.[I]		0.0839035	0.00258676	1	9	1	A0A0G2QC11	A0A0G2QC11 [320-329]		1	1273.65		150.2	249.8						#DIV/0!	#DIV/0!	#DIV/0!	Not Found	Not Found	Not Found	Peak Found		Not Found	Not Found	High			3.46	20.3	Not Found	High	0.0007926	0.02322
High	Master Protein	F1MAF7	Keratin 31 OS=Rattus norvegicus OX=10116 GN=Krt31 PE=3 SV=2	0	44.481	23	10	80	3	46.8	223.86	10			structural molecule activity	Pf00038, Pf09731, Pf12128, Pf13514		ENSRNOG00000030344.4		Formation of the cornified envelope		6	411.053	0.018694	0.171233	1.1	0.8	780.6	0.4	0.3	2.2	11.9	2.7	Peak Found	Peak Found	High	Peak Found	Not Found	Peak Found	High	Peak Found
	Checked	Confidence	Annotated Sequence	Modifications	Qvality PEP	Qvality q-value	# Protein Groups	# Proteins	# PSMs	Master Protein Accessions	Positions in Master Proteins	Modifications in Master Proteins	# Missed Cleavages	Theo. MH+ [Da]	Abundances (Grouped): NButGT	Abundances (Grouped): remplissage	Abundances (Grouped): LPS	Abundances (Grouped): controle CARD445	Abundances (Grouped) CV [%]: NButGT	Abundances (Grouped) CV [%]: remplissage	Abundances (Grouped) CV [%]: LPS	Abundances (Grouped) CV [%]: controle CARD445	#DIV/0!	#DIV/0!	#DIV/0!	Found in Sample: [S25] F25: Sample, 6, LPS	Found in Sample: [S75] F75: Sample, 1, controle CARD445	Found in Sample: [S23] F23: Sample, 4, remplissage	Found in Sample: [S24] F24: Sample, 5, LPS	Quan Info	Found in Sample: [S20] F20: Sample, 1, NButGT	Found in Sample: [S21] F21: Sample, 2, NButGT	Found in Sample: [S22] F22: Sample, 3, remplissage			XCorr (by Search Engine): Sequest HT	Top Apex RT [min]	Found in Sample: [S85] F85: Sample, 2, controle CARD445	Confidence (by Search Engine): Sequest HT	Percolator q-Value (by Search Engine): Sequest HT	Percolator PEP (by Search Engine): Sequest HT
	FALSE	High	[K].ETMQFLNDR.[L]		0.0298279	0.00201499	2	3	6	Q6IFV9; F1MAF7	Q6IFV9 [58-66]; F1MAF7 [58-66]		0	1153.53	17.9	37.4	314.3	30.4	94.4	9.59	141.25		#DIV/0!	#DIV/0!	#DIV/0!	Peak Found	Peak Found	Peak Found	High	Shared	Peak Found	Peak Found	Peak Found			2.74	32.3	Not Found	High	0.0006198	0.005148
	FALSE	High	[K].ETMQFLNDR.[L]	1xOxidation [M3]	0.066375	0.00258676	2	3	18	Q6IFV9; F1MAF7	Q6IFV9 [58-66]; F1MAF7 [58-66]		0	1169.53	19.9	55.6	321	3.5	96.79	110.05	141.21		#DIV/0!	#DIV/0!	#DIV/0!	Peak Found	Not Found	Peak Found	High	Shared	Peak Found	Peak Found	High			2.93	25.04	Peak Found	High	0.0007926	0.01641
	FALSE	High	[KR].LAADDFR.[TLMSV]		0.152353	0.00735046	9	20	22	Q6IFV6; Q6IFU7; Q6IFV5; Q6IFV3; Q6IFU8; F1MAF7; A0A096MJE0; Q6IFV1; Q6IFW6	Q6IFV6 [177-183]; Q6IFU7 [174-180]; Q6IFV5 [168-174]; Q6IFV3 [175-181]; Q6IFU8 [164-170]; F1MAF7 [136-142]; A0A096MJE0 [144-150]; Q6IFV1 [202-208]; Q6IFW6 [228-234]		0	807.4	45.5	118.1	167.9	68.6	17.6	76.33	123.45	36.12	#DIV/0!	#DIV/0!	#DIV/0!	High	High	High	High	Shared	Peak Found	High	Peak Found			2.27	25.55	High	High	0.002241	0.05616
	FALSE	High	[R].ILDELTLCK.[AS]		0.130762	0.00545662	3	3	1	Q6IFV5; Q6IFV9; F1MAF7	Q6IFV5 [197-205]; Q6IFV9 [165-173]; F1MAF7 [165-173]		0	1047.58	51.1	146.8	202.1		28.42	67.96	134.39		#DIV/0!	#DIV/0!	#DIV/0!	Peak Found	Not Found	Peak Found	High	Shared	Peak Found	Peak Found	Peak Found			2.23	42.17	Not Found	High	0.001654	0.04473
	FALSE	High	[R].LNVEVDAAPTVDLNR.[V]		0.000307728	0.00132763	2	2	12	Q6IFV9; F1MAF7	Q6IFV9 [209-223]; F1MAF7 [209-223]		0	1625.85	16.7	84.9	291.1	7.3	97.25	86.67	141.19	50.64	#DIV/0!	#DIV/0!	#DIV/0!	Peak Found	Peak Found	High	High	Shared	Peak Found	High	High			3.44	37.46	Peak Found	High	0.0004294	7.196e-06
	FALSE	High	[R].LVVQIDNAK.[L]		0.0225861	0.00132763	2	2	7	Q6IFV6; F1MAF7	Q6IFV6 [168-176]; F1MAF7 [127-135]		0	999.583	0.9	2	397	0.2		55.34			#DIV/0!	#DIV/0!	#DIV/0!	Not Found	Peak Found	Peak Found	High	Shared	Not Found	Peak Found	High			3.05	26.81	Not Found	High	0.0004294	0.003448
	FALSE	High	[R].NSLENTLTESEAR.[Y]		0.00558165	0.00132763	2	2	2	Q6IFV9; F1MAF7	Q6IFV9 [294-306]; F1MAF7 [292-304]		0	1463.7		193.2	78.5	128.3		136.02		4.55	#DIV/0!	#DIV/0!	#DIV/0!	Not Found	Peak Found	Peak Found	Peak Found	Shared	Not Found	Not Found	High			3.76	30.73	Peak Found	High	0.0004294	0.0004609
	FALSE	High	[R].QLVESDINGLR.[R]		0.00408066	0.00132763	1	1	1	F1MAF7	F1MAF7 [153-163]		0	1243.66									#DIV/0!	#DIV/0!	#DIV/0!	Not Found	Not Found	Not Found	High	No Quan Values	Not Found	Not Found	Not Found			3.59		Not Found	High	0.0004294	0.0002944
	FALSE	High	[R].QLVESDINGLRR.[I]		0.0521202	0.00201499	1	1	3	F1MAF7	F1MAF7 [153-164]		1	1399.77		76.5	323.5			56.37	141.22		#DIV/0!	#DIV/0!	#DIV/0!	Peak Found	Not Found	Peak Found	High		Not Found	Not Found	Peak Found			2.93	27.54	Not Found	High	0.0006198	0.01156
	FALSE	High	[K].SDLEAQVESLK.[E]		0.00408066	0.00132763	1	1	7	F1MAF7	F1MAF7 [174-184]		0	1218.62	15.9	36.4	305.7	42.1		64.76	141.03	12.21	#DIV/0!	#DIV/0!	#DIV/0!	Peak Found	Peak Found	Peak Found	High		Not Found	Peak Found	High			3.63	34.49	Peak Found	High	0.0004294	0.0002933
	FALSE	High	[R].TKYETELSLR.[Q]		0.136231	0.00545662	2	2	1	Q6IFV5; F1MAF7	Q6IFV5 [175-184]; F1MAF7 [143-152]		1	1239.66									#DIV/0!	#DIV/0!	#DIV/0!	Not Found	Not Found	Not Found	Not Found	No Quan Values	Not Found	Not Found	High			2.33		Not Found	High	0.001654	0.04734
High	Master Protein	Q9Z2L0	Voltage-dependent anion-selective channel protein 1 OS=Rattus norvegicus OX=10116 GN=Vdac1 PE=1 SV=4	0	42.806	46	10	60	10	30.7	214.72	10	cell communication;cell death;cell differentiation;defense response;regulation of biological process;response to stimulus;transport	membrane;mitochondrion;nucleus	nucleotide binding;protein binding;transporter activity	Pf01459	83529	ENSRNOG00000006375.6	Vdac1	Pink/Parkin Mediated Mitophagy	Calcium signaling pathway; Influenza A; Parkinson's disease; HTLV-I infection; cGMP-PKG signaling pathway; Huntington's disease; NOD-like receptor signaling pathway	0	5.00295	0.286429	3.03186	34.4	33.5	220.5	119.2	142.5	152.5	18.4	78.9	High	High	High	High	High	High	High	High
	Checked	Confidence	Annotated Sequence	Modifications	Qvality PEP	Qvality q-value	# Protein Groups	# Proteins	# PSMs	Master Protein Accessions	Positions in Master Proteins	Modifications in Master Proteins	# Missed Cleavages	Theo. MH+ [Da]	Abundances (Grouped): NButGT	Abundances (Grouped): remplissage	Abundances (Grouped): LPS	Abundances (Grouped): controle CARD445	Abundances (Grouped) CV [%]: NButGT	Abundances (Grouped) CV [%]: remplissage	Abundances (Grouped) CV [%]: LPS	Abundances (Grouped) CV [%]: controle CARD445	#DIV/0!	#DIV/0!	#DIV/0!	Found in Sample: [S25] F25: Sample, 6, LPS	Found in Sample: [S75] F75: Sample, 1, controle CARD445	Found in Sample: [S23] F23: Sample, 4, remplissage	Found in Sample: [S24] F24: Sample, 5, LPS	Quan Info	Found in Sample: [S20] F20: Sample, 1, NButGT	Found in Sample: [S21] F21: Sample, 2, NButGT	Found in Sample: [S22] F22: Sample, 3, remplissage			XCorr (by Search Engine): Sequest HT	Top Apex RT [min]	Found in Sample: [S85] F85: Sample, 2, controle CARD445	Confidence (by Search Engine): Sequest HT	Percolator q-Value (by Search Engine): Sequest HT	Percolator PEP (by Search Engine): Sequest HT
	FALSE	High	[K].LTFDSSFSPNTGK.[K]		0.00452984	0.00132763	1	1	5	Q9Z2L0	Q9Z2L0 [97-109]		0	1400.67	170	53.7	168.5	7.7	12.9	70.14	43.29	47.35	#DIV/0!	#DIV/0!	#DIV/0!	High	Peak Found	High	High		High	High	Peak Found			3.77	35.16	Peak Found	High	0.0004294	0.0003412
	FALSE	High	[K].LTFDSSFSPNTGKK.[N]		0.0154008	0.00132763	1	1	2	Q9Z2L0	Q9Z2L0 [97-110]		1	1528.76	96	42.2	128.7	133.1	1.42	56.55	67.84	9.42	#DIV/0!	#DIV/0!	#DIV/0!	Peak Found	High	Peak Found	Peak Found		High	Peak Found	Peak Found			3.37	30.15	Peak Found	High	0.0004294	0.001981
	FALSE	High	[K].LTLSALLDGK.[N]		0.0431441	0.00201499	1	1	11	Q9Z2L0	Q9Z2L0 [257-266]		0	1030.61	171.9	44	184.1		0.3	82.97	40.97		#DIV/0!	#DIV/0!	#DIV/0!	High	Not Found	High	High		High	High	High			2.67	44.92	Not Found	High	0.0006198	0.008773
	FALSE	High	[K].SENGLEFTSSGSANTETTK.[V]		0.000100759	0.00132763	1	1	7	Q9Z2L0	Q9Z2L0 [35-53]		0	1959.88	117.8	93.5	150.4	38.4	11.86		8.55	15.45	#DIV/0!	#DIV/0!	#DIV/0!	High	High	High	High		High	High	Not Found			4.78	27.77	High	High	0.0004294	1.461e-06
	FALSE	High	[K].TDEFQLHTNVNDGTEFGGSIYQK.[V]		0.00086066	0.00132763	1	1	4	Q9Z2L0	Q9Z2L0 [175-197]		0	2600.19	153.8	68.1	165.7	12.4	5.44		35.94	13.94	#DIV/0!	#DIV/0!	#DIV/0!	High	Peak Found	Peak Found	High		High	Peak Found	Not Found			4.99	38.63	Peak Found	High	0.0004294	3.153e-05
	FALSE	High	[K].TKSENGLEFTSSGSANTETTK.[V]		0.00101505	0.00132763	1	1	5	Q9Z2L0	Q9Z2L0 [33-53]		1	2189.02	97.3	54.3	115.1	133.2	4.05		29.57	16.88	#DIV/0!	#DIV/0!	#DIV/0!	Peak Found	High	High	Peak Found		High	High	Not Found			5.23	23.5	High	High	0.0004294	4.012e-05
	FALSE	High	[K].VNNSSLIGLGYTQTLKPGIK.[L]		0.000227402	0.00132763	1	1	14	Q9Z2L0	Q9Z2L0 [237-256]		0	2103.18	169	37.5	166.3	27.2	4.81	97.97	44.15	12.36	#DIV/0!	#DIV/0!	#DIV/0!	High	High	High	High		High	High	Peak Found			3.91	38.18	High	High	0.0004294	4.664e-06
	FALSE	High	[R].VTQSNFAVGYK.[T]		0.0159153	0.00132763	1	1	6	Q9Z2L0	Q9Z2L0 [164-174]		0	1213.62	143.9	39.1	172.7	44.3	15.48	81.68	40.67	13.16	#DIV/0!	#DIV/0!	#DIV/0!	High	High	Peak Found	High		High	High	Peak Found			3.61	27.4	High	High	0.0004294	0.002071
	FALSE	High	[K].WNTDNTLGTEITVEDQLAR.[G]		0.000120149	0.00132763	1	1	5	Q9Z2L0	Q9Z2L0 [75-93]		0	2176.05	145.9	115.1	139		39.47		72.3		#DIV/0!	#DIV/0!	#DIV/0!	High	Not Found	High	High		High	High	Not Found			3.89	45.05	Not Found	High	0.0004294	1.873e-06
	FALSE	High	[R].WTEYGLTFTEK.[W]		0.110256	0.00486783	1	1	1	Q9Z2L0	Q9Z2L0 [64-74]		0	1374.66									#DIV/0!	#DIV/0!	#DIV/0!	Not Found	Not Found	Not Found	Not Found	No Quan Values	Not Found	High	Not Found			2.82		Not Found	High	0.001483	0.03477
High	Master Protein	Q6IFU7	Keratin, type I cytoskeletal 42 OS=Rattus norvegicus OX=10116 GN=Krt42 PE=3 SV=1	0	42.368	19	9	77	3	50.2	229.89	9		cytoplasm	structural molecule activity	Pf00038, Pf04156, Pf12128, Pf13166, Pf13514	450231	ENSRNOG00000034087.2	Krt42			0	2.25256	1.47571	0.482313	49.1	48.7	171.9	48.4	53.9	102.9	55.5	269.6	High	High	Peak Found	Peak Found	Peak Found	High	High	High
	Checked	Confidence	Annotated Sequence	Modifications	Qvality PEP	Qvality q-value	# Protein Groups	# Proteins	# PSMs	Master Protein Accessions	Positions in Master Proteins	Modifications in Master Proteins	# Missed Cleavages	Theo. MH+ [Da]	Abundances (Grouped): NButGT	Abundances (Grouped): remplissage	Abundances (Grouped): LPS	Abundances (Grouped): controle CARD445	Abundances (Grouped) CV [%]: NButGT	Abundances (Grouped) CV [%]: remplissage	Abundances (Grouped) CV [%]: LPS	Abundances (Grouped) CV [%]: controle CARD445	#DIV/0!	#DIV/0!	#DIV/0!	Found in Sample: [S25] F25: Sample, 6, LPS	Found in Sample: [S75] F75: Sample, 1, controle CARD445	Found in Sample: [S23] F23: Sample, 4, remplissage	Found in Sample: [S24] F24: Sample, 5, LPS	Quan Info	Found in Sample: [S20] F20: Sample, 1, NButGT	Found in Sample: [S21] F21: Sample, 2, NButGT	Found in Sample: [S22] F22: Sample, 3, remplissage			XCorr (by Search Engine): Sequest HT	Top Apex RT [min]	Found in Sample: [S85] F85: Sample, 2, controle CARD445	Confidence (by Search Engine): Sequest HT	Percolator q-Value (by Search Engine): Sequest HT	Percolator PEP (by Search Engine): Sequest HT
	FALSE	High	[K].DAEEWFFTK.[T]		0.0778961	0.00258676	1	1	4	Q6IFU7	Q6IFU7 [280-288]		0	1172.53	52.5	233	66.5	48.1	75.6	85.65	83.39	16.75	#DIV/0!	#DIV/0!	#DIV/0!	Peak Found	High	High	Peak Found		Peak Found	High	High			2.98	46.05	Peak Found	High	0.0007926	0.02081
	FALSE	High	[K].DAEEWFFTKTEELNR.[E]		0.00419436	0.00132763	1	1	2	Q6IFU7	Q6IFU7 [280-294]		1	1914.89		310.5	89.5			133.76			#DIV/0!	#DIV/0!	#DIV/0!	Not Found	Not Found	High	Peak Found		Not Found	Not Found	Peak Found			3.72	45.8	Not Found	High	0.0004294	0.0003051
	FALSE	High	[R].GQVGGDVNVEMDAAPGVDLSR.[I]		0.00187936	0.00132763	2	2	4	Q6IFU7; Q6IFV1	Q6IFU7 [241-261]; Q6IFV1 [269-289]		0	2085.99	77.1	322.9							#DIV/0!	#DIV/0!	#DIV/0!	Not Found	Not Found	High	High	Shared	High	Not Found	Not Found			4.38	38.74	Not Found	High	0.0004294	9.681e-05
	FALSE	High	[R].GQVGGDVNVEMDAAPGVDLSR.[I]	1xOxidation [M11]	7.52817e-05	0.00132763	2	2	16	Q6IFU7; Q6IFV1	Q6IFU7 [241-261]; Q6IFV1 [269-289]		0	2101.98	120.7	90.5	155.5	33.3	32.51	81.37	74.32	49.53	#DIV/0!	#DIV/0!	#DIV/0!	High	High	High	High	Shared	High	High	High			4.14	34.37	High	High	0.0004294	9.577e-07
	FALSE	High	[KR].LAADDFR.[TLMSV]		0.152353	0.00735046	9	20	22	Q6IFV6; Q6IFU7; Q6IFV5; Q6IFV3; Q6IFU8; F1MAF7; A0A096MJE0; Q6IFV1; Q6IFW6	Q6IFV6 [177-183]; Q6IFU7 [174-180]; Q6IFV5 [168-174]; Q6IFV3 [175-181]; Q6IFU8 [164-170]; F1MAF7 [136-142]; A0A096MJE0 [144-150]; Q6IFV1 [202-208]; Q6IFW6 [228-234]		0	807.4	45.5	118.1	167.9	68.6	17.6	76.33	123.45	36.12	#DIV/0!	#DIV/0!	#DIV/0!	High	High	High	High	Shared	Peak Found	High	Peak Found			2.27	25.55	High	High	0.002241	0.05616
	FALSE	High	[R].LEQEIATYR.[RS]		0.0440878	0.00201499	4	14	3	Q6IFU9; Q6IFU7; Q6IFU8; Q6IFV1	Q6IFU9 [399-407]; Q6IFU7 [387-395]; Q6IFU8 [377-385]; Q6IFV1 [415-423]		0	1122.58	105	146	122.5	26.4	43.91	10.67	70.24	7.65	#DIV/0!	#DIV/0!	#DIV/0!	Peak Found	High	High	Peak Found	Shared	Peak Found	Peak Found	Peak Found			2.9	26.1	High	High	0.0006198	0.009048
	FALSE	High	[R].ILNEMRDQYEK.[M]		0.0268951	0.00132763	2	2	1	Q6IFU7; Q6IFV1	Q6IFU7 [262-272]; Q6IFV1 [290-300]		1	1438.7	34.2	289.5	76.3		47.32	139.06			#DIV/0!	#DIV/0!	#DIV/0!	Peak Found	Not Found	High	Not Found	Shared	Peak Found	Peak Found	Peak Found			3.78	24.52	Not Found	High	0.0004294	0.004413
	FALSE	High	[R].ILNEMRDQYEK.[M]	1xOxidation [M5]	0.0243801	0.00132763	2	2	7	Q6IFU7; Q6IFV1	Q6IFU7 [262-272]; Q6IFV1 [290-300]		1	1454.69	22.1	150.2	69.3	158.5	19.49	120.19	100.29	40.86	#DIV/0!	#DIV/0!	#DIV/0!	Peak Found	High	High	Peak Found	Shared	Peak Found	Peak Found	Peak Found			3.29	19.5	High	High	0.0004294	0.003831
	FALSE	High	[R].TKYETELNLR.[M]		0.0460363	0.00201499	1	1	2	Q6IFU7	Q6IFU7 [181-190]		1	1266.67	100.3	114.1	121.4	64.1	41.68	77.88	77.78	1.03	#DIV/0!	#DIV/0!	#DIV/0!	Peak Found	Peak Found	Peak Found	Peak Found		Peak Found	Peak Found	Peak Found			2.92	25.81	High	High	0.0006198	0.009637
	FALSE	High	[K].TRLEQEIATYR.[RS]		0.0258879	0.00132763	4	11	7	Q6IFU9; Q6IFU7; Q6IFU8; Q6IFV1	Q6IFU9 [397-407]; Q6IFU7 [385-395]; Q6IFU8 [375-385]; Q6IFV1 [413-423]		1	1379.73	125.2	136.5	120.5	17.9	40.85	18.44	81.33	26.74	#DIV/0!	#DIV/0!	#DIV/0!	Peak Found	High	High	High	Shared	Peak Found	High	Peak Found			3.79	29.45	High	High	0.0004294	0.0042
	FALSE	High	[R].VLDELTLAR.[AT]		0.0345451	0.00201499	4	9	9	Q6IFU7; Q6IFV3; Q6IFU8; Q6IFV1	Q6IFU7 [203-211]; Q6IFV3 [204-212]; Q6IFU8 [193-201]; Q6IFV1 [231-239]		0	1029.59	99.1	119	108.7	73.2	24.87	61.06	60.68	70.28	#DIV/0!	#DIV/0!	#DIV/0!	High	High	High	High	Shared	High	High	High			3.19	35.36	High	High	0.0006198	0.006347
High	Master Protein	Q6IG05	Keratin, type II cytoskeletal 75 OS=Rattus norvegicus OX=10116 GN=Krt75 PE=3 SV=2	0	41.57	13	10	64	3	59	198.19	10	cell differentiation;metabolic process;transport		catalytic activity;motor activity;structural molecule activity;transporter activity	Pf00012, Pf00038, Pf01496, Pf01576, Pf04111, Pf04156, Pf12128, Pf13166	300247	ENSRNOG00000043203.2	Krt75	Formation of the cornified envelope		2	1.12242	7.38239	0.167675	17.3	50.5	60.7	15.4	42.6	51.6	174	387.8	High	High	Peak Found	Peak Found	Peak Found	Peak Found	High	High
	Checked	Confidence	Annotated Sequence	Modifications	Qvality PEP	Qvality q-value	# Protein Groups	# Proteins	# PSMs	Master Protein Accessions	Positions in Master Proteins	Modifications in Master Proteins	# Missed Cleavages	Theo. MH+ [Da]	Abundances (Grouped): NButGT	Abundances (Grouped): remplissage	Abundances (Grouped): LPS	Abundances (Grouped): controle CARD445	Abundances (Grouped) CV [%]: NButGT	Abundances (Grouped) CV [%]: remplissage	Abundances (Grouped) CV [%]: LPS	Abundances (Grouped) CV [%]: controle CARD445	#DIV/0!	#DIV/0!	#DIV/0!	Found in Sample: [S25] F25: Sample, 6, LPS	Found in Sample: [S75] F75: Sample, 1, controle CARD445	Found in Sample: [S23] F23: Sample, 4, remplissage	Found in Sample: [S24] F24: Sample, 5, LPS	Quan Info	Found in Sample: [S20] F20: Sample, 1, NButGT	Found in Sample: [S21] F21: Sample, 2, NButGT	Found in Sample: [S22] F22: Sample, 3, remplissage			XCorr (by Search Engine): Sequest HT	Top Apex RT [min]	Found in Sample: [S85] F85: Sample, 2, controle CARD445	Confidence (by Search Engine): Sequest HT	Percolator q-Value (by Search Engine): Sequest HT	Percolator PEP (by Search Engine): Sequest HT
	FALSE	High	[R].AEAESWYQTK.[SY]		0.0791479	0.00258676	2	6	1	Q6IG05; Q4FZU2	Q6IG05 [327-336]; Q4FZU2 [339-348]		0	1212.55	43.5	278.1		78.3	52.93	20.71			#DIV/0!	#DIV/0!	#DIV/0!	Not Found	Peak Found	High	Not Found	Shared	Peak Found	Peak Found	Peak Found			2.89	26.94	Not Found	High	0.0007926	0.02125
	FALSE	High	[R].AEAESWYQTKYEELQVTAGR.[H]		0.00640323	0.00132763	1	2	1	Q6IG05	Q6IG05 [327-346]		1	2359.12	233.8	94.2	56.4	15.5		130.74			#DIV/0!	#DIV/0!	#DIV/0!	Not Found	Peak Found	High	Peak Found		Peak Found	Not Found	Peak Found			4.7	37.72	Not Found	High	0.0004294	0.0005629
	FALSE	High	[K].FASFIDKVR.[F]		0.127446	0.00545662	9	24	4	A0A0G2K0I4; A0A0G2JZQ9; A0A0G2K7N1; Q6IG05; Q6P6Q2; Q6IMF3; D3ZXB7; Q4FZU2; Q10758	A0A0G2K0I4 [188-196]; A0A0G2JZQ9 [178-186]; A0A0G2K7N1 [145-153]; Q6IG05 [151-159]; Q6P6Q2 [175-183]; Q6IMF3 [190-198]; D3ZXB7 [142-150]; Q4FZU2 [163-171]; Q10758 [102-110]		1	1082.6	20	188.8	40.7	150.5	43.82	135.96	55.94	37.95	#DIV/0!	#DIV/0!	#DIV/0!	Peak Found	High	High	Peak Found	Shared	Peak Found	Peak Found	Peak Found			2.53	31.06	High	High	0.001654	0.04307
	FALSE	High	[R].FLEQQNKVLETK.[W]		0.00408066	0.00132763	2	10	2	A0A0G2JUR6; Q6IG05	A0A0G2JUR6 [125-136]; Q6IG05 [160-171]		1	1476.81		367.7	29	3.3					#DIV/0!	#DIV/0!	#DIV/0!	Not Found	Peak Found	High	Peak Found	Shared	Not Found	Not Found	Not Found			4.17	24.55	Not Found	High	0.0004294	0.0002952
	FALSE	High	[K].LALDVEIATYR.[KT]		0.0105513	0.00132763	4	11	11	Q6IG05; Q6P6Q2; A0A0G2JWX4; Q4FZU2	Q6IG05 [433-443]; Q6P6Q2 [457-467]; A0A0G2JWX4 [490-500]; Q4FZU2 [445-455]		0	1263.69	86.2	166.2	147.6		54.01	68.12	81.48		#DIV/0!	#DIV/0!	#DIV/0!	High	Not Found	High	High	Shared	High	High	Peak Found			3.47	42.13	Not Found	High	0.0004294	0.001149
	FALSE	High	[K].LALDVEIATYRK.[L]		0.0339867	0.00201499	3	10	2	Q6IG05; Q6P6Q2; A0A0G2JWX4	Q6IG05 [433-444]; Q6P6Q2 [457-468]; A0A0G2JWX4 [490-501]		1	1391.79	76.7	159.5	163.8		58.53	53.06	30.63		#DIV/0!	#DIV/0!	#DIV/0!	High	Not Found	High	Peak Found	Shared	Peak Found	Peak Found	Peak Found			3.08	35.66	Not Found	High	0.0006198	0.006197
	FALSE	High	[R].SLDLDSIIAEVK.[A]		0.00491905	0.00132763	3	9	33	Q6IG05; Q6P6Q2; Q4FZU2	Q6IG05 [304-315]; Q6P6Q2 [328-339]; Q4FZU2 [316-327]		0	1302.72	102.2	193.2	95.5	9	12.23	83.73	65.69	78.44	#DIV/0!	#DIV/0!	#DIV/0!	High	High	High	High	Shared	High	High	High			3.18	49.71	High	High	0.0004294	0.0003846
	FALSE	High	[R].SRAEAESWYQTKYEELQVTAGR.[H]		0.00369623	0.00132763	1	2	1	Q6IG05	Q6IG05 [325-346]		2	2602.25	7.2	363.7	29.1						#DIV/0!	#DIV/0!	#DIV/0!	Not Found	Not Found	High	Peak Found		Peak Found	Not Found	Not Found			5.01	36.54	Not Found	High	0.0004294	0.0002556
	FALSE	High	[K].TLNNKFASFIDKVR.[F]		0.0204704	0.00132763	6	15	5	A0A0G2K0I4; A0A0G2JZQ9; Q6IG05; Q6P6Q2; Q4FZU2; Q10758	A0A0G2K0I4 [183-196]; A0A0G2JZQ9 [173-186]; Q6IG05 [146-159]; Q6P6Q2 [170-183]; Q4FZU2 [158-171]; Q10758 [97-110]		2	1652.91	13	350.7	36.3		31.43	137.38	103.35		#DIV/0!	#DIV/0!	#DIV/0!	Peak Found	Not Found	High	Peak Found	Shared	Peak Found	Peak Found	Peak Found			3.6	36.89	Not Found	High	0.0004294	0.00298
	FALSE	High	[K].YEELQVTAGR.[H]		0.0364725	0.00201499	1	2	4	Q6IG05	Q6IG05 [337-346]		0	1165.58	60.3	257.5	41.4	40.8	40.46	4.15	65.22	85.91	#DIV/0!	#DIV/0!	#DIV/0!	Peak Found	High	High	Peak Found		Peak Found	Peak Found	High			2.91	27.11	High	High	0.0006198	0.006903
High	Master Protein	Q09073	ADP/ATP translocase 2 OS=Rattus norvegicus OX=10116 GN=Slc25a5 PE=1 SV=3	0	39.296	30	11	82	4	32.9	252.17	11	cell organization and biogenesis;regulation of biological process;transport	membrane;mitochondrion;nucleus	protein binding;RNA binding;transporter activity	Pf00153	25176	ENSRNOG00000039980.4	Slc25a5	Regulation of insulin secretion	Calcium signaling pathway; Parkinson's disease; HTLV-I infection; cGMP-PKG signaling pathway; Huntington's disease	8	4.06343	0.393633	2.05521	34.7	45.7	201.7	125	104.9	159.4	19.6	109	High	High	High	High	High	High	High	High
	Checked	Confidence	Annotated Sequence	Modifications	Qvality PEP	Qvality q-value	# Protein Groups	# Proteins	# PSMs	Master Protein Accessions	Positions in Master Proteins	Modifications in Master Proteins	# Missed Cleavages	Theo. MH+ [Da]	Abundances (Grouped): NButGT	Abundances (Grouped): remplissage	Abundances (Grouped): LPS	Abundances (Grouped): controle CARD445	Abundances (Grouped) CV [%]: NButGT	Abundances (Grouped) CV [%]: remplissage	Abundances (Grouped) CV [%]: LPS	Abundances (Grouped) CV [%]: controle CARD445	#DIV/0!	#DIV/0!	#DIV/0!	Found in Sample: [S25] F25: Sample, 6, LPS	Found in Sample: [S75] F75: Sample, 1, controle CARD445	Found in Sample: [S23] F23: Sample, 4, remplissage	Found in Sample: [S24] F24: Sample, 5, LPS	Quan Info	Found in Sample: [S20] F20: Sample, 1, NButGT	Found in Sample: [S21] F21: Sample, 2, NButGT	Found in Sample: [S22] F22: Sample, 3, remplissage			XCorr (by Search Engine): Sequest HT	Top Apex RT [min]	Found in Sample: [S85] F85: Sample, 2, controle CARD445	Confidence (by Search Engine): Sequest HT	Percolator q-Value (by Search Engine): Sequest HT	Percolator PEP (by Search Engine): Sequest HT
	FALSE	High	[R].AAYFGIYDTAK.[G]		0.036671	0.00201499	1	1	6	Q09073	Q09073 [189-199]		0	1219.6	139.2	53	161.8	46.1	40.58	80.9	57.48	14.23	#DIV/0!	#DIV/0!	#DIV/0!	High	High	High	Peak Found		High	High	High			2.37	36.76	Peak Found	High	0.0006198	0.006919
	FALSE	High	[K].DFLAGGVAAAISK.[T]		0.00993348	0.00132763	1	1	4	Q09073	Q09073 [11-23]		0	1219.67	142.6	60.3	153.4	43.6	3.07	50.88	34.93	52.53	#DIV/0!	#DIV/0!	#DIV/0!	High	Peak Found	Peak Found	High		High	High	Peak Found			3.41	43.1	Peak Found	High	0.0004294	0.001051
	FALSE	High	[R].GMGGAFVLVLYDEIK.[K]	1xOxidation [M2]	0.00215638	0.00132763	2	3	4	Q6P9Y4; Q09073	Q6P9Y4 [281-295]; Q09073 [281-295]		0	1627.84	97.5	85.6	216.9		63.94	89.19	27.23		#DIV/0!	#DIV/0!	#DIV/0!	High	Not Found	Peak Found	High	Shared	High	High	Peak Found			4.27	50.29	Not Found	High	0.0004294	0.0001177
	FALSE	High	[R].GMGGAFVLVLYDEIKK.[Y]		0.0277891	0.00132763	2	3	2	Q6P9Y4; Q09073	Q6P9Y4 [281-296]; Q09073 [281-296]		1	1739.94	319.2		80.8		32.38		36.25		#DIV/0!	#DIV/0!	#DIV/0!	Peak Found	Not Found	Not Found	Peak Found	Shared	High	High	Not Found			3.51	49.78	Not Found	High	0.0004294	0.004641
	FALSE	High	[R].GMGGAFVLVLYDEIKK.[Y]	1xOxidation [M2]	0.00100395	0.00132763	2	3	14	Q6P9Y4; Q09073	Q6P9Y4 [281-296]; Q09073 [281-296]		1	1755.93	118.2	80.3	199.1	2.4	52.36	81.48	21.01	94.52	#DIV/0!	#DIV/0!	#DIV/0!	High	High	High	High	Shared	High	High	High			4.44	48.49	Peak Found	High	0.0004294	3.945e-05
	FALSE	High	[R].GNLANVIR.[Y]		0.0674491	0.00258676	2	5	6	Q6P9Y4; Q09073	Q6P9Y4 [73-80]; Q09073 [73-80]		0	856.5	127.1	61.8	178.9	32.2	47.59	85.97	61.99	40.42	#DIV/0!	#DIV/0!	#DIV/0!	High	High	High	High	Shared	Peak Found	High	Peak Found			2.66	26.46	High	High	0.0007926	0.01677
	FALSE	High	[K].LLLQVQHASK.[Q]		0.0378842	0.00201499	2	3	17	Q6P9Y4; Q09073	Q6P9Y4 [34-43]; Q09073 [34-43]		0	1136.68	147.6	34.4	171.4	46.6	21.22	113.44	39.27	33.96	#DIV/0!	#DIV/0!	#DIV/0!	High	High	High	High	Shared	High	High	High			3.22	23.85	High	High	0.0006198	0.007242
	FALSE	High	[K].QIFLGGVDK.[R]		0.141907	0.00680212	1	1	1	Q09073	Q09073 [97-105]		0	976.546	164.7	36.6	198.7		13.96	124.81	48.08		#DIV/0!	#DIV/0!	#DIV/0!	Peak Found	Not Found	Peak Found	Peak Found		High	Peak Found	Peak Found			2.61	32.07	Not Found	High	0.002073	0.05061
	FALSE	High	[K].QIFLGGVDKR.[T]		0.0678108	0.00258676	1	1	5	Q09073	Q09073 [97-106]		1	1132.65	121.8	32.5	136.5	109.1	32.32	114.34	45.99	18.27	#DIV/0!	#DIV/0!	#DIV/0!	High	High	Peak Found	High		High	Peak Found	Peak Found			2.87	26.95	High	High	0.0007926	0.01695
	FALSE	High	[K].TAVAPIER.[V]		0.0839035	0.00258676	2	5	3	Q6P9Y4; Q09073	Q6P9Y4 [24-31]; Q09073 [24-31]		0	856.489	0.3			399.7				30.76	#DIV/0!	#DIV/0!	#DIV/0!	Not Found	High	Not Found	Not Found	Shared	Peak Found	Not Found	Not Found			2.09	21.05	High	High	0.0007926	0.02324
	FALSE	High	[R].VKLLLQVQHASK.[Q]		0.0445672	0.00201499	2	3	5	Q6P9Y4; Q09073	Q6P9Y4 [32-43]; Q09073 [32-43]		1	1363.84	110.9	42.9	218.2	28	67.5	132.67	50.02	31.94	#DIV/0!	#DIV/0!	#DIV/0!	High	Peak Found	High	Peak Found	Shared	High	High	Peak Found			2.89	24.9	Peak Found	High	0.0006198	0.00917
	FALSE	High	[R].YFPTQALNFAFK.[D]		0.0145003	0.00132763	2	5	15	Q6P9Y4; Q09073	Q6P9Y4 [81-92]; Q09073 [81-92]		0	1446.74	156.2	57.5	176.1	10.2	29.08	97.11	26.68	52.57	#DIV/0!	#DIV/0!	#DIV/0!	High	High	High	High	Shared	High	High	High			3.48	48.75	High	High	0.0004294	0.001821
High	Master Protein	P01946	Hemoglobin subunit alpha-1/2 OS=Rattus norvegicus OX=10116 GN=Hba1 PE=1 SV=3	0	39.105	52	5	55	5	15.3	195.31	5	cell organization and biogenesis;metabolic process;regulation of biological process;response to stimulus;transport	membrane	antioxidant activity;catalytic activity;metal ion binding;protein binding;transporter activity	Pf00042	25632; 360504	ENSRNOG00000029886.3	Hba-a2; Hba1; Hba2	Erythrocytes take up oxygen and release carbon dioxide; Erythrocytes take up carbon dioxide and release oxygen; Scavenging of heme from plasma	Malaria; African trypanosomiasis	0	1.87403	0.308157	3.82721	77.4	63.9	148.9	115.9	114.5	197.8	17.3	64.3	High	High	High	High	High	High	High	High
	Checked	Confidence	Annotated Sequence	Modifications	Qvality PEP	Qvality q-value	# Protein Groups	# Proteins	# PSMs	Master Protein Accessions	Positions in Master Proteins	Modifications in Master Proteins	# Missed Cleavages	Theo. MH+ [Da]	Abundances (Grouped): NButGT	Abundances (Grouped): remplissage	Abundances (Grouped): LPS	Abundances (Grouped): controle CARD445	Abundances (Grouped) CV [%]: NButGT	Abundances (Grouped) CV [%]: remplissage	Abundances (Grouped) CV [%]: LPS	Abundances (Grouped) CV [%]: controle CARD445	#DIV/0!	#DIV/0!	#DIV/0!	Found in Sample: [S25] F25: Sample, 6, LPS	Found in Sample: [S75] F75: Sample, 1, controle CARD445	Found in Sample: [S23] F23: Sample, 4, remplissage	Found in Sample: [S24] F24: Sample, 5, LPS	Quan Info	Found in Sample: [S20] F20: Sample, 1, NButGT	Found in Sample: [S21] F21: Sample, 2, NButGT	Found in Sample: [S22] F22: Sample, 3, remplissage			XCorr (by Search Engine): Sequest HT	Top Apex RT [min]	Found in Sample: [S85] F85: Sample, 2, controle CARD445	Confidence (by Search Engine): Sequest HT	Percolator q-Value (by Search Engine): Sequest HT	Percolator PEP (by Search Engine): Sequest HT
	FALSE	High	[K].AADHVEDLPGALSTLSDLHAHK.[L]		1.36094e-05	0.00132763	1	2	16	P01946	P01946 [70-91]		0	2297.15	166.2	28.8	165.8	39.2	3.88	116.15	5	36.78	#DIV/0!	#DIV/0!	#DIV/0!	High	High	High	High		High	High	Peak Found			5.53	37.3	High	High	0.0004294	8.244e-08
	FALSE	High	[K].FLASVSTVLTSK.[Y]		0.0117099	0.00132763	1	2	9	P01946	P01946 [129-140]		0	1252.71	219.1	42.4	133.4	5.1	101.71	5.32	54.88	126.62	#DIV/0!	#DIV/0!	#DIV/0!	High	High	High	High		High	High	Peak Found			3.15	39.12	Peak Found	High	0.0004294	0.001339
	FALSE	High	[K].IGGHGGEYGEEALQR.[M]		0.000111858	0.00132763	1	2	10	P01946	P01946 [18-32]		0	1572.74	130.7	33.1	136.5	99.8	13.74	91.23	16.19	3.15	#DIV/0!	#DIV/0!	#DIV/0!	High	High	High	High		High	High	High			3.68	23.62	High	High	0.0004294	1.693e-06
	FALSE	High	[R].MFAAFPTTK.[T]	1xOxidation [M1]	0.0660206	0.00258676	1	2	8	P01946	P01946 [33-41]		0	1029.51	101.2	37.1	123.5	138.2	11.94	77.94	5.13	13.63	#DIV/0!	#DIV/0!	#DIV/0!	High	High	High	High		High	High	Peak Found			2.8	30.67	High	High	0.0007926	0.01637
	FALSE	High	[K].TYFSHIDVSPGSAQVK.[A]		0.000364933	0.00132763	1	2	12	P01946	P01946 [42-57]		0	1735.86	138	26.5	138.7	96.8	0.34	99.62	12.83	4.21	#DIV/0!	#DIV/0!	#DIV/0!	High	High	High	High		High	High	Peak Found			4.78	31.79	High	High	0.0004294	9.22e-06
High	Master Protein	Q6IMF3	Keratin, type II cytoskeletal 1 OS=Rattus norvegicus OX=10116 GN=Krt1 PE=2 SV=1	0	39.041	11	9	120	6	64.8	400.15	9	defense response;metabolic process;regulation of biological process;response to stimulus	cytoskeleton;membrane;nucleus	structural molecule activity	Pf00038, Pf13166, Pf13514	300250		Krt1			2	2.5842	1.76541	0.486087	46.3	30.9	152.8	46.7	74.8	96.4	91.2	261	High	High	High	High	High	High	High	High
	Checked	Confidence	Annotated Sequence	Modifications	Qvality PEP	Qvality q-value	# Protein Groups	# Proteins	# PSMs	Master Protein Accessions	Positions in Master Proteins	Modifications in Master Proteins	# Missed Cleavages	Theo. MH+ [Da]	Abundances (Grouped): NButGT	Abundances (Grouped): remplissage	Abundances (Grouped): LPS	Abundances (Grouped): controle CARD445	Abundances (Grouped) CV [%]: NButGT	Abundances (Grouped) CV [%]: remplissage	Abundances (Grouped) CV [%]: LPS	Abundances (Grouped) CV [%]: controle CARD445	#DIV/0!	#DIV/0!	#DIV/0!	Found in Sample: [S25] F25: Sample, 6, LPS	Found in Sample: [S75] F75: Sample, 1, controle CARD445	Found in Sample: [S23] F23: Sample, 4, remplissage	Found in Sample: [S24] F24: Sample, 5, LPS	Quan Info	Found in Sample: [S20] F20: Sample, 1, NButGT	Found in Sample: [S21] F21: Sample, 2, NButGT	Found in Sample: [S22] F22: Sample, 3, remplissage			XCorr (by Search Engine): Sequest HT	Top Apex RT [min]	Found in Sample: [S85] F85: Sample, 2, controle CARD445	Confidence (by Search Engine): Sequest HT	Percolator q-Value (by Search Engine): Sequest HT	Percolator PEP (by Search Engine): Sequest HT
	FALSE	High	[R].DYQELMNTK.[L]		0.101954	0.00338982	1	2	5	Q6IMF3	Q6IMF3 [463-471]		0	1141.52	127	157.4	110.8	4.7	24.62	6.67	108.41	3.86	#DIV/0!	#DIV/0!	#DIV/0!	Peak Found	Peak Found	High	High		High	High	High			2.25	30.6	Peak Found	High	0.001029	0.03095
	FALSE	High	[R].DYQELMNTK.[L]	1xOxidation [M6]	0.140468	0.00680212	1	2	2	Q6IMF3	Q6IMF3 [463-471]		0	1157.51	129.6	110.9	130.8	28.8	13.86	4.56	94.36		#DIV/0!	#DIV/0!	#DIV/0!	Peak Found	Not Found	High	Peak Found		Peak Found	High	Peak Found			2.06	24.72	Peak Found	High	0.002073	0.04977
	FALSE	High	[K].FASFIDKVR.[F]		0.127446	0.00545662	9	24	4	A0A0G2K0I4; A0A0G2JZQ9; A0A0G2K7N1; Q6IG05; Q6P6Q2; Q6IMF3; D3ZXB7; Q4FZU2; Q10758	A0A0G2K0I4 [188-196]; A0A0G2JZQ9 [178-186]; A0A0G2K7N1 [145-153]; Q6IG05 [151-159]; Q6P6Q2 [175-183]; Q6IMF3 [190-198]; D3ZXB7 [142-150]; Q4FZU2 [163-171]; Q10758 [102-110]		1	1082.6	20	188.8	40.7	150.5	43.82	135.96	55.94	37.95	#DIV/0!	#DIV/0!	#DIV/0!	Peak Found	High	High	Peak Found	Shared	Peak Found	Peak Found	Peak Found			2.53	31.06	High	High	0.001654	0.04307
	FALSE	High	[R].FLEQQNQVLQTK.[W]		0.00213279	0.00132763	2	7	56	A0A0G2JZQ9; Q6IMF3	A0A0G2JZQ9 [187-198]; Q6IMF3 [199-210]		0	1475.79	97	171.4	96.8	34.7	16.77	76.9	72.61	45.14	#DIV/0!	#DIV/0!	#DIV/0!	High	High	High	High	Shared	High	High	High			4.03	29.63	High	High	0.0004294	0.0001158
	FALSE	High	[R].FLEQQNQVLQTKWELLQQVDTSTR.[T]		0.000139383	0.00132763	1	3	6	Q6IMF3	Q6IMF3 [199-222]		1	2932.52	22.4	329.9	41.7	6	85.05	130.49	35.14		#DIV/0!	#DIV/0!	#DIV/0!	Peak Found	Peak Found	High	Peak Found		Peak Found	High	High			5.17	46.87	Not Found	High	0.0004294	2.327e-06
	FALSE	High	[K].LALDMEIATYR.[K]	1xOxidation [M5]	0.0204704	0.00132763	3	6	1	A0A0G2K7N1; Q6IMF3; D3ZXB7	A0A0G2K7N1 [427-437]; Q6IMF3 [472-482]; D3ZXB7 [424-434]		0	1311.66	161.3		78.2	160.5	11.57		37.23		#DIV/0!	#DIV/0!	#DIV/0!	Peak Found	High	Not Found	Peak Found	Shared	Peak Found	Peak Found	Not Found			3.03	37.21	Not Found	High	0.0004294	0.00299
	FALSE	High	[R].LLRDYQELMNTK.[L]		0.15783	0.00735046	1	2	1	Q6IMF3	Q6IMF3 [460-471]		1	1523.79	95	229	76		40.99	9.72	80.13		#DIV/0!	#DIV/0!	#DIV/0!	Peak Found	Not Found	Peak Found	Peak Found		High	Peak Found	Peak Found			3.45	33.45	Not Found	High	0.002241	0.05946
	FALSE	High	[R].TNAENEFVTIK.[K]		0.00734544	0.00132763	1	2	15	Q6IMF3	Q6IMF3 [277-287]		0	1265.64	126.6	141.7	115.7	16	26.08	11.64	76.16	53.4	#DIV/0!	#DIV/0!	#DIV/0!	High	High	High	High		High	High	High			3.8	30.84	High	High	0.0004294	0.0006849
	FALSE	High	[R].TNAENEFVTIKK.[D]		0.00806392	0.00132763	1	2	28	Q6IMF3	Q6IMF3 [277-288]		1	1393.73	70.1	157.5	73.7	98.7	3.49	97.03	83.17	9.78	#DIV/0!	#DIV/0!	#DIV/0!	High	High	High	High		High	High	High			3.83	25.19	High	High	0.0004294	0.0007801
	FALSE	High	[K].WELLQQVDTSTR.[T]		0.00837976	0.00132763	1	3	2	Q6IMF3	Q6IMF3 [211-222]		0	1475.75	71.6	215.7	88.1	24.6	41.23	55.65	63.71	39.73	#DIV/0!	#DIV/0!	#DIV/0!	Peak Found	Peak Found	High	Peak Found		Peak Found	Peak Found	Peak Found			2.23	41.34	Peak Found	High	0.0004294	0.0008278
High	Master Protein	Q6IFU8	Keratin, type I cytoskeletal 17 OS=Rattus norvegicus OX=10116 GN=Krt17 PE=1 SV=1	0	38.452	26	12	76	2	48.1	226.11	12	cell organization and biogenesis;regulation of biological process;response to stimulus	cytoplasm;cytoskeleton	protein binding;receptor activity;signal transducer activity;structural molecule activity	Pf00038, Pf07888	287702	ENSRNOG00000026371.7	Krt17	Formation of the cornified envelope		3	0.718954	3.12955	0.172597	120.9	62.7	106.2	25.8	32.8	38.5	46.1	367	Not Found	High	High	Peak Found	High	High	High	High
	Checked	Confidence	Annotated Sequence	Modifications	Qvality PEP	Qvality q-value	# Protein Groups	# Proteins	# PSMs	Master Protein Accessions	Positions in Master Proteins	Modifications in Master Proteins	# Missed Cleavages	Theo. MH+ [Da]	Abundances (Grouped): NButGT	Abundances (Grouped): remplissage	Abundances (Grouped): LPS	Abundances (Grouped): controle CARD445	Abundances (Grouped) CV [%]: NButGT	Abundances (Grouped) CV [%]: remplissage	Abundances (Grouped) CV [%]: LPS	Abundances (Grouped) CV [%]: controle CARD445	#DIV/0!	#DIV/0!	#DIV/0!	Found in Sample: [S25] F25: Sample, 6, LPS	Found in Sample: [S75] F75: Sample, 1, controle CARD445	Found in Sample: [S23] F23: Sample, 4, remplissage	Found in Sample: [S24] F24: Sample, 5, LPS	Quan Info	Found in Sample: [S20] F20: Sample, 1, NButGT	Found in Sample: [S21] F21: Sample, 2, NButGT	Found in Sample: [S22] F22: Sample, 3, remplissage			XCorr (by Search Engine): Sequest HT	Top Apex RT [min]	Found in Sample: [S85] F85: Sample, 2, controle CARD445	Confidence (by Search Engine): Sequest HT	Percolator q-Value (by Search Engine): Sequest HT	Percolator PEP (by Search Engine): Sequest HT
	FALSE	High	[R].ALEEANTELEVK.[I]		0.0139547	0.00132763	2	3	3	Q6IFV3; Q6IFU8	Q6IFV3 [114-125]; Q6IFU8 [104-115]		0	1345.68	112.4	141.5	75.2	70.9	18.26	64.83	65.13	40.83	#DIV/0!	#DIV/0!	#DIV/0!	Peak Found	High	High	Peak Found	Shared	Peak Found	Peak Found	High			3.11	28.67	Peak Found	High	0.0004294	0.001724
	FALSE	High	[R].EVATNSELVQSGK.[S]		0.00149996	0.00132763	2	3	7	Q6IFU8; Q6IFV1	Q6IFU8 [285-297]; Q6IFV1 [323-335]		0	1361.69	8.8	159.6	42.1	189.4	46.61	80.53	114.34	39.04	#DIV/0!	#DIV/0!	#DIV/0!	High	High	High	High	Shared	High	Peak Found	High			4.33	22.38	High	High	0.0004294	6.978e-05
	FALSE	High	[R].EVATNSELVQSGKSEISELRR.[T]		0.00295025	0.00132763	2	3	2	Q6IFU8; Q6IFV1	Q6IFU8 [285-305]; Q6IFV1 [323-343]		2	2332.21	31.6	368.4				101.53			#DIV/0!	#DIV/0!	#DIV/0!	Not Found	Not Found	High	Not Found	Shared	Peak Found	Not Found	Peak Found			5.18	31.64	Not Found	High	0.0004294	0.0001848
	FALSE	High	[R].GQVGGEINVEMDAAPGVDLSR.[I]	1xOxidation [M11]	0.0195943	0.00132763	1	2	6	Q6IFU8	Q6IFU8 [231-251]		0	2130.01	134.6	78.7	53.6	133	33.79	40.91	78.74		#DIV/0!	#DIV/0!	#DIV/0!	Peak Found	Not Found	High	High		High	High	High			3.81	36.97	High	High	0.0004294	0.00281
	FALSE	High	[KR].LAADDFR.[TLMSV]		0.152353	0.00735046	9	20	22	Q6IFV6; Q6IFU7; Q6IFV5; Q6IFV3; Q6IFU8; F1MAF7; A0A096MJE0; Q6IFV1; Q6IFW6	Q6IFV6 [177-183]; Q6IFU7 [174-180]; Q6IFV5 [168-174]; Q6IFV3 [175-181]; Q6IFU8 [164-170]; F1MAF7 [136-142]; A0A096MJE0 [144-150]; Q6IFV1 [202-208]; Q6IFW6 [228-234]		0	807.4	45.5	118.1	167.9	68.6	17.6	76.33	123.45	36.12	#DIV/0!	#DIV/0!	#DIV/0!	High	High	High	High	Shared	Peak Found	High	Peak Found			2.27	25.55	High	High	0.002241	0.05616
	FALSE	High	[R].LASYLDK.[V]		0.156247	0.00735046	2	5	4	Q6IFV3; Q6IFU8	Q6IFV3 [105-111]; Q6IFU8 [95-101]		0	809.44	67.4	174.4	123.8	34.4	16.01	49.83	99.39	49.02	#DIV/0!	#DIV/0!	#DIV/0!	Peak Found	High	Peak Found	High	Shared	Peak Found	Peak Found	High			2.39	23.9	High	High	0.002241	0.05832
	FALSE	High	[R].LASYLDKVR.[A]		0.105202	0.00338982	2	4	7	Q6IFV3; Q6IFU8	Q6IFV3 [105-113]; Q6IFU8 [95-103]		1	1064.61	17.2	153.6	40.8	188.3	28.23	131.12	64.99	56.63	#DIV/0!	#DIV/0!	#DIV/0!	High	High	High	High	Shared	Peak Found	Peak Found	Peak Found			2.69	25.27	High	High	0.001029	0.03245
	FALSE	High	[R].LEQEIATYR.[RS]		0.0440878	0.00201499	4	14	3	Q6IFU9; Q6IFU7; Q6IFU8; Q6IFV1	Q6IFU9 [399-407]; Q6IFU7 [387-395]; Q6IFU8 [377-385]; Q6IFV1 [415-423]		0	1122.58	105	146	122.5	26.4	43.91	10.67	70.24	7.65	#DIV/0!	#DIV/0!	#DIV/0!	Peak Found	High	High	Peak Found	Shared	Peak Found	Peak Found	Peak Found			2.9	26.1	High	High	0.0006198	0.009048
	FALSE	High	[K].TEELNREVATNSELVQSGK.[S]		0.00144331	0.00132763	2	3	5	Q6IFU8; Q6IFV1	Q6IFU8 [279-297]; Q6IFV1 [317-335]		1	2104.05	14.9	258	23.6	103.4				90.42	#DIV/0!	#DIV/0!	#DIV/0!	Not Found	High	High	Peak Found	Shared	Peak Found	Not Found	Not Found			4.99	27.92	High	High	0.0004294	6.601e-05
	FALSE	High	[R].TIVEEVQDGKVISSR.[E]		0.081277	0.00258676	1	1	1	Q6IFU8	Q6IFU8 [411-425]		1	1659.89	110.7		289.3				115.26		#DIV/0!	#DIV/0!	#DIV/0!	Peak Found	Not Found	Not Found	High		Not Found	Peak Found	Not Found			2.85	30.36	Not Found	High	0.0007926	0.0221
	FALSE	High	[K].TRLEQEIATYR.[RS]		0.0258879	0.00132763	4	11	7	Q6IFU9; Q6IFU7; Q6IFU8; Q6IFV1	Q6IFU9 [397-407]; Q6IFU7 [385-395]; Q6IFU8 [375-385]; Q6IFV1 [413-423]		1	1379.73	125.2	136.5	120.5	17.9	40.85	18.44	81.33	26.74	#DIV/0!	#DIV/0!	#DIV/0!	Peak Found	High	High	High	Shared	Peak Found	High	Peak Found			3.79	29.45	High	High	0.0004294	0.0042
	FALSE	High	[R].VLDELTLAR.[AT]		0.0345451	0.00201499	4	9	9	Q6IFU7; Q6IFV3; Q6IFU8; Q6IFV1	Q6IFU7 [203-211]; Q6IFV3 [204-212]; Q6IFU8 [193-201]; Q6IFV1 [231-239]		0	1029.59	99.1	119	108.7	73.2	24.87	61.06	60.68	70.28	#DIV/0!	#DIV/0!	#DIV/0!	High	High	High	High	Shared	High	High	High			3.19	35.36	High	High	0.0006198	0.006347
High	Master Protein	B0BNN3	Carbonic anhydrase 1 OS=Rattus norvegicus OX=10116 GN=Ca1 PE=1 SV=1	0	38.17	49	8	41	8	28.3	146.52	8	metabolic process	cytoplasm	catalytic activity;metal ion binding	Pf00194	310218	ENSRNOG00000010698.5	Ca1; Car1	Reversible hydration of carbon dioxide; Erythrocytes take up oxygen and release carbon dioxide; Erythrocytes take up carbon dioxide and release oxygen	Nitrogen metabolism	0	1.82971	0.409805	2.70374	79.4	63.3	123.6	137.5	132.6	156.7	13.1	93.9	High	High	High	High	High	High	Peak Found	High
	Checked	Confidence	Annotated Sequence	Modifications	Qvality PEP	Qvality q-value	# Protein Groups	# Proteins	# PSMs	Master Protein Accessions	Positions in Master Proteins	Modifications in Master Proteins	# Missed Cleavages	Theo. MH+ [Da]	Abundances (Grouped): NButGT	Abundances (Grouped): remplissage	Abundances (Grouped): LPS	Abundances (Grouped): controle CARD445	Abundances (Grouped) CV [%]: NButGT	Abundances (Grouped) CV [%]: remplissage	Abundances (Grouped) CV [%]: LPS	Abundances (Grouped) CV [%]: controle CARD445	#DIV/0!	#DIV/0!	#DIV/0!	Found in Sample: [S25] F25: Sample, 6, LPS	Found in Sample: [S75] F75: Sample, 1, controle CARD445	Found in Sample: [S23] F23: Sample, 4, remplissage	Found in Sample: [S24] F24: Sample, 5, LPS	Quan Info	Found in Sample: [S20] F20: Sample, 1, NButGT	Found in Sample: [S21] F21: Sample, 2, NButGT	Found in Sample: [S22] F22: Sample, 3, remplissage			XCorr (by Search Engine): Sequest HT	Top Apex RT [min]	Found in Sample: [S85] F85: Sample, 2, controle CARD445	Confidence (by Search Engine): Sequest HT	Percolator q-Value (by Search Engine): Sequest HT	Percolator PEP (by Search Engine): Sequest HT
	FALSE	High	[K].ADGLAIIGVLMK.[V]	1xOxidation [M11]	0.0429112	0.00201499	1	1	4	B0BNN3	B0BNN3 [139-150]		0	1216.7	170.2	45.5	146.6	37.7	24.4	93.48	8.84	59.05	#DIV/0!	#DIV/0!	#DIV/0!	High	Peak Found	High	High		Peak Found	High	Peak Found			2.62	46.26	Peak Found	High	0.0006198	0.008726
	FALSE	High	[K].EIVNVGHSFHVVFDDSSNQSVLK.[G]		0.00109029	0.00132763	1	1	3	B0BNN3	B0BNN3 [59-81]		0	2557.27	135.1	89.1	175.9		54.77		6.41		#DIV/0!	#DIV/0!	#DIV/0!	High	Not Found	Peak Found	Peak Found		Peak Found	High	Not Found			4.63	40.62	Not Found	High	0.0004294	4.416e-05
	FALSE	High	[K].ESISLSPEQLAQLR.[G]		0.00218023	0.00132763	1	1	5	B0BNN3	B0BNN3 [215-228]		0	1570.84	184.6	37.8	143.9	33.7	18.05	96.77	1.33	78.71	#DIV/0!	#DIV/0!	#DIV/0!	High	Peak Found	High	High		High	High	Peak Found			3.79	42.8	Peak Found	High	0.0004294	0.0001198
	FALSE	High	[R].GLLSSAEGEPAVPVLSNHRPPQPLK.[G]		0.00308293	0.00132763	1	1	9	B0BNN3	B0BNN3 [229-253]		0	2593.41	159.5	27.2	167.2	46.1	11.78	99.41	16.48	17.26	#DIV/0!	#DIV/0!	#DIV/0!	High	High	Peak Found	High		High	High	Peak Found			3.6	36.56	High	High	0.0004294	0.0001965
	FALSE	High	[K].HDSSLKPVSVSYNPATAK.[E]		6.07484e-05	0.00132763	1	1	8	B0BNN3	B0BNN3 [41-58]		0	1900.98	130.4	41.8	115.5	112.2	17.47		7.03	5.99	#DIV/0!	#DIV/0!	#DIV/0!	High	High	High	High		High	High	Not Found			4.79	25.14	High	High	0.0004294	7.057e-07
	FALSE	High	[K].LYPIANGNNQSPIDIK.[T]		0.000368969	0.00132763	1	1	2	B0BNN3	B0BNN3 [20-35]		0	1756.92			47.8	352.2				48.53	#DIV/0!	#DIV/0!	#DIV/0!	Peak Found	High	Not Found	Not Found		Not Found	Not Found	Not Found			4	37.61	High	High	0.0004294	9.345e-06
	FALSE	High	[K].VLDALSSVK.[T]		0.0783113	0.00258676	1	1	8	B0BNN3	B0BNN3 [161-169]		0	931.546	139.7	54.8	115.8	89.7	12.37	107.5	7.65	17.49	#DIV/0!	#DIV/0!	#DIV/0!	High	High	High	Peak Found		High	High	Peak Found			2.28	29.89	Peak Found	High	0.0007926	0.02099
	FALSE	High	[K].YSSAAEAISK.[A]		0.0429112	0.00201499	1	1	2	B0BNN3	B0BNN3 [129-138]		0	1026.51				400				15.36	#DIV/0!	#DIV/0!	#DIV/0!	Not Found	High	Not Found	Not Found		Not Found	Not Found	Not Found			2.37	20.93	High	High	0.0006198	0.008737
High	Master Protein	P62260	14-3-3 protein epsilon OS=Rattus norvegicus OX=10116 GN=Ywhae PE=1 SV=1	0	37.901	47	10	54	8	29.2	153.27	10	cellular component movement;cellular homeostasis;metabolic process;regulation of biological process;response to stimulus;transport	cytoplasm;cytosol;membrane;mitochondrion;nucleus	enzyme regulator activity;protein binding;RNA binding	Pf00244	29753	ENSRNOG00000005290.5	Ywhae	Chk1/Chk2(Cds1) mediated inactivation of Cyclin B:Cdk1 complex; AURKA Activation by TPX2; Signaling by Hippo; Loss of Nlp from mitotic centrosomes; NADE modulates death signalling; HSF1 activation; RHO GTPases activate PKNs; Translocation of GLUT4 to the plasma membrane; Signalling by NGF; Regulation of HSF1-mediated heat shock response; Regulation of PLK1 Activity at G2/M Transition; RAB GEFs ex…	Viral carcinogenesis; Neurotrophin signaling pathway; Epstein-Barr virus infection; PI3K-Akt signaling pathway; Cell cycle; Oocyte meiosis; Hippo signaling pathway	0	4.89231	0.275382	1.15253	46	45	399.4	45.8	56.4	84.9	83.2	39.4	High	High	High	High	High	High	Peak Found	High
	Checked	Confidence	Annotated Sequence	Modifications	Qvality PEP	Qvality q-value	# Protein Groups	# Proteins	# PSMs	Master Protein Accessions	Positions in Master Proteins	Modifications in Master Proteins	# Missed Cleavages	Theo. MH+ [Da]	Abundances (Grouped): NButGT	Abundances (Grouped): remplissage	Abundances (Grouped): LPS	Abundances (Grouped): controle CARD445	Abundances (Grouped) CV [%]: NButGT	Abundances (Grouped) CV [%]: remplissage	Abundances (Grouped) CV [%]: LPS	Abundances (Grouped) CV [%]: controle CARD445	#DIV/0!	#DIV/0!	#DIV/0!	Found in Sample: [S25] F25: Sample, 6, LPS	Found in Sample: [S75] F75: Sample, 1, controle CARD445	Found in Sample: [S23] F23: Sample, 4, remplissage	Found in Sample: [S24] F24: Sample, 5, LPS	Quan Info	Found in Sample: [S20] F20: Sample, 1, NButGT	Found in Sample: [S21] F21: Sample, 2, NButGT	Found in Sample: [S22] F22: Sample, 3, remplissage			XCorr (by Search Engine): Sequest HT	Top Apex RT [min]	Found in Sample: [S85] F85: Sample, 2, controle CARD445	Confidence (by Search Engine): Sequest HT	Percolator q-Value (by Search Engine): Sequest HT	Percolator PEP (by Search Engine): Sequest HT
	FALSE	High	[K].AAFDDAIAELDTLSEESYK.[D]		0.000690699	0.00132763	1	1	6	P62260	P62260 [197-215]		0	2087.97	121.2	87.7	191.1		63.71		84.89		#DIV/0!	#DIV/0!	#DIV/0!	High	Not Found	High	High		High	High	Not Found			4.49	50.97	Not Found	High	0.0004294	2.303e-05
	FALSE	High	[K].AASDIAMTELPPTHPIR.[L]	1xOxidation [M7]	0.00134371	0.00132763	1	1	4	P62260	P62260 [154-170]		0	1835.93				400					#DIV/0!	#DIV/0!	#DIV/0!	Not Found	Not Found	Not Found	High		Not Found	Not Found	Not Found			3.5	30.1	High	High	0.0004294	5.966e-05
	FALSE	High	[K].DSTLIMQLLR.[D]		0.0821437	0.00258676	7	10	3	P35213; P68511; P68255; G3V9A3; P61983; A0A0G2JV65; P62260	P35213 [215-224]; P68511 [218-227]; P68255 [213-222]; G3V9A3 [215-224]; P61983 [218-227]; A0A0G2JV65 [224-233]; P62260 [216-225]		0	1189.66	83.7	83.6	232.7		25.89	50.63	126.08		#DIV/0!	#DIV/0!	#DIV/0!	Peak Found	Not Found	High	High	Shared	High	Peak Found	Peak Found			2.46	50.29	Not Found	High	0.0007926	0.02244
	FALSE	High	[K].DSTLIMQLLR.[D]	1xOxidation [M6]	0.04154	0.00201499	7	10	9	P35213; P68511; P68255; G3V9A3; P61983; A0A0G2JV65; P62260	P35213 [215-224]; P68511 [218-227]; P68255 [213-222]; G3V9A3 [215-224]; P61983 [218-227]; A0A0G2JV65 [224-233]; P62260 [216-225]		0	1205.66	91.7	48.8	244.5	15	24.48	116.17	121.45	59.05	#DIV/0!	#DIV/0!	#DIV/0!	High	High	High	High	Shared	Peak Found	High	Peak Found			3.1	49.12	High	High	0.0006198	0.008281
	FALSE	High	[K].EAAENSLVAYK.[A]		0.0137272	0.00132763	1	1	4	P62260	P62260 [143-153]		0	1194.6	95.6		205.4	98.9	1.89		104.49	0.34	#DIV/0!	#DIV/0!	#DIV/0!	Peak Found	High	Not Found	High		High	Peak Found	Not Found			3.35	26.87	High	High	0.0004294	0.001681
	FALSE	High	[K].HLIPAANTGESK.[V]		0.00452984	0.00132763	1	1	7	P62260	P62260 [107-118]		0	1237.65	101.2	40.5	213.2	45.1	22.98	89.11	114.69	4.13	#DIV/0!	#DIV/0!	#DIV/0!	Peak Found	High	High	High		High	High	Peak Found			2.45	19.65	High	High	0.0004294	0.0003416
	FALSE	High	[R].IISSIEQKEENKGGEDK.[L]		0.0646213	0.00258676	1	1	1	P62260	P62260 [62-78]		2	1903.96	92.8	44.1	193.6	69.5	35.21	87.25	87.67	47.58	#DIV/0!	#DIV/0!	#DIV/0!	Peak Found	Peak Found	Peak Found	High		Peak Found	Peak Found	Peak Found			3.24	18.66	Peak Found	High	0.0007926	0.01578
	FALSE	High	[R].NLLSVAYK.[N]		0.0808469	0.00258676	7	10	8	P35213; P68511; P68255; G3V9A3; P61983; A0A0G2JV65; P62260	P35213 [44-51]; P68511 [43-50]; P68255 [42-49]; G3V9A3 [42-49]; P61983 [43-50]; A0A0G2JV65 [53-60]; P62260 [43-50]		0	907.525	77	47.7	208.1	67.2	18.77	81.22	118.31	9.49	#DIV/0!	#DIV/0!	#DIV/0!	High	High	High	High	Shared	High	Peak Found	Peak Found			2.47	32.87	High	High	0.0007926	0.02196
	FALSE	High	[K].VAGMDVELTVEER.[N]	1xOxidation [M4]	0.00318633	0.00132763	1	1	6	P62260	P62260 [30-42]		0	1463.7	53.5	148.6	158.3	39.6	45.25	110.82	119.74	4.55	#DIV/0!	#DIV/0!	#DIV/0!	High	High	Peak Found	High		High	High	Peak Found			3.42	30.6	High	High	0.0004294	0.0002068
	FALSE	High	[R].YLAEFATGNDR.[K]		0.126792	0.00545662	1	1	4	P62260	P62260 [131-141]		0	1256.59	47.9	23.4	296.1	32.6	13.19	94.08		14.7	#DIV/0!	#DIV/0!	#DIV/0!	Not Found	High	Peak Found	High		High	Peak Found	Peak Found			2.64	30.92	High	High	0.001654	0.04261
	FALSE	High	[R].YLAEFATGNDRK.[E]		0.0126439	0.00132763	1	1	2	P62260	P62260 [131-142]		1	1384.69	80.4		177.1	142.5	19.4		113.91	12.27	#DIV/0!	#DIV/0!	#DIV/0!	Peak Found	High	Not Found	Peak Found		Peak Found	Peak Found	Not Found			2.92	25.69	High	High	0.0004294	0.001493
High	Master Protein	G3V9A3	RCG31390 OS=Rattus norvegicus OX=10116 GN=Sfn PE=3 SV=1	0	37.89	29	10	41	8	27.7	111.58	10	cell differentiation;cell organization and biogenesis;regulation of biological process;response to stimulus	cytoplasm;cytosol;nucleus	protein binding	Pf00244	313017	ENSRNOG00000033153.4	Sfn	TP53 Regulates Metabolic Genes; Chk1/Chk2(Cds1) mediated inactivation of Cyclin B:Cdk1 complex; TP53 Regulates Transcription of Genes Involved in G2 Cell Cycle Arrest; RHO GTPases activate PKNs; Translocation of GLUT4 to the plasma membrane; Activation of BAD and translocation to mitochondria	Aldosterone-regulated sodium reabsorption; Cell cycle; p53 signaling pathway	3	17.8822	0.0778306	1.1811	20.1	16.4	629.5	23.2	25.5	34.5	9.6	41.2	Peak Found	Peak Found	High	Peak Found	Peak Found	Peak Found	Peak Found	Peak Found
	Checked	Confidence	Annotated Sequence	Modifications	Qvality PEP	Qvality q-value	# Protein Groups	# Proteins	# PSMs	Master Protein Accessions	Positions in Master Proteins	Modifications in Master Proteins	# Missed Cleavages	Theo. MH+ [Da]	Abundances (Grouped): NButGT	Abundances (Grouped): remplissage	Abundances (Grouped): LPS	Abundances (Grouped): controle CARD445	Abundances (Grouped) CV [%]: NButGT	Abundances (Grouped) CV [%]: remplissage	Abundances (Grouped) CV [%]: LPS	Abundances (Grouped) CV [%]: controle CARD445	#DIV/0!	#DIV/0!	#DIV/0!	Found in Sample: [S25] F25: Sample, 6, LPS	Found in Sample: [S75] F75: Sample, 1, controle CARD445	Found in Sample: [S23] F23: Sample, 4, remplissage	Found in Sample: [S24] F24: Sample, 5, LPS	Quan Info	Found in Sample: [S20] F20: Sample, 1, NButGT	Found in Sample: [S21] F21: Sample, 2, NButGT	Found in Sample: [S22] F22: Sample, 3, remplissage			XCorr (by Search Engine): Sequest HT	Top Apex RT [min]	Found in Sample: [S85] F85: Sample, 2, controle CARD445	Confidence (by Search Engine): Sequest HT	Percolator q-Value (by Search Engine): Sequest HT	Percolator PEP (by Search Engine): Sequest HT
	FALSE	High	[K].DSTLIMQLLR.[D]		0.0821437	0.00258676	7	10	3	P35213; P68511; P68255; G3V9A3; P61983; A0A0G2JV65; P62260	P35213 [215-224]; P68511 [218-227]; P68255 [213-222]; G3V9A3 [215-224]; P61983 [218-227]; A0A0G2JV65 [224-233]; P62260 [216-225]		0	1189.66	83.7	83.6	232.7		25.89	50.63	126.08		#DIV/0!	#DIV/0!	#DIV/0!	Peak Found	Not Found	High	High	Shared	High	Peak Found	Peak Found			2.46	50.29	Not Found	High	0.0007926	0.02244
	FALSE	High	[K].DSTLIMQLLR.[D]	1xOxidation [M6]	0.04154	0.00201499	7	10	9	P35213; P68511; P68255; G3V9A3; P61983; A0A0G2JV65; P62260	P35213 [215-224]; P68511 [218-227]; P68255 [213-222]; G3V9A3 [215-224]; P61983 [218-227]; A0A0G2JV65 [224-233]; P62260 [216-225]		0	1205.66	91.7	48.8	244.5	15	24.48	116.17	121.45	59.05	#DIV/0!	#DIV/0!	#DIV/0!	High	High	High	High	Shared	Peak Found	High	Peak Found			3.1	49.12	High	High	0.0006198	0.008281
	FALSE	High	[K].EMPPTNPIR.[L]	1xOxidation [M2]	0.128103	0.00545662	1	2	1	G3V9A3	G3V9A3 [161-169]		0	1070.53		52.5	347.5				141.11		#DIV/0!	#DIV/0!	#DIV/0!	Peak Found	Not Found	Not Found	High		Not Found	Not Found	Peak Found			2.11	21.58	Not Found	High	0.001654	0.04328
	FALSE	High	[K].KEMPPTNPIR.[L]	1xOxidation [M3]	0.103026	0.00338982	1	2	1	G3V9A3	G3V9A3 [160-169]		1	1198.62		23.2	376.8						#DIV/0!	#DIV/0!	#DIV/0!	Not Found	Not Found	Not Found	High		Not Found	Not Found	Peak Found			2.69	18.99	Not Found	High	0.001029	0.03146
	FALSE	High	[R].NLLSVAYK.[N]		0.0808469	0.00258676	7	10	8	P35213; P68511; P68255; G3V9A3; P61983; A0A0G2JV65; P62260	P35213 [44-51]; P68511 [43-50]; P68255 [42-49]; G3V9A3 [42-49]; P61983 [43-50]; A0A0G2JV65 [53-60]; P62260 [43-50]		0	907.525	77	47.7	208.1	67.2	18.77	81.22	118.31	9.49	#DIV/0!	#DIV/0!	#DIV/0!	High	High	High	High	Shared	High	Peak Found	Peak Found			2.47	32.87	High	High	0.0007926	0.02196
	FALSE	High	[R].SAYQEAMDISK.[K]	1xOxidation [M7]	0.0460363	0.00201499	1	2	3	G3V9A3	G3V9A3 [149-159]		0	1258.56		28.2	353.2	18.7			141.06	1.52	#DIV/0!	#DIV/0!	#DIV/0!	Peak Found	Peak Found	Peak Found	High		Not Found	Not Found	Not Found			2.05	24.91	Peak Found	High	0.0006198	0.009628
	FALSE	High	[R].SAYQEAMDISKK.[E]	1xOxidation [M7]	0.0354959	0.00201499	1	2	2	G3V9A3	G3V9A3 [149-160]		1	1386.66			399.2	0.8				38.68	#DIV/0!	#DIV/0!	#DIV/0!	Not Found	Peak Found	Not Found	High		Not Found	Not Found	Not Found			2.81	22.71	Peak Found	High	0.0006198	0.006592
	FALSE	High	[K].TTFDEAMADLHTLSEDSYK.[D]	1xOxidation [M7]	0.00955927	0.00132763	1	2	4	G3V9A3	G3V9A3 [196-214]		0	2189.95			400						#DIV/0!	#DIV/0!	#DIV/0!	Not Found	Not Found	Not Found	High		Not Found	Not Found	Not Found			4.22	42.21	Not Found	High	0.0004294	0.0009974
	FALSE	High	[R].YLAEVATGDDK.[K]		0.00851887	0.00132763	1	2	2	G3V9A3	G3V9A3 [130-140]		0	1181.57			398.9	1.1				10.94	#DIV/0!	#DIV/0!	#DIV/0!	Not Found	Peak Found	Not Found	High		Not Found	Not Found	Not Found			2.68	25.44	Peak Found	High	0.0004294	0.0008462
	FALSE	High	[R].YLAEVATGDDKK.[R]		0.0211528	0.00132763	1	2	3	G3V9A3	G3V9A3 [130-141]		1	1309.66	42.6	110.2	247.2			61.08	140.59		#DIV/0!	#DIV/0!	#DIV/0!	Peak Found	Not Found	Peak Found	High		Not Found	Peak Found	Peak Found			3.51	21.19	Not Found	High	0.0004294	0.003126
	FALSE	High	[R].YLAEVATGDDKKR.[I]		0.00890118	0.00132763	1	2	5	G3V9A3	G3V9A3 [130-142]		2	1465.76	8.6	21.7	360.9	8.9	33.41	35.88	141.08	5.52	#DIV/0!	#DIV/0!	#DIV/0!	Peak Found	Peak Found	Peak Found	High		Peak Found	Peak Found	Peak Found			4.1	19.48	Peak Found	High	0.0004294	0.0008999
High	Master Protein	A0A0G2JSW3	Globin a4 OS=Rattus norvegicus OX=10116 GN=Hbb PE=1 SV=1	0	37.122	55	7	38	2	16	117.05	7	cell organization and biogenesis;metabolic process;regulation of biological process;response to stimulus;transport		antioxidant activity;catalytic activity;metal ion binding;protein binding;transporter activity	Pf00042	24440	ENSRNOG00000058105.1	Hbb	Erythrocytes take up oxygen and release carbon dioxide; Factors involved in megakaryocyte development and platelet production; Erythrocytes take up carbon dioxide and release oxygen; Neutrophil degranulation; Scavenging of heme from plasma		0	1.1578	0.3	3.08366	127.2	96.5	126.8	132.2	114.1	125.5	17.2	60.5	High	High	High	High	High	High	High	High
	Checked	Confidence	Annotated Sequence	Modifications	Qvality PEP	Qvality q-value	# Protein Groups	# Proteins	# PSMs	Master Protein Accessions	Positions in Master Proteins	Modifications in Master Proteins	# Missed Cleavages	Theo. MH+ [Da]	Abundances (Grouped): NButGT	Abundances (Grouped): remplissage	Abundances (Grouped): LPS	Abundances (Grouped): controle CARD445	Abundances (Grouped) CV [%]: NButGT	Abundances (Grouped) CV [%]: remplissage	Abundances (Grouped) CV [%]: LPS	Abundances (Grouped) CV [%]: controle CARD445	#DIV/0!	#DIV/0!	#DIV/0!	Found in Sample: [S25] F25: Sample, 6, LPS	Found in Sample: [S75] F75: Sample, 1, controle CARD445	Found in Sample: [S23] F23: Sample, 4, remplissage	Found in Sample: [S24] F24: Sample, 5, LPS	Quan Info	Found in Sample: [S20] F20: Sample, 1, NButGT	Found in Sample: [S21] F21: Sample, 2, NButGT	Found in Sample: [S22] F22: Sample, 3, remplissage			XCorr (by Search Engine): Sequest HT	Top Apex RT [min]	Found in Sample: [S85] F85: Sample, 2, controle CARD445	Confidence (by Search Engine): Sequest HT	Percolator q-Value (by Search Engine): Sequest HT	Percolator PEP (by Search Engine): Sequest HT
	FALSE	High	[K].LHVDPENFR.[L]		0.0834602	0.00258676	3	5	2	A0A0G2JSW3; P11517; Q62669	A0A0G2JSW3 [97-105]; P11517 [97-105]; Q62669 [97-105]		0	1126.56	195	53.2	129.8	22.1	117.33	6.41	88.38		#DIV/0!	#DIV/0!	#DIV/0!	Peak Found	Peak Found	Peak Found	Peak Found	Shared	High	High	Peak Found			3.22	27.09	Not Found	High	0.0007926	0.02291
	FALSE	High	[R].LLGNMIVIVLGHHLGK.[E]		0.00296652	0.00132763	2	4	2	A0A0G2JSW3; P11517	A0A0G2JSW3 [106-121]; P11517 [106-121]		0	1714.02	122.7	103.5	162.5	11.4	138.91		39.73	11.47	#DIV/0!	#DIV/0!	#DIV/0!	Peak Found	Peak Found	Not Found	Peak Found	Shared	Peak Found	High	Peak Found			2.92	48.99	Peak Found	High	0.0004294	0.0001855
	FALSE	High	[R].LLGNMIVIVLGHHLGK.[E]	1xOxidation [M5]	0.000579234	0.00132763	2	4	10	A0A0G2JSW3; P11517	A0A0G2JSW3 [106-121]; P11517 [106-121]		0	1730.01	177.4	35.6	187		107.33	52.71	63.89		#DIV/0!	#DIV/0!	#DIV/0!	High	Not Found	Peak Found	High	Shared	High	High	Peak Found			3.88	42.17	Not Found	High	0.0004294	1.795e-05
	FALSE	High	[R].LLVVYPWTQR.[YF]		0.0586716	0.00201499	2	4	3	A0A0G2JSW3; P11517	A0A0G2JSW3 [32-41]; P11517 [32-41]		0	1274.73	153	33.9	156.6	56.5	126.24	65.77	91.43	85.59	#DIV/0!	#DIV/0!	#DIV/0!	Peak Found	High	Peak Found	Peak Found	Shared	Peak Found	High	Peak Found			2.75	45.48	High	High	0.0006198	0.01374
	FALSE	High	[K].VNPDDVGGEALGR.[L]		0.00207494	0.00132763	1	2	9	A0A0G2JSW3	A0A0G2JSW3 [19-31]		0	1298.63	119	30.9	122.2	127.9	3.93	73.73	1.01	13.75	#DIV/0!	#DIV/0!	#DIV/0!	High	High	High	High		High	High	High			3	28.22	High	High	0.0004294	0.0001118
	FALSE	High	[K].VVAGVASALAHK.[Y]		0.00784562	0.00132763	3	5	6	A0A0G2JSW3; P11517; Q62669	A0A0G2JSW3 [134-145]; P11517 [134-145]; Q62669 [134-145]		0	1122.66	159.3	42.6	166.6	31.5	26.76	91.58	6.16	38.54	#DIV/0!	#DIV/0!	#DIV/0!	High	High	High	High	Shared	High	High	Peak Found			3.4	24.64	Peak Found	High	0.0004294	0.0007507
	FALSE	High	[K].VVAGVASALAHKYH.[-]		0.0127134	0.00132763	3	5	2	A0A0G2JSW3; P11517; Q62669	A0A0G2JSW3 [134-147]; P11517 [134-147]; Q62669 [134-147]		1	1422.79	106.7			293.3				26.06	#DIV/0!	#DIV/0!	#DIV/0!	Not Found	High	Not Found	Not Found	Shared	Not Found	Peak Found	Not Found			3.31	25.79	High	High	0.0004294	0.001502
	FALSE	High	[R].YFDSFGDLSSASAIMGNPK.[V]	1xOxidation [M15]	0.00015559	0.00132763	1	2	4	A0A0G2JSW3	A0A0G2JSW3 [42-60]		0	2022.91	131.4	38.3	161.8	68.5	14.29	89.81	7.16	48.26	#DIV/0!	#DIV/0!	#DIV/0!	Peak Found	High	Peak Found	Peak Found		Peak Found	Peak Found	Peak Found			3.72	43.58	High	High	0.0004294	2.713e-06
High	Master Protein	P13803	Electron transfer flavoprotein subunit alpha, mitochondrial OS=Rattus norvegicus OX=10116 GN=Etfa PE=1 SV=4	0	36.703	48	11	37	11	34.9	131.54	11	metabolic process;transport	mitochondrion	catalytic activity;nucleotide binding	Pf00766, Pf01012	300726	ENSRNOG00000015233.7	Etfa	Respiratory electron transport		0	4.75726	0.360788	1.79477	25.8	50	231.7	128.9	117.7	115.8	18.5	111.6	High	High	High	High	High	High	High	High
	Checked	Confidence	Annotated Sequence	Modifications	Qvality PEP	Qvality q-value	# Protein Groups	# Proteins	# PSMs	Master Protein Accessions	Positions in Master Proteins	Modifications in Master Proteins	# Missed Cleavages	Theo. MH+ [Da]	Abundances (Grouped): NButGT	Abundances (Grouped): remplissage	Abundances (Grouped): LPS	Abundances (Grouped): controle CARD445	Abundances (Grouped) CV [%]: NButGT	Abundances (Grouped) CV [%]: remplissage	Abundances (Grouped) CV [%]: LPS	Abundances (Grouped) CV [%]: controle CARD445	#DIV/0!	#DIV/0!	#DIV/0!	Found in Sample: [S25] F25: Sample, 6, LPS	Found in Sample: [S75] F75: Sample, 1, controle CARD445	Found in Sample: [S23] F23: Sample, 4, remplissage	Found in Sample: [S24] F24: Sample, 5, LPS	Quan Info	Found in Sample: [S20] F20: Sample, 1, NButGT	Found in Sample: [S21] F21: Sample, 2, NButGT	Found in Sample: [S22] F22: Sample, 3, remplissage			XCorr (by Search Engine): Sequest HT	Top Apex RT [min]	Found in Sample: [S85] F85: Sample, 2, controle CARD445	Confidence (by Search Engine): Sequest HT	Percolator q-Value (by Search Engine): Sequest HT	Percolator PEP (by Search Engine): Sequest HT
	FALSE	High	[R].AAVDAGFVPNDMQVGQTGK.[I]	1xOxidation [M12]	0.01466	0.00132763	1	1	2	P13803	P13803 [250-268]		0	1920.91	124.2	36.1	142.4	97.2	10.71	107.94	47.83	29.84	#DIV/0!	#DIV/0!	#DIV/0!	Peak Found	Peak Found	Peak Found	High		Peak Found	Peak Found	Peak Found			3.84	31.55	High	High	0.0004294	0.001848
	FALSE	High	[K].APSSSSAGISEWLDQK.[L]		0.00087018	0.00132763	1	1	1	P13803	P13803 [188-203]		0	1662.8									#DIV/0!	#DIV/0!	#DIV/0!	Not Found	Not Found	Not Found	Not Found	No Quan Values	Not Found	Not Found	Not Found			4.26		High	High	0.0004294	3.211e-05
	FALSE	High	[K].DPEAPIFQVADYGIVADLFK.[V]		0.0098251	0.00132763	1	1	1	P13803	P13803 [302-321]		0	2208.12	108.4		291.6				30.52		#DIV/0!	#DIV/0!	#DIV/0!	Peak Found	Not Found	Not Found	High		Not Found	Peak Found	Not Found			4.79	52.84	Not Found	High	0.0004294	0.001039
	FALSE	High	[K].GLLPEELTPLILETQK.[Q]		0.00945495	0.00132763	1	1	2	P13803	P13803 [86-101]		0	1794.03	121.3	97.4	176.7	4.6	20.12		24.5		#DIV/0!	#DIV/0!	#DIV/0!	Peak Found	Not Found	Peak Found	Peak Found		Peak Found	High	Not Found			3.83	50.39	High	High	0.0004294	0.0009859
	FALSE	High	[R].GTSFEAAAASGGSASSEK.[A]		0.000182495	0.00132763	1	1	7	P13803	P13803 [170-187]		0	1614.72	104.9	27.9	180.2	86.9	37.16	121.16	58.81	78.71	#DIV/0!	#DIV/0!	#DIV/0!	High	High	High	High		High	High	Peak Found			4.66	23.37	High	High	0.0004294	3.411e-06
	FALSE	High	[R].GTSFEAAAASGGSASSEKAPSSSSAGISEWLDQK.[L]		0.154679	0.00735046	1	1	1	P13803	P13803 [170-203]		1	3258.5									#DIV/0!	#DIV/0!	#DIV/0!	Not Found	Not Found	Not Found	Not Found	No Quan Values	Not Found	Not Found	Not Found			3.86		High	High	0.002241	0.0576
	FALSE	High	[K].LLYDLADQLHAAVGASR.[A]		0.0115188	0.00132763	1	1	4	P13803	P13803 [233-249]		0	1812.96	145.7	56.4	191.5	6.4	4.5	98.54	41.84		#DIV/0!	#DIV/0!	#DIV/0!	High	High	Peak Found	High		Peak Found	High	Peak Found			3.47	44.96	Not Found	High	0.0004294	0.001306
	FALSE	High	[K].LNVAPVSDIIEIK.[S]		0.00399192	0.00132763	1	1	6	P13803	P13803 [127-139]		0	1410.82	144.9	42.4	169.7	43.1	14.28	107.06	33.48	63.64	#DIV/0!	#DIV/0!	#DIV/0!	High	High	High	High		High	High	Peak Found			3.56	44.89	Peak Found	High	0.0004294	0.000286
	FALSE	High	[K].IVAPELYIAVGISGAIQHLAGMK.[D]	1xOxidation [M22]	0.0180507	0.00132763	1	1	2	P13803	P13803 [269-291]		0	2367.31	175.8		224.2				32.28		#DIV/0!	#DIV/0!	#DIV/0!	Peak Found	Not Found	Not Found	High		Not Found	High	Not Found			3.42	52.01	Not Found	High	0.0004294	0.002496
	FALSE	High	[K].TIVAINKDPEAPIFQVADYGIVADLFK.[V]		0.00219225	0.00132763	1	1	3	P13803	P13803 [295-321]		1	2947.58		207.8	192.2			13.27			#DIV/0!	#DIV/0!	#DIV/0!	High	Not Found	High	High		Not Found	Not Found	Peak Found			5.18	51.99	Not Found	High	0.0004294	0.000121
	FALSE	High	[K].VLVAQHDAYK.[G]		0.0341718	0.00201499	1	1	8	P13803	P13803 [76-85]		0	1143.62	96.5	67.6	186.2	49.7	9.98	98.55	70.25	7.53	#DIV/0!	#DIV/0!	#DIV/0!	Peak Found	High	High	High		Peak Found	High	High			2.92	19.25	High	High	0.0006198	0.006284
High	Master Protein	G3V7C6	Tubulin beta chain OS=Rattus norvegicus OX=10116 GN=Tubb4b PE=1 SV=2	0	36.053	28	11	30	2	61.1	99.05	11	cell organization and biogenesis	cytoplasm;cytoskeleton;nucleus	catalytic activity;nucleotide binding;RNA binding;structural molecule activity	Pf00091, Pf03953, Pf10644		ENSRNOG00000010170.5		Regulation of PLK1 Activity at G2/M Transition; Hedgehog 'off' state; AURKA Activation by TPX2; Neutrophil degranulation; Recruitment of mitotic centrosome proteins and complexes; Recruitment of NuMA to mitotic centrosomes; Loss of Nlp from mitotic centrosomes; Hedgehog 'on' state; Anchoring of the basal body to the plasma membrane; Intraflagellar transport		10	18.0532	0.0562758	1.18848	26.7	10.9	661.5	17.3	11.5	33.9	16.5	21.7	High	High	High	Peak Found	Peak Found	High	Peak Found	Peak Found
	Checked	Confidence	Annotated Sequence	Modifications	Qvality PEP	Qvality q-value	# Protein Groups	# Proteins	# PSMs	Master Protein Accessions	Positions in Master Proteins	Modifications in Master Proteins	# Missed Cleavages	Theo. MH+ [Da]	Abundances (Grouped): NButGT	Abundances (Grouped): remplissage	Abundances (Grouped): LPS	Abundances (Grouped): controle CARD445	Abundances (Grouped) CV [%]: NButGT	Abundances (Grouped) CV [%]: remplissage	Abundances (Grouped) CV [%]: LPS	Abundances (Grouped) CV [%]: controle CARD445	#DIV/0!	#DIV/0!	#DIV/0!	Found in Sample: [S25] F25: Sample, 6, LPS	Found in Sample: [S75] F75: Sample, 1, controle CARD445	Found in Sample: [S23] F23: Sample, 4, remplissage	Found in Sample: [S24] F24: Sample, 5, LPS	Quan Info	Found in Sample: [S20] F20: Sample, 1, NButGT	Found in Sample: [S21] F21: Sample, 2, NButGT	Found in Sample: [S22] F22: Sample, 3, remplissage			XCorr (by Search Engine): Sequest HT	Top Apex RT [min]	Found in Sample: [S85] F85: Sample, 2, controle CARD445	Confidence (by Search Engine): Sequest HT	Percolator q-Value (by Search Engine): Sequest HT	Percolator PEP (by Search Engine): Sequest HT
	FALSE	High	[R].AVLVDLEPGTMDSVR.[S]	1xOxidation [M11]	0.00880403	0.00132763	1	3	2	G3V7C6	G3V7C6 [63-77]		0	1617.82	12	15	357.7	15.3	77.5	40.88		4.29	#DIV/0!	#DIV/0!	#DIV/0!	Not Found	Peak Found	Peak Found	High		Peak Found	High	Peak Found			3.23	37.18	Peak Found	High	0.0004294	0.0008876
	FALSE	High	[K].EVDEQMLNVQNK.[N]		0.0402118	0.00201499	3	5	1	P85108; G3V7C6; P69897	P85108 [325-336]; G3V7C6 [428-439]; P69897 [325-336]		0	1446.69	77.6	157.9	164.5		28.54				#DIV/0!	#DIV/0!	#DIV/0!	Not Found	Not Found	Not Found	Peak Found	Shared	Peak Found	High	Peak Found			2.72	29.19	Not Found	High	0.0006198	0.007898
	FALSE	High	[K].EVDEQMLNVQNK.[N]	1xOxidation [M6]	0.00606103	0.00132763	3	5	5	P85108; G3V7C6; P69897	P85108 [325-336]; G3V7C6 [428-439]; P69897 [325-336]		0	1462.68	5.1	5.3	368	21.6	2.69	36.98		2.91	#DIV/0!	#DIV/0!	#DIV/0!	Not Found	High	Peak Found	High	Shared	Peak Found	Peak Found	Peak Found			3.13	23.44	High	High	0.0004294	0.0005208
	FALSE	High	[R].FPGQLNADLR.[K]		0.0541232	0.00201499	3	9	2	P85108; G3V7C6; P69897	P85108 [242-251]; G3V7C6 [345-354]; P69897 [242-251]		0	1130.6	60.8	75.9	241.5	21.8	63.63	112.49	137.87		#DIV/0!	#DIV/0!	#DIV/0!	Peak Found	Peak Found	Peak Found	High	Shared	Peak Found	High	Peak Found			2.99	33.04	Not Found	High	0.0006198	0.01217
	FALSE	High	[K].GHYTEGAELVDSVLDVVR.[K]		0.000381348	0.00132763	3	7	4	P85108; G3V7C6; P69897	P85108 [104-121]; G3V7C6 [104-121]; P69897 [104-121]		0	1958.98	44.5	37.8	317.7		116.95	10.42	128.19		#DIV/0!	#DIV/0!	#DIV/0!	Peak Found	Not Found	Peak Found	High	Shared	Peak Found	High	Peak Found			5.11	49.26	Not Found	High	0.0004294	9.786e-06
	FALSE	High	[K].LAVNMVPFPR.[L]	1xOxidation [M5]	0.0306507	0.00201499	3	9	6	P85108; G3V7C6; P69897	P85108 [253-262]; G3V7C6 [356-365]; P69897 [253-262]		0	1159.63	32.6	62.4	263.7	41.2	28.56	110.39	138.1	39.26	#DIV/0!	#DIV/0!	#DIV/0!	High	High	High	High	Shared	Peak Found	Peak Found	Peak Found			3.14	36.13	High	High	0.0006198	0.005367
	FALSE	High	[R].LHFFMPGFAPLTSR.[G]	1xOxidation [M5]	0.0274879	0.00132763	3	6	1	P85108; G3V7C6; P69897	P85108 [263-276]; G3V7C6 [366-379]; P69897 [263-276]		0	1636.83	140.3	31.5	228.2			3.8	136.83		#DIV/0!	#DIV/0!	#DIV/0!	Peak Found	Not Found	Peak Found	High	Shared	Not Found	Peak Found	Peak Found			3.63	43.28	Not Found	High	0.0004294	0.004577
	FALSE	High	[R].IMNTFSVVPSPK.[V]	1xOxidation [M2]	0.0162677	0.00132763	2	5	2	G3V7C6; P69897	G3V7C6 [163-174]; [266-277]; P69897 [163-174]		0	1335.7	30.1	26.2	223.4	120.3	47.18		93.18	100.58	#DIV/0!	#DIV/0!	#DIV/0!	Peak Found	Peak Found	Peak Found	High	Shared	Peak Found	High	Not Found			2.98	33.22	Peak Found	High	0.0004294	0.002138
	FALSE	High	[R].INVYYNEATGGK.[Y]		0.0116458	0.00132763	1	2	4	G3V7C6	G3V7C6 [47-58]		0	1328.65	81		223.4	95.6	91.39		135.63	4.46	#DIV/0!	#DIV/0!	#DIV/0!	Peak Found	High	Not Found	High		Peak Found	High	Not Found			3.48	28.07	High	High	0.0004294	0.001327
	FALSE	High	[R].ISEQFTAMFR.[R]	1xOxidation [M8]	0.066375	0.00258676	3	7	1	P85108; G3V7C6; P69897	P85108 [381-390]; G3V7C6 [484-493]; P69897 [381-390]		0	1245.59	6.1		389.1	4.9	79.83			22.96	#DIV/0!	#DIV/0!	#DIV/0!	Not Found	Peak Found	Not Found	High	Shared	Peak Found	Peak Found	Not Found			2.69	34.05	Peak Found	High	0.0007926	0.01644
	FALSE	High	[K].MSATFIGNSTAIQELFK.[R]	1xOxidation [M1]	0.0134296	0.00132763	2	4	1	P85108; G3V7C6	P85108 [363-379]; G3V7C6 [466-482]		0	1873.94			386.2	13.8			121.52		#DIV/0!	#DIV/0!	#DIV/0!	Peak Found	Peak Found	Not Found	High	Shared	Not Found	Not Found	Not Found			3.47	49.53	Not Found	High	0.0004294	0.001633
	FALSE	High	[R].YLTVAAVFR.[G]		0.0952327	0.00258676	2	4	1	G3V7C6; P69897	G3V7C6 [413-421]; P69897 [310-318]		0	1039.59	104.1	49.6	246.4		53.41	17.38	130.77		#DIV/0!	#DIV/0!	#DIV/0!	Peak Found	Not Found	Peak Found	High	Shared	Peak Found	Peak Found	Peak Found			2.38	41.84	Not Found	High	0.0007926	0.02798
High	Master Protein	Q5XIF6	Tubulin alpha-4A chain OS=Rattus norvegicus OX=10116 GN=Tuba4a PE=1 SV=1	0	36.052	29	9	17	2	49.9	57.12	9	cell organization and biogenesis	cytoplasm;cytoskeleton	catalytic activity;nucleotide binding;protein binding;structural molecule activity	Pf00091, Pf03953	316531	ENSRNOG00000003597.5	Tuba4a	Regulation of PLK1 Activity at G2/M Transition; Hedgehog 'off' state; AURKA Activation by TPX2; Recruitment of mitotic centrosome proteins and complexes; Loss of Nlp from mitotic centrosomes; Anchoring of the basal body to the plasma membrane; Platelet degranulation ; Recruitment of NuMA to mitotic centrosomes; Hedgehog 'on' state; Intraflagellar transport	Apoptosis; Gap junction; Phagosome	0	#DIV/0!	0.0863696	0.867227			662.2	26.7	17.4	34.2	25.3	34.2	Not Found	Not Found	High	Peak Found	Peak Found	Peak Found	Peak Found	Peak Found
	Checked	Confidence	Annotated Sequence	Modifications	Qvality PEP	Qvality q-value	# Protein Groups	# Proteins	# PSMs	Master Protein Accessions	Positions in Master Proteins	Modifications in Master Proteins	# Missed Cleavages	Theo. MH+ [Da]	Abundances (Grouped): NButGT	Abundances (Grouped): remplissage	Abundances (Grouped): LPS	Abundances (Grouped): controle CARD445	Abundances (Grouped) CV [%]: NButGT	Abundances (Grouped) CV [%]: remplissage	Abundances (Grouped) CV [%]: LPS	Abundances (Grouped) CV [%]: controle CARD445	#DIV/0!	#DIV/0!	#DIV/0!	Found in Sample: [S25] F25: Sample, 6, LPS	Found in Sample: [S75] F75: Sample, 1, controle CARD445	Found in Sample: [S23] F23: Sample, 4, remplissage	Found in Sample: [S24] F24: Sample, 5, LPS	Quan Info	Found in Sample: [S20] F20: Sample, 1, NButGT	Found in Sample: [S21] F21: Sample, 2, NButGT	Found in Sample: [S22] F22: Sample, 3, remplissage			XCorr (by Search Engine): Sequest HT	Top Apex RT [min]	Found in Sample: [S85] F85: Sample, 2, controle CARD445	Confidence (by Search Engine): Sequest HT	Percolator q-Value (by Search Engine): Sequest HT	Percolator PEP (by Search Engine): Sequest HT
	FALSE	High	[R].AVFVDLEPTVIDEIR.[N]		0.0406499	0.00201499	1	1	1	Q5XIF6	Q5XIF6 [65-79]		0	1715.92	90.3	71.4	238.3			14.2	124.33		#DIV/0!	#DIV/0!	#DIV/0!	Peak Found	Not Found	Peak Found	High		Not Found	Peak Found	Peak Found			2.92	49.25	Not Found	High	0.0006198	0.008064
	FALSE	High	[K].EIIDPVLDR.[I]		0.110831	0.00486783	1	1	1	Q5XIF6	Q5XIF6 [113-121]		0	1069.59	56.7	56.5	286.8		14.33	24.46	132.08		#DIV/0!	#DIV/0!	#DIV/0!	Peak Found	Not Found	Peak Found	High		Peak Found	Peak Found	Peak Found			2.23	35.16	Not Found	High	0.001483	0.03504
	FALSE	High	[R].FDGALNVDLTEFQTNLVPYPR.[I]		0.000105291	0.00132763	2	7	3	Q6P9V9; Q5XIF6	Q6P9V9 [244-264]; Q5XIF6 [244-264]		0	2409.21			400						#DIV/0!	#DIV/0!	#DIV/0!	Not Found	Not Found	Not Found	High	Shared	Not Found	High	Not Found			5.86	50.68	Not Found	High	0.0004294	1.551e-06
	FALSE	High	[R].LDHKFDLMYAK.[RK]	1xOxidation [M8]	0.0448088	0.00201499	2	8	2	Q6P9V9; Q5XIF6	Q6P9V9 [391-401]; Q5XIF6 [391-401]		1	1396.69	86.9		285.5	27.6	75.27		139.87		#DIV/0!	#DIV/0!	#DIV/0!	Peak Found	Not Found	Not Found	High	Shared	Peak Found	Peak Found	Not Found			3.07	25.66	Peak Found	High	0.0006198	0.009287
	FALSE	High	[R].IHFPLATYAPVISAEK.[A]		0.0320141	0.00201499	2	6	2	Q6P9V9; Q5XIF6	Q6P9V9 [265-280]; Q5XIF6 [265-280]		0	1756.96	22.3	10.3	367.4		55.54	65.21			#DIV/0!	#DIV/0!	#DIV/0!	Not Found	Not Found	Peak Found	High	Shared	Peak Found	Peak Found	Peak Found			3.57	43.2	Not Found	High	0.0006198	0.005709
	FALSE	High	[R].LISQIVSSITASLR.[F]		0.00283885	0.00132763	2	5	2	Q6P9V9; Q5XIF6	Q6P9V9 [230-243]; Q5XIF6 [230-243]		0	1487.88	6.7	5.2	388.2		23.38				#DIV/0!	#DIV/0!	#DIV/0!	Not Found	Not Found	Not Found	High	Shared	Peak Found	Peak Found	Peak Found			3.6	50.77	Not Found	High	0.0004294	0.0001752
	FALSE	High	[R].NLDIERPTYTNLNR.[L]		0.0504612	0.00201499	2	7	1	Q6P9V9; Q5XIF6	Q6P9V9 [216-229]; Q5XIF6 [216-229]		0	1718.88	77.4	43.9	236.7	42	64.88	34.63	132.64	10.29	#DIV/0!	#DIV/0!	#DIV/0!	Peak Found	Peak Found	Peak Found	Peak Found	Shared	Peak Found	Peak Found	Peak Found			3.18	31.12	High	High	0.0006198	0.01104
	FALSE	High	[R].QLFHPEQLITGK.[E]		0.0529696	0.00201499	2	7	2	Q6P9V9; Q5XIF6	Q6P9V9 [85-96]; Q5XIF6 [85-96]		0	1410.77	118.2	30.8	223.5	27.4	69.71	29.14	133.47	26.04	#DIV/0!	#DIV/0!	#DIV/0!	Peak Found	Peak Found	Peak Found	High	Shared	Peak Found	High	Peak Found			3.13	35.99	Peak Found	High	0.0006198	0.01184
	FALSE	High	[K].VGINYQPPTVVPGGDLAK.[V]		0.00229086	0.00132763	2	5	3	Q6P9V9; Q5XIF6	Q6P9V9 [353-370]; Q5XIF6 [353-370]		0	1824.99	16.3		380.3	3.4	71.72				#DIV/0!	#DIV/0!	#DIV/0!	Not Found	Peak Found	Not Found	High	Shared	Peak Found	High	Not Found			3.29	40.14	Not Found	High	0.0004294	0.0001286
High	Master Protein	A0A0G2JSH5	Serum albumin OS=Rattus norvegicus OX=10116 GN=Alb PE=1 SV=1	0	35.982	19	11	97	1	68.7	334.62	11	cell communication;regulation of biological process;response to stimulus;transport	cytoplasm;endoplasmic reticulum;extracellular;Golgi;nucleus	DNA binding;metal ion binding;protein binding	Pf00273	24186	ENSRNOG00000002911.5	Alb	Post-translational protein phosphorylation; Regulation of Insulin-like Growth Factor (IGF) transport and uptake by Insulin-like Growth Factor Binding Proteins (IGFBPs); Platelet degranulation ; Transport of organic anions; HDL remodeling; Recycling of bile acids and salts; Scavenging of heme from plasma	Thyroid hormone synthesis	10	2.17647	0.634492	4.8144	54.4	17	115.8	39.6	44.9	429.8	65	33.6	High	High	High	High	High	High	High	High
	Checked	Confidence	Annotated Sequence	Modifications	Qvality PEP	Qvality q-value	# Protein Groups	# Proteins	# PSMs	Master Protein Accessions	Positions in Master Proteins	Modifications in Master Proteins	# Missed Cleavages	Theo. MH+ [Da]	Abundances (Grouped): NButGT	Abundances (Grouped): remplissage	Abundances (Grouped): LPS	Abundances (Grouped): controle CARD445	Abundances (Grouped) CV [%]: NButGT	Abundances (Grouped) CV [%]: remplissage	Abundances (Grouped) CV [%]: LPS	Abundances (Grouped) CV [%]: controle CARD445	#DIV/0!	#DIV/0!	#DIV/0!	Found in Sample: [S25] F25: Sample, 6, LPS	Found in Sample: [S75] F75: Sample, 1, controle CARD445	Found in Sample: [S23] F23: Sample, 4, remplissage	Found in Sample: [S24] F24: Sample, 5, LPS	Quan Info	Found in Sample: [S20] F20: Sample, 1, NButGT	Found in Sample: [S21] F21: Sample, 2, NButGT	Found in Sample: [S22] F22: Sample, 3, remplissage			XCorr (by Search Engine): Sequest HT	Top Apex RT [min]	Found in Sample: [S85] F85: Sample, 2, controle CARD445	Confidence (by Search Engine): Sequest HT	Percolator q-Value (by Search Engine): Sequest HT	Percolator PEP (by Search Engine): Sequest HT
	FALSE	High	[K].APQVSTPTLVEAAR.[N]		0.00092445	0.00132763	2	2	7	P02770; A0A0G2JSH5	P02770 [439-452]; A0A0G2JSH5 [439-452]		0	1439.79	137.7	55.6	127.8	78.9	87.46	0.57	79.04	25.8	#DIV/0!	#DIV/0!	#DIV/0!	High	High	High	High	Shared	High	High	Peak Found			3.55	31.67	High	High	0.0004294	3.502e-05
	FALSE	High	[K].DVFLGTFLYEYSR.[R]		0.0081083	0.00132763	2	2	5	P02770; A0A0G2JSH5	P02770 [348-360]; A0A0G2JSH5 [348-360]		0	1609.79	103.1	158.7	138.2		108.57	0.35	35.05		#DIV/0!	#DIV/0!	#DIV/0!	High	High	Peak Found	High	Shared	High	High	Peak Found			3.94	50.44	Not Found	High	0.0004294	0.0007871
	FALSE	High	[R].FKDLGEQHFK.[G]		0.135536	0.00545662	2	2	3	P02770; A0A0G2JSH5	P02770 [35-44]; A0A0G2JSH5 [35-44]		1	1248.64	112.3	64.7	150.7	72.3	21.08	81	23.25	25.53	#DIV/0!	#DIV/0!	#DIV/0!	Peak Found	High	High	Peak Found	Shared	Peak Found	Peak Found	Peak Found			2.89	22.07	Peak Found	High	0.001654	0.04729
	FALSE	High	[R].FPNAEFAEITK.[L]		0.0126439	0.00132763	2	2	7	P02770; A0A0G2JSH5	P02770 [247-257]; A0A0G2JSH5 [247-257]		0	1266.64	116.2	83	130.1	70.6	3.48	24.86	26.73	10.87	#DIV/0!	#DIV/0!	#DIV/0!	High	High	Peak Found	Peak Found	Shared	High	High	Peak Found			3.37	37.57	High	High	0.0004294	0.001496
	FALSE	High	[K].GLVLIAFSQYLQK.[C]		0.0098251	0.00132763	2	2	3	P02770; A0A0G2JSH5	P02770 [45-57]; A0A0G2JSH5 [45-57]		0	1479.86	134.5	72.5	193		110.58	15.3	68.75		#DIV/0!	#DIV/0!	#DIV/0!	Peak Found	Not Found	Peak Found	High	Shared	Peak Found	High	High			3.49	50.41	Not Found	High	0.0004294	0.001043
	FALSE	High	[K].KQTALAELVK.[H]		0.0199184	0.00132763	2	2	2	P02770; A0A0G2JSH5	P02770 [549-558]; A0A0G2JSH5 [549-558]		1	1100.67	242.5		143.7	13.8				106.33	#DIV/0!	#DIV/0!	#DIV/0!	Not Found	Peak Found	Not Found	Peak Found	Shared	Not Found	High	Not Found			3.92	25.61	High	High	0.0004294	0.002862
	FALSE	High	[K].LGEYGFQNAILVR.[Y]		0.00121039	0.00132763	1	1	59	A0A0G2JSH5	A0A0G2JSH5 [422-434]		0	1479.8	211.6	53.3	92.1	43	117.35	17.18	69.95	83.03	#DIV/0!	#DIV/0!	#DIV/0!	High	High	High	High		High	High	High			4.19	43.82	High	High	0.0004294	5.147e-05
	FALSE	High	[K].LVQEVTDFAK.[T]		0.0330756	0.00201499	2	2	4	P02770; A0A0G2JSH5	P02770 [66-75]; A0A0G2JSH5 [66-75]		0	1149.62	110.6	130.2	134.2	25	70.58	122.97	73.28	29.97	#DIV/0!	#DIV/0!	#DIV/0!	Peak Found	High	Peak Found	High	Shared	Peak Found	High	Peak Found			2.72	31.98	High	High	0.0006198	0.005976
	FALSE	High	[K].QTALAELVK.[H]		0.0555997	0.00201499	2	2	3	P02770; A0A0G2JSH5	P02770 [550-558]; A0A0G2JSH5 [550-558]		0	972.572	153.7		114.2	132.1	98.64		63.74	11.56	#DIV/0!	#DIV/0!	#DIV/0!	Peak Found	High	Not Found	Peak Found	Shared	Peak Found	High	Not Found			3.19	32.66	High	High	0.0006198	0.01273
	FALSE	High	[R].RHPDYSVSLLLR.[L]		0.0145003	0.00132763	2	2	2	P02770; A0A0G2JSH5	P02770 [361-372]; A0A0G2JSH5 [361-372]		1	1455.81	242.1	94.6	63.3		112.07	27.98	24.45		#DIV/0!	#DIV/0!	#DIV/0!	Peak Found	Not Found	Peak Found	Peak Found	Shared	Peak Found	High	Peak Found			4.07	34.25	Not Found	High	0.0004294	0.001814
	FALSE	High	[K].SIHTLFGDK.[L]		0.109684	0.00486783	2	2	2	P02770; A0A0G2JSH5	P02770 [89-97]; A0A0G2JSH5 [89-97]		0	1017.54	131.7	176.4	78.5	13.4	71.3	55.87	52.6	116.95	#DIV/0!	#DIV/0!	#DIV/0!	Peak Found	Peak Found	Peak Found	Peak Found	Shared	Peak Found	High	High			2.64	27.57	Peak Found	High	0.001483	0.03437
High	Master Protein	A7M746	Keratin 83 OS=Rattus norvegicus OX=10116 GN=Krt83 PE=2 SV=1	0	34.805	12	9	54	1	54.7	166.98	9			structural molecule activity	Pf00038, Pf08317	681126	ENSRNOG00000032859.5	Krt83	Formation of the cornified envelope		3	14.4228	0.00856646	3.20313		25.9	742.8	4.3	20.3	0.2	1.8	4.6	Not Found	Peak Found	High	Peak Found	Peak Found	Not Found	Peak Found	Peak Found
	Checked	Confidence	Annotated Sequence	Modifications	Qvality PEP	Qvality q-value	# Protein Groups	# Proteins	# PSMs	Master Protein Accessions	Positions in Master Proteins	Modifications in Master Proteins	# Missed Cleavages	Theo. MH+ [Da]	Abundances (Grouped): NButGT	Abundances (Grouped): remplissage	Abundances (Grouped): LPS	Abundances (Grouped): controle CARD445	Abundances (Grouped) CV [%]: NButGT	Abundances (Grouped) CV [%]: remplissage	Abundances (Grouped) CV [%]: LPS	Abundances (Grouped) CV [%]: controle CARD445	#DIV/0!	#DIV/0!	#DIV/0!	Found in Sample: [S25] F25: Sample, 6, LPS	Found in Sample: [S75] F75: Sample, 1, controle CARD445	Found in Sample: [S23] F23: Sample, 4, remplissage	Found in Sample: [S24] F24: Sample, 5, LPS	Quan Info	Found in Sample: [S20] F20: Sample, 1, NButGT	Found in Sample: [S21] F21: Sample, 2, NButGT	Found in Sample: [S22] F22: Sample, 3, remplissage			XCorr (by Search Engine): Sequest HT	Top Apex RT [min]	Found in Sample: [S85] F85: Sample, 2, controle CARD445	Confidence (by Search Engine): Sequest HT	Percolator q-Value (by Search Engine): Sequest HT	Percolator PEP (by Search Engine): Sequest HT
	FALSE	High	[R].AEAESWYR.[T]		0.161847	0.00878063	3	11	3	A0A0G2QC11; A7M746; A7M777	A0A0G2QC11 [293-300]; A7M746 [296-303]; A7M777 [308-315]		0	1011.45		4	396						#DIV/0!	#DIV/0!	#DIV/0!	Not Found	Not Found	Not Found	High	Shared	Not Found	Not Found	Peak Found			2.14	27.18	Not Found	High	0.002456	0.06136
	FALSE	High	[R].ATAENEFVALK.[K]		0.022219	0.00132763	2	11	9	A0A0G2QC11; A7M746	A0A0G2QC11 [202-212]; A7M746 [207-217]		0	1192.62	14.7	53.1	329.9	2.3	10.3	103.79	141.25	49.09	#DIV/0!	#DIV/0!	#DIV/0!	Peak Found	Peak Found	Peak Found	High	Shared	Peak Found	Peak Found	High			3.9	31.91	Peak Found	High	0.0004294	0.003356
	FALSE	High	[R].ATAENEFVALKK.[AD]		0.0102658	0.00132763	2	11	7	A0A0G2QC11; A7M746	A0A0G2QC11 [202-213]; A7M746 [207-218]		1	1320.72	12.4	39.4	348.2			120.01	141.37		#DIV/0!	#DIV/0!	#DIV/0!	Peak Found	Not Found	Peak Found	High	Shared	Not Found	Peak Found	Peak Found			3.17	26.13	Not Found	High	0.0004294	0.001106
	FALSE	High	[R].GLTGGFGSR.[S]		0.11199	0.00486783	1	2	6	A7M746	A7M746 [45-53]		0	851.437	107	15.1	141.7	136.2		62.49	135.14		#DIV/0!	#DIV/0!	#DIV/0!	Peak Found	Not Found	Peak Found	High		Peak Found	Not Found	Peak Found			2.52	26.28	Peak Found	High	0.001483	0.03542
	FALSE	High	[K].KRYEEEVALR.[A]		0.0692765	0.00258676	2	5	2	A7M746; A7M777	A7M746 [197-206]; A7M777 [209-218]		2	1292.7			400						#DIV/0!	#DIV/0!	#DIV/0!	Not Found	Not Found	Not Found	High	Shared	Not Found	Not Found	Not Found			3.56	20.67	Not Found	High	0.0007926	0.01752
	FALSE	High	[K].LGLDIEIATYR.[RHK]		0.00448032	0.00132763	4	14	19	A0A0G2QC11; A7M746; A7M777; G3V939	A0A0G2QC11 [399-409]; A7M746 [402-412]; A7M777 [414-424]; G3V939 [409-419]		0	1263.69	7.7	90.3	285.2	16.8	84.13	0.6	141.23		#DIV/0!	#DIV/0!	#DIV/0!	Peak Found	Peak Found	High	High	Shared	Peak Found	High	Peak Found			3.41	44.93	Not Found	High	0.0004294	0.0003374
	FALSE	High	[R].LTAEIENAK.[C]		0.0977671	0.00258676	3	12	2	A0A0G2QC11; A7M746; A7M777	A0A0G2QC11 [334-342]; A7M746 [337-345]; A7M777 [349-357]		0	988.531	1.6	1.8	396	0.7		131.91			#DIV/0!	#DIV/0!	#DIV/0!	Not Found	Peak Found	Peak Found	High	Shared	Not Found	Peak Found	Peak Found			2.85	21.66	Not Found	High	0.0007926	0.02897
	FALSE	High	[K].RYEEEVALR.[A]		0.0426797	0.00201499	2	5	3	A7M746; A7M777	A7M746 [198-206]; A7M777 [210-218]		1	1164.6			400				141.27		#DIV/0!	#DIV/0!	#DIV/0!	Peak Found	Not Found	Not Found	High	Shared	Not Found	Not Found	Not Found			2.83	23.14	Not Found	High	0.0006198	0.008624
	FALSE	High	[R].YEEEVALR.[A]		0.077072	0.00258676	2	5	3	A7M746; A7M777	A7M746 [199-206]; A7M777 [211-218]		0	1008.5	2		398						#DIV/0!	#DIV/0!	#DIV/0!	Not Found	Not Found	Not Found	High	Shared	Not Found	Peak Found	Not Found			2.57	25.91	Not Found	High	0.0007926	0.02041
High	Master Protein	Q6IFV9	Keratin 34 OS=Rattus norvegicus OX=10116 GN=Krt34 PE=2 SV=1	0	34.15	19	7	45	3	44.3	138.58	7			structural molecule activity	Pf00038, Pf13514	303528	ENSRNOG00000051302.2	Krt34	Formation of the cornified envelope		0	693.091	0.0309549	0.542373	0.9	0.2	759.5	2.9	7.5	5.3	19	4.6	Peak Found	Peak Found	High	Peak Found	Peak Found	Peak Found	High	Peak Found
	Checked	Confidence	Annotated Sequence	Modifications	Qvality PEP	Qvality q-value	# Protein Groups	# Proteins	# PSMs	Master Protein Accessions	Positions in Master Proteins	Modifications in Master Proteins	# Missed Cleavages	Theo. MH+ [Da]	Abundances (Grouped): NButGT	Abundances (Grouped): remplissage	Abundances (Grouped): LPS	Abundances (Grouped): controle CARD445	Abundances (Grouped) CV [%]: NButGT	Abundances (Grouped) CV [%]: remplissage	Abundances (Grouped) CV [%]: LPS	Abundances (Grouped) CV [%]: controle CARD445	#DIV/0!	#DIV/0!	#DIV/0!	Found in Sample: [S25] F25: Sample, 6, LPS	Found in Sample: [S75] F75: Sample, 1, controle CARD445	Found in Sample: [S23] F23: Sample, 4, remplissage	Found in Sample: [S24] F24: Sample, 5, LPS	Quan Info	Found in Sample: [S20] F20: Sample, 1, NButGT	Found in Sample: [S21] F21: Sample, 2, NButGT	Found in Sample: [S22] F22: Sample, 3, remplissage			XCorr (by Search Engine): Sequest HT	Top Apex RT [min]	Found in Sample: [S85] F85: Sample, 2, controle CARD445	Confidence (by Search Engine): Sequest HT	Percolator q-Value (by Search Engine): Sequest HT	Percolator PEP (by Search Engine): Sequest HT
	FALSE	High	[K].ETMQFLNDR.[L]		0.0298279	0.00201499	2	3	6	Q6IFV9; F1MAF7	Q6IFV9 [58-66]; F1MAF7 [58-66]		0	1153.53	17.9	37.4	314.3	30.4	94.4	9.59	141.25		#DIV/0!	#DIV/0!	#DIV/0!	Peak Found	Peak Found	Peak Found	High	Shared	Peak Found	Peak Found	Peak Found			2.74	32.3	Not Found	High	0.0006198	0.005148
	FALSE	High	[K].ETMQFLNDR.[L]	1xOxidation [M3]	0.066375	0.00258676	2	3	18	Q6IFV9; F1MAF7	Q6IFV9 [58-66]; F1MAF7 [58-66]		0	1169.53	19.9	55.6	321	3.5	96.79	110.05	141.21		#DIV/0!	#DIV/0!	#DIV/0!	Peak Found	Not Found	Peak Found	High	Shared	Peak Found	Peak Found	High			2.93	25.04	Peak Found	High	0.0007926	0.01641
	FALSE	High	[R].ILDELTLCK.[AS]		0.130762	0.00545662	3	3	1	Q6IFV5; Q6IFV9; F1MAF7	Q6IFV5 [197-205]; Q6IFV9 [165-173]; F1MAF7 [165-173]		0	1047.58	51.1	146.8	202.1		28.42	67.96	134.39		#DIV/0!	#DIV/0!	#DIV/0!	Peak Found	Not Found	Peak Found	High	Shared	Peak Found	Peak Found	Peak Found			2.23	42.17	Not Found	High	0.001654	0.04473
	FALSE	High	[R].LNVEVDAAPTVDLNR.[V]		0.000307728	0.00132763	2	2	12	Q6IFV9; F1MAF7	Q6IFV9 [209-223]; F1MAF7 [209-223]		0	1625.85	16.7	84.9	291.1	7.3	97.25	86.67	141.19	50.64	#DIV/0!	#DIV/0!	#DIV/0!	Peak Found	Peak Found	High	High	Shared	Peak Found	High	High			3.44	37.46	Peak Found	High	0.0004294	7.196e-06
	FALSE	High	[R].NSLENTLTESEAR.[Y]		0.00558165	0.00132763	2	2	2	Q6IFV9; F1MAF7	Q6IFV9 [294-306]; F1MAF7 [292-304]		0	1463.7		193.2	78.5	128.3		136.02		4.55	#DIV/0!	#DIV/0!	#DIV/0!	Not Found	Peak Found	Peak Found	Peak Found	Shared	Not Found	Not Found	High			3.76	30.73	Peak Found	High	0.0004294	0.0004609
	FALSE	High	[R].QLVESDINSLR.[R]		0.0195943	0.00132763	1	1	3	Q6IFV9	Q6IFV9 [153-163]		0	1273.67	19.4	42.5	329.8	8.3	15.32		139.53		#DIV/0!	#DIV/0!	#DIV/0!	Peak Found	Peak Found	Peak Found	High		Peak Found	Peak Found	Not Found			3.22	32.23	Not Found	High	0.0004294	0.002806
	FALSE	High	[R].QLVESDINSLRR.[I]		0.0109042	0.00132763	1	1	1	Q6IFV9	Q6IFV9 [153-164]		1	1429.78	1.6		398.1	0.3	62.54				#DIV/0!	#DIV/0!	#DIV/0!	Not Found	Not Found	Not Found	High		Peak Found	Peak Found	Not Found			3.69	28.21	Peak Found	High	0.0004294	0.001203
	FALSE	High	[R].TVNALEIELQAQHNLR.[N]		0.0102097	0.00132763	1	1	2	Q6IFV9	Q6IFV9 [278-293]		0	1848.99	47.6	313	39.4		11				#DIV/0!	#DIV/0!	#DIV/0!	Not Found	Not Found	Not Found	Peak Found		Peak Found	Peak Found	High			3.32	38.59	Not Found	High	0.0004294	0.001102
High	Master Protein	P85108	Tubulin beta-2A chain OS=Rattus norvegicus OX=10116 GN=Tubb2a PE=1 SV=1	0	33.708	29	10	27	2	49.9	89.21	10	cell organization and biogenesis	cytoplasm;cytoskeleton;nucleus	catalytic activity;nucleotide binding;structural molecule activity	Pf00091, Pf03953, Pf10644	498736	ENSRNOG00000017558.6	Tubb2a	Hedgehog 'on' state; Hedgehog 'off' state; Intraflagellar transport	Gap junction; Phagosome	0	187.122	0.00912409	0.764286	6.8	1.4	767.2		1.9	8.8	9.6	4.4	Peak Found	Peak Found	High	Not Found	Peak Found	Peak Found	Peak Found	Peak Found
	Checked	Confidence	Annotated Sequence	Modifications	Qvality PEP	Qvality q-value	# Protein Groups	# Proteins	# PSMs	Master Protein Accessions	Positions in Master Proteins	Modifications in Master Proteins	# Missed Cleavages	Theo. MH+ [Da]	Abundances (Grouped): NButGT	Abundances (Grouped): remplissage	Abundances (Grouped): LPS	Abundances (Grouped): controle CARD445	Abundances (Grouped) CV [%]: NButGT	Abundances (Grouped) CV [%]: remplissage	Abundances (Grouped) CV [%]: LPS	Abundances (Grouped) CV [%]: controle CARD445	#DIV/0!	#DIV/0!	#DIV/0!	Found in Sample: [S25] F25: Sample, 6, LPS	Found in Sample: [S75] F75: Sample, 1, controle CARD445	Found in Sample: [S23] F23: Sample, 4, remplissage	Found in Sample: [S24] F24: Sample, 5, LPS	Quan Info	Found in Sample: [S20] F20: Sample, 1, NButGT	Found in Sample: [S21] F21: Sample, 2, NButGT	Found in Sample: [S22] F22: Sample, 3, remplissage			XCorr (by Search Engine): Sequest HT	Top Apex RT [min]	Found in Sample: [S85] F85: Sample, 2, controle CARD445	Confidence (by Search Engine): Sequest HT	Percolator q-Value (by Search Engine): Sequest HT	Percolator PEP (by Search Engine): Sequest HT
	FALSE	High	[R].AILVDLEPGTMDSVR.[S]	1xOxidation [M11]	0.00592932	0.00132763	2	4	4	P85108; P69897	P85108 [63-77]; P69897 [63-77]		0	1631.83			388.1	11.9				24.5	#DIV/0!	#DIV/0!	#DIV/0!	Not Found	Peak Found	Not Found	High	Shared	Not Found	Not Found	Not Found			2.92	39.64	High	High	0.0004294	0.0005022
	FALSE	High	[K].EVDEQMLNVQNK.[N]		0.0402118	0.00201499	3	5	1	P85108; G3V7C6; P69897	P85108 [325-336]; G3V7C6 [428-439]; P69897 [325-336]		0	1446.69	77.6	157.9	164.5		28.54				#DIV/0!	#DIV/0!	#DIV/0!	Not Found	Not Found	Not Found	Peak Found	Shared	Peak Found	High	Peak Found			2.72	29.19	Not Found	High	0.0006198	0.007898
	FALSE	High	[K].EVDEQMLNVQNK.[N]	1xOxidation [M6]	0.00606103	0.00132763	3	5	5	P85108; G3V7C6; P69897	P85108 [325-336]; G3V7C6 [428-439]; P69897 [325-336]		0	1462.68	5.1	5.3	368	21.6	2.69	36.98		2.91	#DIV/0!	#DIV/0!	#DIV/0!	Not Found	High	Peak Found	High	Shared	Peak Found	Peak Found	Peak Found			3.13	23.44	High	High	0.0004294	0.0005208
	FALSE	High	[R].FPGQLNADLR.[K]		0.0541232	0.00201499	3	9	2	P85108; G3V7C6; P69897	P85108 [242-251]; G3V7C6 [345-354]; P69897 [242-251]		0	1130.6	60.8	75.9	241.5	21.8	63.63	112.49	137.87		#DIV/0!	#DIV/0!	#DIV/0!	Peak Found	Peak Found	Peak Found	High	Shared	Peak Found	High	Peak Found			2.99	33.04	Not Found	High	0.0006198	0.01217
	FALSE	High	[K].GHYTEGAELVDSVLDVVR.[K]		0.000381348	0.00132763	3	7	4	P85108; G3V7C6; P69897	P85108 [104-121]; G3V7C6 [104-121]; P69897 [104-121]		0	1958.98	44.5	37.8	317.7		116.95	10.42	128.19		#DIV/0!	#DIV/0!	#DIV/0!	Peak Found	Not Found	Peak Found	High	Shared	Peak Found	High	Peak Found			5.11	49.26	Not Found	High	0.0004294	9.786e-06
	FALSE	High	[K].LAVNMVPFPR.[L]	1xOxidation [M5]	0.0306507	0.00201499	3	9	6	P85108; G3V7C6; P69897	P85108 [253-262]; G3V7C6 [356-365]; P69897 [253-262]		0	1159.63	32.6	62.4	263.7	41.2	28.56	110.39	138.1	39.26	#DIV/0!	#DIV/0!	#DIV/0!	High	High	High	High	Shared	Peak Found	Peak Found	Peak Found			3.14	36.13	High	High	0.0006198	0.005367
	FALSE	High	[R].LHFFMPGFAPLTSR.[G]	1xOxidation [M5]	0.0274879	0.00132763	3	6	1	P85108; G3V7C6; P69897	P85108 [263-276]; G3V7C6 [366-379]; P69897 [263-276]		0	1636.83	140.3	31.5	228.2			3.8	136.83		#DIV/0!	#DIV/0!	#DIV/0!	Peak Found	Not Found	Peak Found	High	Shared	Not Found	Peak Found	Peak Found			3.63	43.28	Not Found	High	0.0004294	0.004577
	FALSE	High	[R].INVYYNEAAGNK.[Y]		0.0103791	0.00132763	1	1	1	P85108	P85108 [47-58]		0	1355.66	4.4	11.1	378.5	6					#DIV/0!	#DIV/0!	#DIV/0!	Not Found	Peak Found	Not Found	High		Not Found	Peak Found	Peak Found			3.53	26.97	Not Found	High	0.0004294	0.001123
	FALSE	High	[R].ISEQFTAMFR.[R]	1xOxidation [M8]	0.066375	0.00258676	3	7	1	P85108; G3V7C6; P69897	P85108 [381-390]; G3V7C6 [484-493]; P69897 [381-390]		0	1245.59	6.1		389.1	4.9	79.83			22.96	#DIV/0!	#DIV/0!	#DIV/0!	Not Found	Peak Found	Not Found	High	Shared	Peak Found	Peak Found	Not Found			2.69	34.05	Peak Found	High	0.0007926	0.01644
	FALSE	High	[K].MSATFIGNSTAIQELFK.[R]	1xOxidation [M1]	0.0134296	0.00132763	2	4	1	P85108; G3V7C6	P85108 [363-379]; G3V7C6 [466-482]		0	1873.94			386.2	13.8			121.52		#DIV/0!	#DIV/0!	#DIV/0!	Peak Found	Peak Found	Not Found	High	Shared	Not Found	Not Found	Not Found			3.47	49.53	Not Found	High	0.0004294	0.001633
	FALSE	High	[R].YLTVAAIFR.[G]		0.0947333	0.00258676	1	2	1	P85108	P85108 [310-318]		0	1053.61	2.7	3.9	392	1.3	64.83			8.85	#DIV/0!	#DIV/0!	#DIV/0!	Not Found	Peak Found	Peak Found	High		Peak Found	Peak Found	Not Found			2.24	46.47	Peak Found	High	0.0007926	0.02762
High	Master Protein	P69897	Tubulin beta-5 chain OS=Rattus norvegicus OX=10116 GN=Tubb5 PE=1 SV=1	0	33.621	27	10	29	1	49.6	94.63	10	cell organization and biogenesis	cytoplasm;cytoskeleton;membrane;nucleus	catalytic activity;nucleotide binding;protein binding;structural molecule activity	Pf00091, Pf03953, Pf10644	29214	ENSRNOG00000061216.1	Tubb5	Regulation of PLK1 Activity at G2/M Transition; AURKA Activation by TPX2; Neutrophil degranulation; Recruitment of mitotic centrosome proteins and complexes; Recruitment of NuMA to mitotic centrosomes; Loss of Nlp from mitotic centrosomes; Anchoring of the basal body to the plasma membrane	Gap junction; Phagosome	1	13.9828	0.0234748	0.732558	36	16.4	729.1	3.6		6.3	8.6		High	High	Peak Found	Peak Found	Not Found	Peak Found	Peak Found	Not Found
	Checked	Confidence	Annotated Sequence	Modifications	Qvality PEP	Qvality q-value	# Protein Groups	# Proteins	# PSMs	Master Protein Accessions	Positions in Master Proteins	Modifications in Master Proteins	# Missed Cleavages	Theo. MH+ [Da]	Abundances (Grouped): NButGT	Abundances (Grouped): remplissage	Abundances (Grouped): LPS	Abundances (Grouped): controle CARD445	Abundances (Grouped) CV [%]: NButGT	Abundances (Grouped) CV [%]: remplissage	Abundances (Grouped) CV [%]: LPS	Abundances (Grouped) CV [%]: controle CARD445	#DIV/0!	#DIV/0!	#DIV/0!	Found in Sample: [S25] F25: Sample, 6, LPS	Found in Sample: [S75] F75: Sample, 1, controle CARD445	Found in Sample: [S23] F23: Sample, 4, remplissage	Found in Sample: [S24] F24: Sample, 5, LPS	Quan Info	Found in Sample: [S20] F20: Sample, 1, NButGT	Found in Sample: [S21] F21: Sample, 2, NButGT	Found in Sample: [S22] F22: Sample, 3, remplissage			XCorr (by Search Engine): Sequest HT	Top Apex RT [min]	Found in Sample: [S85] F85: Sample, 2, controle CARD445	Confidence (by Search Engine): Sequest HT	Percolator q-Value (by Search Engine): Sequest HT	Percolator PEP (by Search Engine): Sequest HT
	FALSE	High	[R].AILVDLEPGTMDSVR.[S]	1xOxidation [M11]	0.00592932	0.00132763	2	4	4	P85108; P69897	P85108 [63-77]; P69897 [63-77]		0	1631.83			388.1	11.9				24.5	#DIV/0!	#DIV/0!	#DIV/0!	Not Found	Peak Found	Not Found	High	Shared	Not Found	Not Found	Not Found			2.92	39.64	High	High	0.0004294	0.0005022
	FALSE	High	[K].EVDEQMLNVQNK.[N]		0.0402118	0.00201499	3	5	1	P85108; G3V7C6; P69897	P85108 [325-336]; G3V7C6 [428-439]; P69897 [325-336]		0	1446.69	77.6	157.9	164.5		28.54				#DIV/0!	#DIV/0!	#DIV/0!	Not Found	Not Found	Not Found	Peak Found	Shared	Peak Found	High	Peak Found			2.72	29.19	Not Found	High	0.0006198	0.007898
	FALSE	High	[K].EVDEQMLNVQNK.[N]	1xOxidation [M6]	0.00606103	0.00132763	3	5	5	P85108; G3V7C6; P69897	P85108 [325-336]; G3V7C6 [428-439]; P69897 [325-336]		0	1462.68	5.1	5.3	368	21.6	2.69	36.98		2.91	#DIV/0!	#DIV/0!	#DIV/0!	Not Found	High	Peak Found	High	Shared	Peak Found	Peak Found	Peak Found			3.13	23.44	High	High	0.0004294	0.0005208
	FALSE	High	[R].FPGQLNADLR.[K]		0.0541232	0.00201499	3	9	2	P85108; G3V7C6; P69897	P85108 [242-251]; G3V7C6 [345-354]; P69897 [242-251]		0	1130.6	60.8	75.9	241.5	21.8	63.63	112.49	137.87		#DIV/0!	#DIV/0!	#DIV/0!	Peak Found	Peak Found	Peak Found	High	Shared	Peak Found	High	Peak Found			2.99	33.04	Not Found	High	0.0006198	0.01217
	FALSE	High	[K].GHYTEGAELVDSVLDVVR.[K]		0.000381348	0.00132763	3	7	4	P85108; G3V7C6; P69897	P85108 [104-121]; G3V7C6 [104-121]; P69897 [104-121]		0	1958.98	44.5	37.8	317.7		116.95	10.42	128.19		#DIV/0!	#DIV/0!	#DIV/0!	Peak Found	Not Found	Peak Found	High	Shared	Peak Found	High	Peak Found			5.11	49.26	Not Found	High	0.0004294	9.786e-06
	FALSE	High	[K].LAVNMVPFPR.[L]	1xOxidation [M5]	0.0306507	0.00201499	3	9	6	P85108; G3V7C6; P69897	P85108 [253-262]; G3V7C6 [356-365]; P69897 [253-262]		0	1159.63	32.6	62.4	263.7	41.2	28.56	110.39	138.1	39.26	#DIV/0!	#DIV/0!	#DIV/0!	High	High	High	High	Shared	Peak Found	Peak Found	Peak Found			3.14	36.13	High	High	0.0006198	0.005367
	FALSE	High	[R].LHFFMPGFAPLTSR.[G]	1xOxidation [M5]	0.0274879	0.00132763	3	6	1	P85108; G3V7C6; P69897	P85108 [263-276]; G3V7C6 [366-379]; P69897 [263-276]		0	1636.83	140.3	31.5	228.2			3.8	136.83		#DIV/0!	#DIV/0!	#DIV/0!	Peak Found	Not Found	Peak Found	High	Shared	Not Found	Peak Found	Peak Found			3.63	43.28	Not Found	High	0.0004294	0.004577
	FALSE	High	[R].IMNTFSVVPSPK.[V]	1xOxidation [M2]	0.0162677	0.00132763	2	5	2	G3V7C6; P69897	G3V7C6 [163-174]; [266-277]; P69897 [163-174]		0	1335.7	30.1	26.2	223.4	120.3	47.18		93.18	100.58	#DIV/0!	#DIV/0!	#DIV/0!	Peak Found	Peak Found	Peak Found	High	Shared	Peak Found	High	Not Found			2.98	33.22	Peak Found	High	0.0004294	0.002138
	FALSE	High	[R].ISEQFTAMFR.[R]	1xOxidation [M8]	0.066375	0.00258676	3	7	1	P85108; G3V7C6; P69897	P85108 [381-390]; G3V7C6 [484-493]; P69897 [381-390]		0	1245.59	6.1		389.1	4.9	79.83			22.96	#DIV/0!	#DIV/0!	#DIV/0!	Not Found	Peak Found	Not Found	High	Shared	Peak Found	Peak Found	Not Found			2.69	34.05	Peak Found	High	0.0007926	0.01644
	FALSE	High	[R].ISVYYNEATGGK.[Y]		0.00977135	0.00132763	1	1	2	P69897	P69897 [47-58]		0	1301.64	55.4	74.8	159.4	110.4			130.91		#DIV/0!	#DIV/0!	#DIV/0!	Peak Found	High	Not Found	Peak Found		Not Found	Peak Found	Peak Found			3.3	27.7	High	High	0.0004294	0.001034
	FALSE	High	[R].YLTVAAVFR.[G]		0.0952327	0.00258676	2	4	1	G3V7C6; P69897	G3V7C6 [413-421]; P69897 [310-318]		0	1039.59	104.1	49.6	246.4		53.41	17.38	130.77		#DIV/0!	#DIV/0!	#DIV/0!	Peak Found	Not Found	Peak Found	High	Shared	Peak Found	Peak Found	Peak Found			2.38	41.84	Not Found	High	0.0007926	0.02798
High	Master Protein	A0A0G2K099	Uncharacterized protein OS=Rattus norvegicus OX=10116 PE=1 SV=1	0	33.155	21	7	29	1	54.3	110.92	7	metabolic process;regulation of biological process;transport	membrane;mitochondrion	catalytic activity;nucleotide binding;protein binding;RNA binding;transporter activity	Pf00006, Pf00306, Pf02874		ENSRNOG00000054846.1		Formation of ATP by chemiosmotic coupling; Cristae formation		0	34.487	0.0456731	3.28289	15.1	4.2	580.2	85.4	20.7	79.1	15.2		Peak Found	Peak Found	High	Peak Found	Peak Found	High	Peak Found	Not Found
	Checked	Confidence	Annotated Sequence	Modifications	Qvality PEP	Qvality q-value	# Protein Groups	# Proteins	# PSMs	Master Protein Accessions	Positions in Master Proteins	Modifications in Master Proteins	# Missed Cleavages	Theo. MH+ [Da]	Abundances (Grouped): NButGT	Abundances (Grouped): remplissage	Abundances (Grouped): LPS	Abundances (Grouped): controle CARD445	Abundances (Grouped) CV [%]: NButGT	Abundances (Grouped) CV [%]: remplissage	Abundances (Grouped) CV [%]: LPS	Abundances (Grouped) CV [%]: controle CARD445	#DIV/0!	#DIV/0!	#DIV/0!	Found in Sample: [S25] F25: Sample, 6, LPS	Found in Sample: [S75] F75: Sample, 1, controle CARD445	Found in Sample: [S23] F23: Sample, 4, remplissage	Found in Sample: [S24] F24: Sample, 5, LPS	Quan Info	Found in Sample: [S20] F20: Sample, 1, NButGT	Found in Sample: [S21] F21: Sample, 2, NButGT	Found in Sample: [S22] F22: Sample, 3, remplissage			XCorr (by Search Engine): Sequest HT	Top Apex RT [min]	Found in Sample: [S85] F85: Sample, 2, controle CARD445	Confidence (by Search Engine): Sequest HT	Percolator q-Value (by Search Engine): Sequest HT	Percolator PEP (by Search Engine): Sequest HT
	FALSE	High	[K].AVDSLVPIGR.[GF]		0.0301544	0.00201499	2	3	3	F1LP05; A0A0G2K099	F1LP05 [195-204]; A0A0G2K099 [220-229]		0	1026.59	107.3	43.1	172.3	77.4	30.05	69.65	79.76	48.44	#DIV/0!	#DIV/0!	#DIV/0!	Peak Found	High	Peak Found	Peak Found	Shared	Peak Found	High	Peak Found			2.96	33.83	High	High	0.0006198	0.005244
	FALSE	High	[R].EVAAFAQFGSDLDAATQQLLSR.[G]		5.06654e-05	0.00132763	2	3	6	F1LP05; A0A0G2K099	F1LP05 [442-463]; A0A0G2K099 [397-418]		0	2338.17	118.7		281.3		108.71		108.7		#DIV/0!	#DIV/0!	#DIV/0!	High	Not Found	High	High	Shared	Peak Found	High	Not Found			5.32	51.87	Not Found	High	0.0004294	5.444e-07
	FALSE	High	[K].GMSLNLEPDNVGVVVFGNDK.[L]	1xOxidation [M2]	0.0320141	0.00201499	2	3	1	F1LP05; A0A0G2K099	F1LP05 [104-123]; A0A0G2K099 [129-148]		0	2120.03	108.9	83.9	207.2		29.43		86.3		#DIV/0!	#DIV/0!	#DIV/0!	Peak Found	Not Found	Peak Found	Peak Found	Shared	High	Peak Found	Not Found			3.37	46.78	Not Found	High	0.0006198	0.005684
	FALSE	High	[R].ILGADTSVDLEETGR.[V]		0.000394142	0.00132763	2	3	7	F1LP05; A0A0G2K099	F1LP05 [59-73]; A0A0G2K099 [84-98]		0	1575.79	135.8	22.2	210.7	31.4	24.08		83.92	22.87	#DIV/0!	#DIV/0!	#DIV/0!	High	High	Not Found	High	Shared	High	High	Peak Found			4.31	35.18	High	High	0.0004294	1.03e-05
	FALSE	High	[R].TGAIVDVPVGEELLGR.[V]		0.000274162	0.00132763	1	1	2	A0A0G2K099	A0A0G2K099 [159-174]		0	1624.89	56.6	21.3	311	11.1	82.66		105.14	79.95	#DIV/0!	#DIV/0!	#DIV/0!	Peak Found	Peak Found	Not Found	High		Peak Found	High	Peak Found			4.23	46.65	Peak Found	High	0.0004294	6.105e-06
	FALSE	High	[K].TGTAEMSSILEER.[I]	1xOxidation [M6]	0.0031342	0.00132763	2	3	3	F1LP05; A0A0G2K099	F1LP05 [46-58]; A0A0G2K099 [71-83]		0	1439.67	328.3	15.9	40.9	14.9		34.61	98.24	42.27	#DIV/0!	#DIV/0!	#DIV/0!	High	High	Peak Found	Peak Found	Shared	Not Found	Peak Found	Peak Found			3.71	26.57	High	High	0.0004294	0.0002012
	FALSE	High	[R].VVDALGNAIDGK.[G]		0.00676471	0.00132763	2	3	7	F1LP05; A0A0G2K099	F1LP05 [150-161]; A0A0G2K099 [175-186]		0	1171.63	121.8	36.5	198.5	43.2	31.33	111.17	80.11	31.55	#DIV/0!	#DIV/0!	#DIV/0!	High	Peak Found	High	High	Shared	High	High	Peak Found			3.09	30.94	High	High	0.0004294	0.0006056
High	Master Protein	P04642	L-lactate dehydrogenase A chain OS=Rattus norvegicus OX=10116 GN=Ldha PE=1 SV=1	0	32.937	32	11	52	11	36.4	166.54	11	cell communication;metabolic process;regulation of biological process;response to stimulus	cytoplasm;cytosol;membrane;mitochondrion;nucleus	catalytic activity;nucleotide binding;protein binding	Pf00056, Pf02866	24533	ENSRNOG00000013009.2	Ldha	Pyruvate metabolism	Glycolysis / Gluconeogenesis; Central carbon metabolism in cancer; Metabolic pathways; Cysteine and methionine metabolism; Pyruvate metabolism; HIF-1 signaling pathway; Propanoate metabolism; Glucagon signaling pathway	0	3.24898	0.435616	1.76496	51.4	46.6	232.1	86.3	117.9	126.9	19.5	119.2	High	High	High	High	High	High	High	High
	Checked	Confidence	Annotated Sequence	Modifications	Qvality PEP	Qvality q-value	# Protein Groups	# Proteins	# PSMs	Master Protein Accessions	Positions in Master Proteins	Modifications in Master Proteins	# Missed Cleavages	Theo. MH+ [Da]	Abundances (Grouped): NButGT	Abundances (Grouped): remplissage	Abundances (Grouped): LPS	Abundances (Grouped): controle CARD445	Abundances (Grouped) CV [%]: NButGT	Abundances (Grouped) CV [%]: remplissage	Abundances (Grouped) CV [%]: LPS	Abundances (Grouped) CV [%]: controle CARD445	#DIV/0!	#DIV/0!	#DIV/0!	Found in Sample: [S25] F25: Sample, 6, LPS	Found in Sample: [S75] F75: Sample, 1, controle CARD445	Found in Sample: [S23] F23: Sample, 4, remplissage	Found in Sample: [S24] F24: Sample, 5, LPS	Quan Info	Found in Sample: [S20] F20: Sample, 1, NButGT	Found in Sample: [S21] F21: Sample, 2, NButGT	Found in Sample: [S22] F22: Sample, 3, remplissage			XCorr (by Search Engine): Sequest HT	Top Apex RT [min]	Found in Sample: [S85] F85: Sample, 2, controle CARD445	Confidence (by Search Engine): Sequest HT	Percolator q-Value (by Search Engine): Sequest HT	Percolator PEP (by Search Engine): Sequest HT
	FALSE	High	[K].DLADELALVDVIEDK.[L]		0.000733775	0.00132763	1	1	12	P04642	P04642 [43-57]		0	1657.85	148.3	89.2	159.4	3	28.78	67.33	73.89		#DIV/0!	#DIV/0!	#DIV/0!	High	High	High	High		High	High	High			4.14	51.8	Not Found	High	0.0004294	2.52e-05
	FALSE	High	[K].DLADELALVDVIEDKLK.[G]		0.0499197	0.00201499	1	1	3	P04642	P04642 [43-59]		1	1899.03	50.7	118.2	231		68.65	89.21	40.56		#DIV/0!	#DIV/0!	#DIV/0!	High	Not Found	High	Peak Found		Peak Found	High	Peak Found			3.91	51.58	Not Found	High	0.0006198	0.01086
	FALSE	High	[K].DQLIVNLLK.[E]		0.116738	0.00486783	1	1	7	P04642	P04642 [6-14]		0	1055.65	192.9	36.6	166.7	3.9	4.34	120.39	54.66	38.78	#DIV/0!	#DIV/0!	#DIV/0!	Peak Found	High	High	High		High	High	High			2.25	46.16	Peak Found	High	0.001483	0.0377
	FALSE	High	[K].DQLIVNLLKEEQVPQNK.[I]		0.00208638	0.00132763	1	1	4	P04642	P04642 [6-22]		1	2008.11	110.6	70.2	160.5	58.7	18.73		39.63	20.15	#DIV/0!	#DIV/0!	#DIV/0!	High	Peak Found	Peak Found	High		High	High	Not Found			3.98	43.94	Peak Found	High	0.0004294	0.0001127
	FALSE	High	[K].LKGEMMDLQHGSLFLK.[T]	2xOxidation [M5; M6]	0.0194874	0.00132763	1	1	2	P04642	P04642 [58-73]		1	1878.95	139.4	57.1	189.3	14.3	35.73	98.51	72.52	107.06	#DIV/0!	#DIV/0!	#DIV/0!	High	Peak Found	Peak Found	Peak Found		Peak Found	Peak Found	Peak Found			3.2	29.83	Peak Found	High	0.0004294	0.002775
	FALSE	High	[K].LLIVSNPVDILTYVAWK.[I]		0.000966033	0.00132763	1	1	2	P04642	P04642 [133-149]		0	1944.12	60.3	50.1	289.6						#DIV/0!	#DIV/0!	#DIV/0!	Not Found	Not Found	High	High		Not Found	Peak Found	Not Found			3.62	52.6	Not Found	High	0.0004294	3.73e-05
	FALSE	High	[K].QVVDSAYEVIK.[L]		0.0229592	0.00132763	1	1	8	P04642	P04642 [233-243]		0	1250.66	135.1	36	137.2	91.7	9.88	113.07	52.93	5.62	#DIV/0!	#DIV/0!	#DIV/0!	High	High	High	High		High	High	High			3.6	32.42	High	High	0.0004294	0.003518
	FALSE	High	[R].RVHPISTMIK.[G]	1xOxidation [M8]	0.0574235	0.00201499	1	1	4	P04642	P04642 [269-278]		1	1197.68	130.4	62	175.3	32.3	18.53	107	50.15	7.65	#DIV/0!	#DIV/0!	#DIV/0!	High	Peak Found	High	Peak Found		Peak Found	High	Peak Found			2.62	18.39	High	High	0.0006198	0.01332
	FALSE	High	[K].SADTLWGIQK.[E]		0.0485909	0.00201499	1	1	2	P04642	P04642 [319-328]		0	1118.58	73	46	125.7	155.2	39.65	111.57	85.83	30.42	#DIV/0!	#DIV/0!	#DIV/0!	Peak Found	High	Peak Found	Peak Found		Peak Found	Peak Found	Peak Found			3.01	34.88	High	High	0.0006198	0.01041
	FALSE	High	[R].VHPISTMIK.[G]	1xOxidation [M7]	0.0875307	0.00258676	1	1	1	P04642	P04642 [270-278]		0	1041.58	121.1	61.6	150.4	66.9	24.52	95.61	87.59	9.05	#DIV/0!	#DIV/0!	#DIV/0!	Peak Found	Peak Found	Peak Found	Peak Found		Peak Found	High	Peak Found			1.83	19.5	Peak Found	High	0.0007926	0.02457
	FALSE	High	[K].VTLTPDEEAR.[L]		0.0241154	0.00132763	1	1	7	P04642	P04642 [306-315]		0	1130.57	105.3	43.4	151.4	100	14.97	113.77	66.76	3.17	#DIV/0!	#DIV/0!	#DIV/0!	High	High	High	High		High	High	Peak Found			2.98	24.14	High	High	0.0004294	0.003795
High	Master Protein	P11517	Hemoglobin subunit beta-2 OS=Rattus norvegicus OX=10116 PE=1 SV=2	0	32.455	54	7	31	2	16	98.76	7	transport		metal ion binding;transporter activity	Pf00042	100134871; 689064; 103694857	ENSRNOG00000054582.1; ENSRNOG00000047098.2; ENSRNOG00000061299.1	LOC100134871; LOC689064; LOC103694857	Erythrocytes take up oxygen and release carbon dioxide; Factors involved in megakaryocyte development and platelet production; Erythrocytes take up carbon dioxide and release oxygen; Neutrophil degranulation; Scavenging of heme from plasma	Malaria; African trypanosomiasis	6	4.15303	0.244801	5.85246	43.6	22.4	185.6	88.5	60.9	331.8	21	46.1	High	High	High	High	High	Peak Found	Peak Found	High
	Checked	Confidence	Annotated Sequence	Modifications	Qvality PEP	Qvality q-value	# Protein Groups	# Proteins	# PSMs	Master Protein Accessions	Positions in Master Proteins	Modifications in Master Proteins	# Missed Cleavages	Theo. MH+ [Da]	Abundances (Grouped): NButGT	Abundances (Grouped): remplissage	Abundances (Grouped): LPS	Abundances (Grouped): controle CARD445	Abundances (Grouped) CV [%]: NButGT	Abundances (Grouped) CV [%]: remplissage	Abundances (Grouped) CV [%]: LPS	Abundances (Grouped) CV [%]: controle CARD445	#DIV/0!	#DIV/0!	#DIV/0!	Found in Sample: [S25] F25: Sample, 6, LPS	Found in Sample: [S75] F75: Sample, 1, controle CARD445	Found in Sample: [S23] F23: Sample, 4, remplissage	Found in Sample: [S24] F24: Sample, 5, LPS	Quan Info	Found in Sample: [S20] F20: Sample, 1, NButGT	Found in Sample: [S21] F21: Sample, 2, NButGT	Found in Sample: [S22] F22: Sample, 3, remplissage			XCorr (by Search Engine): Sequest HT	Top Apex RT [min]	Found in Sample: [S85] F85: Sample, 2, controle CARD445	Confidence (by Search Engine): Sequest HT	Percolator q-Value (by Search Engine): Sequest HT	Percolator PEP (by Search Engine): Sequest HT
	FALSE	High	[K].FGDLSSASAIMGNPQVK.[A]	1xOxidation [M11]	0.00219225	0.00132763	1	1	4	P11517	P11517 [46-62]		0	1737.85	124.8	29.6	156.1	89.5	14.3	95.21	4.84	17.19	#DIV/0!	#DIV/0!	#DIV/0!	Peak Found	High	High	Peak Found		High	Peak Found	Peak Found			4.09	33.38	High	High	0.0004294	0.0001208
	FALSE	High	[K].LHVDPENFR.[L]		0.0834602	0.00258676	3	5	2	A0A0G2JSW3; P11517; Q62669	A0A0G2JSW3 [97-105]; P11517 [97-105]; Q62669 [97-105]		0	1126.56	195	53.2	129.8	22.1	117.33	6.41	88.38		#DIV/0!	#DIV/0!	#DIV/0!	Peak Found	Peak Found	Peak Found	Peak Found	Shared	High	High	Peak Found			3.22	27.09	Not Found	High	0.0007926	0.02291
	FALSE	High	[R].LLGNMIVIVLGHHLGK.[E]		0.00296652	0.00132763	2	4	2	A0A0G2JSW3; P11517	A0A0G2JSW3 [106-121]; P11517 [106-121]		0	1714.02	122.7	103.5	162.5	11.4	138.91		39.73	11.47	#DIV/0!	#DIV/0!	#DIV/0!	Peak Found	Peak Found	Not Found	Peak Found	Shared	Peak Found	High	Peak Found			2.92	48.99	Peak Found	High	0.0004294	0.0001855
	FALSE	High	[R].LLGNMIVIVLGHHLGK.[E]	1xOxidation [M5]	0.000579234	0.00132763	2	4	10	A0A0G2JSW3; P11517	A0A0G2JSW3 [106-121]; P11517 [106-121]		0	1730.01	177.4	35.6	187		107.33	52.71	63.89		#DIV/0!	#DIV/0!	#DIV/0!	High	Not Found	Peak Found	High	Shared	High	High	Peak Found			3.88	42.17	Not Found	High	0.0004294	1.795e-05
	FALSE	High	[R].LLVVYPWTQR.[YF]		0.0586716	0.00201499	2	4	3	A0A0G2JSW3; P11517	A0A0G2JSW3 [32-41]; P11517 [32-41]		0	1274.73	153	33.9	156.6	56.5	126.24	65.77	91.43	85.59	#DIV/0!	#DIV/0!	#DIV/0!	Peak Found	High	Peak Found	Peak Found	Shared	Peak Found	High	Peak Found			2.75	45.48	High	High	0.0006198	0.01374
	FALSE	High	[K].VNADNVGAEALGR.[L]		0.0022658	0.00132763	1	1	2	P11517	P11517 [19-31]		0	1285.65	141.1	24.7	187.6	46.5	21.55	5.16	22.42	45.93	#DIV/0!	#DIV/0!	#DIV/0!	High	Peak Found	Peak Found	High		Peak Found	Peak Found	Peak Found			3.79	27.67	Peak Found	High	0.0004294	0.0001261
	FALSE	High	[K].VVAGVASALAHK.[Y]		0.00784562	0.00132763	3	5	6	A0A0G2JSW3; P11517; Q62669	A0A0G2JSW3 [134-145]; P11517 [134-145]; Q62669 [134-145]		0	1122.66	159.3	42.6	166.6	31.5	26.76	91.58	6.16	38.54	#DIV/0!	#DIV/0!	#DIV/0!	High	High	High	High	Shared	High	High	Peak Found			3.4	24.64	Peak Found	High	0.0004294	0.0007507
	FALSE	High	[K].VVAGVASALAHKYH.[-]		0.0127134	0.00132763	3	5	2	A0A0G2JSW3; P11517; Q62669	A0A0G2JSW3 [134-147]; P11517 [134-147]; Q62669 [134-147]		1	1422.79	106.7			293.3				26.06	#DIV/0!	#DIV/0!	#DIV/0!	Not Found	High	Not Found	Not Found	Shared	Not Found	Peak Found	Not Found			3.31	25.79	High	High	0.0004294	0.001502
High	Master Protein	A7M777	Keratin 85 OS=Rattus norvegicus OX=10116 GN=Krt85 PE=2 SV=1	0	32.442	15	9	42	2	55.8	137.54	9			structural molecule activity	Pf00038	407762	ENSRNOG00000008436.7	Krt85	Formation of the cornified envelope		0	#DIV/0!	0.00257862	0.243902			795		0.7	0.3	0.8	3.3	Not Found	Not Found	High	Not Found	Peak Found	Peak Found	Peak Found	Peak Found
	Checked	Confidence	Annotated Sequence	Modifications	Qvality PEP	Qvality q-value	# Protein Groups	# Proteins	# PSMs	Master Protein Accessions	Positions in Master Proteins	Modifications in Master Proteins	# Missed Cleavages	Theo. MH+ [Da]	Abundances (Grouped): NButGT	Abundances (Grouped): remplissage	Abundances (Grouped): LPS	Abundances (Grouped): controle CARD445	Abundances (Grouped) CV [%]: NButGT	Abundances (Grouped) CV [%]: remplissage	Abundances (Grouped) CV [%]: LPS	Abundances (Grouped) CV [%]: controle CARD445	#DIV/0!	#DIV/0!	#DIV/0!	Found in Sample: [S25] F25: Sample, 6, LPS	Found in Sample: [S75] F75: Sample, 1, controle CARD445	Found in Sample: [S23] F23: Sample, 4, remplissage	Found in Sample: [S24] F24: Sample, 5, LPS	Quan Info	Found in Sample: [S20] F20: Sample, 1, NButGT	Found in Sample: [S21] F21: Sample, 2, NButGT	Found in Sample: [S22] F22: Sample, 3, remplissage			XCorr (by Search Engine): Sequest HT	Top Apex RT [min]	Found in Sample: [S85] F85: Sample, 2, controle CARD445	Confidence (by Search Engine): Sequest HT	Percolator q-Value (by Search Engine): Sequest HT	Percolator PEP (by Search Engine): Sequest HT
	FALSE	High	[R].AEAESWYR.[T]		0.161847	0.00878063	3	11	3	A0A0G2QC11; A7M746; A7M777	A0A0G2QC11 [293-300]; A7M746 [296-303]; A7M777 [308-315]		0	1011.45		4	396						#DIV/0!	#DIV/0!	#DIV/0!	Not Found	Not Found	Not Found	High	Shared	Not Found	Not Found	Peak Found			2.14	27.18	Not Found	High	0.002456	0.06136
	FALSE	High	[R].ATAENEFVVLKK.[D]		0.0338025	0.00201499	1	1	2	A7M777	A7M777 [219-230]		1	1348.75	2.1		397.9						#DIV/0!	#DIV/0!	#DIV/0!	Not Found	Not Found	Not Found	High		Peak Found	Not Found	Not Found			3.44	27.96	Not Found	High	0.0006198	0.006161
	FALSE	High	[K].KRYEEEVALR.[A]		0.0692765	0.00258676	2	5	2	A7M746; A7M777	A7M746 [197-206]; A7M777 [209-218]		2	1292.7			400						#DIV/0!	#DIV/0!	#DIV/0!	Not Found	Not Found	Not Found	High	Shared	Not Found	Not Found	Not Found			3.56	20.67	Not Found	High	0.0007926	0.01752
	FALSE	High	[K].LAELEAALQK.[A]		0.085699	0.00258676	2	10	1	A0A0G2QC11; A7M777	A0A0G2QC11 [370-379]; A7M777 [385-394]		0	1085.62		385.8		14.2				48.13	#DIV/0!	#DIV/0!	#DIV/0!	Not Found	Peak Found	Not Found	Not Found	Shared	Not Found	Not Found	High			3.36	32.8	Peak Found	High	0.0007926	0.02386
	FALSE	High	[K].LGLDIEIATYR.[RHK]		0.00448032	0.00132763	4	14	19	A0A0G2QC11; A7M746; A7M777; G3V939	A0A0G2QC11 [399-409]; A7M746 [402-412]; A7M777 [414-424]; G3V939 [409-419]		0	1263.69	7.7	90.3	285.2	16.8	84.13	0.6	141.23		#DIV/0!	#DIV/0!	#DIV/0!	Peak Found	Peak Found	High	High	Shared	Peak Found	High	Peak Found			3.41	44.93	Not Found	High	0.0004294	0.0003374
	FALSE	High	[R].LTAEIENAK.[C]		0.0977671	0.00258676	3	12	2	A0A0G2QC11; A7M746; A7M777	A0A0G2QC11 [334-342]; A7M746 [337-345]; A7M777 [349-357]		0	988.531	1.6	1.8	396	0.7		131.91			#DIV/0!	#DIV/0!	#DIV/0!	Not Found	Peak Found	Peak Found	High	Shared	Not Found	Peak Found	Peak Found			2.85	21.66	Not Found	High	0.0007926	0.02897
	FALSE	High	[K].RYEEEVALR.[A]		0.0426797	0.00201499	2	5	3	A7M746; A7M777	A7M746 [198-206]; A7M777 [210-218]		1	1164.6			400				141.27		#DIV/0!	#DIV/0!	#DIV/0!	Peak Found	Not Found	Not Found	High	Shared	Not Found	Not Found	Not Found			2.83	23.14	Not Found	High	0.0006198	0.008624
	FALSE	High	[R].VLQAHISDTSVIVK.[M]		0.00028026	0.00132763	1	1	7	A7M777	A7M777 [266-279]		0	1509.86	0.2	0.9	399		2.14	88.81			#DIV/0!	#DIV/0!	#DIV/0!	Not Found	Not Found	Peak Found	High		Peak Found	Peak Found	Peak Found			4.4	29.83	Not Found	High	0.0004294	6.327e-06
	FALSE	High	[R].YEEEVALR.[A]		0.077072	0.00258676	2	5	3	A7M746; A7M777	A7M746 [199-206]; A7M777 [211-218]		0	1008.5	2		398						#DIV/0!	#DIV/0!	#DIV/0!	Not Found	Not Found	Not Found	High	Shared	Not Found	Peak Found	Not Found			2.57	25.91	Not Found	High	0.0007926	0.02041
High	Master Protein	P62804	Histone H4 OS=Rattus norvegicus OX=10116 GN=Hist1h4b PE=1 SV=2	0	32.264	44	7	70	7	11.4	199.22	7	cell differentiation;cell organization and biogenesis;development;metabolic process;regulation of biological process	chromosome;membrane;nucleus	DNA binding;protein binding;RNA binding	Pf00125, Pf02969, Pf15630	500351; 680097; 100912564; 100912489; 64627; 100360950; 100912290; 679983; 502913; 291152; 295277; 102551184; 102548682; 102557184; 364723	ENSRNOG00000045978.1; ENSRNOG00000051891.1; ENSRNOG00000048642.1; ENSRNOG00000046636.1; ENSRNOG00000054017.1; ENSRNOG00000058444.1; ENSRNOG00000048215.1; ENSRNOG00000048735.1; ENSRNOG00000057690.1; ENSRNOG00000045840.1; ENSRNOG00000032224.4; ENSRNOG00000050933.1	LOC100912418; RGD1562378; LOC680097; Hist4h4; LOC100912564; LOC100912489; Hist1h4b; LOC100360950; LOC680430; LOC100912290; Hist1h4a; LOC679983; Hist2h4a; Hist1h4m; Hist2h4; LOC102551184; LOC102548682; LOC102557184; Hist1h2ao	HATs acetylate histones; Oxidative Stress Induced Senescence; Formation of the beta-catenin:TCF transactivating complex; Senescence-Associated Secretory Phenotype (SASP); Recruitment and ATM-mediated phosphorylation of repair and signaling proteins at DNA double strand breaks; DNA Damage/Telomere Stress Induced Senescence; Nonhomologous End-Joining (NHEJ); SIRT1 negatively regulates rRNA expressi…	Alcoholism; Viral carcinogenesis; Systemic lupus erythematosus	0	130.4	0.0603737	0.785219	4.1	1.4	706.1	11.1	6.4	27.6	14.9	28.4	High	High	High	High	High	High	High	High
	Checked	Confidence	Annotated Sequence	Modifications	Qvality PEP	Qvality q-value	# Protein Groups	# Proteins	# PSMs	Master Protein Accessions	Positions in Master Proteins	Modifications in Master Proteins	# Missed Cleavages	Theo. MH+ [Da]	Abundances (Grouped): NButGT	Abundances (Grouped): remplissage	Abundances (Grouped): LPS	Abundances (Grouped): controle CARD445	Abundances (Grouped) CV [%]: NButGT	Abundances (Grouped) CV [%]: remplissage	Abundances (Grouped) CV [%]: LPS	Abundances (Grouped) CV [%]: controle CARD445	#DIV/0!	#DIV/0!	#DIV/0!	Found in Sample: [S25] F25: Sample, 6, LPS	Found in Sample: [S75] F75: Sample, 1, controle CARD445	Found in Sample: [S23] F23: Sample, 4, remplissage	Found in Sample: [S24] F24: Sample, 5, LPS	Quan Info	Found in Sample: [S20] F20: Sample, 1, NButGT	Found in Sample: [S21] F21: Sample, 2, NButGT	Found in Sample: [S22] F22: Sample, 3, remplissage			XCorr (by Search Engine): Sequest HT	Top Apex RT [min]	Found in Sample: [S85] F85: Sample, 2, controle CARD445	Confidence (by Search Engine): Sequest HT	Percolator q-Value (by Search Engine): Sequest HT	Percolator PEP (by Search Engine): Sequest HT
	FALSE	High	[R].DNIQGITKPAIR.[R]		0.0129242	0.00132763	1	1	19	P62804	P62804 [25-36]		0	1325.75	45.2	82.8	264.6	7.4	70.06	51.1	127.81	101.3	#DIV/0!	#DIV/0!	#DIV/0!	High	High	High	High		High	High	High			2.96	26.06	High	High	0.0004294	0.001546
	FALSE	High	[R].KTVTAMDVVYALK.[R]		0.0913054	0.00258676	1	1	1	P62804	P62804 [80-92]		1	1438.8	42.5	11.3	346.2						#DIV/0!	#DIV/0!	#DIV/0!	Not Found	Not Found	Peak Found	High		Not Found	Peak Found	Not Found			2.38	39.51	Not Found	High	0.0007926	0.0263
	FALSE	High	[R].KTVTAMDVVYALK.[R]	1xOxidation [M6]	0.00734544	0.00132763	1	1	1	P62804	P62804 [80-92]		1	1454.79			400						#DIV/0!	#DIV/0!	#DIV/0!	Not Found	Not Found	Not Found	High		Not Found	Not Found	Not Found			4.16	33.62	Not Found	High	0.0004294	0.0006825
	FALSE	High	[R].ISGLIYEETR.[G]		0.0160027	0.00132763	1	1	15	P62804	P62804 [47-56]		0	1180.62	47.2	52.9	283	16.9	125.39	48.98	140.82	4.11	#DIV/0!	#DIV/0!	#DIV/0!	High	High	Peak Found	High		Peak Found	High	High			3.38	32.25	High	High	0.0004294	0.002097
	FALSE	High	[K].RISGLIYEETR.[G]		0.0455414	0.00201499	1	1	1	P62804	P62804 [46-56]		1	1336.72	57	180.1	121.4	41.5			135.57		#DIV/0!	#DIV/0!	#DIV/0!	Peak Found	Peak Found	Not Found	High		Not Found	Peak Found	Peak Found			3.81	34.93	Not Found	High	0.0006198	0.009514
	FALSE	High	[K].TVTAMDVVYALK.[R]		0.0115188	0.00132763	1	1	3	P62804	P62804 [81-92]		0	1310.7	37.3	3.1	359.7						#DIV/0!	#DIV/0!	#DIV/0!	Not Found	Not Found	Not Found	High		Not Found	High	Peak Found			3.33	46.18	Not Found	High	0.0004294	0.001306
	FALSE	High	[K].TVTAMDVVYALK.[R]	1xOxidation [M5]	0.014186	0.00132763	1	1	10	P62804	P62804 [81-92]		0	1326.7	122	87.1	183.6	7.4	89.01	13.31	141.29	4.26	#DIV/0!	#DIV/0!	#DIV/0!	Peak Found	Peak Found	Peak Found	High		Peak Found	High	Peak Found			2.99	39.5	Peak Found	High	0.0004294	0.001758
	FALSE	High	[K].TVTAMDVVYALKR.[Q]		0.0201374	0.00132763	1	1	1	P62804	P62804 [81-93]		1	1466.8		27.6	372.4						#DIV/0!	#DIV/0!	#DIV/0!	Not Found	Not Found	Not Found	High		Not Found	Not Found	Peak Found			2.97	41.79	Not Found	High	0.0004294	0.002921
	FALSE	High	[K].TVTAMDVVYALKR.[Q]	1xOxidation [M5]	0.0455414	0.00201499	1	1	3	P62804	P62804 [81-93]		1	1482.8		2	398						#DIV/0!	#DIV/0!	#DIV/0!	Not Found	Not Found	Peak Found	High		Not Found	Not Found	Not Found			2.6	35.94	Not Found	High	0.0006198	0.009528
	FALSE	High	[K].VFLENVIR.[D]		0.0908253	0.00258676	1	1	16	P62804	P62804 [61-68]		0	989.578	50.4	69.6	271.9	8.1	96.47	71.71	140.39	31.21	#DIV/0!	#DIV/0!	#DIV/0!	Peak Found	Peak Found	High	High		Peak Found	High	High			2.75	38.4	High	High	0.0007926	0.02595
High	Master Protein	M0R757	Elongation factor 1-alpha OS=Rattus norvegicus OX=10116 GN=LOC100360413 PE=3 SV=1	0	32.096	22	8	41	8	50.1	123.5	8	metabolic process	cytoplasm	catalytic activity;nucleotide binding;RNA binding	Pf00009, Pf03143, Pf03144	100360413; 100911991	ENSRNOG00000056855.1; ENSRNOG00000051885.1	LOC100360413; LOC100911991			0	16.7331	0.186168	0.520289	22.7	12.9	576.6	19.1	21.3	36.4	23.1	87.8	High	High	High	High	High	High	High	High
	Checked	Confidence	Annotated Sequence	Modifications	Qvality PEP	Qvality q-value	# Protein Groups	# Proteins	# PSMs	Master Protein Accessions	Positions in Master Proteins	Modifications in Master Proteins	# Missed Cleavages	Theo. MH+ [Da]	Abundances (Grouped): NButGT	Abundances (Grouped): remplissage	Abundances (Grouped): LPS	Abundances (Grouped): controle CARD445	Abundances (Grouped) CV [%]: NButGT	Abundances (Grouped) CV [%]: remplissage	Abundances (Grouped) CV [%]: LPS	Abundances (Grouped) CV [%]: controle CARD445	#DIV/0!	#DIV/0!	#DIV/0!	Found in Sample: [S25] F25: Sample, 6, LPS	Found in Sample: [S75] F75: Sample, 1, controle CARD445	Found in Sample: [S23] F23: Sample, 4, remplissage	Found in Sample: [S24] F24: Sample, 5, LPS	Quan Info	Found in Sample: [S20] F20: Sample, 1, NButGT	Found in Sample: [S21] F21: Sample, 2, NButGT	Found in Sample: [S22] F22: Sample, 3, remplissage			XCorr (by Search Engine): Sequest HT	Top Apex RT [min]	Found in Sample: [S85] F85: Sample, 2, controle CARD445	Confidence (by Search Engine): Sequest HT	Percolator q-Value (by Search Engine): Sequest HT	Percolator PEP (by Search Engine): Sequest HT
	FALSE	High	[R].EHALLAYTLGVK.[Q]		0.0064385	0.00132763	1	4	11	M0R757	M0R757 [135-146]		0	1314.74	60.9	113.5	210.5	15.1	24.35	100.46	132.55	26.89	#DIV/0!	#DIV/0!	#DIV/0!	Peak Found	High	High	High		High	High	High			4.12	35.91	High	High	0.0004294	0.0005642
	FALSE	High	[K].IGGIGTVPVGR.[V]		0.0204704	0.00132763	1	4	4	M0R757	M0R757 [256-266]		0	1025.61	53.3	87.4	219.1	40.3	24.95	78.95	132.42	42.34	#DIV/0!	#DIV/0!	#DIV/0!	Peak Found	High	High	High		Peak Found	Peak Found	Peak Found			2.79	29.86	Peak Found	High	0.0004294	0.002987
	FALSE	High	[R].LPLQDVYK.[I]		0.0967459	0.00258676	1	4	3	M0R757	M0R757 [248-255]		0	975.551	62.2	94.8	215.6	27.4	44.42	85.96	129.33	27.54	#DIV/0!	#DIV/0!	#DIV/0!	Peak Found	High	High	High		Peak Found	Peak Found	Peak Found			2.12	31.54	Peak Found	High	0.0007926	0.02858
	FALSE	High	[R].QTVAVGVIK.[AN]		0.05184	0.00201499	1	4	2	M0R757	M0R757 [431-439]		0	914.567	52.3	97.8	190	59.9	29.02	94.98	126.63	76.52	#DIV/0!	#DIV/0!	#DIV/0!	Peak Found	High	Peak Found	High		Peak Found	Peak Found	Peak Found			3.08	25.89	Peak Found	High	0.0006198	0.01147
	FALSE	High	[K].STTTGHLIYK.[C]		0.0306507	0.00201499	1	3	8	M0R757	M0R757 [21-30]		0	1120.6	59.9	131.8	175.8	32.6	32.31	82.71	125.2	36.69	#DIV/0!	#DIV/0!	#DIV/0!	High	High	High	High		High	High	Peak Found			2.81	20.1	High	High	0.0006198	0.005355
	FALSE	High	[K].THINIVVIGHVDSGK.[S]		0.0615769	0.00201499	1	3	2	M0R757	M0R757 [6-20]		0	1588.88	89	105.9	157.1	48.1	24.65	30.4	114.65		#DIV/0!	#DIV/0!	#DIV/0!	Peak Found	Not Found	Peak Found	High		Peak Found	Peak Found	Peak Found			3.43	29.66	Peak Found	High	0.0006198	0.01475
	FALSE	High	[R].VETGVLKPGMVVTFAPVNVTTEVK.[S]		0.00149996	0.00132763	1	3	1	M0R757	M0R757 [267-290]		0	2515.38	13.7		386.3		106.83				#DIV/0!	#DIV/0!	#DIV/0!	Not Found	Not Found	Not Found	High		Peak Found	Peak Found	Not Found			3.74	45.42	Not Found	High	0.0004294	6.98e-05
	FALSE	High	[R].VETGVLKPGMVVTFAPVNVTTEVK.[S]	1xOxidation [M10]	0.00522553	0.00132763	1	3	2	M0R757	M0R757 [267-290]		0	2531.38	77.9	45.8	263.1	13.3			139.49	6.57	#DIV/0!	#DIV/0!	#DIV/0!	Peak Found	Peak Found	Peak Found	High		Not Found	Peak Found	Not Found			4.94	42.1	Peak Found	High	0.0004294	0.0004191
	FALSE	High	[K].YYVTIIDAPGHR.[D]		0.0121014	0.00132763	1	2	8	M0R757	M0R757 [85-96]		0	1404.73	48.5	44.9	243.2	63.5	98.5	34.68	139.49	26.07	#DIV/0!	#DIV/0!	#DIV/0!	Peak Found	High	Peak Found	High		Peak Found	High	Peak Found			3.02	32.52	High	High	0.0004294	0.001406
High	Master Protein	A0A0H2UI36	Uncharacterized protein OS=Rattus norvegicus OX=10116 PE=1 SV=1	0	31.655	28	6	54	6	17	199.08	6				Pf07654, Pf07686		ENSRNOG00000049829.2				0	1.02303	0.660173	1.25115	161.5	64.3	116.5	114.5	79.4	111.4	6.6	145.9	High	High	High	High	High	High	High	High
	Checked	Confidence	Annotated Sequence	Modifications	Qvality PEP	Qvality q-value	# Protein Groups	# Proteins	# PSMs	Master Protein Accessions	Positions in Master Proteins	Modifications in Master Proteins	# Missed Cleavages	Theo. MH+ [Da]	Abundances (Grouped): NButGT	Abundances (Grouped): remplissage	Abundances (Grouped): LPS	Abundances (Grouped): controle CARD445	Abundances (Grouped) CV [%]: NButGT	Abundances (Grouped) CV [%]: remplissage	Abundances (Grouped) CV [%]: LPS	Abundances (Grouped) CV [%]: controle CARD445	#DIV/0!	#DIV/0!	#DIV/0!	Found in Sample: [S25] F25: Sample, 6, LPS	Found in Sample: [S75] F75: Sample, 1, controle CARD445	Found in Sample: [S23] F23: Sample, 4, remplissage	Found in Sample: [S24] F24: Sample, 5, LPS	Quan Info	Found in Sample: [S20] F20: Sample, 1, NButGT	Found in Sample: [S21] F21: Sample, 2, NButGT	Found in Sample: [S22] F22: Sample, 3, remplissage			XCorr (by Search Engine): Sequest HT	Top Apex RT [min]	Found in Sample: [S85] F85: Sample, 2, controle CARD445	Confidence (by Search Engine): Sequest HT	Percolator q-Value (by Search Engine): Sequest HT	Percolator PEP (by Search Engine): Sequest HT
	FALSE	High	[K].ADYESHNLYTCEVVHK.[T]	1xPropionamide [C11]	0.0179522	0.00132763	1	5	1	A0A0H2UI36	A0A0H2UI36 [127-142]		0	1978.9		135.3		264.7				40.81	#DIV/0!	#DIV/0!	#DIV/0!	Not Found	High	Peak Found	Not Found		Not Found	Not Found	Not Found			3.26	25.82	Peak Found	High	0.0004294	0.002477
	FALSE	High	[R].DGVLDSVTDQDSK.[D]		0.00417137	0.00132763	1	6	13	A0A0H2UI36	A0A0H2UI36 [100-112]		0	1378.63	148.4	26.9	131.3	93.5	15.95	135.68	0.92	58.82	#DIV/0!	#DIV/0!	#DIV/0!	High	High	High	High		High	High	Peak Found			3.54	31.03	High	High	0.0004294	0.0003047
	FALSE	High	[R].DGVLDSVTDQDSKDSTYSMSSTLSLTK.[AV]	1xOxidation [M19]	0.000189658	0.00132763	1	6	12	A0A0H2UI36	A0A0H2UI36 [100-126]		1	2896.33	97	22.1	133.7	147.3	30.6	133.42	8.79	69.82	#DIV/0!	#DIV/0!	#DIV/0!	High	High	Peak Found	Peak Found		Peak Found	High	Peak Found			4.78	39.05	High	High	0.0004294	3.615e-06
	FALSE	High	[K].DSTYSMSSTLSLTK.[AV]	1xOxidation [M6]	0.00433499	0.00132763	1	6	10	A0A0H2UI36	A0A0H2UI36 [113-126]		0	1536.71	107.5	52	144.8	95.7	37.24	118.74	12.88	62.42	#DIV/0!	#DIV/0!	#DIV/0!	High	High	High	Peak Found		High	High	High			3.26	30.27	High	High	0.0004294	0.0003203
	FALSE	High	[R].RDGVLDSVTDQDSK.[D]		0.000277194	0.00132763	1	5	13	A0A0H2UI36	A0A0H2UI36 [99-112]		1	1534.73	60.6	38.1	159	142.2	1.26	132.36	1.46	43.24	#DIV/0!	#DIV/0!	#DIV/0!	High	High	High	High		Peak Found	High	Peak Found			4.97	25.15	High	High	0.0004294	6.203e-06
	FALSE	High	[R].RDGVLDSVTDQDSKDSTYSMSSTLSLTK.[A]	1xOxidation [M20]	0.000837315	0.00132763	1	5	5	A0A0H2UI36	A0A0H2UI36 [99-126]		2	3052.43		42	71.2	286.8				69.29	#DIV/0!	#DIV/0!	#DIV/0!	Peak Found	High	Peak Found	Not Found		Not Found	Not Found	Not Found			5.97	34.44	High	High	0.0004294	3.023e-05
High	Master Protein	Q6IFU9	Keratin 16 OS=Rattus norvegicus OX=10116 GN=Krt16 PE=1 SV=1	0	31.518	17	8	83	5	50.7	233.06	8	cell differentiation;cell organization and biogenesis;cellular component movement;defense response;regulation of biological process;response to stimulus	cytoskeleton;nucleus	structural molecule activity	Pf00038, Pf07888	303530	ENSRNOG00000014441.3	Krt16	Formation of the cornified envelope		0	1.38409	1.24827	0.796745	12.6	133.2	151.5	50.3	65.9	134.8	82.9	169	High	High	High	High	High	High	High	High
	Checked	Confidence	Annotated Sequence	Modifications	Qvality PEP	Qvality q-value	# Protein Groups	# Proteins	# PSMs	Master Protein Accessions	Positions in Master Proteins	Modifications in Master Proteins	# Missed Cleavages	Theo. MH+ [Da]	Abundances (Grouped): NButGT	Abundances (Grouped): remplissage	Abundances (Grouped): LPS	Abundances (Grouped): controle CARD445	Abundances (Grouped) CV [%]: NButGT	Abundances (Grouped) CV [%]: remplissage	Abundances (Grouped) CV [%]: LPS	Abundances (Grouped) CV [%]: controle CARD445	#DIV/0!	#DIV/0!	#DIV/0!	Found in Sample: [S25] F25: Sample, 6, LPS	Found in Sample: [S75] F75: Sample, 1, controle CARD445	Found in Sample: [S23] F23: Sample, 4, remplissage	Found in Sample: [S24] F24: Sample, 5, LPS	Quan Info	Found in Sample: [S20] F20: Sample, 1, NButGT	Found in Sample: [S21] F21: Sample, 2, NButGT	Found in Sample: [S22] F22: Sample, 3, remplissage			XCorr (by Search Engine): Sequest HT	Top Apex RT [min]	Found in Sample: [S85] F85: Sample, 2, controle CARD445	Confidence (by Search Engine): Sequest HT	Percolator q-Value (by Search Engine): Sequest HT	Percolator PEP (by Search Engine): Sequest HT
	FALSE	High	[K].ASLENSLEETK.[G]		0.0154008	0.00132763	1	3	5	Q6IFU9	Q6IFU9 [344-354]		0	1220.6	127.1	139.4	118.2	15.3	50.79	15.54	66.27	37.81	#DIV/0!	#DIV/0!	#DIV/0!	Peak Found	Peak Found	High	High		High	High	High			3.43	26.91	Peak Found	High	0.0004294	0.001981
	FALSE	High	[K].ASLENSLEETKGR.[Y]		0.0273385	0.00132763	1	3	2	Q6IFU9	Q6IFU9 [344-356]		1	1433.72	74.1	107.9	66.2	151.8	18.5	60.65	45.02		#DIV/0!	#DIV/0!	#DIV/0!	Peak Found	Not Found	High	Peak Found		Peak Found	Peak Found	Peak Found			3.51	23.95	High	High	0.0004294	0.004547
	FALSE	High	[R].GQTGGDVNVEMDAAPGVDLSR.[I]		0.000319806	0.00132763	1	3	3	Q6IFU9	Q6IFU9 [253-273]		0	2087.97	48.2	224.9	126.9		23.39	102.26			#DIV/0!	#DIV/0!	#DIV/0!	Not Found	Not Found	High	Peak Found		High	Peak Found	High			4.83	36.51	Not Found	High	0.0004294	7.63e-06
	FALSE	High	[R].GQTGGDVNVEMDAAPGVDLSR.[I]	1xOxidation [M11]	0.000796878	0.00132763	1	3	9	Q6IFU9	Q6IFU9 [253-273]		0	2103.96	100.1	93.7	69.8	136.4	47.7	108.13	84.36	127.23	#DIV/0!	#DIV/0!	#DIV/0!	High	High	High	High		Peak Found	High	Peak Found			3.37	33.15	High	High	0.0004294	2.836e-05
	FALSE	High	[R].LEQEIATYR.[RS]		0.0440878	0.00201499	4	14	3	Q6IFU9; Q6IFU7; Q6IFU8; Q6IFV1	Q6IFU9 [399-407]; Q6IFU7 [387-395]; Q6IFU8 [377-385]; Q6IFV1 [415-423]		0	1122.58	105	146	122.5	26.4	43.91	10.67	70.24	7.65	#DIV/0!	#DIV/0!	#DIV/0!	Peak Found	High	High	Peak Found	Shared	Peak Found	Peak Found	Peak Found			2.9	26.1	High	High	0.0006198	0.009048
	FALSE	High	[R].ILNEMRDQYEQMAEK.[N]	2xOxidation [M5; M12]	0.161847	0.00878063	1	3	1	Q6IFU9	Q6IFU9 [274-288]		1	1929.87	24.9	44.6	54.4	276.1	59.99	113.38	92.74		#DIV/0!	#DIV/0!	#DIV/0!	Peak Found	Not Found	Peak Found	Peak Found		Peak Found	Peak Found	Peak Found			2.27	22.16	High	High	0.002456	0.06144
	FALSE	High	[K].NHEEEMLALR.[G]	1xOxidation [M6]	0.04154	0.00201499	1	1	1	Q6IFU9	Q6IFU9 [243-252]		0	1257.59	72.2	108.2	94.8	124.8	52.92	97.91	46.38	99.36	#DIV/0!	#DIV/0!	#DIV/0!	Peak Found	Peak Found	Peak Found	Peak Found		Peak Found	Peak Found	Peak Found			2.49	22.31	High	High	0.0006198	0.008281
	FALSE	High	[K].TRLEQEIATYR.[RS]		0.0258879	0.00132763	4	11	7	Q6IFU9; Q6IFU7; Q6IFU8; Q6IFV1	Q6IFU9 [397-407]; Q6IFU7 [385-395]; Q6IFU8 [375-385]; Q6IFV1 [413-423]		1	1379.73	125.2	136.5	120.5	17.9	40.85	18.44	81.33	26.74	#DIV/0!	#DIV/0!	#DIV/0!	Peak Found	High	High	High	Shared	Peak Found	High	Peak Found			3.79	29.45	High	High	0.0004294	0.0042
	FALSE	High	[K].VTMQNLNDR.[L]		0.130092	0.00545662	4	8	3	Q6IFU9; Q6IFV3; Q6IFV1; Q6IFW6	Q6IFU9 [108-116]; Q6IFV3 [96-104]; Q6IFV1 [124-132]; Q6IFW6 [147-155]		0	1090.53	19	214.4	80	86.5	51.42	93.02	104.35	42.64	#DIV/0!	#DIV/0!	#DIV/0!	Peak Found	Peak Found	High	High	Shared	Peak Found	Peak Found	High			2.31	23.13	Peak Found	High	0.001654	0.04443
	FALSE	High	[K].VTMQNLNDR.[L]	1xOxidation [M3]	0.0478103	0.00201499	4	8	49	Q6IFU9; Q6IFV3; Q6IFV1; Q6IFW6	Q6IFU9 [108-116]; Q6IFV3 [96-104]; Q6IFV1 [124-132]; Q6IFW6 [147-155]		0	1106.53	25.4	238	72.1	64.6	87.12	86.95	82.55	47.75	#DIV/0!	#DIV/0!	#DIV/0!	High	High	High	High	Shared	High	High	High			2.4	18.68	High	High	0.0006198	0.01023
High	Master Protein	A0A0G2JV65	14-3-3 protein zeta/delta OS=Rattus norvegicus OX=10116 GN=Ywhaz PE=1 SV=1	0	30.859	36	8	49	6	29	145.14	8	cell organization and biogenesis;regulation of biological process;transport	mitochondrion;nucleus	protein binding;RNA binding	Pf00244		ENSRNOG00000008195.6				0	2.97337	0.219154	1.98297	66	69.2	337.8	64.2	78.1	96.6	25.8	62.3	High	High	High	High	High	High	Peak Found	High
	Checked	Confidence	Annotated Sequence	Modifications	Qvality PEP	Qvality q-value	# Protein Groups	# Proteins	# PSMs	Master Protein Accessions	Positions in Master Proteins	Modifications in Master Proteins	# Missed Cleavages	Theo. MH+ [Da]	Abundances (Grouped): NButGT	Abundances (Grouped): remplissage	Abundances (Grouped): LPS	Abundances (Grouped): controle CARD445	Abundances (Grouped) CV [%]: NButGT	Abundances (Grouped) CV [%]: remplissage	Abundances (Grouped) CV [%]: LPS	Abundances (Grouped) CV [%]: controle CARD445	#DIV/0!	#DIV/0!	#DIV/0!	Found in Sample: [S25] F25: Sample, 6, LPS	Found in Sample: [S75] F75: Sample, 1, controle CARD445	Found in Sample: [S23] F23: Sample, 4, remplissage	Found in Sample: [S24] F24: Sample, 5, LPS	Quan Info	Found in Sample: [S20] F20: Sample, 1, NButGT	Found in Sample: [S21] F21: Sample, 2, NButGT	Found in Sample: [S22] F22: Sample, 3, remplissage			XCorr (by Search Engine): Sequest HT	Top Apex RT [min]	Found in Sample: [S85] F85: Sample, 2, controle CARD445	Confidence (by Search Engine): Sequest HT	Percolator q-Value (by Search Engine): Sequest HT	Percolator PEP (by Search Engine): Sequest HT
	FALSE	High	[K].DSTLIMQLLR.[D]		0.0821437	0.00258676	7	10	3	P35213; P68511; P68255; G3V9A3; P61983; A0A0G2JV65; P62260	P35213 [215-224]; P68511 [218-227]; P68255 [213-222]; G3V9A3 [215-224]; P61983 [218-227]; A0A0G2JV65 [224-233]; P62260 [216-225]		0	1189.66	83.7	83.6	232.7		25.89	50.63	126.08		#DIV/0!	#DIV/0!	#DIV/0!	Peak Found	Not Found	High	High	Shared	High	Peak Found	Peak Found			2.46	50.29	Not Found	High	0.0007926	0.02244
	FALSE	High	[K].DSTLIMQLLR.[D]	1xOxidation [M6]	0.04154	0.00201499	7	10	9	P35213; P68511; P68255; G3V9A3; P61983; A0A0G2JV65; P62260	P35213 [215-224]; P68511 [218-227]; P68255 [213-222]; G3V9A3 [215-224]; P61983 [218-227]; A0A0G2JV65 [224-233]; P62260 [216-225]		0	1205.66	91.7	48.8	244.5	15	24.48	116.17	121.45	59.05	#DIV/0!	#DIV/0!	#DIV/0!	High	High	High	High	Shared	Peak Found	High	Peak Found			3.1	49.12	High	High	0.0006198	0.008281
	FALSE	High	[K].FLIPNASQPESK.[V]		0.0323641	0.00201499	1	2	3	A0A0G2JV65	A0A0G2JV65 [115-126]		0	1330.7	139.4	42.4	149.4	68.8	28.3	93.26	56.62	4.29	#DIV/0!	#DIV/0!	#DIV/0!	Peak Found	Peak Found	Peak Found	High		Peak Found	High	Peak Found			2.84	32.28	High	High	0.0006198	0.005794
	FALSE	High	[K].GIVDQSQQAYQEAFEISK.[K]		0.000909322	0.00132763	1	2	4	A0A0G2JV65	A0A0G2JV65 [151-168]		0	2040.99	121	38.7	205.9	34.4	4.1	2	87.71	5.6	#DIV/0!	#DIV/0!	#DIV/0!	Peak Found	High	Peak Found	High		Peak Found	High	Peak Found			3.87	44.57	Peak Found	High	0.0004294	3.418e-05
	FALSE	High	[R].NLLSVAYK.[N]		0.0808469	0.00258676	7	10	8	P35213; P68511; P68255; G3V9A3; P61983; A0A0G2JV65; P62260	P35213 [44-51]; P68511 [43-50]; P68255 [42-49]; G3V9A3 [42-49]; P61983 [43-50]; A0A0G2JV65 [53-60]; P62260 [43-50]		0	907.525	77	47.7	208.1	67.2	18.77	81.22	118.31	9.49	#DIV/0!	#DIV/0!	#DIV/0!	High	High	High	High	Shared	High	Peak Found	Peak Found			2.47	32.87	High	High	0.0007926	0.02196
	FALSE	High	[K].SVTEQGAELSNEER.[N]		0.0022165	0.00132763	1	2	7	A0A0G2JV65	A0A0G2JV65 [39-52]		0	1548.71	72.1	64.3	158.2	105.4	11.86	12.51	109.23	19.45	#DIV/0!	#DIV/0!	#DIV/0!	High	High	High	High		High	High	Peak Found			4.19	23.37	High	High	0.0004294	0.0001227
	FALSE	High	[K].TAFDEAIAELDTLSEESYK.[D]		0.00215638	0.00132763	1	2	6	A0A0G2JV65	A0A0G2JV65 [205-223]		0	2131.99	146	32.4	221.6		20.07	118.29	102.33		#DIV/0!	#DIV/0!	#DIV/0!	High	Not Found	Peak Found	High		High	High	Peak Found			4.27	51.87	Not Found	High	0.0004294	0.0001176
	FALSE	High	[R].YLAEVAAGDDK.[K]		0.0889286	0.00258676	1	2	1	A0A0G2JV65	A0A0G2JV65 [139-149]		0	1151.56	14.6	37.1	188.7	159.6				10.76	#DIV/0!	#DIV/0!	#DIV/0!	Not Found	Peak Found	Peak Found	High		Peak Found	Not Found	Not Found			2.43	24.46	Peak Found	High	0.0007926	0.0252
	FALSE	High	[R].YLAEVAAGDDKK.[G]		0.0201374	0.00132763	1	2	8	A0A0G2JV65	A0A0G2JV65 [139-150]		1	1279.65	91.4	38.3	186.9	83.5	9.04	86.69	101.13	4.75	#DIV/0!	#DIV/0!	#DIV/0!	High	High	High	High		High	Peak Found	Peak Found			3.08	21.02	High	High	0.0004294	0.002906
High	Master Protein	P14604	Enoyl-CoA hydratase, mitochondrial OS=Rattus norvegicus OX=10116 GN=Echs1 PE=1 SV=1	0	30.817	31	6	30	6	31.5	108.14	6	metabolic process	mitochondrion;organelle lumen	catalytic activity	Pf00378, Pf01343	140547; 100911186	ENSRNOG00000018522.6; ENSRNOG00000047565.2	Echs1; LOC100911186	Beta oxidation of hexanoyl-CoA to butanoyl-CoA; Beta oxidation of butanoyl-CoA to acetyl-CoA; Beta oxidation of lauroyl-CoA to decanoyl-CoA-CoA; Beta oxidation of octanoyl-CoA to hexanoyl-CoA; Beta oxidation of decanoyl-CoA to octanoyl-CoA-CoA	Lysine degradation; Fatty acid metabolism; Fatty acid degradation; Butanoate metabolism; Fatty acid elongation; Tryptophan metabolism; Metabolic pathways; Valine, leucine and isoleucine degradation; Propanoate metabolism; beta-Alanine metabolism; Carbon metabolism	0	1.81766	0.258991	2.76248	75.7	98.7	192.3	124.7	107.3	119.5	10.6	71.5	High	High	High	High	High	High	Peak Found	High
	Checked	Confidence	Annotated Sequence	Modifications	Qvality PEP	Qvality q-value	# Protein Groups	# Proteins	# PSMs	Master Protein Accessions	Positions in Master Proteins	Modifications in Master Proteins	# Missed Cleavages	Theo. MH+ [Da]	Abundances (Grouped): NButGT	Abundances (Grouped): remplissage	Abundances (Grouped): LPS	Abundances (Grouped): controle CARD445	Abundances (Grouped) CV [%]: NButGT	Abundances (Grouped) CV [%]: remplissage	Abundances (Grouped) CV [%]: LPS	Abundances (Grouped) CV [%]: controle CARD445	#DIV/0!	#DIV/0!	#DIV/0!	Found in Sample: [S25] F25: Sample, 6, LPS	Found in Sample: [S75] F75: Sample, 1, controle CARD445	Found in Sample: [S23] F23: Sample, 4, remplissage	Found in Sample: [S24] F24: Sample, 5, LPS	Quan Info	Found in Sample: [S20] F20: Sample, 1, NButGT	Found in Sample: [S21] F21: Sample, 2, NButGT	Found in Sample: [S22] F22: Sample, 3, remplissage			XCorr (by Search Engine): Sequest HT	Top Apex RT [min]	Found in Sample: [S85] F85: Sample, 2, controle CARD445	Confidence (by Search Engine): Sequest HT	Percolator q-Value (by Search Engine): Sequest HT	Percolator PEP (by Search Engine): Sequest HT
	FALSE	High	[K].AFAAGADIKEMQNR.[T]	1xOxidation [M11]	0.00576868	0.00132763	1	1	4	P14604	P14604 [93-106]		1	1537.74	27.8	11.4	88.8	271.9	46.48	49.56	26.06	12.35	#DIV/0!	#DIV/0!	#DIV/0!	Peak Found	High	Peak Found	Peak Found		Peak Found	Peak Found	Peak Found			3.01	21.59	High	High	0.0004294	0.0004821
	FALSE	High	[K].AQFGQPEILLGTIPGAGGTQR.[L]		4.73404e-06	0.00132763	1	1	12	P14604	P14604 [158-178]		0	2111.12	123.7	34.8	170.4	71.1	10.25	84.08	30.07	42.74	#DIV/0!	#DIV/0!	#DIV/0!	High	High	High	High		High	High	Peak Found			4.81	47.11	High	High	0.0004294	1.817e-08
	FALSE	High	[K].ESVNAAFEMTLTEGNKLEK.[K]	1xOxidation [M9]	0.00448032	0.00132763	1	1	3	P14604	P14604 [242-260]		1	2127.03	116.9	40.9	167.8	74.4	15.8	89.8	22.58	3.39	#DIV/0!	#DIV/0!	#DIV/0!	Peak Found	High	Peak Found	Peak Found		Peak Found	High	Peak Found			4	38.97	High	High	0.0004294	0.0003351
	FALSE	High	[K].LFYSTFATDDRR.[E]		0.0192754	0.00132763	1	1	1	P14604	P14604 [262-273]		1	1491.72	101.1	26.8	179	93.1	0.88	122.14	38.15	10.81	#DIV/0!	#DIV/0!	#DIV/0!	Peak Found	Peak Found	Peak Found	Peak Found		Peak Found	Peak Found	Peak Found			2.14	32.98	High	High	0.0004294	0.002743
	FALSE	High	[K].NSSVGLIQLNRPK.[A]		0.00361583	0.00132763	1	1	8	P14604	P14604 [44-56]		0	1425.82	120.8	75.3	139	64.9	16.06		24.81	1.03	#DIV/0!	#DIV/0!	#DIV/0!	High	High	High	High		High	Peak Found	Not Found			3.88	28.48	High	High	0.0004294	0.0002466
	FALSE	High	[K].SLAMEMVLTGDR.[I]	2xOxidation [M4; M6]	0.0499197	0.00201499	1	1	2	P14604	P14604 [186-197]		0	1354.63	86.2	38.2	162.2	113.4	8.66	37.81	44.9	39.13	#DIV/0!	#DIV/0!	#DIV/0!	Peak Found	Peak Found	Peak Found	Peak Found		High	High	Peak Found			2.44	28.18	Peak Found	High	0.0006198	0.01082
High	Master Protein	A7VJC2	Heterogeneous nuclear ribonucleoproteins A2/B1 OS=Rattus norvegicus OX=10116 GN=Hnrnpa2b1 PE=1 SV=1	0	29.98	29	7	17	7	37.5	57.41	7	cell differentiation;cell organization and biogenesis;metabolic process;regulation of biological process;response to stimulus;transport	chromosome;cytoplasm;extracellular;membrane;nucleus;spliceosomal complex	DNA binding;protein binding;RNA binding	Pf00076, Pf13893, Pf14259	362361		Hnrnpa2b1			0	11.6176	0.159494	1.95726	20.9	23.3	448.3	65.2	72.2	88.1	20.7	61.2	High	High	High	High	High	High	High	Peak Found
	Checked	Confidence	Annotated Sequence	Modifications	Qvality PEP	Qvality q-value	# Protein Groups	# Proteins	# PSMs	Master Protein Accessions	Positions in Master Proteins	Modifications in Master Proteins	# Missed Cleavages	Theo. MH+ [Da]	Abundances (Grouped): NButGT	Abundances (Grouped): remplissage	Abundances (Grouped): LPS	Abundances (Grouped): controle CARD445	Abundances (Grouped) CV [%]: NButGT	Abundances (Grouped) CV [%]: remplissage	Abundances (Grouped) CV [%]: LPS	Abundances (Grouped) CV [%]: controle CARD445	#DIV/0!	#DIV/0!	#DIV/0!	Found in Sample: [S25] F25: Sample, 6, LPS	Found in Sample: [S75] F75: Sample, 1, controle CARD445	Found in Sample: [S23] F23: Sample, 4, remplissage	Found in Sample: [S24] F24: Sample, 5, LPS	Quan Info	Found in Sample: [S20] F20: Sample, 1, NButGT	Found in Sample: [S21] F21: Sample, 2, NButGT	Found in Sample: [S22] F22: Sample, 3, remplissage			XCorr (by Search Engine): Sequest HT	Top Apex RT [min]	Found in Sample: [S85] F85: Sample, 2, controle CARD445	Confidence (by Search Engine): Sequest HT	Percolator q-Value (by Search Engine): Sequest HT	Percolator PEP (by Search Engine): Sequest HT
	FALSE	High	[R].GFGFVTFDDHDPVDK.[I]		0.00207494	0.00132763	1	3	6	A7VJC2	A7VJC2 [154-168]		0	1695.76	142	49.4	208.6		10.38	79.75	91.06		#DIV/0!	#DIV/0!	#DIV/0!	High	Not Found	Peak Found	High		High	High	High			2.96	41.3	Not Found	High	0.0004294	0.0001115
	FALSE	High	[R].GGGGNFGPGPGSNFR.[G]		0.00149996	0.00132763	1	3	1	A7VJC2	A7VJC2 [214-228]		0	1377.63	17.6	56.4	326			42.54	136.09		#DIV/0!	#DIV/0!	#DIV/0!	Peak Found	Not Found	Peak Found	High		Not Found	Peak Found	Peak Found			4.21	28.32	Not Found	High	0.0004294	6.979e-05
	FALSE	High	[R].GGNFGFGDSR.[G]		0.0821437	0.00258676	1	3	3	A7VJC2	A7VJC2 [204-213]		0	1013.44	87.5	37.5	185.2	89.8	8.86	69.49	96.4	5.28	#DIV/0!	#DIV/0!	#DIV/0!	High	High	Peak Found	Peak Found		Peak Found	Peak Found	Peak Found			2.81	27.91	High	High	0.0007926	0.02251
	FALSE	High	[R].KLFIGGLSFETTEESLR.[N]		0.0109642	0.00132763	1	3	3	A7VJC2	A7VJC2 [22-38]		1	1927.02	107.3	91.9	200.7				115.74		#DIV/0!	#DIV/0!	#DIV/0!	High	Not Found	Peak Found	High		Not Found	High	Not Found			3.93	44.9	Not Found	High	0.0004294	0.001215
	FALSE	High	[K].IDTIEIITDR.[Q]		0.140468	0.00680212	1	3	1	A7VJC2	A7VJC2 [138-147]		0	1188.65	130	49.4	204.7	15.8	11.97	82.57	86.46	17.99	#DIV/0!	#DIV/0!	#DIV/0!	Peak Found	Peak Found	Peak Found	High		Peak Found	Peak Found	Peak Found			3.68	39.19	Peak Found	High	0.002073	0.0498
	FALSE	High	[R].NMGGPYGGGNYGPGGSGGSGGYGGR.[S]	1xOxidation [M2]	3.57614e-06	0.00132763	1	3	2	A7VJC2	A7VJC2 [326-350]		0	2205.9									#DIV/0!	#DIV/0!	#DIV/0!	Not Found	Not Found	Not Found	High	No Quan Values	Not Found	Not Found	Not Found			7		Not Found	High	0.0004294	1.212e-08
	FALSE	High	[K].YHTINGHNAEVR.[K]		0.0190657	0.00132763	1	3	1	A7VJC2	A7VJC2 [174-185]		0	1410.69	40.1	45.1	245.1	69.7	32.76	111.17	123.28	5.88	#DIV/0!	#DIV/0!	#DIV/0!	Peak Found	Peak Found	Peak Found	High		Peak Found	Peak Found	Peak Found			2.03	16.69	Peak Found	High	0.0004294	0.0027
High	Master Protein	P19511	ATP synthase F(0) complex subunit B1, mitochondrial OS=Rattus norvegicus OX=10116 GN=Atp5f1 PE=1 SV=1	0	29.2	45	10	23	10	28.9	78.84	10	metabolic process;transport	membrane;mitochondrion;nucleus	catalytic activity;transporter activity	Pf05405	171375; 100911417	ENSRNOG00000016000.6; ENSRNOG00000046299.2	Atp5f1; LOC100911417	Formation of ATP by chemiosmotic coupling; Cristae formation	Alzheimer's disease; Oxidative phosphorylation; Metabolic pathways; Parkinson's disease; Huntington's disease	0	1.93356	0.335841	0.456311	99.9	106.3	309.5	89.2	18.3	42.8	5.5	128.4	High	High	High	High	High	High	Peak Found	High
	Checked	Confidence	Annotated Sequence	Modifications	Qvality PEP	Qvality q-value	# Protein Groups	# Proteins	# PSMs	Master Protein Accessions	Positions in Master Proteins	Modifications in Master Proteins	# Missed Cleavages	Theo. MH+ [Da]	Abundances (Grouped): NButGT	Abundances (Grouped): remplissage	Abundances (Grouped): LPS	Abundances (Grouped): controle CARD445	Abundances (Grouped) CV [%]: NButGT	Abundances (Grouped) CV [%]: remplissage	Abundances (Grouped) CV [%]: LPS	Abundances (Grouped) CV [%]: controle CARD445	#DIV/0!	#DIV/0!	#DIV/0!	Found in Sample: [S25] F25: Sample, 6, LPS	Found in Sample: [S75] F75: Sample, 1, controle CARD445	Found in Sample: [S23] F23: Sample, 4, remplissage	Found in Sample: [S24] F24: Sample, 5, LPS	Quan Info	Found in Sample: [S20] F20: Sample, 1, NButGT	Found in Sample: [S21] F21: Sample, 2, NButGT	Found in Sample: [S22] F22: Sample, 3, remplissage			XCorr (by Search Engine): Sequest HT	Top Apex RT [min]	Found in Sample: [S85] F85: Sample, 2, controle CARD445	Confidence (by Search Engine): Sequest HT	Percolator q-Value (by Search Engine): Sequest HT	Percolator PEP (by Search Engine): Sequest HT
	FALSE	High	[K].HVIQSISAQQEK.[E]		0.00110843	0.00132763	1	1	2	P19511	P19511 [222-233]		0	1367.73	57.7	38.9	221.2	82.2	27.37	120.67	85.4	5.48	#DIV/0!	#DIV/0!	#DIV/0!	Peak Found	Peak Found	High	High		Peak Found	Peak Found	Peak Found			3.88	19.48	Peak Found	High	0.0004294	4.549e-05
	FALSE	High	[K].HVIQSISAQQEKETIAK.[C]		2.66224e-05	0.00132763	1	1	2	P19511	P19511 [222-238]		1	1910.03			29.5	370.5			76.66	18.07	#DIV/0!	#DIV/0!	#DIV/0!	Peak Found	High	Not Found	Peak Found		Not Found	Not Found	Not Found			6.11	23.02	High	High	0.0004294	2.152e-07
	FALSE	High	[R].HYLFDVQR.[N]		0.146303	0.00680212	1	1	3	P19511	P19511 [164-171]		0	1077.55	51.4	35.5	181.6	131.5	54.96	111.9	89.26	10	#DIV/0!	#DIV/0!	#DIV/0!	Peak Found	Peak Found	High	Peak Found		High	Peak Found	Peak Found			2.41	30.2	High	High	0.002073	0.05281
	FALSE	High	[K].IAQLEEIKQSSMK.[Q]	1xOxidation [M12]	0.00998812	0.00132763	1	1	4	P19511	P19511 [132-144]		1	1520.8		8.4		391.6		35.73		10.49	#DIV/0!	#DIV/0!	#DIV/0!	Not Found	High	Peak Found	Not Found		Not Found	Not Found	Peak Found			3.01	23.27	High	High	0.0004294	0.001061
	FALSE	High	[R].LGLIPEEFFQFLYPK.[T]		0.00987914	0.00132763	1	1	4	P19511	P19511 [56-70]		0	1840.99	37.3	185.8	176.9				55.49		#DIV/0!	#DIV/0!	#DIV/0!	High	Not Found	High	High		Not Found	High	Not Found			3.96	52.79	Not Found	High	0.0004294	0.001051
	FALSE	High	[R].NNIALALEVTYR.[E]		0.127446	0.00545662	1	1	3	P19511	P19511 [172-183]		0	1376.75	70.4	141.9	187.7		40.87		63.31		#DIV/0!	#DIV/0!	#DIV/0!	Peak Found	Not Found	Peak Found	High		High	High	Not Found			3.4	42.73	Not Found	High	0.001654	0.04299
	FALSE	High	[K].NRLDYHISVQDMMR.[R]	2xOxidation [M12; M13]	0.114341	0.00486783	1	1	1	P19511	P19511 [195-208]		1	1809.84		134.2	113.1	152.7			91.73	14.9	#DIV/0!	#DIV/0!	#DIV/0!	Peak Found	Peak Found	Peak Found	Peak Found		Not Found	Not Found	Not Found			3.41	25.31	High	High	0.001483	0.03649
	FALSE	High	[K].TGVTGPYVLGTGLSLYFLSK.[E]		0.0541232	0.00201499	1	1	1	P19511	P19511 [71-90]		0	2073.13		87.9	312.1						#DIV/0!	#DIV/0!	#DIV/0!	Not Found	Not Found	Peak Found	High		Not Found	Not Found	Not Found			4.3	51.36	Not Found	High	0.0006198	0.0122
	FALSE	High	[K].YGASIGEFIDK.[L]		0.0274879	0.00132763	1	1	2	P19511	P19511 [116-126]		0	1199.59		169.9	218.6	11.5			72.67	6.74	#DIV/0!	#DIV/0!	#DIV/0!	High	Peak Found	Peak Found	High		Not Found	Not Found	Not Found			3.13	37.91	Peak Found	High	0.0004294	0.004584
	FALSE	High	[K].YGASIGEFIDKLNEEK.[I]		0.0879943	0.00258676	1	1	1	P19511	P19511 [116-131]		1	1812.9	60.2	55.2	263.8	20.8	24.43	113.4	65.96		#DIV/0!	#DIV/0!	#DIV/0!	Peak Found	Peak Found	Peak Found	High		Peak Found	Peak Found	Peak Found			3.12	44.8	Not Found	High	0.0007926	0.02475
High	Master Protein	P02770	Serum albumin OS=Rattus norvegicus OX=10116 GN=Alb PE=1 SV=2	0	29.132	19	11	44	1	68.7	143.73	11	cell communication;regulation of biological process;response to stimulus;transport	cytoplasm;endoplasmic reticulum;extracellular;Golgi;nucleus	DNA binding;metal ion binding;protein binding	Pf00273	24186		Alb		Thyroid hormone synthesis	0	2.91833	0.562457	1.46784	55.3	45.1	144.3	148.7	150.1	91.8	87.1	77.7	High	High	High	High	High	High	Peak Found	Peak Found
	Checked	Confidence	Annotated Sequence	Modifications	Qvality PEP	Qvality q-value	# Protein Groups	# Proteins	# PSMs	Master Protein Accessions	Positions in Master Proteins	Modifications in Master Proteins	# Missed Cleavages	Theo. MH+ [Da]	Abundances (Grouped): NButGT	Abundances (Grouped): remplissage	Abundances (Grouped): LPS	Abundances (Grouped): controle CARD445	Abundances (Grouped) CV [%]: NButGT	Abundances (Grouped) CV [%]: remplissage	Abundances (Grouped) CV [%]: LPS	Abundances (Grouped) CV [%]: controle CARD445	#DIV/0!	#DIV/0!	#DIV/0!	Found in Sample: [S25] F25: Sample, 6, LPS	Found in Sample: [S75] F75: Sample, 1, controle CARD445	Found in Sample: [S23] F23: Sample, 4, remplissage	Found in Sample: [S24] F24: Sample, 5, LPS	Quan Info	Found in Sample: [S20] F20: Sample, 1, NButGT	Found in Sample: [S21] F21: Sample, 2, NButGT	Found in Sample: [S22] F22: Sample, 3, remplissage			XCorr (by Search Engine): Sequest HT	Top Apex RT [min]	Found in Sample: [S85] F85: Sample, 2, controle CARD445	Confidence (by Search Engine): Sequest HT	Percolator q-Value (by Search Engine): Sequest HT	Percolator PEP (by Search Engine): Sequest HT
	FALSE	High	[K].APQVSTPTLVEAAR.[N]		0.00092445	0.00132763	2	2	7	P02770; A0A0G2JSH5	P02770 [439-452]; A0A0G2JSH5 [439-452]		0	1439.79	137.7	55.6	127.8	78.9	87.46	0.57	79.04	25.8	#DIV/0!	#DIV/0!	#DIV/0!	High	High	High	High	Shared	High	High	Peak Found			3.55	31.67	High	High	0.0004294	3.502e-05
	FALSE	High	[K].DVFLGTFLYEYSR.[R]		0.0081083	0.00132763	2	2	5	P02770; A0A0G2JSH5	P02770 [348-360]; A0A0G2JSH5 [348-360]		0	1609.79	103.1	158.7	138.2		108.57	0.35	35.05		#DIV/0!	#DIV/0!	#DIV/0!	High	High	Peak Found	High	Shared	High	High	Peak Found			3.94	50.44	Not Found	High	0.0004294	0.0007871
	FALSE	High	[R].FKDLGEQHFK.[G]		0.135536	0.00545662	2	2	3	P02770; A0A0G2JSH5	P02770 [35-44]; A0A0G2JSH5 [35-44]		1	1248.64	112.3	64.7	150.7	72.3	21.08	81	23.25	25.53	#DIV/0!	#DIV/0!	#DIV/0!	Peak Found	High	High	Peak Found	Shared	Peak Found	Peak Found	Peak Found			2.89	22.07	Peak Found	High	0.001654	0.04729
	FALSE	High	[R].FPNAEFAEITK.[L]		0.0126439	0.00132763	2	2	7	P02770; A0A0G2JSH5	P02770 [247-257]; A0A0G2JSH5 [247-257]		0	1266.64	116.2	83	130.1	70.6	3.48	24.86	26.73	10.87	#DIV/0!	#DIV/0!	#DIV/0!	High	High	Peak Found	Peak Found	Shared	High	High	Peak Found			3.37	37.57	High	High	0.0004294	0.001496
	FALSE	High	[K].GLVLIAFSQYLQK.[C]		0.0098251	0.00132763	2	2	3	P02770; A0A0G2JSH5	P02770 [45-57]; A0A0G2JSH5 [45-57]		0	1479.86	134.5	72.5	193		110.58	15.3	68.75		#DIV/0!	#DIV/0!	#DIV/0!	Peak Found	Not Found	Peak Found	High	Shared	Peak Found	High	High			3.49	50.41	Not Found	High	0.0004294	0.001043
	FALSE	High	[K].KQTALAELVK.[H]		0.0199184	0.00132763	2	2	2	P02770; A0A0G2JSH5	P02770 [549-558]; A0A0G2JSH5 [549-558]		1	1100.67	242.5		143.7	13.8				106.33	#DIV/0!	#DIV/0!	#DIV/0!	Not Found	Peak Found	Not Found	Peak Found	Shared	Not Found	High	Not Found			3.92	25.61	High	High	0.0004294	0.002862
	FALSE	High	[K].LGEYGFQNAVLVR.[Y]		0.00382017	0.00132763	1	1	6	P02770	P02770 [422-434]		0	1465.78	118.6	83.1	148	50.4	34.05	8.09	2.1	14.3	#DIV/0!	#DIV/0!	#DIV/0!	High	High	Peak Found	High		High	High	Peak Found			4.19	41.35	High	High	0.0004294	0.0002674
	FALSE	High	[K].LVQEVTDFAK.[T]		0.0330756	0.00201499	2	2	4	P02770; A0A0G2JSH5	P02770 [66-75]; A0A0G2JSH5 [66-75]		0	1149.62	110.6	130.2	134.2	25	70.58	122.97	73.28	29.97	#DIV/0!	#DIV/0!	#DIV/0!	Peak Found	High	Peak Found	High	Shared	Peak Found	High	Peak Found			2.72	31.98	High	High	0.0006198	0.005976
	FALSE	High	[K].QTALAELVK.[H]		0.0555997	0.00201499	2	2	3	P02770; A0A0G2JSH5	P02770 [550-558]; A0A0G2JSH5 [550-558]		0	972.572	153.7		114.2	132.1	98.64		63.74	11.56	#DIV/0!	#DIV/0!	#DIV/0!	Peak Found	High	Not Found	Peak Found	Shared	Peak Found	High	Not Found			3.19	32.66	High	High	0.0006198	0.01273
	FALSE	High	[R].RHPDYSVSLLLR.[L]		0.0145003	0.00132763	2	2	2	P02770; A0A0G2JSH5	P02770 [361-372]; A0A0G2JSH5 [361-372]		1	1455.81	242.1	94.6	63.3		112.07	27.98	24.45		#DIV/0!	#DIV/0!	#DIV/0!	Peak Found	Not Found	Peak Found	Peak Found	Shared	Peak Found	High	Peak Found			4.07	34.25	Not Found	High	0.0004294	0.001814
	FALSE	High	[K].SIHTLFGDK.[L]		0.109684	0.00486783	2	2	2	P02770; A0A0G2JSH5	P02770 [89-97]; A0A0G2JSH5 [89-97]		0	1017.54	131.7	176.4	78.5	13.4	71.3	55.87	52.6	116.95	#DIV/0!	#DIV/0!	#DIV/0!	Peak Found	Peak Found	Peak Found	Peak Found	Shared	Peak Found	High	High			2.64	27.57	Peak Found	High	0.001483	0.03437
High	Master Protein	P05197	Elongation factor 2 OS=Rattus norvegicus OX=10116 GN=Eef2 PE=1 SV=4	0	28.8	14	8	15	8	95.2	52.37	8	cell differentiation;cell proliferation;metabolic process;regulation of biological process;response to stimulus	cytoplasm;cytosol;membrane;nucleus;ribosome	catalytic activity;nucleotide binding;protein binding;RNA binding	Pf00009, Pf00679, Pf03144, Pf03764, Pf14492	29565	ENSRNOG00000020266.5	Eef2	Synthesis of diphthamide-EEF2; Protein methylation; Peptide chain elongation; Neutrophil degranulation	Oxytocin signaling pathway; AMPK signaling pathway	0	47.8462	0.115317	0.287706	10	4.3	673.4	10.8	8.4	14.3	36.8	42.1	High	High	High	Peak Found	Peak Found	Peak Found	Peak Found	High
	Checked	Confidence	Annotated Sequence	Modifications	Qvality PEP	Qvality q-value	# Protein Groups	# Proteins	# PSMs	Master Protein Accessions	Positions in Master Proteins	Modifications in Master Proteins	# Missed Cleavages	Theo. MH+ [Da]	Abundances (Grouped): NButGT	Abundances (Grouped): remplissage	Abundances (Grouped): LPS	Abundances (Grouped): controle CARD445	Abundances (Grouped) CV [%]: NButGT	Abundances (Grouped) CV [%]: remplissage	Abundances (Grouped) CV [%]: LPS	Abundances (Grouped) CV [%]: controle CARD445	#DIV/0!	#DIV/0!	#DIV/0!	Found in Sample: [S25] F25: Sample, 6, LPS	Found in Sample: [S75] F75: Sample, 1, controle CARD445	Found in Sample: [S23] F23: Sample, 4, remplissage	Found in Sample: [S24] F24: Sample, 5, LPS	Quan Info	Found in Sample: [S20] F20: Sample, 1, NButGT	Found in Sample: [S21] F21: Sample, 2, NButGT	Found in Sample: [S22] F22: Sample, 3, remplissage			XCorr (by Search Engine): Sequest HT	Top Apex RT [min]	Found in Sample: [S85] F85: Sample, 2, controle CARD445	Confidence (by Search Engine): Sequest HT	Percolator q-Value (by Search Engine): Sequest HT	Percolator PEP (by Search Engine): Sequest HT
	FALSE	High	[R].ALLELQLEPEELYQTFQR.[I]		0.00175933	0.00132763	1	1	1	P05197	P05197 [163-180]		0	2220.15	8.6	68.9	322.5			85.37			#DIV/0!	#DIV/0!	#DIV/0!	Not Found	Not Found	Peak Found	High		Not Found	Peak Found	Peak Found			5	50.92	Not Found	High	0.0004294	8.806e-05
	FALSE	High	[K].ARPFPDGLAEDIDKGEVSAR.[Q]		0.0125061	0.00132763	1	1	2	P05197	P05197 [606-625]		1	2143.08	41.8	153.1	183.7	21.4	0.13		139.85		#DIV/0!	#DIV/0!	#DIV/0!	Peak Found	Peak Found	Peak Found	High		Peak Found	Peak Found	Not Found			4.08	35.57	Not Found	High	0.0004294	0.001475
	FALSE	High	[K].AYLPVNESFGFTADLR.[S]		0.0127134	0.00132763	1	1	1	P05197	P05197 [786-801]		0	1799.9			400						#DIV/0!	#DIV/0!	#DIV/0!	Not Found	Not Found	Not Found	High		Not Found	Not Found	Not Found			3.28	48.62	Not Found	High	0.0004294	0.001505
	FALSE	High	[K].KEDLYLKPIQR.[T]		0.119798	0.00486783	1	1	1	P05197	P05197 [439-449]		1	1402.81	10.3	7.8	373.8	8.1					#DIV/0!	#DIV/0!	#DIV/0!	Not Found	Peak Found	Peak Found	High		Not Found	Peak Found	Not Found			3.14	24.8	Not Found	High	0.001483	0.03918
	FALSE	High	[R].NMSVIAHVDHGK.[S]	1xOxidation [M2]	0.0180507	0.00132763	1	1	6	P05197	P05197 [21-32]		0	1323.65	37.6	114.1	174.6	73.7	3.6	95.75	125.79	1.36	#DIV/0!	#DIV/0!	#DIV/0!	Peak Found	High	High	High		Peak Found	Peak Found	Peak Found			3.37	16.68	High	High	0.0004294	0.002492
	FALSE	High	[K].STAISLFYELSENDLNFIK.[Q]		0.00304921	0.00132763	1	1	2	P05197	P05197 [72-90]		0	2204.11	32.3	57.7	309.9		70.77		105.98		#DIV/0!	#DIV/0!	#DIV/0!	Peak Found	Not Found	Not Found	High		Peak Found	Peak Found	Peak Found			4.6	52.29	Not Found	High	0.0004294	0.0001938
	FALSE	High	[K].TGTITTFEHAHNMR.[V]	1xOxidation [M13]	0.00127882	0.00132763	1	1	1	P05197	P05197 [482-495]		0	1631.76	23.4	69.8	306.8				140.54		#DIV/0!	#DIV/0!	#DIV/0!	Peak Found	Not Found	Not Found	High		Peak Found	Not Found	Peak Found			4.11	19.3	Not Found	High	0.0004294	5.556e-05
	FALSE	High	[K].YEWDVAEAR.[K]		0.159426	0.00735046	1	1	1	P05197	P05197 [639-647]		0	1138.52		11.4	380	8.6					#DIV/0!	#DIV/0!	#DIV/0!	Not Found	Peak Found	Not Found	High		Not Found	Not Found	Peak Found			2.42	34.61	Not Found	High	0.002241	0.06035
High	Master Protein	P35435	ATP synthase subunit gamma, mitochondrial OS=Rattus norvegicus OX=10116 GN=Atp5f1c PE=1 SV=2	0	27.491	40	8	35	8	30.2	117.43	8	metabolic process;transport	membrane;mitochondrion	catalytic activity;RNA binding;transporter activity	Pf00231	116550		Atp5c1			0	1.78368	0.516312	1.47253	62	96.1	161.5	120.5	93.8	120.6	18.5	127.1	High	High	High	High	High	High	Peak Found	High
	Checked	Confidence	Annotated Sequence	Modifications	Qvality PEP	Qvality q-value	# Protein Groups	# Proteins	# PSMs	Master Protein Accessions	Positions in Master Proteins	Modifications in Master Proteins	# Missed Cleavages	Theo. MH+ [Da]	Abundances (Grouped): NButGT	Abundances (Grouped): remplissage	Abundances (Grouped): LPS	Abundances (Grouped): controle CARD445	Abundances (Grouped) CV [%]: NButGT	Abundances (Grouped) CV [%]: remplissage	Abundances (Grouped) CV [%]: LPS	Abundances (Grouped) CV [%]: controle CARD445	#DIV/0!	#DIV/0!	#DIV/0!	Found in Sample: [S25] F25: Sample, 6, LPS	Found in Sample: [S75] F75: Sample, 1, controle CARD445	Found in Sample: [S23] F23: Sample, 4, remplissage	Found in Sample: [S24] F24: Sample, 5, LPS	Quan Info	Found in Sample: [S20] F20: Sample, 1, NButGT	Found in Sample: [S21] F21: Sample, 2, NButGT	Found in Sample: [S22] F22: Sample, 3, remplissage			XCorr (by Search Engine): Sequest HT	Top Apex RT [min]	Found in Sample: [S85] F85: Sample, 2, controle CARD445	Confidence (by Search Engine): Sequest HT	Percolator q-Value (by Search Engine): Sequest HT	Percolator PEP (by Search Engine): Sequest HT
	FALSE	High	[K].EVMIVGIGEK.[I]	1xOxidation [M3]	0.0622412	0.00201499	1	3	6	P35435	P35435 [102-111]		0	1090.58	87.1	52.3	130.2	130.4	23.09	85.69	15.76	19.19	#DIV/0!	#DIV/0!	#DIV/0!	High	High	High	High		Peak Found	Peak Found	Peak Found			2.22	31.02	High	High	0.0006198	0.01496
	FALSE	High	[K].HLIIGVSSDR.[G]		0.0320141	0.00201499	1	3	5	P35435	P35435 [66-75]		0	1096.61	125.5	44.7	167.4	62.3	30.02	107.98	32.34	44.96	#DIV/0!	#DIV/0!	#DIV/0!	High	Peak Found	Peak Found	High		High	High	Peak Found			2.86	25.36	High	High	0.0006198	0.005717
	FALSE	High	[R].KPPTFGDASVIALELLNSGYEFDEGSIIFNQFK.[S]		3.74403e-05	0.00132763	1	3	4	P35435	P35435 [134-166]		0	3646.83	73.7	197.7	128.6						#DIV/0!	#DIV/0!	#DIV/0!	High	Not Found	High	High		Not Found	High	Not Found			6.72	52.66	Not Found	High	0.0004294	3.535e-07
	FALSE	High	[K].NASDMIDKLTLTFNR.[T]	1xOxidation [M5]	0.0113309	0.00132763	1	3	5	P35435	P35435 [238-252]		1	1754.87	65.7	87	136.7	110.6	12.76		9.23	27.68	#DIV/0!	#DIV/0!	#DIV/0!	Peak Found	High	Peak Found	Peak Found		High	Peak Found	Not Found			3.15	38.64	High	High	0.0004294	0.001275
	FALSE	High	[K].QMKNDMAALTAAGK.[E]	2xOxidation [M2; M6]	0.149301	0.00735046	1	3	1	P35435	P35435 [88-101]		1	1481.71				400				93.65	#DIV/0!	#DIV/0!	#DIV/0!	Not Found	Peak Found	Not Found	Not Found		Not Found	Not Found	Not Found			2.4	16.96	High	High	0.002241	0.05449
	FALSE	High	[R].THSDQFLVSFK.[D]		0.0119695	0.00132763	1	3	5	P35435	P35435 [119-129]		0	1308.66	101	95.2	174.8	29	36.76	105.23	14.68	32.27	#DIV/0!	#DIV/0!	#DIV/0!	High	High	High	Peak Found		High	Peak Found	Peak Found			3.31	33.46	High	High	0.0004294	0.001381
	FALSE	High	[R].THSDQFLVSFKDVGR.[K]		0.0632507	0.00201499	1	3	1	P35435	P35435 [119-133]		1	1735.88	336.5	24.3	4.9	34.3	38.8	63.69		7.42	#DIV/0!	#DIV/0!	#DIV/0!	Peak Found	Peak Found	Peak Found	Not Found		Peak Found	Peak Found	Peak Found			3.85	33.92	High	High	0.0006198	0.01532
	FALSE	High	[R].VYGTGSLALYEK.[A]		0.0109042	0.00132763	1	3	8	P35435	P35435 [43-54]		0	1300.68	125.8	42.3	164.1	67.8	11.97	113.21	20.14	41.82	#DIV/0!	#DIV/0!	#DIV/0!	High	High	High	Peak Found		High	High	Peak Found			3.65	34.21	High	High	0.0004294	0.001203
High	Master Protein	P16409	Myosin light chain 3 OS=Rattus norvegicus OX=10116 GN=Myl3 PE=1 SV=2	0	27.051	42	7	19	7	22.1	70.42	7	regulation of biological process		catalytic activity;metal ion binding;motor activity;protein binding	Pf13499	24585	ENSRNOG00000020955.5	Myl3	Striated Muscle Contraction	Adrenergic signaling in cardiomyocytes; Dilated cardiomyopathy; Cardiac muscle contraction; Hypertrophic cardiomyopathy (HCM)	0	5.60399	0.327911	1.60775	36.1	34.1	244.6	148.8	140.1	67.3	19	110	High	High	High	High	High	High	Peak Found	High
	Checked	Confidence	Annotated Sequence	Modifications	Qvality PEP	Qvality q-value	# Protein Groups	# Proteins	# PSMs	Master Protein Accessions	Positions in Master Proteins	Modifications in Master Proteins	# Missed Cleavages	Theo. MH+ [Da]	Abundances (Grouped): NButGT	Abundances (Grouped): remplissage	Abundances (Grouped): LPS	Abundances (Grouped): controle CARD445	Abundances (Grouped) CV [%]: NButGT	Abundances (Grouped) CV [%]: remplissage	Abundances (Grouped) CV [%]: LPS	Abundances (Grouped) CV [%]: controle CARD445	#DIV/0!	#DIV/0!	#DIV/0!	Found in Sample: [S25] F25: Sample, 6, LPS	Found in Sample: [S75] F75: Sample, 1, controle CARD445	Found in Sample: [S23] F23: Sample, 4, remplissage	Found in Sample: [S24] F24: Sample, 5, LPS	Quan Info	Found in Sample: [S20] F20: Sample, 1, NButGT	Found in Sample: [S21] F21: Sample, 2, NButGT	Found in Sample: [S22] F22: Sample, 3, remplissage			XCorr (by Search Engine): Sequest HT	Top Apex RT [min]	Found in Sample: [S85] F85: Sample, 2, controle CARD445	Confidence (by Search Engine): Sequest HT	Percolator q-Value (by Search Engine): Sequest HT	Percolator PEP (by Search Engine): Sequest HT
	FALSE	High	[K].AAPAPAAAPAAAPEPERPK.[E]		5.59379e-05	0.00132763	1	1	3	P16409	P16409 [20-38]		0	1782.95	118.6	20	193.7	67.6	71.2	121.63	40.5	7.51	#DIV/0!	#DIV/0!	#DIV/0!	Peak Found	Peak Found	High	High		Peak Found	Peak Found	Peak Found			5.14	22.01	Peak Found	High	0.0004294	6.275e-07
	FALSE	High	[K].AAPAPAAAPAAAPEPERPKEAEFDASK.[I]		0.00522553	0.00132763	1	1	2	P16409	P16409 [20-46]		1	2660.33									#DIV/0!	#DIV/0!	#DIV/0!	Not Found	High	Not Found	Not Found	No Quan Values	Not Found	Not Found	Not Found			3.9		High	High	0.0004294	0.0004192
	FALSE	High	[R].ALGQNPTQAEVLR.[V]		0.00410315	0.00132763	1	1	5	P16409	P16409 [87-99]		0	1396.75	123.1	44.7	232.1		43.31	107.96	29.9		#DIV/0!	#DIV/0!	#DIV/0!	High	Not Found	High	High		High	High	Peak Found			3.87	28.53	Not Found	High	0.0004294	0.0002955
	FALSE	High	[K].DTGTYEDFVEGLR.[V]		0.00875585	0.00132763	1	1	1	P16409	P16409 [131-143]		0	1501.68	146.9	47.9	170.7	34.5	52.8	67.11	76.8	50.08	#DIV/0!	#DIV/0!	#DIV/0!	Peak Found	High	Peak Found	Peak Found		Peak Found	Peak Found	Peak Found			3.6	45.87	Peak Found	High	0.0004294	0.0008818
	FALSE	High	[R].HVLATLGER.[L]		0.134845	0.00545662	1	1	2	P16409	P16409 [160-168]		0	995.563	83	138	178.9		35.71		50.57		#DIV/0!	#DIV/0!	#DIV/0!	High	Not Found	Peak Found	High		Peak Found	Peak Found	Not Found			2.5	22.61	Not Found	High	0.001654	0.0468
	FALSE	High	[K].IEFTPEQIEEFKEAFQLFDR.[T]		0.0443268	0.00201499	1	1	1	P16409	P16409 [49-68]		1	2516.23		221.9	178.1			4.77	68.34		#DIV/0!	#DIV/0!	#DIV/0!	High	Not Found	Peak Found	Peak Found		Not Found	Not Found	Peak Found			4.24	50.14	Not Found	High	0.0006198	0.009097
	FALSE	High	[K].NKDTGTYEDFVEGLR.[V]		0.0273385	0.00132763	1	1	5	P16409	P16409 [129-143]		1	1743.82	63.3	41.7	184.7	110.3	33.83	115.86	10.99	3.29	#DIV/0!	#DIV/0!	#DIV/0!	High	High	High	Peak Found		Peak Found	Peak Found	Peak Found			3.59	37.86	High	High	0.0004294	0.004526
High	Master Protein	A0A0G2JSR0	Voltage-dependent anion-selective channel protein 3 OS=Rattus norvegicus OX=10116 GN=Vdac3 PE=1 SV=1	0	26.997	24	5	39	4	30.8	149.36	5	cell communication;defense response;regulation of biological process;response to stimulus;transport	endoplasmic reticulum;membrane;mitochondrion;nucleus	nucleotide binding;transporter activity	Pf01459	83532	ENSRNOG00000019277.8	Vdac3			0	3.76389	0.408923	2.46842	41.6	37.6	174.5	123.6	142.8	158.1	16.8	105.1	High	High	High	High	High	High	Peak Found	High
	Checked	Confidence	Annotated Sequence	Modifications	Qvality PEP	Qvality q-value	# Protein Groups	# Proteins	# PSMs	Master Protein Accessions	Positions in Master Proteins	Modifications in Master Proteins	# Missed Cleavages	Theo. MH+ [Da]	Abundances (Grouped): NButGT	Abundances (Grouped): remplissage	Abundances (Grouped): LPS	Abundances (Grouped): controle CARD445	Abundances (Grouped) CV [%]: NButGT	Abundances (Grouped) CV [%]: remplissage	Abundances (Grouped) CV [%]: LPS	Abundances (Grouped) CV [%]: controle CARD445	#DIV/0!	#DIV/0!	#DIV/0!	Found in Sample: [S25] F25: Sample, 6, LPS	Found in Sample: [S75] F75: Sample, 1, controle CARD445	Found in Sample: [S23] F23: Sample, 4, remplissage	Found in Sample: [S24] F24: Sample, 5, LPS	Quan Info	Found in Sample: [S20] F20: Sample, 1, NButGT	Found in Sample: [S21] F21: Sample, 2, NButGT	Found in Sample: [S22] F22: Sample, 3, remplissage			XCorr (by Search Engine): Sequest HT	Top Apex RT [min]	Found in Sample: [S85] F85: Sample, 2, controle CARD445	Confidence (by Search Engine): Sequest HT	Percolator q-Value (by Search Engine): Sequest HT	Percolator PEP (by Search Engine): Sequest HT
	FALSE	High	[K].AEDFQLHTHVNDGTEFGGSIYQR.[V]		0.00359601	0.00132763	1	2	6	A0A0G2JSR0	A0A0G2JSR0 [175-197]		0	2621.2	174	40.5	172.8	12.6	9.97	102.06	19.64		#DIV/0!	#DIV/0!	#DIV/0!	High	Peak Found	Peak Found	High		High	High	Peak Found			4.5	34.98	Not Found	High	0.0004294	0.000246
	FALSE	High	[K].LTLSALVDGK.[SN]		0.0402118	0.00201499	2	3	5	P81155; A0A0G2JSR0	P81155 [269-278]; A0A0G2JSR0 [257-266]		0	1016.6	154.6	54.4	163	28	3.7	79.69	14.78	15.48	#DIV/0!	#DIV/0!	#DIV/0!	High	High	High	Peak Found	Shared	Peak Found	Peak Found	Peak Found			2.95	39.57	High	High	0.0006198	0.007941
	FALSE	High	[K].LTVDTIFVPNTGK.[K]		0.00421748	0.00132763	1	2	6	A0A0G2JSR0	A0A0G2JSR0 [97-109]		0	1404.77	171.1	56.7	157.5	14.6	10.05	91.21	21.46	37.66	#DIV/0!	#DIV/0!	#DIV/0!	High	High	Peak Found	High		High	High	Peak Found			3.85	41.29	High	High	0.0004294	0.0003076
	FALSE	High	[K].LTVDTIFVPNTGKK.[S]		0.0205826	0.00132763	1	2	7	A0A0G2JSR0	A0A0G2JSR0 [97-110]		1	1532.87	87.8	31.5	122.5	158.2	10.61	102.84	12.68	36.79	#DIV/0!	#DIV/0!	#DIV/0!	High	High	High	Peak Found		High	Peak Found	Peak Found			3.87	35.18	High	High	0.0004294	0.003009
	FALSE	High	[K].VNNASLIGLGYTQSLRPGVK.[L]		0.000152205	0.00132763	1	2	15	A0A0G2JSR0	A0A0G2JSR0 [237-256]		0	2087.16	161.4	36.5	156.6	45.5	3.2	114.45	30.12	31.81	#DIV/0!	#DIV/0!	#DIV/0!	High	High	High	High		High	High	Peak Found			5.34	38.15	High	High	0.0004294	2.63e-06
High	Master Protein	Q6P3V8	Eukaryotic translation initiation factor 4A1 OS=Rattus norvegicus OX=10116 GN=Eif4a1 PE=1 SV=1	0	26.957	24	8	12	8	46.1	39.95	8	metabolic process;regulation of biological process	cytoplasm;membrane;nucleus	catalytic activity;DNA binding;nucleotide binding;RNA binding	Pf00270, Pf00271, Pf04851	287436	ENSRNOG00000030628.2	Eif4a1	ISG15 antiviral mechanism; Translation initiation complex formation; GTP hydrolysis and joining of the 60S ribosomal subunit; Ribosomal scanning and start codon recognition; L13a-mediated translational silencing of Ceruloplasmin expression; Deadenylation of mRNA	RNA transport	0	29.6416	0.0828482	0.936937	14.2	8.4	656.8	13.1	29.1	22.9	20.4	35.1	High	Peak Found	High	Peak Found	Peak Found	Peak Found	Peak Found	High
	Checked	Confidence	Annotated Sequence	Modifications	Qvality PEP	Qvality q-value	# Protein Groups	# Proteins	# PSMs	Master Protein Accessions	Positions in Master Proteins	Modifications in Master Proteins	# Missed Cleavages	Theo. MH+ [Da]	Abundances (Grouped): NButGT	Abundances (Grouped): remplissage	Abundances (Grouped): LPS	Abundances (Grouped): controle CARD445	Abundances (Grouped) CV [%]: NButGT	Abundances (Grouped) CV [%]: remplissage	Abundances (Grouped) CV [%]: LPS	Abundances (Grouped) CV [%]: controle CARD445	#DIV/0!	#DIV/0!	#DIV/0!	Found in Sample: [S25] F25: Sample, 6, LPS	Found in Sample: [S75] F75: Sample, 1, controle CARD445	Found in Sample: [S23] F23: Sample, 4, remplissage	Found in Sample: [S24] F24: Sample, 5, LPS	Quan Info	Found in Sample: [S20] F20: Sample, 1, NButGT	Found in Sample: [S21] F21: Sample, 2, NButGT	Found in Sample: [S22] F22: Sample, 3, remplissage			XCorr (by Search Engine): Sequest HT	Top Apex RT [min]	Found in Sample: [S85] F85: Sample, 2, controle CARD445	Confidence (by Search Engine): Sequest HT	Percolator q-Value (by Search Engine): Sequest HT	Percolator PEP (by Search Engine): Sequest HT
	FALSE	High	[K].ATQALVLAPTR.[E]		0.160229	0.00735046	1	1	1	Q6P3V8	Q6P3V8 [100-110]		0	1140.67	3.6	4.7	381.6	10.1				28.71	#DIV/0!	#DIV/0!	#DIV/0!	Not Found	Peak Found	Not Found	High		Not Found	Peak Found	Peak Found			2.86	29.46	Peak Found	High	0.002241	0.06061
	FALSE	High	[K].EELTLEGIR.[Q]		0.0766631	0.00258676	1	1	1	Q6P3V8	Q6P3V8 [239-247]		0	1059.57		19.3	380.7			41.6			#DIV/0!	#DIV/0!	#DIV/0!	Not Found	Not Found	Peak Found	High		Not Found	Not Found	Peak Found			3.05	35.69	Not Found	High	0.0007926	0.02035
	FALSE	High	[R].GIDVQQVSLVINYDLPTNR.[E]		0.00332961	0.00132763	1	3	1	Q6P3V8	Q6P3V8 [335-353]		0	2144.13	79.4	83.5	237.1		20.58				#DIV/0!	#DIV/0!	#DIV/0!	Not Found	Not Found	Peak Found	High		Peak Found	Peak Found	Not Found			4.99	49.15	Not Found	High	0.0004294	0.0002197
	FALSE	High	[R].GIYAYGFEKPSAIQQR.[A]		0.00258549	0.00132763	1	4	2	Q6P3V8	Q6P3V8 [46-61]		0	1827.94	63.2	49.7	287.1				137.47		#DIV/0!	#DIV/0!	#DIV/0!	Peak Found	Not Found	Not Found	High		Not Found	Peak Found	Peak Found			3.53	33.27	Not Found	High	0.0004294	0.0001534
	FALSE	High	[K].GYDVIAQAQSGTGK.[T]		0.00880403	0.00132763	1	3	1	Q6P3V8	Q6P3V8 [69-82]		0	1394.69	39	66	295		10.57		137.74		#DIV/0!	#DIV/0!	#DIV/0!	Peak Found	Not Found	Not Found	High		Peak Found	Peak Found	Peak Found			3.26	27.22	Not Found	High	0.0004294	0.0008861
	FALSE	High	[K].KEELTLEGIR.[Q]		0.110831	0.00486783	1	1	1	Q6P3V8	Q6P3V8 [238-247]		1	1187.66	16	47.4	336.6			29.02			#DIV/0!	#DIV/0!	#DIV/0!	Not Found	Not Found	Peak Found	High		Not Found	Peak Found	Peak Found			2.82	29.73	Not Found	High	0.001483	0.03501
	FALSE	High	[K].LQMEAPHIIVGTPGR.[V]	1xOxidation [M3]	0.00722544	0.00132763	1	1	2	Q6P3V8	Q6P3V8 [147-161]		0	1634.87	119.3		264.8	16			120.92	24.25	#DIV/0!	#DIV/0!	#DIV/0!	Peak Found	Peak Found	Not Found	High		Peak Found	Not Found	Not Found			3.68	27.08	Peak Found	High	0.0004294	0.000668
	FALSE	High	[K].MFVLDEADEMLSR.[G]	1xOxidation [M1]	0.0754487	0.00258676	1	3	1	Q6P3V8	Q6P3V8 [178-190]		0	1571.71	103.4	296.6			0.9				#DIV/0!	#DIV/0!	#DIV/0!	Not Found	Not Found	High	Not Found		Peak Found	Peak Found	Not Found			3.19	45.84	Not Found	High	0.0007926	0.01987
	FALSE	High	[K].MFVLDEADEMLSR.[G]	2xOxidation [M1; M10]	0.016996	0.00132763	1	3	2	Q6P3V8	Q6P3V8 [178-190]		0	1587.7	10.5	26.6	337.7	25.2	77.91	105.49		48.14	#DIV/0!	#DIV/0!	#DIV/0!	Not Found	High	High	Peak Found		Peak Found	Peak Found	Peak Found			2.32	38.09	Peak Found	High	0.0004294	0.002279
High	Master Protein	G3V6H5	Mitochondrial 2-oxoglutarate/malate carrier protein OS=Rattus norvegicus OX=10116 GN=Slc25a11 PE=1 SV=1	0	26.878	34	7	28	7	34.1	102.22	7	transport	membrane;mitochondrion;nucleus	RNA binding;transporter activity	Pf00153	64201	ENSRNOG00000003815.4	Slc25a11	Gluconeogenesis		0	3.14328	0.280101	3.2716	38.6	62.6	175.3	142.8	118.6	172.9	20.9	68.2	High	High	High	High	High	High	Peak Found	High
	Checked	Confidence	Annotated Sequence	Modifications	Qvality PEP	Qvality q-value	# Protein Groups	# Proteins	# PSMs	Master Protein Accessions	Positions in Master Proteins	Modifications in Master Proteins	# Missed Cleavages	Theo. MH+ [Da]	Abundances (Grouped): NButGT	Abundances (Grouped): remplissage	Abundances (Grouped): LPS	Abundances (Grouped): controle CARD445	Abundances (Grouped) CV [%]: NButGT	Abundances (Grouped) CV [%]: remplissage	Abundances (Grouped) CV [%]: LPS	Abundances (Grouped) CV [%]: controle CARD445	#DIV/0!	#DIV/0!	#DIV/0!	Found in Sample: [S25] F25: Sample, 6, LPS	Found in Sample: [S75] F75: Sample, 1, controle CARD445	Found in Sample: [S23] F23: Sample, 4, remplissage	Found in Sample: [S24] F24: Sample, 5, LPS	Quan Info	Found in Sample: [S20] F20: Sample, 1, NButGT	Found in Sample: [S21] F21: Sample, 2, NButGT	Found in Sample: [S22] F22: Sample, 3, remplissage			XCorr (by Search Engine): Sequest HT	Top Apex RT [min]	Found in Sample: [S85] F85: Sample, 2, controle CARD445	Confidence (by Search Engine): Sequest HT	Percolator q-Value (by Search Engine): Sequest HT	Percolator PEP (by Search Engine): Sequest HT
	FALSE	High	[K].ALIGMTAGATGAFVGTPAEVALIR.[M]	1xOxidation [M5]	0.000242917	0.00132763	1	1	5	G3V6H5	G3V6H5 [123-146]		0	2303.24	159.7	49.5	170	20.8	28.97		23.83		#DIV/0!	#DIV/0!	#DIV/0!	High	High	Not Found	Peak Found		High	High	Peak Found			4.84	48.65	High	High	0.0004294	5.135e-06
	FALSE	High	[R].AVVVNAAQLASYSQSK.[Q]		0.000364933	0.00132763	1	2	7	G3V6H5	G3V6H5 [191-206]		0	1635.87	126.5	45.4	165.1	63	29.83		19.98	46.35	#DIV/0!	#DIV/0!	#DIV/0!	High	High	High	High		High	High	Not Found			3.98	35.23	High	High	0.0004294	9.226e-06
	FALSE	High	[K].FLFGGLAGMGATVFVQPLDLVK.[N]	1xOxidation [M9]	0.0378842	0.00201499	1	1	1	G3V6H5	G3V6H5 [25-46]		0	2296.24									#DIV/0!	#DIV/0!	#DIV/0!	Not Found	Not Found	Not Found	Not Found	No Quan Values	Not Found	High	Not Found			4.64		Not Found	High	0.0006198	0.007292
	FALSE	High	[R].GIYTGLSAGLLR.[Q]		0.0345451	0.00201499	1	2	4	G3V6H5	G3V6H5 [79-90]		0	1220.7	154	45.3	175.8	25	21.54	102.31	22.23	18.68	#DIV/0!	#DIV/0!	#DIV/0!	High	Peak Found	High	Peak Found		High	High	Peak Found			3.08	42.43	Peak Found	High	0.0006198	0.006349
	FALSE	High	[R].LTGADGTPPGFLLK.[A]		0.00291798	0.00132763	1	2	6	G3V6H5	G3V6H5 [109-122]		0	1386.76	156.4	32.3	131.7	79.6	23.69		24.92	22.62	#DIV/0!	#DIV/0!	#DIV/0!	High	High	Peak Found	High		High	High	Not Found			3.38	39.66	High	High	0.0004294	0.0001812
	FALSE	High	[K].NVFNALIR.[I]		0.149301	0.00735046	1	2	4	G3V6H5	G3V6H5 [163-170]		0	946.547	134.1	70	133.1	62.8	26.85	60.45	11.24	50.43	#DIV/0!	#DIV/0!	#DIV/0!	Peak Found	Peak Found	High	Peak Found		High	High	Peak Found			2.08	39.56	High	High	0.002241	0.05464
	FALSE	High	[K].TSFHALTSILK.[A]		0.128763	0.00545662	1	2	1	G3V6H5	G3V6H5 [63-73]		0	1217.69	141.5	39.1	201.7	17.7	28.67	106.25	30.75	37.42	#DIV/0!	#DIV/0!	#DIV/0!	Peak Found	Peak Found	Peak Found	Peak Found		High	Peak Found	Peak Found			2.55	36.09	Peak Found	High	0.001654	0.04371
High	Master Protein	Q07936	Annexin A2 OS=Rattus norvegicus OX=10116 GN=Anxa2 PE=1 SV=2	0	26.765	33	9	30	9	38.7	101.35	9	cell organization and biogenesis;metabolic process;regulation of biological process;response to stimulus;transport	cell surface;cytoplasm;cytosol;endosome;extracellular;membrane;nucleus	enzyme regulator activity;metal ion binding;protein binding;RNA binding	Pf00191	56611	ENSRNOG00000010362.7	Anxa2	Dissolution of Fibrin Clot; Neutrophil degranulation		0	3.88778	0.563823	1.32082	45.6	34.6	280.7	31.1	47.5	184.7	88.7	87.1	High	High	High	High	High	High	High	High
	Checked	Confidence	Annotated Sequence	Modifications	Qvality PEP	Qvality q-value	# Protein Groups	# Proteins	# PSMs	Master Protein Accessions	Positions in Master Proteins	Modifications in Master Proteins	# Missed Cleavages	Theo. MH+ [Da]	Abundances (Grouped): NButGT	Abundances (Grouped): remplissage	Abundances (Grouped): LPS	Abundances (Grouped): controle CARD445	Abundances (Grouped) CV [%]: NButGT	Abundances (Grouped) CV [%]: remplissage	Abundances (Grouped) CV [%]: LPS	Abundances (Grouped) CV [%]: controle CARD445	#DIV/0!	#DIV/0!	#DIV/0!	Found in Sample: [S25] F25: Sample, 6, LPS	Found in Sample: [S75] F75: Sample, 1, controle CARD445	Found in Sample: [S23] F23: Sample, 4, remplissage	Found in Sample: [S24] F24: Sample, 5, LPS	Quan Info	Found in Sample: [S20] F20: Sample, 1, NButGT	Found in Sample: [S21] F21: Sample, 2, NButGT	Found in Sample: [S22] F22: Sample, 3, remplissage			XCorr (by Search Engine): Sequest HT	Top Apex RT [min]	Found in Sample: [S85] F85: Sample, 2, controle CARD445	Confidence (by Search Engine): Sequest HT	Percolator q-Value (by Search Engine): Sequest HT	Percolator PEP (by Search Engine): Sequest HT
	FALSE	High	[R].AEDGSVIDYELIDQDAR.[E]		0.00311702	0.00132763	1	1	3	Q07936	Q07936 [180-196]		0	1908.88	130	107.8	130	32.1	53.82		96.4		#DIV/0!	#DIV/0!	#DIV/0!	Peak Found	Peak Found	Peak Found	High		High	High	Not Found			3.63	42.44	Not Found	High	0.0004294	0.0002003
	FALSE	High	[R].DALNIETAIK.[T]		0.0599461	0.00201499	1	1	2	Q07936	Q07936 [38-47]		0	1087.6	43.6	163.5	140.1	52.9	23.81	28.57	107.35	19.43	#DIV/0!	#DIV/0!	#DIV/0!	Peak Found	Peak Found	Peak Found	Peak Found		Peak Found	Peak Found	High			3.44	36.33	High	High	0.0006198	0.01417
	FALSE	High	[K].GVDEVTIVNILTNR.[S]		0.00347933	0.00132763	1	1	6	Q07936	Q07936 [50-63]		0	1542.85	141.5	130	119.7	8.9	103.82	13.05	106.51	62.65	#DIV/0!	#DIV/0!	#DIV/0!	Peak Found	Peak Found	Peak Found	High		High	High	High			4.09	49.53	Peak Found	High	0.0004294	0.0002344
	FALSE	High	[K].LSLEGDHSTPPSAYGSVKPYTNFDAER.[D]		0.0064385	0.00132763	1	1	1	Q07936	Q07936 [11-37]		0	2938.39	331.4	24.2	44.5				85.44		#DIV/0!	#DIV/0!	#DIV/0!	Peak Found	Not Found	Not Found	Peak Found		Not Found	High	Peak Found			3.7	35.07	Not Found	High	0.0004294	0.0005666
	FALSE	High	[R].QDIAFAYQR.[R]		0.0830192	0.00258676	1	1	1	Q07936	Q07936 [69-77]		0	1111.55	79.8	64	218.7	37.4	74.16	43.36		47.87	#DIV/0!	#DIV/0!	#DIV/0!	Not Found	Peak Found	Peak Found	Peak Found		Peak Found	High	Peak Found			3.25	31.01	Peak Found	High	0.0007926	0.02286
	FALSE	High	[K].RAEDGSVIDYELIDQDAR.[E]		0.00516842	0.00132763	1	1	5	Q07936	Q07936 [179-196]		1	2064.98	139.8	103.5	120.9	35.8	94.8	18.92	114.83	25.3	#DIV/0!	#DIV/0!	#DIV/0!	Peak Found	High	Peak Found	Peak Found		High	High	High			4.94	37.83	High	High	0.0004294	0.0004113
	FALSE	High	[K].SYSPYDMLESIR.[K]	1xOxidation [M7]	0.11918	0.00486783	1	1	1	Q07936	Q07936 [234-245]		0	1476.67	101.2	80.8	114.4	103.6	9.9	10.26	101.25	6.84	#DIV/0!	#DIV/0!	#DIV/0!	Peak Found	High	Peak Found	Peak Found		Peak Found	Peak Found	Peak Found			2.53	38.29	Peak Found	High	0.001483	0.03882
	FALSE	High	[R].TNQELQEINR.[V]		0.0274879	0.00132763	1	1	7	Q07936	Q07936 [136-145]		0	1244.62	74.8	132	117	76.2	74.02	11.46	120.37	14.71	#DIV/0!	#DIV/0!	#DIV/0!	High	High	High	Peak Found		High	High	High			3.06	23.43	High	High	0.0004294	0.004576
	FALSE	High	[K].TPAQYDASELK.[A]		0.0110245	0.00132763	1	1	4	Q07936	Q07936 [105-115]		0	1222.6	120.8	84.4	125.2	69.6	89.72	12.28	114.04	3.69	#DIV/0!	#DIV/0!	#DIV/0!	High	Peak Found	Peak Found	High		Peak Found	High	High			3.65	24.97	Peak Found	High	0.0004294	0.00123
High	Master Protein	P82995	Heat shock protein HSP 90-alpha OS=Rattus norvegicus OX=10116 GN=Hsp90aa1 PE=1 SV=3	0	26.65	16	10	16	5	84.8	47.82	10	cell death;cell organization and biogenesis;cellular component movement;metabolic process;regulation of biological process;response to stimulus;transport	cell surface;cytoplasm;cytosol;membrane;nucleus	catalytic activity;enzyme regulator activity;nucleotide binding;protein binding;RNA binding	Pf00183, Pf02518, Pf13589	299331; 103692716	ENSRNOG00000007219.7; ENSRNOG00000059714.1	Hsp90aa1; LOC103692716	VEGFR2 mediated vascular permeability; Tetrahydrobiopterin (BH4) synthesis, recycling, salvage and regulation; Regulation of PLK1 Activity at G2/M Transition; HSP90 chaperone cycle for steroid hormone receptors (SHR); Regulation of actin dynamics for phagocytic cup formation; AURKA Activation by TPX2; Neutrophil degranulation; Recruitment of mitotic centrosome proteins and complexes; The role of …	Antigen processing and presentation; Prostate cancer; Estrogen signaling pathway; Protein processing in endoplasmic reticulum; PI3K-Akt signaling pathway; Progesterone-mediated oocyte maturation; Pathways in cancer; NOD-like receptor signaling pathway	5	2.6828	0.101961	0.923077	96.2	93.9	471.6	38.4	17.2	30.8	17.7	34.3	High	High	High	Peak Found	Peak Found	Peak Found	Peak Found	Peak Found
	Checked	Confidence	Annotated Sequence	Modifications	Qvality PEP	Qvality q-value	# Protein Groups	# Proteins	# PSMs	Master Protein Accessions	Positions in Master Proteins	Modifications in Master Proteins	# Missed Cleavages	Theo. MH+ [Da]	Abundances (Grouped): NButGT	Abundances (Grouped): remplissage	Abundances (Grouped): LPS	Abundances (Grouped): controle CARD445	Abundances (Grouped) CV [%]: NButGT	Abundances (Grouped) CV [%]: remplissage	Abundances (Grouped) CV [%]: LPS	Abundances (Grouped) CV [%]: controle CARD445	#DIV/0!	#DIV/0!	#DIV/0!	Found in Sample: [S25] F25: Sample, 6, LPS	Found in Sample: [S75] F75: Sample, 1, controle CARD445	Found in Sample: [S23] F23: Sample, 4, remplissage	Found in Sample: [S24] F24: Sample, 5, LPS	Quan Info	Found in Sample: [S20] F20: Sample, 1, NButGT	Found in Sample: [S21] F21: Sample, 2, NButGT	Found in Sample: [S22] F22: Sample, 3, remplissage			XCorr (by Search Engine): Sequest HT	Top Apex RT [min]	Found in Sample: [S85] F85: Sample, 2, controle CARD445	Confidence (by Search Engine): Sequest HT	Percolator q-Value (by Search Engine): Sequest HT	Percolator PEP (by Search Engine): Sequest HT
	FALSE	High	[K].ADLINNLGTIAK.[S]		0.0271899	0.00132763	2	3	1	P34058; P82995	P34058 [96-107]; P82995 [101-112]		0	1242.71	53.9	60.4	142.5	143.3	1.3	27.73	113.2	47.67	#DIV/0!	#DIV/0!	#DIV/0!	Peak Found	High	Peak Found	Peak Found	Shared	Peak Found	Peak Found	Peak Found			3.2	38.54	Peak Found	High	0.0004294	0.004487
	FALSE	High	[R].APFDLFENR.[K]		0.0787286	0.00258676	1	1	3	P82995	P82995 [348-356]		0	1108.54	37.7	68.2	229.2	64.9		15.29	125.46	31.9	#DIV/0!	#DIV/0!	#DIV/0!	Peak Found	High	Peak Found	High		Not Found	Peak Found	Peak Found			2.52	42.66	High	High	0.0007926	0.02117
	FALSE	High	[K].DQVANSAFVER.[L]		0.0808469	0.00258676	1	1	1	P82995	P82995 [501-511]		0	1235.6		113.9	233.9	52.1		19.54	121.92	34.36	#DIV/0!	#DIV/0!	#DIV/0!	Peak Found	Peak Found	Peak Found	High		Not Found	Not Found	Peak Found			2.91	27.83	Peak Found	High	0.0007926	0.02186
	FALSE	High	[K].EDQTEYLEER.[R]		0.0232113	0.00132763	2	3	2	P34058; P82995	P34058 [187-196]; P82995 [192-201]		0	1311.57	31.7		264.6	103.7			68.78	20.21	#DIV/0!	#DIV/0!	#DIV/0!	Peak Found	Peak Found	Not Found	High	Shared	Not Found	Peak Found	Not Found			3.12	26.87	High	High	0.0004294	0.00359
	FALSE	High	[K].EGLELPEDEEEK.[K]		0.00847224	0.00132763	2	3	2	P34058; P82995	P34058 [539-550]; P82995 [548-559]		0	1416.64			350.8	49.2				14.36	#DIV/0!	#DIV/0!	#DIV/0!	Not Found	High	Not Found	Peak Found	Shared	Not Found	Not Found	Not Found			3.22	31.48	High	High	0.0004294	0.0008383
	FALSE	High	[R].ELISNSSDALDK.[I]		0.00609442	0.00132763	1	1	3	P82995	P82995 [47-58]		0	1291.64	82.4		188.2	129.3	30.76		101.43	50.9	#DIV/0!	#DIV/0!	#DIV/0!	Peak Found	High	Not Found	High		Peak Found	Peak Found	Not Found			3.45	27.23	High	High	0.0004294	0.0005223
	FALSE	High	[R].GVVDSEDLPLNISR.[E]		0.00212109	0.00132763	2	4	2	P34058; P82995	P34058 [379-392]; P82995 [388-401]		0	1513.79	39.1	31.3	160	169.7	91.35		136	81.09	#DIV/0!	#DIV/0!	#DIV/0!	Peak Found	High	Peak Found	High	Shared	Peak Found	Peak Found	Not Found			3.76	39.42	Peak Found	High	0.0004294	0.0001149
	FALSE	High	[R].NPDDITNEEYGEFYK.[S]		0.00379923	0.00132763	1	1	1	P82995	P82995 [301-315]		0	1833.78			369.9	30.1				7.32	#DIV/0!	#DIV/0!	#DIV/0!	Not Found	High	Not Found	Peak Found		Not Found	Not Found	Not Found			4.18	37.65	Peak Found	High	0.0004294	0.0002651
	FALSE	High	[K].YIDQEELNK.[T]		0.129426	0.00545662	2	3	1	P34058; P82995	P34058 [276-284]; P82995 [285-293]		0	1151.56	14.6	37.1	188.7	159.6				10.76	#DIV/0!	#DIV/0!	#DIV/0!	Not Found	High	Peak Found	Peak Found	Shared	Peak Found	Not Found	Not Found			2.26	24.46	Peak Found	High	0.001654	0.04387
	FALSE	High	[R].YYTSASGDEMVSLK.[D]	1xOxidation [M10]	0.00602783	0.00132763	1	1	1	P82995	P82995 [466-479]		0	1566.7		46.2	313.9	39.9		92.44		14.62	#DIV/0!	#DIV/0!	#DIV/0!	Not Found	Peak Found	Peak Found	High		Not Found	Not Found	Peak Found			3.06	27.73	Peak Found	High	0.0004294	0.0005133
High	Master Protein	O70351	3-hydroxyacyl-CoA dehydrogenase type-2 OS=Rattus norvegicus OX=10116 GN=Hsd17b10 PE=1 SV=3	0	26.356	61	10	27	10	27.2	91.33	10	cell differentiation;cell organization and biogenesis;metabolic process	endoplasmic reticulum;membrane;mitochondrion	catalytic activity;nucleotide binding;protein binding;RNA binding	Pf00106, Pf08659, Pf13561	63864		Hsd17b10		Alzheimer's disease; Metabolic pathways; Valine, leucine and isoleucine degradation	0	3.58419	0.347465	1.91426	40.5	56.9	219.7	129.4	96.2	136	10.1	111.2	High	High	High	High	High	High	Peak Found	High
	Checked	Confidence	Annotated Sequence	Modifications	Qvality PEP	Qvality q-value	# Protein Groups	# Proteins	# PSMs	Master Protein Accessions	Positions in Master Proteins	Modifications in Master Proteins	# Missed Cleavages	Theo. MH+ [Da]	Abundances (Grouped): NButGT	Abundances (Grouped): remplissage	Abundances (Grouped): LPS	Abundances (Grouped): controle CARD445	Abundances (Grouped) CV [%]: NButGT	Abundances (Grouped) CV [%]: remplissage	Abundances (Grouped) CV [%]: LPS	Abundances (Grouped) CV [%]: controle CARD445	#DIV/0!	#DIV/0!	#DIV/0!	Found in Sample: [S25] F25: Sample, 6, LPS	Found in Sample: [S75] F75: Sample, 1, controle CARD445	Found in Sample: [S23] F23: Sample, 4, remplissage	Found in Sample: [S24] F24: Sample, 5, LPS	Quan Info	Found in Sample: [S20] F20: Sample, 1, NButGT	Found in Sample: [S21] F21: Sample, 2, NButGT	Found in Sample: [S22] F22: Sample, 3, remplissage			XCorr (by Search Engine): Sequest HT	Top Apex RT [min]	Found in Sample: [S85] F85: Sample, 2, controle CARD445	Confidence (by Search Engine): Sequest HT	Percolator q-Value (by Search Engine): Sequest HT	Percolator PEP (by Search Engine): Sequest HT
	FALSE	High	[R].DLAPIGIR.[V]		0.147795	0.00680212	1	2	2	O70351	O70351 [185-192]		0	854.509	109	45.9	150.2	94.9	8.32	97.25	31.35	47.83	#DIV/0!	#DIV/0!	#DIV/0!	High	High	Peak Found	Peak Found		Peak Found	Peak Found	Peak Found			1.83	33.62	Peak Found	High	0.002073	0.05382
	FALSE	High	[K].EVQAALTLAK.[E]		0.153901	0.00735046	1	2	1	O70351	O70351 [70-79]		0	1043.61	139	29.8	231.1		17.39	121.88	31.77		#DIV/0!	#DIV/0!	#DIV/0!	Peak Found	Not Found	Peak Found	Peak Found		High	Peak Found	Peak Found			2.58	28.83	Not Found	High	0.002241	0.05703
	FALSE	High	[K].GGIVGMTLPIAR.[D]	1xOxidation [M6]	0.0234661	0.00132763	1	2	3	O70351	O70351 [173-184]		0	1200.68	108.7	60.2	160	71	19.82	74.32	35.04	0.21	#DIV/0!	#DIV/0!	#DIV/0!	Peak Found	High	Peak Found	High		Peak Found	Peak Found	Peak Found			2.88	34.58	High	High	0.0004294	0.003624
	FALSE	High	[K].GLVAVITGGASGLGLSTAK.[R]		0.13763	0.00545662	1	2	1	O70351	O70351 [10-28]		0	1671.96	102	139.5	158.5		32.34		48.48		#DIV/0!	#DIV/0!	#DIV/0!	Peak Found	Not Found	Peak Found	Peak Found		High	Peak Found	Not Found			2.94	47.56	Not Found	High	0.001654	0.04811
	FALSE	High	[R].GVIINTASVAAFEGQVGQAAYSASK.[G]		0.0106093	0.00132763	1	2	2	O70351	O70351 [148-172]		0	2439.25	116.8	91.9	191.2		10.72		36.18		#DIV/0!	#DIV/0!	#DIV/0!	High	Not Found	Peak Found	Peak Found		High	Peak Found	Not Found			4.82	48.74	Not Found	High	0.0004294	0.001163
	FALSE	High	[R].LVAGVMGQNEPDQGGQR.[G]	1xOxidation [M6]	0.0264588	0.00132763	1	2	4	O70351	O70351 [131-147]		0	1771.84	234.4	24.3	104.7	36.6		108.78	93.23	121.02	#DIV/0!	#DIV/0!	#DIV/0!	High	Peak Found	High	High		Not Found	Peak Found	Peak Found			2.84	22.33	High	High	0.0004294	0.004314
	FALSE	High	[R].LVGQGATAVLLDVPNSEGETEAK.[K]		0.161847	0.00878063	1	2	1	O70351	O70351 [30-52]		0	2298.18	109.6	62.2	162.4	65.8	17.28		11.45	28.74	#DIV/0!	#DIV/0!	#DIV/0!	High	Peak Found	Peak Found	Peak Found		Peak Found	Peak Found	Not Found			4.19	41.88	Peak Found	High	0.002674	0.06167
	FALSE	High	[R].NFLASQVPFPSR.[L]		0.0126439	0.00132763	1	2	7	O70351	O70351 [215-226]		0	1362.72	97.1	88	132.9	82	12.22		23.77	8.02	#DIV/0!	#DIV/0!	#DIV/0!	High	High	High	High		High	High	Not Found			3.42	41.03	High	High	0.0004294	0.001489
	FALSE	High	[R].VINVNLIGTFNVIR.[L]		0.121043	0.00486783	1	2	1	O70351	O70351 [117-130]		0	1571.93	71	149.5	179.4		77.42		41.27		#DIV/0!	#DIV/0!	#DIV/0!	High	Not Found	Peak Found	Peak Found		Peak Found	Peak Found	Not Found			3.7	49.4	Not Found	High	0.001483	0.03973
	FALSE	High	[R].VVTIAPGLFATPLLTTLPDK.[V]		0.000469989	0.00132763	1	2	5	O70351	O70351 [193-212]		0	2067.21	111.3	146.1	142.6		27.17		48.35		#DIV/0!	#DIV/0!	#DIV/0!	High	Not Found	High	High		High	High	Not Found			3.7	51.29	Not Found	High	0.0004294	1.323e-05
High	Master Protein	Q6IFV6	Keratin 35 OS=Rattus norvegicus OX=10116 GN=Krt35 PE=2 SV=1	0	26.063	17	8	48	5	50.6	136.1	8			catalytic activity;motor activity;structural molecule activity	Pf00038, Pf01576	287697	ENSRNOG00000013754.3	Krt35	Formation of the cornified envelope		1	113.985	0.0373183	0.0385965	2.6	4.1	762.6	1.1	0.6	0.5	25.1	3.4	Peak Found	Peak Found	High	Peak Found	Peak Found	Peak Found	Peak Found	Peak Found
	Checked	Confidence	Annotated Sequence	Modifications	Qvality PEP	Qvality q-value	# Protein Groups	# Proteins	# PSMs	Master Protein Accessions	Positions in Master Proteins	Modifications in Master Proteins	# Missed Cleavages	Theo. MH+ [Da]	Abundances (Grouped): NButGT	Abundances (Grouped): remplissage	Abundances (Grouped): LPS	Abundances (Grouped): controle CARD445	Abundances (Grouped) CV [%]: NButGT	Abundances (Grouped) CV [%]: remplissage	Abundances (Grouped) CV [%]: LPS	Abundances (Grouped) CV [%]: controle CARD445	#DIV/0!	#DIV/0!	#DIV/0!	Found in Sample: [S25] F25: Sample, 6, LPS	Found in Sample: [S75] F75: Sample, 1, controle CARD445	Found in Sample: [S23] F23: Sample, 4, remplissage	Found in Sample: [S24] F24: Sample, 5, LPS	Quan Info	Found in Sample: [S20] F20: Sample, 1, NButGT	Found in Sample: [S21] F21: Sample, 2, NButGT	Found in Sample: [S22] F22: Sample, 3, remplissage			XCorr (by Search Engine): Sequest HT	Top Apex RT [min]	Found in Sample: [S85] F85: Sample, 2, controle CARD445	Confidence (by Search Engine): Sequest HT	Percolator q-Value (by Search Engine): Sequest HT	Percolator PEP (by Search Engine): Sequest HT
	FALSE	High	[K].ADLEAQVESLK.[E]		0.0208088	0.00132763	3	5	2	Q6IFV6; Q6IFV5; A0A096MJE0	Q6IFV6 [215-225]; Q6IFV5 [206-216]; A0A096MJE0 [182-192]		0	1202.63		46.3	192.8	160.9		55.85	140.5	38.34	#DIV/0!	#DIV/0!	#DIV/0!	Peak Found	Peak Found	Peak Found	High	Shared	Not Found	Not Found	Peak Found			3.54	34.88	Peak Found	High	0.0004294	0.003052
	FALSE	High	[KR].LAADDFR.[TLMSV]		0.152353	0.00735046	9	20	22	Q6IFV6; Q6IFU7; Q6IFV5; Q6IFV3; Q6IFU8; F1MAF7; A0A096MJE0; Q6IFV1; Q6IFW6	Q6IFV6 [177-183]; Q6IFU7 [174-180]; Q6IFV5 [168-174]; Q6IFV3 [175-181]; Q6IFU8 [164-170]; F1MAF7 [136-142]; A0A096MJE0 [144-150]; Q6IFV1 [202-208]; Q6IFW6 [228-234]		0	807.4	45.5	118.1	167.9	68.6	17.6	76.33	123.45	36.12	#DIV/0!	#DIV/0!	#DIV/0!	High	High	High	High	Shared	Peak Found	High	Peak Found			2.27	25.55	High	High	0.002241	0.05616
	FALSE	High	[R].LNVEVDAAPPVDLNR.[V]		0.00042569	0.00132763	1	1	4	Q6IFV6	Q6IFV6 [250-264]		0	1621.85	8.7	38.2	353.1			17.93	140.67		#DIV/0!	#DIV/0!	#DIV/0!	Peak Found	Not Found	Peak Found	High		Not Found	Peak Found	Peak Found			4.02	38.13	Not Found	High	0.0004294	1.149e-05
	FALSE	High	[R].LVVQIDNAK.[L]		0.0225861	0.00132763	2	2	7	Q6IFV6; F1MAF7	Q6IFV6 [168-176]; F1MAF7 [127-135]		0	999.583	0.9	2	397	0.2		55.34			#DIV/0!	#DIV/0!	#DIV/0!	Not Found	Peak Found	Peak Found	High	Shared	Not Found	Peak Found	High			3.05	26.81	Not Found	High	0.0004294	0.003448
	FALSE	High	[R].QLVEADINGLR.[R]		0.0223407	0.00132763	1	1	2	Q6IFV6	Q6IFV6 [194-204]		0	1227.67		115.8	284.2						#DIV/0!	#DIV/0!	#DIV/0!	Not Found	Not Found	Not Found	High		Not Found	Not Found	Peak Found			3.58	35.53	Not Found	High	0.0004294	0.00338
	FALSE	High	[R].QLVEADINGLRR.[I]		0.104109	0.00338982	1	1	1	Q6IFV6	Q6IFV6 [194-205]		1	1383.77			400				139.97		#DIV/0!	#DIV/0!	#DIV/0!	Peak Found	Not Found	Not Found	High		Not Found	Not Found	Not Found			3.19	31.14	Not Found	High	0.001029	0.03193
	FALSE	High	[R].QNQEYQVLLDVR.[A]		0.00489209	0.00132763	1	1	9	Q6IFV6	Q6IFV6 [376-387]		0	1504.78	9	62.3	322	6.7	25.28	100.8	141.21	7.84	#DIV/0!	#DIV/0!	#DIV/0!	Peak Found	Peak Found	Peak Found	High		Peak Found	Peak Found	Peak Found			4.19	40.11	Peak Found	High	0.0004294	0.0003802
	FALSE	High	[R].TKYETEVSLR.[Q]		0.161847	0.00878063	1	1	1	Q6IFV6	Q6IFV6 [184-193]		1	1225.64	30.7	56.1	294.8	18.4		2.27	140.75		#DIV/0!	#DIV/0!	#DIV/0!	Peak Found	Peak Found	Peak Found	High		Peak Found	Not Found	Peak Found			2.5	23.89	Not Found	High	0.002456	0.0614
High	Master Protein	Q68FU3	Electron transfer flavoprotein subunit beta OS=Rattus norvegicus OX=10116 GN=Etfb PE=1 SV=3	0	26.032	38	9	39	9	27.7	136.01	9	metabolic process;transport	cytosol;mitochondrion;organelle lumen		Pf01012	292845	ENSRNOG00000017851.5	Etfb	Respiratory electron transport; Protein methylation		0	1.90869	0.391547	1.80335	67	92.9	186.8	118.4	105.2	110.3	16.9	102.6	High	High	High	High	High	High	Peak Found	High
	Checked	Confidence	Annotated Sequence	Modifications	Qvality PEP	Qvality q-value	# Protein Groups	# Proteins	# PSMs	Master Protein Accessions	Positions in Master Proteins	Modifications in Master Proteins	# Missed Cleavages	Theo. MH+ [Da]	Abundances (Grouped): NButGT	Abundances (Grouped): remplissage	Abundances (Grouped): LPS	Abundances (Grouped): controle CARD445	Abundances (Grouped) CV [%]: NButGT	Abundances (Grouped) CV [%]: remplissage	Abundances (Grouped) CV [%]: LPS	Abundances (Grouped) CV [%]: controle CARD445	#DIV/0!	#DIV/0!	#DIV/0!	Found in Sample: [S25] F25: Sample, 6, LPS	Found in Sample: [S75] F75: Sample, 1, controle CARD445	Found in Sample: [S23] F23: Sample, 4, remplissage	Found in Sample: [S24] F24: Sample, 5, LPS	Quan Info	Found in Sample: [S20] F20: Sample, 1, NButGT	Found in Sample: [S21] F21: Sample, 2, NButGT	Found in Sample: [S22] F22: Sample, 3, remplissage			XCorr (by Search Engine): Sequest HT	Top Apex RT [min]	Found in Sample: [S85] F85: Sample, 2, controle CARD445	Confidence (by Search Engine): Sequest HT	Percolator q-Value (by Search Engine): Sequest HT	Percolator PEP (by Search Engine): Sequest HT
	FALSE	High	[K].AGDLGVDLTSK.[V]		0.0105513	0.00132763	1	1	6	Q68FU3	Q68FU3 [211-221]		0	1075.56	105.3	67.1	141.5	86.1	0.99	44.56	40.61	24.66	#DIV/0!	#DIV/0!	#DIV/0!	High	High	Peak Found	High		High	High	Peak Found			3.28	29.86	High	High	0.0004294	0.001154
	FALSE	High	[R].EIDGGLETIR.[L]		0.0395634	0.00201499	1	1	5	Q68FU3	Q68FU3 [165-174]		0	1102.57	107.9	34.8	156.2	101.2	4.24	110.21	36.8	2.62	#DIV/0!	#DIV/0!	#DIV/0!	High	High	Peak Found	High		Peak Found	Peak Found	Peak Found			2.85	30.67	High	High	0.0006198	0.007723
	FALSE	High	[R].GIHVEVPGAEAENLGPLQVAR.[V]		0.000166206	0.00132763	1	1	10	Q68FU3	Q68FU3 [86-106]		0	2156.15	107.5	108.1	137.8	46.6	9.05		15.36	91.58	#DIV/0!	#DIV/0!	#DIV/0!	High	High	High	High		High	High	Not Found			5.41	40.64	High	High	0.0004294	2.994e-06
	FALSE	High	[R].LKLPAVVTADLR.[L]		0.0532557	0.00201499	1	1	1	Q68FU3	Q68FU3 [175-186]		1	1295.8	100.8	118.7	145.8	34.7	9.68		47.6	55.18	#DIV/0!	#DIV/0!	#DIV/0!	Peak Found	Peak Found	Peak Found	Peak Found		Peak Found	Peak Found	Not Found			2.76	38.02	High	High	0.0006198	0.01196
	FALSE	High	[K].LPAVVTADLR.[L]		0.04154	0.00201499	1	1	3	Q68FU3	Q68FU3 [177-186]		0	1054.63	111.2	117.5	160.4	10.9	7.1		37.6	53.6	#DIV/0!	#DIV/0!	#DIV/0!	Peak Found	Peak Found	High	Peak Found		High	High	Not Found			2.85	34.73	Peak Found	High	0.0006198	0.008329
	FALSE	High	[K].VETTEDLVAK.[L]		0.0304844	0.00201499	1	1	6	Q68FU3	Q68FU3 [239-248]		0	1104.58	99.4	55.8	155.7	89	4.61	77.62	29.98	13.86	#DIV/0!	#DIV/0!	#DIV/0!	High	Peak Found	High	High		High	High	Peak Found			2.74	24.58	Peak Found	High	0.0006198	0.005289
	FALSE	High	[R].VKPDKSGVVTDGVK.[H]		0.139754	0.00680212	1	1	1	Q68FU3	Q68FU3 [22-35]		1	1428.81	48.9			351.1				36.21	#DIV/0!	#DIV/0!	#DIV/0!	Not Found	Peak Found	Not Found	Not Found		Peak Found	Not Found	Not Found			2.77	17.25	High	High	0.001882	0.04918
	FALSE	High	[R].VIDFAVK.[I]		0.156247	0.00735046	1	1	1	Q68FU3	Q68FU3 [13-19]		0	791.466	116.9	40.8	160.1	82.1	11.54	112.33	32.47	2.02	#DIV/0!	#DIV/0!	#DIV/0!	Peak Found	High	Peak Found	Peak Found		Peak Found	Peak Found	Peak Found			1.65	30.86	Peak Found	High	0.002241	0.05827
	FALSE	High	[K].VSVISVEEPPQR.[L]		0.0295049	0.00201499	1	1	6	Q68FU3	Q68FU3 [222-233]		0	1339.72	117.9	33	152	97.1	6.66	110.34	28.67	19.61	#DIV/0!	#DIV/0!	#DIV/0!	High	High	High	High		High	Peak Found	Peak Found			2.99	30.27	High	High	0.0006198	0.005065
High	Master Protein	P34058	Heat shock protein HSP 90-beta OS=Rattus norvegicus OX=10116 GN=Hsp90ab1 PE=1 SV=4	0	25.451	17	10	17	4	83.2	54.8	10	cell organization and biogenesis;metabolic process;regulation of biological process;response to stimulus	cell surface;cytoplasm;cytosol;extracellular;membrane;mitochondrion;nucleus	enzyme regulator activity;nucleotide binding;protein binding;RNA binding	Pf00183, Pf02518, Pf13589	301252	ENSRNOG00000019834.6	Hsp90ab1	HSP90 chaperone cycle for steroid hormone receptors (SHR); Aryl hydrocarbon receptor signalling; Regulation of actin dynamics for phagocytic cup formation; Neutrophil degranulation; The role of GTSE1 in G2/M progression after G2 checkpoint; The NLRP3 inflammasome; Attenuation phase; Sema3A PAK dependent Axon repulsion; HSF1 activation	Antigen processing and presentation; Prostate cancer; Estrogen signaling pathway; Protein processing in endoplasmic reticulum; PI3K-Akt signaling pathway; Progesterone-mediated oocyte maturation; Pathways in cancer; NOD-like receptor signaling pathway	1	5.09199	0.0381836	2.44501	103	98.1	512			47.8	21.8	17.3	High	High	High	Not Found	Not Found	Peak Found	Peak Found	Peak Found
	Checked	Confidence	Annotated Sequence	Modifications	Qvality PEP	Qvality q-value	# Protein Groups	# Proteins	# PSMs	Master Protein Accessions	Positions in Master Proteins	Modifications in Master Proteins	# Missed Cleavages	Theo. MH+ [Da]	Abundances (Grouped): NButGT	Abundances (Grouped): remplissage	Abundances (Grouped): LPS	Abundances (Grouped): controle CARD445	Abundances (Grouped) CV [%]: NButGT	Abundances (Grouped) CV [%]: remplissage	Abundances (Grouped) CV [%]: LPS	Abundances (Grouped) CV [%]: controle CARD445	#DIV/0!	#DIV/0!	#DIV/0!	Found in Sample: [S25] F25: Sample, 6, LPS	Found in Sample: [S75] F75: Sample, 1, controle CARD445	Found in Sample: [S23] F23: Sample, 4, remplissage	Found in Sample: [S24] F24: Sample, 5, LPS	Quan Info	Found in Sample: [S20] F20: Sample, 1, NButGT	Found in Sample: [S21] F21: Sample, 2, NButGT	Found in Sample: [S22] F22: Sample, 3, remplissage			XCorr (by Search Engine): Sequest HT	Top Apex RT [min]	Found in Sample: [S85] F85: Sample, 2, controle CARD445	Confidence (by Search Engine): Sequest HT	Percolator q-Value (by Search Engine): Sequest HT	Percolator PEP (by Search Engine): Sequest HT
	FALSE	High	[K].ADLINNLGTIAK.[S]		0.0271899	0.00132763	2	3	1	P34058; P82995	P34058 [96-107]; P82995 [101-112]		0	1242.71	53.9	60.4	142.5	143.3	1.3	27.73	113.2	47.67	#DIV/0!	#DIV/0!	#DIV/0!	Peak Found	High	Peak Found	Peak Found	Shared	Peak Found	Peak Found	Peak Found			3.2	38.54	Peak Found	High	0.0004294	0.004487
	FALSE	High	[K].EDQTEYLEER.[R]		0.0232113	0.00132763	2	3	2	P34058; P82995	P34058 [187-196]; P82995 [192-201]		0	1311.57	31.7		264.6	103.7			68.78	20.21	#DIV/0!	#DIV/0!	#DIV/0!	Peak Found	Peak Found	Not Found	High	Shared	Not Found	Peak Found	Not Found			3.12	26.87	High	High	0.0004294	0.00359
	FALSE	High	[K].EGLELPEDEEEK.[K]		0.00847224	0.00132763	2	3	2	P34058; P82995	P34058 [539-550]; P82995 [548-559]		0	1416.64			350.8	49.2				14.36	#DIV/0!	#DIV/0!	#DIV/0!	Not Found	High	Not Found	Peak Found	Shared	Not Found	Not Found	Not Found			3.22	31.48	High	High	0.0004294	0.0008383
	FALSE	High	[R].ELISNASDALDK.[I]		0.0149848	0.00132763	2	4	2	Q66HD0; P34058	Q66HD0 [103-114]; P34058 [42-53]		0	1275.64	38	12.5	301.2	48.2		36.52		25.76	#DIV/0!	#DIV/0!	#DIV/0!	Not Found	Peak Found	Peak Found	High	Shared	Not Found	High	Peak Found			3.39	30.59	Peak Found	High	0.0004294	0.001914
	FALSE	High	[K].EQVANSAFVER.[V]		0.0228341	0.00132763	1	2	2	P34058	P34058 [492-502]		0	1249.62	11.3	20.2	294.7	73.7		65.52		3.8	#DIV/0!	#DIV/0!	#DIV/0!	Not Found	Peak Found	Peak Found	High		Not Found	Peak Found	Peak Found			3.29	26.71	High	High	0.0004294	0.003503
	FALSE	High	[R].GVVDSEDLPLNISR.[E]		0.00212109	0.00132763	2	4	2	P34058; P82995	P34058 [379-392]; P82995 [388-401]		0	1513.79	39.1	31.3	160	169.7	91.35		136	81.09	#DIV/0!	#DIV/0!	#DIV/0!	Peak Found	High	Peak Found	High	Shared	Peak Found	Peak Found	Not Found			3.76	39.42	Peak Found	High	0.0004294	0.0001149
	FALSE	High	[K].IDIIPNPQER.[T]		0.131434	0.00545662	1	2	2	P34058	P34058 [73-82]		0	1194.65	33.9		261.4	104.7				8.07	#DIV/0!	#DIV/0!	#DIV/0!	Not Found	Peak Found	Not Found	High		Not Found	Peak Found	Not Found			2.95	33.75	High	High	0.001654	0.0449
	FALSE	High	[R].NPDDITQEEYGEFYK.[S]		0.00246064	0.00132763	1	2	3	P34058	P34058 [292-306]		0	1847.8	37.7		362.3						#DIV/0!	#DIV/0!	#DIV/0!	Not Found	High	Not Found	High		Not Found	Peak Found	Not Found			3.82	38.03	High	High	0.0004294	0.0001421
	FALSE	High	[R].YHTSQSGDEMTSLSEYVSR.[M]	1xOxidation [M10]	0.0541232	0.00201499	1	2	1	P34058	P34058 [457-475]		0	2192.94			286.4	113.6					#DIV/0!	#DIV/0!	#DIV/0!	Not Found	Not Found	Not Found	High		Not Found	Not Found	Not Found			3.25	28.9	Peak Found	High	0.0006198	0.01217
	FALSE	High	[K].YIDQEELNK.[T]		0.129426	0.00545662	2	3	1	P34058; P82995	P34058 [276-284]; P82995 [285-293]		0	1151.56	14.6	37.1	188.7	159.6				10.76	#DIV/0!	#DIV/0!	#DIV/0!	Not Found	High	Peak Found	Peak Found	Shared	Peak Found	Not Found	Not Found			2.26	24.46	Peak Found	High	0.001654	0.04387
High	Master Protein	P10719	ATP synthase subunit beta, mitochondrial OS=Rattus norvegicus OX=10116 GN=Atp5f1b PE=1 SV=2	0	25.347	25	9	22	9	56.3	75.48	9	cell differentiation;cellular homeostasis;metabolic process;regulation of biological process;transport	cell surface;membrane;mitochondrion;nucleus	catalytic activity;metal ion binding;nucleotide binding;protein binding;receptor activity;transporter activity	Pf00006, Pf00306, Pf02874	171374		Atp5b		Alzheimer's disease; Oxidative phosphorylation; Metabolic pathways; Parkinson's disease; Huntington's disease	0	2.94556	0.689254	1.0288	88.3	10.9	252.4	39.8	92.1	115.1	68.1	133.3	High	High	High	High	High	High	Peak Found	High
	Checked	Confidence	Annotated Sequence	Modifications	Qvality PEP	Qvality q-value	# Protein Groups	# Proteins	# PSMs	Master Protein Accessions	Positions in Master Proteins	Modifications in Master Proteins	# Missed Cleavages	Theo. MH+ [Da]	Abundances (Grouped): NButGT	Abundances (Grouped): remplissage	Abundances (Grouped): LPS	Abundances (Grouped): controle CARD445	Abundances (Grouped) CV [%]: NButGT	Abundances (Grouped) CV [%]: remplissage	Abundances (Grouped) CV [%]: LPS	Abundances (Grouped) CV [%]: controle CARD445	#DIV/0!	#DIV/0!	#DIV/0!	Found in Sample: [S25] F25: Sample, 6, LPS	Found in Sample: [S75] F75: Sample, 1, controle CARD445	Found in Sample: [S23] F23: Sample, 4, remplissage	Found in Sample: [S24] F24: Sample, 5, LPS	Quan Info	Found in Sample: [S20] F20: Sample, 1, NButGT	Found in Sample: [S21] F21: Sample, 2, NButGT	Found in Sample: [S22] F22: Sample, 3, remplissage			XCorr (by Search Engine): Sequest HT	Top Apex RT [min]	Found in Sample: [S85] F85: Sample, 2, controle CARD445	Confidence (by Search Engine): Sequest HT	Percolator q-Value (by Search Engine): Sequest HT	Percolator PEP (by Search Engine): Sequest HT
	FALSE	High	[R].AIAELGIYPAVDPLDSTSR.[I]		0.115534	0.00486783	1	2	1	P10719	P10719 [388-406]		0	1988.03	89.5		310.5						#DIV/0!	#DIV/0!	#DIV/0!	Not Found	Not Found	Not Found	High		Not Found	Peak Found	Not Found			4.18	48.53	Not Found	High	0.001483	0.03726
	FALSE	High	[R].DQEGQDVLLFIDNIFR.[F]		0.000510407	0.00132763	1	2	2	P10719	P10719 [295-310]		0	1921.97	129		271				107.51		#DIV/0!	#DIV/0!	#DIV/0!	Peak Found	Not Found	Not Found	High		Not Found	High	Not Found			4.4	52.8	Not Found	High	0.0004294	1.488e-05
	FALSE	High	[R].FLSQPFQVAEVFTGHMGK.[L]	1xOxidation [M16]	0.0402118	0.00201499	1	2	1	P10719	P10719 [463-480]		0	2039.01	215.2	184.8			22.15	40.86			#DIV/0!	#DIV/0!	#DIV/0!	Not Found	Not Found	Peak Found	Not Found		Peak Found	High	Peak Found			3.39	46.29	Not Found	High	0.0006198	0.007937
	FALSE	High	[R].FTQAGSEVSALLGR.[I]		0.00169289	0.00132763	1	2	5	P10719	P10719 [311-324]		0	1435.75	138.7	126.3	110.2	24.8	0.83	37.49	77.32	120.53	#DIV/0!	#DIV/0!	#DIV/0!	Peak Found	High	Peak Found	High		Peak Found	High	Peak Found			4.33	40.65	High	High	0.0004294	8.319e-05
	FALSE	High	[K].IGLFGGAGVGK.[T]		0.016996	0.00132763	1	2	6	P10719	P10719 [202-212]		0	975.562	136.3	111.7	111.5	40.5	8.58	30.51	87.01	98.82	#DIV/0!	#DIV/0!	#DIV/0!	High	High	High	High		High	High	Peak Found			2.95	35.61	Peak Found	High	0.0004294	0.002293
	FALSE	High	[R].IMDPNIVGSEHYDVAR.[G]	1xOxidation [M2]	0.0160905	0.00132763	1	2	1	P10719	P10719 [407-422]		0	1831.86									#DIV/0!	#DIV/0!	#DIV/0!	Not Found	Not Found	Not Found	High	No Quan Values	Not Found	Not Found	Not Found			4.01		Not Found	High	0.0004294	0.002116
	FALSE	High	[R].TIAMDGTEGLVR.[G]	1xOxidation [M4]	0.0233384	0.00132763	1	2	2	P10719	P10719 [110-121]		0	1278.64	60.8	114.4	121.1	103.7	104.71	79.42	123.24	106.42	#DIV/0!	#DIV/0!	#DIV/0!	Peak Found	High	Peak Found	High		Peak Found	Peak Found	Peak Found			2.59	27.16	Peak Found	High	0.0004294	0.003598
	FALSE	High	[R].VALTGLTVAEYFR.[D]		0.00549041	0.00132763	1	2	3	P10719	P10719 [282-294]		0	1439.79	67.3	24.3	308.4			105.28			#DIV/0!	#DIV/0!	#DIV/0!	Not Found	Not Found	High	High		Not Found	High	Peak Found			3.98	48.76	Not Found	High	0.0004294	0.0004515
	FALSE	High	[K].VALVYGQMNEPPGAR.[A]		0.0639325	0.00258676	1	2	1	P10719	P10719 [265-279]		0	1601.81	15	139.9	43	202.1		77.02	88.38		#DIV/0!	#DIV/0!	#DIV/0!	Peak Found	High	Peak Found	Peak Found		Peak Found	Not Found	Peak Found			2.78	34.39	Not Found	High	0.0007926	0.0156
High	Master Protein	P14668	Annexin A5 OS=Rattus norvegicus OX=10116 GN=Anxa5 PE=1 SV=3	0	25.312	46	10	25	10	35.7	75.09	10	cell organization and biogenesis;coagulation;regulation of biological process;response to stimulus;transport	cytoplasm;cytosol;endoplasmic reticulum;membrane;nucleus	catalytic activity;metal ion binding;protein binding;transporter activity	Pf00191	25673		Anxa5			0	5.09881	0.35015	3.21756	19.6	39.1	231.3	68	108.5	228.7	14.1	90.7	High	High	High	High	High	High	Peak Found	High
	Checked	Confidence	Annotated Sequence	Modifications	Qvality PEP	Qvality q-value	# Protein Groups	# Proteins	# PSMs	Master Protein Accessions	Positions in Master Proteins	Modifications in Master Proteins	# Missed Cleavages	Theo. MH+ [Da]	Abundances (Grouped): NButGT	Abundances (Grouped): remplissage	Abundances (Grouped): LPS	Abundances (Grouped): controle CARD445	Abundances (Grouped) CV [%]: NButGT	Abundances (Grouped) CV [%]: remplissage	Abundances (Grouped) CV [%]: LPS	Abundances (Grouped) CV [%]: controle CARD445	#DIV/0!	#DIV/0!	#DIV/0!	Found in Sample: [S25] F25: Sample, 6, LPS	Found in Sample: [S75] F75: Sample, 1, controle CARD445	Found in Sample: [S23] F23: Sample, 4, remplissage	Found in Sample: [S24] F24: Sample, 5, LPS	Quan Info	Found in Sample: [S20] F20: Sample, 1, NButGT	Found in Sample: [S21] F21: Sample, 2, NButGT	Found in Sample: [S22] F22: Sample, 3, remplissage			XCorr (by Search Engine): Sequest HT	Top Apex RT [min]	Found in Sample: [S85] F85: Sample, 2, controle CARD445	Confidence (by Search Engine): Sequest HT	Percolator q-Value (by Search Engine): Sequest HT	Percolator PEP (by Search Engine): Sequest HT
	FALSE	High	[R].DPDTAIDDAQVELDAQALFQAGELK.[W]		0.0028545	0.00132763	1	2	1	P14668	P14668 [160-184]		0	2673.29	400								#DIV/0!	#DIV/0!	#DIV/0!	Not Found	Not Found	Not Found	Not Found		Not Found	High	Not Found			4.97	51.45	Not Found	High	0.0004294	0.0001768
	FALSE	High	[R].ETSGNLENLLLAVVK.[S]		0.00397003	0.00132763	1	2	3	P14668	P14668 [226-240]		0	1599.9	107.5	163.7	128.8		96.57		41.46		#DIV/0!	#DIV/0!	#DIV/0!	Peak Found	Not Found	High	High		Peak Found	High	Not Found			3.39	51.01	Not Found	High	0.0004294	0.0002824
	FALSE	High	[K].GAGTDDHTLIR.[V]		0.146303	0.00680212	1	2	1	P14668	P14668 [259-269]		0	1155.58	48.4	98.1	148.9	104.5	10.78	90.05	110.35	24.47	#DIV/0!	#DIV/0!	#DIV/0!	Peak Found	High	Peak Found	Peak Found		Peak Found	Peak Found	Peak Found			2.24	19.95	Peak Found	High	0.002073	0.05297
	FALSE	High	[K].GLGTDEDSILNLLTAR.[S]		0.000457241	0.00132763	1	2	3	P14668	P14668 [28-43]		0	1687.89	201.9		173.8	24.3	28.34		85.87		#DIV/0!	#DIV/0!	#DIV/0!	Peak Found	High	Not Found	High		Peak Found	Peak Found	Not Found			3.29	50.79	High	High	0.0004294	1.275e-05
	FALSE	High	[R].GTVTDFSGFDGR.[A]		0.00806392	0.00132763	1	2	6	P14668	P14668 [5-16]		0	1258.57	157	85.4	104.9	52.6	5.16		68.11	48.02	#DIV/0!	#DIV/0!	#DIV/0!	High	High	High	Peak Found		High	High	Not Found			3.56	34.4	High	High	0.0004294	0.0007798
	FALSE	High	[K].LIVALMKPSR.[L]	1xOxidation [M6]	0.0700207	0.00258676	1	2	2	P14668	P14668 [78-87]		0	1143.69	139.9	101.2	124.9	34	48.57		49.08	2.06	#DIV/0!	#DIV/0!	#DIV/0!	Peak Found	Peak Found	Peak Found	Peak Found		High	High	Not Found			2.56	26.22	Peak Found	High	0.0007926	0.01781
	FALSE	High	[K].QAYEEEYGSNLEDDVVGDTSGYYQR.[M]		0.0374755	0.00201499	1	1	1	P14668	P14668 [125-149]		0	2887.22									#DIV/0!	#DIV/0!	#DIV/0!	Not Found	Not Found	Not Found	Not Found	No Quan Values	Not Found	High	Not Found			3.8		Not Found	High	0.0006198	0.007146
	FALSE	High	[R].SEIDLFNIR.[K]		0.0847967	0.00258676	1	2	2	P14668	P14668 [275-283]		0	1106.58	172.5	67	138	22.5	67.66	75.69	65.12	2.25	#DIV/0!	#DIV/0!	#DIV/0!	Peak Found	Peak Found	Peak Found	Peak Found		High	High	Peak Found			2.63	44.5	Peak Found	High	0.0007926	0.02349
	FALSE	High	[R].SIPAYLAETLYYAMK.[G]	1xOxidation [M14]	0.0615769	0.00201499	1	2	1	P14668	P14668 [244-258]		0	1749.88	156.3		222.8	20.9	1.43				#DIV/0!	#DIV/0!	#DIV/0!	Not Found	Peak Found	Not Found	Peak Found		Peak Found	High	Not Found			3.31	49.57	Not Found	High	0.0006198	0.0147
	FALSE	High	[K].VLTEIIASR.[T]		0.125493	0.00545662	1	2	5	P14668	P14668 [107-115]		0	1001.6	153.4	45.7	125.4	75.4	58.66	92.29	88.08		#DIV/0!	#DIV/0!	#DIV/0!	Peak Found	High	Peak Found	Peak Found		Peak Found	High	Peak Found			2.42	31.68	High	High	0.001654	0.04219
High	Master Protein	A0A0H2UHE1	Succinate--CoA ligase [ADP/GDP-forming] subunit alpha, mitochondrial OS=Rattus norvegicus OX=10116 GN=Suclg1 PE=1 SV=1	0	24.987	25	6	18	6	37.5	62.55	6	metabolic process	cytosol;membrane;mitochondrion	catalytic activity;nucleotide binding;protein binding;RNA binding	Pf00549, Pf02629, Pf13607	114597	ENSRNOG00000005587.4	Suclg1	Citric acid cycle (TCA cycle)		0	2.32779	0.428912	2.01031	43.7	82.6	193.4	100.6	122.8	130.7	7.5	118.6	High	High	High	High	High	High	Peak Found	Peak Found
	Checked	Confidence	Annotated Sequence	Modifications	Qvality PEP	Qvality q-value	# Protein Groups	# Proteins	# PSMs	Master Protein Accessions	Positions in Master Proteins	Modifications in Master Proteins	# Missed Cleavages	Theo. MH+ [Da]	Abundances (Grouped): NButGT	Abundances (Grouped): remplissage	Abundances (Grouped): LPS	Abundances (Grouped): controle CARD445	Abundances (Grouped) CV [%]: NButGT	Abundances (Grouped) CV [%]: remplissage	Abundances (Grouped) CV [%]: LPS	Abundances (Grouped) CV [%]: controle CARD445	#DIV/0!	#DIV/0!	#DIV/0!	Found in Sample: [S25] F25: Sample, 6, LPS	Found in Sample: [S75] F75: Sample, 1, controle CARD445	Found in Sample: [S23] F23: Sample, 4, remplissage	Found in Sample: [S24] F24: Sample, 5, LPS	Quan Info	Found in Sample: [S20] F20: Sample, 1, NButGT	Found in Sample: [S21] F21: Sample, 2, NButGT	Found in Sample: [S22] F22: Sample, 3, remplissage			XCorr (by Search Engine): Sequest HT	Top Apex RT [min]	Found in Sample: [S85] F85: Sample, 2, controle CARD445	Confidence (by Search Engine): Sequest HT	Percolator q-Value (by Search Engine): Sequest HT	Percolator PEP (by Search Engine): Sequest HT
	FALSE	High	[K].AKPVVSFIAGITAPPGR.[R]		0.0037784	0.00132763	1	2	4	A0A0H2UHE1	A0A0H2UHE1 [293-309]		0	1680.98	176.3	32.5	164.2	27.1	10.64	121.79	37.5	50.53	#DIV/0!	#DIV/0!	#DIV/0!	Peak Found	Peak Found	Peak Found	Peak Found		High	High	Peak Found			4.11	40.14	Peak Found	High	0.0004294	0.0002643
	FALSE	High	[K].DPATEGIVLIGEIGGHAEENAAEFLK.[E]		6.8186e-05	0.00132763	1	2	3	A0A0H2UHE1	A0A0H2UHE1 [260-285]		0	2680.35	60.6	163.7	175.7		92.39		52.04		#DIV/0!	#DIV/0!	#DIV/0!	High	Not Found	Peak Found	High		Peak Found	High	Not Found			5.1	52.08	Not Found	High	0.0004294	8.291e-07
	FALSE	High	[K].HLGLPVFNTVK.[E]		0.00633328	0.00132763	1	2	7	A0A0H2UHE1	A0A0H2UHE1 [109-119]		0	1224.71	146.3	23.3	161	69.4	1.31	123.69	46.95	41.64	#DIV/0!	#DIV/0!	#DIV/0!	High	High	Peak Found	Peak Found		High	High	Peak Found			3.05	36.39	High	High	0.0004294	0.0005541
	FALSE	High	[K].IGIMPGHIHK.[K]	1xOxidation [M4]	0.0972553	0.00258676	1	2	1	A0A0H2UHE1	A0A0H2UHE1 [197-206]		0	1118.61	142.7	63	175.9	18.4	43.67	86.98	66.29	14.78	#DIV/0!	#DIV/0!	#DIV/0!	Peak Found	Peak Found	Peak Found	Peak Found		High	Peak Found	Peak Found			2.23	19.37	Peak Found	High	0.0007926	0.02876
	FALSE	High	[R].MGHAGAIIAGGK.[G]	1xOxidation [M1]	0.00258549	0.00132763	1	2	1	A0A0H2UHE1	A0A0H2UHE1 [311-322]		0	1098.57		9.4	26.1	364.5				57.83	#DIV/0!	#DIV/0!	#DIV/0!	Not Found	Peak Found	Peak Found	Peak Found		Not Found	Not Found	Not Found			3.47	17.03	High	High	0.0004294	0.0001527
	FALSE	High	[K].QGTFHSQQALEYGTK.[L]		0.00465603	0.00132763	1	2	2	A0A0H2UHE1	A0A0H2UHE1 [81-95]		0	1694.81		57	6.9	336.1		131.52		38.93	#DIV/0!	#DIV/0!	#DIV/0!	Peak Found	High	Peak Found	Not Found		Not Found	Not Found	Peak Found			4.2	23.54	High	High	0.0004294	0.0003549
High	Master Protein	A0A0G2JWX4	Keratin, type II cytoskeletal 2 epidermal OS=Rattus norvegicus OX=10116 GN=Krt2 PE=1 SV=1	0	24.95	7	7	59	5	69.1	177.97	7	cell organization and biogenesis;cell proliferation;cellular component movement;metabolic process	cytoskeleton;membrane;nucleus	protein binding;structural molecule activity	Pf00038, Pf13166		ENSRNOG00000009563.8		Formation of the cornified envelope		0	2.2127	2.04735	0.159542	67.4	27.1	168.4	40.7	34.5	33.8	16.6	411.5	High	High	High	High	High	High	High	High
	Checked	Confidence	Annotated Sequence	Modifications	Qvality PEP	Qvality q-value	# Protein Groups	# Proteins	# PSMs	Master Protein Accessions	Positions in Master Proteins	Modifications in Master Proteins	# Missed Cleavages	Theo. MH+ [Da]	Abundances (Grouped): NButGT	Abundances (Grouped): remplissage	Abundances (Grouped): LPS	Abundances (Grouped): controle CARD445	Abundances (Grouped) CV [%]: NButGT	Abundances (Grouped) CV [%]: remplissage	Abundances (Grouped) CV [%]: LPS	Abundances (Grouped) CV [%]: controle CARD445	#DIV/0!	#DIV/0!	#DIV/0!	Found in Sample: [S25] F25: Sample, 6, LPS	Found in Sample: [S75] F75: Sample, 1, controle CARD445	Found in Sample: [S23] F23: Sample, 4, remplissage	Found in Sample: [S24] F24: Sample, 5, LPS	Quan Info	Found in Sample: [S20] F20: Sample, 1, NButGT	Found in Sample: [S21] F21: Sample, 2, NButGT	Found in Sample: [S22] F22: Sample, 3, remplissage			XCorr (by Search Engine): Sequest HT	Top Apex RT [min]	Found in Sample: [S85] F85: Sample, 2, controle CARD445	Confidence (by Search Engine): Sequest HT	Percolator q-Value (by Search Engine): Sequest HT	Percolator PEP (by Search Engine): Sequest HT
	FALSE	High	[R].DYQELMNVK.[L]	1xOxidation [M6]	0.0913054	0.00258676	1	4	5	A0A0G2JWX4	A0A0G2JWX4 [481-489]		0	1155.54	89.8	125.9	158.6	25.7	54.6	107.14	106.37	57.5	#DIV/0!	#DIV/0!	#DIV/0!	High	High	High	High		Peak Found	High	Peak Found			2.66	26.99	Peak Found	High	0.0007926	0.02629
	FALSE	High	[R].GFSSGSAVVSGGSR.[R]		0.0037784	0.00132763	1	2	25	A0A0G2JWX4	A0A0G2JWX4 [23-36]		0	1254.61	60.3	133	135.6	71.1	4.03	132.02	79.1	55.47	#DIV/0!	#DIV/0!	#DIV/0!	High	High	High	High		High	High	High			3.46	23.4	High	High	0.0004294	0.000263
	FALSE	High	[R].GFSSGSAVVSGGSRR.[S]		0.00636816	0.00132763	1	2	4	A0A0G2JWX4	A0A0G2JWX4 [23-37]		1	1410.71	18.2	179.5	75.3	127	24.95	137.59	46.62	74.42	#DIV/0!	#DIV/0!	#DIV/0!	Peak Found	High	High	Peak Found		Peak Found	Peak Found	Peak Found			4.15	20.23	High	High	0.0004294	0.0005588
	FALSE	High	[K].LALDVEIATYR.[KT]		0.0105513	0.00132763	4	11	11	Q6IG05; Q6P6Q2; A0A0G2JWX4; Q4FZU2	Q6IG05 [433-443]; Q6P6Q2 [457-467]; A0A0G2JWX4 [490-500]; Q4FZU2 [445-455]		0	1263.69	86.2	166.2	147.6		54.01	68.12	81.48		#DIV/0!	#DIV/0!	#DIV/0!	High	Not Found	High	High	Shared	High	High	Peak Found			3.47	42.13	Not Found	High	0.0004294	0.001149
	FALSE	High	[K].LALDVEIATYRK.[L]		0.0339867	0.00201499	3	10	2	Q6IG05; Q6P6Q2; A0A0G2JWX4	Q6IG05 [433-444]; Q6P6Q2 [457-468]; A0A0G2JWX4 [490-501]		1	1391.79	76.7	159.5	163.8		58.53	53.06	30.63		#DIV/0!	#DIV/0!	#DIV/0!	High	Not Found	High	Peak Found	Shared	Peak Found	Peak Found	Peak Found			3.08	35.66	Not Found	High	0.0006198	0.006197
	FALSE	High	[R].LLRDYQELMNVK.[L]	1xOxidation [M9]	0.144824	0.00680212	1	2	1	A0A0G2JWX4	A0A0G2JWX4 [478-489]		1	1537.8		131.1	79.8	189.1		90.24	111.69	66.31	#DIV/0!	#DIV/0!	#DIV/0!	Peak Found	High	Peak Found	Peak Found		Not Found	Not Found	Peak Found			3.09	29.65	Peak Found	High	0.002073	0.05213
	FALSE	High	[K].VDPEIQNVK.[S]		0.0861535	0.00258676	1	2	11	A0A0G2JWX4	A0A0G2JWX4 [186-194]		0	1041.56	36.9	133.8	142.4	86.9	59.29	132.45	85.36	63.71	#DIV/0!	#DIV/0!	#DIV/0!	High	High	High	High		High	High	Peak Found			2.53	23.12	High	High	0.0007926	0.02402
High	Master Protein	Q62920	PDZ and LIM domain protein 5 OS=Rattus norvegicus OX=10116 GN=Pdlim5 PE=1 SV=2	0	24.375	8	4	20	4	63.2	62.87	4	cell growth;regulation of biological process	cytoplasm;cytoskeleton;cytosol;membrane	metal ion binding;protein binding;structural molecule activity	Pf00412, Pf00595	64353	ENSRNOG00000016419.6	Pdlim5			0	2.94002	0.325822	2.36262	45.5	66.2	208.4	120	117.6	135.2	6	101	High	High	High	High	High	High	Peak Found	High
	Checked	Confidence	Annotated Sequence	Modifications	Qvality PEP	Qvality q-value	# Protein Groups	# Proteins	# PSMs	Master Protein Accessions	Positions in Master Proteins	Modifications in Master Proteins	# Missed Cleavages	Theo. MH+ [Da]	Abundances (Grouped): NButGT	Abundances (Grouped): remplissage	Abundances (Grouped): LPS	Abundances (Grouped): controle CARD445	Abundances (Grouped) CV [%]: NButGT	Abundances (Grouped) CV [%]: remplissage	Abundances (Grouped) CV [%]: LPS	Abundances (Grouped) CV [%]: controle CARD445	#DIV/0!	#DIV/0!	#DIV/0!	Found in Sample: [S25] F25: Sample, 6, LPS	Found in Sample: [S75] F75: Sample, 1, controle CARD445	Found in Sample: [S23] F23: Sample, 4, remplissage	Found in Sample: [S24] F24: Sample, 5, LPS	Quan Info	Found in Sample: [S20] F20: Sample, 1, NButGT	Found in Sample: [S21] F21: Sample, 2, NButGT	Found in Sample: [S22] F22: Sample, 3, remplissage			XCorr (by Search Engine): Sequest HT	Top Apex RT [min]	Found in Sample: [S85] F85: Sample, 2, controle CARD445	Confidence (by Search Engine): Sequest HT	Percolator q-Value (by Search Engine): Sequest HT	Percolator PEP (by Search Engine): Sequest HT
	FALSE	High	[R].ILAQITGTEHLK.[E]		0.00971789	0.00132763	1	1	6	Q62920	Q62920 [285-296]		0	1323.76	164.9	31.9	193.3	9.8	4.92	120.83	34.63	52.04	#DIV/0!	#DIV/0!	#DIV/0!	High	Peak Found	Peak Found	Peak Found		High	High	Peak Found			3.24	28.22	Peak Found	High	0.0004294	0.001027
	FALSE	High	[R].ILAQITGTEHLKESENDNAK.[K]		0.000524638	0.00132763	1	1	2	Q62920	Q62920 [285-304]		1	2211.13		65.9		334.1				27.19	#DIV/0!	#DIV/0!	#DIV/0!	Not Found	High	Peak Found	Not Found		Not Found	Not Found	Not Found			4.39	25.24	High	High	0.0004294	1.549e-05
	FALSE	High	[R].LIEDTEDWRPR.[T]		0.0325406	0.00201499	1	1	1	Q62920	Q62920 [264-274]		0	1429.71	56.4	102.2	116.1	125.3			72.35	16.99	#DIV/0!	#DIV/0!	#DIV/0!	Peak Found	Peak Found	Peak Found	Peak Found		Not Found	Peak Found	Not Found			2.22	30.01	High	High	0.0006198	0.005855
	FALSE	High	[R].NTEFYHIPTHSDASK.[K]		0.000618752	0.00132763	1	1	11	Q62920	Q62920 [247-261]		0	1746.81	131.7	24	163.1	81.2	11.21	127.65	37.17	35.13	#DIV/0!	#DIV/0!	#DIV/0!	High	High	High	High		Peak Found	High	Peak Found			3.39	24.71	High	High	0.0004294	1.969e-05
High	Master Protein	P81155	Voltage-dependent anion-selective channel protein 2 OS=Rattus norvegicus OX=10116 GN=Vdac2 PE=1 SV=2	0	23.504	29	6	40	5	31.7	135.11	6	regulation of biological process;transport	membrane;mitochondrion;nucleus	nucleotide binding;transporter activity	Pf01459	83531	ENSRNOG00000013505.6	Vdac2		Calcium signaling pathway; Parkinson's disease; HTLV-I infection; cGMP-PKG signaling pathway; Huntington's disease; NOD-like receptor signaling pathway	1	3.40745	0.399801	2.39271	48.4	40.2	179.7	122.2	140.3	148.5	26.7	94	High	High	High	High	High	High	High	High
	Checked	Confidence	Annotated Sequence	Modifications	Qvality PEP	Qvality q-value	# Protein Groups	# Proteins	# PSMs	Master Protein Accessions	Positions in Master Proteins	Modifications in Master Proteins	# Missed Cleavages	Theo. MH+ [Da]	Abundances (Grouped): NButGT	Abundances (Grouped): remplissage	Abundances (Grouped): LPS	Abundances (Grouped): controle CARD445	Abundances (Grouped) CV [%]: NButGT	Abundances (Grouped) CV [%]: remplissage	Abundances (Grouped) CV [%]: LPS	Abundances (Grouped) CV [%]: controle CARD445	#DIV/0!	#DIV/0!	#DIV/0!	Found in Sample: [S25] F25: Sample, 6, LPS	Found in Sample: [S75] F75: Sample, 1, controle CARD445	Found in Sample: [S23] F23: Sample, 4, remplissage	Found in Sample: [S24] F24: Sample, 5, LPS	Quan Info	Found in Sample: [S20] F20: Sample, 1, NButGT	Found in Sample: [S21] F21: Sample, 2, NButGT	Found in Sample: [S22] F22: Sample, 3, remplissage			XCorr (by Search Engine): Sequest HT	Top Apex RT [min]	Found in Sample: [S85] F85: Sample, 2, controle CARD445	Confidence (by Search Engine): Sequest HT	Percolator q-Value (by Search Engine): Sequest HT	Percolator PEP (by Search Engine): Sequest HT
	FALSE	High	[K].LTFDTTFSPNTGK.[K]		0.0062986	0.00132763	1	1	8	P81155	P81155 [109-121]		0	1428.7	160.7	57.8	164.2	17.3	5.9	78.2	43.13	25.57	#DIV/0!	#DIV/0!	#DIV/0!	High	High	High	High		High	High	High			3.49	37.15	High	High	0.0004294	0.0005504
	FALSE	High	[K].LTLSALVDGK.[SN]		0.0402118	0.00201499	2	3	5	P81155; A0A0G2JSR0	P81155 [269-278]; A0A0G2JSR0 [257-266]		0	1016.6	154.6	54.4	163	28	3.7	79.69	14.78	15.48	#DIV/0!	#DIV/0!	#DIV/0!	High	High	High	Peak Found	Shared	Peak Found	Peak Found	Peak Found			2.95	39.57	High	High	0.0006198	0.007941
	FALSE	High	[R].SNFAVGYR.[T]		0.147795	0.00680212	1	1	5	P81155	P81155 [179-186]		0	913.453	142.3	57.5	133.3	66.9	11.09	62.88	18.93	1.64	#DIV/0!	#DIV/0!	#DIV/0!	High	High	Peak Found	High		High	Peak Found	Peak Found			2.43	26.25	High	High	0.002073	0.05379
	FALSE	High	[R].TGDFQLHTNVNNGTEFGGSIYQK.[V]		0.00169289	0.00132763	1	1	4	P81155	P81155 [187-209]		0	2527.18	162.5	37.7	163.7	36.1	0.84	92.77	25.19	8.05	#DIV/0!	#DIV/0!	#DIV/0!	High	Peak Found	Peak Found	High		High	High	Peak Found			3.88	36.01	Peak Found	High	0.0004294	8.341e-05
	FALSE	High	[K].VNNSSLIGVGYTQTLRPGVK.[L]		0.000272658	0.00132763	1	1	14	P81155	P81155 [249-268]		0	2103.16	153.4	45	154	47.5	3.48	92.53	40.37	18.5	#DIV/0!	#DIV/0!	#DIV/0!	High	High	High	High		High	High	Peak Found			4.86	34.77	High	High	0.0004294	6.082e-06
	FALSE	High	[K].YQLDPTASISAK.[V]		0.0125061	0.00132763	1	1	4	P81155	P81155 [237-248]		0	1293.67	135.2	43.4	142.8	78.6	3.04	82.93	42.15	21.22	#DIV/0!	#DIV/0!	#DIV/0!	High	High	High	Peak Found		Peak Found	High	Peak Found			2.85	31.99	Peak Found	High	0.0004294	0.001475
High	Master Protein	Q6IFV3	Keratin, type I cytoskeletal 15 OS=Rattus norvegicus OX=10116 GN=Krt15 PE=1 SV=1	0	23.24	10	7	101	1	48.8	244.24	7	cell organization and biogenesis	nucleus	protein binding;structural molecule activity	Pf00038	287700	ENSRNOG00000014099.6	Krt15	Formation of the cornified envelope		0	23.6136	6.34649	0.0491356	1.6	2.8	70	33.9	19	13.4	30.8	628.6	Peak Found	Peak Found	Peak Found	Peak Found	Peak Found	Peak Found	Peak Found	High
	Checked	Confidence	Annotated Sequence	Modifications	Qvality PEP	Qvality q-value	# Protein Groups	# Proteins	# PSMs	Master Protein Accessions	Positions in Master Proteins	Modifications in Master Proteins	# Missed Cleavages	Theo. MH+ [Da]	Abundances (Grouped): NButGT	Abundances (Grouped): remplissage	Abundances (Grouped): LPS	Abundances (Grouped): controle CARD445	Abundances (Grouped) CV [%]: NButGT	Abundances (Grouped) CV [%]: remplissage	Abundances (Grouped) CV [%]: LPS	Abundances (Grouped) CV [%]: controle CARD445	#DIV/0!	#DIV/0!	#DIV/0!	Found in Sample: [S25] F25: Sample, 6, LPS	Found in Sample: [S75] F75: Sample, 1, controle CARD445	Found in Sample: [S23] F23: Sample, 4, remplissage	Found in Sample: [S24] F24: Sample, 5, LPS	Quan Info	Found in Sample: [S20] F20: Sample, 1, NButGT	Found in Sample: [S21] F21: Sample, 2, NButGT	Found in Sample: [S22] F22: Sample, 3, remplissage			XCorr (by Search Engine): Sequest HT	Top Apex RT [min]	Found in Sample: [S85] F85: Sample, 2, controle CARD445	Confidence (by Search Engine): Sequest HT	Percolator q-Value (by Search Engine): Sequest HT	Percolator PEP (by Search Engine): Sequest HT
	FALSE	High	[R].ALEEANTELEVK.[I]		0.0139547	0.00132763	2	3	3	Q6IFV3; Q6IFU8	Q6IFV3 [114-125]; Q6IFU8 [104-115]		0	1345.68	112.4	141.5	75.2	70.9	18.26	64.83	65.13	40.83	#DIV/0!	#DIV/0!	#DIV/0!	Peak Found	High	High	Peak Found	Shared	Peak Found	Peak Found	High			3.11	28.67	Peak Found	High	0.0004294	0.001724
	FALSE	High	[KR].LAADDFR.[TLMSV]		0.152353	0.00735046	9	20	22	Q6IFV6; Q6IFU7; Q6IFV5; Q6IFV3; Q6IFU8; F1MAF7; A0A096MJE0; Q6IFV1; Q6IFW6	Q6IFV6 [177-183]; Q6IFU7 [174-180]; Q6IFV5 [168-174]; Q6IFV3 [175-181]; Q6IFU8 [164-170]; F1MAF7 [136-142]; A0A096MJE0 [144-150]; Q6IFV1 [202-208]; Q6IFW6 [228-234]		0	807.4	45.5	118.1	167.9	68.6	17.6	76.33	123.45	36.12	#DIV/0!	#DIV/0!	#DIV/0!	High	High	High	High	Shared	Peak Found	High	Peak Found			2.27	25.55	High	High	0.002241	0.05616
	FALSE	High	[R].LASYLDK.[V]		0.156247	0.00735046	2	5	4	Q6IFV3; Q6IFU8	Q6IFV3 [105-111]; Q6IFU8 [95-101]		0	809.44	67.4	174.4	123.8	34.4	16.01	49.83	99.39	49.02	#DIV/0!	#DIV/0!	#DIV/0!	Peak Found	High	Peak Found	High	Shared	Peak Found	Peak Found	High			2.39	23.9	High	High	0.002241	0.05832
	FALSE	High	[R].LASYLDKVR.[A]		0.105202	0.00338982	2	4	7	Q6IFV3; Q6IFU8	Q6IFV3 [105-113]; Q6IFU8 [95-103]		1	1064.61	17.2	153.6	40.8	188.3	28.23	131.12	64.99	56.63	#DIV/0!	#DIV/0!	#DIV/0!	High	High	High	High	Shared	Peak Found	Peak Found	Peak Found			2.69	25.27	High	High	0.001029	0.03245
	FALSE	High	[R].VLDELTLAR.[AT]		0.0345451	0.00201499	4	9	9	Q6IFU7; Q6IFV3; Q6IFU8; Q6IFV1	Q6IFU7 [203-211]; Q6IFV3 [204-212]; Q6IFU8 [193-201]; Q6IFV1 [231-239]		0	1029.59	99.1	119	108.7	73.2	24.87	61.06	60.68	70.28	#DIV/0!	#DIV/0!	#DIV/0!	High	High	High	High	Shared	High	High	High			3.19	35.36	High	High	0.0006198	0.006347
	FALSE	High	[K].VTMQNLNDR.[L]		0.130092	0.00545662	4	8	3	Q6IFU9; Q6IFV3; Q6IFV1; Q6IFW6	Q6IFU9 [108-116]; Q6IFV3 [96-104]; Q6IFV1 [124-132]; Q6IFW6 [147-155]		0	1090.53	19	214.4	80	86.5	51.42	93.02	104.35	42.64	#DIV/0!	#DIV/0!	#DIV/0!	Peak Found	Peak Found	High	High	Shared	Peak Found	Peak Found	High			2.31	23.13	Peak Found	High	0.001654	0.04443
	FALSE	High	[K].VTMQNLNDR.[L]	1xOxidation [M3]	0.0478103	0.00201499	4	8	49	Q6IFU9; Q6IFV3; Q6IFV1; Q6IFW6	Q6IFU9 [108-116]; Q6IFV3 [96-104]; Q6IFV1 [124-132]; Q6IFW6 [147-155]		0	1106.53	25.4	238	72.1	64.6	87.12	86.95	82.55	47.75	#DIV/0!	#DIV/0!	#DIV/0!	High	High	High	High	Shared	High	High	High			2.4	18.68	High	High	0.0006198	0.01023
	FALSE	High	[K].VTMQNLNDRLASYLDKVR.[A]		0.0230849	0.00132763	1	1	2	Q6IFV3	Q6IFV3 [96-113]		2	2136.12	27	306.7	66.4		50.71	134.26	35.34		#DIV/0!	#DIV/0!	#DIV/0!	Peak Found	Not Found	High	Peak Found		Peak Found	Peak Found	Peak Found			3.02	43.34	Not Found	High	0.0004294	0.003556
	FALSE	High	[K].VTMQNLNDRLASYLDKVR.[A]	1xOxidation [M3]	0.0465365	0.00201499	1	1	2	Q6IFV3	Q6IFV3 [96-113]		2	2152.12	36.7	226	129	8.2	5.28	113.4	55.61	40.24	#DIV/0!	#DIV/0!	#DIV/0!	Peak Found	Peak Found	High	Peak Found		Peak Found	Peak Found	Peak Found			2.44	38.43	Peak Found	High	0.0006198	0.009789
High	Master Protein	P42930	Heat shock protein beta-1 OS=Rattus norvegicus OX=10116 GN=Hspb1 PE=1 SV=1	0	23.171	48	7	22	7	22.9	89.93	7	metabolic process;regulation of biological process;response to stimulus	cytoplasm;cytoskeleton;membrane;nucleus;proteasome	enzyme regulator activity;protein binding;RNA binding	Pf00011	24471		Hspb1			0	4.23092	0.210014	2.15254	60.4	39.2	340.1	81.3	104.7	85.8	15.7	72.8	High	High	High	High	High	High	Peak Found	High
	Checked	Confidence	Annotated Sequence	Modifications	Qvality PEP	Qvality q-value	# Protein Groups	# Proteins	# PSMs	Master Protein Accessions	Positions in Master Proteins	Modifications in Master Proteins	# Missed Cleavages	Theo. MH+ [Da]	Abundances (Grouped): NButGT	Abundances (Grouped): remplissage	Abundances (Grouped): LPS	Abundances (Grouped): controle CARD445	Abundances (Grouped) CV [%]: NButGT	Abundances (Grouped) CV [%]: remplissage	Abundances (Grouped) CV [%]: LPS	Abundances (Grouped) CV [%]: controle CARD445	#DIV/0!	#DIV/0!	#DIV/0!	Found in Sample: [S25] F25: Sample, 6, LPS	Found in Sample: [S75] F75: Sample, 1, controle CARD445	Found in Sample: [S23] F23: Sample, 4, remplissage	Found in Sample: [S24] F24: Sample, 5, LPS	Quan Info	Found in Sample: [S20] F20: Sample, 1, NButGT	Found in Sample: [S21] F21: Sample, 2, NButGT	Found in Sample: [S22] F22: Sample, 3, remplissage			XCorr (by Search Engine): Sequest HT	Top Apex RT [min]	Found in Sample: [S85] F85: Sample, 2, controle CARD445	Confidence (by Search Engine): Sequest HT	Percolator q-Value (by Search Engine): Sequest HT	Percolator PEP (by Search Engine): Sequest HT
	FALSE	High	[K].AVTQSAEITIPVTFEAR.[A]		0.00230349	0.00132763	1	2	5	P42930	P42930 [176-192]		0	1832.98	145.1	81.3	145.8	27.8	49.4		28.84		#DIV/0!	#DIV/0!	#DIV/0!	High	High	Peak Found	High		High	High	Not Found			4.05	43.7	Not Found	High	0.0004294	0.0001294
	FALSE	High	[R].KYTLPPGVDPTLVSSSLSPEGTLTVEAPLPK.[A]		0.000101315	0.00132763	1	2	4	P42930	P42930 [145-175]		1	3193.72	119.8	75.5	189.5	15.3	12.59		117.67		#DIV/0!	#DIV/0!	#DIV/0!	Peak Found	Peak Found	High	High		High	High	Not Found			5.51	48.57	Not Found	High	0.0004294	1.472e-06
	FALSE	High	[R].LFDQAFGVPR.[F]		0.0277891	0.00132763	1	2	4	P42930	P42930 [29-38]		0	1149.61	123.6	46.7	139.3	90.5	2.4	106.52	5.96	36.8	#DIV/0!	#DIV/0!	#DIV/0!	Peak Found	Peak Found	High	High		High	Peak Found	Peak Found			2.9	40.03	High	High	0.0004294	0.004647
	FALSE	High	[R].QLSSGVSEIR.[Q]		0.0422202	0.00201499	1	2	2	P42930	P42930 [84-93]		0	1075.57	80.9	52.6	125.4	141.2	28.51	64.95	52.15	10.6	#DIV/0!	#DIV/0!	#DIV/0!	Peak Found	High	Peak Found	Peak Found		Peak Found	Peak Found	Peak Found			2.95	24.41	High	High	0.0006198	0.008495
	FALSE	High	[K].TKEGVVEITGKHEER.[Q]		0.049384	0.00201499	1	2	1	P42930	P42930 [117-131]		2	1711.9	63.8	63.2	59.1	213.8	44.38		30.81	6.32	#DIV/0!	#DIV/0!	#DIV/0!	Peak Found	Peak Found	Peak Found	Peak Found		Peak Found	Peak Found	Not Found			3.42	17.21	High	High	0.0006198	0.01072
	FALSE	High	[R].VSLDVNHFAPEELTVK.[T]		0.00113933	0.00132763	1	2	5	P42930	P42930 [101-116]		0	1797.94	109.9	20.4	234.2	35.6	17.6	122.06	101.69	24.68	#DIV/0!	#DIV/0!	#DIV/0!	High	High	High	High		Peak Found	Peak Found	Peak Found			3.87	40.06	Peak Found	High	0.0004294	4.724e-05
	FALSE	High	[K].YTLPPGVDPTLVSSSLSPEGTLTVEAPLPK.[A]		0.11918	0.00486783	1	2	1	P42930	P42930 [146-175]		0	3065.63	40.1	61.3	287.2	11.3					#DIV/0!	#DIV/0!	#DIV/0!	Not Found	Peak Found	Not Found	High		Not Found	Peak Found	Peak Found			5.32	48.9	Not Found	High	0.001483	0.03894
High	Master Protein	P31000	Vimentin OS=Rattus norvegicus OX=10116 GN=Vim PE=1 SV=2	0	23.031	25	9	11	9	53.7	35.86	9	cell differentiation;cell organization and biogenesis;metabolic process;regulation of biological process;response to stimulus	cytoplasm;cytoskeleton;cytosol;membrane;nucleus	protein binding;RNA binding;structural molecule activity	Pf00038, Pf04111, Pf04156, Pf04732, Pf10186	81818		Vim		Epstein-Barr virus infection; MicroRNAs in cancer	0	20.8451	0.425	9.25437	5.7	1.4	138.9	9.1	23.8	558.3	36.4	26.5	Peak Found	Peak Found	High	Peak Found	Peak Found	High	Peak Found	Peak Found
	Checked	Confidence	Annotated Sequence	Modifications	Qvality PEP	Qvality q-value	# Protein Groups	# Proteins	# PSMs	Master Protein Accessions	Positions in Master Proteins	Modifications in Master Proteins	# Missed Cleavages	Theo. MH+ [Da]	Abundances (Grouped): NButGT	Abundances (Grouped): remplissage	Abundances (Grouped): LPS	Abundances (Grouped): controle CARD445	Abundances (Grouped) CV [%]: NButGT	Abundances (Grouped) CV [%]: remplissage	Abundances (Grouped) CV [%]: LPS	Abundances (Grouped) CV [%]: controle CARD445	#DIV/0!	#DIV/0!	#DIV/0!	Found in Sample: [S25] F25: Sample, 6, LPS	Found in Sample: [S75] F75: Sample, 1, controle CARD445	Found in Sample: [S23] F23: Sample, 4, remplissage	Found in Sample: [S24] F24: Sample, 5, LPS	Quan Info	Found in Sample: [S20] F20: Sample, 1, NButGT	Found in Sample: [S21] F21: Sample, 2, NButGT	Found in Sample: [S22] F22: Sample, 3, remplissage			XCorr (by Search Engine): Sequest HT	Top Apex RT [min]	Found in Sample: [S85] F85: Sample, 2, controle CARD445	Confidence (by Search Engine): Sequest HT	Percolator q-Value (by Search Engine): Sequest HT	Percolator PEP (by Search Engine): Sequest HT
	FALSE	High	[R].DGQVINETSQHHDDLE.[-]		0.0852467	0.00258676	1	2	1	P31000	P31000 [451-466]		0	1836.8	298.9		101.1						#DIV/0!	#DIV/0!	#DIV/0!	Not Found	Not Found	Not Found	Peak Found		Not Found	High	Not Found			2.91	24.01	Not Found	High	0.0007926	0.02367
	FALSE	High	[R].EEAESTLQSFR.[Q]		0.0218578	0.00132763	1	2	1	P31000	P31000 [197-207]		0	1296.61	214.5	67.2	118.3		135.07		96.15		#DIV/0!	#DIV/0!	#DIV/0!	Peak Found	Not Found	Peak Found	Peak Found		Peak Found	High	Not Found			3.08	29.59	Not Found	High	0.0004294	0.00328
	FALSE	High	[R].EMEENFALEAANYQDTIGR.[L]		0.00780267	0.00132763	1	2	1	P31000	P31000 [346-364]		0	2200.98	400								#DIV/0!	#DIV/0!	#DIV/0!	Not Found	Not Found	Not Found	Not Found		Not Found	High	Not Found			4.86	45.08	Not Found	High	0.0004294	0.000745
	FALSE	High	[R].ETNLESLPLVDTHSK.[R]		0.00797588	0.00132763	1	2	2	P31000	P31000 [425-439]		0	1682.86	346.6	30.2	23.2				114		#DIV/0!	#DIV/0!	#DIV/0!	Peak Found	Not Found	Not Found	Peak Found		Not Found	High	Peak Found			3.35	34.07	Not Found	High	0.0004294	0.0007684
	FALSE	High	[K].FADLSEAANR.[N]		0.0719149	0.00258676	1	2	1	P31000	P31000 [295-304]		0	1093.53	185.8	78.6	135.6		101.38	28.33			#DIV/0!	#DIV/0!	#DIV/0!	Not Found	Not Found	Peak Found	Peak Found		Peak Found	High	Peak Found			2.61	26.82	Not Found	High	0.0007926	0.01842
	FALSE	High	[R].LGDLYEEEMR.[E]	1xOxidation [M9]	0.0599461	0.00201499	1	2	1	P31000	P31000 [146-155]		0	1270.56	400								#DIV/0!	#DIV/0!	#DIV/0!	Not Found	Not Found	Not Found	Not Found		Not Found	High	Not Found			2.33	28.33	Not Found	High	0.0006198	0.01414
	FALSE	High	[K].ILLAELEQLK.[G]		0.049384	0.00201499	1	2	2	P31000	P31000 [130-139]		0	1169.71	258.6	30.1	111.3		133.3	14.31	124.37		#DIV/0!	#DIV/0!	#DIV/0!	Peak Found	Not Found	Peak Found	High		Peak Found	High	Peak Found			2.78	45.74	Not Found	High	0.0006198	0.01065
	FALSE	High	[K].MALDIEIATYR.[K]	1xOxidation [M1]	0.0889286	0.00258676	1	4	1	P31000	P31000 [391-401]		0	1311.66	345.3	54.7							#DIV/0!	#DIV/0!	#DIV/0!	Not Found	Not Found	Not Found	Not Found		Not Found	High	Peak Found			3.66	39.25	Not Found	High	0.0007926	0.02527
	FALSE	High	[R].SLYSSSPGGAYVTR.[S]		0.00780267	0.00132763	1	2	1	P31000	P31000 [51-64]		0	1444.71	339.2	13.8	32.7	14.2		41.16	122.31	86.63	#DIV/0!	#DIV/0!	#DIV/0!	Peak Found	Peak Found	Peak Found	Peak Found		Not Found	High	Peak Found			3.6	29.3	Peak Found	High	0.0004294	0.0007468
High	Master Protein	D3ZG43	NADH dehydrogenase (Ubiquinone) Fe-S protein 3 (Predicted), isoform CRA_c OS=Rattus norvegicus OX=10116 GN=Ndufs3 PE=1 SV=1	0	22.88	28	6	29	6	30.2	104.26	6	metabolic process;regulation of biological process	membrane;mitochondrion	catalytic activity	Pf00329	295923	ENSRNOG00000009155.6	Ndufs3	Complex I biogenesis	Alzheimer's disease; Oxidative phosphorylation; Metabolic pathways; Parkinson's disease; Non-alcoholic fatty liver disease (NAFLD); Huntington's disease	0	3.0064	0.377622	1.91224	55.3	54.1	189.7	139.2	116.7	120.8	21.5	102.7	High	High	High	High	High	High	Peak Found	High
	Checked	Confidence	Annotated Sequence	Modifications	Qvality PEP	Qvality q-value	# Protein Groups	# Proteins	# PSMs	Master Protein Accessions	Positions in Master Proteins	Modifications in Master Proteins	# Missed Cleavages	Theo. MH+ [Da]	Abundances (Grouped): NButGT	Abundances (Grouped): remplissage	Abundances (Grouped): LPS	Abundances (Grouped): controle CARD445	Abundances (Grouped) CV [%]: NButGT	Abundances (Grouped) CV [%]: remplissage	Abundances (Grouped) CV [%]: LPS	Abundances (Grouped) CV [%]: controle CARD445	#DIV/0!	#DIV/0!	#DIV/0!	Found in Sample: [S25] F25: Sample, 6, LPS	Found in Sample: [S75] F75: Sample, 1, controle CARD445	Found in Sample: [S23] F23: Sample, 4, remplissage	Found in Sample: [S24] F24: Sample, 5, LPS	Quan Info	Found in Sample: [S20] F20: Sample, 1, NButGT	Found in Sample: [S21] F21: Sample, 2, NButGT	Found in Sample: [S22] F22: Sample, 3, remplissage			XCorr (by Search Engine): Sequest HT	Top Apex RT [min]	Found in Sample: [S85] F85: Sample, 2, controle CARD445	Confidence (by Search Engine): Sequest HT	Percolator q-Value (by Search Engine): Sequest HT	Percolator PEP (by Search Engine): Sequest HT
	FALSE	High	[R].ESAAADKRPTVRPSSDVTHK.[R]		0.113749	0.00486783	1	1	1	D3ZG43	D3ZG43 [37-56]		1	2152.11			63.9	336.1			87.96	4.14	#DIV/0!	#DIV/0!	#DIV/0!	Peak Found	High	Not Found	Peak Found		Not Found	Not Found	Not Found			2.52	15.65	Peak Found	High	0.001483	0.03642
	FALSE	High	[R].ILTDYGFEGHPFR.[K]		0.00392663	0.00132763	1	1	6	D3ZG43	D3ZG43 [187-199]		0	1551.76	122.8	72.6	182.1	22.5	5.79	61.14	42.05	22.75	#DIV/0!	#DIV/0!	#DIV/0!	High	Peak Found	High	High		High	High	Peak Found			3.23	37.13	Peak Found	High	0.0004294	0.0002787
	FALSE	High	[R].ILTDYGFEGHPFRK.[D]		0.0448088	0.00201499	1	1	1	D3ZG43	D3ZG43 [187-200]		1	1679.85	53.1		58.1	288.8				7.53	#DIV/0!	#DIV/0!	#DIV/0!	Peak Found	High	Not Found	Not Found		Not Found	Peak Found	Not Found			2.79	31.7	Peak Found	High	0.0006198	0.009302
	FALSE	High	[R].LSAFGEYVAEILPK.[Y]		0.000987521	0.00132763	1	1	8	D3ZG43	D3ZG43 [58-71]		0	1536.83	123.7	44.1	193.1	39.1	15.75	113.35	4.25	47.84	#DIV/0!	#DIV/0!	#DIV/0!	High	High	High	High		High	High	Peak Found			4.91	50.28	High	High	0.0004294	3.843e-05
	FALSE	High	[K].SLADLTAVDVPTR.[Q]		0.0295049	0.00201499	1	1	6	D3ZG43	D3ZG43 [110-122]		0	1357.73	124.2	48.5	164.5	62.8	5.14	83.58	25.33	9	#DIV/0!	#DIV/0!	#DIV/0!	High	Peak Found	High	High		High	High	Peak Found			3.43	39.31	High	High	0.0006198	0.005052
	FALSE	High	[R].VVAEPVELAQEFR.[K]		0.0022658	0.00132763	1	1	7	D3ZG43	D3ZG43 [219-231]		0	1486.79	131.5	35.6	165.6	67.4	1.09	114.82	13.68	2.03	#DIV/0!	#DIV/0!	#DIV/0!	High	High	Peak Found	High		High	High	Peak Found			3.68	42.34	High	High	0.0004294	0.0001264
High	Master Protein	A0A0G2JTP6	Perilipin OS=Rattus norvegicus OX=10116 GN=Plin1 PE=1 SV=1	0	22.56	17	6	9	6	55.8	33.27	6	metabolic process	cytosol;endoplasmic reticulum		Pf03036	25629	ENSRNOG00000015086.6	Plin1		Regulation of lipolysis in adipocytes; PPAR signaling pathway	0	2.89053	0.211945	20.1409	41.7	5.8	131	6.3	19.1	567	22.1	7	Peak Found	Peak Found	High	Peak Found	Peak Found	High	Peak Found	Peak Found
	Checked	Confidence	Annotated Sequence	Modifications	Qvality PEP	Qvality q-value	# Protein Groups	# Proteins	# PSMs	Master Protein Accessions	Positions in Master Proteins	Modifications in Master Proteins	# Missed Cleavages	Theo. MH+ [Da]	Abundances (Grouped): NButGT	Abundances (Grouped): remplissage	Abundances (Grouped): LPS	Abundances (Grouped): controle CARD445	Abundances (Grouped) CV [%]: NButGT	Abundances (Grouped) CV [%]: remplissage	Abundances (Grouped) CV [%]: LPS	Abundances (Grouped) CV [%]: controle CARD445	#DIV/0!	#DIV/0!	#DIV/0!	Found in Sample: [S25] F25: Sample, 6, LPS	Found in Sample: [S75] F75: Sample, 1, controle CARD445	Found in Sample: [S23] F23: Sample, 4, remplissage	Found in Sample: [S24] F24: Sample, 5, LPS	Quan Info	Found in Sample: [S20] F20: Sample, 1, NButGT	Found in Sample: [S21] F21: Sample, 2, NButGT	Found in Sample: [S22] F22: Sample, 3, remplissage			XCorr (by Search Engine): Sequest HT	Top Apex RT [min]	Found in Sample: [S85] F85: Sample, 2, controle CARD445	Confidence (by Search Engine): Sequest HT	Percolator q-Value (by Search Engine): Sequest HT	Percolator PEP (by Search Engine): Sequest HT
	FALSE	High	[K].GPTLLDGDLPEQENVLQR.[V]		0.00093983	0.00132763	1	3	3	A0A0G2JTP6	A0A0G2JTP6 [6-23]		0	1994.02	231.8		168.2		128.62				#DIV/0!	#DIV/0!	#DIV/0!	Not Found	Not Found	Not Found	High		Peak Found	High	Not Found			4.54	43.82	Not Found	High	0.0004294	3.573e-05
	FALSE	High	[K].GVTDNVVDTVVHYVPLPR.[L]		0.000741891	0.00132763	1	3	1	A0A0G2JTP6	A0A0G2JTP6 [392-409]		0	1980.05	324.3	18.5	57.2						#DIV/0!	#DIV/0!	#DIV/0!	Not Found	Not Found	Peak Found	Peak Found		Not Found	High	Not Found			3.88	48.77	Not Found	High	0.0004294	2.559e-05
	FALSE	High	[R].LASGGADLALGSIEK.[V]		0.0107263	0.00132763	1	3	1	A0A0G2JTP6	A0A0G2JTP6 [172-186]		0	1401.76	364.9		20.9	14.2			98.35		#DIV/0!	#DIV/0!	#DIV/0!	Peak Found	Not Found	Not Found	Peak Found		Not Found	High	Not Found			4.53	36.27	Peak Found	High	0.0004294	0.001182
	FALSE	High	[R].ILHLTPAQAVSSTK.[G]		0.00555107	0.00132763	1	3	1	A0A0G2JTP6	A0A0G2JTP6 [367-380]		0	1465.84									#DIV/0!	#DIV/0!	#DIV/0!	Not Found	Not Found	Not Found	Not Found	No Quan Values	Not Found	High	Not Found			3.66		Not Found	High	0.0004294	0.0004572
	FALSE	High	[R].NSISVPIASTSDK.[V]		0.00388369	0.00132763	1	3	1	A0A0G2JTP6	A0A0G2JTP6 [129-141]		0	1318.68	138.2	76.7	40.2	144.8	105.69		127.4		#DIV/0!	#DIV/0!	#DIV/0!	Peak Found	Peak Found	Not Found	Peak Found		Peak Found	High	Peak Found			3.54	30.23	Not Found	High	0.0004294	0.0002736
	FALSE	High	[R].VSTLANTLSR.[H]		0.0538325	0.00201499	1	3	2	A0A0G2JTP6	A0A0G2JTP6 [222-231]		0	1061.59	323.7		76.3						#DIV/0!	#DIV/0!	#DIV/0!	Not Found	Not Found	Not Found	Peak Found		Not Found	High	Not Found			2.89	26.83	Not Found	High	0.0006198	0.01214
High	Master Protein	P85125	Caveolae-associated protein 1 OS=Rattus norvegicus OX=10116 GN=Cavin1 PE=1 SV=1	0	22.404	16	4	7	4	43.9	30.01	4	metabolic process;regulation of biological process	cytoplasm;cytosol;endoplasmic reticulum;membrane;mitochondrion;nucleus	protein binding;RNA binding	Pf15237	287710		Ptrf; Cavin1			0	10.2411	0.0567867	77.2317		14.1	144.4			633.3		8.2	Not Found	Peak Found	High	Not Found	Not Found	High	Not Found	Peak Found
	Checked	Confidence	Annotated Sequence	Modifications	Qvality PEP	Qvality q-value	# Protein Groups	# Proteins	# PSMs	Master Protein Accessions	Positions in Master Proteins	Modifications in Master Proteins	# Missed Cleavages	Theo. MH+ [Da]	Abundances (Grouped): NButGT	Abundances (Grouped): remplissage	Abundances (Grouped): LPS	Abundances (Grouped): controle CARD445	Abundances (Grouped) CV [%]: NButGT	Abundances (Grouped) CV [%]: remplissage	Abundances (Grouped) CV [%]: LPS	Abundances (Grouped) CV [%]: controle CARD445	#DIV/0!	#DIV/0!	#DIV/0!	Found in Sample: [S25] F25: Sample, 6, LPS	Found in Sample: [S75] F75: Sample, 1, controle CARD445	Found in Sample: [S23] F23: Sample, 4, remplissage	Found in Sample: [S24] F24: Sample, 5, LPS	Quan Info	Found in Sample: [S20] F20: Sample, 1, NButGT	Found in Sample: [S21] F21: Sample, 2, NButGT	Found in Sample: [S22] F22: Sample, 3, remplissage			XCorr (by Search Engine): Sequest HT	Top Apex RT [min]	Found in Sample: [S85] F85: Sample, 2, controle CARD445	Confidence (by Search Engine): Sequest HT	Percolator q-Value (by Search Engine): Sequest HT	Percolator PEP (by Search Engine): Sequest HT
	FALSE	High	[R].ATEEPSGTGSDELIK.[S]		0.00122377	0.00132763	1	2	2	P85125	P85125 [33-47]		0	1533.73	287.5	12.9	99.6						#DIV/0!	#DIV/0!	#DIV/0!	Not Found	Not Found	Peak Found	High		Not Found	High	Not Found			4.64	25.36	Not Found	High	0.0004294	5.227e-05
	FALSE	High	[R].KSFTPDHVVYAR.[S]		0.0605933	0.00201499	1	2	1	P85125	P85125 [301-312]		1	1419.74	400								#DIV/0!	#DIV/0!	#DIV/0!	Not Found	Not Found	Not Found	Not Found		Not Found	High	Not Found			3.51	23.01	Not Found	High	0.0006198	0.01442
	FALSE	High	[K].IIGAVDQIQLTQAQLEER.[Q]		0.000884657	0.00132763	1	2	2	P85125	P85125 [63-80]		0	2025.1	328.9		71.1						#DIV/0!	#DIV/0!	#DIV/0!	Not Found	Not Found	Not Found	Peak Found		Not Found	High	Not Found			4.58	42.74	Not Found	High	0.0004294	3.295e-05
	FALSE	High	[R].QAEMEGAVQSIQGELSK.[L]		0.0093006	0.00132763	1	2	1	P85125	P85125 [81-97]		0	1804.87									#DIV/0!	#DIV/0!	#DIV/0!	Not Found	Not Found	Not Found	Not Found	No Quan Values	Not Found	High	Not Found			3.96		Not Found	High	0.0004294	0.000958
	FALSE	High	[R].QAEMEGAVQSIQGELSK.[L]	1xOxidation [M4]	0.000801273	0.00132763	1	2	1	P85125	P85125 [81-97]		0	1820.87	262.3			137.7					#DIV/0!	#DIV/0!	#DIV/0!	Not Found	Not Found	Not Found	Not Found		Not Found	High	Not Found			4.06	33.1	Peak Found	High	0.0004294	2.839e-05
High	Master Protein	P0DMW0	Heat shock 70 kDa protein 1A OS=Rattus norvegicus OX=10116 GN=Hspa1a PE=2 SV=1	0	22.097	20	8	16	5	70.1	55.95	8	cell differentiation;cell organization and biogenesis;defense response;metabolic process;regulation of biological process;response to stimulus	cytoplasm;cytoskeleton;cytosol;membrane;mitochondrion;nucleus	catalytic activity;nucleotide binding;protein binding;RNA binding	Pf00012, Pf06723	294254; 24472; 108348108	ENSRNOG00000050647.2; ENSRNOG00000045654.2	Hspa1b; Hspa1a; LOC108348108	HSP90 chaperone cycle for steroid hormone receptors (SHR); Neutrophil degranulation; AUF1 (hnRNP D0) binds and destabilizes mRNA; Attenuation phase; Regulation of HSF1-mediated heat shock response	MAPK signaling pathway; Prion diseases; Antigen processing and presentation; Measles; Longevity regulating pathway - multiple species; Legionellosis; Epstein-Barr virus infection; Influenza A; Estrogen signaling pathway; Protein processing in endoplasmic reticulum; Toxoplasmosis; Spliceosome; Endocytosis	0	35.766	0.0984533	0.645015	18	0.8	656.7	15.7	23.9	18.8	15.4	50.8	High	Peak Found	High	Peak Found	Peak Found	Peak Found	Peak Found	Peak Found
	Checked	Confidence	Annotated Sequence	Modifications	Qvality PEP	Qvality q-value	# Protein Groups	# Proteins	# PSMs	Master Protein Accessions	Positions in Master Proteins	Modifications in Master Proteins	# Missed Cleavages	Theo. MH+ [Da]	Abundances (Grouped): NButGT	Abundances (Grouped): remplissage	Abundances (Grouped): LPS	Abundances (Grouped): controle CARD445	Abundances (Grouped) CV [%]: NButGT	Abundances (Grouped) CV [%]: remplissage	Abundances (Grouped) CV [%]: LPS	Abundances (Grouped) CV [%]: controle CARD445	#DIV/0!	#DIV/0!	#DIV/0!	Found in Sample: [S25] F25: Sample, 6, LPS	Found in Sample: [S75] F75: Sample, 1, controle CARD445	Found in Sample: [S23] F23: Sample, 4, remplissage	Found in Sample: [S24] F24: Sample, 5, LPS	Quan Info	Found in Sample: [S20] F20: Sample, 1, NButGT	Found in Sample: [S21] F21: Sample, 2, NButGT	Found in Sample: [S22] F22: Sample, 3, remplissage			XCorr (by Search Engine): Sequest HT	Top Apex RT [min]	Found in Sample: [S85] F85: Sample, 2, controle CARD445	Confidence (by Search Engine): Sequest HT	Percolator q-Value (by Search Engine): Sequest HT	Percolator PEP (by Search Engine): Sequest HT
	FALSE	High	[K].AQIHDLVLVGGSTR.[I]		0.11199	0.00486783	1	1	1	P0DMW0	P0DMW0 [329-342]		0	1465.81	134.4	91.2	174.5		35.68	79.9	102.51		#DIV/0!	#DIV/0!	#DIV/0!	Peak Found	Not Found	Peak Found	High		Peak Found	Peak Found	Peak Found			4.02	31.4	Not Found	High	0.001483	0.03535
	FALSE	High	[K].DAGVIAGLNVLR.[I]		0.0279409	0.00132763	1	2	1	P0DMW0	P0DMW0 [160-171]		0	1197.69	37.6	62.6	201	98.8		107.94	133.7		#DIV/0!	#DIV/0!	#DIV/0!	Peak Found	High	Peak Found	Peak Found		Peak Found	Not Found	Peak Found			2.53	44.32	Not Found	High	0.0004294	0.004688
	FALSE	High	[K].EIAEAYLGHPVTNAVITVPAYFNDSQR.[Q]		0.00695301	0.00132763	1	1	1	P0DMW0	P0DMW0 [129-155]		0	2975.49			400						#DIV/0!	#DIV/0!	#DIV/0!	Not Found	Not Found	Not Found	High		Not Found	Not Found	Not Found			6.53	47.56	Not Found	High	0.0004294	0.0006299
	FALSE	High	[R].IINEPTAAAIAYGLDR.[T]		0.00561239	0.00132763	1	1	2	P0DMW0	P0DMW0 [172-187]		0	1687.9	30	41.2	312.9	15.9	56.39	1.82	137.16	96.53	#DIV/0!	#DIV/0!	#DIV/0!	Peak Found	Peak Found	Peak Found	High		Peak Found	Peak Found	Peak Found			4.52	42.99	Peak Found	High	0.0004294	0.0004641
	FALSE	High	[K].NALESYAFNMK.[S]	1xOxidation [M10]	0.0206954	0.00132763	1	2	1	P0DMW0	P0DMW0 [540-550]		0	1303.6	9.4	10.7	379.9			38.6			#DIV/0!	#DIV/0!	#DIV/0!	Not Found	Not Found	Peak Found	High		Peak Found	Not Found	Peak Found			3.27	33.06	Not Found	High	0.0004294	0.003035
	FALSE	High	[K].QTQTFTTYSDNQPGVLIQVYEGER.[A]		0.0750481	0.00258676	2	7	1	P63018; P0DMW0	P63018 [424-447]; P0DMW0 [424-447]		0	2774.33			400						#DIV/0!	#DIV/0!	#DIV/0!	Not Found	Not Found	Not Found	High	Shared	Not Found	Not Found	Not Found			4.22	46.77	Not Found	High	0.0007926	0.01967
	FALSE	High	[R].TTPSYVAFTDTER.[L]		0.00806392	0.00132763	2	8	6	P63018; P0DMW0	P63018 [37-49]; P0DMW0 [37-49]		0	1487.7	8.8	10.9	367.1	13.2	58.36	43.94		20.87	#DIV/0!	#DIV/0!	#DIV/0!	Not Found	High	Peak Found	High	Shared	Peak Found	High	High			3.26	33.51	High	High	0.0004294	0.0007832
	FALSE	High	[KR].VEIIANDQGNR.[TI]		0.0142639	0.00132763	3	9	3	P63018; P0DMW0; P06761	P63018 [26-36]; P0DMW0 [26-36]; P06761 [50-60]		0	1228.63	13.9	67.5	206.6	111.9	14.81		140.34	3.67	#DIV/0!	#DIV/0!	#DIV/0!	Peak Found	High	Not Found	High	Shared	Peak Found	Peak Found	Peak Found			2.9	23.54	High	High	0.0004294	0.00177
High	Master Protein	P48500	Triosephosphate isomerase OS=Rattus norvegicus OX=10116 GN=Tpi1 PE=1 SV=2	0	21.749	29	4	17	4	26.8	67.97	4	development;metabolic process	cytosol;nucleus	catalytic activity;protein binding	Pf00121	24849; 100911515	ENSRNOG00000050669.2; ENSRNOG00000015290.6	Tpi1; LOC100911515	Glycolysis; Gluconeogenesis	Glycolysis / Gluconeogenesis; Inositol phosphate metabolism; Biosynthesis of amino acids; Metabolic pathways; Fructose and mannose metabolism; Carbon metabolism	0	1.67099	0.47068	2.20545	93.7	60.4	180.6	76.9	122.2	145.1	9.1	112.1	High	High	High	High	High	High	Peak Found	High
	Checked	Confidence	Annotated Sequence	Modifications	Qvality PEP	Qvality q-value	# Protein Groups	# Proteins	# PSMs	Master Protein Accessions	Positions in Master Proteins	Modifications in Master Proteins	# Missed Cleavages	Theo. MH+ [Da]	Abundances (Grouped): NButGT	Abundances (Grouped): remplissage	Abundances (Grouped): LPS	Abundances (Grouped): controle CARD445	Abundances (Grouped) CV [%]: NButGT	Abundances (Grouped) CV [%]: remplissage	Abundances (Grouped) CV [%]: LPS	Abundances (Grouped) CV [%]: controle CARD445	#DIV/0!	#DIV/0!	#DIV/0!	Found in Sample: [S25] F25: Sample, 6, LPS	Found in Sample: [S75] F75: Sample, 1, controle CARD445	Found in Sample: [S23] F23: Sample, 4, remplissage	Found in Sample: [S24] F24: Sample, 5, LPS	Quan Info	Found in Sample: [S20] F20: Sample, 1, NButGT	Found in Sample: [S21] F21: Sample, 2, NButGT	Found in Sample: [S22] F22: Sample, 3, remplissage			XCorr (by Search Engine): Sequest HT	Top Apex RT [min]	Found in Sample: [S85] F85: Sample, 2, controle CARD445	Confidence (by Search Engine): Sequest HT	Percolator q-Value (by Search Engine): Sequest HT	Percolator PEP (by Search Engine): Sequest HT
	FALSE	High	[K].ELASQPDVDGFLVGGASLKPEFVDIINAK.[Q]		1.98908e-05	0.00132763	1	2	3	P48500	P48500 [220-248]		0	3029.58	172.7	25.3	193.4	8.7	13.12	98.98			#DIV/0!	#DIV/0!	#DIV/0!	Not Found	Peak Found	Peak Found	High		High	High	Peak Found			5.77	50.62	Not Found	High	0.0004294	1.427e-07
	FALSE	High	[R].HIFGESDELIGQK.[V]		0.00161113	0.00132763	1	2	9	P48500	P48500 [101-113]		0	1472.74	121.2	36.1	148.2	94.5	10.12	117.11	36.48	29.7	#DIV/0!	#DIV/0!	#DIV/0!	High	Peak Found	Peak Found	High		High	High	Peak Found			4.45	31.99	High	High	0.0004294	7.766e-05
	FALSE	High	[K].VTNGAFTGEISPGMIK.[D]	1xOxidation [M14]	0.000358961	0.00132763	1	3	4	P48500	P48500 [70-85]		0	1637.82	58.3	155.9	96.2	89.5	16.01		13.72	13.5	#DIV/0!	#DIV/0!	#DIV/0!	High	High	High	Peak Found		Peak Found	Peak Found	Not Found			3.73	33.85	High	High	0.0004294	9.006e-06
	FALSE	High	[K].VVLAYEPVWAIGTGK.[T]		0.0131384	0.00132763	1	3	1	P48500	P48500 [161-175]		0	1602.89				400				51.13	#DIV/0!	#DIV/0!	#DIV/0!	Not Found	High	Not Found	Not Found		Not Found	Not Found	Not Found			3.12	47.72	Peak Found	High	0.0004294	0.001583
High	Master Protein	A0A0G2JZQ9	Keratin, type II cytoskeletal 1b OS=Rattus norvegicus OX=10116 GN=Krt77 PE=3 SV=1	0	21.522	8	5	99	1	62	329.71	5		cytoskeleton	protein binding;structural molecule activity	Pf00038, Pf09728, Pf13166, Pf14992	406226	ENSRNOG00000036865.3	Krt77			0	1.38693	1.23524	0.357167	147.1	22.7	156.4	79.1	57.9	46	71.5	219.4	High	Peak Found	Peak Found	High	Peak Found	Peak Found	High	High
	Checked	Confidence	Annotated Sequence	Modifications	Qvality PEP	Qvality q-value	# Protein Groups	# Proteins	# PSMs	Master Protein Accessions	Positions in Master Proteins	Modifications in Master Proteins	# Missed Cleavages	Theo. MH+ [Da]	Abundances (Grouped): NButGT	Abundances (Grouped): remplissage	Abundances (Grouped): LPS	Abundances (Grouped): controle CARD445	Abundances (Grouped) CV [%]: NButGT	Abundances (Grouped) CV [%]: remplissage	Abundances (Grouped) CV [%]: LPS	Abundances (Grouped) CV [%]: controle CARD445	#DIV/0!	#DIV/0!	#DIV/0!	Found in Sample: [S25] F25: Sample, 6, LPS	Found in Sample: [S75] F75: Sample, 1, controle CARD445	Found in Sample: [S23] F23: Sample, 4, remplissage	Found in Sample: [S24] F24: Sample, 5, LPS	Quan Info	Found in Sample: [S20] F20: Sample, 1, NButGT	Found in Sample: [S21] F21: Sample, 2, NButGT	Found in Sample: [S22] F22: Sample, 3, remplissage			XCorr (by Search Engine): Sequest HT	Top Apex RT [min]	Found in Sample: [S85] F85: Sample, 2, controle CARD445	Confidence (by Search Engine): Sequest HT	Percolator q-Value (by Search Engine): Sequest HT	Percolator PEP (by Search Engine): Sequest HT
	FALSE	High	[K].FASFIDKVR.[F]		0.127446	0.00545662	9	24	4	A0A0G2K0I4; A0A0G2JZQ9; A0A0G2K7N1; Q6IG05; Q6P6Q2; Q6IMF3; D3ZXB7; Q4FZU2; Q10758	A0A0G2K0I4 [188-196]; A0A0G2JZQ9 [178-186]; A0A0G2K7N1 [145-153]; Q6IG05 [151-159]; Q6P6Q2 [175-183]; Q6IMF3 [190-198]; D3ZXB7 [142-150]; Q4FZU2 [163-171]; Q10758 [102-110]		1	1082.6	20	188.8	40.7	150.5	43.82	135.96	55.94	37.95	#DIV/0!	#DIV/0!	#DIV/0!	Peak Found	High	High	Peak Found	Shared	Peak Found	Peak Found	Peak Found			2.53	31.06	High	High	0.001654	0.04307
	FALSE	High	[R].FLEQQNQVLQTK.[W]		0.00213279	0.00132763	2	7	56	A0A0G2JZQ9; Q6IMF3	A0A0G2JZQ9 [187-198]; Q6IMF3 [199-210]		0	1475.79	97	171.4	96.8	34.7	16.77	76.9	72.61	45.14	#DIV/0!	#DIV/0!	#DIV/0!	High	High	High	High	Shared	High	High	High			4.03	29.63	High	High	0.0004294	0.0001158
	FALSE	High	[K].NKYEDEINKR.[T]		0.0349224	0.00201499	3	6	30	A0A0G2JZQ9; Q6P6Q2; Q10758	A0A0G2JZQ9 [255-264]; Q6P6Q2 [252-261]; Q10758 [177-186]		2	1308.65	33.7	225.1	109.9	31.4	58.34	18.41	106.04	2.51	#DIV/0!	#DIV/0!	#DIV/0!	High	High	High	High	Shared	High	High	High			3.09	18.35	High	High	0.0006198	0.006464
	FALSE	High	[K].SKDEAEALYQTK.[Y]		0.0062641	0.00132763	1	2	4	A0A0G2JZQ9	A0A0G2JZQ9 [352-363]		1	1382.68	59.7	144.8	128.6	66.8	16.14	71.92	46.46	103.6	#DIV/0!	#DIV/0!	#DIV/0!	High	High	High	Peak Found		Peak Found	Peak Found	High			4.14	21.93	Peak Found	High	0.0004294	0.0005424
	FALSE	High	[K].TLNNKFASFIDKVR.[F]		0.0204704	0.00132763	6	15	5	A0A0G2K0I4; A0A0G2JZQ9; Q6IG05; Q6P6Q2; Q4FZU2; Q10758	A0A0G2K0I4 [183-196]; A0A0G2JZQ9 [173-186]; Q6IG05 [146-159]; Q6P6Q2 [170-183]; Q4FZU2 [158-171]; Q10758 [97-110]		2	1652.91	13	350.7	36.3		31.43	137.38	103.35		#DIV/0!	#DIV/0!	#DIV/0!	Peak Found	Not Found	High	Peak Found	Shared	Peak Found	Peak Found	Peak Found			3.6	36.89	Not Found	High	0.0004294	0.00298
High	Master Protein	P20788	Cytochrome b-c1 complex subunit Rieske, mitochondrial OS=Rattus norvegicus OX=10116 GN=Uqcrfs1 PE=1 SV=2	0	21.506	19	4	33	4	29.4	125.92	4	metabolic process;response to stimulus;transport	membrane;mitochondrion	catalytic activity;metal ion binding;protein binding;transporter activity	Pf00355, Pf02921, Pf09165	291103	ENSRNOG00000018281.6	Uqcrfs1	Respiratory electron transport	Alzheimer's disease; Oxidative phosphorylation; Metabolic pathways; Parkinson's disease; Non-alcoholic fatty liver disease (NAFLD); Cardiac muscle contraction; Huntington's disease	0	4.05604	0.290436	2.17071	54.3	36.7	228.5	140.6	111.7	121	2.8	104.4	High	High	High	High	High	High	Peak Found	High
	Checked	Confidence	Annotated Sequence	Modifications	Qvality PEP	Qvality q-value	# Protein Groups	# Proteins	# PSMs	Master Protein Accessions	Positions in Master Proteins	Modifications in Master Proteins	# Missed Cleavages	Theo. MH+ [Da]	Abundances (Grouped): NButGT	Abundances (Grouped): remplissage	Abundances (Grouped): LPS	Abundances (Grouped): controle CARD445	Abundances (Grouped) CV [%]: NButGT	Abundances (Grouped) CV [%]: remplissage	Abundances (Grouped) CV [%]: LPS	Abundances (Grouped) CV [%]: controle CARD445	#DIV/0!	#DIV/0!	#DIV/0!	Found in Sample: [S25] F25: Sample, 6, LPS	Found in Sample: [S75] F75: Sample, 1, controle CARD445	Found in Sample: [S23] F23: Sample, 4, remplissage	Found in Sample: [S24] F24: Sample, 5, LPS	Quan Info	Found in Sample: [S20] F20: Sample, 1, NButGT	Found in Sample: [S21] F21: Sample, 2, NButGT	Found in Sample: [S22] F22: Sample, 3, remplissage			XCorr (by Search Engine): Sequest HT	Top Apex RT [min]	Found in Sample: [S85] F85: Sample, 2, controle CARD445	Confidence (by Search Engine): Sequest HT	Percolator q-Value (by Search Engine): Sequest HT	Percolator PEP (by Search Engine): Sequest HT
	FALSE	High	[K].EIDQEAAVEVSQLR.[D]		0.00216827	0.00132763	1	1	11	P20788	P20788 [183-196]		0	1586.8	113.2	113.9	164.5	8.4	3.68		42.91	23.89	#DIV/0!	#DIV/0!	#DIV/0!	High	High	High	Peak Found		High	High	Not Found			4.14	36.59	High	High	0.0004294	0.0001184
	FALSE	High	[K].EIDQEAAVEVSQLRDPQHDLER.[V]		0.0206954	0.00132763	1	1	10	P20788	P20788 [183-204]		1	2577.25	99.3	23.8	188.7	88.2	3.99	129.24	16.73	31.94	#DIV/0!	#DIV/0!	#DIV/0!	High	High	High	High		High	High	Peak Found			2.97	36.26	High	High	0.0004294	0.003035
	FALSE	High	[K].NAVSQFVSSMSASADVLAMSK.[I]	2xOxidation [M10; M19]	0.000396316	0.00132763	1	1	10	P20788	P20788 [131-151]		0	2162.01	96.1	82.1	163	58.8	23.55		26.3	24.32	#DIV/0!	#DIV/0!	#DIV/0!	High	High	High	High		High	High	Not Found			5.14	41.34	High	High	0.0004294	1.039e-05
	FALSE	High	[K].VPDFSDYR.[R]		0.149301	0.00735046	1	1	2	P20788	P20788 [85-92]		0	998.458	149.5	23.1	192.7	34.7	2.07	125.6	44.63	17.95	#DIV/0!	#DIV/0!	#DIV/0!	High	Peak Found	Peak Found	Peak Found		High	Peak Found	Peak Found			2.17	31.37	Peak Found	High	0.002241	0.05436
High	Master Protein	G3V8L3	Lamin A, isoform CRA_b OS=Rattus norvegicus OX=10116 GN=Lmna PE=1 SV=1	0	21.489	19	10	11	10	74.3	36.74	10	cell organization and biogenesis;regulation of biological process;response to stimulus;transport	membrane;nucleus	protein binding;structural molecule activity	Pf00038, Pf00932, Pf12128	60374	ENSRNOG00000019638.7	Lmna	Depolymerisation of the Nuclear Lamina; Initiation of Nuclear Envelope Reformation; Breakdown of the nuclear lamina; Clearance of Nuclear Envelope Membranes from Chromatin	Apoptosis; Arrhythmogenic right ventricular cardiomyopathy (ARVC); Dilated cardiomyopathy; Hypertrophic cardiomyopathy (HCM)	0	14.16	0.160518	0.613872	31.4	11.1	590.9	10.9	22.9	36.4	17.2	79.4	Peak Found	Peak Found	High	Peak Found	Peak Found	High	Peak Found	Peak Found
	Checked	Confidence	Annotated Sequence	Modifications	Qvality PEP	Qvality q-value	# Protein Groups	# Proteins	# PSMs	Master Protein Accessions	Positions in Master Proteins	Modifications in Master Proteins	# Missed Cleavages	Theo. MH+ [Da]	Abundances (Grouped): NButGT	Abundances (Grouped): remplissage	Abundances (Grouped): LPS	Abundances (Grouped): controle CARD445	Abundances (Grouped) CV [%]: NButGT	Abundances (Grouped) CV [%]: remplissage	Abundances (Grouped) CV [%]: LPS	Abundances (Grouped) CV [%]: controle CARD445	#DIV/0!	#DIV/0!	#DIV/0!	Found in Sample: [S25] F25: Sample, 6, LPS	Found in Sample: [S75] F75: Sample, 1, controle CARD445	Found in Sample: [S23] F23: Sample, 4, remplissage	Found in Sample: [S24] F24: Sample, 5, LPS	Quan Info	Found in Sample: [S20] F20: Sample, 1, NButGT	Found in Sample: [S21] F21: Sample, 2, NButGT	Found in Sample: [S22] F22: Sample, 3, remplissage			XCorr (by Search Engine): Sequest HT	Top Apex RT [min]	Found in Sample: [S85] F85: Sample, 2, controle CARD445	Confidence (by Search Engine): Sequest HT	Percolator q-Value (by Search Engine): Sequest HT	Percolator PEP (by Search Engine): Sequest HT
	FALSE	High	[K].EAALSTALSEK.[R]		0.0726862	0.00258676	1	3	1	G3V8L3	G3V8L3 [145-155]		0	1119.59	23.2	66.1	296.8	13.8	30.27			59.9	#DIV/0!	#DIV/0!	#DIV/0!	Not Found	Peak Found	Peak Found	High		Peak Found	Peak Found	Not Found			3.12	27.36	Peak Found	High	0.0007926	0.0188
	FALSE	High	[R].LADALQELR.[A]		0.0982815	0.00258676	1	6	1	G3V8L3	G3V8L3 [241-249]		0	1028.57	13	5.8	376.8	4.4					#DIV/0!	#DIV/0!	#DIV/0!	Not Found	Peak Found	Peak Found	High		Not Found	Peak Found	Not Found			3.01	33.43	Not Found	High	0.0007926	0.02922
	FALSE	High	[K].LALDMEIHAYR.[K]	1xOxidation [M5]	0.0232113	0.00132763	1	6	2	G3V8L3	G3V8L3 [367-377]		0	1347.67			392.1	7.9					#DIV/0!	#DIV/0!	#DIV/0!	Not Found	Peak Found	Not Found	High		Not Found	Not Found	Not Found			3.35	31.3	Not Found	High	0.0004294	0.003585
	FALSE	High	[R].LKDLEALLNSK.[E]		0.109114	0.00486783	1	3	1	G3V8L3	G3V8L3 [134-144]		1	1243.73	22.4	36.9	298.8	42	20.03	18.11		37.1	#DIV/0!	#DIV/0!	#DIV/0!	Not Found	Peak Found	Peak Found	High		Peak Found	Peak Found	Peak Found			2.76	36.68	Peak Found	High	0.001483	0.03424
	FALSE	High	[R].LQEKEDLQELNDR.[L]		0.0247825	0.00132763	1	2	1	G3V8L3	G3V8L3 [29-41]		1	1629.81	18.5	49.6	320.5	11.4					#DIV/0!	#DIV/0!	#DIV/0!	Not Found	Not Found	Peak Found	High		Not Found	Peak Found	Not Found			3.95	25.9	Peak Found	High	0.0004294	0.003921
	FALSE	High	[R].MQQQLDEYQELLDIK.[L]	1xOxidation [M1]	0.0134296	0.00132763	1	6	1	G3V8L3	G3V8L3 [352-366]		0	1909.92	16.9	26.9	356.2			10.63			#DIV/0!	#DIV/0!	#DIV/0!	Not Found	Not Found	Peak Found	High		Peak Found	Not Found	Peak Found			4.25	46.32	Not Found	High	0.0004294	0.001635
	FALSE	High	[R].NSNLVGAAHEELQQSR.[I]		0.014186	0.00132763	1	6	1	G3V8L3	G3V8L3 [281-296]		0	1752.86			272.6	127.4			129.14		#DIV/0!	#DIV/0!	#DIV/0!	Peak Found	Not Found	Not Found	High		Not Found	Not Found	Not Found			4.04	27.77	Peak Found	High	0.0004294	0.001756
	FALSE	High	[R].SVGGSGGGSFGDNLVTR.[S]		0.154679	0.00735046	1	2	1	G3V8L3	G3V8L3 [629-645]		0	1566.75	72.6	127	88.6	111.8	38.16	91.51	31.87		#DIV/0!	#DIV/0!	#DIV/0!	Peak Found	Peak Found	Peak Found	Peak Found		Peak Found	High	Peak Found			3.13	31.31	Not Found	High	0.002241	0.05728
	FALSE	High	[R].TLEGELHDLR.[G]		0.110831	0.00486783	1	3	1	G3V8L3	G3V8L3 [157-166]		0	1182.61	27.8	20	352.2						#DIV/0!	#DIV/0!	#DIV/0!	Not Found	Not Found	Not Found	High		Not Found	Peak Found	Peak Found			2.68	30.32	Not Found	High	0.001483	0.03498
	FALSE	High	[R].VAVEEVDEEGKFVR.[L]		0.0660206	0.00258676	1	6	1	G3V8L3	G3V8L3 [440-453]		1	1605.81	72.7	76.7	208.2	42.4	40.41	87.71	138.47	45.65	#DIV/0!	#DIV/0!	#DIV/0!	Peak Found	Peak Found	Peak Found	High		Peak Found	Peak Found	Peak Found			3.61	28.99	Peak Found	High	0.0007926	0.01635
High	Master Protein	Q9ER34	Aconitate hydratase, mitochondrial OS=Rattus norvegicus OX=10116 GN=Aco2 PE=1 SV=2	0	20.224	11	6	22	6	85.4	78.72	6	metabolic process;response to stimulus	mitochondrion	catalytic activity;metal ion binding;protein binding	Pf00330, Pf00694	79250	ENSRNOG00000024128.6	Aco2	Citric acid cycle (TCA cycle)	2-Oxocarboxylic acid metabolism; Citrate cycle (TCA cycle); Biosynthesis of amino acids; Metabolic pathways; Glyoxylate and dicarboxylate metabolism; Carbon metabolism	0	2.6421	0.404526	1.72107	61.3	60.8	194.4	128.2	107.3	117.3	13.1	117.4	High	High	High	High	High	High	Peak Found	High
	Checked	Confidence	Annotated Sequence	Modifications	Qvality PEP	Qvality q-value	# Protein Groups	# Proteins	# PSMs	Master Protein Accessions	Positions in Master Proteins	Modifications in Master Proteins	# Missed Cleavages	Theo. MH+ [Da]	Abundances (Grouped): NButGT	Abundances (Grouped): remplissage	Abundances (Grouped): LPS	Abundances (Grouped): controle CARD445	Abundances (Grouped) CV [%]: NButGT	Abundances (Grouped) CV [%]: remplissage	Abundances (Grouped) CV [%]: LPS	Abundances (Grouped) CV [%]: controle CARD445	#DIV/0!	#DIV/0!	#DIV/0!	Found in Sample: [S25] F25: Sample, 6, LPS	Found in Sample: [S75] F75: Sample, 1, controle CARD445	Found in Sample: [S23] F23: Sample, 4, remplissage	Found in Sample: [S24] F24: Sample, 5, LPS	Quan Info	Found in Sample: [S20] F20: Sample, 1, NButGT	Found in Sample: [S21] F21: Sample, 2, NButGT	Found in Sample: [S22] F22: Sample, 3, remplissage			XCorr (by Search Engine): Sequest HT	Top Apex RT [min]	Found in Sample: [S85] F85: Sample, 2, controle CARD445	Confidence (by Search Engine): Sequest HT	Percolator q-Value (by Search Engine): Sequest HT	Percolator PEP (by Search Engine): Sequest HT
	FALSE	High	[R].AKDINQEVYNFLATAGAK.[Y]		0.101954	0.00338982	1	1	1	Q9ER34	Q9ER34 [143-160]		1	1953.01	51.5	177.2	134.1	37.3	13.58		37.04	12.86	#DIV/0!	#DIV/0!	#DIV/0!	High	Peak Found	Peak Found	Peak Found		Peak Found	Peak Found	Not Found			4.26	46.63	Peak Found	High	0.001029	0.03094
	FALSE	High	[K].IVYGHLDDPANQEIER.[G]		0.000758393	0.00132763	1	1	8	Q9ER34	Q9ER34 [69-84]		0	1868.91	117.8	49.3	165.6	67.3	0.91	96.49	37.98	0.35	#DIV/0!	#DIV/0!	#DIV/0!	Peak Found	High	High	High		High	High	Peak Found			3.57	30.24	High	High	0.0004294	2.628e-05
	FALSE	High	[R].NAVTQEFGPVPDTAR.[Y]		0.00208638	0.00132763	1	1	6	Q9ER34	Q9ER34 [634-648]		0	1601.79	95.1	65.6	144.3	95	10.98		28.56	7.13	#DIV/0!	#DIV/0!	#DIV/0!	High	High	High	Peak Found		High	High	Not Found			3.81	33.66	High	High	0.0004294	0.000112
	FALSE	High	[K].QGLLPLTFADPSDYNK.[I]		0.000595383	0.00132763	1	1	2	Q9ER34	Q9ER34 [702-717]		0	1778.9	277.1			122.9	22.52			50.25	#DIV/0!	#DIV/0!	#DIV/0!	Not Found	High	Not Found	Not Found		Peak Found	Peak Found	Not Found			3.99	48.94	High	High	0.0004294	1.863e-05
	FALSE	High	[K].VAGILTVK.[G]		0.151585	0.00735046	1	1	1	Q9ER34	Q9ER34 [251-258]		0	800.524	108	124.5	167.5		4.16	96.92	54.31		#DIV/0!	#DIV/0!	#DIV/0!	Peak Found	Not Found	High	Peak Found		Peak Found	Peak Found	Peak Found			2.52	28.47	Not Found	High	0.002241	0.05572
	FALSE	High	[K].VAMSHFEPSEYIR.[Y]	1xOxidation [M3]	0.0480691	0.00201499	1	1	4	Q9ER34	Q9ER34 [32-44]		0	1581.74	138	94.7	167.3		12.06		32.1		#DIV/0!	#DIV/0!	#DIV/0!	High	Not Found	Peak Found	High		High	High	Not Found			3.06	30.2	Not Found	High	0.0006198	0.01027
High	Master Protein	Q6IRH6	Phosphate carrier protein, mitochondrial OS=Rattus norvegicus OX=10116 GN=Slc25a3 PE=1 SV=1	0	20.037	19	7	28	7	39.6	89.02	7	transport	membrane;mitochondrion	protein binding;transporter activity	Pf00153	245959	ENSRNOG00000008289.7	Slc25a3			0	1.623	0.292651	2.44731	83.5	104.3	190.5	114.3	98.2	120.1	3.6	85.6	High	High	High	High	High	High	High	High
	Checked	Confidence	Annotated Sequence	Modifications	Qvality PEP	Qvality q-value	# Protein Groups	# Proteins	# PSMs	Master Protein Accessions	Positions in Master Proteins	Modifications in Master Proteins	# Missed Cleavages	Theo. MH+ [Da]	Abundances (Grouped): NButGT	Abundances (Grouped): remplissage	Abundances (Grouped): LPS	Abundances (Grouped): controle CARD445	Abundances (Grouped) CV [%]: NButGT	Abundances (Grouped) CV [%]: remplissage	Abundances (Grouped) CV [%]: LPS	Abundances (Grouped) CV [%]: controle CARD445	#DIV/0!	#DIV/0!	#DIV/0!	Found in Sample: [S25] F25: Sample, 6, LPS	Found in Sample: [S75] F75: Sample, 1, controle CARD445	Found in Sample: [S23] F23: Sample, 4, remplissage	Found in Sample: [S24] F24: Sample, 5, LPS	Quan Info	Found in Sample: [S20] F20: Sample, 1, NButGT	Found in Sample: [S21] F21: Sample, 2, NButGT	Found in Sample: [S22] F22: Sample, 3, remplissage			XCorr (by Search Engine): Sequest HT	Top Apex RT [min]	Found in Sample: [S85] F85: Sample, 2, controle CARD445	Confidence (by Search Engine): Sequest HT	Percolator q-Value (by Search Engine): Sequest HT	Percolator PEP (by Search Engine): Sequest HT
	FALSE	High	[K].EKGSTASQVLQR.[L]		0.0110245	0.00132763	1	3	2	Q6IRH6	Q6IRH6 [289-300]		1	1303.7		75.4	89.7	234.9				3.09	#DIV/0!	#DIV/0!	#DIV/0!	Not Found	High	Peak Found	Peak Found		Not Found	Not Found	Not Found			3.54	18.51	High	High	0.0004294	0.001223
	FALSE	High	[K].GIFNGFSITLK.[E]		0.0884603	0.00258676	1	3	1	Q6IRH6	Q6IRH6 [97-107]		0	1196.67	116.9	110.7	172.4		57.14		11.15		#DIV/0!	#DIV/0!	#DIV/0!	Peak Found	Not Found	Peak Found	Peak Found		Peak Found	High	Not Found			2.45	48.66	Not Found	High	0.0007926	0.02503
	FALSE	High	[K].GSTASQVLQR.[L]		0.0922727	0.00258676	1	3	2	Q6IRH6	Q6IRH6 [291-300]		0	1046.56	2.5		8.9	388.6			114.81	23.13	#DIV/0!	#DIV/0!	#DIV/0!	Peak Found	High	Not Found	Peak Found		Peak Found	Not Found	Not Found			2.67	21.07	High	High	0.0007926	0.02667
	FALSE	High	[K].GVAPLWMR.[Q]	1xOxidation [M7]	0.145561	0.00680212	1	2	1	Q6IRH6	Q6IRH6 [214-221]		0	945.497	55.4	50.9	144.3	149.3	74.05	109.65	70.19	12.49	#DIV/0!	#DIV/0!	#DIV/0!	Peak Found	Peak Found	Peak Found	Peak Found		Peak Found	Peak Found	Peak Found			2.3	32.04	High	High	0.002073	0.05241
	FALSE	High	[R].LPRPPPPEMPESLK.[K]	1xOxidation [M9]	0.00138118	0.00132763	1	3	4	Q6IRH6	Q6IRH6 [337-350]		0	1603.85	139.9	30.9	203.5	25.7	0.81	114.69	31.2	14.63	#DIV/0!	#DIV/0!	#DIV/0!	High	Peak Found	Peak Found	High		High	High	Peak Found			4.19	26.24	Peak Found	High	0.0004294	6.239e-05
	FALSE	High	[R].IQTQPGYANTLR.[E]		0.00672766	0.00132763	1	3	10	Q6IRH6	Q6IRH6 [185-196]		0	1361.72	106.1	79.4	133.9	80.6	5.92		35.92	23.92	#DIV/0!	#DIV/0!	#DIV/0!	High	High	High	High		High	High	High			3.59	26.22	High	High	0.0004294	0.0006048
	FALSE	High	[K].MYKEEGLNAFYK.[G]	1xOxidation [M1]	0.00327514	0.00132763	1	3	8	Q6IRH6	Q6IRH6 [202-213]		1	1508.71	102.7	26.9	141.3	129.1	28.24	106.74	36.68	4.9	#DIV/0!	#DIV/0!	#DIV/0!	High	High	High	Peak Found		High	High	Peak Found			4.2	30.05	High	High	0.0004294	0.0002137
High	Master Protein	Q6W3B0	Desmoglein-4 OS=Rattus norvegicus OX=10116 GN=Dsg4 PE=1 SV=1	0	19.978	4	3	6	3	114.3	21.91	3	cell differentiation;regulation of biological process;response to stimulus	membrane	metal ion binding	Pf00028, Pf01049	291754	ENSRNOG00000022364.4	Dsg4	Formation of the cornified envelope		0	#DIV/0!	0.00555907	1.43182			787.8	3.7	4.3	2		2.2	Not Found	Not Found	High	Peak Found	Peak Found	Peak Found	Not Found	Peak Found
	Checked	Confidence	Annotated Sequence	Modifications	Qvality PEP	Qvality q-value	# Protein Groups	# Proteins	# PSMs	Master Protein Accessions	Positions in Master Proteins	Modifications in Master Proteins	# Missed Cleavages	Theo. MH+ [Da]	Abundances (Grouped): NButGT	Abundances (Grouped): remplissage	Abundances (Grouped): LPS	Abundances (Grouped): controle CARD445	Abundances (Grouped) CV [%]: NButGT	Abundances (Grouped) CV [%]: remplissage	Abundances (Grouped) CV [%]: LPS	Abundances (Grouped) CV [%]: controle CARD445	#DIV/0!	#DIV/0!	#DIV/0!	Found in Sample: [S25] F25: Sample, 6, LPS	Found in Sample: [S75] F75: Sample, 1, controle CARD445	Found in Sample: [S23] F23: Sample, 4, remplissage	Found in Sample: [S24] F24: Sample, 5, LPS	Quan Info	Found in Sample: [S20] F20: Sample, 1, NButGT	Found in Sample: [S21] F21: Sample, 2, NButGT	Found in Sample: [S22] F22: Sample, 3, remplissage			XCorr (by Search Engine): Sequest HT	Top Apex RT [min]	Found in Sample: [S85] F85: Sample, 2, controle CARD445	Confidence (by Search Engine): Sequest HT	Percolator q-Value (by Search Engine): Sequest HT	Percolator PEP (by Search Engine): Sequest HT
	FALSE	High	[R].EQHSMYNLLVR.[G]	1xOxidation [M5]	0.0504612	0.00201499	1	1	1	Q6W3B0	Q6W3B0 [228-238]		0	1405.69			400						#DIV/0!	#DIV/0!	#DIV/0!	Not Found	Not Found	Not Found	High		Not Found	Not Found	Not Found			2.92	28.2	Not Found	High	0.0006198	0.01105
	FALSE	High	[K].LSATDADEDNHLNSK.[I]		0.00119058	0.00132763	1	1	2	Q6W3B0	Q6W3B0 [179-193]		0	1629.74			400						#DIV/0!	#DIV/0!	#DIV/0!	Not Found	Not Found	Not Found	High		Not Found	Not Found	Not Found			4.25	20.43	Not Found	High	0.0004294	5.018e-05
	FALSE	High	[R].ISGAGIDRPPYGVFTINPR.[T]		0.000265262	0.00132763	1	1	3	Q6W3B0	Q6W3B0 [87-105]		0	2030.08	23.2	17.6	359.2		51.68		139.6		#DIV/0!	#DIV/0!	#DIV/0!	Peak Found	Not Found	Peak Found	High		Peak Found	Peak Found	Not Found			3.91	40.12	Not Found	High	0.0004294	5.821e-06
High	Master Protein	Q91XN6	Tropomyosin 1, alpha, isoform CRA_h OS=Rattus norvegicus OX=10116 GN=Tpm1 PE=1 SV=1	0	19.747	18	6	17	2	32.8	58.03	6	cell organization and biogenesis;cellular component movement;regulation of biological process;response to stimulus	cytoplasm;cytoskeleton;cytosol	protein binding;structural molecule activity	Pf00261, Pf12718	24851	ENSRNOG00000018184.8	Tpm1			4	7.3506	0.273171	2.77778	20.9	29.3	285.1	83.9	107.6	172.4	8.6	92.2	Not Found	Peak Found	High	High	High	High	Peak Found	Peak Found
	Checked	Confidence	Annotated Sequence	Modifications	Qvality PEP	Qvality q-value	# Protein Groups	# Proteins	# PSMs	Master Protein Accessions	Positions in Master Proteins	Modifications in Master Proteins	# Missed Cleavages	Theo. MH+ [Da]	Abundances (Grouped): NButGT	Abundances (Grouped): remplissage	Abundances (Grouped): LPS	Abundances (Grouped): controle CARD445	Abundances (Grouped) CV [%]: NButGT	Abundances (Grouped) CV [%]: remplissage	Abundances (Grouped) CV [%]: LPS	Abundances (Grouped) CV [%]: controle CARD445	#DIV/0!	#DIV/0!	#DIV/0!	Found in Sample: [S25] F25: Sample, 6, LPS	Found in Sample: [S75] F75: Sample, 1, controle CARD445	Found in Sample: [S23] F23: Sample, 4, remplissage	Found in Sample: [S24] F24: Sample, 5, LPS	Quan Info	Found in Sample: [S20] F20: Sample, 1, NButGT	Found in Sample: [S21] F21: Sample, 2, NButGT	Found in Sample: [S22] F22: Sample, 3, remplissage			XCorr (by Search Engine): Sequest HT	Top Apex RT [min]	Found in Sample: [S85] F85: Sample, 2, controle CARD445	Confidence (by Search Engine): Sequest HT	Percolator q-Value (by Search Engine): Sequest HT	Percolator PEP (by Search Engine): Sequest HT
	FALSE	High	[K].ATDAEADVASLNR.[R]		0.00861288	0.00132763	1	6	3	Q91XN6	Q91XN6 [78-90]		0	1332.64	218.7		181.3		28.04		53.29		#DIV/0!	#DIV/0!	#DIV/0!	Peak Found	Not Found	Not Found	High		High	High	Not Found			3.74	27.22	Not Found	High	0.0004294	0.0008593
	FALSE	High	[K].KATDAEADVASLNR.[R]		0.0018588	0.00132763	1	6	4	Q91XN6	Q91XN6 [77-90]		1	1460.73	181.2	41.3	137.3	40.3	27.41	107.62	13.27		#DIV/0!	#DIV/0!	#DIV/0!	High	Not Found	Peak Found	Peak Found		High	High	Peak Found			4.08	24.17	Peak Found	High	0.0004294	9.559e-05
	FALSE	High	[K].LEEAEKAADESER.[G]		0.00382017	0.00132763	3	12	2	P09495; Q91XN6; Q63610	P09495 [77-89]; Q91XN6 [113-125]; Q63610 [77-89]		1	1476.68		41.7	51.3	307		16.09		54.03	#DIV/0!	#DIV/0!	#DIV/0!	Not Found	Peak Found	Peak Found	Peak Found	Shared	Not Found	Not Found	Peak Found			4.01	18.11	High	High	0.0004294	0.0002676
	FALSE	High	[K].LEEAEKAADESERGMK.[V]	1xOxidation [M15]	0.0455414	0.00201499	3	12	1	P09495; Q91XN6; Q63610	P09495 [77-92]; Q91XN6 [113-128]; Q63610 [77-92]		2	1808.83				400				35.71	#DIV/0!	#DIV/0!	#DIV/0!	Not Found	Peak Found	Not Found	Not Found	Shared	Not Found	Not Found	Not Found			2.53	16.98	High	High	0.0006198	0.009525
	FALSE	High	[R].IQLVEEELDR.[A]		0.149301	0.00735046	3	12	3	P09495; Q91XN6; Q63610	P09495 [56-65]; Q91XN6 [92-101]; Q63610 [56-65]		0	1243.65	120.5	105.1	153.5	20.9	36.06		89.66	1.52	#DIV/0!	#DIV/0!	#DIV/0!	Peak Found	Peak Found	Peak Found	High	Shared	High	High	Not Found			3.29	35.04	Peak Found	High	0.002241	0.05452
	FALSE	High	[K].YSQKEDKYEEEIK.[VI]		0.0318405	0.00201499	2	9	4	Q91XN6; Q63610	Q91XN6 [214-226]; Q63610 [178-190]		2	1688.8	129.3	74.5	159.3	36.9	31.09	48.95	77.56	2.71	#DIV/0!	#DIV/0!	#DIV/0!	Peak Found	Peak Found	High	High	Shared	High	Peak Found	Peak Found			3.46	20.04	High	High	0.0006198	0.005657
High	Master Protein	P00762	Anionic trypsin-1 OS=Rattus norvegicus OX=10116 GN=Prss1 PE=1 SV=1	0	19.734	10	2	340	2	25.9	1550.71	2	metabolic process;response to stimulus	extracellular	catalytic activity;metal ion binding	Pf00089	24691	ENSRNOG00000032156.3	Prss1	Alpha-defensins; Collagen degradation; Neutrophil degranulation; Cobalamin (Cbl, vitamin B12) transport and metabolism; Activation of Matrix Metalloproteinases	Pancreatic secretion; Influenza A; Neuroactive ligand-receptor interaction; Protein digestion and absorption	0	3.62676	1.03689	0.765543	35.5	35.5	140.9	116.6	97.6	106.8	126.5	140.5	High	High	High	High	High	High	High	High
	Checked	Confidence	Annotated Sequence	Modifications	Qvality PEP	Qvality q-value	# Protein Groups	# Proteins	# PSMs	Master Protein Accessions	Positions in Master Proteins	Modifications in Master Proteins	# Missed Cleavages	Theo. MH+ [Da]	Abundances (Grouped): NButGT	Abundances (Grouped): remplissage	Abundances (Grouped): LPS	Abundances (Grouped): controle CARD445	Abundances (Grouped) CV [%]: NButGT	Abundances (Grouped) CV [%]: remplissage	Abundances (Grouped) CV [%]: LPS	Abundances (Grouped) CV [%]: controle CARD445	#DIV/0!	#DIV/0!	#DIV/0!	Found in Sample: [S25] F25: Sample, 6, LPS	Found in Sample: [S75] F75: Sample, 1, controle CARD445	Found in Sample: [S23] F23: Sample, 4, remplissage	Found in Sample: [S24] F24: Sample, 5, LPS	Quan Info	Found in Sample: [S20] F20: Sample, 1, NButGT	Found in Sample: [S21] F21: Sample, 2, NButGT	Found in Sample: [S22] F22: Sample, 3, remplissage			XCorr (by Search Engine): Sequest HT	Top Apex RT [min]	Found in Sample: [S85] F85: Sample, 2, controle CARD445	Confidence (by Search Engine): Sequest HT	Percolator q-Value (by Search Engine): Sequest HT	Percolator PEP (by Search Engine): Sequest HT
	FALSE	High	[R].LGEHNINVLEGDEQFINAAK.[I]		6.1305e-06	0.00132763	1	1	337	P00762	P00762 [73-92]		0	2211.1	102.3	133.6	128.5	35.6	6.38	7.42	13.33	0.05	#DIV/0!	#DIV/0!	#DIV/0!	High	High	High	High		High	High	High			7.08	39.63	High	High	0.0004294	2.628e-08
	FALSE	High	[R].IQVRLGEHNINVLEGDEQFINAAK.[I]		0.00150823	0.00132763	1	1	3	P00762	P00762 [69-92]		1	2707.42	106.7	177.4	115.9			27.49			#DIV/0!	#DIV/0!	#DIV/0!	High	Not Found	High	Not Found		Not Found	Peak Found	High			3.71	41.93	Not Found	High	0.0004294	7.064e-05
High	Master Protein	Q10758	Keratin, type II cytoskeletal 8 OS=Rattus norvegicus OX=10116 GN=Krt8 PE=1 SV=3	0	19.212	9	5	62	2	54	199.21	5	cell death;cell differentiation;cell organization and biogenesis;regulation of biological process;response to stimulus	cytoplasm;cytoskeleton;membrane;nucleus	catalytic activity;motor activity;protein binding;structural molecule activity	Pf00038, Pf01576, Pf10186, Pf13166	25626	ENSRNOG00000009779.5	Krt8	Formation of the cornified envelope		0	150.182	0.794794	0.780274	0.2	2	254	76.4	54.5	150.4	111.5	151.1	Peak Found	Peak Found	High	High	High	High	High	High
	Checked	Confidence	Annotated Sequence	Modifications	Qvality PEP	Qvality q-value	# Protein Groups	# Proteins	# PSMs	Master Protein Accessions	Positions in Master Proteins	Modifications in Master Proteins	# Missed Cleavages	Theo. MH+ [Da]	Abundances (Grouped): NButGT	Abundances (Grouped): remplissage	Abundances (Grouped): LPS	Abundances (Grouped): controle CARD445	Abundances (Grouped) CV [%]: NButGT	Abundances (Grouped) CV [%]: remplissage	Abundances (Grouped) CV [%]: LPS	Abundances (Grouped) CV [%]: controle CARD445	#DIV/0!	#DIV/0!	#DIV/0!	Found in Sample: [S25] F25: Sample, 6, LPS	Found in Sample: [S75] F75: Sample, 1, controle CARD445	Found in Sample: [S23] F23: Sample, 4, remplissage	Found in Sample: [S24] F24: Sample, 5, LPS	Quan Info	Found in Sample: [S20] F20: Sample, 1, NButGT	Found in Sample: [S21] F21: Sample, 2, NButGT	Found in Sample: [S22] F22: Sample, 3, remplissage			XCorr (by Search Engine): Sequest HT	Top Apex RT [min]	Found in Sample: [S85] F85: Sample, 2, controle CARD445	Confidence (by Search Engine): Sequest HT	Percolator q-Value (by Search Engine): Sequest HT	Percolator PEP (by Search Engine): Sequest HT
	FALSE	High	[R].AQYEEIANR.[S]		0.11918	0.00486783	1	1	2	Q10758	Q10758 [265-273]		0	1093.53		346.7		53.3		106.18			#DIV/0!	#DIV/0!	#DIV/0!	Not Found	Not Found	High	Not Found		Not Found	Not Found	High			2.29	22.41	Peak Found	High	0.001483	0.03888
	FALSE	High	[K].FASFIDKVR.[F]		0.127446	0.00545662	9	24	4	A0A0G2K0I4; A0A0G2JZQ9; A0A0G2K7N1; Q6IG05; Q6P6Q2; Q6IMF3; D3ZXB7; Q4FZU2; Q10758	A0A0G2K0I4 [188-196]; A0A0G2JZQ9 [178-186]; A0A0G2K7N1 [145-153]; Q6IG05 [151-159]; Q6P6Q2 [175-183]; Q6IMF3 [190-198]; D3ZXB7 [142-150]; Q4FZU2 [163-171]; Q10758 [102-110]		1	1082.6	20	188.8	40.7	150.5	43.82	135.96	55.94	37.95	#DIV/0!	#DIV/0!	#DIV/0!	Peak Found	High	High	Peak Found	Shared	Peak Found	Peak Found	Peak Found			2.53	31.06	High	High	0.001654	0.04307
	FALSE	High	[K].LALDIEIATYR.[K]		0.00993348	0.00132763	1	7	21	Q10758	Q10758 [382-392]		0	1277.71	106	130.7	163	0.3	66.22	6.54	76.04		#DIV/0!	#DIV/0!	#DIV/0!	High	Peak Found	High	High		High	High	High			3.67	45.39	Not Found	High	0.0004294	0.001058
	FALSE	High	[K].NKYEDEINKR.[T]		0.0349224	0.00201499	3	6	30	A0A0G2JZQ9; Q6P6Q2; Q10758	A0A0G2JZQ9 [255-264]; Q6P6Q2 [252-261]; Q10758 [177-186]		2	1308.65	33.7	225.1	109.9	31.4	58.34	18.41	106.04	2.51	#DIV/0!	#DIV/0!	#DIV/0!	High	High	High	High	Shared	High	High	High			3.09	18.35	High	High	0.0006198	0.006464
	FALSE	High	[K].TLNNKFASFIDKVR.[F]		0.0204704	0.00132763	6	15	5	A0A0G2K0I4; A0A0G2JZQ9; Q6IG05; Q6P6Q2; Q4FZU2; Q10758	A0A0G2K0I4 [183-196]; A0A0G2JZQ9 [173-186]; Q6IG05 [146-159]; Q6P6Q2 [170-183]; Q4FZU2 [158-171]; Q10758 [97-110]		2	1652.91	13	350.7	36.3		31.43	137.38	103.35		#DIV/0!	#DIV/0!	#DIV/0!	Peak Found	Not Found	High	Peak Found	Shared	Peak Found	Peak Found	Peak Found			3.6	36.89	Not Found	High	0.0004294	0.00298
High	Master Protein	A0A0G2K654	Histone cluster 1 H1 family member c OS=Rattus norvegicus OX=10116 GN=Hist1h1c PE=1 SV=1	0	18.848	16	6	14	6	21.3	42.25	6	cell organization and biogenesis;metabolic process;regulation of biological process	chromosome;nucleus	DNA binding;RNA binding	Pf00538	684681	ENSRNOG00000054978.1	LOC684681; Hist1h1c			0	80.6506	0.0776815	1.35	5.5	2.8	637.3	32.1	34.2	36	17.4	34.6	High	High	High	Peak Found	High	High	Peak Found	Peak Found
	Checked	Confidence	Annotated Sequence	Modifications	Qvality PEP	Qvality q-value	# Protein Groups	# Proteins	# PSMs	Master Protein Accessions	Positions in Master Proteins	Modifications in Master Proteins	# Missed Cleavages	Theo. MH+ [Da]	Abundances (Grouped): NButGT	Abundances (Grouped): remplissage	Abundances (Grouped): LPS	Abundances (Grouped): controle CARD445	Abundances (Grouped) CV [%]: NButGT	Abundances (Grouped) CV [%]: remplissage	Abundances (Grouped) CV [%]: LPS	Abundances (Grouped) CV [%]: controle CARD445	#DIV/0!	#DIV/0!	#DIV/0!	Found in Sample: [S25] F25: Sample, 6, LPS	Found in Sample: [S75] F75: Sample, 1, controle CARD445	Found in Sample: [S23] F23: Sample, 4, remplissage	Found in Sample: [S24] F24: Sample, 5, LPS	Quan Info	Found in Sample: [S20] F20: Sample, 1, NButGT	Found in Sample: [S21] F21: Sample, 2, NButGT	Found in Sample: [S22] F22: Sample, 3, remplissage			XCorr (by Search Engine): Sequest HT	Top Apex RT [min]	Found in Sample: [S85] F85: Sample, 2, controle CARD445	Confidence (by Search Engine): Sequest HT	Percolator q-Value (by Search Engine): Sequest HT	Percolator PEP (by Search Engine): Sequest HT
	FALSE	High	[K].ALAAAGYDVEK.[N]		0.0179522	0.00132763	1	4	6	A0A0G2K654	A0A0G2K654 [65-75]		0	1107.57	48.4	5.3	329.6	16.7	65.83	91.28	135.7	5.45	#DIV/0!	#DIV/0!	#DIV/0!	Peak Found	High	Peak Found	High		High	High	Peak Found			2.99	25.65	High	High	0.0004294	0.002464
	FALSE	High	[K].ASGPPVSELITK.[A]		0.00945495	0.00132763	1	3	1	A0A0G2K654	A0A0G2K654 [35-46]		0	1198.67	103.9	97.9	198.2		28.13	46.23	92.65		#DIV/0!	#DIV/0!	#DIV/0!	Peak Found	Not Found	Peak Found	High		Peak Found	Peak Found	Peak Found			3.48	31.79	Not Found	High	0.0004294	0.0009802
	FALSE	High	[K].KALAAAGYDVEK.[N]		0.0299907	0.00201499	1	4	2	A0A0G2K654	A0A0G2K654 [64-75]		1	1235.66	28.4	20	256.1	95.6	41.29	70.86	86.11		#DIV/0!	#DIV/0!	#DIV/0!	Peak Found	Peak Found	Peak Found	High		Peak Found	Peak Found	Peak Found			3.08	22.12	Not Found	High	0.0006198	0.005176
	FALSE	High	[R].KASGPPVSELITK.[A]		0.0334371	0.00201499	1	3	2	A0A0G2K654	A0A0G2K654 [34-46]		1	1326.76	15.5	5	379.5		96.46	36.26			#DIV/0!	#DIV/0!	#DIV/0!	Not Found	Not Found	Peak Found	High		Peak Found	Peak Found	Peak Found			3.78	26.82	Not Found	High	0.0006198	0.006059
	FALSE	High	[R].SGVSLAALK.[K]		0.157037	0.00735046	1	4	2	A0A0G2K654	A0A0G2K654 [55-63]		0	845.509	24.5	31.2	344.4		33.32		136.34		#DIV/0!	#DIV/0!	#DIV/0!	Peak Found	Not Found	Peak Found	High		Peak Found	Peak Found	Not Found			2.37	30.27	Not Found	High	0.002241	0.05871
	FALSE	High	[R].SGVSLAALKK.[AS]		0.162661	0.00878063	1	4	1	A0A0G2K654	A0A0G2K654 [55-64]		1	973.604	3.7		388.7	7.6	99.48			13.64	#DIV/0!	#DIV/0!	#DIV/0!	Not Found	Peak Found	Not Found	High		Peak Found	Peak Found	Not Found			2.64	24.08	Peak Found	High	0.002674	0.06217
High	Master Protein	D3ZJ50	Plakophilin 3 OS=Rattus norvegicus OX=10116 GN=Pkp3 PE=1 SV=1	0	18.674	8	6	6	6	89.8	21.9	6	cell organization and biogenesis;regulation of biological process	membrane;nucleus	protein binding;RNA binding;translation regulator activity	Pf00514	293619	ENSRNOG00000015152.4	Pkp3	Formation of the cornified envelope		0	216.562	0.117749	0.290441		1.6	687.5	5.5	10.3	13.4	62.5	19.1	Not Found	Peak Found	High	Peak Found	Peak Found	Peak Found	Peak Found	Peak Found
	Checked	Confidence	Annotated Sequence	Modifications	Qvality PEP	Qvality q-value	# Protein Groups	# Proteins	# PSMs	Master Protein Accessions	Positions in Master Proteins	Modifications in Master Proteins	# Missed Cleavages	Theo. MH+ [Da]	Abundances (Grouped): NButGT	Abundances (Grouped): remplissage	Abundances (Grouped): LPS	Abundances (Grouped): controle CARD445	Abundances (Grouped) CV [%]: NButGT	Abundances (Grouped) CV [%]: remplissage	Abundances (Grouped) CV [%]: LPS	Abundances (Grouped) CV [%]: controle CARD445	#DIV/0!	#DIV/0!	#DIV/0!	Found in Sample: [S25] F25: Sample, 6, LPS	Found in Sample: [S75] F75: Sample, 1, controle CARD445	Found in Sample: [S23] F23: Sample, 4, remplissage	Found in Sample: [S24] F24: Sample, 5, LPS	Quan Info	Found in Sample: [S20] F20: Sample, 1, NButGT	Found in Sample: [S21] F21: Sample, 2, NButGT	Found in Sample: [S22] F22: Sample, 3, remplissage			XCorr (by Search Engine): Sequest HT	Top Apex RT [min]	Found in Sample: [S85] F85: Sample, 2, controle CARD445	Confidence (by Search Engine): Sequest HT	Percolator q-Value (by Search Engine): Sequest HT	Percolator PEP (by Search Engine): Sequest HT
	FALSE	High	[R].DLLYFDGLR.[K]		0.127446	0.00545662	1	1	1	D3ZJ50	D3ZJ50 [763-771]		0	1111.58		37.1	362.9			12.64			#DIV/0!	#DIV/0!	#DIV/0!	Not Found	Not Found	Peak Found	High		Not Found	Not Found	Peak Found			2.46	47.93	Not Found	High	0.001654	0.04312
	FALSE	High	[R].ELPLTADALTFAEVSK.[D]		0.00128587	0.00132763	1	1	1	D3ZJ50	D3ZJ50 [604-619]		0	1704.91	21.7	120.6	250.3	7.5	50.94	88.84			#DIV/0!	#DIV/0!	#DIV/0!	Not Found	Not Found	Peak Found	High		Peak Found	Peak Found	Peak Found			4.05	49.65	Peak Found	High	0.0004294	5.601e-05
	FALSE	High	[R].ELPLTADALTFAEVSKDPK.[G]		0.0568092	0.00201499	1	1	1	D3ZJ50	D3ZJ50 [604-622]		1	2045.08		29.6	370.4				133.84		#DIV/0!	#DIV/0!	#DIV/0!	Peak Found	Not Found	Peak Found	High		Not Found	Not Found	Not Found			3.84	44.74	Not Found	High	0.0006198	0.01308
	FALSE	High	[K].LALVEENGIFELLR.[T]		0.00143539	0.00132763	1	1	1	D3ZJ50	D3ZJ50 [422-435]		0	1615.91			400						#DIV/0!	#DIV/0!	#DIV/0!	Not Found	Not Found	Not Found	High		Not Found	Not Found	Not Found			4.3	50.82	Not Found	High	0.0004294	6.597e-05
	FALSE	High	[R].LSSGFDDIDLPSAVK.[Y]		0.00227829	0.00132763	1	1	1	D3ZJ50	D3ZJ50 [337-351]		0	1563.79	18		382		5.01				#DIV/0!	#DIV/0!	#DIV/0!	Not Found	Not Found	Not Found	High		Peak Found	Peak Found	Not Found			3.87	42.51	Not Found	High	0.0004294	0.0001275
	FALSE	High	[R].LYDEMPPSALQR.[L]	1xOxidation [M5]	0.00815293	0.00132763	1	1	1	D3ZJ50	D3ZJ50 [563-574]		0	1435.69		10.9	389.1						#DIV/0!	#DIV/0!	#DIV/0!	Not Found	Not Found	Not Found	High		Not Found	Not Found	Peak Found			3.4	28.54	Not Found	High	0.0004294	0.0007971
High	Master Protein	P56574	Isocitrate dehydrogenase [NADP], mitochondrial OS=Rattus norvegicus OX=10116 GN=Idh2 PE=1 SV=2	0	18.653	17	6	24	6	50.9	74.97	6	metabolic process;regulation of biological process	cytosol;membrane;mitochondrion	catalytic activity;metal ion binding;nucleotide binding	Pf00180	361596	ENSRNOG00000013949.7	Idh2	Citric acid cycle (TCA cycle); Transcriptional activation of mitochondrial biogenesis	2-Oxocarboxylic acid metabolism; Citrate cycle (TCA cycle); Biosynthesis of amino acids; Metabolic pathways; Glutathione metabolism; Peroxisome; Carbon metabolism	0	3.64151	0.243005	2.28252	54.1	51.9	288.5	97.5	97.5	116.6	16.9	76.9	High	High	High	High	High	High	Peak Found	High
	Checked	Confidence	Annotated Sequence	Modifications	Qvality PEP	Qvality q-value	# Protein Groups	# Proteins	# PSMs	Master Protein Accessions	Positions in Master Proteins	Modifications in Master Proteins	# Missed Cleavages	Theo. MH+ [Da]	Abundances (Grouped): NButGT	Abundances (Grouped): remplissage	Abundances (Grouped): LPS	Abundances (Grouped): controle CARD445	Abundances (Grouped) CV [%]: NButGT	Abundances (Grouped) CV [%]: remplissage	Abundances (Grouped) CV [%]: LPS	Abundances (Grouped) CV [%]: controle CARD445	#DIV/0!	#DIV/0!	#DIV/0!	Found in Sample: [S25] F25: Sample, 6, LPS	Found in Sample: [S75] F75: Sample, 1, controle CARD445	Found in Sample: [S23] F23: Sample, 4, remplissage	Found in Sample: [S24] F24: Sample, 5, LPS	Quan Info	Found in Sample: [S20] F20: Sample, 1, NButGT	Found in Sample: [S21] F21: Sample, 2, NButGT	Found in Sample: [S22] F22: Sample, 3, remplissage			XCorr (by Search Engine): Sequest HT	Top Apex RT [min]	Found in Sample: [S85] F85: Sample, 2, controle CARD445	Confidence (by Search Engine): Sequest HT	Percolator q-Value (by Search Engine): Sequest HT	Percolator PEP (by Search Engine): Sequest HT
	FALSE	High	[R].DQTNDQVTIDSALATQK.[Y]		0.000459762	0.00132763	1	2	4	P56574	P56574 [90-106]		0	1847.9	115.6	94.8	167.1	22.5	4.14		53.7		#DIV/0!	#DIV/0!	#DIV/0!	Peak Found	Peak Found	High	High		High	High	Not Found			4.45	34.61	Not Found	High	0.0004294	1.279e-05
	FALSE	High	[R].GKLDGNQDLIR.[F]		0.0397784	0.00201499	1	2	1	P56574	P56574 [383-393]		1	1228.66	69.2	66.3	117.8	146.8	15.14	36.07	48.15	26.28	#DIV/0!	#DIV/0!	#DIV/0!	Peak Found	Peak Found	Peak Found	Peak Found		Peak Found	Peak Found	Peak Found			2.4	23.53	High	High	0.0006198	0.007792
	FALSE	High	[R].LIDDMVAQVLK.[S]	1xOxidation [M5]	0.0183494	0.00132763	1	2	5	P56574	P56574 [289-299]		0	1260.69	154.9	35.4	128.4	81.3	4.51	75.53	83.19	1.77	#DIV/0!	#DIV/0!	#DIV/0!	Peak Found	High	Peak Found	High		Peak Found	High	Peak Found			3.24	37.87	High	High	0.0004294	0.002557
	FALSE	High	[K].LNEHFLNTTDFLDTIK.[S]		0.0972553	0.00258676	1	1	1	P56574	P56574 [427-442]		0	1920.97	130	21	220.6	28.4	27.34		39.31	14.15	#DIV/0!	#DIV/0!	#DIV/0!	Peak Found	Peak Found	Peak Found	Peak Found		Peak Found	Peak Found	Not Found			3.65	46.33	High	High	0.0007926	0.02888
	FALSE	High	[K].TIEAEAAHGTVTR.[H]		0.00592932	0.00132763	1	2	12	P56574	P56574 [341-353]		0	1355.69	88.1	27.6	227.2	57.1	10.69	120.06	90.21	17.28	#DIV/0!	#DIV/0!	#DIV/0!	High	High	High	High		Peak Found	High	Peak Found			2.9	20.08	High	High	0.0004294	0.0005011
	FALSE	High	[K].YFDLGLPNR.[D]		0.138335	0.00621192	1	2	1	P56574	P56574 [81-89]		0	1094.56	113.5	60	199.1	27.4	22.43	79.97	55.58	19.46	#DIV/0!	#DIV/0!	#DIV/0!	Peak Found	Peak Found	Peak Found	High		Peak Found	Peak Found	Peak Found			2.39	40.29	Peak Found	High	0.001882	0.04855
High	Master Protein	Q64591	2,4-dienoyl-CoA reductase, mitochondrial OS=Rattus norvegicus OX=10116 GN=Decr1 PE=1 SV=2	0	18.345	32	7	15	7	36.1	51.38	7	cell organization and biogenesis;metabolic process	cytosol;mitochondrion;nucleus	catalytic activity;nucleotide binding	Pf00106, Pf00148, Pf08659, Pf13561	117543		Decr1			0	2.44397	0.529806	1.66778	51.4	64.6	198	85.5	98.3	152.2	14.5	135.7	High	High	High	High	High	High	Peak Found	High
	Checked	Confidence	Annotated Sequence	Modifications	Qvality PEP	Qvality q-value	# Protein Groups	# Proteins	# PSMs	Master Protein Accessions	Positions in Master Proteins	Modifications in Master Proteins	# Missed Cleavages	Theo. MH+ [Da]	Abundances (Grouped): NButGT	Abundances (Grouped): remplissage	Abundances (Grouped): LPS	Abundances (Grouped): controle CARD445	Abundances (Grouped) CV [%]: NButGT	Abundances (Grouped) CV [%]: remplissage	Abundances (Grouped) CV [%]: LPS	Abundances (Grouped) CV [%]: controle CARD445	#DIV/0!	#DIV/0!	#DIV/0!	Found in Sample: [S25] F25: Sample, 6, LPS	Found in Sample: [S75] F75: Sample, 1, controle CARD445	Found in Sample: [S23] F23: Sample, 4, remplissage	Found in Sample: [S24] F24: Sample, 5, LPS	Quan Info	Found in Sample: [S20] F20: Sample, 1, NButGT	Found in Sample: [S21] F21: Sample, 2, NButGT	Found in Sample: [S22] F22: Sample, 3, remplissage			XCorr (by Search Engine): Sequest HT	Top Apex RT [min]	Found in Sample: [S85] F85: Sample, 2, controle CARD445	Confidence (by Search Engine): Sequest HT	Percolator q-Value (by Search Engine): Sequest HT	Percolator PEP (by Search Engine): Sequest HT
	FALSE	High	[R].FDGGEEVFLSGEFNSLK.[K]		0.00540066	0.00132763	1	2	2	Q64591	Q64591 [299-315]		0	1874.88	113.6	146.1	140.2		48.03		59.28		#DIV/0!	#DIV/0!	#DIV/0!	Peak Found	Not Found	Peak Found	Peak Found		High	High	Not Found			3.44	48.87	Not Found	High	0.0004294	0.0004408
	FALSE	High	[R].FDGGEEVFLSGEFNSLKK.[V]		0.00210946	0.00132763	1	2	2	Q64591	Q64591 [299-316]		1	2002.98	135.4	70.3	179.6	14.7	39.34	103.68	51.63	84.94	#DIV/0!	#DIV/0!	#DIV/0!	Peak Found	Peak Found	High	Peak Found		Peak Found	High	Peak Found			4.02	43.84	Peak Found	High	0.0004294	0.0001141
	FALSE	High	[K].FFPPILKPMLPPNAFQGK.[V]	1xOxidation [M9]	0.0404303	0.00201499	1	2	1	Q64591	Q64591 [43-60]		0	2058.12	26.5	116.9	203.6	53.1	48.45	78.95	54.46	44.73	#DIV/0!	#DIV/0!	#DIV/0!	Peak Found	Peak Found	High	Peak Found		Peak Found	Peak Found	Peak Found			3.57	46.34	Peak Found	High	0.0006198	0.008006
	FALSE	High	[R].FNIIQPGPIK.[T]		0.0422202	0.00201499	1	2	2	Q64591	Q64591 [235-244]		0	1126.66	130.4	44.9	149.2	75.5	30.76	117.19	57.35	30.12	#DIV/0!	#DIV/0!	#DIV/0!	Peak Found	High	Peak Found	Peak Found		Peak Found	Peak Found	Peak Found			2.69	37.2	High	High	0.0006198	0.008507
[truncated: 1,478 more rows]
