# Supplementary material for: An O-GlcNAcylomic Approach Reveals ACLY as a Potential Target in Sepsis in the Young Rat
Source: Int J Mol Sci. 2021 Aug 26;22(17):9236. doi: 10.3390/ijms22179236 (PMC8430499; doi:10.3390/ijms22179236)
Supplement: Supplementary file 1 [file ijms-22-09236-s001.zip › ijms-1329913-Supplementary files-final/Supplementary files/Table S6/Table S6_Lane_J_full_-25_kDa.xlsx]

## Sheet: Proteins
Protein FDR Confidence: Combined	Master	Accession	Description	Exp. q-value: Combined	Sum PEP Score	Coverage [%]	# Peptides	# PSMs	# Unique Peptides	MW [kDa]	Score Sequest HT: Sequest HT	# Peptides (by Search Engine): Sequest HT	Biological Process	Cellular Component	Molecular Function	Pfam IDs	Entrez Gene ID	Ensembl Gene ID	Gene Symbol	Reactome Pathways	KEGG Pathways	# Razor Peptides	Abundance Ratio: (LPS) / (controle CARD445)	Abundance Ratio: (remplissage) / (LPS)	Abundance Ratio: (NButGT) / (remplissage)	Abundances (by Bio. Rep.): controle CARD445,1	Abundances (by Bio. Rep.): controle CARD445,2	Abundances (by Bio. Rep.): LPS,5	Abundances (by Bio. Rep.): LPS,6	Abundances (by Bio. Rep.): NButGT,1	Abundances (by Bio. Rep.): NButGT,2	Abundances (by Bio. Rep.): remplissage,3	Abundances (by Bio. Rep.): remplissage,4	Found in Sample: [S76] F76: Sample, 1, controle CARD445	Found in Sample: [S86] F86: Sample, 2, controle CARD445	Found in Sample: [S17] F17: Sample, 5, LPS	Found in Sample: [S18] F18: Sample, 6, LPS	Found in Sample: [S13] F13: Sample, 1, NButGT	Found in Sample: [S14] F14: Sample, 2, NButGT	Found in Sample: [S15] F15: Sample, 3, remplissage	Found in Sample: [S16] F16: Sample, 4, remplissage	Modifications
High	Master Protein	Q6IFV1	Keratin, type I cytoskeletal 14 OS=Rattus norvegicus OX=10116 GN=Krt14 PE=2 SV=1	0	60.783	28	17	129	5	52.7	394.62	17	cell differentiation;cell organization and biogenesis;response to stimulus	cytoplasm;cytoskeleton;nucleus	protein binding;structural molecule activity	Pf00038, Pf06160, Pf13514	287701	ENSRNOG00000003899.7	Krt14	Formation of the cornified envelope; Type I hemidesmosome assembly		6	0.588445	5.07879	0.377804	97.5	42.7	56.8	25.7	54.3	104	27.4	391.6	Peak Found	Not Found	Peak Found	Peak Found	High	High	Peak Found	High
	Checked	Confidence	Annotated Sequence	Modifications	Qvality PEP	Qvality q-value	# Protein Groups	# Proteins	# PSMs	Master Protein Accessions	Positions in Master Proteins	Modifications in Master Proteins	# Missed Cleavages	Theo. MH+ [Da]	Abundances (Grouped): NButGT	Abundances (Grouped): remplissage	Abundances (Grouped): LPS	Abundances (Grouped): controle CARD445	Abundances (Grouped) CV [%]: NButGT	Abundances (Grouped) CV [%]: remplissage	Abundances (Grouped) CV [%]: LPS	Abundances (Grouped) CV [%]: controle CARD445	#DIV/0!	#DIV/0!	#DIV/0!	Found in Sample: [S18] F18: Sample, 6, LPS	Found in Sample: [S76] F76: Sample, 1, controle CARD445	Found in Sample: [S16] F16: Sample, 4, remplissage	Found in Sample: [S17] F17: Sample, 5, LPS	Quan Info	Found in Sample: [S13] F13: Sample, 1, NButGT	Found in Sample: [S14] F14: Sample, 2, NButGT	Found in Sample: [S15] F15: Sample, 3, remplissage			XCorr (by Search Engine): Sequest HT	Top Apex RT [min]	Found in Sample: [S86] F86: Sample, 2, controle CARD445	Confidence (by Search Engine): Sequest HT	Percolator q-Value (by Search Engine): Sequest HT	Percolator PEP (by Search Engine): Sequest HT
	FALSE	High	[R].RTMQNLEIELQSQLSMK.[A]	2xOxidation [M3; M16]	0.00368694	0.00153741	1	1	1	Q6IFV1	Q6IFV1 [343-359]		1	2081.04	53.6	346.4			15.46				#DIV/0!	#DIV/0!	#DIV/0!	Not Found	Not Found	High	Not Found		Peak Found	Peak Found	Not Found			4.63	35.46	Not Found	High	0.000512	0.000854
	FALSE	High	[R].RVLDELTLAR.[AT]		0.0811122	0.00153741	3	9	1	Q6IFU7; A0A0G2K9Q9; Q6IFV1	Q6IFU7 [202-211]; A0A0G2K9Q9 [192-201]; Q6IFV1 [230-239]		1	1185.69	51	229.5	56.9	62.5	69.06	138.57	2.77		#DIV/0!	#DIV/0!	#DIV/0!	Peak Found	Peak Found	High	Peak Found	Shared	Peak Found	Peak Found	Peak Found			3.88	32.28	Not Found	High	0.000512	0.03479
	FALSE	High	[R].ILNEMRDQYEK.[M]		0.0101118	0.00153741	2	2	1	Q6IFU7; Q6IFV1	Q6IFU7 [262-272]; Q6IFV1 [290-300]		1	1438.7	39.2		90.8	270			29.7		#DIV/0!	#DIV/0!	#DIV/0!	Peak Found	High	Not Found	Peak Found	Shared	Not Found	Peak Found	Not Found			4.03	24.49	Not Found	High	0.000512	0.00284
	FALSE	High	[R].ILNEMRDQYEK.[M]	1xOxidation [M5]	0.033182	0.00153741	2	2	1	Q6IFU7; Q6IFV1	Q6IFU7 [262-272]; Q6IFV1 [290-300]		1	1454.69	95.4	98.4	35.7	170.5	46.56	101.78	11.71	97.36	#DIV/0!	#DIV/0!	#DIV/0!	Peak Found	Peak Found	Peak Found	Peak Found	Shared	Peak Found	Peak Found	Peak Found			2.88	19.53	High	High	0.000512	0.01182
	FALSE	High	[R].VLDELTLAR.[AT]		0.0546375	0.00153741	3	9	18	Q6IFU7; A0A0G2K9Q9; Q6IFV1	Q6IFU7 [203-211]; A0A0G2K9Q9 [193-201]; Q6IFV1 [231-239]		0	1029.59	85.2	220.1	52.2	42.5	68.45	137.38	0.54	75.41	#DIV/0!	#DIV/0!	#DIV/0!	High	High	High	High	Shared	High	High	High			2.39	35.37	High	High	0.000512	0.02155
	FALSE	High	[K].VTMQNLNDR.[L]	1xOxidation [M3]	0.0445342	0.00153741	3	8	39	Q6IFU9; Q6IFV1; Q6IFW6	Q6IFU9 [108-116]; Q6IFV1 [124-132]; Q6IFW6 [147-155]		0	1106.53	116.7	109.9	84	89.5	5.79	73.79	76.63	78.66	#DIV/0!	#DIV/0!	#DIV/0!	High	High	High	High	Shared	High	High	High			2.47	18.7	High	High	0.000512	0.01685
	FALSE	High	[K].VVSTHEQVLR.[T]		0.021228	0.00153741	2	2	2	A0A0G2K9Q9; Q6IFV1	A0A0G2K9Q9 [435-444]; Q6IFV1 [473-482]		0	1167.65	171.5	158.7	40	29.8	122.15	134.08	3.16		#DIV/0!	#DIV/0!	#DIV/0!	Peak Found	Not Found	High	Peak Found	Shared	Peak Found	High	Peak Found			3.06	18.91	Peak Found	High	0.000512	0.006907
	FALSE	High	[K].TEELNREVATNSELVQSGK.[S]		0.00134414	0.00153741	2	3	3	A0A0G2K9Q9; Q6IFV1	A0A0G2K9Q9 [279-297]; Q6IFV1 [317-335]		1	2104.05	82.9	77.1		240				61.2	#DIV/0!	#DIV/0!	#DIV/0!	Not Found	High	High	Not Found	Shared	High	Not Found	Not Found			4.94	27.65	Peak Found	High	0.000512	0.0002553
	FALSE	High	[K].TRLEQEIATYR.[RS]		0.0173486	0.00153741	5	11	5	Q6IFV4; Q6IFU9; Q6IFU7; A0A0G2K9Q9; Q6IFV1	Q6IFV4 [388-398]; Q6IFU9 [397-407]; Q6IFU7 [385-395]; A0A0G2K9Q9 [375-385]; Q6IFV1 [413-423]		1	1379.73	114.7	229.5	47.8	8	84.42	136.53	24.22	84.81	#DIV/0!	#DIV/0!	#DIV/0!	Peak Found	High	High	Peak Found	Shared	High	High	Peak Found			4.14	29.2	Peak Found	High	0.000512	0.005413
	FALSE	High	[R].TMQNLEIELQSQLSMK.[A]	2xOxidation [M2; M15]	0.00655208	0.00153741	1	1	3	Q6IFV1	Q6IFV1 [344-359]		0	1924.94	138.7	178.4	52.6	30.3	48.48	134.92	34.89		#DIV/0!	#DIV/0!	#DIV/0!	Peak Found	Peak Found	High	Peak Found		Peak Found	High	Peak Found			4.03	41.16	Not Found	High	0.000512	0.001694
	FALSE	High	[R].EVATNSELVQSGK.[S]		0.0018327	0.00153741	2	3	7	A0A0G2K9Q9; Q6IFV1	A0A0G2K9Q9 [285-297]; Q6IFV1 [323-335]		0	1361.69	54	85.6	41.3	219.2	52.8	71.75	20.22	105.51	#DIV/0!	#DIV/0!	#DIV/0!	High	High	High	High	Shared	High	High	Peak Found			4	22.48	High	High	0.000512	0.0003701
	FALSE	High	[R].ADLEMQIESLK.[E]	1xOxidation [M5]	0.0633942	0.00153741	1	2	1	Q6IFV1	Q6IFV1 [240-250]		0	1292.64	71.2	328.8							#DIV/0!	#DIV/0!	#DIV/0!	Not Found	Not Found	High	Not Found		Not Found	Peak Found	Not Found			3.08	39.3	Not Found	High	0.000512	0.02573
	FALSE	High	[R].ADLEMQIESLKEELAYLK.[K]	1xOxidation [M5]	0.000916152	0.00153741	1	2	4	Q6IFV1	Q6IFV1 [240-257]		1	2139.09	137.7	219.5	42.8		72.97	133.51	0.87		#DIV/0!	#DIV/0!	#DIV/0!	Peak Found	Not Found	High	Peak Found		High	High	Peak Found			4.38	50.53	Not Found	High	0.000512	0.000162
	FALSE	High	[R].ADLEMQIESLKEELAYLKK.[N]	1xOxidation [M5]	0.00233541	0.00153741	1	2	1	Q6IFV1	Q6IFV1 [240-258]		2	2267.18	60.1	304.5	35.4		48.46				#DIV/0!	#DIV/0!	#DIV/0!	Peak Found	Not Found	High	Not Found		Peak Found	Peak Found	Not Found			4.69	48.93	Not Found	High	0.000512	0.0004931
	FALSE	High	[R].ADLEMQIESLKEELAYLK.[K]		0.00208641	0.00153741	1	2	1	Q6IFV1	Q6IFV1 [240-257]		1	2123.09	87	301		12	95.09				#DIV/0!	#DIV/0!	#DIV/0!	Not Found	Peak Found	High	Not Found		Peak Found	Peak Found	Not Found			5.01	50.52	Not Found	High	0.000512	0.0004321
	FALSE	High	[KR].LAADDFR.[TLMSV]		0.0684602	0.00153741	6	20	10	Q6IFV4; Q6IFU7; A0A0G2K9Q9; Q6IFV1; Q6IFW6; Q5BJY9	Q6IFV4 [177-183]; Q6IFU7 [174-180]; A0A0G2K9Q9 [164-170]; Q6IFV1 [202-208]; Q6IFW6 [228-234]; Q5BJY9 [152-158]		0	807.4	89.2	121.6	83.4	105.8	13.59	78.76	20.89	33.42	#DIV/0!	#DIV/0!	#DIV/0!	High	High	High	Peak Found	Shared	Peak Found	Peak Found	High			2.32	25.55	High	High	0.000512	0.02828
	FALSE	High	[R].LEQEIATYR.[RS]		0.0715297	0.00153741	5	14	7	Q6IFV4; Q6IFU9; Q6IFU7; A0A0G2K9Q9; Q6IFV1	Q6IFV4 [390-398]; Q6IFU9 [399-407]; Q6IFU7 [387-395]; A0A0G2K9Q9 [377-385]; Q6IFV1 [415-423]		0	1122.58	101.6	243.4	43.9	11.1	94.65	137.61	3.39	54.01	#DIV/0!	#DIV/0!	#DIV/0!	Peak Found	Peak Found	High	Peak Found	Shared	Peak Found	High	High			2.54	26.12	Peak Found	High	0.000512	0.02969
	FALSE	High	[R].GQVGGDVNVEMDAAPGVDLSR.[I]	1xOxidation [M11]	1.58228e-05	0.00153741	2	2	21	Q6IFU7; Q6IFV1	Q6IFU7 [241-261]; Q6IFV1 [269-289]		0	2101.98	124.5	188.9	56.1	30.5	57.52	132.12	26.21	49.15	#DIV/0!	#DIV/0!	#DIV/0!	High	High	High	High	Shared	High	High	High			3.84	34.43	High	High	0.000512	1.282e-06
	FALSE	High	[R].GQVGGDVNVEMDAAPGVDLSR.[I]		0.0407554	0.00153741	2	2	1	Q6IFU7; Q6IFV1	Q6IFU7 [241-261]; Q6IFV1 [269-289]		0	2085.99		400							#DIV/0!	#DIV/0!	#DIV/0!	Not Found	Not Found	High	Not Found	Shared	Not Found	Not Found	Not Found			4.25	38.87	Not Found	High	0.000512	0.01506
	FALSE	High	[K].TRLEQEIATYRR.[L]		0.147562	0.00429138	4	10	1	Q6IFU9; Q6IFU7; A0A0G2K9Q9; Q6IFV1	Q6IFU9 [397-408]; Q6IFU7 [385-396]; A0A0G2K9Q9 [375-386]; Q6IFV1 [413-424]		2	1535.83		21.2	34.8	344		17.32	30.23	57.44	#DIV/0!	#DIV/0!	#DIV/0!	Peak Found	High	Peak Found	Peak Found	Shared	Not Found	Not Found	Peak Found			4.24	24.72	Peak Found	High	0.001414	0.07237
	FALSE	High	[K].VTMQNLNDR.[L]		0.155414	0.00563205	3	8	1	Q6IFU9; Q6IFV1; Q6IFW6	Q6IFU9 [108-116]; Q6IFV1 [124-132]; Q6IFW6 [147-155]		0	1090.53	85	82.4	48.8	183.8	32.67	73.81	83.19	46.11	#DIV/0!	#DIV/0!	#DIV/0!	Peak Found	High	Peak Found	Peak Found	Shared	Peak Found	Peak Found	Peak Found			2.73	23.14	Peak Found	High	0.00185	0.07701
High	Master Protein	A0A0G2K3K2	Actin, cytoplasmic 1 OS=Rattus norvegicus OX=10116 GN=Actb PE=1 SV=1	0	51.818	37	10	63	6	42.1	214.97	10	cell organization and biogenesis;response to stimulus	cytoskeleton;cytosol;membrane;nucleus	DNA binding;nucleotide binding;protein binding	Pf00022	81822	ENSRNOG00000034254.4	Actb			5	1.82819	1.88578	0.224125	60.9	52.6	43	164.5	29.3	58.4	33.8	357.5	High	High	High	High	High	High	Peak Found	High
	Checked	Confidence	Annotated Sequence	Modifications	Qvality PEP	Qvality q-value	# Protein Groups	# Proteins	# PSMs	Master Protein Accessions	Positions in Master Proteins	Modifications in Master Proteins	# Missed Cleavages	Theo. MH+ [Da]	Abundances (Grouped): NButGT	Abundances (Grouped): remplissage	Abundances (Grouped): LPS	Abundances (Grouped): controle CARD445	Abundances (Grouped) CV [%]: NButGT	Abundances (Grouped) CV [%]: remplissage	Abundances (Grouped) CV [%]: LPS	Abundances (Grouped) CV [%]: controle CARD445	#DIV/0!	#DIV/0!	#DIV/0!	Found in Sample: [S18] F18: Sample, 6, LPS	Found in Sample: [S76] F76: Sample, 1, controle CARD445	Found in Sample: [S16] F16: Sample, 4, remplissage	Found in Sample: [S17] F17: Sample, 5, LPS	Quan Info	Found in Sample: [S13] F13: Sample, 1, NButGT	Found in Sample: [S14] F14: Sample, 2, NButGT	Found in Sample: [S15] F15: Sample, 3, remplissage			XCorr (by Search Engine): Sequest HT	Top Apex RT [min]	Found in Sample: [S86] F86: Sample, 2, controle CARD445	Confidence (by Search Engine): Sequest HT	Percolator q-Value (by Search Engine): Sequest HT	Percolator PEP (by Search Engine): Sequest HT
	FALSE	High	[K].QEYDESGPSIVHR.[K]		0.00377101	0.00153741	1	3	7	A0A0G2K3K2	A0A0G2K3K2 [363-375]		0	1516.7	67.4	182.3	127.6	22.7	59.68	119.74	88.74	5.08	#DIV/0!	#DIV/0!	#DIV/0!	High	High	High	High		Peak Found	High	Peak Found			3.68	23.91	High	High	0.000512	0.0008736
	FALSE	High	[R].VAPEEHPVLLTEAPLNPK.[A]		0.000251963	0.00153741	1	3	13	A0A0G2K3K2	A0A0G2K3K2 [99-116]		0	1954.06	61.8	155.3	116.3	66.6	68.07	123.7	86.74	5.52	#DIV/0!	#DIV/0!	#DIV/0!	High	High	High	Peak Found		High	High	Peak Found			4.46	34.59	High	High	0.000512	3.478e-05
	FALSE	High	[KR].SYELPDGQVITIGNER.[F]		0.000885683	0.00153741	2	9	3	A0A0G2K3K2; A0A0G2K4M6	A0A0G2K3K2 [242-257]; A0A0G2K4M6 [240-255]		0	1790.89	72.4	125.7	155.9	45.9	47.77	123	82.68	4.47	#DIV/0!	#DIV/0!	#DIV/0!	Peak Found	High	High	Peak Found	Shared	Peak Found	Peak Found	Peak Found			3.71	43.77	High	High	0.000512	0.0001558
	FALSE	High	[R].TTGIVMDSGDGVTHTVPIYEGYALPHAILR.[L]		0.000365524	0.00153741	1	3	2	A0A0G2K3K2	A0A0G2K3K2 [151-180]		0	3183.61		400							#DIV/0!	#DIV/0!	#DIV/0!	Not Found	Not Found	High	Not Found		Not Found	Not Found	Not Found			4.99	45.7	Not Found	High	0.000512	5.406e-05
	FALSE	High	[R].TTGIVMDSGDGVTHTVPIYEGYALPHAILR.[L]	1xOxidation [M6]	0.000905881	0.00153741	1	3	4	A0A0G2K3K2	A0A0G2K3K2 [151-180]		0	3199.61	22.5	242.4	135.1						#DIV/0!	#DIV/0!	#DIV/0!	High	Not Found	High	Not Found		Peak Found	Not Found	Not Found			3.88	43.69	Not Found	High	0.000512	0.0001597
	FALSE	High	[K].DLYANTVLSGGTTMYPGIADR.[M]		0.00444074	0.00153741	1	3	1	A0A0G2K3K2	A0A0G2K3K2 [295-315]		0	2215.07		400							#DIV/0!	#DIV/0!	#DIV/0!	Not Found	Not Found	High	Not Found		Not Found	Not Found	Not Found			4.16	48.11	Not Found	High	0.000512	0.001062
	FALSE	High	[K].DLYANTVLSGGTTMYPGIADR.[M]	1xOxidation [M14]	0.00139823	0.00153741	1	3	6	A0A0G2K3K2	A0A0G2K3K2 [295-315]		0	2231.06	51	201.4	120.7	27	42.99	79.57	67.87		#DIV/0!	#DIV/0!	#DIV/0!	Peak Found	High	High	Peak Found		Peak Found	Peak Found	Peak Found			4.3	44.6	Not Found	High	0.000512	0.0002677
	FALSE	High	[K].EITALAPSTMK.[I]		0.0215875	0.00153741	2	8	2	A0A0G2K3K2; A0A0G2K4M6	A0A0G2K3K2 [319-329]; A0A0G2K4M6 [317-327]		0	1161.62		326.8	73.2						#DIV/0!	#DIV/0!	#DIV/0!	Peak Found	Not Found	High	Not Found	Shared	Not Found	Not Found	Not Found			2.97	30.1	Not Found	High	0.000512	0.007037
	FALSE	High	[K].EITALAPSTMK.[I]	1xOxidation [M10]	0.0178422	0.00153741	2	8	11	A0A0G2K3K2; A0A0G2K4M6	A0A0G2K3K2 [319-329]; A0A0G2K4M6 [317-327]		0	1177.61	56.6	116.6	101.5	125.4	19.87	103.24	77.18	16.19	#DIV/0!	#DIV/0!	#DIV/0!	High	High	High	Peak Found	Shared	High	Peak Found	High			2.79	25.68	High	High	0.000512	0.005611
	FALSE	High	[K].AGFAGDDAPR.[A]		0.0335534	0.00153741	2	8	2	A0A0G2K3K2; A0A0G2K4M6	A0A0G2K3K2 [22-31]; A0A0G2K4M6 [21-30]		0	976.448	2.1	2.6	2	393.3				2.88	#DIV/0!	#DIV/0!	#DIV/0!	Peak Found	High	Peak Found	Not Found	Shared	Not Found	Peak Found	Not Found			2.66	21.03	High	High	0.000512	0.01193
	FALSE	High	[R].AVFPSIVGRPR.[H]		0.0319137	0.00153741	2	8	7	A0A0G2K3K2; A0A0G2K4M6	A0A0G2K3K2 [32-42]; A0A0G2K4M6 [31-41]		0	1198.71	67.4	132.1	135.2	65.3	55.3	85.33	60.74	23.55	#DIV/0!	#DIV/0!	#DIV/0!	High	High	High	Peak Found	Shared	High	High	High			2.3	31.22	High	High	0.000512	0.01126
	FALSE	High	[R].KDLYANTVLSGGTTMYPGIADR.[M]		0.018661	0.00153741	1	3	1	A0A0G2K3K2	A0A0G2K3K2 [294-315]		1	2343.16	107.3	167.4	125.3			45.13			#DIV/0!	#DIV/0!	#DIV/0!	Peak Found	Not Found	High	Not Found		Peak Found	Not Found	Peak Found			4.23	41.36	Not Found	High	0.000512	0.005895
	FALSE	High	[R].GYSFTTTAER.[E]		0.128092	0.00292017	1	3	4	A0A0G2K3K2	A0A0G2K3K2 [200-209]		0	1132.53	40.7	146.6	99.7	113	47.75	116.3	76.47	15.81	#DIV/0!	#DIV/0!	#DIV/0!	High	High	High	Peak Found		Peak Found	Peak Found	Peak Found			2.41	26.79	High	High	0.0009662	0.06057
High	Master Protein	A0A0G2K9Q9	Keratin, type I cytoskeletal 17 OS=Rattus norvegicus OX=10116 GN=Krt17 PE=1 SV=1	0	46.556	33	19	75	7	49.5	224.18	19			structural molecule activity	Pf00038, Pf13514		ENSRNOG00000026371.7				12	0.751805	5.77791	0.258882	72.4	38.4	47.1	36.2	50	74.6	30.4	450.9	High	High	Peak Found	Peak Found	High	Peak Found	Peak Found	High
	Checked	Confidence	Annotated Sequence	Modifications	Qvality PEP	Qvality q-value	# Protein Groups	# Proteins	# PSMs	Master Protein Accessions	Positions in Master Proteins	Modifications in Master Proteins	# Missed Cleavages	Theo. MH+ [Da]	Abundances (Grouped): NButGT	Abundances (Grouped): remplissage	Abundances (Grouped): LPS	Abundances (Grouped): controle CARD445	Abundances (Grouped) CV [%]: NButGT	Abundances (Grouped) CV [%]: remplissage	Abundances (Grouped) CV [%]: LPS	Abundances (Grouped) CV [%]: controle CARD445	#DIV/0!	#DIV/0!	#DIV/0!	Found in Sample: [S18] F18: Sample, 6, LPS	Found in Sample: [S76] F76: Sample, 1, controle CARD445	Found in Sample: [S16] F16: Sample, 4, remplissage	Found in Sample: [S17] F17: Sample, 5, LPS	Quan Info	Found in Sample: [S13] F13: Sample, 1, NButGT	Found in Sample: [S14] F14: Sample, 2, NButGT	Found in Sample: [S15] F15: Sample, 3, remplissage			XCorr (by Search Engine): Sequest HT	Top Apex RT [min]	Found in Sample: [S86] F86: Sample, 2, controle CARD445	Confidence (by Search Engine): Sequest HT	Percolator q-Value (by Search Engine): Sequest HT	Percolator PEP (by Search Engine): Sequest HT
	FALSE	High	[R].MSVEADINGLR.[R]	1xOxidation [M1]	0.0419011	0.00153741	2	4	2	Q6IFU7; A0A0G2K9Q9	Q6IFU7 [191-201]; A0A0G2K9Q9 [181-191]		0	1220.59	98.3	258.7	42.9		76.99	137.25	7.98		#DIV/0!	#DIV/0!	#DIV/0!	Peak Found	Not Found	High	Peak Found	Shared	Peak Found	High	Peak Found			3.13	31.48	Not Found	High	0.000512	0.0156
	FALSE	High	[R].MSVEADINGLRR.[V]	1xOxidation [M1]	0.0251069	0.00153741	2	4	2	Q6IFU7; A0A0G2K9Q9	Q6IFU7 [191-202]; A0A0G2K9Q9 [181-192]		1	1376.7	83.9	196.3	53.1	66.6	60.3	133.16	50.96	62.4	#DIV/0!	#DIV/0!	#DIV/0!	Peak Found	High	High	Peak Found	Shared	Peak Found	Peak Found	Peak Found			2.37	27.87	Peak Found	High	0.000512	0.008396
	FALSE	High	[R].RVLDELTLAR.[AT]		0.0811122	0.00153741	3	9	1	Q6IFU7; A0A0G2K9Q9; Q6IFV1	Q6IFU7 [202-211]; A0A0G2K9Q9 [192-201]; Q6IFV1 [230-239]		1	1185.69	51	229.5	56.9	62.5	69.06	138.57	2.77		#DIV/0!	#DIV/0!	#DIV/0!	Peak Found	Peak Found	High	Peak Found	Shared	Peak Found	Peak Found	Peak Found			3.88	32.28	Not Found	High	0.000512	0.03479
	FALSE	High	[R].VLDELTLAR.[AT]		0.0546375	0.00153741	3	9	18	Q6IFU7; A0A0G2K9Q9; Q6IFV1	Q6IFU7 [203-211]; A0A0G2K9Q9 [193-201]; Q6IFV1 [231-239]		0	1029.59	85.2	220.1	52.2	42.5	68.45	137.38	0.54	75.41	#DIV/0!	#DIV/0!	#DIV/0!	High	High	High	High	Shared	High	High	High			2.39	35.37	High	High	0.000512	0.02155
	FALSE	High	[K].VVSTHEQVLR.[T]		0.021228	0.00153741	2	2	2	A0A0G2K9Q9; Q6IFV1	A0A0G2K9Q9 [435-444]; Q6IFV1 [473-482]		0	1167.65	171.5	158.7	40	29.8	122.15	134.08	3.16		#DIV/0!	#DIV/0!	#DIV/0!	Peak Found	Not Found	High	Peak Found	Shared	Peak Found	High	Peak Found			3.06	18.91	Peak Found	High	0.000512	0.006907
	FALSE	High	[K].TEELNREVATNSELVQSGK.[S]		0.00134414	0.00153741	2	3	3	A0A0G2K9Q9; Q6IFV1	A0A0G2K9Q9 [279-297]; Q6IFV1 [317-335]		1	2104.05	82.9	77.1		240				61.2	#DIV/0!	#DIV/0!	#DIV/0!	Not Found	High	High	Not Found	Shared	High	Not Found	Not Found			4.94	27.65	Peak Found	High	0.000512	0.0002553
	FALSE	High	[K].TRLEQEIATYR.[RS]		0.0173486	0.00153741	5	11	5	Q6IFV4; Q6IFU9; Q6IFU7; A0A0G2K9Q9; Q6IFV1	Q6IFV4 [388-398]; Q6IFU9 [397-407]; Q6IFU7 [385-395]; A0A0G2K9Q9 [375-385]; Q6IFV1 [413-423]		1	1379.73	114.7	229.5	47.8	8	84.42	136.53	24.22	84.81	#DIV/0!	#DIV/0!	#DIV/0!	Peak Found	High	High	Peak Found	Shared	High	High	Peak Found			4.14	29.2	Peak Found	High	0.000512	0.005413
	FALSE	High	[R].EVATNSELVQSGK.[S]		0.0018327	0.00153741	2	3	7	A0A0G2K9Q9; Q6IFV1	A0A0G2K9Q9 [285-297]; Q6IFV1 [323-335]		0	1361.69	54	85.6	41.3	219.2	52.8	71.75	20.22	105.51	#DIV/0!	#DIV/0!	#DIV/0!	High	High	High	High	Shared	High	High	Peak Found			4	22.48	High	High	0.000512	0.0003701
	FALSE	High	[R].ALEEANTELEVK.[I]		0.0140933	0.00153741	1	3	2	A0A0G2K9Q9	A0A0G2K9Q9 [104-115]		0	1345.68	88.1	140.7	63.3	107.9	108.41	140.76	63.65	84.43	#DIV/0!	#DIV/0!	#DIV/0!	Peak Found	High	High	Peak Found		Peak Found	Peak Found	Peak Found			3.3	28.46	Peak Found	High	0.000512	0.004212
	FALSE	High	[R].ADLEMQIENLKEELAYLK.[K]	1xOxidation [M5]	0.0030958	0.00153741	1	2	2	A0A0G2K9Q9	A0A0G2K9Q9 [202-219]		1	2166.1	97.5	210.7	76	15.8	50.9	124.57	4.47		#DIV/0!	#DIV/0!	#DIV/0!	Peak Found	Peak Found	High	Peak Found		Peak Found	Peak Found	Peak Found			4.3	50.41	Not Found	High	0.000512	0.0006918
	FALSE	High	[K].DAEDWFFSK.[T]		0.105181	0.00153741	1	2	1	A0A0G2K9Q9	A0A0G2K9Q9 [270-278]		0	1144.49	77.8	241.9		80.3	91.42				#DIV/0!	#DIV/0!	#DIV/0!	Not Found	High	Peak Found	Not Found		Peak Found	Peak Found	Not Found			2.23	47.1	Not Found	High	0.000512	0.04749
	FALSE	High	[KR].LAADDFR.[TLMSV]		0.0684602	0.00153741	6	20	10	Q6IFV4; Q6IFU7; A0A0G2K9Q9; Q6IFV1; Q6IFW6; Q5BJY9	Q6IFV4 [177-183]; Q6IFU7 [174-180]; A0A0G2K9Q9 [164-170]; Q6IFV1 [202-208]; Q6IFW6 [228-234]; Q5BJY9 [152-158]		0	807.4	89.2	121.6	83.4	105.8	13.59	78.76	20.89	33.42	#DIV/0!	#DIV/0!	#DIV/0!	High	High	High	Peak Found	Shared	Peak Found	Peak Found	High			2.32	25.55	High	High	0.000512	0.02828
	FALSE	High	[R].LASYLDKVR.[A]		0.117052	0.00153741	1	4	3	A0A0G2K9Q9	A0A0G2K9Q9 [95-103]		1	1064.61	130.9	44.8	25.3	199	88.62	16.96	16.95	42.09	#DIV/0!	#DIV/0!	#DIV/0!	Peak Found	Peak Found	High	Peak Found		High	Peak Found	Peak Found			2.52	25.69	High	High	0.000512	0.05417
	FALSE	High	[R].LEQEIATYR.[RS]		0.0715297	0.00153741	5	14	7	Q6IFV4; Q6IFU9; Q6IFU7; A0A0G2K9Q9; Q6IFV1	Q6IFV4 [390-398]; Q6IFU9 [399-407]; Q6IFU7 [387-395]; A0A0G2K9Q9 [377-385]; Q6IFV1 [415-423]		0	1122.58	101.6	243.4	43.9	11.1	94.65	137.61	3.39	54.01	#DIV/0!	#DIV/0!	#DIV/0!	Peak Found	Peak Found	High	Peak Found	Shared	Peak Found	High	High			2.54	26.12	Peak Found	High	0.000512	0.02969
	FALSE	High	[R].GQVGGEINVEMDAAPGVDLSR.[I]	1xOxidation [M11]	0.0126652	0.00153741	1	2	5	A0A0G2K9Q9	A0A0G2K9Q9 [231-251]		0	2130.01	20.2	370	9.8		81.3				#DIV/0!	#DIV/0!	#DIV/0!	Not Found	High	High	Peak Found		Peak Found	Peak Found	Not Found			4.09	36.93	Not Found	High	0.000512	0.003718
	FALSE	High	[R].LASYLDK.[V]		0.129451	0.00292017	2	5	2	A0A0G2K9Q9; Q5BJY9	A0A0G2K9Q9 [95-101]; Q5BJY9 [83-89]		0	809.44	106	128.3	114.7	51	12.14	71.15	27.34	6.66	#DIV/0!	#DIV/0!	#DIV/0!	Peak Found	High	Peak Found	Peak Found	Shared	Peak Found	Peak Found	Peak Found			2.39	23.91	High	High	0.0009662	0.0615
	FALSE	High	[K].TRLEQEIATYRR.[L]		0.147562	0.00429138	4	10	1	Q6IFU9; Q6IFU7; A0A0G2K9Q9; Q6IFV1	Q6IFU9 [397-408]; Q6IFU7 [385-396]; A0A0G2K9Q9 [375-386]; Q6IFV1 [413-424]		2	1535.83		21.2	34.8	344		17.32	30.23	57.44	#DIV/0!	#DIV/0!	#DIV/0!	Peak Found	High	Peak Found	Peak Found	Shared	Not Found	Not Found	Peak Found			4.24	24.72	Peak Found	High	0.001414	0.07237
	FALSE	High	[R].TKFETEQALR.[M]		0.151443	0.00563205	1	3	1	A0A0G2K9Q9	A0A0G2K9Q9 [171-180]		1	1222.64	86.3	226.2	52.9	34.6	22.38	129.35	12.11		#DIV/0!	#DIV/0!	#DIV/0!	Peak Found	Peak Found	High	Peak Found		Peak Found	Peak Found	Peak Found			3.35	21.76	Not Found	High	0.00185	0.07432
	FALSE	High	[R].ADLEMQIENLK.[E]	1xOxidation [M5]	0.162791	0.00958269	1	2	1	A0A0G2K9Q9	A0A0G2K9Q9 [202-212]		0	1319.65	61.5	303.4	35		26.38				#DIV/0!	#DIV/0!	#DIV/0!	Peak Found	Not Found	High	Not Found		Peak Found	Peak Found	Not Found			3.12	38.23	Not Found	High	0.003185	0.08139
High	Master Protein	Q6IFW6	Keratin, type I cytoskeletal 10 OS=Rattus norvegicus OX=10116 GN=Krt10 PE=3 SV=1	0	44.834	17	11	147	7	56.5	456.04	11	cell differentiation;cell organization and biogenesis;metabolic process;response to stimulus	cytoplasm;cytoskeleton;membrane;nucleus	protein binding;structural molecule activity	Pf00038	450225	ENSRNOG00000030170.5	Krt10	Formation of the cornified envelope	Staphylococcus aureus infection	2	1.91684	1.03968	1.60814	61.1	37.5	115.3	73.7	107.3	208.7	61.7	134.8	High	High	High	High	High	High	High	High
	Checked	Confidence	Annotated Sequence	Modifications	Qvality PEP	Qvality q-value	# Protein Groups	# Proteins	# PSMs	Master Protein Accessions	Positions in Master Proteins	Modifications in Master Proteins	# Missed Cleavages	Theo. MH+ [Da]	Abundances (Grouped): NButGT	Abundances (Grouped): remplissage	Abundances (Grouped): LPS	Abundances (Grouped): controle CARD445	Abundances (Grouped) CV [%]: NButGT	Abundances (Grouped) CV [%]: remplissage	Abundances (Grouped) CV [%]: LPS	Abundances (Grouped) CV [%]: controle CARD445	#DIV/0!	#DIV/0!	#DIV/0!	Found in Sample: [S18] F18: Sample, 6, LPS	Found in Sample: [S76] F76: Sample, 1, controle CARD445	Found in Sample: [S16] F16: Sample, 4, remplissage	Found in Sample: [S17] F17: Sample, 5, LPS	Quan Info	Found in Sample: [S13] F13: Sample, 1, NButGT	Found in Sample: [S14] F14: Sample, 2, NButGT	Found in Sample: [S15] F15: Sample, 3, remplissage			XCorr (by Search Engine): Sequest HT	Top Apex RT [min]	Found in Sample: [S86] F86: Sample, 2, controle CARD445	Confidence (by Search Engine): Sequest HT	Percolator q-Value (by Search Engine): Sequest HT	Percolator PEP (by Search Engine): Sequest HT
	FALSE	High	[K].QSLEASLAETEGR.[Y]		0.00350455	0.00153741	1	2	14	Q6IFW6	Q6IFW6 [386-398]		0	1390.68	171.6	106.5	107.8	14.2	63.14	13.02	6.72	42.84	#DIV/0!	#DIV/0!	#DIV/0!	High	High	High	High		High	High	High			3.79	32.16	High	High	0.000512	0.0008027
	FALSE	High	[R].QSVEADINGLR.[R]		0.0137027	0.00153741	2	3	8	Q6IFV4; Q6IFW6	Q6IFV4 [194-204]; Q6IFW6 [245-255]		0	1201.62	146.7	97.2	122.3	33.8	56.87	43.3	20.42	46.95	#DIV/0!	#DIV/0!	#DIV/0!	High	High	High	High	Shared	High	High	High			3.18	31.27	High	High	0.000512	0.004081
	FALSE	High	[R].QSVEADINGLRR.[V]		0.0123139	0.00153741	2	3	11	Q6IFV4; Q6IFW6	Q6IFV4 [194-205]; Q6IFW6 [245-256]		1	1357.72	127.6	53.1	82.4	136.8	18.79	25.51	49.52	27.54	#DIV/0!	#DIV/0!	#DIV/0!	High	High	High	High	Shared	High	High	Peak Found			3.2	27.83	High	High	0.000512	0.003587
	FALSE	High	[K].VTMQNLNDR.[L]	1xOxidation [M3]	0.0445342	0.00153741	3	8	39	Q6IFU9; Q6IFV1; Q6IFW6	Q6IFU9 [108-116]; Q6IFV1 [124-132]; Q6IFW6 [147-155]		0	1106.53	116.7	109.9	84	89.5	5.79	73.79	76.63	78.66	#DIV/0!	#DIV/0!	#DIV/0!	High	High	High	High	Shared	High	High	High			2.47	18.7	High	High	0.000512	0.01685
	FALSE	High	[R].LKYENEVALR.[Q]		0.0364723	0.00153741	1	2	19	Q6IFW6	Q6IFW6 [235-244]		1	1234.68	142.9	98.6	110.2	48.3	44.24	32.54	38.17	27.85	#DIV/0!	#DIV/0!	#DIV/0!	High	High	High	High		High	High	High			2.6	25.8	High	High	0.000512	0.01322
	FALSE	High	[K].ADLEMQIESLTEELAYLK.[K]		0.000548509	0.00153741	1	2	5	Q6IFW6	Q6IFW6 [266-283]		0	2096.05	120.4	143.1	136.5		104.34	101.14	71.57		#DIV/0!	#DIV/0!	#DIV/0!	High	Not Found	High	High		Peak Found	High	High			4.66	52.72	Not Found	High	0.000512	8.772e-05
	FALSE	High	[K].ADLEMQIESLTEELAYLK.[K]	1xOxidation [M5]	0.000691129	0.00153741	1	2	6	Q6IFW6	Q6IFW6 [266-283]		0	2112.04	135.9	101.3	162.7		67.74	70.31	31.92		#DIV/0!	#DIV/0!	#DIV/0!	High	Not Found	High	High		High	High	High			5.03	52.76	Not Found	High	0.000512	0.0001161
	FALSE	High	[K].ADLEMQIESLTEELAYLKK.[N]		0.000150853	0.00153741	1	2	4	Q6IFW6	Q6IFW6 [266-284]		1	2224.14	190.6	93.6	115.8		62.09	95.14	36.96		#DIV/0!	#DIV/0!	#DIV/0!	High	Not Found	High	High		High	Peak Found	Peak Found			4.41	50.93	Not Found	High	0.000512	1.878e-05
	FALSE	High	[K].ADLEMQIESLTEELAYLKK.[N]	1xOxidation [M5]	0.000103986	0.00153741	1	2	4	Q6IFW6	Q6IFW6 [266-284]		1	2240.14	182.3	87.2	128.4	2.2	51.94	38.97	34.12		#DIV/0!	#DIV/0!	#DIV/0!	Peak Found	Peak Found	High	High		High	High	Peak Found			4.93	51.1	Not Found	High	0.000512	1.207e-05
	FALSE	High	[K].DAEAWFNEK.[S]		0.0511366	0.00153741	1	2	6	Q6IFW6	Q6IFW6 [334-342]		0	1109.49	300.5	27.4	24.6	47.5	42.86	42	40.03	44.32	#DIV/0!	#DIV/0!	#DIV/0!	Peak Found	High	Peak Found	Peak Found		High	High	Peak Found			2.91	36.04	High	High	0.000512	0.01984
	FALSE	High	[KR].LAADDFR.[TLMSV]		0.0684602	0.00153741	6	20	10	Q6IFV4; Q6IFU7; A0A0G2K9Q9; Q6IFV1; Q6IFW6; Q5BJY9	Q6IFV4 [177-183]; Q6IFU7 [174-180]; A0A0G2K9Q9 [164-170]; Q6IFV1 [202-208]; Q6IFW6 [228-234]; Q5BJY9 [152-158]		0	807.4	89.2	121.6	83.4	105.8	13.59	78.76	20.89	33.42	#DIV/0!	#DIV/0!	#DIV/0!	High	High	High	Peak Found	Shared	Peak Found	Peak Found	High			2.32	25.55	High	High	0.000512	0.02828
	FALSE	High	[R].KDAEAWFNEK.[S]		0.0159476	0.00153741	1	2	1	Q6IFW6	Q6IFW6 [333-342]		1	1237.58	34.5	40		325.6	11.21	79.96			#DIV/0!	#DIV/0!	#DIV/0!	Not Found	High	Peak Found	Not Found		Peak Found	Peak Found	Peak Found			3.81	25.98	Not Found	High	0.000512	0.004906
	FALSE	High	[R].LENEIQTYR.[S]		0.0383419	0.00153741	1	2	19	Q6IFW6	Q6IFW6 [441-449]		0	1165.58	135	135.5	95.1	34.5	43.21	85.73	22.63	47.99	#DIV/0!	#DIV/0!	#DIV/0!	High	High	High	High		High	High	High			3.25	25.63	High	High	0.000512	0.014
	FALSE	High	[K].VTMQNLNDR.[L]		0.155414	0.00563205	3	8	1	Q6IFU9; Q6IFV1; Q6IFW6	Q6IFU9 [108-116]; Q6IFV1 [124-132]; Q6IFW6 [147-155]		0	1090.53	85	82.4	48.8	183.8	32.67	73.81	83.19	46.11	#DIV/0!	#DIV/0!	#DIV/0!	Peak Found	High	Peak Found	Peak Found	Shared	Peak Found	Peak Found	Peak Found			2.73	23.14	Peak Found	High	0.00185	0.07701
High	Master Protein	Q6P6Q2	Keratin, type II cytoskeletal 5 OS=Rattus norvegicus OX=10116 GN=Krt5 PE=1 SV=1	0	43.991	26	18	109	11	61.8	328.06	18	metabolic process	cytoplasm;membrane;mitochondrion;nucleus	catalytic activity;motor activity;protein binding;structural molecule activity	Pf00038, Pf01576, Pf03961, Pf04111, Pf05957, Pf09728, Pf12128	369017		Krt5			7	3.49903	1.67632	0.891991	37.9	13.4	111	68.5	119.8	148.6	63.6	237.3	High	High	Peak Found	High	High	High	High	High
	Checked	Confidence	Annotated Sequence	Modifications	Qvality PEP	Qvality q-value	# Protein Groups	# Proteins	# PSMs	Master Protein Accessions	Positions in Master Proteins	Modifications in Master Proteins	# Missed Cleavages	Theo. MH+ [Da]	Abundances (Grouped): NButGT	Abundances (Grouped): remplissage	Abundances (Grouped): LPS	Abundances (Grouped): controle CARD445	Abundances (Grouped) CV [%]: NButGT	Abundances (Grouped) CV [%]: remplissage	Abundances (Grouped) CV [%]: LPS	Abundances (Grouped) CV [%]: controle CARD445	#DIV/0!	#DIV/0!	#DIV/0!	Found in Sample: [S18] F18: Sample, 6, LPS	Found in Sample: [S76] F76: Sample, 1, controle CARD445	Found in Sample: [S16] F16: Sample, 4, remplissage	Found in Sample: [S17] F17: Sample, 5, LPS	Quan Info	Found in Sample: [S13] F13: Sample, 1, NButGT	Found in Sample: [S14] F14: Sample, 2, NButGT	Found in Sample: [S15] F15: Sample, 3, remplissage			XCorr (by Search Engine): Sequest HT	Top Apex RT [min]	Found in Sample: [S86] F86: Sample, 2, controle CARD445	Confidence (by Search Engine): Sequest HT	Percolator q-Value (by Search Engine): Sequest HT	Percolator PEP (by Search Engine): Sequest HT
	FALSE	High	[K].NKYEDEINKR.[T]		0.00469826	0.00153741	3	6	35	A0A0G2JZQ9; Q6P6Q2; Q10758	A0A0G2JZQ9 [255-264]; Q6P6Q2 [252-261]; Q10758 [177-186]		2	1308.65	123.8	120.8	116.1	39.3	21.06	11.8	51.01	7.77	#DIV/0!	#DIV/0!	#DIV/0!	High	High	High	High	Shared	High	High	High			3.27	18.38	High	High	0.000512	0.001141
	FALSE	High	[R].SLDLDSIIAEVK.[A]		0.00591987	0.00153741	4	9	27	A0A0G2JUG1; Q6IG05; Q6P6Q2; Q4FZU2	A0A0G2JUG1 [315-326]; Q6IG05 [304-315]; Q6P6Q2 [328-339]; Q4FZU2 [316-327]		0	1302.72	155.1	126.3	99.8	18.8	8.17	79	31.86	79.59	#DIV/0!	#DIV/0!	#DIV/0!	High	High	High	High	Shared	High	High	High			3.99	49.81	High	High	0.000512	0.001501
	FALSE	High	[K].MFFDAELSQMQTHVSDTSVVLSMDNNR.[S]	3xOxidation [M1; M10; M23]	0.00908547	0.00153741	1	3	2	Q6P6Q2	Q6P6Q2 [301-327]		0	3150.38	134.4	130.2	107.8	27.6	39.6	104.46			#DIV/0!	#DIV/0!	#DIV/0!	Not Found	High	High	Peak Found		Peak Found	Peak Found	Peak Found			3.98	40.55	Not Found	High	0.000512	0.002496
	FALSE	High	[R].LRSEIDNVK.[K]		0.102393	0.00153741	1	3	3	Q6P6Q2	Q6P6Q2 [392-400]		1	1073.59	123.9	161	99.3	15.8	4.56	47.41	3.81	36.14	#DIV/0!	#DIV/0!	#DIV/0!	Peak Found	Peak Found	High	Peak Found		High	Peak Found	High			2.57	18.81	Peak Found	High	0.000512	0.04619
	FALSE	High	[R].LRSEIDNVKK.[Q]		0.0802323	0.00153741	1	3	4	Q6P6Q2	Q6P6Q2 [392-401]		2	1201.69	114.6	119.4	128.5	37.5	26.42	42.72	35.88	6.49	#DIV/0!	#DIV/0!	#DIV/0!	Peak Found	High	Peak Found	Peak Found		High	Peak Found	Peak Found			2.38	16.32	High	High	0.000512	0.03423
	FALSE	High	[K].VDALMDEINFMK.[M]	2xOxidation [M5; M11]	0.0192994	0.00153741	1	3	4	Q6P6Q2	Q6P6Q2 [289-300]		0	1457.67	149.4	130	90.9	29.7	53.7	106.37	20.58	48.98	#DIV/0!	#DIV/0!	#DIV/0!	Peak Found	High	High	Peak Found		Peak Found	High	High			3.12	36.99	Peak Found	High	0.000512	0.006125
	FALSE	High	[K].YEELQQTAGR.[H]		0.0350803	0.00153741	1	3	2	Q6P6Q2	Q6P6Q2 [361-370]		0	1194.57	2.2	6.2		391.6				77.54	#DIV/0!	#DIV/0!	#DIV/0!	Not Found	High	Not Found	Not Found		Peak Found	Not Found	Peak Found			2.8	21.73	High	High	0.000512	0.01257
	FALSE	High	[K].WTLLQEQGTK.[T]		0.0224502	0.00153741	1	2	2	Q6P6Q2	Q6P6Q2 [196-205]		0	1203.64	228.1	107.9	31.2	32.8	58.32	135.96	2.14	101.48	#DIV/0!	#DIV/0!	#DIV/0!	Peak Found	High	High	Peak Found		Peak Found	Peak Found	Peak Found			3	34.45	Peak Found	High	0.000512	0.007381
	FALSE	High	[R].TEAESWYQTK.[Y]		0.0491969	0.00153741	1	3	3	Q6P6Q2	Q6P6Q2 [351-360]		0	1242.56	168.6	130.3	10.5	90.6	58.26				#DIV/0!	#DIV/0!	#DIV/0!	Peak Found	Peak Found	High	Not Found		High	High	Not Found			2.77	27.26	Not Found	High	0.000512	0.01897
	FALSE	High	[R].SRTEAESWYQTKYEELQQTAGR.[H]		0.0215875	0.00153741	1	3	1	Q6P6Q2	Q6P6Q2 [349-370]		2	2661.25									#DIV/0!	#DIV/0!	#DIV/0!	Not Found	Not Found	Not Found	Not Found	No Quan Values	High	Not Found	Not Found			4.32		Not Found	High	0.000512	0.007024
	FALSE	High	[R].TTAENEFVMLK.[K]	1xOxidation [M9]	0.0377085	0.00153741	1	3	3	Q6P6Q2	Q6P6Q2 [262-272]		0	1298.63	96.3	184.4	98.3	21	56.15	119.62	25.42	53.07	#DIV/0!	#DIV/0!	#DIV/0!	High	Peak Found	High	Peak Found		Peak Found	Peak Found	Peak Found			3.2	32.19	Peak Found	High	0.000512	0.01375
	FALSE	High	[R].TTAENEFVMLKK.[D]	1xOxidation [M9]	0.0400827	0.00153741	1	3	2	Q6P6Q2	Q6P6Q2 [262-273]		1	1426.72	113	106.3	81.3	99.4	13.98	82.5	28.08	83.26	#DIV/0!	#DIV/0!	#DIV/0!	Peak Found	High	Peak Found	Peak Found		High	Peak Found	Peak Found			3.31	26.59	Peak Found	High	0.000512	0.01478
	FALSE	High	[K].TLNNKFASFIDKVR.[F]		0.0519907	0.00153741	6	15	2	A0A0G2JZQ9; Q6IG05; Q6P6Q2; A0A0G2K6P7; Q4FZU2; Q10758	A0A0G2JZQ9 [173-186]; Q6IG05 [146-159]; Q6P6Q2 [170-183]; A0A0G2K6P7 [152-165]; Q4FZU2 [158-171]; Q10758 [97-110]		2	1652.91	304	55.1	29.2	11.7	37.64	2.38			#DIV/0!	#DIV/0!	#DIV/0!	Peak Found	Peak Found	Peak Found	Not Found	Shared	High	High	Peak Found			2.7	36.13	Not Found	High	0.000512	0.02029
	FALSE	High	[K].LALDVEIATYR.[KT]		0.0115098	0.00153741	5	11	12	Q6IG05; Q6P6Q2; A0A0G2K6P7; A0A0G2JWX4; Q4FZU2	Q6IG05 [433-443]; Q6P6Q2 [457-467]; A0A0G2K6P7 [437-447]; A0A0G2JWX4 [490-500]; Q4FZU2 [445-455]		0	1263.69	114.5	188.3	97.3		74.93	126.27	22.78		#DIV/0!	#DIV/0!	#DIV/0!	High	Not Found	High	High	Shared	High	High	High			3.53	42.18	Not Found	High	0.000512	0.003306
	FALSE	High	[K].LALDVEIATYRK.[L]		0.04503	0.00153741	4	10	2	Q6IG05; Q6P6Q2; A0A0G2K6P7; A0A0G2JWX4	Q6IG05 [433-444]; Q6P6Q2 [457-468]; A0A0G2K6P7 [437-448]; A0A0G2JWX4 [490-501]		1	1391.79	44.7	260.7	94.6		33.81		78.09		#DIV/0!	#DIV/0!	#DIV/0!	Peak Found	Not Found	High	High	Shared	Peak Found	Peak Found	Not Found			2.95	35.68	Not Found	High	0.000512	0.01699
	FALSE	High	[R].EYQELMNTK.[L]	1xOxidation [M6]	0.143021	0.00429138	1	3	1	Q6P6Q2	Q6P6Q2 [448-456]		0	1171.53	166.1	170.2	63.6		55.61	79.75	45.2		#DIV/0!	#DIV/0!	#DIV/0!	Peak Found	Not Found	High	Peak Found		Peak Found	Peak Found	Peak Found			2.7	21.76	Not Found	High	0.001414	0.06934
	FALSE	High	[K].FASFIDKVR.[F]		0.154613	0.00563205	9	24	3	A0A0G2JXH6; A0A0G2JZQ9; Q6IG05; Q6P6Q2; A0A0G2K6P7; Q6IMF3; D3ZXB7; Q4FZU2; Q10758	A0A0G2JXH6 [142-150]; A0A0G2JZQ9 [178-186]; Q6IG05 [151-159]; Q6P6Q2 [175-183]; A0A0G2K6P7 [157-165]; Q6IMF3 [190-198]; D3ZXB7 [142-150]; Q4FZU2 [163-171]; Q10758 [102-110]		1	1082.6	144.8	64.2	20.3	170.6	92.93	18.01	31.89	89.67	#DIV/0!	#DIV/0!	#DIV/0!	Peak Found	High	Peak Found	Peak Found	Shared	High	Peak Found	Peak Found			2.12	30.9	High	High	0.00185	0.07627
	FALSE	High	[K].FASFIDK.[LV-]		0.167019	0.00958269	10	26	1	A0A0G2JUG1; A0A0G2JXH6; A0A0G2JZQ9; Q6IG05; Q6P6Q2; A0A0G2K6P7; Q6IMF3; D3ZXB7; Q4FZU2; Q10758	A0A0G2JUG1 [163-169]; A0A0G2JXH6 [142-148]; A0A0G2JZQ9 [178-184]; Q6IG05 [151-157]; Q6P6Q2 [175-181]; A0A0G2K6P7 [157-163]; Q6IMF3 [190-196]; D3ZXB7 [142-148]; Q4FZU2 [163-169]; Q10758 [102-108]		0	827.43	107.4	157.4	102.1	33.1	46	110.84	33.26	79.11	#DIV/0!	#DIV/0!	#DIV/0!	Peak Found	Peak Found	Peak Found	Peak Found	Shared	Peak Found	Peak Found	Peak Found			2.27	30.87	High	High	0.003185	0.08408
High	Master Protein	Q6IFU9	Keratin 16 OS=Rattus norvegicus OX=10116 GN=Krt16 PE=1 SV=1	0	42.344	17	10	85	6	50.7	247.4	10	cell differentiation;cell organization and biogenesis;cellular component movement;defense response;regulation of biological process;response to stimulus	cytoskeleton;nucleus	structural molecule activity	Pf00038, Pf07888	303530	ENSRNOG00000014441.3	Krt16	Formation of the cornified envelope		0	1.03109	33.8945	0.127947	17.4	1.9	10.9	9	19	67.3	6.2	668.3	High	High	Peak Found	High	High	High	High	High
	Checked	Confidence	Annotated Sequence	Modifications	Qvality PEP	Qvality q-value	# Protein Groups	# Proteins	# PSMs	Master Protein Accessions	Positions in Master Proteins	Modifications in Master Proteins	# Missed Cleavages	Theo. MH+ [Da]	Abundances (Grouped): NButGT	Abundances (Grouped): remplissage	Abundances (Grouped): LPS	Abundances (Grouped): controle CARD445	Abundances (Grouped) CV [%]: NButGT	Abundances (Grouped) CV [%]: remplissage	Abundances (Grouped) CV [%]: LPS	Abundances (Grouped) CV [%]: controle CARD445	#DIV/0!	#DIV/0!	#DIV/0!	Found in Sample: [S18] F18: Sample, 6, LPS	Found in Sample: [S76] F76: Sample, 1, controle CARD445	Found in Sample: [S16] F16: Sample, 4, remplissage	Found in Sample: [S17] F17: Sample, 5, LPS	Quan Info	Found in Sample: [S13] F13: Sample, 1, NButGT	Found in Sample: [S14] F14: Sample, 2, NButGT	Found in Sample: [S15] F15: Sample, 3, remplissage			XCorr (by Search Engine): Sequest HT	Top Apex RT [min]	Found in Sample: [S86] F86: Sample, 2, controle CARD445	Confidence (by Search Engine): Sequest HT	Percolator q-Value (by Search Engine): Sequest HT	Percolator PEP (by Search Engine): Sequest HT
	FALSE	High	[K].NHEEEMLALR.[G]	1xOxidation [M6]	0.0630467	0.00153741	1	1	4	Q6IFU9	Q6IFU9 [243-252]		0	1257.59	14.5	376.8	0.3	8.4	104.59		36.86		#DIV/0!	#DIV/0!	#DIV/0!	Peak Found	High	High	Peak Found		Peak Found	Peak Found	Not Found			2.37	22.36	Not Found	High	0.000512	0.02554
	FALSE	High	[R].ILNEMRDQYEQMAEK.[N]	2xOxidation [M5; M12]	0.0473293	0.00153741	1	3	2	Q6IFU9	Q6IFU9 [274-288]		1	1929.87	10.7	331.1	2.8	55.5	108.34				#DIV/0!	#DIV/0!	#DIV/0!	Peak Found	High	Peak Found	Not Found		Peak Found	Peak Found	Not Found			2.24	22.22	Not Found	High	0.000512	0.01808
	FALSE	High	[K].VTMQNLNDR.[L]	1xOxidation [M3]	0.0445342	0.00153741	3	8	39	Q6IFU9; Q6IFV1; Q6IFW6	Q6IFU9 [108-116]; Q6IFV1 [124-132]; Q6IFW6 [147-155]		0	1106.53	116.7	109.9	84	89.5	5.79	73.79	76.63	78.66	#DIV/0!	#DIV/0!	#DIV/0!	High	High	High	High	Shared	High	High	High			2.47	18.7	High	High	0.000512	0.01685
	FALSE	High	[K].TRLEQEIATYR.[RS]		0.0173486	0.00153741	5	11	5	Q6IFV4; Q6IFU9; Q6IFU7; A0A0G2K9Q9; Q6IFV1	Q6IFV4 [388-398]; Q6IFU9 [397-407]; Q6IFU7 [385-395]; A0A0G2K9Q9 [375-385]; Q6IFV1 [413-423]		1	1379.73	114.7	229.5	47.8	8	84.42	136.53	24.22	84.81	#DIV/0!	#DIV/0!	#DIV/0!	Peak Found	High	High	Peak Found	Shared	High	High	Peak Found			4.14	29.2	Peak Found	High	0.000512	0.005413
	FALSE	High	[K].ASLENSLEETK.[G]		0.0241435	0.00153741	1	3	4	Q6IFU9	Q6IFU9 [344-354]		0	1220.6	136.3	203.3	45	15.4	70.37	136.38	23.96		#DIV/0!	#DIV/0!	#DIV/0!	Peak Found	Peak Found	High	Peak Found		Peak Found	Peak Found	Peak Found			2.28	26.92	Not Found	High	0.000512	0.008024
	FALSE	High	[K].ASLENSLEETKGR.[Y]		0.00924034	0.00153741	1	3	4	Q6IFU9	Q6IFU9 [344-356]		1	1433.72	45.2	300.7	11.6	42.5	43.75		16.15	56.77	#DIV/0!	#DIV/0!	#DIV/0!	Peak Found	High	High	Peak Found		Peak Found	Peak Found	Not Found			3.23	23.89	High	High	0.000512	0.002553
	FALSE	High	[K].KNHEEEMLALR.[G]	1xOxidation [M7]	0.0447814	0.00153741	1	1	3	Q6IFU9	Q6IFU9 [242-252]		1	1385.68	117.6	248.5	20.7	13.2	94.01	140.29	0.57	128.4	#DIV/0!	#DIV/0!	#DIV/0!	Peak Found	High	High	Peak Found		Peak Found	Peak Found	Peak Found			3.01	19.61	Peak Found	High	0.000512	0.01689
	FALSE	High	[R].LEQEIATYR.[RS]		0.0715297	0.00153741	5	14	7	Q6IFV4; Q6IFU9; Q6IFU7; A0A0G2K9Q9; Q6IFV1	Q6IFV4 [390-398]; Q6IFU9 [399-407]; Q6IFU7 [387-395]; A0A0G2K9Q9 [377-385]; Q6IFV1 [415-423]		0	1122.58	101.6	243.4	43.9	11.1	94.65	137.61	3.39	54.01	#DIV/0!	#DIV/0!	#DIV/0!	Peak Found	Peak Found	High	Peak Found	Shared	Peak Found	High	High			2.54	26.12	Peak Found	High	0.000512	0.02969
	FALSE	High	[R].GQTGGDVNVEMDAAPGVDLSR.[I]	1xOxidation [M11]	1.96027e-05	0.00153741	1	3	12	Q6IFU9	Q6IFU9 [253-273]		0	2103.96	83.5	258.6	16.7	41.3	97.85	140.45	15.95	99.86	#DIV/0!	#DIV/0!	#DIV/0!	High	High	High	Peak Found		High	High	High			3.93	32.53	High	High	0.000512	1.647e-06
	FALSE	High	[R].GQTGGDVNVEMDAAPGVDLSR.[I]		0.00111597	0.00153741	1	3	3	Q6IFU9	Q6IFU9 [253-273]		0	2087.97	131.8	185.6	82.6			104.72			#DIV/0!	#DIV/0!	#DIV/0!	Peak Found	High	High	Not Found		Not Found	High	Peak Found			4.59	36.8	Not Found	High	0.000512	0.0002047
	FALSE	High	[K].TRLEQEIATYRR.[L]		0.147562	0.00429138	4	10	1	Q6IFU9; Q6IFU7; A0A0G2K9Q9; Q6IFV1	Q6IFU9 [397-408]; Q6IFU7 [385-396]; A0A0G2K9Q9 [375-386]; Q6IFV1 [413-424]		2	1535.83		21.2	34.8	344		17.32	30.23	57.44	#DIV/0!	#DIV/0!	#DIV/0!	Peak Found	High	Peak Found	Peak Found	Shared	Not Found	Not Found	Peak Found			4.24	24.72	Peak Found	High	0.001414	0.07237
	FALSE	High	[K].VTMQNLNDR.[L]		0.155414	0.00563205	3	8	1	Q6IFU9; Q6IFV1; Q6IFW6	Q6IFU9 [108-116]; Q6IFV1 [124-132]; Q6IFW6 [147-155]		0	1090.53	85	82.4	48.8	183.8	32.67	73.81	83.19	46.11	#DIV/0!	#DIV/0!	#DIV/0!	Peak Found	High	Peak Found	Peak Found	Shared	Peak Found	Peak Found	Peak Found			2.73	23.14	Peak Found	High	0.00185	0.07701
High	Master Protein	Q6IFU7	Keratin, type I cytoskeletal 42 OS=Rattus norvegicus OX=10116 GN=Krt42 PE=3 SV=1	0	39.439	20	12	77	2	50.2	236.9	12		cytoplasm	structural molecule activity	Pf00038, Pf04156, Pf12128, Pf13166, Pf13514	450231	ENSRNOG00000034087.2	Krt42			0	1.00436	12.115	0.267502	34.1	11.8	29.5	16.6	36.1	113.3	15.9	542.6	High	High	Peak Found	Peak Found	High	Peak Found	Peak Found	High
	Checked	Confidence	Annotated Sequence	Modifications	Qvality PEP	Qvality q-value	# Protein Groups	# Proteins	# PSMs	Master Protein Accessions	Positions in Master Proteins	Modifications in Master Proteins	# Missed Cleavages	Theo. MH+ [Da]	Abundances (Grouped): NButGT	Abundances (Grouped): remplissage	Abundances (Grouped): LPS	Abundances (Grouped): controle CARD445	Abundances (Grouped) CV [%]: NButGT	Abundances (Grouped) CV [%]: remplissage	Abundances (Grouped) CV [%]: LPS	Abundances (Grouped) CV [%]: controle CARD445	#DIV/0!	#DIV/0!	#DIV/0!	Found in Sample: [S18] F18: Sample, 6, LPS	Found in Sample: [S76] F76: Sample, 1, controle CARD445	Found in Sample: [S16] F16: Sample, 4, remplissage	Found in Sample: [S17] F17: Sample, 5, LPS	Quan Info	Found in Sample: [S13] F13: Sample, 1, NButGT	Found in Sample: [S14] F14: Sample, 2, NButGT	Found in Sample: [S15] F15: Sample, 3, remplissage			XCorr (by Search Engine): Sequest HT	Top Apex RT [min]	Found in Sample: [S86] F86: Sample, 2, controle CARD445	Confidence (by Search Engine): Sequest HT	Percolator q-Value (by Search Engine): Sequest HT	Percolator PEP (by Search Engine): Sequest HT
	FALSE	High	[R].MSVEADINGLR.[R]	1xOxidation [M1]	0.0419011	0.00153741	2	4	2	Q6IFU7; A0A0G2K9Q9	Q6IFU7 [191-201]; A0A0G2K9Q9 [181-191]		0	1220.59	98.3	258.7	42.9		76.99	137.25	7.98		#DIV/0!	#DIV/0!	#DIV/0!	Peak Found	Not Found	High	Peak Found	Shared	Peak Found	High	Peak Found			3.13	31.48	Not Found	High	0.000512	0.0156
	FALSE	High	[R].MSVEADINGLRR.[V]	1xOxidation [M1]	0.0251069	0.00153741	2	4	2	Q6IFU7; A0A0G2K9Q9	Q6IFU7 [191-202]; A0A0G2K9Q9 [181-192]		1	1376.7	83.9	196.3	53.1	66.6	60.3	133.16	50.96	62.4	#DIV/0!	#DIV/0!	#DIV/0!	Peak Found	High	High	Peak Found	Shared	Peak Found	Peak Found	Peak Found			2.37	27.87	Peak Found	High	0.000512	0.008396
	FALSE	High	[R].RVLDELTLAR.[AT]		0.0811122	0.00153741	3	9	1	Q6IFU7; A0A0G2K9Q9; Q6IFV1	Q6IFU7 [202-211]; A0A0G2K9Q9 [192-201]; Q6IFV1 [230-239]		1	1185.69	51	229.5	56.9	62.5	69.06	138.57	2.77		#DIV/0!	#DIV/0!	#DIV/0!	Peak Found	Peak Found	High	Peak Found	Shared	Peak Found	Peak Found	Peak Found			3.88	32.28	Not Found	High	0.000512	0.03479
	FALSE	High	[R].ILNEMRDQYEK.[M]		0.0101118	0.00153741	2	2	1	Q6IFU7; Q6IFV1	Q6IFU7 [262-272]; Q6IFV1 [290-300]		1	1438.7	39.2		90.8	270			29.7		#DIV/0!	#DIV/0!	#DIV/0!	Peak Found	High	Not Found	Peak Found	Shared	Not Found	Peak Found	Not Found			4.03	24.49	Not Found	High	0.000512	0.00284
	FALSE	High	[R].ILNEMRDQYEK.[M]	1xOxidation [M5]	0.033182	0.00153741	2	2	1	Q6IFU7; Q6IFV1	Q6IFU7 [262-272]; Q6IFV1 [290-300]		1	1454.69	95.4	98.4	35.7	170.5	46.56	101.78	11.71	97.36	#DIV/0!	#DIV/0!	#DIV/0!	Peak Found	Peak Found	Peak Found	Peak Found	Shared	Peak Found	Peak Found	Peak Found			2.88	19.53	High	High	0.000512	0.01182
	FALSE	High	[R].VLDELTLAR.[AT]		0.0546375	0.00153741	3	9	18	Q6IFU7; A0A0G2K9Q9; Q6IFV1	Q6IFU7 [203-211]; A0A0G2K9Q9 [193-201]; Q6IFV1 [231-239]		0	1029.59	85.2	220.1	52.2	42.5	68.45	137.38	0.54	75.41	#DIV/0!	#DIV/0!	#DIV/0!	High	High	High	High	Shared	High	High	High			2.39	35.37	High	High	0.000512	0.02155
	FALSE	High	[R].TKYETELNLR.[M]		0.039421	0.00153741	1	1	5	Q6IFU7	Q6IFU7 [181-190]		1	1266.67	103.9	205.8	49.9	40.3	65.67	133.6	41.23	59.38	#DIV/0!	#DIV/0!	#DIV/0!	Peak Found	High	High	Peak Found		Peak Found	Peak Found	Peak Found			2.7	25.82	High	High	0.000512	0.0145
	FALSE	High	[K].TRLEQEIATYR.[RS]		0.0173486	0.00153741	5	11	5	Q6IFV4; Q6IFU9; Q6IFU7; A0A0G2K9Q9; Q6IFV1	Q6IFV4 [388-398]; Q6IFU9 [397-407]; Q6IFU7 [385-395]; A0A0G2K9Q9 [375-385]; Q6IFV1 [413-423]		1	1379.73	114.7	229.5	47.8	8	84.42	136.53	24.22	84.81	#DIV/0!	#DIV/0!	#DIV/0!	Peak Found	High	High	Peak Found	Shared	High	High	Peak Found			4.14	29.2	Peak Found	High	0.000512	0.005413
	FALSE	High	[K].DAEEWFFTK.[T]		0.115196	0.00153741	1	1	2	Q6IFU7	Q6IFU7 [280-288]		0	1172.53	237.4	103.3	20.9	38.3	85.82	131.15	22.78	101.45	#DIV/0!	#DIV/0!	#DIV/0!	Peak Found	High	Peak Found	Peak Found		High	Peak Found	Peak Found			3.05	46.09	Peak Found	High	0.000512	0.0531
	FALSE	High	[KR].LAADDFR.[TLMSV]		0.0684602	0.00153741	6	20	10	Q6IFV4; Q6IFU7; A0A0G2K9Q9; Q6IFV1; Q6IFW6; Q5BJY9	Q6IFV4 [177-183]; Q6IFU7 [174-180]; A0A0G2K9Q9 [164-170]; Q6IFV1 [202-208]; Q6IFW6 [228-234]; Q5BJY9 [152-158]		0	807.4	89.2	121.6	83.4	105.8	13.59	78.76	20.89	33.42	#DIV/0!	#DIV/0!	#DIV/0!	High	High	High	Peak Found	Shared	Peak Found	Peak Found	High			2.32	25.55	High	High	0.000512	0.02828
	FALSE	High	[R].LEQEIATYR.[RS]		0.0715297	0.00153741	5	14	7	Q6IFV4; Q6IFU9; Q6IFU7; A0A0G2K9Q9; Q6IFV1	Q6IFV4 [390-398]; Q6IFU9 [399-407]; Q6IFU7 [387-395]; A0A0G2K9Q9 [377-385]; Q6IFV1 [415-423]		0	1122.58	101.6	243.4	43.9	11.1	94.65	137.61	3.39	54.01	#DIV/0!	#DIV/0!	#DIV/0!	Peak Found	Peak Found	High	Peak Found	Shared	Peak Found	High	High			2.54	26.12	Peak Found	High	0.000512	0.02969
	FALSE	High	[R].GQVGGDVNVEMDAAPGVDLSR.[I]	1xOxidation [M11]	1.58228e-05	0.00153741	2	2	21	Q6IFU7; Q6IFV1	Q6IFU7 [241-261]; Q6IFV1 [269-289]		0	2101.98	124.5	188.9	56.1	30.5	57.52	132.12	26.21	49.15	#DIV/0!	#DIV/0!	#DIV/0!	High	High	High	High	Shared	High	High	High			3.84	34.43	High	High	0.000512	1.282e-06
	FALSE	High	[R].GQVGGDVNVEMDAAPGVDLSR.[I]		0.0407554	0.00153741	2	2	1	Q6IFU7; Q6IFV1	Q6IFU7 [241-261]; Q6IFV1 [269-289]		0	2085.99		400							#DIV/0!	#DIV/0!	#DIV/0!	Not Found	Not Found	High	Not Found	Shared	Not Found	Not Found	Not Found			4.25	38.87	Not Found	High	0.000512	0.01506
	FALSE	High	[K].TRLEQEIATYRR.[L]		0.147562	0.00429138	4	10	1	Q6IFU9; Q6IFU7; A0A0G2K9Q9; Q6IFV1	Q6IFU9 [397-408]; Q6IFU7 [385-396]; A0A0G2K9Q9 [375-386]; Q6IFV1 [413-424]		2	1535.83		21.2	34.8	344		17.32	30.23	57.44	#DIV/0!	#DIV/0!	#DIV/0!	Peak Found	High	Peak Found	Peak Found	Shared	Not Found	Not Found	Peak Found			4.24	24.72	Peak Found	High	0.001414	0.07237
High	Master Protein	P06761	Endoplasmic reticulum chaperone BiP OS=Rattus norvegicus OX=10116 GN=Hspa5 PE=1 SV=1	0	37.014	25	12	22	10	72.3	84	12	cell communication;cell death;cell differentiation;cell organization and biogenesis;metabolic process;regulation of biological process;response to stimulus;transport	cell surface;cytoplasm;endoplasmic reticulum;membrane;mitochondrion;nucleus;organelle lumen	catalytic activity;nucleotide binding;protein binding	Pf00012, Pf01968, Pf06723	25617	ENSRNOG00000018294.6	Hspa5		Prion diseases; Antigen processing and presentation; Protein processing in endoplasmic reticulum; Protein export; Thyroid hormone synthesis	2	2.20405	3.99388	0.168774	28.1	31.2	17.2	113.5	19.4	68.7	23.1	498.9	Peak Found	Peak Found	Peak Found	High	Peak Found	Peak Found	Peak Found	High
	Checked	Confidence	Annotated Sequence	Modifications	Qvality PEP	Qvality q-value	# Protein Groups	# Proteins	# PSMs	Master Protein Accessions	Positions in Master Proteins	Modifications in Master Proteins	# Missed Cleavages	Theo. MH+ [Da]	Abundances (Grouped): NButGT	Abundances (Grouped): remplissage	Abundances (Grouped): LPS	Abundances (Grouped): controle CARD445	Abundances (Grouped) CV [%]: NButGT	Abundances (Grouped) CV [%]: remplissage	Abundances (Grouped) CV [%]: LPS	Abundances (Grouped) CV [%]: controle CARD445	#DIV/0!	#DIV/0!	#DIV/0!	Found in Sample: [S18] F18: Sample, 6, LPS	Found in Sample: [S76] F76: Sample, 1, controle CARD445	Found in Sample: [S16] F16: Sample, 4, remplissage	Found in Sample: [S17] F17: Sample, 5, LPS	Quan Info	Found in Sample: [S13] F13: Sample, 1, NButGT	Found in Sample: [S14] F14: Sample, 2, NButGT	Found in Sample: [S15] F15: Sample, 3, remplissage			XCorr (by Search Engine): Sequest HT	Top Apex RT [min]	Found in Sample: [S86] F86: Sample, 2, controle CARD445	Confidence (by Search Engine): Sequest HT	Percolator q-Value (by Search Engine): Sequest HT	Percolator PEP (by Search Engine): Sequest HT
	FALSE	High	[K].NQLTSNPENTVFDAK.[R]		0.050855	0.00153741	1	1	1	P06761	P06761 [82-96]		0	1677.81	58.2	173.3	106.5	62	25.25	128.43	61.39	30.95	#DIV/0!	#DIV/0!	#DIV/0!	Peak Found	Peak Found	High	Peak Found		Peak Found	Peak Found	Peak Found			3.71	32.61	Peak Found	High	0.000512	0.01968
	FALSE	High	[R].NELESYAYSLK.[N]		0.0269977	0.00153741	1	1	1	P06761	P06761 [563-573]		0	1316.64	146.3	101.6	152.1		57.87	135.37			#DIV/0!	#DIV/0!	#DIV/0!	Peak Found	Not Found	High	Not Found		Peak Found	Peak Found	Peak Found			3.31	37.16	Not Found	High	0.000512	0.009223
	FALSE	High	[R].IINEPTAAAIAYGLDKR.[E]		0.00379233	0.00153741	1	1	2	P06761	P06761 [198-214]		1	1816	14.9	311.5	73.6						#DIV/0!	#DIV/0!	#DIV/0!	High	Not Found	High	Not Found		Peak Found	Not Found	Not Found			3.78	38.82	Not Found	High	0.000512	0.0008834
	FALSE	High	[R].ITPSYVAFTPEGER.[L]		0.0300165	0.00153741	1	1	2	P06761	P06761 [61-74]		0	1566.78	71.7	173.4	86.5	68.4		134.53	102.36	12.45	#DIV/0!	#DIV/0!	#DIV/0!	Peak Found	Peak Found	High	Peak Found		Not Found	Peak Found	Peak Found			3.58	36.49	Peak Found	High	0.000512	0.01046
	FALSE	High	[KR].VEIIANDQGNR.[TI]		0.0298496	0.00153741	3	9	3	P63018; P0DMW0; P06761	P63018 [26-36]; P0DMW0 [26-36]; P06761 [50-60]		0	1228.63	28.3	142.2	61.5	168		98.83	96.23	12.59	#DIV/0!	#DIV/0!	#DIV/0!	Peak Found	High	High	Peak Found	Shared	Not Found	Peak Found	Peak Found			3.22	23.54	High	High	0.000512	0.01037
	FALSE	High	[K].VTHAVVTVPAYFNDAQR.[Q]		0.0102264	0.00153741	1	1	1	P06761	P06761 [165-181]		0	1887.97	64	266.1	69.9		42.18	134.56	42.18		#DIV/0!	#DIV/0!	#DIV/0!	Peak Found	Not Found	High	Peak Found		Peak Found	Peak Found	Peak Found			4	34.8	Not Found	High	0.000512	0.002881
	FALSE	High	[K].SQIFSTASDNQPTVTIK.[V]		0.0156812	0.00153741	1	1	2	P06761	P06761 [448-464]		0	1836.93		308.8	69.6	21.6				15.99	#DIV/0!	#DIV/0!	#DIV/0!	High	Peak Found	High	Not Found		Not Found	Not Found	Not Found			4.05	34.61	Peak Found	High	0.000512	0.004798
	FALSE	High	[R].IINEPTAAAIAYGLDK.[GKR]		0.000293384	0.00153741	2	8	2	P63018; P06761	P63018 [172-187]; P06761 [198-213]		0	1659.9	55.7	243.4	48.8	52.1	122.61	108.99	127.06	7.44	#DIV/0!	#DIV/0!	#DIV/0!	Peak Found	Peak Found	High	Peak Found	Shared	Peak Found	Peak Found	Peak Found			4.81	42.25	Peak Found	High	0.000512	4.149e-05
	FALSE	High	[K].DNHLLGTFDLTGIPPAPR.[G]		0.00118736	0.00153741	1	1	4	P06761	P06761 [475-492]		0	1934.01	50.1	108.7	224.1	17.1		129.05			#DIV/0!	#DIV/0!	#DIV/0!	High	Not Found	High	Not Found		Not Found	Peak Found	Peak Found			4.39	46.85	Peak Found	High	0.000512	0.0002201
	FALSE	High	[K].KSDIDEIVLVGGSTR.[I]		0.0287069	0.00153741	1	1	2	P06761	P06761 [353-367]		1	1588.85	95.8	112.9	134.2	57.1	57.05	137.5	56.22	67.36	#DIV/0!	#DIV/0!	#DIV/0!	Peak Found	Peak Found	High	Peak Found		Peak Found	Peak Found	Peak Found			4.02	34.74	Peak Found	High	0.000512	0.00988
	FALSE	High	[R].IEIESFFEGEDFSETLTR.[A]		0.00431732	0.00153741	1	1	1	P06761	P06761 [307-324]		0	2149	82.2	317.8							#DIV/0!	#DIV/0!	#DIV/0!	Not Found	Not Found	High	Not Found		Not Found	Peak Found	Not Found			4.18	50.34	Not Found	High	0.000512	0.001031
	FALSE	High	[K].MKETAEAYLGK.[K]		0.125413	0.00292017	1	1	1	P06761	P06761 [153-163]		1	1240.62		194	145.4	60.6		64.5	0.22		#DIV/0!	#DIV/0!	#DIV/0!	Peak Found	Not Found	High	Peak Found		Not Found	Not Found	Peak Found			2.38	23.94	Peak Found	High	0.0009662	0.05894
High	Master Protein	Q4FZU2	Keratin, type II cytoskeletal 6A OS=Rattus norvegicus OX=10116 GN=Krt6a PE=1 SV=1	0	34.011	15	11	90	4	59.2	266.68	11	metabolic process;response to stimulus		catalytic activity;motor activity;structural molecule activity	Pf00038, Pf01576, Pf04111, Pf04156, Pf05957, Pf12128, Pf13166	683313; 100365213		LOC683313; LOC100365213			0	2.41593	3.25934	0.363902	40.6	15.9	95.4	41.1	63.6	98.3	35.1	409.8	High	High	High	High	High	High	High	High
	Checked	Confidence	Annotated Sequence	Modifications	Qvality PEP	Qvality q-value	# Protein Groups	# Proteins	# PSMs	Master Protein Accessions	Positions in Master Proteins	Modifications in Master Proteins	# Missed Cleavages	Theo. MH+ [Da]	Abundances (Grouped): NButGT	Abundances (Grouped): remplissage	Abundances (Grouped): LPS	Abundances (Grouped): controle CARD445	Abundances (Grouped) CV [%]: NButGT	Abundances (Grouped) CV [%]: remplissage	Abundances (Grouped) CV [%]: LPS	Abundances (Grouped) CV [%]: controle CARD445	#DIV/0!	#DIV/0!	#DIV/0!	Found in Sample: [S18] F18: Sample, 6, LPS	Found in Sample: [S76] F76: Sample, 1, controle CARD445	Found in Sample: [S16] F16: Sample, 4, remplissage	Found in Sample: [S17] F17: Sample, 5, LPS	Quan Info	Found in Sample: [S13] F13: Sample, 1, NButGT	Found in Sample: [S14] F14: Sample, 2, NButGT	Found in Sample: [S15] F15: Sample, 3, remplissage			XCorr (by Search Engine): Sequest HT	Top Apex RT [min]	Found in Sample: [S86] F86: Sample, 2, controle CARD445	Confidence (by Search Engine): Sequest HT	Percolator q-Value (by Search Engine): Sequest HT	Percolator PEP (by Search Engine): Sequest HT
	FALSE	High	[R].SLDLDSIIAEVK.[A]		0.00591987	0.00153741	4	9	27	A0A0G2JUG1; Q6IG05; Q6P6Q2; Q4FZU2	A0A0G2JUG1 [315-326]; Q6IG05 [304-315]; Q6P6Q2 [328-339]; Q4FZU2 [316-327]		0	1302.72	155.1	126.3	99.8	18.8	8.17	79	31.86	79.59	#DIV/0!	#DIV/0!	#DIV/0!	High	High	High	High	Shared	High	High	High			3.99	49.81	High	High	0.000512	0.001501
	FALSE	High	[K].YEELQITAGR.[H]		0.0112536	0.00153741	1	1	25	Q4FZU2	Q4FZU2 [349-358]		0	1179.6	119.6	144.1	101.7	34.7	23	101.87	58.76	46.59	#DIV/0!	#DIV/0!	#DIV/0!	High	High	High	High		High	High	High			2.62	30.24	High	High	0.000512	0.003226
	FALSE	High	[R].TAAENEFVTLKK.[D]		0.00939784	0.00153741	1	1	5	Q4FZU2	Q4FZU2 [250-261]		1	1350.73	98.7	150.2	31.8	119.3	66.21	139.26	12.38	116.27	#DIV/0!	#DIV/0!	#DIV/0!	Peak Found	High	High	Peak Found		Peak Found	Peak Found	Peak Found			3.68	25.89	Peak Found	High	0.000512	0.002594
	FALSE	High	[RK].SRAEAESWYQTK.[SY]		0.0190842	0.00153741	3	6	2	A0A0G2JUG1; Q6IG05; Q4FZU2	A0A0G2JUG1 [336-347]; Q6IG05 [325-336]; Q4FZU2 [337-348]		1	1455.69	27.6	268.5		103.8	88.41				#DIV/0!	#DIV/0!	#DIV/0!	Not Found	High	High	Not Found	Shared	Peak Found	Peak Found	Not Found			3.96	23.8	Not Found	High	0.000512	0.006052
	FALSE	High	[R].TAAENEFVTLK.[K]		0.017059	0.00153741	1	1	8	Q4FZU2	Q4FZU2 [250-260]		0	1222.63	104.6	235.2	32.8	27.4	76.54	140.42	25.31	89.01	#DIV/0!	#DIV/0!	#DIV/0!	High	High	High	Peak Found		High	High	Peak Found			3.7	31.84	Peak Found	High	0.000512	0.005306
	FALSE	High	[K].TLNNKFASFIDKVR.[F]		0.0519907	0.00153741	6	15	2	A0A0G2JZQ9; Q6IG05; Q6P6Q2; A0A0G2K6P7; Q4FZU2; Q10758	A0A0G2JZQ9 [173-186]; Q6IG05 [146-159]; Q6P6Q2 [170-183]; A0A0G2K6P7 [152-165]; Q4FZU2 [158-171]; Q10758 [97-110]		2	1652.91	304	55.1	29.2	11.7	37.64	2.38			#DIV/0!	#DIV/0!	#DIV/0!	Peak Found	Peak Found	Peak Found	Not Found	Shared	High	High	Peak Found			2.7	36.13	Not Found	High	0.000512	0.02029
	FALSE	High	[R].AEAESWYQTK.[SY]		0.06516	0.00153741	3	6	2	A0A0G2JUG1; Q6IG05; Q4FZU2	A0A0G2JUG1 [338-347]; Q6IG05 [327-336]; Q4FZU2 [339-348]		0	1212.55	191.3	76.3	16	116.4	115.78	139.54	58.86		#DIV/0!	#DIV/0!	#DIV/0!	Peak Found	Peak Found	High	Peak Found	Shared	Peak Found	High	Peak Found			3.34	27.3	Not Found	High	0.000512	0.02667
	FALSE	High	[K].LALDVEIATYR.[KT]		0.0115098	0.00153741	5	11	12	Q6IG05; Q6P6Q2; A0A0G2K6P7; A0A0G2JWX4; Q4FZU2	Q6IG05 [433-443]; Q6P6Q2 [457-467]; A0A0G2K6P7 [437-447]; A0A0G2JWX4 [490-500]; Q4FZU2 [445-455]		0	1263.69	114.5	188.3	97.3		74.93	126.27	22.78		#DIV/0!	#DIV/0!	#DIV/0!	High	Not Found	High	High	Shared	High	High	High			3.53	42.18	Not Found	High	0.000512	0.003306
	FALSE	High	[K].LEGLEDALQK.[A]		0.0360691	0.00153741	1	1	3	Q4FZU2	Q4FZU2 [416-425]		0	1115.59	20.8	372.9	6.3		122.65		37.39		#DIV/0!	#DIV/0!	#DIV/0!	Peak Found	Not Found	High	Peak Found		Peak Found	High	Not Found			3.27	33.47	Not Found	High	0.000512	0.01305
	FALSE	High	[K].FASFIDKVR.[F]		0.154613	0.00563205	9	24	3	A0A0G2JXH6; A0A0G2JZQ9; Q6IG05; Q6P6Q2; A0A0G2K6P7; Q6IMF3; D3ZXB7; Q4FZU2; Q10758	A0A0G2JXH6 [142-150]; A0A0G2JZQ9 [178-186]; Q6IG05 [151-159]; Q6P6Q2 [175-183]; A0A0G2K6P7 [157-165]; Q6IMF3 [190-198]; D3ZXB7 [142-150]; Q4FZU2 [163-171]; Q10758 [102-110]		1	1082.6	144.8	64.2	20.3	170.6	92.93	18.01	31.89	89.67	#DIV/0!	#DIV/0!	#DIV/0!	Peak Found	High	Peak Found	Peak Found	Shared	High	Peak Found	Peak Found			2.12	30.9	High	High	0.00185	0.07627
	FALSE	High	[K].FASFIDK.[LV-]		0.167019	0.00958269	10	26	1	A0A0G2JUG1; A0A0G2JXH6; A0A0G2JZQ9; Q6IG05; Q6P6Q2; A0A0G2K6P7; Q6IMF3; D3ZXB7; Q4FZU2; Q10758	A0A0G2JUG1 [163-169]; A0A0G2JXH6 [142-148]; A0A0G2JZQ9 [178-184]; Q6IG05 [151-157]; Q6P6Q2 [175-181]; A0A0G2K6P7 [157-163]; Q6IMF3 [190-196]; D3ZXB7 [142-148]; Q4FZU2 [163-169]; Q10758 [102-108]		0	827.43	107.4	157.4	102.1	33.1	46	110.84	33.26	79.11	#DIV/0!	#DIV/0!	#DIV/0!	Peak Found	Peak Found	Peak Found	Peak Found	Shared	Peak Found	Peak Found	Peak Found			2.27	30.87	High	High	0.003185	0.08408
High	Master Protein	Q06647	ATP synthase subunit O, mitochondrial OS=Rattus norvegicus OX=10116 GN=Atp5o PE=1 SV=1	0	29.289	49	9	49	9	23.4	165.68	9	metabolic process;transport	membrane;mitochondrion;nucleus	catalytic activity;protein binding;transporter activity	Pf00213	192241	ENSRNOG00000001991.7	Atp5o	Formation of ATP by chemiosmotic coupling; Cristae formation	Alzheimer's disease; Oxidative phosphorylation; Metabolic pathways; Parkinson's disease; Huntington's disease	0	1.67035	0.370345	2.20207	92.8	79.2	149.2	138.1	102.9	131.4	44.4	62	High	High	High	High	High	High	High	High
	Checked	Confidence	Annotated Sequence	Modifications	Qvality PEP	Qvality q-value	# Protein Groups	# Proteins	# PSMs	Master Protein Accessions	Positions in Master Proteins	Modifications in Master Proteins	# Missed Cleavages	Theo. MH+ [Da]	Abundances (Grouped): NButGT	Abundances (Grouped): remplissage	Abundances (Grouped): LPS	Abundances (Grouped): controle CARD445	Abundances (Grouped) CV [%]: NButGT	Abundances (Grouped) CV [%]: remplissage	Abundances (Grouped) CV [%]: LPS	Abundances (Grouped) CV [%]: controle CARD445	#DIV/0!	#DIV/0!	#DIV/0!	Found in Sample: [S18] F18: Sample, 6, LPS	Found in Sample: [S76] F76: Sample, 1, controle CARD445	Found in Sample: [S16] F16: Sample, 4, remplissage	Found in Sample: [S17] F17: Sample, 5, LPS	Quan Info	Found in Sample: [S13] F13: Sample, 1, NButGT	Found in Sample: [S14] F14: Sample, 2, NButGT	Found in Sample: [S15] F15: Sample, 3, remplissage			XCorr (by Search Engine): Sequest HT	Top Apex RT [min]	Found in Sample: [S86] F86: Sample, 2, controle CARD445	Confidence (by Search Engine): Sequest HT	Percolator q-Value (by Search Engine): Sequest HT	Percolator PEP (by Search Engine): Sequest HT
	FALSE	High	[K].LVRPPVQVYGIEGR.[Y]		0.00511281	0.00153741	1	1	14	Q06647	Q06647 [27-40]		0	1582.91	114	56.7	173	56.3	23.97	33.57	2.01	27	#DIV/0!	#DIV/0!	#DIV/0!	High	High	High	High		High	High	High			4.59	33.25	High	High	0.000512	0.00126
	FALSE	High	[K].VSLAVLNPYIK.[R]		0.0268474	0.00153741	1	1	8	Q06647	Q06647 [74-84]		0	1216.73	137.4	56.5	163.3	42.8	28.78	23.3	1.69	13.21	#DIV/0!	#DIV/0!	#DIV/0!	High	High	High	High		High	High	High			3.27	44.04	High	High	0.000512	0.009159
	FALSE	High	[R].VGQLLKDPK.[V]		0.0522784	0.00153741	1	1	2	Q06647	Q06647 [65-73]		1	997.604	83.7	41.3	110.9	164.1	12.66	10.15	0.9	25.42	#DIV/0!	#DIV/0!	#DIV/0!	Peak Found	High	Peak Found	Peak Found		Peak Found	Peak Found	Peak Found			3.15	20.15	High	High	0.000512	0.02034
	FALSE	High	[R].YATALYSAASK.[Q]		0.0352759	0.00153741	1	1	7	Q06647	Q06647 [41-51]		0	1145.58	105.6	55.1	122	117.3	11.11	10.48	15.14	3.38	#DIV/0!	#DIV/0!	#DIV/0!	High	High	High	High		Peak Found	High	High			2.86	26.5	High	High	0.000512	0.01268
	FALSE	High	[K].TDPSIMGGMIVR.[I]	2xOxidation [M6; M9]	0.0341182	0.00153741	1	1	2	Q06647	Q06647 [177-188]		0	1308.63	104.3	41.1	118.6	136.1	8.23	18.1	7.89	8.59	#DIV/0!	#DIV/0!	#DIV/0!	Peak Found	High	Peak Found	Peak Found		High	Peak Found	Peak Found			2.11	27.05	Peak Found	High	0.000512	0.01219
	FALSE	High	[K].EKFSPLTANLMNLLAENGR.[L]	1xOxidation [M11]	0.0019832	0.00153741	1	1	1	Q06647	Q06647 [99-117]		1	2134.1	103.7	47.9	139.8	108.6			12.5	60.03	#DIV/0!	#DIV/0!	#DIV/0!	Peak Found	High	Peak Found	Peak Found		Not Found	Peak Found	Not Found			4.24	46.74	Peak Found	High	0.000512	0.0004056
	FALSE	High	[K].FSPLTANLMNLLAENGR.[L]	1xOxidation [M9]	0.00025626	0.00153741	1	1	5	Q06647	Q06647 [101-117]		0	1876.96	130.6	48.8	179	41.5	15.11	15.79	5.94	48.75	#DIV/0!	#DIV/0!	#DIV/0!	Peak Found	High	Peak Found	Peak Found		High	High	Peak Found			3.54	49.52	High	High	0.000512	3.551e-05
	FALSE	High	[R].LGNTQGVISAFSTIMSVHR.[G]	1xOxidation [M15]	2.81189e-05	0.00153741	1	1	8	Q06647	Q06647 [118-136]		0	2034.04	150	52.8	154.7	42.5	6.18	53.76	6.07	7.48	#DIV/0!	#DIV/0!	#DIV/0!	High	High	High	High		High	High	High			5.06	41.58	High	High	0.000512	2.535e-06
	FALSE	High	[R].LDQVEKELLR.[V]		0.0904308	0.00153741	1	1	2	Q06647	Q06647 [55-64]		1	1242.71		31.3		368.7				22.72	#DIV/0!	#DIV/0!	#DIV/0!	Not Found	High	Not Found	Not Found		Not Found	Not Found	Peak Found			2.51	29.77	Peak Found	High	0.000512	0.03954
High	Master Protein	P63018	Heat shock cognate 71 kDa protein OS=Rattus norvegicus OX=10116 GN=Hspa8 PE=1 SV=1	0	28.352	17	9	25	6	70.8	84.38	9	cell organization and biogenesis;cellular component movement;metabolic process;regulation of biological process;response to stimulus;transport	cell surface;cytoplasm;cytosol;endosome;membrane;nucleus;spliceosomal complex;vacuole	catalytic activity;nucleotide binding;protein binding;RNA binding	Pf00012, Pf02463, Pf06723	24468		Hspa8		MAPK signaling pathway; Antigen processing and presentation; Measles; Longevity regulating pathway - multiple species; Legionellosis; Epstein-Barr virus infection; Influenza A; Estrogen signaling pathway; Protein processing in endoplasmic reticulum; Toxoplasmosis; Spliceosome; Endocytosis	1	1.4022	1.8302	0.347702	64.1	72.4	59.8	131.6	29.9	91.9	58.4	291.9	High	High	High	High	Peak Found	High	High	High
	Checked	Confidence	Annotated Sequence	Modifications	Qvality PEP	Qvality q-value	# Protein Groups	# Proteins	# PSMs	Master Protein Accessions	Positions in Master Proteins	Modifications in Master Proteins	# Missed Cleavages	Theo. MH+ [Da]	Abundances (Grouped): NButGT	Abundances (Grouped): remplissage	Abundances (Grouped): LPS	Abundances (Grouped): controle CARD445	Abundances (Grouped) CV [%]: NButGT	Abundances (Grouped) CV [%]: remplissage	Abundances (Grouped) CV [%]: LPS	Abundances (Grouped) CV [%]: controle CARD445	#DIV/0!	#DIV/0!	#DIV/0!	Found in Sample: [S18] F18: Sample, 6, LPS	Found in Sample: [S76] F76: Sample, 1, controle CARD445	Found in Sample: [S16] F16: Sample, 4, remplissage	Found in Sample: [S17] F17: Sample, 5, LPS	Quan Info	Found in Sample: [S13] F13: Sample, 1, NButGT	Found in Sample: [S14] F14: Sample, 2, NButGT	Found in Sample: [S15] F15: Sample, 3, remplissage			XCorr (by Search Engine): Sequest HT	Top Apex RT [min]	Found in Sample: [S86] F86: Sample, 2, controle CARD445	Confidence (by Search Engine): Sequest HT	Percolator q-Value (by Search Engine): Sequest HT	Percolator PEP (by Search Engine): Sequest HT
	FALSE	High	[K].NQVAMNPTNTVFDAK.[CR]	1xOxidation [M5]	0.000739498	0.00153741	1	5	2	P63018	P63018 [57-71]		0	1665.79		111.7	119.7	168.5				5	#DIV/0!	#DIV/0!	#DIV/0!	Peak Found	High	Peak Found	Not Found		Not Found	Not Found	Not Found			3.52	29.2	High	High	0.000512	0.0001258
	FALSE	High	[R].IINEPTAAAIAYGLDKK.[VG]		0.000804747	0.00153741	1	6	5	P63018	P63018 [172-188]		1	1787.99	85.5	157.8	129.4	27.2	82.74	74.74	30.06	7.4	#DIV/0!	#DIV/0!	#DIV/0!	High	Peak Found	High	High		Peak Found	High	High			4.97	37.46	Peak Found	High	0.000512	0.0001384
	FALSE	High	[KR].VEIIANDQGNR.[TI]		0.0298496	0.00153741	3	9	3	P63018; P0DMW0; P06761	P63018 [26-36]; P0DMW0 [26-36]; P06761 [50-60]		0	1228.63	28.3	142.2	61.5	168		98.83	96.23	12.59	#DIV/0!	#DIV/0!	#DIV/0!	Peak Found	High	High	Peak Found	Shared	Not Found	Peak Found	Peak Found			3.22	23.54	High	High	0.000512	0.01037
	FALSE	High	[K].SQIHDIVLVGGSTR.[I]		0.0237418	0.00153741	1	6	1	P63018	P63018 [329-342]		0	1481.81	28.1	227.1	41.8	103			109.52	25.27	#DIV/0!	#DIV/0!	#DIV/0!	High	Peak Found	Peak Found	Peak Found		Not Found	Peak Found	Not Found			3.43	29.69	Peak Found	High	0.000512	0.007893
	FALSE	High	[K].STAGDTHLGGEDFDNR.[M]		0.013398	0.00153741	1	7	3	P63018	P63018 [221-236]		0	1691.73	85.9	168.2	109.5	36.4	62.41	80.86	19.57		#DIV/0!	#DIV/0!	#DIV/0!	Peak Found	Not Found	High	High		Peak Found	Peak Found	High			2.92	24.23	Peak Found	High	0.000512	0.003973
	FALSE	High	[R].TTPSYVAFTDTER.[L]		0.018661	0.00153741	2	8	4	P63018; P0DMW0	P63018 [37-49]; P0DMW0 [37-49]		0	1487.7	47.7	171.7	67.1	113.5		100.46	98.75	19.2	#DIV/0!	#DIV/0!	#DIV/0!	High	High	High	Peak Found	Shared	Not Found	Peak Found	Peak Found			3.2	33.53	High	High	0.000512	0.005918
	FALSE	High	[R].IINEPTAAAIAYGLDK.[GKR]		0.000293384	0.00153741	2	8	2	P63018; P06761	P63018 [172-187]; P06761 [198-213]		0	1659.9	55.7	243.4	48.8	52.1	122.61	108.99	127.06	7.44	#DIV/0!	#DIV/0!	#DIV/0!	Peak Found	Peak Found	High	Peak Found	Shared	Peak Found	Peak Found	Peak Found			4.81	42.25	Peak Found	High	0.000512	4.149e-05
	FALSE	High	[R].FEELNADLFR.[G]		0.0603328	0.00153741	1	8	3	P63018	P63018 [302-311]		0	1253.62	27.9	239.6	63.1	69.4				35.72	#DIV/0!	#DIV/0!	#DIV/0!	Peak Found	High	High	Not Found		Peak Found	Not Found	Not Found			2.85	43.14	High	High	0.000512	0.02428
	FALSE	High	[R].FDDAVVQSDMK.[H]	1xOxidation [M10]	0.039861	0.00153741	1	5	2	P63018	P63018 [78-88]		0	1270.56		94.2	64.2	241.7				5.85	#DIV/0!	#DIV/0!	#DIV/0!	Peak Found	High	Peak Found	Not Found		Not Found	Not Found	Not Found			2.47	24.79	High	High	0.000512	0.01472
High	Master Protein	F1LP05	ATP synthase subunit alpha OS=Rattus norvegicus OX=10116 GN=Atp5f1a PE=1 SV=1	0	27.247	20	8	23	3	59.8	84.95	8	metabolic process;transport	membrane;mitochondrion	catalytic activity;nucleotide binding;transporter activity	Pf00006, Pf00306, Pf02663, Pf02874, Pf05943		ENSRNOG00000017032.5				5	3.82665	0.99245	1.10989	26	36.3	104.4	134	91.3	171.3	58.5	178.1	Peak Found	Peak Found	High	High	High	High	High	High
	Checked	Confidence	Annotated Sequence	Modifications	Qvality PEP	Qvality q-value	# Protein Groups	# Proteins	# PSMs	Master Protein Accessions	Positions in Master Proteins	Modifications in Master Proteins	# Missed Cleavages	Theo. MH+ [Da]	Abundances (Grouped): NButGT	Abundances (Grouped): remplissage	Abundances (Grouped): LPS	Abundances (Grouped): controle CARD445	Abundances (Grouped) CV [%]: NButGT	Abundances (Grouped) CV [%]: remplissage	Abundances (Grouped) CV [%]: LPS	Abundances (Grouped) CV [%]: controle CARD445	#DIV/0!	#DIV/0!	#DIV/0!	Found in Sample: [S18] F18: Sample, 6, LPS	Found in Sample: [S76] F76: Sample, 1, controle CARD445	Found in Sample: [S16] F16: Sample, 4, remplissage	Found in Sample: [S17] F17: Sample, 5, LPS	Quan Info	Found in Sample: [S13] F13: Sample, 1, NButGT	Found in Sample: [S14] F14: Sample, 2, NButGT	Found in Sample: [S15] F15: Sample, 3, remplissage			XCorr (by Search Engine): Sequest HT	Top Apex RT [min]	Found in Sample: [S86] F86: Sample, 2, controle CARD445	Confidence (by Search Engine): Sequest HT	Percolator q-Value (by Search Engine): Sequest HT	Percolator PEP (by Search Engine): Sequest HT
	FALSE	High	[R].ILGADTSVDLEETGR.[V]		0.00547063	0.00153741	2	3	2	F1LP05; A0A0G2K099	F1LP05 [59-73]; A0A0G2K099 [84-98]		0	1575.79	49.3	146.2	178.2	26.3	73.95	107.36	80.58	48.31	#DIV/0!	#DIV/0!	#DIV/0!	High	Peak Found	High	Peak Found	Shared	Peak Found	Peak Found	Peak Found			4.14	37.02	Peak Found	High	0.000512	0.001361
	FALSE	High	[R].VLSIGDGIAR.[V]		0.0743244	0.00153741	2	3	1	F1LP05; A0A0G2K099	F1LP05 [74-83]; A0A0G2K099 [99-108]		0	1000.58	74	126.6	162.3	37.1	25.43	55.06	5.65	16.45	#DIV/0!	#DIV/0!	#DIV/0!	Peak Found	Peak Found	High	Peak Found	Shared	Peak Found	Peak Found	Peak Found			2.89	33.22	Peak Found	High	0.000512	0.03128
	FALSE	High	[R].VVDALGNAIDGK.[G]		0.0273008	0.00153741	2	3	1	F1LP05; A0A0G2K099	F1LP05 [150-161]; A0A0G2K099 [175-186]		0	1171.63	65.9	196.8	137.3		14.72	115.88	127.95		#DIV/0!	#DIV/0!	#DIV/0!	Peak Found	Not Found	High	Peak Found	Shared	Peak Found	Peak Found	Peak Found			3.16	30.88	Not Found	High	0.000512	0.009311
	FALSE	High	[K].TGTAEMSSILEER.[I]	1xOxidation [M6]	0.00689306	0.00153741	2	3	2	F1LP05; A0A0G2K099	F1LP05 [46-58]; A0A0G2K099 [71-83]		0	1439.67	198.3	64.9	110.1	26.7	32.72	83.44	6.74		#DIV/0!	#DIV/0!	#DIV/0!	High	High	Peak Found	Peak Found	Shared	Peak Found	Peak Found	Peak Found			2.69	26.74	Not Found	High	0.000512	0.001802
	FALSE	High	[K].TSIAIDTIINQK.[R]		0.0140933	0.00153741	1	2	2	F1LP05	F1LP05 [219-230]		0	1316.74	65.1	260.6	74.4				113.24		#DIV/0!	#DIV/0!	#DIV/0!	High	Not Found	High	Peak Found		Not Found	Peak Found	Not Found			3.22	38.11	Not Found	High	0.000512	0.004217
	FALSE	High	[R].EAYPGDVFYLHSR.[L]		0.002122	0.00153741	1	2	9	F1LP05	F1LP05 [335-347]		0	1553.74	164.4	92.9	101.6	41.1	48.24	46.97	23.68	32.4	#DIV/0!	#DIV/0!	#DIV/0!	High	Peak Found	High	High		High	High	High			3.5	36.09	Peak Found	High	0.000512	0.0004419
	FALSE	High	[R].EVAAFAQFGSDLDAATQQLLSR.[G]		0.000198844	0.00153741	2	3	4	F1LP05; A0A0G2K099	F1LP05 [442-463]; A0A0G2K099 [397-418]		0	2338.17		269.9	130.1						#DIV/0!	#DIV/0!	#DIV/0!	High	Not Found	High	Not Found	Shared	Not Found	Not Found	Not Found			5.61	51.95	Not Found	High	0.000512	2.615e-05
	FALSE	High	[K].HALIIYDDLSK.[Q]		0.0134735	0.00153741	1	2	2	F1LP05	F1LP05 [306-316]		0	1287.69	99.2	144.9	135.3	20.6	41.03	58.04	23.07	26.67	#DIV/0!	#DIV/0!	#DIV/0!	High	Peak Found	High	Peak Found		Peak Found	Peak Found	Peak Found			3.83	33.61	Peak Found	High	0.000512	0.004007
High	Master Protein	Q6IG05	Keratin, type II cytoskeletal 75 OS=Rattus norvegicus OX=10116 GN=Krt75 PE=3 SV=2	0	26.95	13	11	59	2	59	175.33	11	cell differentiation;metabolic process;transport		catalytic activity;motor activity;structural molecule activity;transporter activity	Pf00012, Pf00038, Pf01496, Pf01576, Pf04111, Pf04156, Pf12128, Pf13166	300247	ENSRNOG00000043203.2	Krt75	Formation of the cornified envelope		3	0.608303	16.7418	0.260014	54.1	1.3	16.6	17.1	24.5	122.2	6	558.2	High	Not Found	Peak Found	Peak Found	Peak Found	Peak Found	Peak Found	High
	Checked	Confidence	Annotated Sequence	Modifications	Qvality PEP	Qvality q-value	# Protein Groups	# Proteins	# PSMs	Master Protein Accessions	Positions in Master Proteins	Modifications in Master Proteins	# Missed Cleavages	Theo. MH+ [Da]	Abundances (Grouped): NButGT	Abundances (Grouped): remplissage	Abundances (Grouped): LPS	Abundances (Grouped): controle CARD445	Abundances (Grouped) CV [%]: NButGT	Abundances (Grouped) CV [%]: remplissage	Abundances (Grouped) CV [%]: LPS	Abundances (Grouped) CV [%]: controle CARD445	#DIV/0!	#DIV/0!	#DIV/0!	Found in Sample: [S18] F18: Sample, 6, LPS	Found in Sample: [S76] F76: Sample, 1, controle CARD445	Found in Sample: [S16] F16: Sample, 4, remplissage	Found in Sample: [S17] F17: Sample, 5, LPS	Quan Info	Found in Sample: [S13] F13: Sample, 1, NButGT	Found in Sample: [S14] F14: Sample, 2, NButGT	Found in Sample: [S15] F15: Sample, 3, remplissage			XCorr (by Search Engine): Sequest HT	Top Apex RT [min]	Found in Sample: [S86] F86: Sample, 2, controle CARD445	Confidence (by Search Engine): Sequest HT	Percolator q-Value (by Search Engine): Sequest HT	Percolator PEP (by Search Engine): Sequest HT
	FALSE	High	[R].SLDLDSIIAEVK.[A]		0.00591987	0.00153741	4	9	27	A0A0G2JUG1; Q6IG05; Q6P6Q2; Q4FZU2	A0A0G2JUG1 [315-326]; Q6IG05 [304-315]; Q6P6Q2 [328-339]; Q4FZU2 [316-327]		0	1302.72	155.1	126.3	99.8	18.8	8.17	79	31.86	79.59	#DIV/0!	#DIV/0!	#DIV/0!	High	High	High	High	Shared	High	High	High			3.99	49.81	High	High	0.000512	0.001501
	FALSE	High	[R].LLREYQELMNVK.[L]	1xOxidation [M9]	0.115196	0.00153741	1	4	1	Q6IG05	Q6IG05 [421-432]		1	1551.82	51.6	258	90.4			20.68	20.96		#DIV/0!	#DIV/0!	#DIV/0!	Peak Found	Not Found	High	Peak Found		Peak Found	Not Found	Peak Found			3.34	36.52	Not Found	High	0.000512	0.05314
	FALSE	High	[K].YEELQVTAGR.[H]		0.0283884	0.00153741	1	2	2	Q6IG05	Q6IG05 [337-346]		0	1165.58	29.8	322.4	10.4	37.3	97.21		5.33		#DIV/0!	#DIV/0!	#DIV/0!	Peak Found	High	High	Peak Found		Peak Found	Peak Found	Not Found			2.77	27.1	Not Found	High	0.000512	0.009741
	FALSE	High	[RK].SRAEAESWYQTK.[SY]		0.0190842	0.00153741	3	6	2	A0A0G2JUG1; Q6IG05; Q4FZU2	A0A0G2JUG1 [336-347]; Q6IG05 [325-336]; Q4FZU2 [337-348]		1	1455.69	27.6	268.5		103.8	88.41				#DIV/0!	#DIV/0!	#DIV/0!	Not Found	High	High	Not Found	Shared	Peak Found	Peak Found	Not Found			3.96	23.8	Not Found	High	0.000512	0.006052
	FALSE	High	[K].TLNNKFASFIDKVR.[F]		0.0519907	0.00153741	6	15	2	A0A0G2JZQ9; Q6IG05; Q6P6Q2; A0A0G2K6P7; Q4FZU2; Q10758	A0A0G2JZQ9 [173-186]; Q6IG05 [146-159]; Q6P6Q2 [170-183]; A0A0G2K6P7 [152-165]; Q4FZU2 [158-171]; Q10758 [97-110]		2	1652.91	304	55.1	29.2	11.7	37.64	2.38			#DIV/0!	#DIV/0!	#DIV/0!	Peak Found	Peak Found	Peak Found	Not Found	Shared	High	High	Peak Found			2.7	36.13	Not Found	High	0.000512	0.02029
	FALSE	High	[R].EYQELMNVK.[L]	1xOxidation [M6]	0.107463	0.00153741	2	6	5	Q6IG05; Q10758	Q6IG05 [424-432]; Q10758 [373-381]		0	1169.55	24.6	363.8	7.2	4.3	63.78		4.42	37.39	#DIV/0!	#DIV/0!	#DIV/0!	High	Peak Found	High	Peak Found	Shared	Peak Found	High	Not Found			2.24	24.4	Peak Found	High	0.000512	0.04878
	FALSE	High	[R].AEAESWYQTK.[SY]		0.06516	0.00153741	3	6	2	A0A0G2JUG1; Q6IG05; Q4FZU2	A0A0G2JUG1 [338-347]; Q6IG05 [327-336]; Q4FZU2 [339-348]		0	1212.55	191.3	76.3	16	116.4	115.78	139.54	58.86		#DIV/0!	#DIV/0!	#DIV/0!	Peak Found	Peak Found	High	Peak Found	Shared	Peak Found	High	Peak Found			3.34	27.3	Not Found	High	0.000512	0.02667
	FALSE	High	[K].LALDVEIATYR.[KT]		0.0115098	0.00153741	5	11	12	Q6IG05; Q6P6Q2; A0A0G2K6P7; A0A0G2JWX4; Q4FZU2	Q6IG05 [433-443]; Q6P6Q2 [457-467]; A0A0G2K6P7 [437-447]; A0A0G2JWX4 [490-500]; Q4FZU2 [445-455]		0	1263.69	114.5	188.3	97.3		74.93	126.27	22.78		#DIV/0!	#DIV/0!	#DIV/0!	High	Not Found	High	High	Shared	High	High	High			3.53	42.18	Not Found	High	0.000512	0.003306
	FALSE	High	[K].LALDVEIATYRK.[L]		0.04503	0.00153741	4	10	2	Q6IG05; Q6P6Q2; A0A0G2K6P7; A0A0G2JWX4	Q6IG05 [433-444]; Q6P6Q2 [457-468]; A0A0G2K6P7 [437-448]; A0A0G2JWX4 [490-501]		1	1391.79	44.7	260.7	94.6		33.81		78.09		#DIV/0!	#DIV/0!	#DIV/0!	Peak Found	Not Found	High	High	Shared	Peak Found	Peak Found	Not Found			2.95	35.68	Not Found	High	0.000512	0.01699
	FALSE	High	[K].FASFIDKVR.[F]		0.154613	0.00563205	9	24	3	A0A0G2JXH6; A0A0G2JZQ9; Q6IG05; Q6P6Q2; A0A0G2K6P7; Q6IMF3; D3ZXB7; Q4FZU2; Q10758	A0A0G2JXH6 [142-150]; A0A0G2JZQ9 [178-186]; Q6IG05 [151-159]; Q6P6Q2 [175-183]; A0A0G2K6P7 [157-165]; Q6IMF3 [190-198]; D3ZXB7 [142-150]; Q4FZU2 [163-171]; Q10758 [102-110]		1	1082.6	144.8	64.2	20.3	170.6	92.93	18.01	31.89	89.67	#DIV/0!	#DIV/0!	#DIV/0!	Peak Found	High	Peak Found	Peak Found	Shared	High	Peak Found	Peak Found			2.12	30.9	High	High	0.00185	0.07627
	FALSE	High	[K].FASFIDK.[LV-]		0.167019	0.00958269	10	26	1	A0A0G2JUG1; A0A0G2JXH6; A0A0G2JZQ9; Q6IG05; Q6P6Q2; A0A0G2K6P7; Q6IMF3; D3ZXB7; Q4FZU2; Q10758	A0A0G2JUG1 [163-169]; A0A0G2JXH6 [142-148]; A0A0G2JZQ9 [178-184]; Q6IG05 [151-157]; Q6P6Q2 [175-181]; A0A0G2K6P7 [157-163]; Q6IMF3 [190-196]; D3ZXB7 [142-148]; Q4FZU2 [163-169]; Q10758 [102-108]		0	827.43	107.4	157.4	102.1	33.1	46	110.84	33.26	79.11	#DIV/0!	#DIV/0!	#DIV/0!	Peak Found	Peak Found	Peak Found	Peak Found	Shared	Peak Found	Peak Found	Peak Found			2.27	30.87	High	High	0.003185	0.08408
High	Master Protein	Q6IMF3	Keratin, type II cytoskeletal 1 OS=Rattus norvegicus OX=10116 GN=Krt1 PE=2 SV=1	0	24.844	11	9	101	5	64.8	342.32	9	defense response;metabolic process;regulation of biological process;response to stimulus	cytoskeleton;membrane;nucleus	structural molecule activity	Pf00038, Pf13166, Pf13514	300250		Krt1			1	1.51941	1.7865	0.79571	66	42.2	105	59.4	101.5	132.2	51.6	242.1	High	High	High	High	High	High	High	High
	Checked	Confidence	Annotated Sequence	Modifications	Qvality PEP	Qvality q-value	# Protein Groups	# Proteins	# PSMs	Master Protein Accessions	Positions in Master Proteins	Modifications in Master Proteins	# Missed Cleavages	Theo. MH+ [Da]	Abundances (Grouped): NButGT	Abundances (Grouped): remplissage	Abundances (Grouped): LPS	Abundances (Grouped): controle CARD445	Abundances (Grouped) CV [%]: NButGT	Abundances (Grouped) CV [%]: remplissage	Abundances (Grouped) CV [%]: LPS	Abundances (Grouped) CV [%]: controle CARD445	#DIV/0!	#DIV/0!	#DIV/0!	Found in Sample: [S18] F18: Sample, 6, LPS	Found in Sample: [S76] F76: Sample, 1, controle CARD445	Found in Sample: [S16] F16: Sample, 4, remplissage	Found in Sample: [S17] F17: Sample, 5, LPS	Quan Info	Found in Sample: [S13] F13: Sample, 1, NButGT	Found in Sample: [S14] F14: Sample, 2, NButGT	Found in Sample: [S15] F15: Sample, 3, remplissage			XCorr (by Search Engine): Sequest HT	Top Apex RT [min]	Found in Sample: [S86] F86: Sample, 2, controle CARD445	Confidence (by Search Engine): Sequest HT	Percolator q-Value (by Search Engine): Sequest HT	Percolator PEP (by Search Engine): Sequest HT
	FALSE	High	[R].LLRDYQELMNTK.[L]	1xOxidation [M9]	0.113368	0.00153741	1	2	1	Q6IMF3	Q6IMF3 [460-471]		1	1539.78	57	51.8	127.6	163.6	5.38	63.38	60.98	23.05	#DIV/0!	#DIV/0!	#DIV/0!	Peak Found	Peak Found	High	Peak Found		Peak Found	Peak Found	Peak Found			2.82	26.91	Peak Found	High	0.000512	0.05226
	FALSE	High	[K].WELLQQVDTSTR.[T]		0.00651525	0.00153741	1	3	2	Q6IMF3	Q6IMF3 [211-222]		0	1475.75	176.7	110.6	57.2	55.5	28.41	108.32	35.23	1.56	#DIV/0!	#DIV/0!	#DIV/0!	Peak Found	High	High	Peak Found		Peak Found	Peak Found	Peak Found			3.59	41.39	Peak Found	High	0.000512	0.001683
	FALSE	High	[R].TNAENEFVTIK.[K]		0.0112536	0.00153741	1	2	16	Q6IMF3	Q6IMF3 [277-287]		0	1265.64	115.7	151.4	114.7	18.1	28.67	103.51	29.98	29.19	#DIV/0!	#DIV/0!	#DIV/0!	High	High	High	High		High	High	High			3.71	30.82	High	High	0.000512	0.003226
	FALSE	High	[R].TNAENEFVTIKK.[D]		0.00517078	0.00153741	1	2	31	Q6IMF3	Q6IMF3 [277-288]		1	1393.73	109.6	88.5	78.5	123.5	0.09	58.24	44.33	31.99	#DIV/0!	#DIV/0!	#DIV/0!	High	High	High	High		High	High	High			3.32	25.11	High	High	0.000512	0.001279
	FALSE	High	[R].FLEQQNQVLQTK.[W]		0.00120082	0.00153741	3	7	43	A0A0G2JXH6; A0A0G2JZQ9; Q6IMF3	A0A0G2JXH6 [151-162]; A0A0G2JZQ9 [187-198]; Q6IMF3 [199-210]		0	1475.79	129.2	125.1	86.5	59.2	15.61	84.17	45	40.81	#DIV/0!	#DIV/0!	#DIV/0!	High	High	High	High	Shared	High	High	High			4.16	29.61	High	High	0.000512	0.0002235
	FALSE	High	[R].FLEQQNQVLQTKWELLQQVDTSTR.[T]		0.00352436	0.00153741	1	3	3	Q6IMF3	Q6IMF3 [199-222]		1	2932.52	284.2	81.7	34.1		29.55	19.92	16.59		#DIV/0!	#DIV/0!	#DIV/0!	Peak Found	Not Found	Peak Found	Peak Found		High	High	High			5.02	46.99	Not Found	High	0.000512	0.000809
	FALSE	High	[K].LALDMEIATYR.[K]	1xOxidation [M5]	0.0233468	0.00153741	2	6	1	Q6IMF3; D3ZXB7	Q6IMF3 [472-482]; D3ZXB7 [424-434]		0	1311.66	159.3		81.2	159.5				56.82	#DIV/0!	#DIV/0!	#DIV/0!	Not Found	High	Not Found	Peak Found	Shared	Peak Found	Not Found	Not Found			2.86	36.4	Peak Found	High	0.000512	0.007722
	FALSE	High	[K].FASFIDKVR.[F]		0.154613	0.00563205	9	24	3	A0A0G2JXH6; A0A0G2JZQ9; Q6IG05; Q6P6Q2; A0A0G2K6P7; Q6IMF3; D3ZXB7; Q4FZU2; Q10758	A0A0G2JXH6 [142-150]; A0A0G2JZQ9 [178-186]; Q6IG05 [151-159]; Q6P6Q2 [175-183]; A0A0G2K6P7 [157-165]; Q6IMF3 [190-198]; D3ZXB7 [142-150]; Q4FZU2 [163-171]; Q10758 [102-110]		1	1082.6	144.8	64.2	20.3	170.6	92.93	18.01	31.89	89.67	#DIV/0!	#DIV/0!	#DIV/0!	Peak Found	High	Peak Found	Peak Found	Shared	High	Peak Found	Peak Found			2.12	30.9	High	High	0.00185	0.07627
	FALSE	High	[K].FASFIDK.[LV-]		0.167019	0.00958269	10	26	1	A0A0G2JUG1; A0A0G2JXH6; A0A0G2JZQ9; Q6IG05; Q6P6Q2; A0A0G2K6P7; Q6IMF3; D3ZXB7; Q4FZU2; Q10758	A0A0G2JUG1 [163-169]; A0A0G2JXH6 [142-148]; A0A0G2JZQ9 [178-184]; Q6IG05 [151-157]; Q6P6Q2 [175-181]; A0A0G2K6P7 [157-163]; Q6IMF3 [190-196]; D3ZXB7 [142-148]; Q4FZU2 [163-169]; Q10758 [102-108]		0	827.43	107.4	157.4	102.1	33.1	46	110.84	33.26	79.11	#DIV/0!	#DIV/0!	#DIV/0!	Peak Found	Peak Found	Peak Found	Peak Found	Shared	Peak Found	Peak Found	Peak Found			2.27	30.87	High	High	0.003185	0.08408
High	Master Protein	F1LMV6	Desmoplakin OS=Rattus norvegicus OX=10116 GN=Dsp PE=1 SV=1	0	24.509	6	11	12	11	332.2	45.27	11	cell differentiation;cell organization and biogenesis;metabolic process;regulation of biological process;response to stimulus	cytoskeleton;membrane;nucleus	catalytic activity;motor activity;protein binding;RNA binding;structural molecule activity	Pf00681, Pf01576, Pf02463, Pf04111, Pf04156, Pf05483, Pf05557, Pf05622, Pf06637, Pf06705, Pf07888, Pf10174, Pf12128, Pf13166	306871	ENSRNOG00000013928.6	Dsp	Formation of the cornified envelope; Neutrophil degranulation	Arrhythmogenic right ventricular cardiomyopathy (ARVC)	0	3.82394	4.1151	0.483553	26	2.4	60.4	48.2	97.4	118.7	21	425.9	High	Peak Found	Peak Found	Peak Found	Peak Found	Peak Found	Peak Found	High
	Checked	Confidence	Annotated Sequence	Modifications	Qvality PEP	Qvality q-value	# Protein Groups	# Proteins	# PSMs	Master Protein Accessions	Positions in Master Proteins	Modifications in Master Proteins	# Missed Cleavages	Theo. MH+ [Da]	Abundances (Grouped): NButGT	Abundances (Grouped): remplissage	Abundances (Grouped): LPS	Abundances (Grouped): controle CARD445	Abundances (Grouped) CV [%]: NButGT	Abundances (Grouped) CV [%]: remplissage	Abundances (Grouped) CV [%]: LPS	Abundances (Grouped) CV [%]: controle CARD445	#DIV/0!	#DIV/0!	#DIV/0!	Found in Sample: [S18] F18: Sample, 6, LPS	Found in Sample: [S76] F76: Sample, 1, controle CARD445	Found in Sample: [S16] F16: Sample, 4, remplissage	Found in Sample: [S17] F17: Sample, 5, LPS	Quan Info	Found in Sample: [S13] F13: Sample, 1, NButGT	Found in Sample: [S14] F14: Sample, 2, NButGT	Found in Sample: [S15] F15: Sample, 3, remplissage			XCorr (by Search Engine): Sequest HT	Top Apex RT [min]	Found in Sample: [S86] F86: Sample, 2, controle CARD445	Confidence (by Search Engine): Sequest HT	Percolator q-Value (by Search Engine): Sequest HT	Percolator PEP (by Search Engine): Sequest HT
	FALSE	High	[R].QLQNIIQATSR.[E]		0.0132481	0.00153741	1	1	2	F1LMV6	F1LMV6 [278-288]		0	1271.71	105.1	115.8	63.5	115.6	9.43	108.66	3.3		#DIV/0!	#DIV/0!	#DIV/0!	Peak Found	High	High	Peak Found		Peak Found	Peak Found	Peak Found			3.47	30.83	Not Found	High	0.000512	0.003908
	FALSE	High	[R].LNDSILQATEQR.[R]		0.0102841	0.00153741	1	1	1	F1LMV6	F1LMV6 [1263-1274]		0	1387.72	76.5	272	37.8	13.7	45.45		19.45	59.7	#DIV/0!	#DIV/0!	#DIV/0!	Peak Found	Peak Found	High	Peak Found		Peak Found	Peak Found	Not Found			4.08	32.56	Peak Found	High	0.000512	0.00289
	FALSE	High	[R].LLEAQIATGGIIDPK.[E]		0.0633942	0.00153741	1	1	1	F1LMV6	F1LMV6 [2374-2388]		0	1538.88	91.1	252	56.9				50.17		#DIV/0!	#DIV/0!	#DIV/0!	Peak Found	Not Found	High	Peak Found		Peak Found	Not Found	Not Found			4.61	40.7	Not Found	High	0.000512	0.02566
	FALSE	High	[R].VVIVDPETNK.[E]		0.0606657	0.00153741	1	1	1	F1LMV6	F1LMV6 [2473-2482]		0	1113.62	149.9	166.4	83.7		29.11	108.59	3.68		#DIV/0!	#DIV/0!	#DIV/0!	Peak Found	Not Found	High	Peak Found		Peak Found	Peak Found	Peak Found			2.7	26.02	Not Found	High	0.000512	0.02443
	FALSE	High	[K].ENAAYFQFFEEAQSTEAYLK.[G]		0.0528587	0.00153741	1	1	1	F1LMV6	F1LMV6 [381-400]		0	2386.09									#DIV/0!	#DIV/0!	#DIV/0!	Not Found	Not Found	High	Not Found	No Quan Values	Not Found	Not Found	Not Found			4.39		Not Found	High	0.000512	0.02059
	FALSE	High	[R].ALLQAILQTEDMLK.[V]	1xOxidation [M12]	0.00721103	0.00153741	1	1	1	F1LMV6	F1LMV6 [779-792]		0	1602.88	148.4	170.5	81		23.2	111.55	4.71		#DIV/0!	#DIV/0!	#DIV/0!	Peak Found	Not Found	High	Peak Found		Peak Found	Peak Found	Peak Found			3.68	49.68	Not Found	High	0.000512	0.0019
	FALSE	High	[K].IGLVRPGTALELLEAQAATGFIVDPVSNLR.[L]		0.00241575	0.00153741	1	1	1	F1LMV6	F1LMV6 [2287-2316]		0	3120.74		400							#DIV/0!	#DIV/0!	#DIV/0!	Not Found	Not Found	High	Not Found		Not Found	Not Found	Not Found			6.29	51.8	Not Found	High	0.000512	0.0005161
	FALSE	High	[K].GFFDPNTEENLTYLQLK.[E]		0.00171283	0.00153741	1	1	1	F1LMV6	F1LMV6 [2421-2437]		0	2028.99	84.2	315.8							#DIV/0!	#DIV/0!	#DIV/0!	Not Found	Not Found	High	Not Found		Peak Found	Not Found	Not Found			4.4	49.43	Not Found	High	0.000512	0.0003423
	FALSE	High	[R].GYFNEELSEILSDPSDDTK.[G]		0.00547063	0.00153741	1	1	1	F1LMV6	F1LMV6 [2402-2420]		0	2158.97	130	270							#DIV/0!	#DIV/0!	#DIV/0!	Not Found	Not Found	High	Not Found		Not Found	Peak Found	Not Found			3.71	50.3	Not Found	High	0.000512	0.001362
	FALSE	High	[R].TLELQGLINDLQR.[E]		0.125413	0.00292017	1	1	1	F1LMV6	F1LMV6 [1770-1782]		0	1512.84	85.8	314.2							#DIV/0!	#DIV/0!	#DIV/0!	Not Found	Not Found	High	Not Found		Not Found	Peak Found	Not Found			2.68	49.27	Not Found	High	0.0009662	0.05914
	FALSE	High	[R].LTYEIEDEK.[R]		0.15784	0.00563205	1	1	1	F1LMV6	F1LMV6 [1121-1129]		0	1139.55	114.3	238.5	47.2		15.26		48.13		#DIV/0!	#DIV/0!	#DIV/0!	Peak Found	Not Found	High	Peak Found		Peak Found	Peak Found	Not Found			2.1	27.82	Not Found	High	0.00185	0.07867
High	Master Protein	P10719	ATP synthase subunit beta, mitochondrial OS=Rattus norvegicus OX=10116 GN=Atp5f1b PE=1 SV=2	0	24.175	33	11	23	11	56.3	77.78	11	cell differentiation;cellular homeostasis;metabolic process;regulation of biological process;transport	cell surface;membrane;mitochondrion;nucleus	catalytic activity;metal ion binding;nucleotide binding;protein binding;receptor activity;transporter activity	Pf00006, Pf00306, Pf02874	171374		Atp5b		Alzheimer's disease; Oxidative phosphorylation; Metabolic pathways; Parkinson's disease; Huntington's disease	0	9.7193	1.24621	0.432503	10.8	17.7	76.1	200.9	47.9	101.4	71.8	273.4	Peak Found	High	High	High	High	High	High	High
	Checked	Confidence	Annotated Sequence	Modifications	Qvality PEP	Qvality q-value	# Protein Groups	# Proteins	# PSMs	Master Protein Accessions	Positions in Master Proteins	Modifications in Master Proteins	# Missed Cleavages	Theo. MH+ [Da]	Abundances (Grouped): NButGT	Abundances (Grouped): remplissage	Abundances (Grouped): LPS	Abundances (Grouped): controle CARD445	Abundances (Grouped) CV [%]: NButGT	Abundances (Grouped) CV [%]: remplissage	Abundances (Grouped) CV [%]: LPS	Abundances (Grouped) CV [%]: controle CARD445	#DIV/0!	#DIV/0!	#DIV/0!	Found in Sample: [S18] F18: Sample, 6, LPS	Found in Sample: [S76] F76: Sample, 1, controle CARD445	Found in Sample: [S16] F16: Sample, 4, remplissage	Found in Sample: [S17] F17: Sample, 5, LPS	Quan Info	Found in Sample: [S13] F13: Sample, 1, NButGT	Found in Sample: [S14] F14: Sample, 2, NButGT	Found in Sample: [S15] F15: Sample, 3, remplissage			XCorr (by Search Engine): Sequest HT	Top Apex RT [min]	Found in Sample: [S86] F86: Sample, 2, controle CARD445	Confidence (by Search Engine): Sequest HT	Percolator q-Value (by Search Engine): Sequest HT	Percolator PEP (by Search Engine): Sequest HT
	FALSE	High	[R].LVLEVAQHLGESTVR.[T]		0.0121078	0.00153741	1	2	1	P10719	P10719 [95-109]		0	1650.92		359.5		40.5					#DIV/0!	#DIV/0!	#DIV/0!	Not Found	Not Found	High	Not Found		Not Found	Not Found	Not Found			4.08	36.92	Peak Found	High	0.000512	0.003529
	FALSE	High	[K].SLQDIIAILGMDELSEEDKLTVSR.[A]		0.00150455	0.00153741	1	2	1	P10719	P10719 [433-456]		1	2675.38	41.8	227	131.1		91.59				#DIV/0!	#DIV/0!	#DIV/0!	Not Found	Not Found	High	Peak Found		Peak Found	Peak Found	Not Found			3.85	52.79	Not Found	High	0.000512	0.000292
	FALSE	High	[K].VALVYGQMNEPPGAR.[A]		0.0811122	0.00153741	1	2	1	P10719	P10719 [265-279]		0	1601.81	65.8	157	177.2		24.87	50.1	64.59		#DIV/0!	#DIV/0!	#DIV/0!	Peak Found	Not Found	High	Peak Found		Peak Found	Peak Found	Peak Found			2.53	34.46	Not Found	High	0.000512	0.03459
	FALSE	High	[R].TIAMDGTEGLVR.[G]	1xOxidation [M4]	0.0613368	0.00153741	1	2	2	P10719	P10719 [110-121]		0	1278.64	71.3	188.2	106.1	34.4	13.86	0.92	89.66	9.97	#DIV/0!	#DIV/0!	#DIV/0!	High	Peak Found	Peak Found	Peak Found		Peak Found	Peak Found	High			2.42	27.68	Peak Found	High	0.000512	0.02466
	FALSE	High	[R].VALTGLTVAEYFR.[D]		0.0460381	0.00153741	1	2	2	P10719	P10719 [282-294]		0	1439.79		316.5	83.5				88.56		#DIV/0!	#DIV/0!	#DIV/0!	High	Not Found	High	Peak Found		Not Found	Not Found	Not Found			4.02	48.82	Not Found	High	0.000512	0.0175
	FALSE	High	[R].FLSQPFQVAEVFTGHMGK.[L]		0.0540382	0.00153741	1	2	1	P10719	P10719 [463-480]		0	2023.01	206.8	122.9	70.3						#DIV/0!	#DIV/0!	#DIV/0!	Peak Found	Not Found	High	Not Found		Not Found	Peak Found	Not Found			3.48	48.76	Not Found	High	0.000512	0.02117
	FALSE	High	[R].FLSQPFQVAEVFTGHMGK.[L]	1xOxidation [M16]	0.0146589	0.00153741	1	2	1	P10719	P10719 [463-480]		0	2039.01		102.2	297.8			97.81			#DIV/0!	#DIV/0!	#DIV/0!	High	Not Found	Peak Found	Not Found		Not Found	Not Found	Peak Found			3.55	46.15	Not Found	High	0.000512	0.004421
	FALSE	High	[R].AIAELGIYPAVDPLDSTSR.[I]		0.0346923	0.00153741	1	2	2	P10719	P10719 [388-406]		0	1988.03		214.4	185.6						#DIV/0!	#DIV/0!	#DIV/0!	High	Not Found	High	Not Found		Not Found	Not Found	Not Found			4.45	48.62	Not Found	High	0.000512	0.01245
	FALSE	High	[R].FTQAGSEVSALLGR.[I]		0.0028933	0.00153741	1	2	4	P10719	P10719 [311-324]		0	1435.75	104.3	140	143.8	11.9	47.15	81.5	37.42	60.15	#DIV/0!	#DIV/0!	#DIV/0!	High	Peak Found	Peak Found	Peak Found		Peak Found	High	High			4.22	40.76	High	High	0.000512	0.0006398
	FALSE	High	[K].IGLFGGAGVGK.[T]		0.0343085	0.00153741	1	2	6	P10719	P10719 [202-212]		0	975.562	81.2	165.2	135.1	18.4	64.43	70.16	36.98	32.98	#DIV/0!	#DIV/0!	#DIV/0!	High	Peak Found	High	High		High	High	High			3.17	35.6	Peak Found	High	0.000512	0.01226
	FALSE	High	[R].IMNVIGEPIDER.[G]	1xOxidation [M2]	0.121489	0.00292017	1	2	1	P10719	P10719 [144-155]		0	1401.7	49.2	26.5	283.9	40.3	66.21	42.72		18.36	#DIV/0!	#DIV/0!	#DIV/0!	High	Peak Found	Peak Found	Not Found		Peak Found	Peak Found	Peak Found			3.42	31.7	Peak Found	High	0.0009662	0.05668
	FALSE	High	[K].VLDSGAPIKIPVGPETLGR.[I]		0.166166	0.00958269	1	2	1	P10719	P10719 [125-143]		1	1919.1	80	212.3	107.7				79.36		#DIV/0!	#DIV/0!	#DIV/0!	High	Not Found	Peak Found	Peak Found		Peak Found	Not Found	Not Found			2.78	41.1	Not Found	High	0.003185	0.08388
High	Master Protein	Q5RJN0	NADH dehydrogenase (Ubiquinone) Fe-S protein 7 OS=Rattus norvegicus OX=10116 GN=Ndufs7 PE=1 SV=1	0	23.704	27	4	19	4	23.9	70.74	4	cell organization and biogenesis;metabolic process	membrane;mitochondrion	catalytic activity;metal ion binding;protein binding	Pf01058	362837	ENSRNOG00000024568.6	Ndufs7	Complex I biogenesis	Alzheimer's disease; Oxidative phosphorylation; Metabolic pathways; Parkinson's disease; Non-alcoholic fatty liver disease (NAFLD); Huntington's disease	0	1.04066	0.365546	2.83103	132.6	96.1	119.7	118.3	91.1	155.2	49.6	37.4	High	High	High	High	High	High	Peak Found	Peak Found
	Checked	Confidence	Annotated Sequence	Modifications	Qvality PEP	Qvality q-value	# Protein Groups	# Proteins	# PSMs	Master Protein Accessions	Positions in Master Proteins	Modifications in Master Proteins	# Missed Cleavages	Theo. MH+ [Da]	Abundances (Grouped): NButGT	Abundances (Grouped): remplissage	Abundances (Grouped): LPS	Abundances (Grouped): controle CARD445	Abundances (Grouped) CV [%]: NButGT	Abundances (Grouped) CV [%]: remplissage	Abundances (Grouped) CV [%]: LPS	Abundances (Grouped) CV [%]: controle CARD445	#DIV/0!	#DIV/0!	#DIV/0!	Found in Sample: [S18] F18: Sample, 6, LPS	Found in Sample: [S76] F76: Sample, 1, controle CARD445	Found in Sample: [S16] F16: Sample, 4, remplissage	Found in Sample: [S17] F17: Sample, 5, LPS	Quan Info	Found in Sample: [S13] F13: Sample, 1, NButGT	Found in Sample: [S14] F14: Sample, 2, NButGT	Found in Sample: [S15] F15: Sample, 3, remplissage			XCorr (by Search Engine): Sequest HT	Top Apex RT [min]	Found in Sample: [S86] F86: Sample, 2, controle CARD445	Confidence (by Search Engine): Sequest HT	Percolator q-Value (by Search Engine): Sequest HT	Percolator PEP (by Search Engine): Sequest HT
	FALSE	High	[R].QADVMIVAGTLTNK.[M]	1xOxidation [M5]	0.000596907	0.00153741	1	1	6	Q5RJN0	Q5RJN0 [121-134]		0	1476.77	92.2	57.6	159.2	91	26.95	16.79	1.24	1.02	#DIV/0!	#DIV/0!	#DIV/0!	High	High	Peak Found	Peak Found		High	Peak Found	Peak Found			4.34	32.99	High	High	0.000512	9.714e-05
	FALSE	High	[R].AHQSVAATGSPSSTQSAVSK.[A]		2.12124e-05	0.00153741	1	1	3	Q5RJN0	Q5RJN0 [28-47]		0	1900.94				400				27.93	#DIV/0!	#DIV/0!	#DIV/0!	Not Found	High	Not Found	Not Found		Not Found	Not Found	Not Found			5.41	17.44	High	High	0.000512	1.811e-06
	FALSE	High	[K].AGAGAVVPKPSHLPR.[S]		0.000391105	0.00153741	1	1	7	Q5RJN0	Q5RJN0 [48-62]		0	1456.84	79.1	29.8	112.3	178.8	4.36	44.54	16.17	36.35	#DIV/0!	#DIV/0!	#DIV/0!	High	High	Peak Found	High		High	Peak Found	Peak Found			4.2	22.19	High	High	0.000512	5.851e-05
	FALSE	High	[K].LDDLINWAR.[R]		0.0723176	0.00153741	1	1	3	Q5RJN0	Q5RJN0 [72-80]		0	1115.58	273.3	36.8	50.8	39.2	62.98	3.02	38.59	37.18	#DIV/0!	#DIV/0!	#DIV/0!	Peak Found	Peak Found	Peak Found	Peak Found		High	High	Peak Found			2.74	42.88	High	High	0.000512	0.03024
High	Master Protein	P31000	Vimentin OS=Rattus norvegicus OX=10116 GN=Vim PE=1 SV=2	0	23.374	27	10	11	10	53.7	36.17	10	cell differentiation;cell organization and biogenesis;metabolic process;regulation of biological process;response to stimulus	cytoplasm;cytoskeleton;cytosol;membrane;nucleus	protein binding;RNA binding;structural molecule activity	Pf00038, Pf04111, Pf04156, Pf04732, Pf10186	81818		Vim		Epstein-Barr virus infection; MicroRNAs in cancer	0	24.2793	0.15436	1.87019	9.1	13.1	41.2	497.8	49.3	106.3	20.5	62.7	Peak Found	Peak Found	Peak Found	High	Peak Found	Peak Found	Peak Found	Peak Found
	Checked	Confidence	Annotated Sequence	Modifications	Qvality PEP	Qvality q-value	# Protein Groups	# Proteins	# PSMs	Master Protein Accessions	Positions in Master Proteins	Modifications in Master Proteins	# Missed Cleavages	Theo. MH+ [Da]	Abundances (Grouped): NButGT	Abundances (Grouped): remplissage	Abundances (Grouped): LPS	Abundances (Grouped): controle CARD445	Abundances (Grouped) CV [%]: NButGT	Abundances (Grouped) CV [%]: remplissage	Abundances (Grouped) CV [%]: LPS	Abundances (Grouped) CV [%]: controle CARD445	#DIV/0!	#DIV/0!	#DIV/0!	Found in Sample: [S18] F18: Sample, 6, LPS	Found in Sample: [S76] F76: Sample, 1, controle CARD445	Found in Sample: [S16] F16: Sample, 4, remplissage	Found in Sample: [S17] F17: Sample, 5, LPS	Quan Info	Found in Sample: [S13] F13: Sample, 1, NButGT	Found in Sample: [S14] F14: Sample, 2, NButGT	Found in Sample: [S15] F15: Sample, 3, remplissage			XCorr (by Search Engine): Sequest HT	Top Apex RT [min]	Found in Sample: [S86] F86: Sample, 2, controle CARD445	Confidence (by Search Engine): Sequest HT	Percolator q-Value (by Search Engine): Sequest HT	Percolator PEP (by Search Engine): Sequest HT
	FALSE	High	[K].MALDIEIATYR.[K]	1xOxidation [M1]	0.0669738	0.00153741	1	4	1	P31000	P31000 [391-401]		0	1311.66	97.6	53.4	235.9	13.1	35.59				#DIV/0!	#DIV/0!	#DIV/0!	High	Peak Found	Peak Found	Not Found		Peak Found	Peak Found	Not Found			3.19	38.66	Not Found	High	0.000512	0.02748
	FALSE	High	[R].SLYSSSPGGAYVTR.[S]		0.0064422	0.00153741	1	2	1	P31000	P31000 [51-64]		0	1444.71			400						#DIV/0!	#DIV/0!	#DIV/0!	High	Not Found	Not Found	Not Found		Not Found	Not Found	Not Found			3.39	29.34	Not Found	High	0.000512	0.001653
	FALSE	High	[R].TNEKVELQELNDR.[F]		0.0348858	0.00153741	1	4	1	P31000	P31000 [101-113]		1	1587.8	104.8	74	221.1						#DIV/0!	#DIV/0!	#DIV/0!	High	Not Found	Peak Found	Not Found		Not Found	Peak Found	Not Found			2.87	26.4	Not Found	High	0.000512	0.0125
	FALSE	High	[R].EEAESTLQSFR.[Q]		0.0328146	0.00153741	1	2	1	P31000	P31000 [197-207]		0	1296.61		7.9	392.1			35.68			#DIV/0!	#DIV/0!	#DIV/0!	High	Not Found	Peak Found	Not Found		Not Found	Not Found	Peak Found			2.97	30.46	Not Found	High	0.000512	0.0116
	FALSE	High	[R].EMEENFALEAANYQDTIGR.[L]	1xOxidation [M2]	0.000285231	0.00153741	1	2	1	P31000	P31000 [346-364]		0	2216.98			400						#DIV/0!	#DIV/0!	#DIV/0!	High	Not Found	Not Found	Not Found		Not Found	Not Found	Not Found			4.62	42.61	Not Found	High	0.000512	4.027e-05
	FALSE	High	[R].ETNLESLPLVDTHSK.[R]		0.00499881	0.00153741	1	2	2	P31000	P31000 [425-439]		0	1682.86		68	332				131.48		#DIV/0!	#DIV/0!	#DIV/0!	High	Not Found	Peak Found	Peak Found		Not Found	Not Found	Not Found			3.82	34.36	Not Found	High	0.000512	0.001228
	FALSE	High	[R].KVESLQEEIAFLK.[K]		0.0433178	0.00153741	1	2	1	P31000	P31000 [223-235]		1	1533.85	18.7		381.3						#DIV/0!	#DIV/0!	#DIV/0!	High	Not Found	Not Found	Not Found		Not Found	Peak Found	Not Found			3.71	41.2	Not Found	High	0.000512	0.01622
	FALSE	High	[R].LGDLYEEEMR.[E]	1xOxidation [M9]	0.0600017	0.00153741	1	2	1	P31000	P31000 [146-155]		0	1270.56	36.2	32	331.8						#DIV/0!	#DIV/0!	#DIV/0!	High	Not Found	Peak Found	Not Found		Not Found	Peak Found	Not Found			2.55	27.94	Not Found	High	0.000512	0.02415
	FALSE	High	[RK].EYQDLLNVK.[M]		0.135728	0.00292017	1	11	1	P31000	P31000 [382-390]		0	1121.58	158.2	75.7	140.1	26	47.84	60.71	50.74	31.31	#DIV/0!	#DIV/0!	#DIV/0!	High	Peak Found	Peak Found	Peak Found		Peak Found	Peak Found	Peak Found			2.91	34.63	Peak Found	High	0.0009662	0.06492
	FALSE	High	[K].ILLAELEQLK.[G]		0.158656	0.00697046	1	2	1	P31000	P31000 [130-139]		0	1169.71		7.2	392.8						#DIV/0!	#DIV/0!	#DIV/0!	High	Not Found	Peak Found	Not Found		Not Found	Not Found	Not Found			2.89	45.86	Not Found	High	0.00185	0.07888
High	Master Protein	A0A0G2K4M6	Actin, aortic smooth muscle OS=Rattus norvegicus OX=10116 GN=Acta2 PE=3 SV=1	0	22.895	21	6	35	2	41.9	106.14	6			nucleotide binding	Pf00022		ENSRNOG00000058039.1		Smooth Muscle Contraction		0	5.87062	0.303949	1.19109	32.9	41.3	74.4	361.2	63.2	94.5	42.5	89.9	Peak Found	Peak Found	High	High	High	High	High	High
	Checked	Confidence	Annotated Sequence	Modifications	Qvality PEP	Qvality q-value	# Protein Groups	# Proteins	# PSMs	Master Protein Accessions	Positions in Master Proteins	Modifications in Master Proteins	# Missed Cleavages	Theo. MH+ [Da]	Abundances (Grouped): NButGT	Abundances (Grouped): remplissage	Abundances (Grouped): LPS	Abundances (Grouped): controle CARD445	Abundances (Grouped) CV [%]: NButGT	Abundances (Grouped) CV [%]: remplissage	Abundances (Grouped) CV [%]: LPS	Abundances (Grouped) CV [%]: controle CARD445	#DIV/0!	#DIV/0!	#DIV/0!	Found in Sample: [S18] F18: Sample, 6, LPS	Found in Sample: [S76] F76: Sample, 1, controle CARD445	Found in Sample: [S16] F16: Sample, 4, remplissage	Found in Sample: [S17] F17: Sample, 5, LPS	Quan Info	Found in Sample: [S13] F13: Sample, 1, NButGT	Found in Sample: [S14] F14: Sample, 2, NButGT	Found in Sample: [S15] F15: Sample, 3, remplissage			XCorr (by Search Engine): Sequest HT	Top Apex RT [min]	Found in Sample: [S86] F86: Sample, 2, controle CARD445	Confidence (by Search Engine): Sequest HT	Percolator q-Value (by Search Engine): Sequest HT	Percolator PEP (by Search Engine): Sequest HT
	FALSE	High	[K].QEYDEAGPSIVHR.[K]		0.0109412	0.00153741	1	4	3	A0A0G2K4M6	A0A0G2K4M6 [361-373]		0	1500.71	104.2	58.4	200.8	36.6	15.04	9.81	89.99	22.57	#DIV/0!	#DIV/0!	#DIV/0!	High	Peak Found	Peak Found	Peak Found		Peak Found	High	Peak Found			2.65	24.8	Peak Found	High	0.000512	0.003121
	FALSE	High	[KR].SYELPDGQVITIGNER.[F]		0.000885683	0.00153741	2	9	3	A0A0G2K3K2; A0A0G2K4M6	A0A0G2K3K2 [242-257]; A0A0G2K4M6 [240-255]		0	1790.89	72.4	125.7	155.9	45.9	47.77	123	82.68	4.47	#DIV/0!	#DIV/0!	#DIV/0!	Peak Found	High	High	Peak Found	Shared	Peak Found	Peak Found	Peak Found			3.71	43.77	High	High	0.000512	0.0001558
	FALSE	High	[R].VAPEEHPTLLTEAPLNPK.[A]		0.000865936	0.00153741	1	5	7	A0A0G2K4M6	A0A0G2K4M6 [98-115]		0	1956.04	86.5	76.8	190.8	46	33.41	60.52	94.25	14.18	#DIV/0!	#DIV/0!	#DIV/0!	High	Peak Found	High	High		High	High	High			4.03	33.53	Peak Found	High	0.000512	0.0001513
	FALSE	High	[K].EITALAPSTMK.[I]		0.0215875	0.00153741	2	8	2	A0A0G2K3K2; A0A0G2K4M6	A0A0G2K3K2 [319-329]; A0A0G2K4M6 [317-327]		0	1161.62		326.8	73.2						#DIV/0!	#DIV/0!	#DIV/0!	Peak Found	Not Found	High	Not Found	Shared	Not Found	Not Found	Not Found			2.97	30.1	Not Found	High	0.000512	0.007037
	FALSE	High	[K].EITALAPSTMK.[I]	1xOxidation [M10]	0.0178422	0.00153741	2	8	11	A0A0G2K3K2; A0A0G2K4M6	A0A0G2K3K2 [319-329]; A0A0G2K4M6 [317-327]		0	1177.61	56.6	116.6	101.5	125.4	19.87	103.24	77.18	16.19	#DIV/0!	#DIV/0!	#DIV/0!	High	High	High	Peak Found	Shared	High	Peak Found	High			2.79	25.68	High	High	0.000512	0.005611
	FALSE	High	[K].AGFAGDDAPR.[A]		0.0335534	0.00153741	2	8	2	A0A0G2K3K2; A0A0G2K4M6	A0A0G2K3K2 [22-31]; A0A0G2K4M6 [21-30]		0	976.448	2.1	2.6	2	393.3				2.88	#DIV/0!	#DIV/0!	#DIV/0!	Peak Found	High	Peak Found	Not Found	Shared	Not Found	Peak Found	Not Found			2.66	21.03	High	High	0.000512	0.01193
	FALSE	High	[R].AVFPSIVGRPR.[H]		0.0319137	0.00153741	2	8	7	A0A0G2K3K2; A0A0G2K4M6	A0A0G2K3K2 [32-42]; A0A0G2K4M6 [31-41]		0	1198.71	67.4	132.1	135.2	65.3	55.3	85.33	60.74	23.55	#DIV/0!	#DIV/0!	#DIV/0!	High	High	High	Peak Found	Shared	High	High	High			2.3	31.22	High	High	0.000512	0.01126
High	Master Protein	A0A0G2JTP6	Perilipin OS=Rattus norvegicus OX=10116 GN=Plin1 PE=1 SV=1	0	21.564	14	5	7	5	55.8	27.65	5	metabolic process	cytosol;endoplasmic reticulum		Pf03036	25629	ENSRNOG00000015086.6	Plin1		Regulation of lipolysis in adipocytes; PPAR signaling pathway	0	#DIV/0!	0.10544	0.580913			69.2	616.5	14.6	27.4	36.9	35.4	Not Found	Not Found	Peak Found	High	Peak Found	Peak Found	Peak Found	Peak Found
	Checked	Confidence	Annotated Sequence	Modifications	Qvality PEP	Qvality q-value	# Protein Groups	# Proteins	# PSMs	Master Protein Accessions	Positions in Master Proteins	Modifications in Master Proteins	# Missed Cleavages	Theo. MH+ [Da]	Abundances (Grouped): NButGT	Abundances (Grouped): remplissage	Abundances (Grouped): LPS	Abundances (Grouped): controle CARD445	Abundances (Grouped) CV [%]: NButGT	Abundances (Grouped) CV [%]: remplissage	Abundances (Grouped) CV [%]: LPS	Abundances (Grouped) CV [%]: controle CARD445	#DIV/0!	#DIV/0!	#DIV/0!	Found in Sample: [S18] F18: Sample, 6, LPS	Found in Sample: [S76] F76: Sample, 1, controle CARD445	Found in Sample: [S16] F16: Sample, 4, remplissage	Found in Sample: [S17] F17: Sample, 5, LPS	Quan Info	Found in Sample: [S13] F13: Sample, 1, NButGT	Found in Sample: [S14] F14: Sample, 2, NButGT	Found in Sample: [S15] F15: Sample, 3, remplissage			XCorr (by Search Engine): Sequest HT	Top Apex RT [min]	Found in Sample: [S86] F86: Sample, 2, controle CARD445	Confidence (by Search Engine): Sequest HT	Percolator q-Value (by Search Engine): Sequest HT	Percolator PEP (by Search Engine): Sequest HT
	FALSE	High	[R].ILHLTPAQAVSSTK.[G]		0.001471	0.00153741	1	3	1	A0A0G2JTP6	A0A0G2JTP6 [367-380]		0	1465.84									#DIV/0!	#DIV/0!	#DIV/0!	High	Not Found	Not Found	Not Found	No Quan Values	Not Found	Not Found	Not Found			3.72		Not Found	High	0.000512	0.0002855
	FALSE	High	[R].VSTLANTLSR.[H]		0.0944344	0.00153741	1	3	1	A0A0G2JTP6	A0A0G2JTP6 [222-231]		0	1061.59	99.9	66.5	233.6		13.41	0.19	124.1		#DIV/0!	#DIV/0!	#DIV/0!	High	Not Found	Peak Found	Peak Found		Peak Found	Peak Found	Peak Found			2.85	27.2	Not Found	High	0.000512	0.04166
	FALSE	High	[R].LASGGADLALGSIEK.[V]		0.00127046	0.00153741	1	3	1	A0A0G2JTP6	A0A0G2JTP6 [172-186]		0	1401.76			400						#DIV/0!	#DIV/0!	#DIV/0!	High	Not Found	Not Found	Not Found		Not Found	Not Found	Not Found			4.72	35.7	Not Found	High	0.000512	0.0002392
	FALSE	High	[K].GPTLLDGDLPEQENVLQR.[V]		0.000310398	0.00153741	1	3	2	A0A0G2JTP6	A0A0G2JTP6 [6-23]		0	1994.02	39.5	100.3	260.2				71.46		#DIV/0!	#DIV/0!	#DIV/0!	High	Not Found	Peak Found	Peak Found		Not Found	Peak Found	Not Found			4.73	42.86	Not Found	High	0.000512	4.46e-05
	FALSE	High	[K].GVTDNVVDTVVHYVPLPR.[L]		0.00335001	0.00153741	1	3	2	A0A0G2JTP6	A0A0G2JTP6 [392-409]		0	1980.05		114.2	285.8				110.35		#DIV/0!	#DIV/0!	#DIV/0!	High	Not Found	Not Found	Peak Found		Not Found	Not Found	Peak Found			4.38	49.05	Not Found	High	0.000512	0.0007611
High	Master Protein	P34058	Heat shock protein HSP 90-beta OS=Rattus norvegicus OX=10116 GN=Hsp90ab1 PE=1 SV=4	0	21.142	20	10	16	4	83.2	54.46	10	cell organization and biogenesis;metabolic process;regulation of biological process;response to stimulus	cell surface;cytoplasm;cytosol;extracellular;membrane;mitochondrion;nucleus	enzyme regulator activity;nucleotide binding;protein binding;RNA binding	Pf00183, Pf02518, Pf13589	301252	ENSRNOG00000019834.6	Hsp90ab1	HSP90 chaperone cycle for steroid hormone receptors (SHR); Aryl hydrocarbon receptor signalling; Regulation of actin dynamics for phagocytic cup formation; Neutrophil degranulation; The role of GTSE1 in G2/M progression after G2 checkpoint; The NLRP3 inflammasome; Attenuation phase; Sema3A PAK dependent Axon repulsion; HSF1 activation	Antigen processing and presentation; Prostate cancer; Estrogen signaling pathway; Protein processing in endoplasmic reticulum; PI3K-Akt signaling pathway; Progesterone-mediated oocyte maturation; Pathways in cancer; NOD-like receptor signaling pathway	5	0.353252	3.16729	0.151372	161.5	141.4	37.3	69.7	18.5	32.8	35.3	303.6	High	High	Not Found	Peak Found	Not Found	Peak Found	Peak Found	High
	Checked	Confidence	Annotated Sequence	Modifications	Qvality PEP	Qvality q-value	# Protein Groups	# Proteins	# PSMs	Master Protein Accessions	Positions in Master Proteins	Modifications in Master Proteins	# Missed Cleavages	Theo. MH+ [Da]	Abundances (Grouped): NButGT	Abundances (Grouped): remplissage	Abundances (Grouped): LPS	Abundances (Grouped): controle CARD445	Abundances (Grouped) CV [%]: NButGT	Abundances (Grouped) CV [%]: remplissage	Abundances (Grouped) CV [%]: LPS	Abundances (Grouped) CV [%]: controle CARD445	#DIV/0!	#DIV/0!	#DIV/0!	Found in Sample: [S18] F18: Sample, 6, LPS	Found in Sample: [S76] F76: Sample, 1, controle CARD445	Found in Sample: [S16] F16: Sample, 4, remplissage	Found in Sample: [S17] F17: Sample, 5, LPS	Quan Info	Found in Sample: [S13] F13: Sample, 1, NButGT	Found in Sample: [S14] F14: Sample, 2, NButGT	Found in Sample: [S15] F15: Sample, 3, remplissage			XCorr (by Search Engine): Sequest HT	Top Apex RT [min]	Found in Sample: [S86] F86: Sample, 2, controle CARD445	Confidence (by Search Engine): Sequest HT	Percolator q-Value (by Search Engine): Sequest HT	Percolator PEP (by Search Engine): Sequest HT
	FALSE	High	[R].NPDDITQEEYGEFYK.[S]		0.00284479	0.00153741	1	2	3	P34058	P34058 [292-306]		0	1847.8		282.2	117.8						#DIV/0!	#DIV/0!	#DIV/0!	Peak Found	High	High	Not Found		Not Found	Not Found	Not Found			4.25	38.11	High	High	0.000512	0.0006266
	FALSE	High	[R].TLTIVDTGIGMTK.[A]	1xOxidation [M11]	0.0273008	0.00153741	2	3	2	P34058; P82995	P34058 [83-95]; P82995 [88-100]		0	1365.73		67.7	160.7	171.6				9.99	#DIV/0!	#DIV/0!	#DIV/0!	Not Found	High	Peak Found	Peak Found	Shared	Not Found	Not Found	Not Found			2.95	35.2	High	High	0.000512	0.009345
	FALSE	High	[K].EDQTEYLEER.[R]		0.0596724	0.00153741	2	3	3	P34058; P82995	P34058 [187-196]; P82995 [192-201]		0	1311.57									#DIV/0!	#DIV/0!	#DIV/0!	Not Found	High	High	Not Found	No Quan Values	Not Found	Not Found	Not Found			2.95		High	High	0.000512	0.02388
	FALSE	High	[K].EGLELPEDEEEK.[K]		0.00709011	0.00153741	2	3	2	P34058; P82995	P34058 [539-550]; P82995 [548-559]		0	1416.64	53.2	124.2	46.8	175.8				48.59	#DIV/0!	#DIV/0!	#DIV/0!	Not Found	High	Peak Found	Peak Found	Shared	Not Found	Peak Found	Not Found			3.62	31.52	High	High	0.000512	0.001854
	FALSE	High	[R].ELISNASDALDK.[I]		0.0200716	0.00153741	2	4	1	Q66HD0; P34058	Q66HD0 [103-114]; P34058 [42-53]		0	1275.64	20.9	146.1		232.9	19.93	132.69		18.25	#DIV/0!	#DIV/0!	#DIV/0!	Not Found	Peak Found	High	Not Found	Shared	Peak Found	Peak Found	Peak Found			3.28	30.48	Peak Found	High	0.000512	0.006461
	FALSE	High	[K].EQVANSAFVER.[V]		0.0435584	0.00153741	1	2	1	P34058	P34058 [492-502]		0	1249.62		235.5	164.5			12.27			#DIV/0!	#DIV/0!	#DIV/0!	Peak Found	Not Found	High	Not Found		Not Found	Not Found	Peak Found			3.03	25.84	Not Found	High	0.000512	0.01636
	FALSE	High	[K].ADLINNLGTIAK.[S]		0.0108798	0.00153741	2	3	2	P34058; P82995	P34058 [96-107]; P82995 [101-112]		0	1242.71	75.5	70.5	68.2	185.8	28.09	108.49	20.24	9.33	#DIV/0!	#DIV/0!	#DIV/0!	Peak Found	High	Peak Found	Peak Found	Shared	Peak Found	Peak Found	Peak Found			3.59	38.56	High	High	0.000512	0.003106
	FALSE	High	[R].GVVDSEDIPLNLSR.[E]		0.00297601	0.00153741	2	4	2	P34058; P82995	P34058 [379-392]; P82995 [388-401]		0	1513.79		259.6	37.8	102.6			95.33	0.12	#DIV/0!	#DIV/0!	#DIV/0!	Peak Found	High	Peak Found	Peak Found	Shared	Not Found	Not Found	Not Found			3.57	40.37	High	High	0.000512	0.0006585
	FALSE	High	[K].SIYYITGESK.[E]		0.130135	0.00292017	1	2	1	P34058	P34058 [482-491]		0	1160.58	65	37.5		297.5		74.64		42.08	#DIV/0!	#DIV/0!	#DIV/0!	Not Found	High	Peak Found	Not Found		Not Found	Peak Found	Peak Found			2.31	29.9	Peak Found	High	0.0009662	0.06183
	FALSE	High	[K].LGLGIDEDEVTAEEPSAAVPDEIPPLEGDEDASR.[M]		0.14988	0.00563205	1	2	1	P34058	P34058 [686-719]		0	3535.64									#DIV/0!	#DIV/0!	#DIV/0!	Not Found	Not Found	High	Not Found	No Quan Values	Not Found	Not Found	Not Found			4.16		Not Found	High	0.00185	0.07369
High	Master Protein	D3ZXB7	Keratin 71 OS=Rattus norvegicus OX=10116 GN=Krt71 PE=2 SV=2	0	21.116	19	10	26	7	57.4	84.97	10	cell organization and biogenesis;metabolic process		structural molecule activity	Pf00038, Pf04111, Pf09726, Pf12128	683613	ENSRNOG00000049495.2	Krt71; LOC683613	Formation of the cornified envelope		1	4.75658	3.22337	0.340914	23.4	7	110.1	34.5	71.7	87.2	37.6	428.5	High	Peak Found	High	High	High	High	High	High
	Checked	Confidence	Annotated Sequence	Modifications	Qvality PEP	Qvality q-value	# Protein Groups	# Proteins	# PSMs	Master Protein Accessions	Positions in Master Proteins	Modifications in Master Proteins	# Missed Cleavages	Theo. MH+ [Da]	Abundances (Grouped): NButGT	Abundances (Grouped): remplissage	Abundances (Grouped): LPS	Abundances (Grouped): controle CARD445	Abundances (Grouped) CV [%]: NButGT	Abundances (Grouped) CV [%]: remplissage	Abundances (Grouped) CV [%]: LPS	Abundances (Grouped) CV [%]: controle CARD445	#DIV/0!	#DIV/0!	#DIV/0!	Found in Sample: [S18] F18: Sample, 6, LPS	Found in Sample: [S76] F76: Sample, 1, controle CARD445	Found in Sample: [S16] F16: Sample, 4, remplissage	Found in Sample: [S17] F17: Sample, 5, LPS	Quan Info	Found in Sample: [S13] F13: Sample, 1, NButGT	Found in Sample: [S14] F14: Sample, 2, NButGT	Found in Sample: [S15] F15: Sample, 3, remplissage			XCorr (by Search Engine): Sequest HT	Top Apex RT [min]	Found in Sample: [S86] F86: Sample, 2, controle CARD445	Confidence (by Search Engine): Sequest HT	Percolator q-Value (by Search Engine): Sequest HT	Percolator PEP (by Search Engine): Sequest HT
	FALSE	High	[R].NLDLDSIIDEVR.[A]		0.0126652	0.00153741	1	1	1	D3ZXB7	D3ZXB7 [295-306]		0	1401.72	312.6	60.6		26.9		44.49			#DIV/0!	#DIV/0!	#DIV/0!	Not Found	High	Peak Found	Not Found		Not Found	Peak Found	Peak Found			3.22	49.81	Not Found	High	0.000512	0.003714
	FALSE	High	[RK].SKAEAEALYQTK.[LF]		0.0192994	0.00153741	1	2	2	D3ZXB7	D3ZXB7 [316-327]		1	1338.69	121.7	11.7	161	105.7	139.07			98.39	#DIV/0!	#DIV/0!	#DIV/0!	High	High	Not Found	Not Found		Peak Found	Peak Found	Peak Found			3.06	20.62	Peak Found	High	0.000512	0.006154
	FALSE	High	[K].QASNLETAIADAEQR.[G]		0.00883309	0.00153741	1	1	1	D3ZXB7	D3ZXB7 [369-383]		0	1616.79									#DIV/0!	#DIV/0!	#DIV/0!	Not Found	High	Not Found	Not Found	No Quan Values	Not Found	Not Found	Not Found			3.54		Not Found	High	0.000512	0.002412
	FALSE	High	[R].TAAENEFVLLK.[K]		0.0290289	0.00153741	1	3	1	D3ZXB7	D3ZXB7 [229-239]		0	1234.67	126.4			273.6					#DIV/0!	#DIV/0!	#DIV/0!	Not Found	High	Not Found	Not Found		Peak Found	Not Found	Not Found			3	38.34	Not Found	High	0.000512	0.01006
	FALSE	High	[R].TAAENEFVLLKK.[D]		0.021228	0.00153741	1	3	1	D3ZXB7	D3ZXB7 [229-240]		1	1362.76				400					#DIV/0!	#DIV/0!	#DIV/0!	Not Found	High	Not Found	Not Found		Not Found	Not Found	Not Found			3.06	30.61	Not Found	High	0.000512	0.006908
	FALSE	High	[K].DVDAAYANKVELQAK.[V]		0.00750124	0.00153741	1	1	1	D3ZXB7	D3ZXB7 [241-255]		1	1634.84				400					#DIV/0!	#DIV/0!	#DIV/0!	Not Found	High	Not Found	Not Found		Not Found	Not Found	Not Found			3.28	29.02	Not Found	High	0.000512	0.001989
	FALSE	High	[R].FLEQQNQVLETK.[W]		0.00762916	0.00153741	1	3	14	D3ZXB7	D3ZXB7 [151-162]		0	1476.77	96.5	199.1	96.9	7.5	17.09	119.83	76.4		#DIV/0!	#DIV/0!	#DIV/0!	High	High	High	High		High	High	High			4.08	30.24	Peak Found	High	0.000512	0.002029
	FALSE	High	[K].LALDMEIATYR.[K]	1xOxidation [M5]	0.0233468	0.00153741	2	6	1	Q6IMF3; D3ZXB7	Q6IMF3 [472-482]; D3ZXB7 [424-434]		0	1311.66	159.3		81.2	159.5				56.82	#DIV/0!	#DIV/0!	#DIV/0!	Not Found	High	Not Found	Peak Found	Shared	Peak Found	Not Found	Not Found			2.86	36.4	Peak Found	High	0.000512	0.007722
	FALSE	High	[K].FASFIDKVR.[F]		0.154613	0.00563205	9	24	3	A0A0G2JXH6; A0A0G2JZQ9; Q6IG05; Q6P6Q2; A0A0G2K6P7; Q6IMF3; D3ZXB7; Q4FZU2; Q10758	A0A0G2JXH6 [142-150]; A0A0G2JZQ9 [178-186]; Q6IG05 [151-159]; Q6P6Q2 [175-183]; A0A0G2K6P7 [157-165]; Q6IMF3 [190-198]; D3ZXB7 [142-150]; Q4FZU2 [163-171]; Q10758 [102-110]		1	1082.6	144.8	64.2	20.3	170.6	92.93	18.01	31.89	89.67	#DIV/0!	#DIV/0!	#DIV/0!	Peak Found	High	Peak Found	Peak Found	Shared	High	Peak Found	Peak Found			2.12	30.9	High	High	0.00185	0.07627
	FALSE	High	[K].FASFIDK.[LV-]		0.167019	0.00958269	10	26	1	A0A0G2JUG1; A0A0G2JXH6; A0A0G2JZQ9; Q6IG05; Q6P6Q2; A0A0G2K6P7; Q6IMF3; D3ZXB7; Q4FZU2; Q10758	A0A0G2JUG1 [163-169]; A0A0G2JXH6 [142-148]; A0A0G2JZQ9 [178-184]; Q6IG05 [151-157]; Q6P6Q2 [175-181]; A0A0G2K6P7 [157-163]; Q6IMF3 [190-196]; D3ZXB7 [142-148]; Q4FZU2 [163-169]; Q10758 [102-108]		0	827.43	107.4	157.4	102.1	33.1	46	110.84	33.26	79.11	#DIV/0!	#DIV/0!	#DIV/0!	Peak Found	Peak Found	Peak Found	Peak Found	Shared	Peak Found	Peak Found	Peak Found			2.27	30.87	High	High	0.003185	0.08408
High	Master Protein	Q66HD0	Endoplasmin OS=Rattus norvegicus OX=10116 GN=Hsp90b1 PE=1 SV=2	0	20.859	14	8	10	7	92.7	31.98	8	cell organization and biogenesis;metabolic process;regulation of biological process;response to stimulus;transport	cytosol;endoplasmic reticulum;membrane;nucleus;organelle lumen	nucleotide binding;protein binding;RNA binding	Pf00183, Pf02518, Pf13589	362862		Hsp90b1		Prostate cancer; Estrogen signaling pathway; Protein processing in endoplasmic reticulum; PI3K-Akt signaling pathway; Pathways in cancer; Thyroid hormone synthesis	0	1.63866	11.2752	0.0701941	16	19.7	14.8	43.7	21.8	24.5	5.4	654.2	Peak Found	Peak Found	Peak Found	High	Peak Found	Peak Found	Peak Found	High
	Checked	Confidence	Annotated Sequence	Modifications	Qvality PEP	Qvality q-value	# Protein Groups	# Proteins	# PSMs	Master Protein Accessions	Positions in Master Proteins	Modifications in Master Proteins	# Missed Cleavages	Theo. MH+ [Da]	Abundances (Grouped): NButGT	Abundances (Grouped): remplissage	Abundances (Grouped): LPS	Abundances (Grouped): controle CARD445	Abundances (Grouped) CV [%]: NButGT	Abundances (Grouped) CV [%]: remplissage	Abundances (Grouped) CV [%]: LPS	Abundances (Grouped) CV [%]: controle CARD445	#DIV/0!	#DIV/0!	#DIV/0!	Found in Sample: [S18] F18: Sample, 6, LPS	Found in Sample: [S76] F76: Sample, 1, controle CARD445	Found in Sample: [S16] F16: Sample, 4, remplissage	Found in Sample: [S17] F17: Sample, 5, LPS	Quan Info	Found in Sample: [S13] F13: Sample, 1, NButGT	Found in Sample: [S14] F14: Sample, 2, NButGT	Found in Sample: [S15] F15: Sample, 3, remplissage			XCorr (by Search Engine): Sequest HT	Top Apex RT [min]	Found in Sample: [S86] F86: Sample, 2, controle CARD445	Confidence (by Search Engine): Sequest HT	Percolator q-Value (by Search Engine): Sequest HT	Percolator PEP (by Search Engine): Sequest HT
	FALSE	High	[R].TDDEVVQREEEAIQLDGLNASQIR.[E]		0.00166523	0.00153741	1	3	1	Q66HD0	Q66HD0 [44-67]		1	2728.34		400							#DIV/0!	#DIV/0!	#DIV/0!	Not Found	Not Found	High	Not Found		Not Found	Not Found	Not Found			5.72	44.16	Not Found	High	0.000512	0.0003296
	FALSE	High	[K].DISTNYYASQK.[K]		0.112764	0.00153741	1	2	1	Q66HD0	Q66HD0 [672-682]		0	1289.6		400							#DIV/0!	#DIV/0!	#DIV/0!	Not Found	Not Found	High	Not Found		Not Found	Not Found	Not Found			2.67	26.69	Not Found	High	0.000512	0.05198
	FALSE	High	[K].EAESSPFVER.[L]		0.0561645	0.00153741	1	3	1	Q66HD0	Q66HD0 [548-557]		0	1150.54	20	308.1	29.6	42.4			76.77		#DIV/0!	#DIV/0!	#DIV/0!	Peak Found	Not Found	High	Peak Found		Peak Found	Not Found	Not Found			3.12	25.44	Peak Found	High	0.000512	0.02215
	FALSE	High	[R].ELISNASDALDK.[I]		0.0200716	0.00153741	2	4	1	Q66HD0; P34058	Q66HD0 [103-114]; P34058 [42-53]		0	1275.64	20.9	146.1		232.9	19.93	132.69		18.25	#DIV/0!	#DIV/0!	#DIV/0!	Not Found	Peak Found	High	Not Found	Shared	Peak Found	Peak Found	Peak Found			3.28	30.48	Peak Found	High	0.000512	0.006461
	FALSE	High	[R].FQSSHHSTDITSLDQYVER.[M]		0.000296711	0.00153741	1	3	2	Q66HD0	Q66HD0 [512-530]		0	2250.04	129.3	181.5	89.2			136.93	68.51		#DIV/0!	#DIV/0!	#DIV/0!	Peak Found	Not Found	High	Peak Found		Not Found	Peak Found	Peak Found			4.99	33.41	Not Found	High	0.000512	4.205e-05
	FALSE	High	[K].FAFQAEVNR.[M]		0.106316	0.00153741	1	3	1	Q66HD0	Q66HD0 [76-84]		0	1081.54		175.5	119.8	104.7		136.15	59.7	15.36	#DIV/0!	#DIV/0!	#DIV/0!	Peak Found	Peak Found	High	Peak Found		Not Found	Not Found	Peak Found			2.54	31.63	Peak Found	High	0.000512	0.04831
	FALSE	High	[K].LGVIEDHSNR.[T]		0.0802323	0.00153741	1	3	2	Q66HD0	Q66HD0 [494-503]		0	1139.58	24	152.4	129.3	94.4		125.18		14.85	#DIV/0!	#DIV/0!	#DIV/0!	High	Peak Found	High	Not Found		Peak Found	Not Found	Peak Found			1.64	19.65	Peak Found	High	0.000512	0.03433
	FALSE	High	[K].GVVDSDDLPLNVSR.[E]		0.00426892	0.00153741	1	3	1	Q66HD0	Q66HD0 [435-448]		0	1485.75	35.4	352		12.6	30.55				#DIV/0!	#DIV/0!	#DIV/0!	Not Found	Peak Found	High	Not Found		Peak Found	Peak Found	Not Found			3.94	36.01	Not Found	High	0.000512	0.001015
High	Master Protein	P82995	Heat shock protein HSP 90-alpha OS=Rattus norvegicus OX=10116 GN=Hsp90aa1 PE=1 SV=3	0	20.33	15	9	16	4	84.8	49.64	9	cell death;cell organization and biogenesis;cellular component movement;metabolic process;regulation of biological process;response to stimulus;transport	cell surface;cytoplasm;cytosol;membrane;nucleus	catalytic activity;enzyme regulator activity;nucleotide binding;protein binding;RNA binding	Pf00183, Pf02518, Pf13589	299331; 103692716	ENSRNOG00000007219.7; ENSRNOG00000059714.1	Hsp90aa1; LOC103692716	VEGFR2 mediated vascular permeability; Tetrahydrobiopterin (BH4) synthesis, recycling, salvage and regulation; Regulation of PLK1 Activity at G2/M Transition; HSP90 chaperone cycle for steroid hormone receptors (SHR); Regulation of actin dynamics for phagocytic cup formation; AURKA Activation by TPX2; Neutrophil degranulation; Recruitment of mitotic centrosome proteins and complexes; The role of …	Antigen processing and presentation; Prostate cancer; Estrogen signaling pathway; Protein processing in endoplasmic reticulum; PI3K-Akt signaling pathway; Progesterone-mediated oocyte maturation; Pathways in cancer; NOD-like receptor signaling pathway	0	0.180505	2.80923	1.05312	208.6	151.5	23.7	41.3	79.1	113.2	45	137.6	High	High	Peak Found	Peak Found	Peak Found	Peak Found	Peak Found	High
	Checked	Confidence	Annotated Sequence	Modifications	Qvality PEP	Qvality q-value	# Protein Groups	# Proteins	# PSMs	Master Protein Accessions	Positions in Master Proteins	Modifications in Master Proteins	# Missed Cleavages	Theo. MH+ [Da]	Abundances (Grouped): NButGT	Abundances (Grouped): remplissage	Abundances (Grouped): LPS	Abundances (Grouped): controle CARD445	Abundances (Grouped) CV [%]: NButGT	Abundances (Grouped) CV [%]: remplissage	Abundances (Grouped) CV [%]: LPS	Abundances (Grouped) CV [%]: controle CARD445	#DIV/0!	#DIV/0!	#DIV/0!	Found in Sample: [S18] F18: Sample, 6, LPS	Found in Sample: [S76] F76: Sample, 1, controle CARD445	Found in Sample: [S16] F16: Sample, 4, remplissage	Found in Sample: [S17] F17: Sample, 5, LPS	Quan Info	Found in Sample: [S13] F13: Sample, 1, NButGT	Found in Sample: [S14] F14: Sample, 2, NButGT	Found in Sample: [S15] F15: Sample, 3, remplissage			XCorr (by Search Engine): Sequest HT	Top Apex RT [min]	Found in Sample: [S86] F86: Sample, 2, controle CARD445	Confidence (by Search Engine): Sequest HT	Percolator q-Value (by Search Engine): Sequest HT	Percolator PEP (by Search Engine): Sequest HT
	FALSE	High	[R].NPDDITNEEYGEFYK.[S]		0.0030958	0.00153741	1	1	3	P82995	P82995 [301-315]		0	1833.78		220.3		179.7				29.53	#DIV/0!	#DIV/0!	#DIV/0!	Not Found	High	High	Not Found		Not Found	Not Found	Not Found			4.11	37.64	High	High	0.000512	0.0006913
	FALSE	High	[R].TLTIVDTGIGMTK.[A]	1xOxidation [M11]	0.0273008	0.00153741	2	3	2	P34058; P82995	P34058 [83-95]; P82995 [88-100]		0	1365.73		67.7	160.7	171.6				9.99	#DIV/0!	#DIV/0!	#DIV/0!	Not Found	High	Peak Found	Peak Found	Shared	Not Found	Not Found	Not Found			2.95	35.2	High	High	0.000512	0.009345
	FALSE	High	[K].EDQTEYLEER.[R]		0.0596724	0.00153741	2	3	3	P34058; P82995	P34058 [187-196]; P82995 [192-201]		0	1311.57									#DIV/0!	#DIV/0!	#DIV/0!	Not Found	High	High	Not Found	No Quan Values	Not Found	Not Found	Not Found			2.95		High	High	0.000512	0.02388
	FALSE	High	[K].EGLELPEDEEEK.[K]		0.00709011	0.00153741	2	3	2	P34058; P82995	P34058 [539-550]; P82995 [548-559]		0	1416.64	53.2	124.2	46.8	175.8				48.59	#DIV/0!	#DIV/0!	#DIV/0!	Not Found	High	Peak Found	Peak Found	Shared	Not Found	Peak Found	Not Found			3.62	31.52	High	High	0.000512	0.001854
	FALSE	High	[K].DQVANSAFVER.[L]		0.0889711	0.00153741	1	1	1	P82995	P82995 [501-511]		0	1235.6	132.2	104.6	65.5	97.7	27.74	26.82	6.82		#DIV/0!	#DIV/0!	#DIV/0!	Peak Found	High	Peak Found	Peak Found		Peak Found	Peak Found	Peak Found			2.49	27.88	Not Found	High	0.000512	0.03878
	FALSE	High	[R].ELISNSSDALDK.[I]		0.0111904	0.00153741	1	1	2	P82995	P82995 [47-58]		0	1291.64		80.6	59.7	259.7		72.26		1.12	#DIV/0!	#DIV/0!	#DIV/0!	Peak Found	High	Peak Found	Not Found		Not Found	Not Found	Peak Found			3	27.7	High	High	0.000512	0.00321
	FALSE	High	[K].ADLINNLGTIAK.[S]		0.0108798	0.00153741	2	3	2	P34058; P82995	P34058 [96-107]; P82995 [101-112]		0	1242.71	75.5	70.5	68.2	185.8	28.09	108.49	20.24	9.33	#DIV/0!	#DIV/0!	#DIV/0!	Peak Found	High	Peak Found	Peak Found	Shared	Peak Found	Peak Found	Peak Found			3.59	38.56	High	High	0.000512	0.003106
	FALSE	High	[R].APFDLFENR.[K]		0.0699786	0.00153741	1	1	1	P82995	P82995 [348-356]		0	1108.54	226.2			173.8	22.51			15.89	#DIV/0!	#DIV/0!	#DIV/0!	Not Found	High	Not Found	Not Found		Peak Found	Peak Found	Not Found			2.24	42.7	Peak Found	High	0.000512	0.02907
	FALSE	High	[R].GVVDSEDIPLNLSR.[E]		0.00297601	0.00153741	2	4	2	P34058; P82995	P34058 [379-392]; P82995 [388-401]		0	1513.79		259.6	37.8	102.6			95.33	0.12	#DIV/0!	#DIV/0!	#DIV/0!	Peak Found	High	Peak Found	Peak Found	Shared	Not Found	Not Found	Not Found			3.57	40.37	High	High	0.000512	0.0006585
High	Master Protein	A0A0H2UI36	Uncharacterized protein OS=Rattus norvegicus OX=10116 PE=1 SV=1	0	20.17	18	5	33	5	17	115.8	5				Pf07654, Pf07686		ENSRNOG00000049829.2				0	1.40445	0.733458	1.74841	83.1	69.7	72.7	141.9	129.2	146	81	76.4	High	High	High	High	High	High	High	High
	Checked	Confidence	Annotated Sequence	Modifications	Qvality PEP	Qvality q-value	# Protein Groups	# Proteins	# PSMs	Master Protein Accessions	Positions in Master Proteins	Modifications in Master Proteins	# Missed Cleavages	Theo. MH+ [Da]	Abundances (Grouped): NButGT	Abundances (Grouped): remplissage	Abundances (Grouped): LPS	Abundances (Grouped): controle CARD445	Abundances (Grouped) CV [%]: NButGT	Abundances (Grouped) CV [%]: remplissage	Abundances (Grouped) CV [%]: LPS	Abundances (Grouped) CV [%]: controle CARD445	#DIV/0!	#DIV/0!	#DIV/0!	Found in Sample: [S18] F18: Sample, 6, LPS	Found in Sample: [S76] F76: Sample, 1, controle CARD445	Found in Sample: [S16] F16: Sample, 4, remplissage	Found in Sample: [S17] F17: Sample, 5, LPS	Quan Info	Found in Sample: [S13] F13: Sample, 1, NButGT	Found in Sample: [S14] F14: Sample, 2, NButGT	Found in Sample: [S15] F15: Sample, 3, remplissage			XCorr (by Search Engine): Sequest HT	Top Apex RT [min]	Found in Sample: [S86] F86: Sample, 2, controle CARD445	Confidence (by Search Engine): Sequest HT	Percolator q-Value (by Search Engine): Sequest HT	Percolator PEP (by Search Engine): Sequest HT
	FALSE	High	[R].RDGVLDSVTDQDSKDSTYSMSSTLSLTK.[A]	1xOxidation [M20]	0.000254819	0.00153741	1	5	2	A0A0H2UI36	A0A0H2UI36 [99-126]		2	3052.43				400				39.62	#DIV/0!	#DIV/0!	#DIV/0!	Not Found	High	Not Found	Not Found		Not Found	Not Found	Not Found			4.57	34.33	High	High	0.000512	3.526e-05
	FALSE	High	[R].RDGVLDSVTDQDSK.[D]		0.000375973	0.00153741	1	5	8	A0A0H2UI36	A0A0H2UI36 [99-112]		1	1534.73	110.7	90	120.6	78.7	5.52	17.32	46.73	7.95	#DIV/0!	#DIV/0!	#DIV/0!	High	High	Peak Found	High		Peak Found	Peak Found	High			4.65	25.16	High	High	0.000512	5.606e-05
	FALSE	High	[K].DSTYSMSSTLSLTK.[AV]	1xOxidation [M6]	0.0106375	0.00153741	1	6	7	A0A0H2UI36	A0A0H2UI36 [113-126]		0	1536.71	128.7	88.8	101.5	81	11.78	1.33	31.03	4.03	#DIV/0!	#DIV/0!	#DIV/0!	High	High	High	High		High	High	Peak Found			2.84	30.29	High	High	0.000512	0.003006
	FALSE	High	[R].DGVLDSVTDQDSK.[D]		0.00762916	0.00153741	1	6	11	A0A0H2UI36	A0A0H2UI36 [100-112]		0	1378.63	164.8	83.1	99.7	52.4	7.06	2.53	55.45	12.93	#DIV/0!	#DIV/0!	#DIV/0!	High	High	High	High		High	High	High			3.36	31.05	High	High	0.000512	0.002024
	FALSE	High	[R].DGVLDSVTDQDSKDSTYSMSSTLSLTK.[AV]	1xOxidation [M19]	0.00110346	0.00153741	1	6	5	A0A0H2UI36	A0A0H2UI36 [100-126]		1	2896.33	128.4	52.2	104	115.4	9.45	19.53	46.7	30.13	#DIV/0!	#DIV/0!	#DIV/0!	Peak Found	High	Peak Found	Peak Found		High	Peak Found	Peak Found			4.31	39.12	High	High	0.000512	0.0002015
High	Master Protein	A0A0G2K099	Uncharacterized protein OS=Rattus norvegicus OX=10116 PE=1 SV=1	0	18.707	17	6	13	1	54.3	50.06	6	metabolic process;regulation of biological process;transport	membrane;mitochondrion	catalytic activity;nucleotide binding;protein binding;RNA binding;transporter activity	Pf00006, Pf00306, Pf02874		ENSRNOG00000054846.1		Formation of ATP by chemiosmotic coupling; Cristae formation		0	7.17215	0.674218	1.02	19	32.7	121.7	249.1	127.5		135.6	114.4	Peak Found	Peak Found	Peak Found	High	Peak Found	Not Found	Peak Found	High
	Checked	Confidence	Annotated Sequence	Modifications	Qvality PEP	Qvality q-value	# Protein Groups	# Proteins	# PSMs	Master Protein Accessions	Positions in Master Proteins	Modifications in Master Proteins	# Missed Cleavages	Theo. MH+ [Da]	Abundances (Grouped): NButGT	Abundances (Grouped): remplissage	Abundances (Grouped): LPS	Abundances (Grouped): controle CARD445	Abundances (Grouped) CV [%]: NButGT	Abundances (Grouped) CV [%]: remplissage	Abundances (Grouped) CV [%]: LPS	Abundances (Grouped) CV [%]: controle CARD445	#DIV/0!	#DIV/0!	#DIV/0!	Found in Sample: [S18] F18: Sample, 6, LPS	Found in Sample: [S76] F76: Sample, 1, controle CARD445	Found in Sample: [S16] F16: Sample, 4, remplissage	Found in Sample: [S17] F17: Sample, 5, LPS	Quan Info	Found in Sample: [S13] F13: Sample, 1, NButGT	Found in Sample: [S14] F14: Sample, 2, NButGT	Found in Sample: [S15] F15: Sample, 3, remplissage			XCorr (by Search Engine): Sequest HT	Top Apex RT [min]	Found in Sample: [S86] F86: Sample, 2, controle CARD445	Confidence (by Search Engine): Sequest HT	Percolator q-Value (by Search Engine): Sequest HT	Percolator PEP (by Search Engine): Sequest HT
	FALSE	High	[R].ILGADTSVDLEETGR.[V]		0.00547063	0.00153741	2	3	2	F1LP05; A0A0G2K099	F1LP05 [59-73]; A0A0G2K099 [84-98]		0	1575.79	49.3	146.2	178.2	26.3	73.95	107.36	80.58	48.31	#DIV/0!	#DIV/0!	#DIV/0!	High	Peak Found	High	Peak Found	Shared	Peak Found	Peak Found	Peak Found			4.14	37.02	Peak Found	High	0.000512	0.001361
	FALSE	High	[R].VLSIGDGIAR.[V]		0.0743244	0.00153741	2	3	1	F1LP05; A0A0G2K099	F1LP05 [74-83]; A0A0G2K099 [99-108]		0	1000.58	74	126.6	162.3	37.1	25.43	55.06	5.65	16.45	#DIV/0!	#DIV/0!	#DIV/0!	Peak Found	Peak Found	High	Peak Found	Shared	Peak Found	Peak Found	Peak Found			2.89	33.22	Peak Found	High	0.000512	0.03128
	FALSE	High	[R].VVDALGNAIDGK.[G]		0.0273008	0.00153741	2	3	1	F1LP05; A0A0G2K099	F1LP05 [150-161]; A0A0G2K099 [175-186]		0	1171.63	65.9	196.8	137.3		14.72	115.88	127.95		#DIV/0!	#DIV/0!	#DIV/0!	Peak Found	Not Found	High	Peak Found	Shared	Peak Found	Peak Found	Peak Found			3.16	30.88	Not Found	High	0.000512	0.009311
	FALSE	High	[R].TGAIVDVPVGEELLGR.[V]		0.0151615	0.00153741	1	1	3	A0A0G2K099	A0A0G2K099 [159-174]		0	1624.89	113	110.5	154.4	22.1		11.95	48.59	37.67	#DIV/0!	#DIV/0!	#DIV/0!	High	Peak Found	High	Peak Found		Peak Found	Not Found	Peak Found			3.51	45.46	Peak Found	High	0.000512	0.004604
	FALSE	High	[K].TGTAEMSSILEER.[I]	1xOxidation [M6]	0.00689306	0.00153741	2	3	2	F1LP05; A0A0G2K099	F1LP05 [46-58]; A0A0G2K099 [71-83]		0	1439.67	198.3	64.9	110.1	26.7	32.72	83.44	6.74		#DIV/0!	#DIV/0!	#DIV/0!	High	High	Peak Found	Peak Found	Shared	Peak Found	Peak Found	Peak Found			2.69	26.74	Not Found	High	0.000512	0.001802
	FALSE	High	[R].EVAAFAQFGSDLDAATQQLLSR.[G]		0.000198844	0.00153741	2	3	4	F1LP05; A0A0G2K099	F1LP05 [442-463]; A0A0G2K099 [397-418]		0	2338.17		269.9	130.1						#DIV/0!	#DIV/0!	#DIV/0!	High	Not Found	High	Not Found	Shared	Not Found	Not Found	Not Found			5.61	51.95	Not Found	High	0.000512	2.615e-05
High	Master Protein	Q10758	Keratin, type II cytoskeletal 8 OS=Rattus norvegicus OX=10116 GN=Krt8 PE=1 SV=3	0	18.445	14	8	66	2	54	201.26	8	cell death;cell differentiation;cell organization and biogenesis;regulation of biological process;response to stimulus	cytoplasm;cytoskeleton;membrane;nucleus	catalytic activity;motor activity;protein binding;structural molecule activity	Pf00038, Pf01576, Pf10186, Pf13166	25626	ENSRNOG00000009779.5	Krt8	Formation of the cornified envelope		1	187.1	2.05879	0.588525	0.5	0.5	119.8	67.3	61.1	165.6	36.9	348.3	Not Found	Not Found	Peak Found	Peak Found	Not Found	Not Found	Not Found	High
	Checked	Confidence	Annotated Sequence	Modifications	Qvality PEP	Qvality q-value	# Protein Groups	# Proteins	# PSMs	Master Protein Accessions	Positions in Master Proteins	Modifications in Master Proteins	# Missed Cleavages	Theo. MH+ [Da]	Abundances (Grouped): NButGT	Abundances (Grouped): remplissage	Abundances (Grouped): LPS	Abundances (Grouped): controle CARD445	Abundances (Grouped) CV [%]: NButGT	Abundances (Grouped) CV [%]: remplissage	Abundances (Grouped) CV [%]: LPS	Abundances (Grouped) CV [%]: controle CARD445	#DIV/0!	#DIV/0!	#DIV/0!	Found in Sample: [S18] F18: Sample, 6, LPS	Found in Sample: [S76] F76: Sample, 1, controle CARD445	Found in Sample: [S16] F16: Sample, 4, remplissage	Found in Sample: [S17] F17: Sample, 5, LPS	Quan Info	Found in Sample: [S13] F13: Sample, 1, NButGT	Found in Sample: [S14] F14: Sample, 2, NButGT	Found in Sample: [S15] F15: Sample, 3, remplissage			XCorr (by Search Engine): Sequest HT	Top Apex RT [min]	Found in Sample: [S86] F86: Sample, 2, controle CARD445	Confidence (by Search Engine): Sequest HT	Percolator q-Value (by Search Engine): Sequest HT	Percolator PEP (by Search Engine): Sequest HT
	FALSE	High	[K].NKYEDEINKR.[T]		0.00469826	0.00153741	3	6	35	A0A0G2JZQ9; Q6P6Q2; Q10758	A0A0G2JZQ9 [255-264]; Q6P6Q2 [252-261]; Q10758 [177-186]		2	1308.65	123.8	120.8	116.1	39.3	21.06	11.8	51.01	7.77	#DIV/0!	#DIV/0!	#DIV/0!	High	High	High	High	Shared	High	High	High			3.27	18.38	High	High	0.000512	0.001141
	FALSE	High	[K].TLNNKFASFIDKVR.[F]		0.0519907	0.00153741	6	15	2	A0A0G2JZQ9; Q6IG05; Q6P6Q2; A0A0G2K6P7; Q4FZU2; Q10758	A0A0G2JZQ9 [173-186]; Q6IG05 [146-159]; Q6P6Q2 [170-183]; A0A0G2K6P7 [152-165]; Q4FZU2 [158-171]; Q10758 [97-110]		2	1652.91	304	55.1	29.2	11.7	37.64	2.38			#DIV/0!	#DIV/0!	#DIV/0!	Peak Found	Peak Found	Peak Found	Not Found	Shared	High	High	Peak Found			2.7	36.13	Not Found	High	0.000512	0.02029
	FALSE	High	[R].EYQELMNVK.[L]	1xOxidation [M6]	0.107463	0.00153741	2	6	5	Q6IG05; Q10758	Q6IG05 [424-432]; Q10758 [373-381]		0	1169.55	24.6	363.8	7.2	4.3	63.78		4.42	37.39	#DIV/0!	#DIV/0!	#DIV/0!	High	Peak Found	High	Peak Found	Shared	Peak Found	High	Not Found			2.24	24.4	Peak Found	High	0.000512	0.04878
	FALSE	High	[K].LALDIEIATYR.[K]		0.0162185	0.00153741	2	7	18	A0A0G2JXH6; Q10758	A0A0G2JXH6 [424-434]; Q10758 [382-392]		0	1277.71	134	147.6	117.7	0.7	65.15	113.16	41.16	6.03	#DIV/0!	#DIV/0!	#DIV/0!	High	Peak Found	High	High	Shared	High	High	High			3.53	45.47	Peak Found	High	0.000512	0.005
	FALSE	High	[R].LEGLTDEINFLR.[Q]		0.00966631	0.00153741	1	1	1	Q10758	Q10758 [214-225]		0	1419.75		367.3	32.7						#DIV/0!	#DIV/0!	#DIV/0!	Peak Found	Not Found	High	Not Found		Not Found	Not Found	Not Found			3.7	48.36	Not Found	High	0.000512	0.002688
	FALSE	High	[K].LEVDPNIQAVR.[T]		0.124092	0.00292017	1	1	1	Q10758	Q10758 [78-88]		0	1253.68		356.8	43.2				36.84		#DIV/0!	#DIV/0!	#DIV/0!	Peak Found	Not Found	High	Peak Found		Not Found	Not Found	Not Found			3.36	32.86	Not Found	High	0.0009662	0.05828
	FALSE	High	[K].FASFIDKVR.[F]		0.154613	0.00563205	9	24	3	A0A0G2JXH6; A0A0G2JZQ9; Q6IG05; Q6P6Q2; A0A0G2K6P7; Q6IMF3; D3ZXB7; Q4FZU2; Q10758	A0A0G2JXH6 [142-150]; A0A0G2JZQ9 [178-186]; Q6IG05 [151-159]; Q6P6Q2 [175-183]; A0A0G2K6P7 [157-165]; Q6IMF3 [190-198]; D3ZXB7 [142-150]; Q4FZU2 [163-171]; Q10758 [102-110]		1	1082.6	144.8	64.2	20.3	170.6	92.93	18.01	31.89	89.67	#DIV/0!	#DIV/0!	#DIV/0!	Peak Found	High	Peak Found	Peak Found	Shared	High	Peak Found	Peak Found			2.12	30.9	High	High	0.00185	0.07627
	FALSE	High	[K].FASFIDK.[LV-]		0.167019	0.00958269	10	26	1	A0A0G2JUG1; A0A0G2JXH6; A0A0G2JZQ9; Q6IG05; Q6P6Q2; A0A0G2K6P7; Q6IMF3; D3ZXB7; Q4FZU2; Q10758	A0A0G2JUG1 [163-169]; A0A0G2JXH6 [142-148]; A0A0G2JZQ9 [178-184]; Q6IG05 [151-157]; Q6P6Q2 [175-181]; A0A0G2K6P7 [157-163]; Q6IMF3 [190-196]; D3ZXB7 [142-148]; Q4FZU2 [163-169]; Q10758 [102-108]		0	827.43	107.4	157.4	102.1	33.1	46	110.84	33.26	79.11	#DIV/0!	#DIV/0!	#DIV/0!	Peak Found	Peak Found	Peak Found	Peak Found	Shared	Peak Found	Peak Found	Peak Found			2.27	30.87	High	High	0.003185	0.08408
High	Master Protein	P04797	Glyceraldehyde-3-phosphate dehydrogenase OS=Rattus norvegicus OX=10116 GN=Gapdh PE=1 SV=3	0	18.34	22	4	16	4	35.8	61.23	4	cell death;cell organization and biogenesis;defense response;development;metabolic process;regulation of biological process;response to stimulus	cytoplasm;cytoskeleton;cytosol;membrane;mitochondrion;nucleus	catalytic activity;enzyme regulator activity;nucleotide binding;protein binding	Pf00044, Pf02800	24383; 108351137	ENSRNOG00000018630.7	Gapdh; LOC685186; LOC108351137		Alzheimer's disease; Glycolysis / Gluconeogenesis; Biosynthesis of amino acids; Metabolic pathways; HIF-1 signaling pathway; Carbon metabolism	0	2.08719	1.27238	0.516918	51.7	60.7	72.5	162.1	82.4	71.9	23.1	275.4	High	High	High	High	High	High	Peak Found	High
	Checked	Confidence	Annotated Sequence	Modifications	Qvality PEP	Qvality q-value	# Protein Groups	# Proteins	# PSMs	Master Protein Accessions	Positions in Master Proteins	Modifications in Master Proteins	# Missed Cleavages	Theo. MH+ [Da]	Abundances (Grouped): NButGT	Abundances (Grouped): remplissage	Abundances (Grouped): LPS	Abundances (Grouped): controle CARD445	Abundances (Grouped) CV [%]: NButGT	Abundances (Grouped) CV [%]: remplissage	Abundances (Grouped) CV [%]: LPS	Abundances (Grouped) CV [%]: controle CARD445	#DIV/0!	#DIV/0!	#DIV/0!	Found in Sample: [S18] F18: Sample, 6, LPS	Found in Sample: [S76] F76: Sample, 1, controle CARD445	Found in Sample: [S16] F16: Sample, 4, remplissage	Found in Sample: [S17] F17: Sample, 5, LPS	Quan Info	Found in Sample: [S13] F13: Sample, 1, NButGT	Found in Sample: [S14] F14: Sample, 2, NButGT	Found in Sample: [S15] F15: Sample, 3, remplissage			XCorr (by Search Engine): Sequest HT	Top Apex RT [min]	Found in Sample: [S86] F86: Sample, 2, controle CARD445	Confidence (by Search Engine): Sequest HT	Percolator q-Value (by Search Engine): Sequest HT	Percolator PEP (by Search Engine): Sequest HT
	FALSE	High	[K].VIHDNFGIVEGLMTTVHAITATQK.[T]	1xOxidation [M13]	0.00202843	0.00153741	1	4	4	P04797	P04797 [161-184]		0	2611.35	122.4	90.9	186.7		30.51	118.92	45.14		#DIV/0!	#DIV/0!	#DIV/0!	High	Not Found	High	Peak Found		High	Peak Found	Peak Found			4.46	48.42	Not Found	High	0.000512	0.0004187
	FALSE	High	[R].VIISAPSADAPMFVMGVNHEK.[Y]	2xOxidation [M12; M15]	0.00230923	0.00153741	1	4	2	P04797	P04797 [117-137]		0	2245.1	106.2	89.4	122.5	81.9	13.36	88.79	31.71	2.27	#DIV/0!	#DIV/0!	#DIV/0!	Peak Found	Peak Found	High	Peak Found		Peak Found	Peak Found	Peak Found			3.52	35.27	High	High	0.000512	0.0004887
	FALSE	High	[K].VIHDNFGIVEGLMTTVHAITATQK.[T]		0.000236813	0.00153741	1	4	1	P04797	P04797 [161-184]		0	2595.36		348.9	51.1						#DIV/0!	#DIV/0!	#DIV/0!	Not Found	Not Found	High	Peak Found		Not Found	Not Found	Not Found			6.69	50.22	Not Found	High	0.000512	3.229e-05
	FALSE	High	[R].GAAQNIIPASTGAAK.[AT]		0.00410375	0.00153741	1	7	8	P04797	P04797 [199-213]		0	1369.74	73.6	85.6	135.3	105.5	24.14	129.14	74.99	23.37	#DIV/0!	#DIV/0!	#DIV/0!	High	High	High	High		High	High	Peak Found			3.88	26.24	High	High	0.000512	0.0009671
	FALSE	High	[K].LISWYDNEYGYSNR.[VL]		0.130823	0.00292017	1	11	1	P04797	P04797 [308-321]		0	1779.8	124.3	120.9	80.9	73.8	26.48	94.88		23.65	#DIV/0!	#DIV/0!	#DIV/0!	Peak Found	Peak Found	High	Not Found		Peak Found	Peak Found	Peak Found			3.32	41.22	Peak Found	High	0.0009662	0.0621
High	Master Protein	P00406	Cytochrome c oxidase subunit 2 OS=Rattus norvegicus OX=10116 GN=Mtco2 PE=1 SV=3	0	18.152	23	5	33	5	25.9	111.55	5	metabolic process;response to stimulus;transport	membrane;mitochondrion	catalytic activity;metal ion binding;transporter activity	Pf00116, Pf02790	26198	ENSRNOG00000030371.3	COX2		Alzheimer's disease; Oxidative phosphorylation; Metabolic pathways; Parkinson's disease; Non-alcoholic fatty liver disease (NAFLD); Cardiac muscle contraction; Huntington's disease	0	0.957334	0.356537	2.79167	114.2	131.9	117.8	117.8	86.7	147.8	43.8	40.2	High	High	High	High	High	High	High	High
	Checked	Confidence	Annotated Sequence	Modifications	Qvality PEP	Qvality q-value	# Protein Groups	# Proteins	# PSMs	Master Protein Accessions	Positions in Master Proteins	Modifications in Master Proteins	# Missed Cleavages	Theo. MH+ [Da]	Abundances (Grouped): NButGT	Abundances (Grouped): remplissage	Abundances (Grouped): LPS	Abundances (Grouped): controle CARD445	Abundances (Grouped) CV [%]: NButGT	Abundances (Grouped) CV [%]: remplissage	Abundances (Grouped) CV [%]: LPS	Abundances (Grouped) CV [%]: controle CARD445	#DIV/0!	#DIV/0!	#DIV/0!	Found in Sample: [S18] F18: Sample, 6, LPS	Found in Sample: [S76] F76: Sample, 1, controle CARD445	Found in Sample: [S16] F16: Sample, 4, remplissage	Found in Sample: [S17] F17: Sample, 5, LPS	Quan Info	Found in Sample: [S13] F13: Sample, 1, NButGT	Found in Sample: [S14] F14: Sample, 2, NButGT	Found in Sample: [S15] F15: Sample, 3, remplissage			XCorr (by Search Engine): Sequest HT	Top Apex RT [min]	Found in Sample: [S86] F86: Sample, 2, controle CARD445	Confidence (by Search Engine): Sequest HT	Percolator q-Value (by Search Engine): Sequest HT	Percolator PEP (by Search Engine): Sequest HT
	FALSE	High	[R].MLISSEDVLHSWAVPSLGLK.[T]		0.0290289	0.00153741	1	1	1	P00406	P00406 [152-171]		0	2182.16	400				51.54				#DIV/0!	#DIV/0!	#DIV/0!	Not Found	Not Found	Not Found	Not Found		Peak Found	High	Not Found			4.37	49.56	Not Found	High	0.000512	0.01004
	FALSE	High	[R].MLISSEDVLHSWAVPSLGLK.[T]	1xOxidation [M1]	0.000166963	0.00153741	1	1	4	P00406	P00406 [152-171]		0	2198.15	294	42.4	51.3	12.4	39.31	35.17	46.13	68.1	#DIV/0!	#DIV/0!	#DIV/0!	High	High	Peak Found	Peak Found		High	High	Peak Found			4.77	49.11	Peak Found	High	0.000512	2.13e-05
	FALSE	High	[R].ILYMMDEINNPVLTVK.[T]	2xOxidation [M4; M5]	0.00042802	0.00153741	1	1	19	P00406	P00406 [83-98]		0	1924.98	125.3	58.2	171.5	45	47.29	36.18	6.64	0.55	#DIV/0!	#DIV/0!	#DIV/0!	High	High	High	High		High	High	High			4.32	41.24	High	High	0.000512	6.54e-05
	FALSE	High	[R].LLEVDNR.[V]		0.0824493	0.00153741	1	1	3	P00406	P00406 [135-141]		0	858.468	1.7	6.7	5.7	385.9	31.12	32.88	88.05	7.51	#DIV/0!	#DIV/0!	#DIV/0!	Peak Found	High	Peak Found	Peak Found		Peak Found	Peak Found	Peak Found			2.24	23.96	High	High	0.000512	0.03534
	FALSE	High	[R].VVLPMELPIR.[M]	1xOxidation [M5]	0.0789296	0.00153741	1	1	5	P00406	P00406 [142-151]		0	1182.69	118.3	47.4	145.7	88.6	31.3	2.6	1.83	18.23	#DIV/0!	#DIV/0!	#DIV/0!	High	High	High	Peak Found		Peak Found	Peak Found	Peak Found			2.6	39.39	High	High	0.000512	0.0335
	FALSE	High	[R].LLEVDNRVVLPMELPIR.[M]	1xOxidation [M12]	0.132905	0.00292017	1	1	1	P00406	P00406 [135-151]		1	2022.14	177.3	83.6		139.2	68.77	53.22		105.94	#DIV/0!	#DIV/0!	#DIV/0!	Not Found	High	Peak Found	Not Found		Peak Found	Peak Found	Peak Found			3.11	42.93	Peak Found	High	0.0009662	0.06333
High	Master Protein	Q07936	Annexin A2 OS=Rattus norvegicus OX=10116 GN=Anxa2 PE=1 SV=2	0	18.023	25	8	21	8	38.7	61.93	8	cell organization and biogenesis;metabolic process;regulation of biological process;response to stimulus;transport	cell surface;cytoplasm;cytosol;endosome;extracellular;membrane;nucleus	enzyme regulator activity;metal ion binding;protein binding;RNA binding	Pf00191	56611	ENSRNOG00000010362.7	Anxa2	Dissolution of Fibrin Clot; Neutrophil degranulation		0	3.00666	0.574433	0.533719	68.1	52.1	49.8	311.6	39.3	71.5	43.6	164	High	High	High	High	High	High	High	High
	Checked	Confidence	Annotated Sequence	Modifications	Qvality PEP	Qvality q-value	# Protein Groups	# Proteins	# PSMs	Master Protein Accessions	Positions in Master Proteins	Modifications in Master Proteins	# Missed Cleavages	Theo. MH+ [Da]	Abundances (Grouped): NButGT	Abundances (Grouped): remplissage	Abundances (Grouped): LPS	Abundances (Grouped): controle CARD445	Abundances (Grouped) CV [%]: NButGT	Abundances (Grouped) CV [%]: remplissage	Abundances (Grouped) CV [%]: LPS	Abundances (Grouped) CV [%]: controle CARD445	#DIV/0!	#DIV/0!	#DIV/0!	Found in Sample: [S18] F18: Sample, 6, LPS	Found in Sample: [S76] F76: Sample, 1, controle CARD445	Found in Sample: [S16] F16: Sample, 4, remplissage	Found in Sample: [S17] F17: Sample, 5, LPS	Quan Info	Found in Sample: [S13] F13: Sample, 1, NButGT	Found in Sample: [S14] F14: Sample, 2, NButGT	Found in Sample: [S15] F15: Sample, 3, remplissage			XCorr (by Search Engine): Sequest HT	Top Apex RT [min]	Found in Sample: [S86] F86: Sample, 2, controle CARD445	Confidence (by Search Engine): Sequest HT	Percolator q-Value (by Search Engine): Sequest HT	Percolator PEP (by Search Engine): Sequest HT
	FALSE	High	[K].RAEDGSVIDYELIDQDAR.[E]		0.00396727	0.00153741	1	1	2	Q07936	Q07936 [179-196]		1	2064.98	65.8	100.8	192	41.4	47.8	85.23	100.72	13.09	#DIV/0!	#DIV/0!	#DIV/0!	Peak Found	High	High	Peak Found		Peak Found	Peak Found	Peak Found			3.94	37.88	Peak Found	High	0.000512	0.0009324
	FALSE	High	[R].QDIAFAYQR.[R]		0.100211	0.00153741	1	1	1	Q07936	Q07936 [69-77]		0	1111.55	65.9	87.6	169.3	77.3	33.2	75.02	88.23	17.73	#DIV/0!	#DIV/0!	#DIV/0!	High	Peak Found	Peak Found	Peak Found		Peak Found	Peak Found	Peak Found			3.1	31	Peak Found	High	0.000512	0.04485
	FALSE	High	[K].SYSPYDMLESIR.[K]	1xOxidation [M7]	0.0324513	0.00153741	1	1	2	Q07936	Q07936 [234-245]		0	1476.67	98.2	98.3	72.6	130.8	27.5	49.06	40.13	16.64	#DIV/0!	#DIV/0!	#DIV/0!	Peak Found	High	Peak Found	Peak Found		Peak Found	Peak Found	Peak Found			2.37	38.32	High	High	0.000512	0.01147
	FALSE	High	[R].TNQELQEINR.[V]		0.0201844	0.00153741	1	1	8	Q07936	Q07936 [136-145]		0	1244.62	65.5	97.2	160.4	76.9	22.63	55.19	74.64	2.92	#DIV/0!	#DIV/0!	#DIV/0!	High	High	High	High		High	High	High			3.2	23.45	High	High	0.000512	0.006495
	FALSE	High	[K].TPAQYDASELK.[A]		0.0106976	0.00153741	1	1	2	Q07936	Q07936 [105-115]		0	1222.6	79.8	138.3	64.8	117.1	32.56	72.05	138.19	7.9	#DIV/0!	#DIV/0!	#DIV/0!	High	Peak Found	High	Peak Found		Peak Found	Peak Found	Peak Found			3.9	24.81	Peak Found	High	0.000512	0.003035
	FALSE	High	[R].AEDGSVIDYELIDQDAR.[E]		0.0870594	0.00153741	1	1	1	Q07936	Q07936 [180-196]		0	1908.88	42.7	111.5	230.7	15.2	64.37			31.47	#DIV/0!	#DIV/0!	#DIV/0!	Peak Found	Peak Found	High	Not Found		Peak Found	Peak Found	Not Found			3.41	42.94	Peak Found	High	0.000512	0.03789
	FALSE	High	[R].DALNIETAIK.[T]		0.108621	0.00153741	1	1	1	Q07936	Q07936 [38-47]		0	1087.6		64.4	53	282.5		32.17	10.83	18.47	#DIV/0!	#DIV/0!	#DIV/0!	Peak Found	High	Peak Found	Peak Found		Not Found	Not Found	Peak Found			3.03	36.07	Peak Found	High	0.000512	0.04934
	FALSE	High	[K].GVDEVTIVNILTNR.[S]		0.00344578	0.00153741	1	1	4	Q07936	Q07936 [50-63]		0	1542.85	42	133.8	190.3	34	63.8	96.01	105.97		#DIV/0!	#DIV/0!	#DIV/0!	High	High	High	Peak Found		Peak Found	Peak Found	Peak Found			3.24	49.63	Not Found	High	0.000512	0.0007867
High	Master Protein	A0A0G2JZQ9	Keratin, type II cytoskeletal 1b OS=Rattus norvegicus OX=10116 GN=Krt77 PE=3 SV=1	0	17.999	10	7	89	2	62	285.83	7		cytoskeleton	protein binding;structural molecule activity	Pf00038, Pf09728, Pf13166, Pf14992	406226	ENSRNOG00000036865.3	Krt77			0	2.02076	0.752568	6.1149	40.8	17	48.8	68	471.8	65.7	40.3	47.6	High	Peak Found	Peak Found	Peak Found	High	High	Peak Found	High
	Checked	Confidence	Annotated Sequence	Modifications	Qvality PEP	Qvality q-value	# Protein Groups	# Proteins	# PSMs	Master Protein Accessions	Positions in Master Proteins	Modifications in Master Proteins	# Missed Cleavages	Theo. MH+ [Da]	Abundances (Grouped): NButGT	Abundances (Grouped): remplissage	Abundances (Grouped): LPS	Abundances (Grouped): controle CARD445	Abundances (Grouped) CV [%]: NButGT	Abundances (Grouped) CV [%]: remplissage	Abundances (Grouped) CV [%]: LPS	Abundances (Grouped) CV [%]: controle CARD445	#DIV/0!	#DIV/0!	#DIV/0!	Found in Sample: [S18] F18: Sample, 6, LPS	Found in Sample: [S76] F76: Sample, 1, controle CARD445	Found in Sample: [S16] F16: Sample, 4, remplissage	Found in Sample: [S17] F17: Sample, 5, LPS	Quan Info	Found in Sample: [S13] F13: Sample, 1, NButGT	Found in Sample: [S14] F14: Sample, 2, NButGT	Found in Sample: [S15] F15: Sample, 3, remplissage			XCorr (by Search Engine): Sequest HT	Top Apex RT [min]	Found in Sample: [S86] F86: Sample, 2, controle CARD445	Confidence (by Search Engine): Sequest HT	Percolator q-Value (by Search Engine): Sequest HT	Percolator PEP (by Search Engine): Sequest HT
	FALSE	High	[K].NKYEDEINKR.[T]		0.00469826	0.00153741	3	6	35	A0A0G2JZQ9; Q6P6Q2; Q10758	A0A0G2JZQ9 [255-264]; Q6P6Q2 [252-261]; Q10758 [177-186]		2	1308.65	123.8	120.8	116.1	39.3	21.06	11.8	51.01	7.77	#DIV/0!	#DIV/0!	#DIV/0!	High	High	High	High	Shared	High	High	High			3.27	18.38	High	High	0.000512	0.001141
	FALSE	High	[K].SKDEAEALYQTK.[Y]		0.0177424	0.00153741	1	2	4	A0A0G2JZQ9	A0A0G2JZQ9 [352-363]		1	1382.68	206.8	66.2	87.1	39.8	88.38	11.66	23.19	58.29	#DIV/0!	#DIV/0!	#DIV/0!	Peak Found	High	High	Peak Found		High	High	Peak Found			3.83	21.96	Peak Found	High	0.000512	0.005567
	FALSE	High	[R].SLDLDSIINAVR.[T]		0.10979	0.00153741	1	2	1	A0A0G2JZQ9	A0A0G2JZQ9 [331-342]		0	1315.72	400								#DIV/0!	#DIV/0!	#DIV/0!	Not Found	Not Found	Not Found	Not Found		High	Not Found	Not Found			3.13	50.09	Not Found	High	0.000512	0.05
	FALSE	High	[K].TLNNKFASFIDKVR.[F]		0.0519907	0.00153741	6	15	2	A0A0G2JZQ9; Q6IG05; Q6P6Q2; A0A0G2K6P7; Q4FZU2; Q10758	A0A0G2JZQ9 [173-186]; Q6IG05 [146-159]; Q6P6Q2 [170-183]; A0A0G2K6P7 [152-165]; Q4FZU2 [158-171]; Q10758 [97-110]		2	1652.91	304	55.1	29.2	11.7	37.64	2.38			#DIV/0!	#DIV/0!	#DIV/0!	Peak Found	Peak Found	Peak Found	Not Found	Shared	High	High	Peak Found			2.7	36.13	Not Found	High	0.000512	0.02029
	FALSE	High	[R].FLEQQNQVLQTK.[W]		0.00120082	0.00153741	3	7	43	A0A0G2JXH6; A0A0G2JZQ9; Q6IMF3	A0A0G2JXH6 [151-162]; A0A0G2JZQ9 [187-198]; Q6IMF3 [199-210]		0	1475.79	129.2	125.1	86.5	59.2	15.61	84.17	45	40.81	#DIV/0!	#DIV/0!	#DIV/0!	High	High	High	High	Shared	High	High	High			4.16	29.61	High	High	0.000512	0.0002235
	FALSE	High	[K].FASFIDKVR.[F]		0.154613	0.00563205	9	24	3	A0A0G2JXH6; A0A0G2JZQ9; Q6IG05; Q6P6Q2; A0A0G2K6P7; Q6IMF3; D3ZXB7; Q4FZU2; Q10758	A0A0G2JXH6 [142-150]; A0A0G2JZQ9 [178-186]; Q6IG05 [151-159]; Q6P6Q2 [175-183]; A0A0G2K6P7 [157-165]; Q6IMF3 [190-198]; D3ZXB7 [142-150]; Q4FZU2 [163-171]; Q10758 [102-110]		1	1082.6	144.8	64.2	20.3	170.6	92.93	18.01	31.89	89.67	#DIV/0!	#DIV/0!	#DIV/0!	Peak Found	High	Peak Found	Peak Found	Shared	High	Peak Found	Peak Found			2.12	30.9	High	High	0.00185	0.07627
	FALSE	High	[K].FASFIDK.[LV-]		0.167019	0.00958269	10	26	1	A0A0G2JUG1; A0A0G2JXH6; A0A0G2JZQ9; Q6IG05; Q6P6Q2; A0A0G2K6P7; Q6IMF3; D3ZXB7; Q4FZU2; Q10758	A0A0G2JUG1 [163-169]; A0A0G2JXH6 [142-148]; A0A0G2JZQ9 [178-184]; Q6IG05 [151-157]; Q6P6Q2 [175-181]; A0A0G2K6P7 [157-163]; Q6IMF3 [190-196]; D3ZXB7 [142-148]; Q4FZU2 [163-169]; Q10758 [102-108]		0	827.43	107.4	157.4	102.1	33.1	46	110.84	33.26	79.11	#DIV/0!	#DIV/0!	#DIV/0!	Peak Found	Peak Found	Peak Found	Peak Found	Shared	Peak Found	Peak Found	Peak Found			2.27	30.87	High	High	0.003185	0.08408
High	Master Protein	A0A0H2UHM5	Protein disulfide-isomerase OS=Rattus norvegicus OX=10116 GN=Pdia3 PE=1 SV=1	0	17.677	22	9	10	9	57	29.81	9	cell communication;cellular homeostasis;metabolic process;regulation of biological process;response to stimulus	cell surface;cytoplasm;endoplasmic reticulum;extracellular;membrane;mitochondrion;nucleus;organelle lumen	catalytic activity;protein binding;RNA binding	Pf00085, Pf13098, Pf13848, Pf13899, Pf13905	29468	ENSRNOG00000015018.7	Pdia3	ER-Phagosome pathway; Calnexin/calreticulin cycle; Antigen Presentation: Folding, assembly and peptide loading of class I MHC		0	1.81418	6.53221	0.0556094	10.5	41.7	8.2	86.5	24.9	9.5	8.2	610.4	Peak Found	Peak Found	Peak Found	Peak Found	Peak Found	Peak Found	Peak Found	High
	Checked	Confidence	Annotated Sequence	Modifications	Qvality PEP	Qvality q-value	# Protein Groups	# Proteins	# PSMs	Master Protein Accessions	Positions in Master Proteins	Modifications in Master Proteins	# Missed Cleavages	Theo. MH+ [Da]	Abundances (Grouped): NButGT	Abundances (Grouped): remplissage	Abundances (Grouped): LPS	Abundances (Grouped): controle CARD445	Abundances (Grouped) CV [%]: NButGT	Abundances (Grouped) CV [%]: remplissage	Abundances (Grouped) CV [%]: LPS	Abundances (Grouped) CV [%]: controle CARD445	#DIV/0!	#DIV/0!	#DIV/0!	Found in Sample: [S18] F18: Sample, 6, LPS	Found in Sample: [S76] F76: Sample, 1, controle CARD445	Found in Sample: [S16] F16: Sample, 4, remplissage	Found in Sample: [S17] F17: Sample, 5, LPS	Quan Info	Found in Sample: [S13] F13: Sample, 1, NButGT	Found in Sample: [S14] F14: Sample, 2, NButGT	Found in Sample: [S15] F15: Sample, 3, remplissage			XCorr (by Search Engine): Sequest HT	Top Apex RT [min]	Found in Sample: [S86] F86: Sample, 2, controle CARD445	Confidence (by Search Engine): Sequest HT	Percolator q-Value (by Search Engine): Sequest HT	Percolator PEP (by Search Engine): Sequest HT
	FALSE	High	[K].MDATANDVPSPYEVK.[G]		0.00721103	0.00153741	1	2	1	A0A0H2UHM5	A0A0H2UHM5 [439-453]		0	1636.75		400							#DIV/0!	#DIV/0!	#DIV/0!	Not Found	Not Found	High	Not Found		Not Found	Not Found	Not Found			2.92	32.03	Not Found	High	0.000512	0.001897
	FALSE	High	[K].YGVSGYPTLK.[I]		0.0688367	0.00153741	1	2	1	A0A0H2UHM5	A0A0H2UHM5 [100-109]		0	1084.57	26.5	290.2	47.5	35.9	28.29			19.2	#DIV/0!	#DIV/0!	#DIV/0!	Peak Found	Peak Found	High	Not Found		Peak Found	Peak Found	Not Found			2.55	31.57	Peak Found	High	0.000512	0.02835
	FALSE	High	[R].EATNPPIIQEEKPK.[K]		0.0273008	0.00153741	1	2	1	A0A0H2UHM5	A0A0H2UHM5 [488-501]		0	1593.85		358.8	41.2			132.97			#DIV/0!	#DIV/0!	#DIV/0!	Peak Found	Not Found	High	Not Found		Not Found	Not Found	Peak Found			3.63	23.66	Not Found	High	0.000512	0.009296
	FALSE	High	[K].FISDKDASVVGFFR.[D]		0.00588659	0.00153741	1	2	1	A0A0H2UHM5	A0A0H2UHM5 [153-166]		1	1587.82		350.8	49.2						#DIV/0!	#DIV/0!	#DIV/0!	Peak Found	Not Found	High	Not Found		Not Found	Not Found	Not Found			3.32	41.74	Not Found	High	0.000512	0.00149
	FALSE	High	[R].ELNDFISYLQR.[E]		0.07075	0.00153741	1	2	1	A0A0H2UHM5	A0A0H2UHM5 [477-487]		0	1397.71		362.7	31.7	5.6			49.14		#DIV/0!	#DIV/0!	#DIV/0!	Peak Found	Peak Found	High	Peak Found		Not Found	Not Found	Not Found			3.36	48.2	Not Found	High	0.000512	0.02934
	FALSE	High	[R].DLFSDGHSEFLK.[A]		0.0637435	0.00153741	1	2	1	A0A0H2UHM5	A0A0H2UHM5 [167-178]		0	1394.66		319.7	69.6	10.7					#DIV/0!	#DIV/0!	#DIV/0!	Peak Found	Not Found	High	Not Found		Not Found	Not Found	Not Found			2.72	39.26	Peak Found	High	0.000512	0.02598
	FALSE	High	[R].LAPEYEAAATR.[L]		0.0428404	0.00153741	1	2	1	A0A0H2UHM5	A0A0H2UHM5 [68-78]		0	1191.6	107.2	100.8	35.9	156.1		131.09	94.4		#DIV/0!	#DIV/0!	#DIV/0!	Peak Found	Not Found	High	Peak Found		Peak Found	Not Found	Peak Found			3.19	25.33	Peak Found	High	0.000512	0.01602
	FALSE	High	[K].GFPTIYFSPANK.[K]		0.0780724	0.00153741	1	2	1	A0A0H2UHM5	A0A0H2UHM5 [454-465]		0	1341.68		351.1	48.9						#DIV/0!	#DIV/0!	#DIV/0!	Peak Found	Not Found	High	Not Found		Not Found	Not Found	Not Found			2.76	42.76	Not Found	High	0.000512	0.03318
	FALSE	High	[K].LSKDPNIVIAK.[M]		0.141535	0.00429138	1	2	2	A0A0H2UHM5	A0A0H2UHM5 [428-438]		1	1197.72		184.9	215.1			131.06			#DIV/0!	#DIV/0!	#DIV/0!	Peak Found	Not Found	High	Not Found		Not Found	Not Found	Peak Found			2.85	23.63	Not Found	High	0.001414	0.06839
High	Master Protein	Q6P9V9	Tubulin alpha-1B chain OS=Rattus norvegicus OX=10116 GN=Tuba1b PE=1 SV=1	0	17.672	26	8	13	2	50.1	41.72	8	cell organization and biogenesis;response to stimulus	cytoplasm;cytoskeleton;membrane	catalytic activity;nucleotide binding;protein binding;RNA binding;structural molecule activity	Pf00091, Pf03953	500929	ENSRNOG00000053468.1	Tuba1b	Hedgehog 'on' state; Hedgehog 'off' state; Intraflagellar transport	Apoptosis; Gap junction; Phagosome	6	2.38876	2.12277	0.104587	52.6	36.4	32.8	179.8	21.1	26.1	23.2	428.1	High	Peak Found	Peak Found	Peak Found	Peak Found	Peak Found	Peak Found	High
	Checked	Confidence	Annotated Sequence	Modifications	Qvality PEP	Qvality q-value	# Protein Groups	# Proteins	# PSMs	Master Protein Accessions	Positions in Master Proteins	Modifications in Master Proteins	# Missed Cleavages	Theo. MH+ [Da]	Abundances (Grouped): NButGT	Abundances (Grouped): remplissage	Abundances (Grouped): LPS	Abundances (Grouped): controle CARD445	Abundances (Grouped) CV [%]: NButGT	Abundances (Grouped) CV [%]: remplissage	Abundances (Grouped) CV [%]: LPS	Abundances (Grouped) CV [%]: controle CARD445	#DIV/0!	#DIV/0!	#DIV/0!	Found in Sample: [S18] F18: Sample, 6, LPS	Found in Sample: [S76] F76: Sample, 1, controle CARD445	Found in Sample: [S16] F16: Sample, 4, remplissage	Found in Sample: [S17] F17: Sample, 5, LPS	Quan Info	Found in Sample: [S13] F13: Sample, 1, NButGT	Found in Sample: [S14] F14: Sample, 2, NButGT	Found in Sample: [S15] F15: Sample, 3, remplissage			XCorr (by Search Engine): Sequest HT	Top Apex RT [min]	Found in Sample: [S86] F86: Sample, 2, controle CARD445	Confidence (by Search Engine): Sequest HT	Percolator q-Value (by Search Engine): Sequest HT	Percolator PEP (by Search Engine): Sequest HT
	FALSE	High	[R].QLFHPEQLITGK.[E]		0.0564749	0.00153741	2	7	1	Q68FR8; Q6P9V9	Q68FR8 [85-96]; Q6P9V9 [85-96]		0	1410.77	39.8	102.8	223.1	34.3		127.94			#DIV/0!	#DIV/0!	#DIV/0!	Peak Found	Peak Found	High	Not Found	Shared	Peak Found	Not Found	Peak Found			2.46	36.27	Not Found	High	0.000512	0.02244
	FALSE	High	[R].LISQIVSSITASLR.[F]		0.0300165	0.00153741	1	5	1	Q6P9V9	Q6P9V9 [230-243]		0	1487.88		400							#DIV/0!	#DIV/0!	#DIV/0!	Not Found	Not Found	High	Not Found		Not Found	Not Found	Not Found			2.49	50.83	Not Found	High	0.000512	0.01043
	FALSE	High	[K].VGINYQPPTVVPGGDLAK.[V]		0.0295186	0.00153741	2	5	4	Q68FR8; Q6P9V9	Q68FR8 [353-370]; Q6P9V9 [353-370]		0	1824.99		254.5	117.8	27.7				12.66	#DIV/0!	#DIV/0!	#DIV/0!	High	High	High	Not Found	Shared	Not Found	Not Found	Not Found			3.09	40	High	High	0.000512	0.0102
	FALSE	High	[K].TIGGGDDSFNTFFSETGAGK.[H]		0.000671921	0.00153741	2	5	2	Q68FR8; Q6P9V9	Q68FR8 [41-60]; Q6P9V9 [41-60]		0	2007.89	76.9	134.3	104.2	84.6	5.16	113.46	77.04	9.56	#DIV/0!	#DIV/0!	#DIV/0!	Peak Found	Peak Found	High	Peak Found	Shared	Peak Found	Peak Found	Peak Found			3.97	45.88	High	High	0.000512	0.0001116
	FALSE	High	[K].EIIDLVLDR.[I]		0.0666071	0.00153741	1	4	2	Q6P9V9	Q6P9V9 [113-121]		0	1085.62	63	143.6	127.7	65.7	54.37	106.04	62.01	56.32	#DIV/0!	#DIV/0!	#DIV/0!	Peak Found	High	High	Peak Found		Peak Found	Peak Found	Peak Found			2.47	46.37	Peak Found	High	0.000512	0.02737
	FALSE	High	[K].DVNAAIATIK.[T]		0.106316	0.00153741	2	5	1	Q68FR8; Q6P9V9	Q68FR8 [327-336]; Q6P9V9 [327-336]		0	1015.58	57.8	182.7	159.5		5.29	124.97	87.73		#DIV/0!	#DIV/0!	#DIV/0!	Peak Found	Not Found	High	Peak Found	Shared	Peak Found	Peak Found	Peak Found			2.81	31.81	Not Found	High	0.000512	0.04808
	FALSE	High	[R].FDGALNVDLTEFQTNLVPYPR.[I]		0.00055161	0.00153741	2	7	1	Q68FR8; Q6P9V9	Q68FR8 [244-264]; Q6P9V9 [244-264]		0	2409.21		400							#DIV/0!	#DIV/0!	#DIV/0!	Not Found	Not Found	High	Not Found	Shared	Not Found	Not Found	Not Found			5.2	50.77	Not Found	High	0.000512	8.847e-05
	FALSE	High	[R].NLDIERPTYTNLNR.[L]		0.141535	0.00429138	2	7	1	Q68FR8; Q6P9V9	Q68FR8 [216-229]; Q6P9V9 [216-229]		0	1718.88		166.6	125.6	107.8		124.88	79.07	23.78	#DIV/0!	#DIV/0!	#DIV/0!	Peak Found	Peak Found	Peak Found	Peak Found	Shared	Not Found	Not Found	Peak Found			3.07	31.08	High	High	0.001414	0.06861
High	Master Protein	Q68FR8	Tubulin alpha-3 chain OS=Rattus norvegicus OX=10116 GN=Tuba3a PE=2 SV=1	0	17.354	24	7	11	1	49.9	38.32	7	cell organization and biogenesis	cytoplasm;cytoskeleton;nucleus	catalytic activity;nucleotide binding;structural molecule activity	Pf00091, Pf03953	500363; 500319	ENSRNOG00000032967.3; ENSRNOG00000031707.2	Tuba3b; Tuba3a	Hedgehog 'on' state; Hedgehog 'off' state; Intraflagellar transport	Apoptosis; Gap junction; Phagosome	0	#DIV/0!	#DIV/0!	#DIV/0!								800	Not Found	Not Found	Not Found	Not Found	Not Found	Not Found	Not Found	High
	Checked	Confidence	Annotated Sequence	Modifications	Qvality PEP	Qvality q-value	# Protein Groups	# Proteins	# PSMs	Master Protein Accessions	Positions in Master Proteins	Modifications in Master Proteins	# Missed Cleavages	Theo. MH+ [Da]	Abundances (Grouped): NButGT	Abundances (Grouped): remplissage	Abundances (Grouped): LPS	Abundances (Grouped): controle CARD445	Abundances (Grouped) CV [%]: NButGT	Abundances (Grouped) CV [%]: remplissage	Abundances (Grouped) CV [%]: LPS	Abundances (Grouped) CV [%]: controle CARD445	#DIV/0!	#DIV/0!	#DIV/0!	Found in Sample: [S18] F18: Sample, 6, LPS	Found in Sample: [S76] F76: Sample, 1, controle CARD445	Found in Sample: [S16] F16: Sample, 4, remplissage	Found in Sample: [S17] F17: Sample, 5, LPS	Quan Info	Found in Sample: [S13] F13: Sample, 1, NButGT	Found in Sample: [S14] F14: Sample, 2, NButGT	Found in Sample: [S15] F15: Sample, 3, remplissage			XCorr (by Search Engine): Sequest HT	Top Apex RT [min]	Found in Sample: [S86] F86: Sample, 2, controle CARD445	Confidence (by Search Engine): Sequest HT	Percolator q-Value (by Search Engine): Sequest HT	Percolator PEP (by Search Engine): Sequest HT
	FALSE	High	[R].QLFHPEQLITGK.[E]		0.0564749	0.00153741	2	7	1	Q68FR8; Q6P9V9	Q68FR8 [85-96]; Q6P9V9 [85-96]		0	1410.77	39.8	102.8	223.1	34.3		127.94			#DIV/0!	#DIV/0!	#DIV/0!	Peak Found	Peak Found	High	Not Found	Shared	Peak Found	Not Found	Peak Found			2.46	36.27	Not Found	High	0.000512	0.02244
	FALSE	High	[K].VGINYQPPTVVPGGDLAK.[V]		0.0295186	0.00153741	2	5	4	Q68FR8; Q6P9V9	Q68FR8 [353-370]; Q6P9V9 [353-370]		0	1824.99		254.5	117.8	27.7				12.66	#DIV/0!	#DIV/0!	#DIV/0!	High	High	High	Not Found	Shared	Not Found	Not Found	Not Found			3.09	40	High	High	0.000512	0.0102
	FALSE	High	[K].TIGGGDDSFNTFFSETGAGK.[H]		0.000671921	0.00153741	2	5	2	Q68FR8; Q6P9V9	Q68FR8 [41-60]; Q6P9V9 [41-60]		0	2007.89	76.9	134.3	104.2	84.6	5.16	113.46	77.04	9.56	#DIV/0!	#DIV/0!	#DIV/0!	Peak Found	Peak Found	High	Peak Found	Shared	Peak Found	Peak Found	Peak Found			3.97	45.88	High	High	0.000512	0.0001116
	FALSE	High	[K].DVNAAIATIK.[T]		0.106316	0.00153741	2	5	1	Q68FR8; Q6P9V9	Q68FR8 [327-336]; Q6P9V9 [327-336]		0	1015.58	57.8	182.7	159.5		5.29	124.97	87.73		#DIV/0!	#DIV/0!	#DIV/0!	Peak Found	Not Found	High	Peak Found	Shared	Peak Found	Peak Found	Peak Found			2.81	31.81	Not Found	High	0.000512	0.04808
	FALSE	High	[R].FDGALNVDLTEFQTNLVPYPR.[I]		0.00055161	0.00153741	2	7	1	Q68FR8; Q6P9V9	Q68FR8 [244-264]; Q6P9V9 [244-264]		0	2409.21		400							#DIV/0!	#DIV/0!	#DIV/0!	Not Found	Not Found	High	Not Found	Shared	Not Found	Not Found	Not Found			5.2	50.77	Not Found	High	0.000512	8.847e-05
	FALSE	High	[R].AVFVDLEPTVVDEVR.[T]		0.00271934	0.00153741	1	1	1	Q68FR8	Q68FR8 [65-79]		0	1687.89		400							#DIV/0!	#DIV/0!	#DIV/0!	Not Found	Not Found	High	Not Found		Not Found	Not Found	Not Found			4.03	47.01	Not Found	High	0.000512	0.0005933
	FALSE	High	[R].NLDIERPTYTNLNR.[L]		0.141535	0.00429138	2	7	1	Q68FR8; Q6P9V9	Q68FR8 [216-229]; Q6P9V9 [216-229]		0	1718.88		166.6	125.6	107.8		124.88	79.07	23.78	#DIV/0!	#DIV/0!	#DIV/0!	Peak Found	Peak Found	Peak Found	Peak Found	Shared	Not Found	Not Found	Peak Found			3.07	31.08	High	High	0.001414	0.06861
High	Master Protein	P01946	Hemoglobin subunit alpha-1/2 OS=Rattus norvegicus OX=10116 GN=Hba1 PE=1 SV=3	0	16.791	57	6	21	6	15.3	63.22	6	cell organization and biogenesis;metabolic process;regulation of biological process;response to stimulus;transport	membrane	antioxidant activity;catalytic activity;metal ion binding;protein binding;transporter activity	Pf00042	25632; 360504	ENSRNOG00000029886.3	Hba-a2; Hba1; Hba2	Erythrocytes take up oxygen and release carbon dioxide; Erythrocytes take up carbon dioxide and release oxygen; Scavenging of heme from plasma	Malaria; African trypanosomiasis	0	2.57986	0.31229	2.36914	80.1	47	101.5	226.4	113.1	129.5	39.2	63.2	High	High	High	High	High	High	Peak Found	High
	Checked	Confidence	Annotated Sequence	Modifications	Qvality PEP	Qvality q-value	# Protein Groups	# Proteins	# PSMs	Master Protein Accessions	Positions in Master Proteins	Modifications in Master Proteins	# Missed Cleavages	Theo. MH+ [Da]	Abundances (Grouped): NButGT	Abundances (Grouped): remplissage	Abundances (Grouped): LPS	Abundances (Grouped): controle CARD445	Abundances (Grouped) CV [%]: NButGT	Abundances (Grouped) CV [%]: remplissage	Abundances (Grouped) CV [%]: LPS	Abundances (Grouped) CV [%]: controle CARD445	#DIV/0!	#DIV/0!	#DIV/0!	Found in Sample: [S18] F18: Sample, 6, LPS	Found in Sample: [S76] F76: Sample, 1, controle CARD445	Found in Sample: [S16] F16: Sample, 4, remplissage	Found in Sample: [S17] F17: Sample, 5, LPS	Quan Info	Found in Sample: [S13] F13: Sample, 1, NButGT	Found in Sample: [S14] F14: Sample, 2, NButGT	Found in Sample: [S15] F15: Sample, 3, remplissage			XCorr (by Search Engine): Sequest HT	Top Apex RT [min]	Found in Sample: [S86] F86: Sample, 2, controle CARD445	Confidence (by Search Engine): Sequest HT	Percolator q-Value (by Search Engine): Sequest HT	Percolator PEP (by Search Engine): Sequest HT
	FALSE	High	[R].MFAAFPTTK.[T]	1xOxidation [M1]	0.0964981	0.00153741	1	2	2	P01946	P01946 [33-41]		0	1029.51	109.9	38.1	126.7	125.4	6.61	3.68	21.42	9.97	#DIV/0!	#DIV/0!	#DIV/0!	Peak Found	High	Peak Found	Peak Found		Peak Found	Peak Found	Peak Found			2.56	30.65	High	High	0.000512	0.04277
	FALSE	High	[K].TYFSHIDVSPGSAQVK.[A]		0.00143821	0.00153741	1	2	4	P01946	P01946 [42-57]		0	1735.86	140.4	37.6	128.6	93.3	16	16.87	19.82		#DIV/0!	#DIV/0!	#DIV/0!	High	High	Peak Found	Peak Found		High	High	Peak Found			3	31.84	Not Found	High	0.000512	0.0002768
	FALSE	High	[K].FLASVSTVLTSK.[Y]		0.0374996	0.00153741	1	2	4	P01946	P01946 [129-140]		0	1252.71	131.2	82.7	176.6	9.5	15.94	63.26	67.04	32.06	#DIV/0!	#DIV/0!	#DIV/0!	High	Peak Found	High	Peak Found		High	High	Peak Found			2.97	39.14	Peak Found	High	0.000512	0.01361
	FALSE	High	[K].AADHVEDLPGALSTLSDLHAHK.[L]		0.000536279	0.00153741	1	2	5	P01946	P01946 [70-91]		0	2297.15	197.5	21.5	150.9	30.1	8.37	30.67	38.31	58.71	#DIV/0!	#DIV/0!	#DIV/0!	High	High	Peak Found	High		High	Peak Found	Peak Found			3.53	37.34	High	High	0.000512	8.563e-05
	FALSE	High	[K].IGGHGGEYGEEALQR.[M]		0.000837137	0.00153741	1	2	4	P01946	P01946 [18-32]		0	1572.74	160.5	40.9	112.8	85.8	7.25	11.9	14.63	5.19	#DIV/0!	#DIV/0!	#DIV/0!	Peak Found	High	High	Peak Found		High	Peak Found	Peak Found			2.89	23.65	High	High	0.000512	0.0001451
	FALSE	High	[R].VDPVNFK.[FL]		0.120846	0.00292017	1	4	2	P01946	P01946 [94-100]		0	818.441	89.2	65.2	175.7	69.9	5.83	35.53	76.08	39.75	#DIV/0!	#DIV/0!	#DIV/0!	Peak Found	High	Peak Found	Peak Found		Peak Found	Peak Found	Peak Found			1.98	25.86	High	High	0.0009662	0.0563
High	Master Protein	Q6IFV4	Keratin, type I cytoskeletal 13 OS=Rattus norvegicus OX=10116 GN=Krt13 PE=3 SV=1	0	16.385	9	6	42	1	47.7	123.65	6	cell organization and biogenesis;response to stimulus	cytoskeleton;nucleus	structural molecule activity	Pf00038	287699	ENSRNOG00000014070.3	Krt13	Formation of the cornified envelope		0	6.31624	0.906631	10.1627	5.3	6.4	50.5	23.4	9.5	671.4		33.5	Peak Found	Peak Found	Peak Found	Peak Found	Peak Found	High	Not Found	Peak Found
	Checked	Confidence	Annotated Sequence	Modifications	Qvality PEP	Qvality q-value	# Protein Groups	# Proteins	# PSMs	Master Protein Accessions	Positions in Master Proteins	Modifications in Master Proteins	# Missed Cleavages	Theo. MH+ [Da]	Abundances (Grouped): NButGT	Abundances (Grouped): remplissage	Abundances (Grouped): LPS	Abundances (Grouped): controle CARD445	Abundances (Grouped) CV [%]: NButGT	Abundances (Grouped) CV [%]: remplissage	Abundances (Grouped) CV [%]: LPS	Abundances (Grouped) CV [%]: controle CARD445	#DIV/0!	#DIV/0!	#DIV/0!	Found in Sample: [S18] F18: Sample, 6, LPS	Found in Sample: [S76] F76: Sample, 1, controle CARD445	Found in Sample: [S16] F16: Sample, 4, remplissage	Found in Sample: [S17] F17: Sample, 5, LPS	Quan Info	Found in Sample: [S13] F13: Sample, 1, NButGT	Found in Sample: [S14] F14: Sample, 2, NButGT	Found in Sample: [S15] F15: Sample, 3, remplissage			XCorr (by Search Engine): Sequest HT	Top Apex RT [min]	Found in Sample: [S86] F86: Sample, 2, controle CARD445	Confidence (by Search Engine): Sequest HT	Percolator q-Value (by Search Engine): Sequest HT	Percolator PEP (by Search Engine): Sequest HT
	FALSE	High	[R].QSVEADINGLR.[R]		0.0137027	0.00153741	2	3	8	Q6IFV4; Q6IFW6	Q6IFV4 [194-204]; Q6IFW6 [245-255]		0	1201.62	146.7	97.2	122.3	33.8	56.87	43.3	20.42	46.95	#DIV/0!	#DIV/0!	#DIV/0!	High	High	High	High	Shared	High	High	High			3.18	31.27	High	High	0.000512	0.004081
	FALSE	High	[R].QSVEADINGLRR.[V]		0.0123139	0.00153741	2	3	11	Q6IFV4; Q6IFW6	Q6IFV4 [194-205]; Q6IFW6 [245-256]		1	1357.72	127.6	53.1	82.4	136.8	18.79	25.51	49.52	27.54	#DIV/0!	#DIV/0!	#DIV/0!	High	High	High	High	Shared	High	High	Peak Found			3.2	27.83	High	High	0.000512	0.003587
	FALSE	High	[K].TRLEQEIATYR.[RS]		0.0173486	0.00153741	5	11	5	Q6IFV4; Q6IFU9; Q6IFU7; A0A0G2K9Q9; Q6IFV1	Q6IFV4 [388-398]; Q6IFU9 [397-407]; Q6IFU7 [385-395]; A0A0G2K9Q9 [375-385]; Q6IFV1 [413-423]		1	1379.73	114.7	229.5	47.8	8	84.42	136.53	24.22	84.81	#DIV/0!	#DIV/0!	#DIV/0!	Peak Found	High	High	Peak Found	Shared	High	High	Peak Found			4.14	29.2	Peak Found	High	0.000512	0.005413
	FALSE	High	[KR].LAADDFR.[TLMSV]		0.0684602	0.00153741	6	20	10	Q6IFV4; Q6IFU7; A0A0G2K9Q9; Q6IFV1; Q6IFW6; Q5BJY9	Q6IFV4 [177-183]; Q6IFU7 [174-180]; A0A0G2K9Q9 [164-170]; Q6IFV1 [202-208]; Q6IFW6 [228-234]; Q5BJY9 [152-158]		0	807.4	89.2	121.6	83.4	105.8	13.59	78.76	20.89	33.42	#DIV/0!	#DIV/0!	#DIV/0!	High	High	High	Peak Found	Shared	Peak Found	Peak Found	High			2.32	25.55	High	High	0.000512	0.02828
	FALSE	High	[R].LEQEIATYR.[RS]		0.0715297	0.00153741	5	14	7	Q6IFV4; Q6IFU9; Q6IFU7; A0A0G2K9Q9; Q6IFV1	Q6IFV4 [390-398]; Q6IFU9 [399-407]; Q6IFU7 [387-395]; A0A0G2K9Q9 [377-385]; Q6IFV1 [415-423]		0	1122.58	101.6	243.4	43.9	11.1	94.65	137.61	3.39	54.01	#DIV/0!	#DIV/0!	#DIV/0!	Peak Found	Peak Found	High	Peak Found	Shared	Peak Found	High	High			2.54	26.12	Peak Found	High	0.000512	0.02969
	FALSE	High	[R].LKYENELALR.[Q]		0.160299	0.00697046	1	2	1	Q6IFV4	Q6IFV4 [184-193]		1	1248.69	208	87.3	89.5	15.2	137.48		51.74	12.72	#DIV/0!	#DIV/0!	#DIV/0!	Peak Found	Peak Found	Peak Found	Peak Found		Peak Found	High	Not Found			2.73	29.1	Peak Found	High	0.002307	0.08024
High	Master Protein	P23928	Alpha-crystallin B chain OS=Rattus norvegicus OX=10116 GN=Cryab PE=1 SV=1	0	16.036	42	6	31	6	20.1	100.27	6	cell death;cell organization and biogenesis;metabolic process;regulation of biological process;response to stimulus	cell surface;cytoplasm;cytoskeleton;cytosol;Golgi;membrane;mitochondrion;nucleus	metal ion binding;protein binding;structural molecule activity	Pf00011, Pf00525	25420	ENSRNOG00000010524.6	Cryab	HSF1-dependent transactivation	Longevity regulating pathway - multiple species; Protein processing in endoplasmic reticulum	0	3.5	0.519403	3.09195	25.9	41.1	121.2	113.3	193.7	182.9	77.5	44.3	High	High	High	High	High	High	High	High
	Checked	Confidence	Annotated Sequence	Modifications	Qvality PEP	Qvality q-value	# Protein Groups	# Proteins	# PSMs	Master Protein Accessions	Positions in Master Proteins	Modifications in Master Proteins	# Missed Cleavages	Theo. MH+ [Da]	Abundances (Grouped): NButGT	Abundances (Grouped): remplissage	Abundances (Grouped): LPS	Abundances (Grouped): controle CARD445	Abundances (Grouped) CV [%]: NButGT	Abundances (Grouped) CV [%]: remplissage	Abundances (Grouped) CV [%]: LPS	Abundances (Grouped) CV [%]: controle CARD445	#DIV/0!	#DIV/0!	#DIV/0!	Found in Sample: [S18] F18: Sample, 6, LPS	Found in Sample: [S76] F76: Sample, 1, controle CARD445	Found in Sample: [S16] F16: Sample, 4, remplissage	Found in Sample: [S17] F17: Sample, 5, LPS	Quan Info	Found in Sample: [S13] F13: Sample, 1, NButGT	Found in Sample: [S14] F14: Sample, 2, NButGT	Found in Sample: [S15] F15: Sample, 3, remplissage			XCorr (by Search Engine): Sequest HT	Top Apex RT [min]	Found in Sample: [S86] F86: Sample, 2, controle CARD445	Confidence (by Search Engine): Sequest HT	Percolator q-Value (by Search Engine): Sequest HT	Percolator PEP (by Search Engine): Sequest HT
	FALSE	High	[R].RPFFPFHSPSR.[L]		0.00279708	0.00153741	1	1	7	P23928	P23928 [12-22]		0	1374.71	170.4	70.9	121	37.7	0.6	51.97	12.44	4.11	#DIV/0!	#DIV/0!	#DIV/0!	High	High	Peak Found	High		High	High	High			4.48	30.31	High	High	0.000512	0.0006118
	FALSE	High	[R].IPADVDPLTITSSLSSDGVLTVNGPR.[K]		0.000272653	0.00153741	1	1	4	P23928	P23928 [124-149]		0	2624.38	157.9	105.8	136.3		25.77		5.62		#DIV/0!	#DIV/0!	#DIV/0!	High	Not Found	High	High		High	Peak Found	Not Found			5.56	50.23	Not Found	High	0.000512	3.815e-05
	FALSE	High	[K].VLGDVIEVHGKHEER.[Q]		0.111566	0.00153741	1	1	1	P23928	P23928 [93-107]		1	1716.9	34	25.4	46.9	293.6			3		#DIV/0!	#DIV/0!	#DIV/0!	Peak Found	High	Not Found	Peak Found		Peak Found	Not Found	Peak Found			2.26	21.43	Not Found	High	0.000512	0.05106
	FALSE	High	[K].VLGDVIEVHGK.[H]		0.0383419	0.00153741	1	1	15	P23928	P23928 [93-103]		0	1165.66	184.9	60.6	129.1	25.4	6.75	39.88	4.96	20.62	#DIV/0!	#DIV/0!	#DIV/0!	High	High	Peak Found	High		High	High	High			3.31	27.45	High	High	0.000512	0.01404
	FALSE	High	[R].APSWIDTGLSEMR.[M]	1xOxidation [M12]	0.0273008	0.00153741	1	1	1	P23928	P23928 [57-69]		0	1478.69	321.6	24.2	39.8	14.4	36.25	9.27	11.84	8.24	#DIV/0!	#DIV/0!	#DIV/0!	Peak Found	Peak Found	Peak Found	Peak Found		High	Peak Found	Peak Found			2.97	37.99	Peak Found	High	0.000512	0.009295
	FALSE	High	[K].HFSPEELK.[V]		0.0909223	0.00153741	1	1	3	P23928	P23928 [83-90]		0	986.494	186.2	55.7	100.1	57.9	16.39	53.55	4.32	56.51	#DIV/0!	#DIV/0!	#DIV/0!	Peak Found	Peak Found	High	Peak Found		High	High	Peak Found			3.32	22.96	Peak Found	High	0.000512	0.03993
High	Master Protein	A0A0G2JUG1	Uncharacterized protein OS=Rattus norvegicus OX=10116 PE=3 SV=1	0	15.943	8	5	34	1	57.4	107.14	5			structural molecule activity	Pf00038		ENSRNOG00000059050.1		Formation of the cornified envelope		0	#DIV/0!	78.7024	0.197398				8.4		130.5		661.1	Not Found	Not Found	Not Found	Peak Found	Not Found	Peak Found	Not Found	High
	Checked	Confidence	Annotated Sequence	Modifications	Qvality PEP	Qvality q-value	# Protein Groups	# Proteins	# PSMs	Master Protein Accessions	Positions in Master Proteins	Modifications in Master Proteins	# Missed Cleavages	Theo. MH+ [Da]	Abundances (Grouped): NButGT	Abundances (Grouped): remplissage	Abundances (Grouped): LPS	Abundances (Grouped): controle CARD445	Abundances (Grouped) CV [%]: NButGT	Abundances (Grouped) CV [%]: remplissage	Abundances (Grouped) CV [%]: LPS	Abundances (Grouped) CV [%]: controle CARD445	#DIV/0!	#DIV/0!	#DIV/0!	Found in Sample: [S18] F18: Sample, 6, LPS	Found in Sample: [S76] F76: Sample, 1, controle CARD445	Found in Sample: [S16] F16: Sample, 4, remplissage	Found in Sample: [S17] F17: Sample, 5, LPS	Quan Info	Found in Sample: [S13] F13: Sample, 1, NButGT	Found in Sample: [S14] F14: Sample, 2, NButGT	Found in Sample: [S15] F15: Sample, 3, remplissage			XCorr (by Search Engine): Sequest HT	Top Apex RT [min]	Found in Sample: [S86] F86: Sample, 2, controle CARD445	Confidence (by Search Engine): Sequest HT	Percolator q-Value (by Search Engine): Sequest HT	Percolator PEP (by Search Engine): Sequest HT
	FALSE	High	[R].SLDLDSIIAEVK.[A]		0.00591987	0.00153741	4	9	27	A0A0G2JUG1; Q6IG05; Q6P6Q2; Q4FZU2	A0A0G2JUG1 [315-326]; Q6IG05 [304-315]; Q6P6Q2 [328-339]; Q4FZU2 [316-327]		0	1302.72	155.1	126.3	99.8	18.8	8.17	79	31.86	79.59	#DIV/0!	#DIV/0!	#DIV/0!	High	High	High	High	Shared	High	High	High			3.99	49.81	High	High	0.000512	0.001501
	FALSE	High	[R].ISDTSVVLSMDNNR.[S]	1xOxidation [M10]	0.00370778	0.00153741	1	1	2	A0A0G2JUG1	A0A0G2JUG1 [301-314]		0	1566.74	65.3	330.5	4.2						#DIV/0!	#DIV/0!	#DIV/0!	Peak Found	Not Found	High	Not Found		Not Found	Peak Found	Not Found			3.6	27.27	Not Found	High	0.000512	0.000859
	FALSE	High	[RK].SRAEAESWYQTK.[SY]		0.0190842	0.00153741	3	6	2	A0A0G2JUG1; Q6IG05; Q4FZU2	A0A0G2JUG1 [336-347]; Q6IG05 [325-336]; Q4FZU2 [337-348]		1	1455.69	27.6	268.5		103.8	88.41				#DIV/0!	#DIV/0!	#DIV/0!	Not Found	High	High	Not Found	Shared	Peak Found	Peak Found	Not Found			3.96	23.8	Not Found	High	0.000512	0.006052
	FALSE	High	[R].AEAESWYQTK.[SY]		0.06516	0.00153741	3	6	2	A0A0G2JUG1; Q6IG05; Q4FZU2	A0A0G2JUG1 [338-347]; Q6IG05 [327-336]; Q4FZU2 [339-348]		0	1212.55	191.3	76.3	16	116.4	115.78	139.54	58.86		#DIV/0!	#DIV/0!	#DIV/0!	Peak Found	Peak Found	High	Peak Found	Shared	Peak Found	High	Peak Found			3.34	27.3	Not Found	High	0.000512	0.02667
	FALSE	High	[K].FASFIDK.[LV-]		0.167019	0.00958269	10	26	1	A0A0G2JUG1; A0A0G2JXH6; A0A0G2JZQ9; Q6IG05; Q6P6Q2; A0A0G2K6P7; Q6IMF3; D3ZXB7; Q4FZU2; Q10758	A0A0G2JUG1 [163-169]; A0A0G2JXH6 [142-148]; A0A0G2JZQ9 [178-184]; Q6IG05 [151-157]; Q6P6Q2 [175-181]; A0A0G2K6P7 [157-163]; Q6IMF3 [190-196]; D3ZXB7 [142-148]; Q4FZU2 [163-169]; Q10758 [102-108]		0	827.43	107.4	157.4	102.1	33.1	46	110.84	33.26	79.11	#DIV/0!	#DIV/0!	#DIV/0!	Peak Found	Peak Found	Peak Found	Peak Found	Shared	Peak Found	Peak Found	Peak Found			2.27	30.87	High	High	0.003185	0.08408
High	Master Protein	Q6P0K8	Junction plakoglobin OS=Rattus norvegicus OX=10116 GN=Jup PE=1 SV=1	0	15.536	15	7	12	7	81.7	42.26	7	cell organization and biogenesis;cellular component movement;regulation of biological process;response to stimulus	cytoplasm;cytoskeleton;cytosol;membrane;nucleus	protein binding;signal transducer activity;structural molecule activity	Pf00514	81679	ENSRNOG00000015380.6	Jup	VEGFR2 mediated vascular permeability; Formation of the cornified envelope; Adherens junctions interactions; Neutrophil degranulation	Acute myeloid leukemia; Transcriptional misregulation in cancer; Pathways in cancer; Arrhythmogenic right ventricular cardiomyopathy (ARVC)	0	4.57836	3.93969	0.345883	16.4	10.4	68.5	54.2	73.1	94.1	32.5	450.9	High	Peak Found	High	High	High	High	Peak Found	High
	Checked	Confidence	Annotated Sequence	Modifications	Qvality PEP	Qvality q-value	# Protein Groups	# Proteins	# PSMs	Master Protein Accessions	Positions in Master Proteins	Modifications in Master Proteins	# Missed Cleavages	Theo. MH+ [Da]	Abundances (Grouped): NButGT	Abundances (Grouped): remplissage	Abundances (Grouped): LPS	Abundances (Grouped): controle CARD445	Abundances (Grouped) CV [%]: NButGT	Abundances (Grouped) CV [%]: remplissage	Abundances (Grouped) CV [%]: LPS	Abundances (Grouped) CV [%]: controle CARD445	#DIV/0!	#DIV/0!	#DIV/0!	Found in Sample: [S18] F18: Sample, 6, LPS	Found in Sample: [S76] F76: Sample, 1, controle CARD445	Found in Sample: [S16] F16: Sample, 4, remplissage	Found in Sample: [S17] F17: Sample, 5, LPS	Quan Info	Found in Sample: [S13] F13: Sample, 1, NButGT	Found in Sample: [S14] F14: Sample, 2, NButGT	Found in Sample: [S15] F15: Sample, 3, remplissage			XCorr (by Search Engine): Sequest HT	Top Apex RT [min]	Found in Sample: [S86] F86: Sample, 2, controle CARD445	Confidence (by Search Engine): Sequest HT	Percolator q-Value (by Search Engine): Sequest HT	Percolator PEP (by Search Engine): Sequest HT
	FALSE	High	[R].NEGTATYAAAVLFR.[I]		0.064448	0.00153741	1	1	1	Q6P0K8	Q6P0K8 [638-651]		0	1483.75	58.3	252	52.7	37	30.37			78.05	#DIV/0!	#DIV/0!	#DIV/0!	Not Found	Peak Found	High	Peak Found		Peak Found	Peak Found	Not Found			2.51	42.59	Peak Found	High	0.000512	0.02624
	FALSE	High	[K].SAIVHLINYQDDAELATR.[A]		0.0279172	0.00153741	1	1	1	Q6P0K8	Q6P0K8 [125-142]		0	2029.03	57.1	253.9	89		12.97	106.88	74.07		#DIV/0!	#DIV/0!	#DIV/0!	Peak Found	Not Found	High	Peak Found		Peak Found	Peak Found	Peak Found			3.12	38.7	Not Found	High	0.000512	0.009554
	FALSE	High	[R].LNTIPLFVQLLYSSVENIQR.[V]		0.0362701	0.00153741	1	1	1	Q6P0K8	Q6P0K8 [583-602]		0	2347.3		400							#DIV/0!	#DIV/0!	#DIV/0!	Not Found	Not Found	High	Not Found		Not Found	Not Found	Not Found			4.07	53.08	Not Found	High	0.000512	0.01313
	FALSE	High	[R].VSVELTNSLFK.[H]		0.0574161	0.00153741	1	1	1	Q6P0K8	Q6P0K8 [664-674]		0	1236.68	136.3	138.2	100	25.5	25.21	124.11	25.67		#DIV/0!	#DIV/0!	#DIV/0!	Peak Found	Peak Found	High	Peak Found		Peak Found	Peak Found	Peak Found			3.56	41.11	Not Found	High	0.000512	0.02288
	FALSE	High	[K].TLVTQNSGVEALIHAILR.[A]		0.000227651	0.00153741	1	1	3	Q6P0K8	Q6P0K8 [427-444]		0	1935.1	60.3	293.7	46		34.06				#DIV/0!	#DIV/0!	#DIV/0!	High	Not Found	High	Not Found		Peak Found	High	Not Found			4.57	50.8	Not Found	High	0.000512	3.07e-05
	FALSE	High	[R].ALMGSPQLVAAVVR.[T]	1xOxidation [M3]	0.00934505	0.00153741	1	1	4	Q6P0K8	Q6P0K8 [178-191]		0	1427.8	115.6	169.6	86.3	28.5	2.78	110.43	13.51	42.3	#DIV/0!	#DIV/0!	#DIV/0!	Peak Found	High	High	High		High	Peak Found	Peak Found			3.19	37.81	Peak Found	High	0.000512	0.002586
	FALSE	High	[R].HVAAGTQQPYTDGVR.[M]		0.106888	0.00153741	1	1	1	Q6P0K8	Q6P0K8 [541-555]		0	1599.79	37.6	309.5	52.9			134.62	48.96		#DIV/0!	#DIV/0!	#DIV/0!	Peak Found	Not Found	High	Peak Found		Peak Found	Not Found	Peak Found			3.15	21.09	Not Found	High	0.000512	0.04867
High	Master Protein	A0A0H2UHM4	Outer dense fiber protein 2 OS=Rattus norvegicus OX=10116 GN=Odf2 PE=1 SV=1	0	15.107	11	7	7	7	93.4	27.75	7	development;metabolic process;regulation of biological process	nucleus	catalytic activity;motor activity;protein binding;structural molecule activity	Pf00038, Pf01576, Pf01608, Pf02463, Pf04111, Pf04156, Pf05557, Pf05622, Pf07888, Pf12128, Pf13514	29479	ENSRNOG00000014584.8	Odf2			0	6.19118	14.6675	0.068583	6	7.6	45.3	38.9	20.6	64.1		617.5	Peak Found	Peak Found	Peak Found	Peak Found	Peak Found	Peak Found	Not Found	High
	Checked	Confidence	Annotated Sequence	Modifications	Qvality PEP	Qvality q-value	# Protein Groups	# Proteins	# PSMs	Master Protein Accessions	Positions in Master Proteins	Modifications in Master Proteins	# Missed Cleavages	Theo. MH+ [Da]	Abundances (Grouped): NButGT	Abundances (Grouped): remplissage	Abundances (Grouped): LPS	Abundances (Grouped): controle CARD445	Abundances (Grouped) CV [%]: NButGT	Abundances (Grouped) CV [%]: remplissage	Abundances (Grouped) CV [%]: LPS	Abundances (Grouped) CV [%]: controle CARD445	#DIV/0!	#DIV/0!	#DIV/0!	Found in Sample: [S18] F18: Sample, 6, LPS	Found in Sample: [S76] F76: Sample, 1, controle CARD445	Found in Sample: [S16] F16: Sample, 4, remplissage	Found in Sample: [S17] F17: Sample, 5, LPS	Quan Info	Found in Sample: [S13] F13: Sample, 1, NButGT	Found in Sample: [S14] F14: Sample, 2, NButGT	Found in Sample: [S15] F15: Sample, 3, remplissage			XCorr (by Search Engine): Sequest HT	Top Apex RT [min]	Found in Sample: [S86] F86: Sample, 2, controle CARD445	Confidence (by Search Engine): Sequest HT	Percolator q-Value (by Search Engine): Sequest HT	Percolator PEP (by Search Engine): Sequest HT
	FALSE	High	[K].NIDLTAIISDLR.[S]		0.0160374	0.00153741	1	3	1	A0A0H2UHM4	A0A0H2UHM4 [605-616]		0	1343.75	62.3	337.7							#DIV/0!	#DIV/0!	#DIV/0!	Not Found	Not Found	High	Not Found		Not Found	Peak Found	Not Found			3.36	50.58	Not Found	High	0.000512	0.004915
	FALSE	High	[R].RQFQSQLADLQQLPDILK.[I]		0.0606657	0.00153741	1	3	1	A0A0H2UHM4	A0A0H2UHM4 [568-585]		1	2141.17	109.1	214.1	76.8		26.97		11.87		#DIV/0!	#DIV/0!	#DIV/0!	Peak Found	Not Found	High	Peak Found		Peak Found	Peak Found	Not Found			3.99	47.84	Not Found	High	0.000512	0.02432
	FALSE	High	[K].LNQAHLEVQQLK.[A]		0.0666071	0.00153741	1	3	1	A0A0H2UHM4	A0A0H2UHM4 [503-514]		0	1420.79		400							#DIV/0!	#DIV/0!	#DIV/0!	Not Found	Not Found	High	Not Found		Not Found	Not Found	Not Found			4.47	25.68	Not Found	High	0.000512	0.0274
	FALSE	High	[R].VTDLVNQQQSLEEK.[M]		0.00348485	0.00153741	1	3	1	A0A0H2UHM4	A0A0H2UHM4 [450-463]		0	1630.83		374.8	25.2						#DIV/0!	#DIV/0!	#DIV/0!	Peak Found	Not Found	High	Not Found		Not Found	Not Found	Not Found			3.97	27.91	Not Found	High	0.000512	0.0007964
	FALSE	High	[K].TRLEADEVAAQLER.[C]		0.0567869	0.00153741	1	3	1	A0A0H2UHM4	A0A0H2UHM4 [534-547]		1	1600.83	84.2	168.6	111.5	35.7	76.9		62.35	2.89	#DIV/0!	#DIV/0!	#DIV/0!	Peak Found	Peak Found	High	Peak Found		Peak Found	Peak Found	Not Found			3.67	33.03	Peak Found	High	0.000512	0.02254
	FALSE	High	[R].KEELEEVAHELAETEHENTVLR.[H]		0.00104887	0.00153741	1	3	1	A0A0H2UHM4	A0A0H2UHM4 [140-161]		1	2605.27		400							#DIV/0!	#DIV/0!	#DIV/0!	Not Found	Not Found	High	Not Found		Not Found	Not Found	Not Found			5.12	40.39	Not Found	High	0.000512	0.0001899
	FALSE	High	[R].KNIDLTAIISDLR.[S]		0.143769	0.00429138	1	3	1	A0A0H2UHM4	A0A0H2UHM4 [604-616]		1	1471.85		364.5	26.5	9					#DIV/0!	#DIV/0!	#DIV/0!	Not Found	Not Found	High	Peak Found		Not Found	Not Found	Not Found			3.18	48.07	Peak Found	High	0.001414	0.06998
High	Master Protein	A0A0G2JWX4	Keratin, type II cytoskeletal 2 epidermal OS=Rattus norvegicus OX=10116 GN=Krt2 PE=1 SV=1	0	15.033	5	5	40	3	69.1	124.04	5	cell organization and biogenesis;cell proliferation;cellular component movement;metabolic process	cytoskeleton;membrane;nucleus	protein binding;structural molecule activity	Pf00038, Pf13166		ENSRNOG00000009563.8		Formation of the cornified envelope		0	0.873536	0.81126	1.64375	121.2	92.3	133.2	53.3	126.4	122.3	97.3	54	High	High	High	High	High	High	High	High
	Checked	Confidence	Annotated Sequence	Modifications	Qvality PEP	Qvality q-value	# Protein Groups	# Proteins	# PSMs	Master Protein Accessions	Positions in Master Proteins	Modifications in Master Proteins	# Missed Cleavages	Theo. MH+ [Da]	Abundances (Grouped): NButGT	Abundances (Grouped): remplissage	Abundances (Grouped): LPS	Abundances (Grouped): controle CARD445	Abundances (Grouped) CV [%]: NButGT	Abundances (Grouped) CV [%]: remplissage	Abundances (Grouped) CV [%]: LPS	Abundances (Grouped) CV [%]: controle CARD445	#DIV/0!	#DIV/0!	#DIV/0!	Found in Sample: [S18] F18: Sample, 6, LPS	Found in Sample: [S76] F76: Sample, 1, controle CARD445	Found in Sample: [S16] F16: Sample, 4, remplissage	Found in Sample: [S17] F17: Sample, 5, LPS	Quan Info	Found in Sample: [S13] F13: Sample, 1, NButGT	Found in Sample: [S14] F14: Sample, 2, NButGT	Found in Sample: [S15] F15: Sample, 3, remplissage			XCorr (by Search Engine): Sequest HT	Top Apex RT [min]	Found in Sample: [S86] F86: Sample, 2, controle CARD445	Confidence (by Search Engine): Sequest HT	Percolator q-Value (by Search Engine): Sequest HT	Percolator PEP (by Search Engine): Sequest HT
	FALSE	High	[K].VDPEIQNVK.[S]		0.0673424	0.00153741	1	2	6	A0A0G2JWX4	A0A0G2JWX4 [186-194]		0	1041.56	120.7	65.3	92.3	121.7	1.22	54.39	61.59	17.8	#DIV/0!	#DIV/0!	#DIV/0!	High	High	Peak Found	Peak Found		High	High	High			2.53	23.13	High	High	0.000512	0.02774
	FALSE	High	[K].LALDVEIATYR.[KT]		0.0115098	0.00153741	5	11	12	Q6IG05; Q6P6Q2; A0A0G2K6P7; A0A0G2JWX4; Q4FZU2	Q6IG05 [433-443]; Q6P6Q2 [457-467]; A0A0G2K6P7 [437-447]; A0A0G2JWX4 [490-500]; Q4FZU2 [445-455]		0	1263.69	114.5	188.3	97.3		74.93	126.27	22.78		#DIV/0!	#DIV/0!	#DIV/0!	High	Not Found	High	High	Shared	High	High	High			3.53	42.18	Not Found	High	0.000512	0.003306
	FALSE	High	[K].LALDVEIATYRK.[L]		0.04503	0.00153741	4	10	2	Q6IG05; Q6P6Q2; A0A0G2K6P7; A0A0G2JWX4	Q6IG05 [433-444]; Q6P6Q2 [457-468]; A0A0G2K6P7 [437-448]; A0A0G2JWX4 [490-501]		1	1391.79	44.7	260.7	94.6		33.81		78.09		#DIV/0!	#DIV/0!	#DIV/0!	Peak Found	Not Found	High	High	Shared	Peak Found	Peak Found	Not Found			2.95	35.68	Not Found	High	0.000512	0.01699
	FALSE	High	[R].GFSSGSAVVSGGSR.[R]		0.00297601	0.00153741	1	2	17	A0A0G2JWX4	A0A0G2JWX4 [23-36]		0	1254.61	132.5	83.2	88.5	95.7	2.53	31.13	60.39	13.6	#DIV/0!	#DIV/0!	#DIV/0!	High	High	High	High		High	High	High			3.51	23.4	High	High	0.000512	0.0006591
	FALSE	High	[R].GFSSGSAVVSGGSRR.[S]		0.0274537	0.00153741	1	2	3	A0A0G2JWX4	A0A0G2JWX4 [23-37]		1	1410.71	138.2	48.3	33	180.5	63.15	76.72	40.8	60.65	#DIV/0!	#DIV/0!	#DIV/0!	Peak Found	High	Peak Found	Peak Found		High	Peak Found	Peak Found			2.68	20.22	Peak Found	High	0.000512	0.009363
High	Master Protein	A0A0G2JV65	14-3-3 protein zeta/delta OS=Rattus norvegicus OX=10116 GN=Ywhaz PE=1 SV=1	0	15.007	29	6	15	4	29	46.26	6	cell organization and biogenesis;regulation of biological process;transport	mitochondrion;nucleus	protein binding;RNA binding	Pf00244		ENSRNOG00000008195.6				0	0.534338	9.01254	0.0725217	63.4	56	12.3	51.5	16.1	25.6	6.8	568.2	High	High	Peak Found	High	Peak Found	Peak Found	Peak Found	High
	Checked	Confidence	Annotated Sequence	Modifications	Qvality PEP	Qvality q-value	# Protein Groups	# Proteins	# PSMs	Master Protein Accessions	Positions in Master Proteins	Modifications in Master Proteins	# Missed Cleavages	Theo. MH+ [Da]	Abundances (Grouped): NButGT	Abundances (Grouped): remplissage	Abundances (Grouped): LPS	Abundances (Grouped): controle CARD445	Abundances (Grouped) CV [%]: NButGT	Abundances (Grouped) CV [%]: remplissage	Abundances (Grouped) CV [%]: LPS	Abundances (Grouped) CV [%]: controle CARD445	#DIV/0!	#DIV/0!	#DIV/0!	Found in Sample: [S18] F18: Sample, 6, LPS	Found in Sample: [S76] F76: Sample, 1, controle CARD445	Found in Sample: [S16] F16: Sample, 4, remplissage	Found in Sample: [S17] F17: Sample, 5, LPS	Quan Info	Found in Sample: [S13] F13: Sample, 1, NButGT	Found in Sample: [S14] F14: Sample, 2, NButGT	Found in Sample: [S15] F15: Sample, 3, remplissage			XCorr (by Search Engine): Sequest HT	Top Apex RT [min]	Found in Sample: [S86] F86: Sample, 2, controle CARD445	Confidence (by Search Engine): Sequest HT	Percolator q-Value (by Search Engine): Sequest HT	Percolator PEP (by Search Engine): Sequest HT
	FALSE	High	[R].YLAEVAAGDDKK.[G]		0.0151615	0.00153741	1	2	2	A0A0G2JV65	A0A0G2JV65 [139-150]		1	1279.65	57.1	101	68.7	173.2	7.69	128.39	71.75	22.79	#DIV/0!	#DIV/0!	#DIV/0!	Peak Found	High	High	Peak Found		Peak Found	Peak Found	Peak Found			3.42	21.02	Peak Found	High	0.000512	0.004601
	FALSE	High	[K].SVTEQGAELSNEER.[N]		0.00262891	0.00153741	1	2	5	A0A0G2JV65	A0A0G2JV65 [39-52]		0	1548.71	57.6	102.1	73	167.3	44.93	132.92	93.53	0.71	#DIV/0!	#DIV/0!	#DIV/0!	High	High	High	Peak Found		Peak Found	Peak Found	Peak Found			4.1	23.41	High	High	0.000512	0.0005689
	FALSE	High	[K].DSTLIMQLLR.[D]		0.07075	0.00153741	3	10	1	P68255; A0A0G2JV65; P62260	P68255 [213-222]; A0A0G2JV65 [224-233]; P62260 [216-225]		0	1189.66	83.3	229.6	87				26.56		#DIV/0!	#DIV/0!	#DIV/0!	Peak Found	Not Found	High	Peak Found	Shared	Not Found	Peak Found	Not Found			2.71	50.38	Not Found	High	0.000512	0.02948
	FALSE	High	[K].DSTLIMQLLR.[D]	1xOxidation [M6]	0.06516	0.00153741	3	10	3	P68255; A0A0G2JV65; P62260	P68255 [213-222]; A0A0G2JV65 [224-233]; P62260 [216-225]		0	1205.66	61.2	183.9	74.1	80.7	41.97	18.36	30.13	58.41	#DIV/0!	#DIV/0!	#DIV/0!	Peak Found	High	High	Peak Found	Shared	Peak Found	Peak Found	Peak Found			2.66	48.76	Peak Found	High	0.000512	0.02653
	FALSE	High	[K].FLIPNASQPESK.[V]		0.0232166	0.00153741	1	2	1	A0A0G2JV65	A0A0G2JV65 [115-126]		0	1330.7		400							#DIV/0!	#DIV/0!	#DIV/0!	Not Found	Not Found	High	Not Found		Not Found	Not Found	Not Found			2.87	32.3	Not Found	High	0.000512	0.007665
	FALSE	High	[K].GIVDQSQQAYQEAFEISK.[K]		0.00329384	0.00153741	1	2	2	A0A0G2JV65	A0A0G2JV65 [151-168]		0	2040.99		400							#DIV/0!	#DIV/0!	#DIV/0!	Not Found	Not Found	High	Not Found		Not Found	Not Found	Not Found			3.95	44.55	Not Found	High	0.000512	0.0007433
	FALSE	High	[R].NLLSVAYK.[N]		0.167019	0.00958269	3	10	1	P68255; A0A0G2JV65; P62260	P68255 [42-49]; A0A0G2JV65 [53-60]; P62260 [43-50]		0	907.525	27.2	8.3	11.3	353.2	92.59			3.46	#DIV/0!	#DIV/0!	#DIV/0!	Peak Found	High	Not Found	Not Found	Shared	Peak Found	Peak Found	Peak Found			2.34	32.98	Peak Found	High	0.003185	0.08439
High	Master Protein	Q4PP99	Cardiac troponin C OS=Rattus norvegicus OX=10116 GN=Tnnc1 PE=2 SV=1	0	14.854	24	4	24	4	18.4	93.46	4	regulation of biological process;response to stimulus		metal ion binding;protein binding	Pf00036, Pf13202, Pf13405, Pf13499, Pf13833	290561	ENSRNOG00000018943.6	Tnnc1	Striated Muscle Contraction	Calcium signaling pathway; Adrenergic signaling in cardiomyocytes; Dilated cardiomyopathy; Cardiac muscle contraction; Hypertrophic cardiomyopathy (HCM)	0	2.53611	0.313201	1.89532	66.7	70.4	189.7	158	75.1	131.3	54.3	54.6	High	High	High	High	High	High	High	High
	Checked	Confidence	Annotated Sequence	Modifications	Qvality PEP	Qvality q-value	# Protein Groups	# Proteins	# PSMs	Master Protein Accessions	Positions in Master Proteins	Modifications in Master Proteins	# Missed Cleavages	Theo. MH+ [Da]	Abundances (Grouped): NButGT	Abundances (Grouped): remplissage	Abundances (Grouped): LPS	Abundances (Grouped): controle CARD445	Abundances (Grouped) CV [%]: NButGT	Abundances (Grouped) CV [%]: remplissage	Abundances (Grouped) CV [%]: LPS	Abundances (Grouped) CV [%]: controle CARD445	#DIV/0!	#DIV/0!	#DIV/0!	Found in Sample: [S18] F18: Sample, 6, LPS	Found in Sample: [S76] F76: Sample, 1, controle CARD445	Found in Sample: [S16] F16: Sample, 4, remplissage	Found in Sample: [S17] F17: Sample, 5, LPS	Quan Info	Found in Sample: [S13] F13: Sample, 1, NButGT	Found in Sample: [S14] F14: Sample, 2, NButGT	Found in Sample: [S15] F15: Sample, 3, remplissage			XCorr (by Search Engine): Sequest HT	Top Apex RT [min]	Found in Sample: [S86] F86: Sample, 2, controle CARD445	Confidence (by Search Engine): Sequest HT	Percolator q-Value (by Search Engine): Sequest HT	Percolator PEP (by Search Engine): Sequest HT
	FALSE	High	[K].NADGYIDLDELK.[M]		0.0168686	0.00153741	1	1	6	Q4PP99	Q4PP99 [107-118]		0	1365.65	104.5	63.6	202	29.9	38.83	14.96	10.66	28.24	#DIV/0!	#DIV/0!	#DIV/0!	High	Peak Found	High	High		High	High	High			3.68	40.85	Peak Found	High	0.000512	0.005236
	FALSE	High	[K].SEEELSDLFR.[M]		0.0414391	0.00153741	1	1	2	Q4PP99	Q4PP99 [93-102]		0	1224.57	89.4	59.9	185.3	65.4	40.09	2.32	18.82	7.4	#DIV/0!	#DIV/0!	#DIV/0!	Peak Found	High	Peak Found	Peak Found		Peak Found	Peak Found	Peak Found			2.45	42.48	High	High	0.000512	0.01536
	FALSE	High	[K].AAVEQLTEEQKNEFK.[A]		0.000743678	0.00153741	1	1	13	Q4PP99	Q4PP99 [7-21]		1	1763.88	103.9	50.2	166.4	79.4	20.71	3.52	17.95	0.75	#DIV/0!	#DIV/0!	#DIV/0!	High	High	High	High		High	High	High			4.67	27.42	High	High	0.000512	0.0001259
	FALSE	High	[K].GKSEEELSDLFR.[M]		0.0168686	0.00153741	1	1	3	Q4PP99	Q4PP99 [91-102]		1	1409.69	87.8	59.8	176	76.4	82.96	1.25	1.14	7.03	#DIV/0!	#DIV/0!	#DIV/0!	Peak Found	High	Peak Found	Peak Found		Peak Found	Peak Found	Peak Found			3.52	36.17	High	High	0.000512	0.005233
High	Master Protein	O08651	D-3-phosphoglycerate dehydrogenase OS=Rattus norvegicus OX=10116 GN=Phgdh PE=1 SV=3	0	14.839	14	7	17	7	56.5	53.11	7	cell differentiation;cell organization and biogenesis;metabolic process;regulation of biological process		catalytic activity;nucleotide binding	Pf00389, Pf02826	58835	ENSRNOG00000019328.6	Phgdh	Serine biosynthesis	Biosynthesis of amino acids; Metabolic pathways; Glycine, serine and threonine metabolism; Carbon metabolism	0	0.116233	1.81026	0.567869	300.4	252.8	24.1	40.2	29.5	36.6	17.3	99.1	High	High	Peak Found	High	Peak Found	Peak Found	Peak Found	High
	Checked	Confidence	Annotated Sequence	Modifications	Qvality PEP	Qvality q-value	# Protein Groups	# Proteins	# PSMs	Master Protein Accessions	Positions in Master Proteins	Modifications in Master Proteins	# Missed Cleavages	Theo. MH+ [Da]	Abundances (Grouped): NButGT	Abundances (Grouped): remplissage	Abundances (Grouped): LPS	Abundances (Grouped): controle CARD445	Abundances (Grouped) CV [%]: NButGT	Abundances (Grouped) CV [%]: remplissage	Abundances (Grouped) CV [%]: LPS	Abundances (Grouped) CV [%]: controle CARD445	#DIV/0!	#DIV/0!	#DIV/0!	Found in Sample: [S18] F18: Sample, 6, LPS	Found in Sample: [S76] F76: Sample, 1, controle CARD445	Found in Sample: [S16] F16: Sample, 4, remplissage	Found in Sample: [S17] F17: Sample, 5, LPS	Quan Info	Found in Sample: [S13] F13: Sample, 1, NButGT	Found in Sample: [S14] F14: Sample, 2, NButGT	Found in Sample: [S15] F15: Sample, 3, remplissage			XCorr (by Search Engine): Sequest HT	Top Apex RT [min]	Found in Sample: [S86] F86: Sample, 2, controle CARD445	Confidence (by Search Engine): Sequest HT	Percolator q-Value (by Search Engine): Sequest HT	Percolator PEP (by Search Engine): Sequest HT
	FALSE	High	[K].ILQDGGLQVVEK.[Q]		0.0188714	0.00153741	1	1	4	O08651	O08651 [22-33]		0	1298.73		121	32.9	246.1				29.57	#DIV/0!	#DIV/0!	#DIV/0!	High	High	High	Not Found		Not Found	Not Found	Not Found			3.46	31.85	High	High	0.000512	0.005996
	FALSE	High	[K].VTADVINAAEK.[L]		0.013398	0.00153741	1	1	2	O08651	O08651 [59-69]		0	1130.61	68.5	43.3	43.5	244.6	15.28	89.24	7.45	13.44	#DIV/0!	#DIV/0!	#DIV/0!	Peak Found	High	Peak Found	Peak Found		Peak Found	Peak Found	Peak Found			3.55	25.55	High	High	0.000512	0.003967
	FALSE	High	[K].TLGILGLGR.[I]		0.0970206	0.00153741	1	1	3	O08651	O08651 [147-155]		0	899.567	16.4	35.2	31.2	317.1	7.4	79.56	35.57	9.25	#DIV/0!	#DIV/0!	#DIV/0!	Peak Found	High	High	Peak Found		Peak Found	Peak Found	Peak Found			2.58	40.79	High	High	0.000512	0.0432
	FALSE	High	[R].AGTGVDNVDLEAATR.[K]		0.000305193	0.00153741	1	1	3	O08651	O08651 [76-90]		0	1488.73	25	32.9	17.2	324.9	87.5	93.29	27.33	4.68	#DIV/0!	#DIV/0!	#DIV/0!	Peak Found	High	Peak Found	Peak Found		Peak Found	Peak Found	Peak Found			4.45	30.3	High	High	0.000512	4.36e-05
	FALSE	High	[R].GGIVDEGALLR.[A]		0.0319137	0.00153741	1	1	3	O08651	O08651 [237-247]		0	1099.61	32.6	50.4	38.8	278.2	8.43	81.74	41.52	15.53	#DIV/0!	#DIV/0!	#DIV/0!	Peak Found	High	High	Peak Found		Peak Found	Peak Found	Peak Found			2.75	35.81	High	High	0.000512	0.01123
	FALSE	High	[K].GTIQVVTQGTSLK.[N]		0.0884895	0.00153741	1	1	1	O08651	O08651 [352-364]		0	1331.75		318.8	81.2						#DIV/0!	#DIV/0!	#DIV/0!	Peak Found	Not Found	High	Not Found		Not Found	Not Found	Not Found			3.18	29.79	Not Found	High	0.000512	0.03856
	FALSE	High	[R].KILQDGGLQVVEK.[Q]		0.151443	0.00563205	1	1	1	O08651	O08651 [21-33]		1	1426.83									#DIV/0!	#DIV/0!	#DIV/0!	Not Found	High	Not Found	Not Found	No Quan Values	Not Found	Not Found	Not Found			3.4		Not Found	High	0.00185	0.07467
High	Master Protein	P04785	Protein disulfide-isomerase OS=Rattus norvegicus OX=10116 GN=P4hb PE=1 SV=2	0	14.758	14	4	6	4	56.9	24.13	4	cellular homeostasis;metabolic process;regulation of biological process;response to stimulus	endoplasmic reticulum;membrane;organelle lumen	catalytic activity;metal ion binding;protein binding;RNA binding	Pf00085, Pf01216, Pf13098, Pf13848, Pf13899, Pf13905	25506	ENSRNOG00000036689.2	P4hb	Detoxification of Reactive Oxygen Species; VLDL assembly; Post-translational protein phosphorylation; Chylomicron assembly; Hedgehog ligand biogenesis; Regulation of Insulin-like Growth Factor (IGF) transport and uptake by Insulin-like Growth Factor Binding Proteins (IGFBPs); Interleukin-12 family signaling; Collagen biosynthesis and modifying enzymes	Protein processing in endoplasmic reticulum	0	4.11765	4.01845	#DIV/0!	31.3	9.5		84			13.1	662	High	Peak Found	Not Found	High	Not Found	Not Found	Peak Found	High
	Checked	Confidence	Annotated Sequence	Modifications	Qvality PEP	Qvality q-value	# Protein Groups	# Proteins	# PSMs	Master Protein Accessions	Positions in Master Proteins	Modifications in Master Proteins	# Missed Cleavages	Theo. MH+ [Da]	Abundances (Grouped): NButGT	Abundances (Grouped): remplissage	Abundances (Grouped): LPS	Abundances (Grouped): controle CARD445	Abundances (Grouped) CV [%]: NButGT	Abundances (Grouped) CV [%]: remplissage	Abundances (Grouped) CV [%]: LPS	Abundances (Grouped) CV [%]: controle CARD445	#DIV/0!	#DIV/0!	#DIV/0!	Found in Sample: [S18] F18: Sample, 6, LPS	Found in Sample: [S76] F76: Sample, 1, controle CARD445	Found in Sample: [S16] F16: Sample, 4, remplissage	Found in Sample: [S17] F17: Sample, 5, LPS	Quan Info	Found in Sample: [S13] F13: Sample, 1, NButGT	Found in Sample: [S14] F14: Sample, 2, NButGT	Found in Sample: [S15] F15: Sample, 3, remplissage			XCorr (by Search Engine): Sequest HT	Top Apex RT [min]	Found in Sample: [S86] F86: Sample, 2, controle CARD445	Confidence (by Search Engine): Sequest HT	Percolator q-Value (by Search Engine): Sequest HT	Percolator PEP (by Search Engine): Sequest HT
	FALSE	High	[K].MDSTANEVEAVK.[V]		0.0258181	0.00153741	1	1	1	P04785	P04785 [427-438]		0	1293.6		227.2	53.2	119.6		96.75			#DIV/0!	#DIV/0!	#DIV/0!	Peak Found	Peak Found	High	Not Found		Not Found	Not Found	Peak Found			3.04	24.93	Not Found	High	0.000512	0.008714
	FALSE	High	[K].MDSTANEVEAVK.[V]	1xOxidation [M1]	0.017059	0.00153741	1	1	1	P04785	P04785 [427-438]		0	1309.59		270.5		129.5				33.36	#DIV/0!	#DIV/0!	#DIV/0!	Not Found	High	Peak Found	Not Found		Not Found	Not Found	Not Found			3.19	22.26	Peak Found	High	0.000512	0.005306
	FALSE	High	[K].VDATEESDLAQQYGVR.[G]		0.00741715	0.00153741	1	1	2	P04785	P04785 [84-99]		0	1780.83		327.5	72.5						#DIV/0!	#DIV/0!	#DIV/0!	High	Not Found	High	Not Found		Not Found	Not Found	Not Found			4.51	35.43	Not Found	High	0.000512	0.001964
	FALSE	High	[R].TGPAATTLSDTAAAESLVDSSEVTVIGFFK.[D]		3.908e-06	0.00153741	1	1	1	P04785	P04785 [135-164]		0	2985.49		400							#DIV/0!	#DIV/0!	#DIV/0!	Not Found	Not Found	High	Not Found		Not Found	Not Found	Not Found			6.89	52.5	Not Found	High	0.000512033	2.41134e-07
	FALSE	High	[K].YKPESDELTAEK.[I]		0.160299	0.00697046	1	1	1	P04785	P04785 [329-340]		0	1409.68		325.4	74.6						#DIV/0!	#DIV/0!	#DIV/0!	Peak Found	Not Found	High	Not Found		Not Found	Not Found	Not Found			2.84	20.89	Not Found	High	0.002307	0.07981
High	Master Protein	A0A0G2JSW3	Globin a4 OS=Rattus norvegicus OX=10116 GN=Hbb PE=1 SV=1	0	14.401	48	5	12	2	16	37.86	5	cell organization and biogenesis;metabolic process;regulation of biological process;response to stimulus;transport		antioxidant activity;catalytic activity;metal ion binding;protein binding;transporter activity	Pf00042	24440	ENSRNOG00000058105.1	Hbb	Erythrocytes take up oxygen and release carbon dioxide; Factors involved in megakaryocyte development and platelet production; Erythrocytes take up carbon dioxide and release oxygen; Neutrophil degranulation; Scavenging of heme from plasma		3	1.87787	0.370089	1.99554	97.1	64.2	98.6	204.3	93.3	130.4	47.8	64.3	High	High	Peak Found	Peak Found	High	Peak Found	Peak Found	Peak Found
	Checked	Confidence	Annotated Sequence	Modifications	Qvality PEP	Qvality q-value	# Protein Groups	# Proteins	# PSMs	Master Protein Accessions	Positions in Master Proteins	Modifications in Master Proteins	# Missed Cleavages	Theo. MH+ [Da]	Abundances (Grouped): NButGT	Abundances (Grouped): remplissage	Abundances (Grouped): LPS	Abundances (Grouped): controle CARD445	Abundances (Grouped) CV [%]: NButGT	Abundances (Grouped) CV [%]: remplissage	Abundances (Grouped) CV [%]: LPS	Abundances (Grouped) CV [%]: controle CARD445	#DIV/0!	#DIV/0!	#DIV/0!	Found in Sample: [S18] F18: Sample, 6, LPS	Found in Sample: [S76] F76: Sample, 1, controle CARD445	Found in Sample: [S16] F16: Sample, 4, remplissage	Found in Sample: [S17] F17: Sample, 5, LPS	Quan Info	Found in Sample: [S13] F13: Sample, 1, NButGT	Found in Sample: [S14] F14: Sample, 2, NButGT	Found in Sample: [S15] F15: Sample, 3, remplissage			XCorr (by Search Engine): Sequest HT	Top Apex RT [min]	Found in Sample: [S86] F86: Sample, 2, controle CARD445	Confidence (by Search Engine): Sequest HT	Percolator q-Value (by Search Engine): Sequest HT	Percolator PEP (by Search Engine): Sequest HT
	FALSE	High	[R].LLVVYPWTQR.[YF]		0.0405299	0.00153741	2	4	1	A0A0G2JSW3; P11517	A0A0G2JSW3 [32-41]; P11517 [32-41]		0	1274.73	125.8	77.2	155.2	41.7	42.94	82.91	112.78	88.99	#DIV/0!	#DIV/0!	#DIV/0!	Peak Found	High	Peak Found	Peak Found	Shared	Peak Found	Peak Found	Peak Found			3.17	45.27	Peak Found	High	0.000512	0.01501
	FALSE	High	[R].LLGNMIVIVLGHHLGK.[E]	1xOxidation [M5]	0.0489257	0.00153741	2	4	2	A0A0G2JSW3; P11517	A0A0G2JSW3 [106-121]; P11517 [106-121]		0	1730.01	134.1	59.8	206.1		22.07	55.05	65.06		#DIV/0!	#DIV/0!	#DIV/0!	High	Not Found	Peak Found	Peak Found	Shared	Peak Found	High	Peak Found			2.88	42.2	Not Found	High	0.000512	0.0188
	FALSE	High	[K].VNPDDVGGEALGR.[L]		0.00924034	0.00153741	1	2	4	A0A0G2JSW3	A0A0G2JSW3 [19-31]		0	1298.63	108.8	45.4	117.9	127.8	5.54	22.11	0.55	21.45	#DIV/0!	#DIV/0!	#DIV/0!	Peak Found	High	Peak Found	Peak Found		High	Peak Found	Peak Found			2.99	28.17	High	High	0.000512	0.002548
	FALSE	High	[R].YFDSFGDLSSASAIMGNPK.[V]	1xOxidation [M15]	7.04774e-05	0.00153741	1	2	2	A0A0G2JSW3	A0A0G2JSW3 [42-60]		0	2022.91	88		65.5	246.5				46.27	#DIV/0!	#DIV/0!	#DIV/0!	Peak Found	High	Not Found	Not Found		Not Found	Peak Found	Not Found			4.34	44.41	High	High	0.000512	7.591e-06
	FALSE	High	[K].VVAGVASALAHK.[Y]		0.0174462	0.00153741	3	5	3	A0A0G2JSW3; P11517; Q62669	A0A0G2JSW3 [134-145]; P11517 [134-145]; Q62669 [134-145]		0	1122.66	141.6	61.5	153.2	43.6	26.67	33.38	4.31	25.17	#DIV/0!	#DIV/0!	#DIV/0!	High	Peak Found	Peak Found	Peak Found	Shared	High	High	Peak Found			3.29	24.63	Peak Found	High	0.000512	0.005434
High	Master Protein	A0A0G2JSH5	Serum albumin OS=Rattus norvegicus OX=10116 GN=Alb PE=1 SV=1	0	13.892	10	5	39	5	68.7	141.68	5	cell communication;regulation of biological process;response to stimulus;transport	cytoplasm;endoplasmic reticulum;extracellular;Golgi;nucleus	DNA binding;metal ion binding;protein binding	Pf00273	24186	ENSRNOG00000002911.5	Alb	Post-translational protein phosphorylation; Regulation of Insulin-like Growth Factor (IGF) transport and uptake by Insulin-like Growth Factor Binding Proteins (IGFBPs); Platelet degranulation ; Transport of organic anions; HDL remodeling; Recycling of bile acids and salts; Scavenging of heme from plasma	Thyroid hormone synthesis	0	1.14313	0.504516	1.79414	83.1	130	78.3	165.3	87.9	132.6	53.3	69.6	High	High	High	High	High	High	High	High
	Checked	Confidence	Annotated Sequence	Modifications	Qvality PEP	Qvality q-value	# Protein Groups	# Proteins	# PSMs	Master Protein Accessions	Positions in Master Proteins	Modifications in Master Proteins	# Missed Cleavages	Theo. MH+ [Da]	Abundances (Grouped): NButGT	Abundances (Grouped): remplissage	Abundances (Grouped): LPS	Abundances (Grouped): controle CARD445	Abundances (Grouped) CV [%]: NButGT	Abundances (Grouped) CV [%]: remplissage	Abundances (Grouped) CV [%]: LPS	Abundances (Grouped) CV [%]: controle CARD445	#DIV/0!	#DIV/0!	#DIV/0!	Found in Sample: [S18] F18: Sample, 6, LPS	Found in Sample: [S76] F76: Sample, 1, controle CARD445	Found in Sample: [S16] F16: Sample, 4, remplissage	Found in Sample: [S17] F17: Sample, 5, LPS	Quan Info	Found in Sample: [S13] F13: Sample, 1, NButGT	Found in Sample: [S14] F14: Sample, 2, NButGT	Found in Sample: [S15] F15: Sample, 3, remplissage			XCorr (by Search Engine): Sequest HT	Top Apex RT [min]	Found in Sample: [S86] F86: Sample, 2, controle CARD445	Confidence (by Search Engine): Sequest HT	Percolator q-Value (by Search Engine): Sequest HT	Percolator PEP (by Search Engine): Sequest HT
	FALSE	High	[R].RHPDYSVSLLLR.[L]		0.0276073	0.00153741	1	2	1	A0A0G2JSH5	A0A0G2JSH5 [361-372]		1	1455.81	47.2		352.8		69.93				#DIV/0!	#DIV/0!	#DIV/0!	High	Not Found	Not Found	Not Found		Peak Found	Peak Found	Not Found			3.15	34.21	Not Found	High	0.000512	0.009429
	FALSE	High	[K].LVQEVTDFAK.[T]		0.0613368	0.00153741	1	2	3	A0A0G2JSH5	A0A0G2JSH5 [66-75]		0	1149.62	75	146.1	144.1	34.8	3.58	41.33	10.39		#DIV/0!	#DIV/0!	#DIV/0!	High	High	High	Peak Found		Peak Found	Peak Found	Peak Found			2.83	31.97	Not Found	High	0.000512	0.0247
	FALSE	High	[K].APQVSTPTLVEAAR.[N]		0.00284479	0.00153741	1	2	5	A0A0G2JSH5	A0A0G2JSH5 [439-452]		0	1439.79	88.3	73.3	175.9	62.4	23.66	92.79	103.97	8.91	#DIV/0!	#DIV/0!	#DIV/0!	High	Peak Found	High	Peak Found		High	High	Peak Found			4.07	31.68	Peak Found	High	0.000512	0.0006274
	FALSE	High	[K].LGEYGFQNAILVR.[Y]		0.00177175	0.00153741	1	1	29	A0A0G2JSH5	A0A0G2JSH5 [422-434]		0	1479.8	114.7	57.3	113.7	114.3	29.9	12.44	50.49	33.19	#DIV/0!	#DIV/0!	#DIV/0!	High	High	High	High		High	High	High			4.12	43.75	High	High	0.000512	0.0003567
	FALSE	High	[K].KQTALAELVK.[H]		0.133606	0.00292017	1	2	1	A0A0G2JSH5	A0A0G2JSH5 [549-558]		1	1100.67									#DIV/0!	#DIV/0!	#DIV/0!	High	Not Found	Not Found	Not Found	No Quan Values	Not Found	Not Found	Not Found			3.41		Not Found	High	0.0009662	0.06377
High	Master Protein	P00507	Aspartate aminotransferase, mitochondrial OS=Rattus norvegicus OX=10116 GN=Got2 PE=1 SV=2	0	13.822	11	3	6	3	47.3	23.09	3	metabolic process;response to stimulus;transport	cell surface;membrane;mitochondrion;organelle lumen	catalytic activity;protein binding;RNA binding	Pf00155	25721	ENSRNOG00000011782.6	Got2		Tyrosine metabolism; Arginine and proline metabolism; Phenylalanine, tyrosine and tryptophan biosynthesis; 2-Oxocarboxylic acid metabolism; Fat digestion and absorption; Biosynthesis of amino acids; Metabolic pathways; Cysteine and methionine metabolism; Arginine biosynthesis; Alanine, aspartate and glutamate metabolism; Phenylalanine metabolism; Carbon metabolism	0	4.90871	4.98732	0.114576	10.8	13.3	30.2	88.1	30.1	37.5	17	573	Peak Found	Peak Found	Peak Found	High	Peak Found	Peak Found	Peak Found	High
	Checked	Confidence	Annotated Sequence	Modifications	Qvality PEP	Qvality q-value	# Protein Groups	# Proteins	# PSMs	Master Protein Accessions	Positions in Master Proteins	Modifications in Master Proteins	# Missed Cleavages	Theo. MH+ [Da]	Abundances (Grouped): NButGT	Abundances (Grouped): remplissage	Abundances (Grouped): LPS	Abundances (Grouped): controle CARD445	Abundances (Grouped) CV [%]: NButGT	Abundances (Grouped) CV [%]: remplissage	Abundances (Grouped) CV [%]: LPS	Abundances (Grouped) CV [%]: controle CARD445	#DIV/0!	#DIV/0!	#DIV/0!	Found in Sample: [S18] F18: Sample, 6, LPS	Found in Sample: [S76] F76: Sample, 1, controle CARD445	Found in Sample: [S16] F16: Sample, 4, remplissage	Found in Sample: [S17] F17: Sample, 5, LPS	Quan Info	Found in Sample: [S13] F13: Sample, 1, NButGT	Found in Sample: [S14] F14: Sample, 2, NButGT	Found in Sample: [S15] F15: Sample, 3, remplissage			XCorr (by Search Engine): Sequest HT	Top Apex RT [min]	Found in Sample: [S86] F86: Sample, 2, controle CARD445	Confidence (by Search Engine): Sequest HT	Percolator q-Value (by Search Engine): Sequest HT	Percolator PEP (by Search Engine): Sequest HT
	FALSE	High	[R].ISVAGVTSGNVGYLAHAIHQVTK.[-]		0.000382385	0.00153741	1	1	2	P00507	P00507 [408-430]		0	2322.26	13.7	351.2	35.1		16.04				#DIV/0!	#DIV/0!	#DIV/0!	Peak Found	Not Found	High	Not Found		Peak Found	Peak Found	Not Found			5.75	42.67	Not Found	High	0.000512	5.703e-05
	FALSE	High	[R].IAATILTSPDLR.[K]		0.0875337	0.00153741	1	1	2	P00507	P00507 [326-337]		0	1270.74	74.4	193	112	20.6	21.36	131.16	60.34	44.74	#DIV/0!	#DIV/0!	#DIV/0!	High	Peak Found	High	Peak Found		Peak Found	Peak Found	Peak Found			3.68	37.75	Peak Found	High	0.000512	0.03814
	FALSE	High	[R].FVTVQTISGTGALR.[V]		0.00154756	0.00153741	1	1	2	P00507	P00507 [126-139]		0	1449.81	54.3	206.6	104.8	34.2	5.4	131.23	62.14	9.43	#DIV/0!	#DIV/0!	#DIV/0!	Peak Found	Peak Found	High	Peak Found		Peak Found	Peak Found	Peak Found			3.71	36.88	Peak Found	High	0.000512	0.0003032
High	Master Protein	P97541	Heat shock protein beta-6 OS=Rattus norvegicus OX=10116 GN=Hspb6 PE=1 SV=1	0	13.629	50	6	16	6	17.5	40.82	6	metabolic process;regulation of biological process	cytoplasm;extracellular;nucleus	protein binding;structural molecule activity	Pf00011, Pf00525	192245	ENSRNOG00000020922.6	Hspb6			0	1.37445	0.523945	1.11984	94.2	110.9	171.6	110.3	82.2	83.2	81.3	66.4	High	High	High	Peak Found	High	High	High	Peak Found
	Checked	Confidence	Annotated Sequence	Modifications	Qvality PEP	Qvality q-value	# Protein Groups	# Proteins	# PSMs	Master Protein Accessions	Positions in Master Proteins	Modifications in Master Proteins	# Missed Cleavages	Theo. MH+ [Da]	Abundances (Grouped): NButGT	Abundances (Grouped): remplissage	Abundances (Grouped): LPS	Abundances (Grouped): controle CARD445	Abundances (Grouped) CV [%]: NButGT	Abundances (Grouped) CV [%]: remplissage	Abundances (Grouped) CV [%]: LPS	Abundances (Grouped) CV [%]: controle CARD445	#DIV/0!	#DIV/0!	#DIV/0!	Found in Sample: [S18] F18: Sample, 6, LPS	Found in Sample: [S76] F76: Sample, 1, controle CARD445	Found in Sample: [S16] F16: Sample, 4, remplissage	Found in Sample: [S17] F17: Sample, 5, LPS	Quan Info	Found in Sample: [S13] F13: Sample, 1, NButGT	Found in Sample: [S14] F14: Sample, 2, NButGT	Found in Sample: [S15] F15: Sample, 3, remplissage			XCorr (by Search Engine): Sequest HT	Top Apex RT [min]	Found in Sample: [S86] F86: Sample, 2, controle CARD445	Confidence (by Search Engine): Sequest HT	Percolator q-Value (by Search Engine): Sequest HT	Percolator PEP (by Search Engine): Sequest HT
	FALSE	High	[R].VPVQPSWLR.[R]		0.0959783	0.00153741	1	1	1	P97541	P97541 [5-13]		0	1081.62	50.7	23.1	40.7	285.5	23.78		32.13	8.92	#DIV/0!	#DIV/0!	#DIV/0!	Peak Found	High	Not Found	Peak Found		Peak Found	Peak Found	Peak Found			2.45	33.73	Peak Found	High	0.000512	0.04254
	FALSE	High	[K].VVGDHVEVHAR.[H]		0.0117058	0.00153741	1	1	5	P97541	P97541 [92-102]		0	1217.64	92.1	80.9	160.5	66.5	3.91	98.16	31.54	38.37	#DIV/0!	#DIV/0!	#DIV/0!	Peak Found	High	Peak Found	High		High	High	Peak Found			2.68	16.97	High	High	0.000512	0.003381
	FALSE	High	[R].APSVALPTAQVPTDPGYFSVLLDVK.[H]		0.0856513	0.00153741	1	1	1	P97541	P97541 [57-81]		0	2585.39	98.4	98.7	202.9		32.25	49.04	36.95		#DIV/0!	#DIV/0!	#DIV/0!	Peak Found	Not Found	Peak Found	High		Peak Found	Peak Found	Peak Found			4.05	51.16	Not Found	High	0.000512	0.03709
	FALSE	High	[R].ASAPLPGFSTPGR.[L]		0.110971	0.00153741	1	1	2	P97541	P97541 [15-27]		0	1257.66	14.3	17		368.8		88.09		21.67	#DIV/0!	#DIV/0!	#DIV/0!	Not Found	High	Peak Found	Not Found		Peak Found	Not Found	Peak Found			2.83	32.7	High	High	0.000512	0.05098
	FALSE	High	[R].HEERPDEHGFIAR.[E]		0.00368694	0.00153741	1	1	5	P97541	P97541 [103-115]		0	1592.76	126.6	93.8	144.1	35.5	4.76	36.35	31.24	16.72	#DIV/0!	#DIV/0!	#DIV/0!	Peak Found	High	Peak Found	High		High	Peak Found	Peak Found			2.75	20.15	High	High	0.000512	0.0008525
	FALSE	High	[K].HFSPEEISVK.[V]		0.0106976	0.00153741	1	1	2	P97541	P97541 [82-91]		0	1172.59	87.9	72.3	169.3	70.6	7.23	13.7	29.53	4.46	#DIV/0!	#DIV/0!	#DIV/0!	Peak Found	Peak Found	Peak Found	Peak Found		Peak Found	Peak Found	High			3.8	26.52	High	High	0.000512	0.00304
High	Master Protein	P31399	ATP synthase subunit d, mitochondrial OS=Rattus norvegicus OX=10116 GN=Atp5h PE=1 SV=3	0	13.097	40	5	13	5	18.8	45.68	5	metabolic process;transport	cytosol;membrane;mitochondrion	catalytic activity;transporter activity	Pf05873	641434	ENSRNOG00000003626.6	Atp5h	Formation of ATP by chemiosmotic coupling; Cristae formation	Alzheimer's disease; Oxidative phosphorylation; Metabolic pathways; Parkinson's disease; Huntington's disease	0	1.61898	0.381515	3.29776	61.5	90.2	114.4	131.2	108.7	200.3	48.7	45	High	High	High	Peak Found	High	High	Peak Found	High
	Checked	Confidence	Annotated Sequence	Modifications	Qvality PEP	Qvality q-value	# Protein Groups	# Proteins	# PSMs	Master Protein Accessions	Positions in Master Proteins	Modifications in Master Proteins	# Missed Cleavages	Theo. MH+ [Da]	Abundances (Grouped): NButGT	Abundances (Grouped): remplissage	Abundances (Grouped): LPS	Abundances (Grouped): controle CARD445	Abundances (Grouped) CV [%]: NButGT	Abundances (Grouped) CV [%]: remplissage	Abundances (Grouped) CV [%]: LPS	Abundances (Grouped) CV [%]: controle CARD445	#DIV/0!	#DIV/0!	#DIV/0!	Found in Sample: [S18] F18: Sample, 6, LPS	Found in Sample: [S76] F76: Sample, 1, controle CARD445	Found in Sample: [S16] F16: Sample, 4, remplissage	Found in Sample: [S17] F17: Sample, 5, LPS	Quan Info	Found in Sample: [S13] F13: Sample, 1, NButGT	Found in Sample: [S14] F14: Sample, 2, NButGT	Found in Sample: [S15] F15: Sample, 3, remplissage			XCorr (by Search Engine): Sequest HT	Top Apex RT [min]	Found in Sample: [S86] F86: Sample, 2, controle CARD445	Confidence (by Search Engine): Sequest HT	Percolator q-Value (by Search Engine): Sequest HT	Percolator PEP (by Search Engine): Sequest HT
	FALSE	High	[K].SWNETFHTR.[L]		0.0555488	0.00153741	1	1	1	P31399	P31399 [33-41]		0	1177.54	253	16.9	24.8	105.4	60.61	63.67	14.27	33.18	#DIV/0!	#DIV/0!	#DIV/0!	Peak Found	Peak Found	Peak Found	Peak Found		Peak Found	High	Peak Found			2.67	24.9	Peak Found	High	0.000512	0.02199
	FALSE	High	[R].ANVDKPGLVDDFK.[N]		0.0176431	0.00153741	1	1	5	P31399	P31399 [59-71]		0	1417.73	135.7	67.3	176	21	26.32	8.86	0.58	50.74	#DIV/0!	#DIV/0!	#DIV/0!	Peak Found	Peak Found	High	High		High	High	Peak Found			2.9	28.72	High	High	0.000512	0.005536
	FALSE	High	[R].ANVDKPGLVDDFKNK.[Y]		0.0146589	0.00153741	1	1	2	P31399	P31399 [59-73]		1	1659.87	31.5	15.4	48.9	304.2	26.99		23.21	25.55	#DIV/0!	#DIV/0!	#DIV/0!	Peak Found	High	Not Found	Peak Found		Peak Found	Peak Found	Peak Found			4.04	24.98	High	High	0.000512	0.004434
	FALSE	High	[R].LASLSEKPPAIDWAYYR.[A]		0.00629857	0.00153741	1	1	3	P31399	P31399 [42-58]		0	1980.02	271.3	34.7	50.7	43.3	59.17	46.25	44.43	10.2	#DIV/0!	#DIV/0!	#DIV/0!	Peak Found	High	Peak Found	Peak Found		High	High	Peak Found			3.64	41.63	Peak Found	High	0.000512	0.00161
	FALSE	High	[K].IKNMIPFDQMTIDDLNEVFPETK.[L]	2xOxidation [M4; M10]	0.000570586	0.00153741	1	1	2	P31399	P31399 [122-144]		1	2770.33			237	163				5.35	#DIV/0!	#DIV/0!	#DIV/0!	Peak Found	High	Not Found	Not Found		Not Found	Not Found	Not Found			4.64	48.19	High	High	0.000512	9.208e-05
High	Master Protein	G3V7U0	Cysteine and glycine-rich protein 3 OS=Rattus norvegicus OX=10116 GN=Csrp3 PE=1 SV=1	0	12.434	10	2	13	2	20.8	55.03	2	cell differentiation;cell organization and biogenesis;cellular homeostasis;metabolic process;regulation of biological process;response to stimulus	cytoplasm;cytoskeleton;nucleus	metal ion binding;protein binding;structural molecule activity	Pf00412	117505	ENSRNOG00000014327.5	Csrp3			0	3.77686	0.302282	3.08997	43.8	40.9	156.2	163.7	139.1	159.7	36.4	60.3	High	High	High	High	High	High	High	Peak Found
	Checked	Confidence	Annotated Sequence	Modifications	Qvality PEP	Qvality q-value	# Protein Groups	# Proteins	# PSMs	Master Protein Accessions	Positions in Master Proteins	Modifications in Master Proteins	# Missed Cleavages	Theo. MH+ [Da]	Abundances (Grouped): NButGT	Abundances (Grouped): remplissage	Abundances (Grouped): LPS	Abundances (Grouped): controle CARD445	Abundances (Grouped) CV [%]: NButGT	Abundances (Grouped) CV [%]: remplissage	Abundances (Grouped) CV [%]: LPS	Abundances (Grouped) CV [%]: controle CARD445	#DIV/0!	#DIV/0!	#DIV/0!	Found in Sample: [S18] F18: Sample, 6, LPS	Found in Sample: [S76] F76: Sample, 1, controle CARD445	Found in Sample: [S16] F16: Sample, 4, remplissage	Found in Sample: [S17] F17: Sample, 5, LPS	Quan Info	Found in Sample: [S13] F13: Sample, 1, NButGT	Found in Sample: [S14] F14: Sample, 2, NButGT	Found in Sample: [S15] F15: Sample, 3, remplissage			XCorr (by Search Engine): Sequest HT	Top Apex RT [min]	Found in Sample: [S86] F86: Sample, 2, controle CARD445	Confidence (by Search Engine): Sequest HT	Percolator q-Value (by Search Engine): Sequest HT	Percolator PEP (by Search Engine): Sequest HT
	FALSE	High	[K].NFGPTGIGFGGLTHQVEK.[K]		0.000265076	0.00153741	1	2	12	G3V7U0	G3V7U0 [175-192]		0	1858.94	151.3	47.8	163.2	37.6	8.95	35.03	3.31	3.72	#DIV/0!	#DIV/0!	#DIV/0!	High	High	Peak Found	High		High	High	High			4.6	38.44	High	High	0.000512	3.687e-05
	FALSE	High	[K].NFGPTGIGFGGLTHQVEKKE.[-]		0.00128487	0.00153741	1	2	1	G3V7U0	G3V7U0 [175-194]		2	2116.08	99.3			300.7				11.96	#DIV/0!	#DIV/0!	#DIV/0!	Not Found	High	Not Found	Not Found		Not Found	Peak Found	Not Found			4.19	33.4	Peak Found	High	0.000512	0.0002417
High	Master Protein	P19511	ATP synthase F(0) complex subunit B1, mitochondrial OS=Rattus norvegicus OX=10116 GN=Atp5f1 PE=1 SV=1	0	12.18	19	5	9	5	28.9	30.79	5	metabolic process;transport	membrane;mitochondrion;nucleus	catalytic activity;transporter activity	Pf05405	171375; 100911417	ENSRNOG00000016000.6; ENSRNOG00000046299.2	Atp5f1; LOC100911417	Formation of ATP by chemiosmotic coupling; Cristae formation	Alzheimer's disease; Oxidative phosphorylation; Metabolic pathways; Parkinson's disease; Huntington's disease	0	38.8	0.302934	6.08508	1.9	4.6	74.7	177.5	150.1	314.8	65	11.4	Peak Found	High	High	High	High	High	Peak Found	Peak Found
	Checked	Confidence	Annotated Sequence	Modifications	Qvality PEP	Qvality q-value	# Protein Groups	# Proteins	# PSMs	Master Protein Accessions	Positions in Master Proteins	Modifications in Master Proteins	# Missed Cleavages	Theo. MH+ [Da]	Abundances (Grouped): NButGT	Abundances (Grouped): remplissage	Abundances (Grouped): LPS	Abundances (Grouped): controle CARD445	Abundances (Grouped) CV [%]: NButGT	Abundances (Grouped) CV [%]: remplissage	Abundances (Grouped) CV [%]: LPS	Abundances (Grouped) CV [%]: controle CARD445	#DIV/0!	#DIV/0!	#DIV/0!	Found in Sample: [S18] F18: Sample, 6, LPS	Found in Sample: [S76] F76: Sample, 1, controle CARD445	Found in Sample: [S16] F16: Sample, 4, remplissage	Found in Sample: [S17] F17: Sample, 5, LPS	Quan Info	Found in Sample: [S13] F13: Sample, 1, NButGT	Found in Sample: [S14] F14: Sample, 2, NButGT	Found in Sample: [S15] F15: Sample, 3, remplissage			XCorr (by Search Engine): Sequest HT	Top Apex RT [min]	Found in Sample: [S86] F86: Sample, 2, controle CARD445	Confidence (by Search Engine): Sequest HT	Percolator q-Value (by Search Engine): Sequest HT	Percolator PEP (by Search Engine): Sequest HT
	FALSE	High	[K].YGASIGEFIDK.[L]		0.03877	0.00153741	1	1	1	P19511	P19511 [116-126]		0	1199.59	235.2	38.2	120.5	6.1	53.61	68.87	56.82		#DIV/0!	#DIV/0!	#DIV/0!	High	Not Found	Peak Found	Peak Found		Peak Found	Peak Found	Peak Found			3.03	38.25	Peak Found	High	0.000512	0.0142
	FALSE	High	[K].HVIQSISAQQEK.[E]		0.000706889	0.00153741	1	1	5	P19511	P19511 [222-233]		0	1367.73	253.4	32.4	105.4	8.8	23.87	91.91	52.58	35.1	#DIV/0!	#DIV/0!	#DIV/0!	High	Peak Found	Peak Found	High		High	High	Peak Found			4.52	19.48	Peak Found	High	0.000512	0.0001185
	FALSE	High	[K].HVIQSISAQQEKETIAK.[C]		0.0815556	0.00153741	1	1	1	P19511	P19511 [222-238]		1	1910.03									#DIV/0!	#DIV/0!	#DIV/0!	Not Found	Not Found	Not Found	Not Found	No Quan Values	Not Found	Not Found	Not Found			2.78		High	High	0.000512	0.03498
	FALSE	High	[R].LGLIPEEFFQFLYPK.[T]		0.0134735	0.00153741	1	1	1	P19511	P19511 [56-70]		0	1840.99	188.6	63.7	147.7		78.98		68.94		#DIV/0!	#DIV/0!	#DIV/0!	High	Not Found	Not Found	Peak Found		Peak Found	Peak Found	Peak Found			4.27	52.91	Not Found	High	0.000512	0.003989
	FALSE	High	[K].YGASIGEFIDKLNEEK.[I]		0.122784	0.00292017	1	1	1	P19511	P19511 [116-131]		1	1812.9	246.9	32.6	120.5		51.05	104.59	43.9		#DIV/0!	#DIV/0!	#DIV/0!	High	Not Found	Peak Found	Peak Found		Peak Found	Peak Found	Peak Found			3.43	44.98	Not Found	High	0.0009662	0.05762
High	Master Protein	M0R757	Elongation factor 1-alpha OS=Rattus norvegicus OX=10116 GN=LOC100360413 PE=3 SV=1	0	11.964	10	4	19	4	50.1	55.71	4	metabolic process	cytoplasm	catalytic activity;nucleotide binding;RNA binding	Pf00009, Pf03143, Pf03144	100360413; 100911991	ENSRNOG00000056855.1; ENSRNOG00000051885.1	LOC100360413; LOC100911991			0	2.40474	1.55058	0.396651	55.2	37.7	84.5	138.9	36.1	101.3	78.1	268.3	High	High	High	High	High	Peak Found	High	High
	Checked	Confidence	Annotated Sequence	Modifications	Qvality PEP	Qvality q-value	# Protein Groups	# Proteins	# PSMs	Master Protein Accessions	Positions in Master Proteins	Modifications in Master Proteins	# Missed Cleavages	Theo. MH+ [Da]	Abundances (Grouped): NButGT	Abundances (Grouped): remplissage	Abundances (Grouped): LPS	Abundances (Grouped): controle CARD445	Abundances (Grouped) CV [%]: NButGT	Abundances (Grouped) CV [%]: remplissage	Abundances (Grouped) CV [%]: LPS	Abundances (Grouped) CV [%]: controle CARD445	#DIV/0!	#DIV/0!	#DIV/0!	Found in Sample: [S18] F18: Sample, 6, LPS	Found in Sample: [S76] F76: Sample, 1, controle CARD445	Found in Sample: [S16] F16: Sample, 4, remplissage	Found in Sample: [S17] F17: Sample, 5, LPS	Quan Info	Found in Sample: [S13] F13: Sample, 1, NButGT	Found in Sample: [S14] F14: Sample, 2, NButGT	Found in Sample: [S15] F15: Sample, 3, remplissage			XCorr (by Search Engine): Sequest HT	Top Apex RT [min]	Found in Sample: [S86] F86: Sample, 2, controle CARD445	Confidence (by Search Engine): Sequest HT	Percolator q-Value (by Search Engine): Sequest HT	Percolator PEP (by Search Engine): Sequest HT
	FALSE	High	[K].STTTGHLIYK.[C]		0.0265493	0.00153741	1	3	8	M0R757	M0R757 [21-30]		0	1120.6	77.2	167.8	107.6	47.4	48.19	51.35	19.85	18.2	#DIV/0!	#DIV/0!	#DIV/0!	High	High	High	High		High	Peak Found	High			3.28	20.09	High	High	0.000512	0.009017
	FALSE	High	[R].EHALLAYTLGVK.[Q]		0.0218306	0.00153741	1	4	6	M0R757	M0R757 [135-146]		0	1314.74	88.8	144.5	140.4	26.3	72.78	98.04	20.71	38.55	#DIV/0!	#DIV/0!	#DIV/0!	High	High	High	Peak Found		Peak Found	Peak Found	Peak Found			3.45	35.92	High	High	0.000512	0.007111
	FALSE	High	[K].IGGIGTVPVGR.[V]		0.0360691	0.00153741	1	4	2	M0R757	M0R757 [256-266]		0	1025.61	63.8	169.6	119.1	47.4	72.95	67.14	31.13	34.96	#DIV/0!	#DIV/0!	#DIV/0!	Peak Found	High	Peak Found	Peak Found		Peak Found	Peak Found	Peak Found			2.93	29.83	High	High	0.000512	0.01306
	FALSE	High	[K].YYVTIIDAPGHR.[D]		0.00918843	0.00153741	1	2	3	M0R757	M0R757 [85-96]		0	1404.73	35.4	117.1	119.3	128.2	59.85	123.47	90.48	12.34	#DIV/0!	#DIV/0!	#DIV/0!	High	Peak Found	High	Peak Found		Peak Found	Peak Found	Peak Found			2.94	32.48	High	High	0.000512	0.002527
High	Master Protein	P62260	14-3-3 protein epsilon OS=Rattus norvegicus OX=10116 GN=Ywhae PE=1 SV=1	0	11.898	25	6	12	4	29.2	33.79	6	cellular component movement;cellular homeostasis;metabolic process;regulation of biological process;response to stimulus;transport	cytoplasm;cytosol;membrane;mitochondrion;nucleus	enzyme regulator activity;protein binding;RNA binding	Pf00244	29753	ENSRNOG00000005290.5	Ywhae	Chk1/Chk2(Cds1) mediated inactivation of Cyclin B:Cdk1 complex; AURKA Activation by TPX2; Signaling by Hippo; Loss of Nlp from mitotic centrosomes; NADE modulates death signalling; HSF1 activation; RHO GTPases activate PKNs; Translocation of GLUT4 to the plasma membrane; Signalling by NGF; Regulation of HSF1-mediated heat shock response; Regulation of PLK1 Activity at G2/M Transition; RAB GEFs ex…	Viral carcinogenesis; Neurotrophin signaling pathway; Epstein-Barr virus infection; PI3K-Akt signaling pathway; Cell cycle; Oocyte meiosis; Hippo signaling pathway	3	0.289163	1.83581	0.613946	196.1	176.7	42.3	65.5	40.7	80.8	77	120.9	High	High	Peak Found	Peak Found	Peak Found	Peak Found	Peak Found	High
	Checked	Confidence	Annotated Sequence	Modifications	Qvality PEP	Qvality q-value	# Protein Groups	# Proteins	# PSMs	Master Protein Accessions	Positions in Master Proteins	Modifications in Master Proteins	# Missed Cleavages	Theo. MH+ [Da]	Abundances (Grouped): NButGT	Abundances (Grouped): remplissage	Abundances (Grouped): LPS	Abundances (Grouped): controle CARD445	Abundances (Grouped) CV [%]: NButGT	Abundances (Grouped) CV [%]: remplissage	Abundances (Grouped) CV [%]: LPS	Abundances (Grouped) CV [%]: controle CARD445	#DIV/0!	#DIV/0!	#DIV/0!	Found in Sample: [S18] F18: Sample, 6, LPS	Found in Sample: [S76] F76: Sample, 1, controle CARD445	Found in Sample: [S16] F16: Sample, 4, remplissage	Found in Sample: [S17] F17: Sample, 5, LPS	Quan Info	Found in Sample: [S13] F13: Sample, 1, NButGT	Found in Sample: [S14] F14: Sample, 2, NButGT	Found in Sample: [S15] F15: Sample, 3, remplissage			XCorr (by Search Engine): Sequest HT	Top Apex RT [min]	Found in Sample: [S86] F86: Sample, 2, controle CARD445	Confidence (by Search Engine): Sequest HT	Percolator q-Value (by Search Engine): Sequest HT	Percolator PEP (by Search Engine): Sequest HT
	FALSE	High	[K].VAGMDVELTVEER.[N]	1xOxidation [M4]	0.0317365	0.00153741	1	1	2	P62260	P62260 [30-42]		0	1463.7	55.2		38.5	306.3	72.59			17.98	#DIV/0!	#DIV/0!	#DIV/0!	Peak Found	High	Not Found	Not Found		Peak Found	Peak Found	Not Found			3.64	30.56	High	High	0.000512	0.01117
	FALSE	High	[K].DSTLIMQLLR.[D]		0.07075	0.00153741	3	10	1	P68255; A0A0G2JV65; P62260	P68255 [213-222]; A0A0G2JV65 [224-233]; P62260 [216-225]		0	1189.66	83.3	229.6	87				26.56		#DIV/0!	#DIV/0!	#DIV/0!	Peak Found	Not Found	High	Peak Found	Shared	Not Found	Peak Found	Not Found			2.71	50.38	Not Found	High	0.000512	0.02948
	FALSE	High	[K].EAAENSLVAYK.[A]		0.0317365	0.00153741	1	1	2	P62260	P62260 [143-153]		0	1194.6	80.8			319.2	83.38			16.01	#DIV/0!	#DIV/0!	#DIV/0!	Not Found	High	Not Found	Not Found		Peak Found	Peak Found	Not Found			3.52	27.42	High	High	0.000512	0.01117
	FALSE	High	[K].DSTLIMQLLR.[D]	1xOxidation [M6]	0.06516	0.00153741	3	10	3	P68255; A0A0G2JV65; P62260	P68255 [213-222]; A0A0G2JV65 [224-233]; P62260 [216-225]		0	1205.66	61.2	183.9	74.1	80.7	41.97	18.36	30.13	58.41	#DIV/0!	#DIV/0!	#DIV/0!	Peak Found	High	High	Peak Found	Shared	Peak Found	Peak Found	Peak Found			2.66	48.76	Peak Found	High	0.000512	0.02653
	FALSE	High	[K].HLIPAANTGESK.[V]		0.00878346	0.00153741	1	1	2	P62260	P62260 [107-118]		0	1237.65	37	104.1	58.2	200.7	31.76	116.56	67.8	6.73	#DIV/0!	#DIV/0!	#DIV/0!	Peak Found	High	High	Peak Found		Peak Found	Peak Found	Peak Found			3.11	19.65	Peak Found	High	0.000512	0.002391
	FALSE	High	[R].YLAEFATGNDR.[K]		0.13431	0.00292017	1	1	1	P62260	P62260 [131-141]		0	1256.59	68.5	33.4	42.8	255.3	52.79	68.62	30.96	2.67	#DIV/0!	#DIV/0!	#DIV/0!	Peak Found	Peak Found	Peak Found	Peak Found		Peak Found	Peak Found	Peak Found			2.95	31.25	High	High	0.0009662	0.06425
	FALSE	High	[R].NLLSVAYK.[N]		0.167019	0.00958269	3	10	1	P68255; A0A0G2JV65; P62260	P68255 [42-49]; A0A0G2JV65 [53-60]; P62260 [43-50]		0	907.525	27.2	8.3	11.3	353.2	92.59			3.46	#DIV/0!	#DIV/0!	#DIV/0!	Peak Found	High	Not Found	Not Found	Shared	Peak Found	Peak Found	Peak Found			2.34	32.98	Peak Found	High	0.003185	0.08439
High	Master Protein	G3V7C6	Tubulin beta chain OS=Rattus norvegicus OX=10116 GN=Tubb4b PE=1 SV=2	0	11.832	16	6	12	1	61.1	38.4	6	cell organization and biogenesis	cytoplasm;cytoskeleton;nucleus	catalytic activity;nucleotide binding;RNA binding;structural molecule activity	Pf00091, Pf03953, Pf10644		ENSRNOG00000010170.5		Regulation of PLK1 Activity at G2/M Transition; Hedgehog 'off' state; AURKA Activation by TPX2; Neutrophil degranulation; Recruitment of mitotic centrosome proteins and complexes; Recruitment of NuMA to mitotic centrosomes; Loss of Nlp from mitotic centrosomes; Hedgehog 'on' state; Anchoring of the basal body to the plasma membrane; Intraflagellar transport		5	2.54567	2.08782	0.141791	45.2	38	32.2	179.6	14.2	48.5	12.9	429.3	High	Peak Found	Peak Found	High	Peak Found	Peak Found	Peak Found	Peak Found
	Checked	Confidence	Annotated Sequence	Modifications	Qvality PEP	Qvality q-value	# Protein Groups	# Proteins	# PSMs	Master Protein Accessions	Positions in Master Proteins	Modifications in Master Proteins	# Missed Cleavages	Theo. MH+ [Da]	Abundances (Grouped): NButGT	Abundances (Grouped): remplissage	Abundances (Grouped): LPS	Abundances (Grouped): controle CARD445	Abundances (Grouped) CV [%]: NButGT	Abundances (Grouped) CV [%]: remplissage	Abundances (Grouped) CV [%]: LPS	Abundances (Grouped) CV [%]: controle CARD445	#DIV/0!	#DIV/0!	#DIV/0!	Found in Sample: [S18] F18: Sample, 6, LPS	Found in Sample: [S76] F76: Sample, 1, controle CARD445	Found in Sample: [S16] F16: Sample, 4, remplissage	Found in Sample: [S17] F17: Sample, 5, LPS	Quan Info	Found in Sample: [S13] F13: Sample, 1, NButGT	Found in Sample: [S14] F14: Sample, 2, NButGT	Found in Sample: [S15] F15: Sample, 3, remplissage			XCorr (by Search Engine): Sequest HT	Top Apex RT [min]	Found in Sample: [S86] F86: Sample, 2, controle CARD445	Confidence (by Search Engine): Sequest HT	Percolator q-Value (by Search Engine): Sequest HT	Percolator PEP (by Search Engine): Sequest HT
	FALSE	High	[R].IMNTFSVVPSPK.[V]		0.0228302	0.00153741	2	5	1	G3V7C6; P69897	G3V7C6 [163-174]; [266-277]; P69897 [163-174]		0	1319.7	179.1	125.8	95.2		16.07	84.31	6.67		#DIV/0!	#DIV/0!	#DIV/0!	Peak Found	Not Found	High	Peak Found	Shared	Peak Found	Peak Found	Peak Found			3.16	37.66	Not Found	High	0.000512	0.007507
	FALSE	High	[R].INVYYNEATGGK.[Y]		0.0755541	0.00153741	1	2	2	G3V7C6	G3V7C6 [47-58]		0	1328.65	33.6	127.4	129.2	109.8	1.5	133.94	71.32	11.66	#DIV/0!	#DIV/0!	#DIV/0!	High	High	Peak Found	Peak Found		Peak Found	Peak Found	Peak Found			3.08	28.04	Peak Found	High	0.000512	0.03189
	FALSE	High	[K].EVDEQMLNVQNK.[N]	1xOxidation [M6]	0.00977582	0.00153741	2	5	5	G3V7C6; P69897	G3V7C6 [428-439]; P69897 [325-336]		0	1462.68		183.8	103.7	112.5				4.27	#DIV/0!	#DIV/0!	#DIV/0!	Peak Found	High	High	Not Found	Shared	Not Found	Not Found	Not Found			3.29	23.65	High	High	0.000512	0.002721
	FALSE	High	[K].LAVNMVPFPR.[L]	1xOxidation [M5]	0.0462935	0.00153741	2	9	2	G3V7C6; P69897	G3V7C6 [356-365]; P69897 [253-262]		0	1159.63	38.7	269.4	56.7	35.2	116.73		114.62	12.71	#DIV/0!	#DIV/0!	#DIV/0!	High	Peak Found	High	Peak Found	Shared	Peak Found	Peak Found	Not Found			3.14	36.29	Peak Found	High	0.000512	0.0176
	FALSE	High	[K].GHYTEGAELVDSVLDVVR.[K]		0.00629857	0.00153741	2	7	1	G3V7C6; P69897	G3V7C6 [104-121]; P69897 [104-121]		0	1958.98		144.7	218.6	36.7		126.57			#DIV/0!	#DIV/0!	#DIV/0!	Peak Found	Peak Found	High	Not Found	Shared	Not Found	Not Found	Peak Found			4.4	49.04	Not Found	High	0.000512	0.001612
	FALSE	High	[R].YLTVAAVFR.[G]		0.159475	0.00697046	2	4	1	G3V7C6; P69897	G3V7C6 [413-421]; P69897 [310-318]		0	1039.59		317.4	82.6				61.66		#DIV/0!	#DIV/0!	#DIV/0!	Peak Found	Not Found	High	Peak Found	Shared	Not Found	Not Found	Not Found			2.26	41.89	Not Found	High	0.002307	0.07973
High	Master Protein	P69897	Tubulin beta-5 chain OS=Rattus norvegicus OX=10116 GN=Tubb5 PE=1 SV=1	0	11.826	16	6	11	1	49.6	34.54	6	cell organization and biogenesis	cytoplasm;cytoskeleton;membrane;nucleus	catalytic activity;nucleotide binding;protein binding;structural molecule activity	Pf00091, Pf03953, Pf10644	29214	ENSRNOG00000061216.1	Tubb5	Regulation of PLK1 Activity at G2/M Transition; AURKA Activation by TPX2; Neutrophil degranulation; Recruitment of mitotic centrosome proteins and complexes; Recruitment of NuMA to mitotic centrosomes; Loss of Nlp from mitotic centrosomes; Anchoring of the basal body to the plasma membrane	Gap junction; Phagosome	0	6.02226	0.452557	1.86862	26.6	27.3	193.5	131.1	121.4	153.1	97.8	49.1	High	Peak Found	Peak Found	Peak Found	Peak Found	Peak Found	Peak Found	Peak Found
	Checked	Confidence	Annotated Sequence	Modifications	Qvality PEP	Qvality q-value	# Protein Groups	# Proteins	# PSMs	Master Protein Accessions	Positions in Master Proteins	Modifications in Master Proteins	# Missed Cleavages	Theo. MH+ [Da]	Abundances (Grouped): NButGT	Abundances (Grouped): remplissage	Abundances (Grouped): LPS	Abundances (Grouped): controle CARD445	Abundances (Grouped) CV [%]: NButGT	Abundances (Grouped) CV [%]: remplissage	Abundances (Grouped) CV [%]: LPS	Abundances (Grouped) CV [%]: controle CARD445	#DIV/0!	#DIV/0!	#DIV/0!	Found in Sample: [S18] F18: Sample, 6, LPS	Found in Sample: [S76] F76: Sample, 1, controle CARD445	Found in Sample: [S16] F16: Sample, 4, remplissage	Found in Sample: [S17] F17: Sample, 5, LPS	Quan Info	Found in Sample: [S13] F13: Sample, 1, NButGT	Found in Sample: [S14] F14: Sample, 2, NButGT	Found in Sample: [S15] F15: Sample, 3, remplissage			XCorr (by Search Engine): Sequest HT	Top Apex RT [min]	Found in Sample: [S86] F86: Sample, 2, controle CARD445	Confidence (by Search Engine): Sequest HT	Percolator q-Value (by Search Engine): Sequest HT	Percolator PEP (by Search Engine): Sequest HT
	FALSE	High	[R].IMNTFSVVPSPK.[V]		0.0228302	0.00153741	2	5	1	G3V7C6; P69897	G3V7C6 [163-174]; [266-277]; P69897 [163-174]		0	1319.7	179.1	125.8	95.2		16.07	84.31	6.67		#DIV/0!	#DIV/0!	#DIV/0!	Peak Found	Not Found	High	Peak Found	Shared	Peak Found	Peak Found	Peak Found			3.16	37.66	Not Found	High	0.000512	0.007507
	FALSE	High	[R].ISVYYNEATGGK.[Y]		0.0763847	0.00153741	1	1	1	P69897	P69897 [47-58]		0	1301.64	139.1	70.8	162.6	27.5	16.38	46.88	27.17	1.83	#DIV/0!	#DIV/0!	#DIV/0!	Peak Found	High	Peak Found	Peak Found		Peak Found	Peak Found	Peak Found			2.73	28.6	Peak Found	High	0.000512	0.03231
	FALSE	High	[K].EVDEQMLNVQNK.[N]	1xOxidation [M6]	0.00977582	0.00153741	2	5	5	G3V7C6; P69897	G3V7C6 [428-439]; P69897 [325-336]		0	1462.68		183.8	103.7	112.5				4.27	#DIV/0!	#DIV/0!	#DIV/0!	Peak Found	High	High	Not Found	Shared	Not Found	Not Found	Not Found			3.29	23.65	High	High	0.000512	0.002721
	FALSE	High	[K].LAVNMVPFPR.[L]	1xOxidation [M5]	0.0462935	0.00153741	2	9	2	G3V7C6; P69897	G3V7C6 [356-365]; P69897 [253-262]		0	1159.63	38.7	269.4	56.7	35.2	116.73		114.62	12.71	#DIV/0!	#DIV/0!	#DIV/0!	High	Peak Found	High	Peak Found	Shared	Peak Found	Peak Found	Not Found			3.14	36.29	Peak Found	High	0.000512	0.0176
	FALSE	High	[K].GHYTEGAELVDSVLDVVR.[K]		0.00629857	0.00153741	2	7	1	G3V7C6; P69897	G3V7C6 [104-121]; P69897 [104-121]		0	1958.98		144.7	218.6	36.7		126.57			#DIV/0!	#DIV/0!	#DIV/0!	Peak Found	Peak Found	High	Not Found	Shared	Not Found	Not Found	Peak Found			4.4	49.04	Not Found	High	0.000512	0.001612
	FALSE	High	[R].YLTVAAVFR.[G]		0.159475	0.00697046	2	4	1	G3V7C6; P69897	G3V7C6 [413-421]; P69897 [310-318]		0	1039.59		317.4	82.6				61.66		#DIV/0!	#DIV/0!	#DIV/0!	Peak Found	Not Found	High	Peak Found	Shared	Not Found	Not Found	Not Found			2.26	41.89	Not Found	High	0.002307	0.07973
High	Master Protein	P42123	L-lactate dehydrogenase B chain OS=Rattus norvegicus OX=10116 GN=Ldhb PE=1 SV=2	0	11.779	13	3	13	3	36.6	46.13	3	metabolic process	cytoplasm;cytosol;membrane;mitochondrion	catalytic activity;nucleotide binding;protein binding	Pf00056, Pf02866	24534	ENSRNOG00000013000.7	Ldhb	Pyruvate metabolism	Glycolysis / Gluconeogenesis; Metabolic pathways; Cysteine and methionine metabolism; Pyruvate metabolism; Propanoate metabolism; Glucagon signaling pathway	0	1.09295	1.36188	1.13729	79	72.7	83.5	82.3	127.4	129.4	69.5	156.3	High	High	High	High	High	High	High	High
	Checked	Confidence	Annotated Sequence	Modifications	Qvality PEP	Qvality q-value	# Protein Groups	# Proteins	# PSMs	Master Protein Accessions	Positions in Master Proteins	Modifications in Master Proteins	# Missed Cleavages	Theo. MH+ [Da]	Abundances (Grouped): NButGT	Abundances (Grouped): remplissage	Abundances (Grouped): LPS	Abundances (Grouped): controle CARD445	Abundances (Grouped) CV [%]: NButGT	Abundances (Grouped) CV [%]: remplissage	Abundances (Grouped) CV [%]: LPS	Abundances (Grouped) CV [%]: controle CARD445	#DIV/0!	#DIV/0!	#DIV/0!	Found in Sample: [S18] F18: Sample, 6, LPS	Found in Sample: [S76] F76: Sample, 1, controle CARD445	Found in Sample: [S16] F16: Sample, 4, remplissage	Found in Sample: [S17] F17: Sample, 5, LPS	Quan Info	Found in Sample: [S13] F13: Sample, 1, NButGT	Found in Sample: [S14] F14: Sample, 2, NButGT	Found in Sample: [S15] F15: Sample, 3, remplissage			XCorr (by Search Engine): Sequest HT	Top Apex RT [min]	Found in Sample: [S86] F86: Sample, 2, controle CARD445	Confidence (by Search Engine): Sequest HT	Percolator q-Value (by Search Engine): Sequest HT	Percolator PEP (by Search Engine): Sequest HT
	FALSE	High	[K].SLADELALVDVLEDK.[L]		0.00148768	0.00153741	1	1	5	P42123	P42123 [44-58]		0	1629.86	115.2	155.3	129.5		33.78	50.09	7.86		#DIV/0!	#DIV/0!	#DIV/0!	High	Not Found	Peak Found	High		High	High	High			3.59	51.35	Not Found	High	0.000512	0.0002883
	FALSE	High	[K].IVADKDYSVTANSK.[I]		0.000216389	0.00153741	1	1	5	P42123	P42123 [78-91]		1	1510.77	87.4	84.1	113.2	115.3	4.13	37.34	5.8	41.47	#DIV/0!	#DIV/0!	#DIV/0!	High	High	High	Peak Found		High	Peak Found	Peak Found			4.37	21.17	High	High	0.000512	2.905e-05
	FALSE	High	[K].LIAPVADDETAVPNNK.[I]		0.00109109	0.00153741	1	1	3	P42123	P42123 [8-23]		0	1666.86	162	43.3	20.6	174.1	33.09	83.45		3.13	#DIV/0!	#DIV/0!	#DIV/0!	Peak Found	High	High	Not Found		Peak Found	Peak Found	Peak Found			3	30.89	High	High	0.000512	0.0001988
High	Master Protein	A0A0G2JXH6	Keratin, type II cytoskeletal 73 OS=Rattus norvegicus OX=10116 GN=Krt73 PE=1 SV=1	0	11.754	8	5	66	1	58.7	225.63	5	transport	nucleus	catalytic activity;motor activity;protein binding;structural molecule activity	Pf00038, Pf01576, Pf03962, Pf04156, Pf08614, Pf09728, Pf09763, Pf11559, Pf12128, Pf13514, Pf14915	300248	ENSRNOG00000025087.4	Krt73			0	#DIV/0!	0.776952	35.9904				26.9		752.2		20.9	Not Found	Not Found	Not Found	Peak Found	Not Found	High	Not Found	Peak Found
	Checked	Confidence	Annotated Sequence	Modifications	Qvality PEP	Qvality q-value	# Protein Groups	# Proteins	# PSMs	Master Protein Accessions	Positions in Master Proteins	Modifications in Master Proteins	# Missed Cleavages	Theo. MH+ [Da]	Abundances (Grouped): NButGT	Abundances (Grouped): remplissage	Abundances (Grouped): LPS	Abundances (Grouped): controle CARD445	Abundances (Grouped) CV [%]: NButGT	Abundances (Grouped) CV [%]: remplissage	Abundances (Grouped) CV [%]: LPS	Abundances (Grouped) CV [%]: controle CARD445	#DIV/0!	#DIV/0!	#DIV/0!	Found in Sample: [S18] F18: Sample, 6, LPS	Found in Sample: [S76] F76: Sample, 1, controle CARD445	Found in Sample: [S16] F16: Sample, 4, remplissage	Found in Sample: [S17] F17: Sample, 5, LPS	Quan Info	Found in Sample: [S13] F13: Sample, 1, NButGT	Found in Sample: [S14] F14: Sample, 2, NButGT	Found in Sample: [S15] F15: Sample, 3, remplissage			XCorr (by Search Engine): Sequest HT	Top Apex RT [min]	Found in Sample: [S86] F86: Sample, 2, controle CARD445	Confidence (by Search Engine): Sequest HT	Percolator q-Value (by Search Engine): Sequest HT	Percolator PEP (by Search Engine): Sequest HT
	FALSE	High	[R].NLDLDSIIAEVR.[A]		0.0305226	0.00153741	1	2	1	A0A0G2JXH6	A0A0G2JXH6 [295-306]		0	1357.73	376.1	10.4	13.5						#DIV/0!	#DIV/0!	#DIV/0!	Peak Found	Not Found	Peak Found	Not Found		Not Found	High	Not Found			3.07	49.44	Not Found	High	0.000512	0.01064
	FALSE	High	[R].FLEQQNQVLQTK.[W]		0.00120082	0.00153741	3	7	43	A0A0G2JXH6; A0A0G2JZQ9; Q6IMF3	A0A0G2JXH6 [151-162]; A0A0G2JZQ9 [187-198]; Q6IMF3 [199-210]		0	1475.79	129.2	125.1	86.5	59.2	15.61	84.17	45	40.81	#DIV/0!	#DIV/0!	#DIV/0!	High	High	High	High	Shared	High	High	High			4.16	29.61	High	High	0.000512	0.0002235
	FALSE	High	[K].LALDIEIATYR.[K]		0.0162185	0.00153741	2	7	18	A0A0G2JXH6; Q10758	A0A0G2JXH6 [424-434]; Q10758 [382-392]		0	1277.71	134	147.6	117.7	0.7	65.15	113.16	41.16	6.03	#DIV/0!	#DIV/0!	#DIV/0!	High	Peak Found	High	High	Shared	High	High	High			3.53	45.47	Peak Found	High	0.000512	0.005
	FALSE	High	[K].FASFIDKVR.[F]		0.154613	0.00563205	9	24	3	A0A0G2JXH6; A0A0G2JZQ9; Q6IG05; Q6P6Q2; A0A0G2K6P7; Q6IMF3; D3ZXB7; Q4FZU2; Q10758	A0A0G2JXH6 [142-150]; A0A0G2JZQ9 [178-186]; Q6IG05 [151-159]; Q6P6Q2 [175-183]; A0A0G2K6P7 [157-165]; Q6IMF3 [190-198]; D3ZXB7 [142-150]; Q4FZU2 [163-171]; Q10758 [102-110]		1	1082.6	144.8	64.2	20.3	170.6	92.93	18.01	31.89	89.67	#DIV/0!	#DIV/0!	#DIV/0!	Peak Found	High	Peak Found	Peak Found	Shared	High	Peak Found	Peak Found			2.12	30.9	High	High	0.00185	0.07627
	FALSE	High	[K].FASFIDK.[LV-]		0.167019	0.00958269	10	26	1	A0A0G2JUG1; A0A0G2JXH6; A0A0G2JZQ9; Q6IG05; Q6P6Q2; A0A0G2K6P7; Q6IMF3; D3ZXB7; Q4FZU2; Q10758	A0A0G2JUG1 [163-169]; A0A0G2JXH6 [142-148]; A0A0G2JZQ9 [178-184]; Q6IG05 [151-157]; Q6P6Q2 [175-181]; A0A0G2K6P7 [157-163]; Q6IMF3 [190-196]; D3ZXB7 [142-148]; Q4FZU2 [163-169]; Q10758 [102-108]		0	827.43	107.4	157.4	102.1	33.1	46	110.84	33.26	79.11	#DIV/0!	#DIV/0!	#DIV/0!	Peak Found	Peak Found	Peak Found	Peak Found	Shared	Peak Found	Peak Found	Peak Found			2.27	30.87	High	High	0.003185	0.08408
High	Master Protein	A0A0G2K6P7	Keratin, type II cytoskeletal 4 OS=Rattus norvegicus OX=10116 GN=Krt4 PE=3 SV=1	0	11.675	7	6	21	1	56.5	59.1	6			catalytic activity;motor activity;structural molecule activity	Pf00038, Pf01576, Pf12128		ENSRNOG00000032332.5				0	5.85119	0.31943	21.3121	11	5.8	56.9	41.4	27.2	642		15.7	Peak Found	Peak Found	Peak Found	Peak Found	Peak Found	High	Not Found	Peak Found
	Checked	Confidence	Annotated Sequence	Modifications	Qvality PEP	Qvality q-value	# Protein Groups	# Proteins	# PSMs	Master Protein Accessions	Positions in Master Proteins	Modifications in Master Proteins	# Missed Cleavages	Theo. MH+ [Da]	Abundances (Grouped): NButGT	Abundances (Grouped): remplissage	Abundances (Grouped): LPS	Abundances (Grouped): controle CARD445	Abundances (Grouped) CV [%]: NButGT	Abundances (Grouped) CV [%]: remplissage	Abundances (Grouped) CV [%]: LPS	Abundances (Grouped) CV [%]: controle CARD445	#DIV/0!	#DIV/0!	#DIV/0!	Found in Sample: [S18] F18: Sample, 6, LPS	Found in Sample: [S76] F76: Sample, 1, controle CARD445	Found in Sample: [S16] F16: Sample, 4, remplissage	Found in Sample: [S17] F17: Sample, 5, LPS	Quan Info	Found in Sample: [S13] F13: Sample, 1, NButGT	Found in Sample: [S14] F14: Sample, 2, NButGT	Found in Sample: [S15] F15: Sample, 3, remplissage			XCorr (by Search Engine): Sequest HT	Top Apex RT [min]	Found in Sample: [S86] F86: Sample, 2, controle CARD445	Confidence (by Search Engine): Sequest HT	Percolator q-Value (by Search Engine): Sequest HT	Percolator PEP (by Search Engine): Sequest HT
	FALSE	High	[K].TLNNKFASFIDKVR.[F]		0.0519907	0.00153741	6	15	2	A0A0G2JZQ9; Q6IG05; Q6P6Q2; A0A0G2K6P7; Q4FZU2; Q10758	A0A0G2JZQ9 [173-186]; Q6IG05 [146-159]; Q6P6Q2 [170-183]; A0A0G2K6P7 [152-165]; Q4FZU2 [158-171]; Q10758 [97-110]		2	1652.91	304	55.1	29.2	11.7	37.64	2.38			#DIV/0!	#DIV/0!	#DIV/0!	Peak Found	Peak Found	Peak Found	Not Found	Shared	High	High	Peak Found			2.7	36.13	Not Found	High	0.000512	0.02029
	FALSE	High	[K].LALDVEIATYR.[KT]		0.0115098	0.00153741	5	11	12	Q6IG05; Q6P6Q2; A0A0G2K6P7; A0A0G2JWX4; Q4FZU2	Q6IG05 [433-443]; Q6P6Q2 [457-467]; A0A0G2K6P7 [437-447]; A0A0G2JWX4 [490-500]; Q4FZU2 [445-455]		0	1263.69	114.5	188.3	97.3		74.93	126.27	22.78		#DIV/0!	#DIV/0!	#DIV/0!	High	Not Found	High	High	Shared	High	High	High			3.53	42.18	Not Found	High	0.000512	0.003306
	FALSE	High	[K].LALDVEIATYRK.[L]		0.04503	0.00153741	4	10	2	Q6IG05; Q6P6Q2; A0A0G2K6P7; A0A0G2JWX4	Q6IG05 [433-444]; Q6P6Q2 [457-468]; A0A0G2K6P7 [437-448]; A0A0G2JWX4 [490-501]		1	1391.79	44.7	260.7	94.6		33.81		78.09		#DIV/0!	#DIV/0!	#DIV/0!	Peak Found	Not Found	High	High	Shared	Peak Found	Peak Found	Not Found			2.95	35.68	Not Found	High	0.000512	0.01699
	FALSE	High	[R].TAAENDFVVLK.[K]		0.15223	0.00563205	1	2	1	A0A0G2K6P7	A0A0G2K6P7 [244-254]		0	1206.64	258.7	30.6	95	15.6	129.91		22.23	43.8	#DIV/0!	#DIV/0!	#DIV/0!	Peak Found	Peak Found	Peak Found	Peak Found		Peak Found	High	Not Found			3.09	34.68	Peak Found	High	0.00185	0.07511
	FALSE	High	[K].FASFIDKVR.[F]		0.154613	0.00563205	9	24	3	A0A0G2JXH6; A0A0G2JZQ9; Q6IG05; Q6P6Q2; A0A0G2K6P7; Q6IMF3; D3ZXB7; Q4FZU2; Q10758	A0A0G2JXH6 [142-150]; A0A0G2JZQ9 [178-186]; Q6IG05 [151-159]; Q6P6Q2 [175-183]; A0A0G2K6P7 [157-165]; Q6IMF3 [190-198]; D3ZXB7 [142-150]; Q4FZU2 [163-171]; Q10758 [102-110]		1	1082.6	144.8	64.2	20.3	170.6	92.93	18.01	31.89	89.67	#DIV/0!	#DIV/0!	#DIV/0!	Peak Found	High	Peak Found	Peak Found	Shared	High	Peak Found	Peak Found			2.12	30.9	High	High	0.00185	0.07627
	FALSE	High	[K].FASFIDK.[LV-]		0.167019	0.00958269	10	26	1	A0A0G2JUG1; A0A0G2JXH6; A0A0G2JZQ9; Q6IG05; Q6P6Q2; A0A0G2K6P7; Q6IMF3; D3ZXB7; Q4FZU2; Q10758	A0A0G2JUG1 [163-169]; A0A0G2JXH6 [142-148]; A0A0G2JZQ9 [178-184]; Q6IG05 [151-157]; Q6P6Q2 [175-181]; A0A0G2K6P7 [157-163]; Q6IMF3 [190-196]; D3ZXB7 [142-148]; Q4FZU2 [163-169]; Q10758 [102-108]		0	827.43	107.4	157.4	102.1	33.1	46	110.84	33.26	79.11	#DIV/0!	#DIV/0!	#DIV/0!	Peak Found	Peak Found	Peak Found	Peak Found	Shared	Peak Found	Peak Found	Peak Found			2.27	30.87	High	High	0.003185	0.08408
High	Master Protein	P31044	Phosphatidylethanolamine-binding protein 1 OS=Rattus norvegicus OX=10116 GN=Pebp1 PE=1 SV=3	0	11.55	26	4	16	4	20.8	54.49	4	metabolic process;regulation of biological process;response to stimulus	cell surface;cytoplasm;endoplasmic reticulum;Golgi;membrane;mitochondrion;nucleus	enzyme regulator activity;nucleotide binding;protein binding;RNA binding	Pf01161	29542	ENSRNOG00000001136.6	Pebp1	Interleukin-20 family signaling; MAP2K and MAPK activation; Negative regulation of MAPK pathway		0	1.79985	1.22669	0.520921	61.9	68	110.5	123.3	73.2	76.2	39.5	247.3	High	High	High	High	High	High	High	High
	Checked	Confidence	Annotated Sequence	Modifications	Qvality PEP	Qvality q-value	# Protein Groups	# Proteins	# PSMs	Master Protein Accessions	Positions in Master Proteins	Modifications in Master Proteins	# Missed Cleavages	Theo. MH+ [Da]	Abundances (Grouped): NButGT	Abundances (Grouped): remplissage	Abundances (Grouped): LPS	Abundances (Grouped): controle CARD445	Abundances (Grouped) CV [%]: NButGT	Abundances (Grouped) CV [%]: remplissage	Abundances (Grouped) CV [%]: LPS	Abundances (Grouped) CV [%]: controle CARD445	#DIV/0!	#DIV/0!	#DIV/0!	Found in Sample: [S18] F18: Sample, 6, LPS	Found in Sample: [S76] F76: Sample, 1, controle CARD445	Found in Sample: [S16] F16: Sample, 4, remplissage	Found in Sample: [S17] F17: Sample, 5, LPS	Quan Info	Found in Sample: [S13] F13: Sample, 1, NButGT	Found in Sample: [S14] F14: Sample, 2, NButGT	Found in Sample: [S15] F15: Sample, 3, remplissage			XCorr (by Search Engine): Sequest HT	Top Apex RT [min]	Found in Sample: [S86] F86: Sample, 2, controle CARD445	Confidence (by Search Engine): Sequest HT	Percolator q-Value (by Search Engine): Sequest HT	Percolator PEP (by Search Engine): Sequest HT
	FALSE	High	[K].LYTLVLTDPDAPSR.[K]		0.013398	0.00153741	1	1	5	P31044	P31044 [63-76]		0	1560.83	77.6	160.8	135.9	25.7	5.95	118.15	18.34	10.27	#DIV/0!	#DIV/0!	#DIV/0!	High	High	High	High		Peak Found	Peak Found	Peak Found			3.67	41.96	High	High	0.000512	0.00397
	FALSE	High	[R].VDYGGVTVDELGK.[V]		0.00733401	0.00153741	1	1	8	P31044	P31044 [27-39]		0	1351.67	110.2	43.6	135.1	111.2	0.92	3.06	2.24	9.79	#DIV/0!	#DIV/0!	#DIV/0!	High	High	Peak Found	High		High	High	High			2.89	35.81	High	High	0.000512	0.00193
	FALSE	High	[K].GNDISSGTVLSEYVGSGPPK.[D]		6.12132e-05	0.00153741	1	1	2	P31044	P31044 [94-113]		0	1963.96			100.3	299.7				12.59	#DIV/0!	#DIV/0!	#DIV/0!	Not Found	High	Not Found	Peak Found		Not Found	Not Found	Not Found			4.92	40.74	High	High	0.000512	6.439e-06
	FALSE	High	[K].LYTLVLTDPDAPSRK.[D]		0.122135	0.00292017	1	1	1	P31044	P31044 [63-77]		1	1688.92		221.9	178.1			105.6	6.63		#DIV/0!	#DIV/0!	#DIV/0!	Peak Found	Not Found	High	Peak Found		Not Found	Not Found	Peak Found			3.16	35.64	Not Found	High	0.0009662	0.05715
High	Master Protein	P04636	Malate dehydrogenase, mitochondrial OS=Rattus norvegicus OX=10116 GN=Mdh2 PE=1 SV=2	0	11.432	21	5	18	5	35.7	55.59	5	metabolic process	membrane;mitochondrion;nucleus;organelle lumen	catalytic activity;nucleotide binding;protein binding;RNA binding	Pf00056, Pf01073, Pf01118, Pf02866, Pf13460	81829	ENSRNOG00000001440.4	Mdh2	Citric acid cycle (TCA cycle); Gluconeogenesis	Citrate cycle (TCA cycle); Metabolic pathways; Cysteine and methionine metabolism; Pyruvate metabolism; Glyoxylate and dicarboxylate metabolism; Carbon metabolism	0	6.35586	0.7335	0.833262	14.1	36.2	134.6	185.1	82.6	112.8	68.7	165.8	High	High	High	High	High	High	High	High
	Checked	Confidence	Annotated Sequence	Modifications	Qvality PEP	Qvality q-value	# Protein Groups	# Proteins	# PSMs	Master Protein Accessions	Positions in Master Proteins	Modifications in Master Proteins	# Missed Cleavages	Theo. MH+ [Da]	Abundances (Grouped): NButGT	Abundances (Grouped): remplissage	Abundances (Grouped): LPS	Abundances (Grouped): controle CARD445	Abundances (Grouped) CV [%]: NButGT	Abundances (Grouped) CV [%]: remplissage	Abundances (Grouped) CV [%]: LPS	Abundances (Grouped) CV [%]: controle CARD445	#DIV/0!	#DIV/0!	#DIV/0!	Found in Sample: [S18] F18: Sample, 6, LPS	Found in Sample: [S76] F76: Sample, 1, controle CARD445	Found in Sample: [S16] F16: Sample, 4, remplissage	Found in Sample: [S17] F17: Sample, 5, LPS	Quan Info	Found in Sample: [S13] F13: Sample, 1, NButGT	Found in Sample: [S14] F14: Sample, 2, NButGT	Found in Sample: [S15] F15: Sample, 3, remplissage			XCorr (by Search Engine): Sequest HT	Top Apex RT [min]	Found in Sample: [S86] F86: Sample, 2, controle CARD445	Confidence (by Search Engine): Sequest HT	Percolator q-Value (by Search Engine): Sequest HT	Percolator PEP (by Search Engine): Sequest HT
	FALSE	High	[R].LTLYDIAHTPGVAADLSHIETR.[A]		0.0019832	0.00153741	1	1	1	P04636	P04636 [53-74]		0	2393.25	126.9	99	174.1			110.3	57.56		#DIV/0!	#DIV/0!	#DIV/0!	High	Not Found	Peak Found	Peak Found		Not Found	Peak Found	Peak Found			2.83	46.34	Not Found	High	0.000512	0.0004055
	FALSE	High	[R].VNVPVIGGHAGK.[T]		0.0552434	0.00153741	1	1	2	P04636	P04636 [192-203]		0	1147.66	86.9	111.9	134.7	66.5	9.2	97.62	36.75	23.54	#DIV/0!	#DIV/0!	#DIV/0!	Peak Found	High	Peak Found	Peak Found		Peak Found	Peak Found	Peak Found			2.64	25.36	High	High	0.000512	0.02184
	FALSE	High	[K].AGAGSATLSMAYAGAR.[F]	1xOxidation [M10]	0.0032204	0.00153741	1	1	8	P04636	P04636 [242-257]		0	1470.7	98.6	57.4	144.7	99.3	10.21	6.87	43.05		#DIV/0!	#DIV/0!	#DIV/0!	High	High	High	High		High	High	High			3.66	26.66	High	High	0.000512	0.0007249
	FALSE	High	[R].ANTFVAELK.[G]		0.107463	0.00153741	1	1	2	P04636	P04636 [177-185]		0	992.541	110.2	98.9	175.2	15.7	5.65	51.54	14.55		#DIV/0!	#DIV/0!	#DIV/0!	High	Not Found	High	Peak Found		Peak Found	Peak Found	Peak Found			2.97	31.04	Peak Found	High	0.000512	0.04872
	FALSE	High	[K].IFGVTTLDIVR.[A]		0.0333672	0.00153741	1	1	5	P04636	P04636 [166-176]		0	1233.72	97.5	129.2	162.7	10.6	49.44	38.71	4.63	41.46	#DIV/0!	#DIV/0!	#DIV/0!	High	High	High	Peak Found		Peak Found	Peak Found	High			2.73	47	Peak Found	High	0.000512	0.01183
High	Master Protein	P08733	Myosin regulatory light chain 2, ventricular/cardiac muscle isoform OS=Rattus norvegicus OX=10116 GN=Myl2 PE=1 SV=2	0	11.413	32	5	9	5	18.9	29.36	5	cell growth;cell organization and biogenesis;regulation of biological process	cytoplasm;cytoskeleton	metal ion binding;protein binding	Pf00036, Pf13405, Pf13499	363925		Myl2		Tight junction; Adrenergic signaling in cardiomyocytes; Focal adhesion; Regulation of actin cytoskeleton; Leukocyte transendothelial migration; Dilated cardiomyopathy; Cardiac muscle contraction; Hypertrophic cardiomyopathy (HCM)	0	1.41467	2.42249	0.21987	63	58.3	68.1	103.5	50	41.4	32.6	383.1	High	High	Peak Found	High	Peak Found	Peak Found	Peak Found	High
	Checked	Confidence	Annotated Sequence	Modifications	Qvality PEP	Qvality q-value	# Protein Groups	# Proteins	# PSMs	Master Protein Accessions	Positions in Master Proteins	Modifications in Master Proteins	# Missed Cleavages	Theo. MH+ [Da]	Abundances (Grouped): NButGT	Abundances (Grouped): remplissage	Abundances (Grouped): LPS	Abundances (Grouped): controle CARD445	Abundances (Grouped) CV [%]: NButGT	Abundances (Grouped) CV [%]: remplissage	Abundances (Grouped) CV [%]: LPS	Abundances (Grouped) CV [%]: controle CARD445	#DIV/0!	#DIV/0!	#DIV/0!	Found in Sample: [S18] F18: Sample, 6, LPS	Found in Sample: [S76] F76: Sample, 1, controle CARD445	Found in Sample: [S16] F16: Sample, 4, remplissage	Found in Sample: [S17] F17: Sample, 5, LPS	Quan Info	Found in Sample: [S13] F13: Sample, 1, NButGT	Found in Sample: [S14] F14: Sample, 2, NButGT	Found in Sample: [S15] F15: Sample, 3, remplissage			XCorr (by Search Engine): Sequest HT	Top Apex RT [min]	Found in Sample: [S86] F86: Sample, 2, controle CARD445	Confidence (by Search Engine): Sequest HT	Percolator q-Value (by Search Engine): Sequest HT	Percolator PEP (by Search Engine): Sequest HT
	FALSE	High	[K].EAPGPINFTVFLTMFGEK.[L]	1xOxidation [M14]	0.0196267	0.00153741	1	2	2	P08733	P08733 [72-89]		0	2014	185.5	163.5	51			95.34	17.54		#DIV/0!	#DIV/0!	#DIV/0!	Peak Found	Not Found	High	Peak Found		Not Found	Peak Found	Peak Found			3.97	52.21	Not Found	High	0.000512	0.006252
	FALSE	High	[K].EAFTIMDQNR.[D]	1xOxidation [M6]	0.0580521	0.00153741	1	3	1	P08733	P08733 [31-40]		0	1240.56	33.7	259.3	61.9	45.2			36.46	19.06	#DIV/0!	#DIV/0!	#DIV/0!	Peak Found	Peak Found	High	Peak Found		Peak Found	Not Found	Not Found			2.94	26.75	Peak Found	High	0.000512	0.02316
	FALSE	High	[R].DGFIDKNDLR.[D]		0.0571007	0.00153741	1	2	2	P08733	P08733 [41-50]		1	1192.6	64.5	113.6	79.7	142.2		109.04	52.28	12.41	#DIV/0!	#DIV/0!	#DIV/0!	Peak Found	Peak Found	High	Peak Found		Peak Found	Not Found	Peak Found			2.53	27.72	High	High	0.000512	0.02261
	FALSE	High	[K].LKGADPEETILNAFK.[V]		0.0248278	0.00153741	1	1	1	P08733	P08733 [90-104]		1	1645.88	66.7	236.3		97				21.81	#DIV/0!	#DIV/0!	#DIV/0!	Not Found	High	Peak Found	Not Found		Peak Found	Not Found	Not Found			3	43.58	Peak Found	High	0.000512	0.008287
	FALSE	High	[K].GADPEETILNAFK.[V]		0.00670149	0.00153741	1	1	3	P08733	P08733 [92-104]		0	1404.7	77.1	140.3	158	24.7		123.65	29.35	5.02	#DIV/0!	#DIV/0!	#DIV/0!	High	High	High	Peak Found		Peak Found	Not Found	Peak Found			3.78	48.49	Peak Found	High	0.000512	0.001741
High	Master Protein	P00762	Anionic trypsin-1 OS=Rattus norvegicus OX=10116 GN=Prss1 PE=1 SV=1	0	11.136	8	1	273	1	25.9	1237.5	1	metabolic process;response to stimulus	extracellular	catalytic activity;metal ion binding	Pf00089	24691	ENSRNOG00000032156.3	Prss1	Alpha-defensins; Collagen degradation; Neutrophil degranulation; Cobalamin (Cbl, vitamin B12) transport and metabolism; Activation of Matrix Metalloproteinases	Pancreatic secretion; Influenza A; Neuroactive ligand-receptor interaction; Protein digestion and absorption	0	2.674	0.73822	1.19149	51	49	136.5	130.9	105.4	129.8	107.4	90	High	High	High	High	High	High	High	High
	Checked	Confidence	Annotated Sequence	Modifications	Qvality PEP	Qvality q-value	# Protein Groups	# Proteins	# PSMs	Master Protein Accessions	Positions in Master Proteins	Modifications in Master Proteins	# Missed Cleavages	Theo. MH+ [Da]	Abundances (Grouped): NButGT	Abundances (Grouped): remplissage	Abundances (Grouped): LPS	Abundances (Grouped): controle CARD445	Abundances (Grouped) CV [%]: NButGT	Abundances (Grouped) CV [%]: remplissage	Abundances (Grouped) CV [%]: LPS	Abundances (Grouped) CV [%]: controle CARD445	#DIV/0!	#DIV/0!	#DIV/0!	Found in Sample: [S18] F18: Sample, 6, LPS	Found in Sample: [S76] F76: Sample, 1, controle CARD445	Found in Sample: [S16] F16: Sample, 4, remplissage	Found in Sample: [S17] F17: Sample, 5, LPS	Quan Info	Found in Sample: [S13] F13: Sample, 1, NButGT	Found in Sample: [S14] F14: Sample, 2, NButGT	Found in Sample: [S15] F15: Sample, 3, remplissage			XCorr (by Search Engine): Sequest HT	Top Apex RT [min]	Found in Sample: [S86] F86: Sample, 2, controle CARD445	Confidence (by Search Engine): Sequest HT	Percolator q-Value (by Search Engine): Sequest HT	Percolator PEP (by Search Engine): Sequest HT
	FALSE	High	[R].LGEHNINVLEGDEQFINAAK.[I]		4.12547e-05	0.00153741	1	1	273	P00762	P00762 [73-92]		0	2211.1	117.3	98.6	134	50.1	14.71	12.46	2.96	2.89	#DIV/0!	#DIV/0!	#DIV/0!	High	High	High	High		High	High	High			6.11	39.71	High	High	0.000512	4.008e-06
High	Master Protein	P61206	ADP-ribosylation factor 3 OS=Rattus norvegicus OX=10116 GN=Arf3 PE=2 SV=2	0	11.039	39	5	14	5	20.6	46.24	5	regulation of biological process;response to stimulus;transport	cytoplasm;Golgi	catalytic activity;nucleotide binding;protein binding;signal transducer activity	Pf00025, Pf00071, Pf00503, Pf01926, Pf04670, Pf08477, Pf09439	140940	ENSRNOG00000054775.1	Arf3		Endocytosis	0	4.28	0.95399	0.721176	34.2	30.8	159	119.2	64.6	126.8	86.6	178.8	High	Peak Found	High	High	High	High	High	High
	Checked	Confidence	Annotated Sequence	Modifications	Qvality PEP	Qvality q-value	# Protein Groups	# Proteins	# PSMs	Master Protein Accessions	Positions in Master Proteins	Modifications in Master Proteins	# Missed Cleavages	Theo. MH+ [Da]	Abundances (Grouped): NButGT	Abundances (Grouped): remplissage	Abundances (Grouped): LPS	Abundances (Grouped): controle CARD445	Abundances (Grouped) CV [%]: NButGT	Abundances (Grouped) CV [%]: remplissage	Abundances (Grouped) CV [%]: LPS	Abundances (Grouped) CV [%]: controle CARD445	#DIV/0!	#DIV/0!	#DIV/0!	Found in Sample: [S18] F18: Sample, 6, LPS	Found in Sample: [S76] F76: Sample, 1, controle CARD445	Found in Sample: [S16] F16: Sample, 4, remplissage	Found in Sample: [S17] F17: Sample, 5, LPS	Quan Info	Found in Sample: [S13] F13: Sample, 1, NButGT	Found in Sample: [S14] F14: Sample, 2, NButGT	Found in Sample: [S15] F15: Sample, 3, remplissage			XCorr (by Search Engine): Sequest HT	Top Apex RT [min]	Found in Sample: [S86] F86: Sample, 2, controle CARD445	Confidence (by Search Engine): Sequest HT	Percolator q-Value (by Search Engine): Sequest HT	Percolator PEP (by Search Engine): Sequest HT
	FALSE	High	[K].NISFTVWDVGGQDK.[I]		0.0833523	0.00153741	1	6	2	P61206	P61206 [60-73]		0	1565.76	166.5	141.2	92.3		102.15		35.22		#DIV/0!	#DIV/0!	#DIV/0!	Peak Found	Not Found	High	Peak Found		Peak Found	High	Not Found			3.57	45.98	Not Found	High	0.000512	0.03591
	FALSE	High	[K].QDLPNAMNAAEITDK.[L]	1xOxidation [M7]	0.00689306	0.00153741	1	5	2	P61206	P61206 [128-142]		0	1646.77	128.9	130.5	140.6		33.82	23.08	6.33		#DIV/0!	#DIV/0!	#DIV/0!	Peak Found	Not Found	Peak Found	Peak Found		High	High	Peak Found			3.44	29.48	Not Found	High	0.000512	0.001802
	FALSE	High	[R].ILMVGLDAAGK.[T]	1xOxidation [M3]	0.0435584	0.00153741	1	8	6	P61206	P61206 [20-30]		0	1103.61	76.7	126	147.4	49.9	39.4	25.25	16.55	3.19	#DIV/0!	#DIV/0!	#DIV/0!	High	High	High	High		Peak Found	Peak Found	High			2.69	32.39	Peak Found	High	0.000512	0.01637
	FALSE	High	[R].DAVLLVFANK.[Q]		0.0747321	0.00153741	1	6	2	P61206	P61206 [118-127]		0	1089.63	91.2	125.2	146.8	36.8	16.93	29.3	15.37	15.83	#DIV/0!	#DIV/0!	#DIV/0!	Peak Found	High	High	Peak Found		Peak Found	Peak Found	Peak Found			2.9	44.92	Peak Found	High	0.000512	0.03147
	FALSE	High	[K].LGEIVTTIPTIGFNVETVEYK.[N]		0.00142208	0.00153741	1	8	2	P61206	P61206 [39-59]		0	2323.24		275.9	124.1						#DIV/0!	#DIV/0!	#DIV/0!	Not Found	Not Found	High	High		Not Found	Not Found	Not Found			4.71	50.18	Not Found	High	0.000512	0.0002742
High	Master Protein	P41350	Caveolin-1 OS=Rattus norvegicus OX=10116 GN=Cav1 PE=1 SV=3	0	10.883	31	4	6	4	20.5	20.03	4	cell communication;cell differentiation;cell organization and biogenesis;cellular homeostasis;metabolic process;regulation of biological process;response to stimulus;transport	cell surface;cytoplasm;cytosol;endoplasmic reticulum;endosome;Golgi;membrane;mitochondrion	enzyme regulator activity;protein binding;structural molecule activity	Pf01146	25404		Cav1			0	5.55767	0.121298	2.56146	45.1	44.2	73	423.3	50.9	103.3	26.9	33.3	High	Peak Found	Peak Found	High	Peak Found	Peak Found	Peak Found	Peak Found
	Checked	Confidence	Annotated Sequence	Modifications	Qvality PEP	Qvality q-value	# Protein Groups	# Proteins	# PSMs	Master Protein Accessions	Positions in Master Proteins	Modifications in Master Proteins	# Missed Cleavages	Theo. MH+ [Da]	Abundances (Grouped): NButGT	Abundances (Grouped): remplissage	Abundances (Grouped): LPS	Abundances (Grouped): controle CARD445	Abundances (Grouped) CV [%]: NButGT	Abundances (Grouped) CV [%]: remplissage	Abundances (Grouped) CV [%]: LPS	Abundances (Grouped) CV [%]: controle CARD445	#DIV/0!	#DIV/0!	#DIV/0!	Found in Sample: [S18] F18: Sample, 6, LPS	Found in Sample: [S76] F76: Sample, 1, controle CARD445	Found in Sample: [S16] F16: Sample, 4, remplissage	Found in Sample: [S17] F17: Sample, 5, LPS	Quan Info	Found in Sample: [S13] F13: Sample, 1, NButGT	Found in Sample: [S14] F14: Sample, 2, NButGT	Found in Sample: [S15] F15: Sample, 3, remplissage			XCorr (by Search Engine): Sequest HT	Top Apex RT [min]	Found in Sample: [S86] F86: Sample, 2, controle CARD445	Confidence (by Search Engine): Sequest HT	Percolator q-Value (by Search Engine): Sequest HT	Percolator PEP (by Search Engine): Sequest HT
	FALSE	High	[K].YVDSEGHLYTVPIR.[E]		0.00385701	0.00153741	1	2	3	P41350	P41350 [6-19]		0	1648.83	83.7	33.4	240.1	42.8	11.21	63.46	100.59	34.61	#DIV/0!	#DIV/0!	#DIV/0!	High	High	Peak Found	Peak Found		Peak Found	Peak Found	Peak Found			3.57	32.13	Peak Found	High	0.000512	0.0009003
	FALSE	High	[K].EIDLVNRDPK.[NH]		0.0333672	0.00153741	1	3	1	P41350	P41350 [48-57]		1	1198.64	71.7	35.2	203.5	89.7	28.87	12.9	82.51	25.62	#DIV/0!	#DIV/0!	#DIV/0!	High	Peak Found	Peak Found	Peak Found		Peak Found	Peak Found	Peak Found			3	23.66	Peak Found	High	0.000512	0.01189
	FALSE	High	[K].ASFTTFTVTK.[Y]		0.0980735	0.00153741	1	2	1	P41350	P41350 [87-96]		0	1102.58									#DIV/0!	#DIV/0!	#DIV/0!	High	Not Found	Not Found	Not Found	No Quan Values	Not Found	Not Found	Not Found			2.63		Not Found	High	0.000512	0.04357
	FALSE	High	[K].IDFEDVIAEPEGTHSFDGIWK.[A]		0.0483878	0.00153741	1	2	1	P41350	P41350 [66-86]		0	2405.13	160.3	29.8	210						#DIV/0!	#DIV/0!	#DIV/0!	High	Not Found	Not Found	Not Found		Not Found	Peak Found	Peak Found			3.54	50.09	Not Found	High	0.000512	0.01859
High	Master Protein	P09606	Glutamine synthetase OS=Rattus norvegicus OX=10116 GN=Glul PE=1 SV=3	0	10.782	6	2	6	2	42.2	27.21	2	cell communication;cell organization and biogenesis;cell proliferation;metabolic process;regulation of biological process;response to stimulus	cytoplasm;cytosol;endoplasmic reticulum;mitochondrion;nucleus	catalytic activity;metal ion binding;nucleotide binding;protein binding	Pf00120, Pf03951	24957	ENSRNOG00000049560.2	Glul	Amino acid synthesis and interconversion (transamination); Astrocytic Glutamate-Glutamine Uptake And Metabolism	Glutamatergic synapse; Biosynthesis of amino acids; Metabolic pathways; Nitrogen metabolism; Arginine biosynthesis; Glyoxylate and dicarboxylate metabolism; GABAergic synapse; Alanine, aspartate and glutamate metabolism	0	1.02513	18.0588	0.0067861		19.9	6.5	34.3	2.5		9	727.8	Not Found	Peak Found	Peak Found	High	Peak Found	Not Found	Peak Found	High
	Checked	Confidence	Annotated Sequence	Modifications	Qvality PEP	Qvality q-value	# Protein Groups	# Proteins	# PSMs	Master Protein Accessions	Positions in Master Proteins	Modifications in Master Proteins	# Missed Cleavages	Theo. MH+ [Da]	Abundances (Grouped): NButGT	Abundances (Grouped): remplissage	Abundances (Grouped): LPS	Abundances (Grouped): controle CARD445	Abundances (Grouped) CV [%]: NButGT	Abundances (Grouped) CV [%]: remplissage	Abundances (Grouped) CV [%]: LPS	Abundances (Grouped) CV [%]: controle CARD445	#DIV/0!	#DIV/0!	#DIV/0!	Found in Sample: [S18] F18: Sample, 6, LPS	Found in Sample: [S76] F76: Sample, 1, controle CARD445	Found in Sample: [S16] F16: Sample, 4, remplissage	Found in Sample: [S17] F17: Sample, 5, LPS	Quan Info	Found in Sample: [S13] F13: Sample, 1, NButGT	Found in Sample: [S14] F14: Sample, 2, NButGT	Found in Sample: [S15] F15: Sample, 3, remplissage			XCorr (by Search Engine): Sequest HT	Top Apex RT [min]	Found in Sample: [S86] F86: Sample, 2, controle CARD445	Confidence (by Search Engine): Sequest HT	Percolator q-Value (by Search Engine): Sequest HT	Percolator PEP (by Search Engine): Sequest HT
	FALSE	High	[R].RLTGFHETSNINDFSAGVANR.[S]		0.008163	0.00153741	1	1	2	P09606	P09606 [299-319]		1	2306.13	13.4	228.6	52.5	105.5		129.68	56.91		#DIV/0!	#DIV/0!	#DIV/0!	Peak Found	Not Found	High	Peak Found		Peak Found	Not Found	Peak Found			3.42	32.26	Peak Found	High	0.000512	0.002195
	FALSE	High	[R].LTGFHETSNINDFSAGVANR.[S]		0.000583598	0.00153741	1	1	4	P09606	P09606 [300-319]		0	2150.03		385.8	14.2						#DIV/0!	#DIV/0!	#DIV/0!	High	Not Found	High	Not Found		Not Found	Not Found	Not Found			4.78	34.43	Not Found	High	0.000512	9.481e-05
High	Master Protein	P62804	Histone H4 OS=Rattus norvegicus OX=10116 GN=Hist1h4b PE=1 SV=2	0	10.521	33	3	24	3	11.4	73.33	3	cell differentiation;cell organization and biogenesis;development;metabolic process;regulation of biological process	chromosome;membrane;nucleus	DNA binding;protein binding;RNA binding	Pf00125, Pf02969, Pf15630	500351; 680097; 100912564; 100912489; 64627; 100360950; 100912290; 679983; 502913; 291152; 295277; 102551184; 102548682; 102557184; 364723	ENSRNOG00000045978.1; ENSRNOG00000051891.1; ENSRNOG00000048642.1; ENSRNOG00000046636.1; ENSRNOG00000054017.1; ENSRNOG00000058444.1; ENSRNOG00000048215.1; ENSRNOG00000048735.1; ENSRNOG00000057690.1; ENSRNOG00000045840.1; ENSRNOG00000032224.4; ENSRNOG00000050933.1	LOC100912418; RGD1562378; LOC680097; Hist4h4; LOC100912564; LOC100912489; Hist1h4b; LOC100360950; LOC680430; LOC100912290; Hist1h4a; LOC679983; Hist2h4a; Hist1h4m; Hist2h4; LOC102551184; LOC102548682; LOC102557184; Hist1h2ao	HATs acetylate histones; Oxidative Stress Induced Senescence; Formation of the beta-catenin:TCF transactivating complex; Senescence-Associated Secretory Phenotype (SASP); Recruitment and ATM-mediated phosphorylation of repair and signaling proteins at DNA double strand breaks; DNA Damage/Telomere Stress Induced Senescence; Nonhomologous End-Joining (NHEJ); SIRT1 negatively regulates rRNA expressi…	Alcoholism; Viral carcinogenesis; Systemic lupus erythematosus	0	32.7692	0.668492	0.580179	6.8	4.9	111.6	271.8	39.3	109.4	75	181.3	High	High	High	High	High	High	High	High
	Checked	Confidence	Annotated Sequence	Modifications	Qvality PEP	Qvality q-value	# Protein Groups	# Proteins	# PSMs	Master Protein Accessions	Positions in Master Proteins	Modifications in Master Proteins	# Missed Cleavages	Theo. MH+ [Da]	Abundances (Grouped): NButGT	Abundances (Grouped): remplissage	Abundances (Grouped): LPS	Abundances (Grouped): controle CARD445	Abundances (Grouped) CV [%]: NButGT	Abundances (Grouped) CV [%]: remplissage	Abundances (Grouped) CV [%]: LPS	Abundances (Grouped) CV [%]: controle CARD445	#DIV/0!	#DIV/0!	#DIV/0!	Found in Sample: [S18] F18: Sample, 6, LPS	Found in Sample: [S76] F76: Sample, 1, controle CARD445	Found in Sample: [S16] F16: Sample, 4, remplissage	Found in Sample: [S17] F17: Sample, 5, LPS	Quan Info	Found in Sample: [S13] F13: Sample, 1, NButGT	Found in Sample: [S14] F14: Sample, 2, NButGT	Found in Sample: [S15] F15: Sample, 3, remplissage			XCorr (by Search Engine): Sequest HT	Top Apex RT [min]	Found in Sample: [S86] F86: Sample, 2, controle CARD445	Confidence (by Search Engine): Sequest HT	Percolator q-Value (by Search Engine): Sequest HT	Percolator PEP (by Search Engine): Sequest HT
	FALSE	High	[R].ISGLIYEETR.[G]		0.0188714	0.00153741	1	1	7	P62804	P62804 [47-56]		0	1180.62	22.5	177.1	180.5	19.9	39.48	100.18	120.77	55.23	#DIV/0!	#DIV/0!	#DIV/0!	High	Peak Found	High	High		Peak Found	Peak Found	High			4.15	32.31	High	High	0.000512	0.005966
	FALSE	High	[K].TVTAMDVVYALK.[R]		0.0271489	0.00153741	1	1	2	P62804	P62804 [81-92]		0	1310.7	16.2	216.8	156.2	10.8					#DIV/0!	#DIV/0!	#DIV/0!	High	Not Found	High	Not Found		Not Found	Peak Found	Not Found			3.26	45.75	Peak Found	High	0.000512	0.009237
	FALSE	High	[K].TVTAMDVVYALK.[R]	1xOxidation [M5]	0.0276073	0.00153741	1	1	3	P62804	P62804 [81-92]		0	1326.7	35.9	189.1	146.8	28.3	107.54	79.76	131.15	0.75	#DIV/0!	#DIV/0!	#DIV/0!	High	Peak Found	High	Peak Found		Peak Found	Peak Found	Peak Found			2.92	39.57	Peak Found	High	0.000512	0.009415
	FALSE	High	[R].DNIQGITKPAIR.[R]		0.0190842	0.00153741	1	1	12	P62804	P62804 [25-36]		0	1325.75	87.3	120.4	189.1	3.2	66.17	39.8	32.66	14.78	#DIV/0!	#DIV/0!	#DIV/0!	High	High	High	High		High	High	High			2.75	26.07	Peak Found	High	0.000512	0.006052
High	Master Protein	Q9QZ76	Myoglobin OS=Rattus norvegicus OX=10116 GN=Mb PE=1 SV=3	0	10.511	32	3	15	3	17.1	55.49	3	cell differentiation;response to stimulus;transport		metal ion binding;protein binding;transporter activity	Pf00042	59108	ENSRNOG00000004583.6	Mb	Intracellular oxygen transport		0	14.2939	0.277827	1.58327	13.9	17.4	385.4	62	63.8	133	112.7	11.6	High	High	High	High	High	High	High	Peak Found
	Checked	Confidence	Annotated Sequence	Modifications	Qvality PEP	Qvality q-value	# Protein Groups	# Proteins	# PSMs	Master Protein Accessions	Positions in Master Proteins	Modifications in Master Proteins	# Missed Cleavages	Theo. MH+ [Da]	Abundances (Grouped): NButGT	Abundances (Grouped): remplissage	Abundances (Grouped): LPS	Abundances (Grouped): controle CARD445	Abundances (Grouped) CV [%]: NButGT	Abundances (Grouped) CV [%]: remplissage	Abundances (Grouped) CV [%]: LPS	Abundances (Grouped) CV [%]: controle CARD445	#DIV/0!	#DIV/0!	#DIV/0!	Found in Sample: [S18] F18: Sample, 6, LPS	Found in Sample: [S76] F76: Sample, 1, controle CARD445	Found in Sample: [S16] F16: Sample, 4, remplissage	Found in Sample: [S17] F17: Sample, 5, LPS	Quan Info	Found in Sample: [S13] F13: Sample, 1, NButGT	Found in Sample: [S14] F14: Sample, 2, NButGT	Found in Sample: [S15] F15: Sample, 3, remplissage			XCorr (by Search Engine): Sequest HT	Top Apex RT [min]	Found in Sample: [S86] F86: Sample, 2, controle CARD445	Confidence (by Search Engine): Sequest HT	Percolator q-Value (by Search Engine): Sequest HT	Percolator PEP (by Search Engine): Sequest HT
	FALSE	High	[K].VEGDLAGHGQEVLISLFK.[A]		0.000536279	0.00153741	1	1	7	Q9QZ76	Q9QZ76 [18-35]		0	1912.02	134	52.3	207.6	6.1	57.21	110.61	100.5	36.42	#DIV/0!	#DIV/0!	#DIV/0!	High	High	Peak Found	High		High	High	High			4.37	48.32	High	High	0.000512	8.543e-05
	FALSE	High	[R].YSGDFGADAQGAMSK.[A]	1xOxidation [M13]	0.00144634	0.00153741	1	1	6	Q9QZ76	Q9QZ76 [120-134]		0	1520.63	97.7	42.9	214	45.3	40.08	123.85	104.89	32.58	#DIV/0!	#DIV/0!	#DIV/0!	High	High	Peak Found	High		Peak Found	High	High			3.22	24.63	High	High	0.000512	0.0002793
	FALSE	High	[K].GQHAAEIQPLAQSHATK.[H]		0.0052294	0.00153741	1	1	2	Q9QZ76	Q9QZ76 [81-97]		0	1786.92	138	43.5	195.4	23.1	35.22	111.55	102.56	1.72	#DIV/0!	#DIV/0!	#DIV/0!	Peak Found	Peak Found	Peak Found	High		Peak Found	Peak Found	High			4.2	19.51	Peak Found	High	0.000512	0.001293
High	Master Protein	P11517	Hemoglobin subunit beta-2 OS=Rattus norvegicus OX=10116 PE=1 SV=2	0	10.509	37	4	8	1	16	25.71	4	transport		metal ion binding;transporter activity	Pf00042	100134871; 689064; 103694857	ENSRNOG00000054582.1; ENSRNOG00000047098.2; ENSRNOG00000061299.1	LOC100134871; LOC689064; LOC103694857	Erythrocytes take up oxygen and release carbon dioxide; Factors involved in megakaryocyte development and platelet production; Erythrocytes take up carbon dioxide and release oxygen; Neutrophil degranulation; Scavenging of heme from plasma	Malaria; African trypanosomiasis	0	1.26656	0.186076	3.17414	108.8	137.3	145.3	166.4	76.7	107.4	21.4	36.6	High	High	Peak Found	Peak Found	Peak Found	Peak Found	Peak Found	Peak Found
	Checked	Confidence	Annotated Sequence	Modifications	Qvality PEP	Qvality q-value	# Protein Groups	# Proteins	# PSMs	Master Protein Accessions	Positions in Master Proteins	Modifications in Master Proteins	# Missed Cleavages	Theo. MH+ [Da]	Abundances (Grouped): NButGT	Abundances (Grouped): remplissage	Abundances (Grouped): LPS	Abundances (Grouped): controle CARD445	Abundances (Grouped) CV [%]: NButGT	Abundances (Grouped) CV [%]: remplissage	Abundances (Grouped) CV [%]: LPS	Abundances (Grouped) CV [%]: controle CARD445	#DIV/0!	#DIV/0!	#DIV/0!	Found in Sample: [S18] F18: Sample, 6, LPS	Found in Sample: [S76] F76: Sample, 1, controle CARD445	Found in Sample: [S16] F16: Sample, 4, remplissage	Found in Sample: [S17] F17: Sample, 5, LPS	Quan Info	Found in Sample: [S13] F13: Sample, 1, NButGT	Found in Sample: [S14] F14: Sample, 2, NButGT	Found in Sample: [S15] F15: Sample, 3, remplissage			XCorr (by Search Engine): Sequest HT	Top Apex RT [min]	Found in Sample: [S86] F86: Sample, 2, controle CARD445	Confidence (by Search Engine): Sequest HT	Percolator q-Value (by Search Engine): Sequest HT	Percolator PEP (by Search Engine): Sequest HT
	FALSE	High	[R].LLVVYPWTQR.[YF]		0.0405299	0.00153741	2	4	1	A0A0G2JSW3; P11517	A0A0G2JSW3 [32-41]; P11517 [32-41]		0	1274.73	125.8	77.2	155.2	41.7	42.94	82.91	112.78	88.99	#DIV/0!	#DIV/0!	#DIV/0!	Peak Found	High	Peak Found	Peak Found	Shared	Peak Found	Peak Found	Peak Found			3.17	45.27	Peak Found	High	0.000512	0.01501
	FALSE	High	[R].LLGNMIVIVLGHHLGK.[E]	1xOxidation [M5]	0.0489257	0.00153741	2	4	2	A0A0G2JSW3; P11517	A0A0G2JSW3 [106-121]; P11517 [106-121]		0	1730.01	134.1	59.8	206.1		22.07	55.05	65.06		#DIV/0!	#DIV/0!	#DIV/0!	High	Not Found	Peak Found	Peak Found	Shared	Peak Found	High	Peak Found			2.88	42.2	Not Found	High	0.000512	0.0188
	FALSE	High	[K].VVAGVASALAHK.[Y]		0.0174462	0.00153741	3	5	3	A0A0G2JSW3; P11517; Q62669	A0A0G2JSW3 [134-145]; P11517 [134-145]; Q62669 [134-145]		0	1122.66	141.6	61.5	153.2	43.6	26.67	33.38	4.31	25.17	#DIV/0!	#DIV/0!	#DIV/0!	High	Peak Found	Peak Found	Peak Found	Shared	High	High	Peak Found			3.29	24.63	Peak Found	High	0.000512	0.005434
	FALSE	High	[K].FGDLSSASAIMGNPQVK.[A]	1xOxidation [M11]	0.000865936	0.00153741	1	1	2	P11517	P11517 [46-62]		0	1737.85	91.6	28.2	156.9	123.3	23.62	36.93	9.56	16.41	#DIV/0!	#DIV/0!	#DIV/0!	Peak Found	High	Peak Found	Peak Found		Peak Found	Peak Found	Peak Found			3.88	33.47	High	High	0.000512	0.0001509
High	Master Protein	Q9ER34	Aconitate hydratase, mitochondrial OS=Rattus norvegicus OX=10116 GN=Aco2 PE=1 SV=2	0	10.063	8	4	10	4	85.4	34.59	4	metabolic process;response to stimulus	mitochondrion	catalytic activity;metal ion binding;protein binding	Pf00330, Pf00694	79250	ENSRNOG00000024128.6	Aco2	Citric acid cycle (TCA cycle)	2-Oxocarboxylic acid metabolism; Citrate cycle (TCA cycle); Biosynthesis of amino acids; Metabolic pathways; Glyoxylate and dicarboxylate metabolism; Carbon metabolism	0	1.97335	0.750533	0.780303	56.8	85.8	106.7	174.7	70.2	94.6	40.3	170.9	High	High	Peak Found	High	High	High	Peak Found	High
	Checked	Confidence	Annotated Sequence	Modifications	Qvality PEP	Qvality q-value	# Protein Groups	# Proteins	# PSMs	Master Protein Accessions	Positions in Master Proteins	Modifications in Master Proteins	# Missed Cleavages	Theo. MH+ [Da]	Abundances (Grouped): NButGT	Abundances (Grouped): remplissage	Abundances (Grouped): LPS	Abundances (Grouped): controle CARD445	Abundances (Grouped) CV [%]: NButGT	Abundances (Grouped) CV [%]: remplissage	Abundances (Grouped) CV [%]: LPS	Abundances (Grouped) CV [%]: controle CARD445	#DIV/0!	#DIV/0!	#DIV/0!	Found in Sample: [S18] F18: Sample, 6, LPS	Found in Sample: [S76] F76: Sample, 1, controle CARD445	Found in Sample: [S16] F16: Sample, 4, remplissage	Found in Sample: [S17] F17: Sample, 5, LPS	Quan Info	Found in Sample: [S13] F13: Sample, 1, NButGT	Found in Sample: [S14] F14: Sample, 2, NButGT	Found in Sample: [S15] F15: Sample, 3, remplissage			XCorr (by Search Engine): Sequest HT	Top Apex RT [min]	Found in Sample: [S86] F86: Sample, 2, controle CARD445	Confidence (by Search Engine): Sequest HT	Percolator q-Value (by Search Engine): Sequest HT	Percolator PEP (by Search Engine): Sequest HT
	FALSE	High	[R].NAVTQEFGPVPDTAR.[Y]		0.00297601	0.00153741	1	1	4	Q9ER34	Q9ER34 [634-648]		0	1601.79	68.9	75.4	146.8	108.8	13.96	101.25	33.57	53.17	#DIV/0!	#DIV/0!	#DIV/0!	High	Peak Found	High	Peak Found		High	Peak Found	Peak Found			3.68	33.69	High	High	0.000512	0.0006616
	FALSE	High	[K].IVYGHLDDPANQEIER.[G]		0.00472482	0.00153741	1	1	4	Q9ER34	Q9ER34 [69-84]		0	1868.91	105.2	106	138.3	50.5	12.24	75.71	3.23	0.94	#DIV/0!	#DIV/0!	#DIV/0!	High	High	Peak Found	Peak Found		Peak Found	High	Peak Found			3.79	30.24	High	High	0.000512	0.001146
	FALSE	High	[K].FNPETDFLTGK.[D]		0.0308647	0.00153741	1	1	1	Q9ER34	Q9ER34 [507-517]		0	1268.62									#DIV/0!	#DIV/0!	#DIV/0!	Not Found	Not Found	High	Not Found	No Quan Values	Not Found	Not Found	Not Found			2.99		Not Found	High	0.000512	0.01081
	FALSE	High	[R].AKDINQEVYNFLATAGAK.[Y]		0.030353	0.00153741	1	1	1	Q9ER34	Q9ER34 [143-160]		1	1953.01	55.8	66.7	229.1	48.4				23.66	#DIV/0!	#DIV/0!	#DIV/0!	High	Peak Found	Peak Found	Not Found		Not Found	Peak Found	Not Found			3.39	46.39	Peak Found	High	0.000512	0.01056
High	Master Protein	A0A0G2JSZ5	Protein disulfide-isomerase A6 OS=Rattus norvegicus OX=10116 GN=Pdia6 PE=1 SV=1	0	10.052	12	3	3	3	48.7	13.25	3	cellular homeostasis;metabolic process;regulation of biological process;response to stimulus;transport	cytosol;endoplasmic reticulum;membrane;organelle lumen	catalytic activity;metal ion binding;protein binding	Pf00085, Pf13098, Pf13848, Pf13899, Pf13905	286906	ENSRNOG00000050197.2	Pdia6	Post-translational protein phosphorylation; Regulation of Insulin-like Growth Factor (IGF) transport and uptake by Insulin-like Growth Factor Binding Proteins (IGFBPs)	Protein processing in endoplasmic reticulum	0	0.777778	62.2946	0.109933		14.4	11.2			76.7		697.7	Not Found	Peak Found	Peak Found	Not Found	Not Found	Peak Found	Not Found	High
	Checked	Confidence	Annotated Sequence	Modifications	Qvality PEP	Qvality q-value	# Protein Groups	# Proteins	# PSMs	Master Protein Accessions	Positions in Master Proteins	Modifications in Master Proteins	# Missed Cleavages	Theo. MH+ [Da]	Abundances (Grouped): NButGT	Abundances (Grouped): remplissage	Abundances (Grouped): LPS	Abundances (Grouped): controle CARD445	Abundances (Grouped) CV [%]: NButGT	Abundances (Grouped) CV [%]: remplissage	Abundances (Grouped) CV [%]: LPS	Abundances (Grouped) CV [%]: controle CARD445	#DIV/0!	#DIV/0!	#DIV/0!	Found in Sample: [S18] F18: Sample, 6, LPS	Found in Sample: [S76] F76: Sample, 1, controle CARD445	Found in Sample: [S16] F16: Sample, 4, remplissage	Found in Sample: [S17] F17: Sample, 5, LPS	Quan Info	Found in Sample: [S13] F13: Sample, 1, NButGT	Found in Sample: [S14] F14: Sample, 2, NButGT	Found in Sample: [S15] F15: Sample, 3, remplissage			XCorr (by Search Engine): Sequest HT	Top Apex RT [min]	Found in Sample: [S86] F86: Sample, 2, controle CARD445	Confidence (by Search Engine): Sequest HT	Percolator q-Value (by Search Engine): Sequest HT	Percolator PEP (by Search Engine): Sequest HT
	FALSE	High	[R].TGEAIVDAALSALR.[Q]		0.00196097	0.00153741	1	2	1	A0A0G2JSZ5	A0A0G2JSZ5 [124-137]		0	1386.76		400							#DIV/0!	#DIV/0!	#DIV/0!	Not Found	Not Found	High	Not Found		Not Found	Not Found	Not Found			3.94	49.82	Not Found	High	0.000512	0.000401
	FALSE	High	[R].ALDLFSDNAPPPELLEIINEDIAK.[K]		0.000204529	0.00153741	1	2	1	A0A0G2JSZ5	A0A0G2JSZ5 [270-293]		0	2637.37	113.6	286.4							#DIV/0!	#DIV/0!	#DIV/0!	Not Found	Not Found	High	Not Found		Not Found	Peak Found	Not Found			5.41	52.21	Not Found	High	0.000512	2.716e-05
	FALSE	High	[K].HQSLGGQYGVQGFPTIK.[I]		0.0244149	0.00153741	1	2	1	A0A0G2JSZ5	A0A0G2JSZ5 [91-107]		0	1816.93		341.7	25.5	32.7					#DIV/0!	#DIV/0!	#DIV/0!	Not Found	Not Found	High	Peak Found		Not Found	Not Found	Not Found			3.91	34.73	Peak Found	High	0.000512	0.008138
High	Master Protein	A0A0G2JSH9	Peroxiredoxin-2 OS=Rattus norvegicus OX=10116 GN=Prdx2 PE=1 SV=1	0	9.975	20	4	16	4	21.8	49.1	4	cell proliferation;cellular homeostasis;metabolic process;regulation of biological process;response to stimulus	cytosol;mitochondrion	antioxidant activity;catalytic activity	Pf00578, Pf08534, Pf10417	29338	ENSRNOG00000003520.5	Prdx2	TP53 Regulates Metabolic Genes; Detoxification of Reactive Oxygen Species		0	2.23193	0.53274	1.62525	64.1	61.8	138.9	142.1	101.8	141.5	79	70.7	High	High	High	High	High	Peak Found	High	High
	Checked	Confidence	Annotated Sequence	Modifications	Qvality PEP	Qvality q-value	# Protein Groups	# Proteins	# PSMs	Master Protein Accessions	Positions in Master Proteins	Modifications in Master Proteins	# Missed Cleavages	Theo. MH+ [Da]	Abundances (Grouped): NButGT	Abundances (Grouped): remplissage	Abundances (Grouped): LPS	Abundances (Grouped): controle CARD445	Abundances (Grouped) CV [%]: NButGT	Abundances (Grouped) CV [%]: remplissage	Abundances (Grouped) CV [%]: LPS	Abundances (Grouped) CV [%]: controle CARD445	#DIV/0!	#DIV/0!	#DIV/0!	Found in Sample: [S18] F18: Sample, 6, LPS	Found in Sample: [S76] F76: Sample, 1, controle CARD445	Found in Sample: [S16] F16: Sample, 4, remplissage	Found in Sample: [S17] F17: Sample, 5, LPS	Quan Info	Found in Sample: [S13] F13: Sample, 1, NButGT	Found in Sample: [S14] F14: Sample, 2, NButGT	Found in Sample: [S15] F15: Sample, 3, remplissage			XCorr (by Search Engine): Sequest HT	Top Apex RT [min]	Found in Sample: [S86] F86: Sample, 2, controle CARD445	Confidence (by Search Engine): Sequest HT	Percolator q-Value (by Search Engine): Sequest HT	Percolator PEP (by Search Engine): Sequest HT
	FALSE	High	[R].QITVNDLPVGR.[S]		0.0148245	0.00153741	1	2	7	A0A0G2JSH9	A0A0G2JSH9 [140-150]		0	1211.67	116.4	64	119.9	99.6	24.2	9.45	6.52	8.39	#DIV/0!	#DIV/0!	#DIV/0!	High	High	High	High		High	Peak Found	High			2.8	33.8	High	High	0.000512	0.004483
	FALSE	High	[K].SLSQNYGVLK.[N]		0.0699786	0.00153741	1	2	5	A0A0G2JSH9	A0A0G2JSH9 [110-119]		0	1108.6	109.6	79	146.6	64.8	28.72	5.95	2.86	2.39	#DIV/0!	#DIV/0!	#DIV/0!	High	High	Peak Found	High		High	Peak Found	High			2.33	28.52	Peak Found	High	0.000512	0.02893
	FALSE	High	[K].EGGLGPLNIPLLADVTK.[S]		0.00190647	0.00153741	1	2	3	A0A0G2JSH9	A0A0G2JSH9 [93-109]		0	1706.97	141.1	78.6	141.7	38.6	24.71	8.51	4.87		#DIV/0!	#DIV/0!	#DIV/0!	High	High	Peak Found	Peak Found		High	Peak Found	Peak Found			4.5	51.06	Not Found	High	0.000512	0.0003879
	FALSE	High	[R].KEGGLGPLNIPLLADVTK.[S]		0.00789158	0.00153741	1	2	1	A0A0G2JSH9	A0A0G2JSH9 [92-109]		1	1835.06	135.2	80.8	162.4	21.6	7.46	9.65	9.67	1.57	#DIV/0!	#DIV/0!	#DIV/0!	High	Peak Found	Peak Found	Peak Found		Peak Found	Peak Found	Peak Found			3.88	48.79	Peak Found	High	0.000512	0.002106
High	Master Protein	G3V836	Clusterin OS=Rattus norvegicus OX=10116 GN=Clu PE=1 SV=1	0	9.7	12	5	5	5	51.4	17.42	5	cell organization and biogenesis;cell proliferation;metabolic process;regulation of biological process;response to stimulus;transport	cell surface;cytoplasm;cytosol;endoplasmic reticulum;extracellular;membrane;mitochondrion;nucleus	catalytic activity;protein binding	Pf01093	24854	ENSRNOG00000016460.7	Clu	Terminal pathway of complement; Platelet degranulation ; Regulation of Complement cascade; Antimicrobial peptides		0	2.61765	41.6798	0.0497372	3.4		3.1	14.7	9	27.9	14.4	727.5	Peak Found	Not Found	Peak Found	Peak Found	Peak Found	Peak Found	Peak Found	High
	Checked	Confidence	Annotated Sequence	Modifications	Qvality PEP	Qvality q-value	# Protein Groups	# Proteins	# PSMs	Master Protein Accessions	Positions in Master Proteins	Modifications in Master Proteins	# Missed Cleavages	Theo. MH+ [Da]	Abundances (Grouped): NButGT	Abundances (Grouped): remplissage	Abundances (Grouped): LPS	Abundances (Grouped): controle CARD445	Abundances (Grouped) CV [%]: NButGT	Abundances (Grouped) CV [%]: remplissage	Abundances (Grouped) CV [%]: LPS	Abundances (Grouped) CV [%]: controle CARD445	#DIV/0!	#DIV/0!	#DIV/0!	Found in Sample: [S18] F18: Sample, 6, LPS	Found in Sample: [S76] F76: Sample, 1, controle CARD445	Found in Sample: [S16] F16: Sample, 4, remplissage	Found in Sample: [S17] F17: Sample, 5, LPS	Quan Info	Found in Sample: [S13] F13: Sample, 1, NButGT	Found in Sample: [S14] F14: Sample, 2, NButGT	Found in Sample: [S15] F15: Sample, 3, remplissage			XCorr (by Search Engine): Sequest HT	Top Apex RT [min]	Found in Sample: [S86] F86: Sample, 2, controle CARD445	Confidence (by Search Engine): Sequest HT	Percolator q-Value (by Search Engine): Sequest HT	Percolator PEP (by Search Engine): Sequest HT
	FALSE	High	[K].SLLNSLEEAK.[K]		0.0851867	0.00153741	1	2	1	G3V836	G3V836 [68-77]		0	1103.59	114.2	237.1	48.7		106.18	136.62	15.87		#DIV/0!	#DIV/0!	#DIV/0!	Peak Found	Not Found	High	Peak Found		Peak Found	Peak Found	Peak Found			2.9	38.1	Not Found	High	0.000512	0.03687
	FALSE	High	[K].EIQNAVQGVK.[H]		0.0511366	0.00153741	1	2	1	G3V836	G3V836 [44-53]		0	1085.59	57.8	323.3	18.9		1.45				#DIV/0!	#DIV/0!	#DIV/0!	Peak Found	Not Found	High	Not Found		Peak Found	Peak Found	Not Found			2.84	22.35	Not Found	High	0.000512	0.01982
	FALSE	High	[R].ASGIIDTLFQDR.[F]		0.0797958	0.00153741	1	3	1	G3V836	G3V836 [182-193]		0	1335.69		400				137.65			#DIV/0!	#DIV/0!	#DIV/0!	Not Found	Not Found	High	Not Found		Not Found	Not Found	Peak Found			3.32	46.12	Not Found	High	0.000512	0.03399
	FALSE	High	[K].LFDSDPITVVLPEEVSKDNPK.[F]		0.000818472	0.00153741	1	2	1	G3V836	G3V836 [407-427]		1	2342.21		275.1	89.7	35.1		118.13			#DIV/0!	#DIV/0!	#DIV/0!	Peak Found	Peak Found	High	Not Found		Not Found	Not Found	Peak Found			5.03	44.71	Not Found	High	0.000512	0.0001414
	FALSE	High	[K].LFDSDPITVVLPEEVSK.[D]		0.121489	0.00292017	1	2	1	G3V836	G3V836 [407-423]		0	1887.99		400							#DIV/0!	#DIV/0!	#DIV/0!	Not Found	Not Found	High	Not Found		Not Found	Not Found	Not Found			3.32	49.3	Not Found	High	0.0009662	0.0568
High	Master Protein	P62986	Ubiquitin-60S ribosomal protein L40 OS=Rattus norvegicus OX=10116 GN=Uba52 PE=1 SV=2	0	9.687	37	4	21	4	14.7	61.15	4	metabolic process;response to stimulus	cytoplasm;cytosol;endoplasmic reticulum;membrane;nucleus;ribosome	protein binding;structural molecule activity	Pf00240, Pf01020, Pf11976, Pf13019, Pf13881, Pf14560	64156	ENSRNOG00000019974.6	Uba52	Regulation of innate immune responses to cytosolic DNA; Spry regulation of FGF signaling; Regulation of RUNX2 expression and activity; Ubiquitin Mediated Degradation of Phosphorylated Cdc25A; Regulation of necroptotic cell death; APC/C:Cdh1 mediated degradation of Cdc20 and other APC/C:Cdh1 targeted proteins in late mitosis/early G1; TAK1 activates NFkB by phosphorylation and activation of IKKs c…	Ribosome	0	3.7708	1.06465	0.721091	32.6	35.9	122.8	135.5	70.4	127.9	73.1	201.9	High	High	High	High	High	High	High	High
	Checked	Confidence	Annotated Sequence	Modifications	Qvality PEP	Qvality q-value	# Protein Groups	# Proteins	# PSMs	Master Protein Accessions	Positions in Master Proteins	Modifications in Master Proteins	# Missed Cleavages	Theo. MH+ [Da]	Abundances (Grouped): NButGT	Abundances (Grouped): remplissage	Abundances (Grouped): LPS	Abundances (Grouped): controle CARD445	Abundances (Grouped) CV [%]: NButGT	Abundances (Grouped) CV [%]: remplissage	Abundances (Grouped) CV [%]: LPS	Abundances (Grouped) CV [%]: controle CARD445	#DIV/0!	#DIV/0!	#DIV/0!	Found in Sample: [S18] F18: Sample, 6, LPS	Found in Sample: [S76] F76: Sample, 1, controle CARD445	Found in Sample: [S16] F16: Sample, 4, remplissage	Found in Sample: [S17] F17: Sample, 5, LPS	Quan Info	Found in Sample: [S13] F13: Sample, 1, NButGT	Found in Sample: [S14] F14: Sample, 2, NButGT	Found in Sample: [S15] F15: Sample, 3, remplissage			XCorr (by Search Engine): Sequest HT	Top Apex RT [min]	Found in Sample: [S86] F86: Sample, 2, controle CARD445	Confidence (by Search Engine): Sequest HT	Percolator q-Value (by Search Engine): Sequest HT	Percolator PEP (by Search Engine): Sequest HT
	FALSE	High	[K].IQDKEGIPPDQQR.[L]		0.021228	0.00153741	1	5	6	P62986	P62986 [30-42]		1	1523.78	57.9	110.1	190.1	41.8	43.4	26.77	3.09	7.26	#DIV/0!	#DIV/0!	#DIV/0!	Peak Found	High	Peak Found	High		Peak Found	Peak Found	Peak Found			3.19	20.15	High	High	0.000512	0.006872
	FALSE	High	[K].TITLEVEPSDTIENVK.[A]		0.000649574	0.00153741	1	6	6	P62986	P62986 [12-27]		0	1787.93	131.2	111.3	131.6	25.9	34.5	85.86	11.69	1.01	#DIV/0!	#DIV/0!	#DIV/0!	High	High	High	High		Peak Found	Peak Found	High			4.82	39.35	High	High	0.000512	0.0001075
	FALSE	High	[R].TLSDYNIQK.[E]		0.131514	0.00292017	1	7	8	P62986	P62986 [55-63]		0	1081.55	90.8	135.2	130.6	43.4	52.73	57.64	11.23	18.2	#DIV/0!	#DIV/0!	#DIV/0!	High	High	High	High		High	High	High			2.18	25.43	High	High	0.0009662	0.06278
	FALSE	High	[K].ESTLHLVLR.[L]		0.151443	0.00563205	1	6	1	P62986	P62986 [64-72]		0	1067.62	66.2	151.6	137.2	45	74.36	75.1	3.54	5.78	#DIV/0!	#DIV/0!	#DIV/0!	Peak Found	Peak Found	High	Peak Found		Peak Found	Peak Found	Peak Found			2.66	30.06	Peak Found	High	0.00185	0.07476
High	Master Protein	G3V826	Transketolase OS=Rattus norvegicus OX=10116 GN=Tkt PE=1 SV=1	0	9.541	13	4	5	4	71.1	20.9	4	metabolic process;regulation of biological process	membrane	catalytic activity;metal ion binding;protein binding	Pf00456, Pf00676, Pf02779, Pf02780, Pf09364	64524	ENSRNOG00000016064.6	Tkt	Insulin effects increased synthesis of Xylulose-5-Phosphate; Pentose phosphate pathway (hexose monophosphate shunt)		0	#DIV/0!	9.36632	0.0480997			33.2	102.2	30.5			634.1	Not Found	Not Found	Peak Found	Peak Found	Peak Found	Not Found	Not Found	High
	Checked	Confidence	Annotated Sequence	Modifications	Qvality PEP	Qvality q-value	# Protein Groups	# Proteins	# PSMs	Master Protein Accessions	Positions in Master Proteins	Modifications in Master Proteins	# Missed Cleavages	Theo. MH+ [Da]	Abundances (Grouped): NButGT	Abundances (Grouped): remplissage	Abundances (Grouped): LPS	Abundances (Grouped): controle CARD445	Abundances (Grouped) CV [%]: NButGT	Abundances (Grouped) CV [%]: remplissage	Abundances (Grouped) CV [%]: LPS	Abundances (Grouped) CV [%]: controle CARD445	#DIV/0!	#DIV/0!	#DIV/0!	Found in Sample: [S18] F18: Sample, 6, LPS	Found in Sample: [S76] F76: Sample, 1, controle CARD445	Found in Sample: [S16] F16: Sample, 4, remplissage	Found in Sample: [S17] F17: Sample, 5, LPS	Quan Info	Found in Sample: [S13] F13: Sample, 1, NButGT	Found in Sample: [S14] F14: Sample, 2, NButGT	Found in Sample: [S15] F15: Sample, 3, remplissage			XCorr (by Search Engine): Sequest HT	Top Apex RT [min]	Found in Sample: [S86] F86: Sample, 2, controle CARD445	Confidence (by Search Engine): Sequest HT	Percolator q-Value (by Search Engine): Sequest HT	Percolator PEP (by Search Engine): Sequest HT
	FALSE	High	[R].ILTVEDHYYEGGIGEAVSAAVVGEPGVTVTR.[L]		0.0445342	0.00153741	1	1	1	G3V826	G3V826 [588-618]		0	3188.61		400							#DIV/0!	#DIV/0!	#DIV/0!	Not Found	Not Found	High	Not Found		Not Found	Not Found	Not Found			5.05	48.03	Not Found	High	0.000512	0.01679
	FALSE	High	[R].TSRPENAIIYSNNEDFQVGQAK.[V]		0.00798103	0.00153741	1	2	1	G3V826	G3V826 [504-525]		0	2481.2		326.2	73.8						#DIV/0!	#DIV/0!	#DIV/0!	Peak Found	Not Found	High	Not Found		Not Found	Not Found	Not Found			4.25	32.73	Not Found	High	0.000512	0.002143
	FALSE	High	[K].ILATPPQEDAPSVDIANIR.[M]		0.00908547	0.00153741	1	2	2	G3V826	G3V826 [316-334]		0	2020.07		296.4	103.6						#DIV/0!	#DIV/0!	#DIV/0!	Peak Found	Not Found	High	Not Found		Not Found	Not Found	Not Found			3.87	41.04	Not Found	High	0.000512	0.002491
	FALSE	High	[K].LDNLVAIFDINR.[L]		0.111566	0.00153741	1	2	1	G3V826	G3V826 [207-218]		0	1402.77	53.7	287.8	58.5						#DIV/0!	#DIV/0!	#DIV/0!	Not Found	Not Found	High	Peak Found		Peak Found	Not Found	Not Found			3.96	51.19	Not Found	High	0.000512	0.05121
High	Master Protein	P85125	Caveolae-associated protein 1 OS=Rattus norvegicus OX=10116 GN=Cavin1 PE=1 SV=1	0	9.395	14	4	5	4	43.9	18.14	4	metabolic process;regulation of biological process	cytoplasm;cytosol;endoplasmic reticulum;membrane;mitochondrion;nucleus	protein binding;RNA binding	Pf15237	287710		Ptrf; Cavin1			0	#DIV/0!	0.0489734	1.24646			11.5	709.3	9.5	34.5	8.6	26.7	Not Found	Not Found	Peak Found	High	Peak Found	Peak Found	Peak Found	Peak Found
	Checked	Confidence	Annotated Sequence	Modifications	Qvality PEP	Qvality q-value	# Protein Groups	# Proteins	# PSMs	Master Protein Accessions	Positions in Master Proteins	Modifications in Master Proteins	# Missed Cleavages	Theo. MH+ [Da]	Abundances (Grouped): NButGT	Abundances (Grouped): remplissage	Abundances (Grouped): LPS	Abundances (Grouped): controle CARD445	Abundances (Grouped) CV [%]: NButGT	Abundances (Grouped) CV [%]: remplissage	Abundances (Grouped) CV [%]: LPS	Abundances (Grouped) CV [%]: controle CARD445	#DIV/0!	#DIV/0!	#DIV/0!	Found in Sample: [S18] F18: Sample, 6, LPS	Found in Sample: [S76] F76: Sample, 1, controle CARD445	Found in Sample: [S16] F16: Sample, 4, remplissage	Found in Sample: [S17] F17: Sample, 5, LPS	Quan Info	Found in Sample: [S13] F13: Sample, 1, NButGT	Found in Sample: [S14] F14: Sample, 2, NButGT	Found in Sample: [S15] F15: Sample, 3, remplissage			XCorr (by Search Engine): Sequest HT	Top Apex RT [min]	Found in Sample: [S86] F86: Sample, 2, controle CARD445	Confidence (by Search Engine): Sequest HT	Percolator q-Value (by Search Engine): Sequest HT	Percolator PEP (by Search Engine): Sequest HT
	FALSE	High	[K].SDQVNGVLVLSLLDK.[I]		0.039861	0.00153741	1	2	1	P85125	P85125 [48-62]		0	1599.9			400						#DIV/0!	#DIV/0!	#DIV/0!	High	Not Found	Not Found	Not Found		Not Found	Not Found	Not Found			3.61	50.08	Not Found	High	0.000512	0.01472
	FALSE	High	[R].ATEEPSGTGSDELIK.[S]		0.00461947	0.00153741	1	2	1	P85125	P85125 [33-47]		0	1533.73			400						#DIV/0!	#DIV/0!	#DIV/0!	High	Not Found	Not Found	Not Found		Not Found	Not Found	Not Found			4.18	26.04	Not Found	High	0.000512	0.001118
	FALSE	High	[R].KSFTPDHVVYAR.[S]		0.0392029	0.00153741	1	2	1	P85125	P85125 [301-312]		1	1419.74		21.1	378.9						#DIV/0!	#DIV/0!	#DIV/0!	High	Not Found	Peak Found	Not Found		Not Found	Not Found	Not Found			3.81	22.63	Not Found	High	0.000512	0.0144
	FALSE	High	[K].KLEVNEAELLR.[R]		0.0847246	0.00153741	1	2	2	P85125	P85125 [139-149]		1	1313.74	72.3	57.5	270.2		80.33	67.63	133.46		#DIV/0!	#DIV/0!	#DIV/0!	High	Not Found	Peak Found	Peak Found		Peak Found	Peak Found	Peak Found			3.17	31.89	Not Found	High	0.000512	0.03651
High	Master Protein	Q00715	Histone H2B type 1 OS=Rattus norvegicus OX=10116 PE=1 SV=2	0	9.288	19	2	9	2	14	30.64	2	cell organization and biogenesis;defense response;response to stimulus	chromosome;nucleus	DNA binding;protein binding	Pf00125	64647		Hist1h2bl		Alcoholism; Viral carcinogenesis; Systemic lupus erythematosus	0	22.0064	1.02634	0.237451	10.4	5.3	49.8	295.7	23.6	60.6	31.6	323	High	Peak Found	High	High	Peak Found	Peak Found	Peak Found	High
	Checked	Confidence	Annotated Sequence	Modifications	Qvality PEP	Qvality q-value	# Protein Groups	# Proteins	# PSMs	Master Protein Accessions	Positions in Master Proteins	Modifications in Master Proteins	# Missed Cleavages	Theo. MH+ [Da]	Abundances (Grouped): NButGT	Abundances (Grouped): remplissage	Abundances (Grouped): LPS	Abundances (Grouped): controle CARD445	Abundances (Grouped) CV [%]: NButGT	Abundances (Grouped) CV [%]: remplissage	Abundances (Grouped) CV [%]: LPS	Abundances (Grouped) CV [%]: controle CARD445	#DIV/0!	#DIV/0!	#DIV/0!	Found in Sample: [S18] F18: Sample, 6, LPS	Found in Sample: [S76] F76: Sample, 1, controle CARD445	Found in Sample: [S16] F16: Sample, 4, remplissage	Found in Sample: [S17] F17: Sample, 5, LPS	Quan Info	Found in Sample: [S13] F13: Sample, 1, NButGT	Found in Sample: [S14] F14: Sample, 2, NButGT	Found in Sample: [S15] F15: Sample, 3, remplissage			XCorr (by Search Engine): Sequest HT	Top Apex RT [min]	Found in Sample: [S86] F86: Sample, 2, controle CARD445	Confidence (by Search Engine): Sequest HT	Percolator q-Value (by Search Engine): Sequest HT	Percolator PEP (by Search Engine): Sequest HT
	FALSE	High	[K].ESYSVYVYK.[V]		0.101297	0.00153741	1	10	2	Q00715	Q00715 [36-44]		0	1137.55	33.6	146.2	220.1		70.44	130.96	90.98		#DIV/0!	#DIV/0!	#DIV/0!	High	Not Found	High	Peak Found		Peak Found	Peak Found	Peak Found			2.64	31.12	Not Found	High	0.000512	0.04542
	FALSE	High	[K].AMGIMNSFVNDIFER.[I]		0.0759683	0.00153741	1	13	1	Q00715	Q00715 [59-73]		0	1743.82		312	88						#DIV/0!	#DIV/0!	#DIV/0!	High	Not Found	Peak Found	Not Found		Not Found	Not Found	Not Found			3.43	51.06	Not Found	High	0.000512	0.03211
	FALSE	High	[K].AMGIMNSFVNDIFER.[I]	1xOxidation [M2]	0.00531859	0.00153741	1	13	2	Q00715	Q00715 [59-73]		0	1759.81		121.2	278.8			88.69			#DIV/0!	#DIV/0!	#DIV/0!	High	Not Found	High	Not Found		Not Found	Not Found	Peak Found			3.92	50.22	Not Found	High	0.000512	0.001316
	FALSE	High	[K].AMGIMNSFVNDIFER.[I]	2xOxidation [M2; M5]	0.00139823	0.00153741	1	13	4	Q00715	Q00715 [59-73]		0	1775.81	99.6	88.5	187.3	24.6	59.97	73.88	91.29	46.53	#DIV/0!	#DIV/0!	#DIV/0!	High	High	High	High		Peak Found	Peak Found	Peak Found			3.99	47.26	Peak Found	High	0.000512	0.0002682
High	Master Protein	D4A0T0	NADH:ubiquinone oxidoreductase subunit B10 OS=Rattus norvegicus OX=10116 GN=Ndufb10 PE=1 SV=1	0	9.27	30	4	14	4	20.8	42.34	4	cell organization and biogenesis	membrane;mitochondrion		Pf10249	681418	ENSRNOG00000014568.5	Ndufb10	Complex I biogenesis	Alzheimer's disease; Oxidative phosphorylation; Metabolic pathways; Parkinson's disease; Non-alcoholic fatty liver disease (NAFLD); Huntington's disease	0	2.04024	0.314258	2.48868	77.6	74	181.2	128.1	119.3	122.6	74	23.2	High	High	High	High	High	High	High	Peak Found
	Checked	Confidence	Annotated Sequence	Modifications	Qvality PEP	Qvality q-value	# Protein Groups	# Proteins	# PSMs	Master Protein Accessions	Positions in Master Proteins	Modifications in Master Proteins	# Missed Cleavages	Theo. MH+ [Da]	Abundances (Grouped): NButGT	Abundances (Grouped): remplissage	Abundances (Grouped): LPS	Abundances (Grouped): controle CARD445	Abundances (Grouped) CV [%]: NButGT	Abundances (Grouped) CV [%]: remplissage	Abundances (Grouped) CV [%]: LPS	Abundances (Grouped) CV [%]: controle CARD445	#DIV/0!	#DIV/0!	#DIV/0!	Found in Sample: [S18] F18: Sample, 6, LPS	Found in Sample: [S76] F76: Sample, 1, controle CARD445	Found in Sample: [S16] F16: Sample, 4, remplissage	Found in Sample: [S17] F17: Sample, 5, LPS	Quan Info	Found in Sample: [S13] F13: Sample, 1, NButGT	Found in Sample: [S14] F14: Sample, 2, NButGT	Found in Sample: [S15] F15: Sample, 3, remplissage			XCorr (by Search Engine): Sequest HT	Top Apex RT [min]	Found in Sample: [S86] F86: Sample, 2, controle CARD445	Confidence (by Search Engine): Sequest HT	Percolator q-Value (by Search Engine): Sequest HT	Percolator PEP (by Search Engine): Sequest HT
	FALSE	High	[K].VDQEIINIIQER.[L]		0.0164017	0.00153741	1	1	2	D4A0T0	D4A0T0 [98-109]		0	1469.8	153.8	80.5	165.7		29.52		23.94		#DIV/0!	#DIV/0!	#DIV/0!	Peak Found	Not Found	Not Found	Peak Found		High	High	Peak Found			3.71	43.62	Not Found	High	0.000512	0.005074
	FALSE	High	[R].YQDLGAYYSAR.[K]		0.0583727	0.00153741	1	1	5	D4A0T0	D4A0T0 [143-153]		0	1306.61	107.1	59.6	164.8	68.5	13.37	37.52	15.6	21.48	#DIV/0!	#DIV/0!	#DIV/0!	High	High	Peak Found	High		High	Peak Found	High			2.93	31.85	Peak Found	High	0.000512	0.0233
	FALSE	High	[R].TPAPSPQTSIPNPITYLTK.[A]		0.000747882	0.00153741	1	1	2	D4A0T0	D4A0T0 [17-35]		0	2026.09	100.7	63.3	167.2	68.7		16.32	30.09	6.47	#DIV/0!	#DIV/0!	#DIV/0!	Peak Found	High	Peak Found	Peak Found		Peak Found	Not Found	Peak Found			4.31	47.4	High	High	0.000512	0.0001268
	FALSE	High	[K].ELEQFTQVSK.[A]		0.0833523	0.00153741	1	1	5	D4A0T0	D4A0T0 [128-137]		0	1208.62	108.7	18.6	40	232.8				5.63	#DIV/0!	#DIV/0!	#DIV/0!	High	High	Not Found	Peak Found		Peak Found	High	High			2.86	29.12	High	High	0.000512	0.03579
High	Master Protein	M0R6Y8	Phosphoglycerate kinase OS=Rattus norvegicus OX=10116 PE=3 SV=1	0	8.976	15	4	5	4	41.9	18.26	4	metabolic process		catalytic activity;nucleotide binding	Pf00162		ENSRNOG00000026928.2		Glycolysis; Gluconeogenesis		0	4.10211	11.085	0.0183522	14.2		41.4	75.1	11.5	12.2		645.7	Peak Found	Not Found	Peak Found	Peak Found	Peak Found	Peak Found	Not Found	High
	Checked	Confidence	Annotated Sequence	Modifications	Qvality PEP	Qvality q-value	# Protein Groups	# Proteins	# PSMs	Master Protein Accessions	Positions in Master Proteins	Modifications in Master Proteins	# Missed Cleavages	Theo. MH+ [Da]	Abundances (Grouped): NButGT	Abundances (Grouped): remplissage	Abundances (Grouped): LPS	Abundances (Grouped): controle CARD445	Abundances (Grouped) CV [%]: NButGT	Abundances (Grouped) CV [%]: remplissage	Abundances (Grouped) CV [%]: LPS	Abundances (Grouped) CV [%]: controle CARD445	#DIV/0!	#DIV/0!	#DIV/0!	Found in Sample: [S18] F18: Sample, 6, LPS	Found in Sample: [S76] F76: Sample, 1, controle CARD445	Found in Sample: [S16] F16: Sample, 4, remplissage	Found in Sample: [S17] F17: Sample, 5, LPS	Quan Info	Found in Sample: [S13] F13: Sample, 1, NButGT	Found in Sample: [S14] F14: Sample, 2, NButGT	Found in Sample: [S15] F15: Sample, 3, remplissage			XCorr (by Search Engine): Sequest HT	Top Apex RT [min]	Found in Sample: [S86] F86: Sample, 2, controle CARD445	Confidence (by Search Engine): Sequest HT	Percolator q-Value (by Search Engine): Sequest HT	Percolator PEP (by Search Engine): Sequest HT
	FALSE	High	[K].ITLPVDFVTADKFDENAK.[T]		0.0531512	0.00153741	1	2	1	M0R6Y8	M0R6Y8 [268-285]		1	2023.04		286.1	64.4	49.5			16.72		#DIV/0!	#DIV/0!	#DIV/0!	Peak Found	Peak Found	High	Peak Found		Not Found	Not Found	Not Found			3.84	45.43	Not Found	High	0.000512	0.02077
	FALSE	High	[K].VSHVSTGGGASLELLEGK.[VT]		0.0135495	0.00153741	1	4	2	M0R6Y8	M0R6Y8 [367-384]		0	1740.91	25.2	346.7	28.1				40.05		#DIV/0!	#DIV/0!	#DIV/0!	Peak Found	Not Found	High	Peak Found		Not Found	Peak Found	Not Found			4.23	32.88	Not Found	High	0.000512	0.004019
	FALSE	High	[K].IDAFQASLSK.[L]		0.104058	0.00153741	1	1	1	M0R6Y8	M0R6Y8 [135-144]		0	1079.57		400							#DIV/0!	#DIV/0!	#DIV/0!	Not Found	Not Found	High	Not Found		Not Found	Not Found	Not Found			2.65	28	Not Found	High	0.000512	0.04711
	FALSE	High	[K].LGDVYVNDAFGTAHR.[A]		0.00924034	0.00153741	1	3	1	M0R6Y8	M0R6Y8 [145-159]		0	1634.79	16.1	351.4	32.5				59.1		#DIV/0!	#DIV/0!	#DIV/0!	Peak Found	Not Found	High	Peak Found		Peak Found	Not Found	Not Found			3.97	33.85	Not Found	High	0.000512	0.002548
High	Master Protein	O35774	A-kinase anchor protein 4 OS=Rattus norvegicus OX=10116 GN=Akap4 PE=1 SV=1	0	8.92	5	3	3	3	93.4	11.87	3	cell organization and biogenesis;cellular component movement;metabolic process;regulation of biological process;response to stimulus	cytoplasm;nucleus	catalytic activity;protein binding	Pf05028, Pf05716	79254		Akap4			0	#DIV/0!	1.85607	0.776042			92.6	93.6	130.7	137.5	102.1	243.5	Not Found	Not Found	Peak Found	Peak Found	Peak Found	Peak Found	Peak Found	High
	Checked	Confidence	Annotated Sequence	Modifications	Qvality PEP	Qvality q-value	# Protein Groups	# Proteins	# PSMs	Master Protein Accessions	Positions in Master Proteins	Modifications in Master Proteins	# Missed Cleavages	Theo. MH+ [Da]	Abundances (Grouped): NButGT	Abundances (Grouped): remplissage	Abundances (Grouped): LPS	Abundances (Grouped): controle CARD445	Abundances (Grouped) CV [%]: NButGT	Abundances (Grouped) CV [%]: remplissage	Abundances (Grouped) CV [%]: LPS	Abundances (Grouped) CV [%]: controle CARD445	#DIV/0!	#DIV/0!	#DIV/0!	Found in Sample: [S18] F18: Sample, 6, LPS	Found in Sample: [S76] F76: Sample, 1, controle CARD445	Found in Sample: [S16] F16: Sample, 4, remplissage	Found in Sample: [S17] F17: Sample, 5, LPS	Quan Info	Found in Sample: [S13] F13: Sample, 1, NButGT	Found in Sample: [S14] F14: Sample, 2, NButGT	Found in Sample: [S15] F15: Sample, 3, remplissage			XCorr (by Search Engine): Sequest HT	Top Apex RT [min]	Found in Sample: [S86] F86: Sample, 2, controle CARD445	Confidence (by Search Engine): Sequest HT	Percolator q-Value (by Search Engine): Sequest HT	Percolator PEP (by Search Engine): Sequest HT
	FALSE	High	[K].NLHNITGVLMTDSDFVSAVK.[R]		0.000295043	0.00153741	1	2	1	O35774	O35774 [387-406]		0	2161.1	168.4	153.5	78.1		7.99	34.08	53.28		#DIV/0!	#DIV/0!	#DIV/0!	Peak Found	Not Found	High	Peak Found		Peak Found	Peak Found	Peak Found			5.16	46.63	Not Found	High	0.000512	4.182e-05
	FALSE	High	[R].QFIDQLVESVMK.[L]		0.0144138	0.00153741	1	2	1	O35774	O35774 [692-703]		0	1436.75		400							#DIV/0!	#DIV/0!	#DIV/0!	Not Found	Not Found	High	Not Found		Not Found	Not Found	Not Found			3.56	50.88	Not Found	High	0.000512	0.004333
	FALSE	High	[K].GYSVGDLLQEVMK.[F]		0.0205265	0.00153741	1	1	1	O35774	O35774 [808-820]		0	1438.72	70.6	216.9	112.5			104.25	126.14		#DIV/0!	#DIV/0!	#DIV/0!	Peak Found	Not Found	High	Peak Found		Peak Found	Not Found	Peak Found			3.15	48.17	Not Found	High	0.000512	0.006638
High	Master Protein	Q6P9Y4	ADP/ATP translocase 1 OS=Rattus norvegicus OX=10116 GN=Slc25a4 PE=1 SV=1	0	8.68	21	5	10	2	32.9	28.39	5	cell organization and biogenesis;regulation of biological process;response to stimulus;transport	membrane;mitochondrion;nucleus	protein binding;transporter activity	Pf00153	85333	ENSRNOG00000010830.4	Slc25a4	Regulation of insulin secretion		3	4.475	0.576733	1.4359	33.1	34.9	121.9	182.4	110.5	141.5	69.3	106.2	High	High	Peak Found	High	High	Peak Found	Peak Found	Peak Found
	Checked	Confidence	Annotated Sequence	Modifications	Qvality PEP	Qvality q-value	# Protein Groups	# Proteins	# PSMs	Master Protein Accessions	Positions in Master Proteins	Modifications in Master Proteins	# Missed Cleavages	Theo. MH+ [Da]	Abundances (Grouped): NButGT	Abundances (Grouped): remplissage	Abundances (Grouped): LPS	Abundances (Grouped): controle CARD445	Abundances (Grouped) CV [%]: NButGT	Abundances (Grouped) CV [%]: remplissage	Abundances (Grouped) CV [%]: LPS	Abundances (Grouped) CV [%]: controle CARD445	#DIV/0!	#DIV/0!	#DIV/0!	Found in Sample: [S18] F18: Sample, 6, LPS	Found in Sample: [S76] F76: Sample, 1, controle CARD445	Found in Sample: [S16] F16: Sample, 4, remplissage	Found in Sample: [S17] F17: Sample, 5, LPS	Quan Info	Found in Sample: [S13] F13: Sample, 1, NButGT	Found in Sample: [S14] F14: Sample, 2, NButGT	Found in Sample: [S15] F15: Sample, 3, remplissage			XCorr (by Search Engine): Sequest HT	Top Apex RT [min]	Found in Sample: [S86] F86: Sample, 2, controle CARD445	Confidence (by Search Engine): Sequest HT	Percolator q-Value (by Search Engine): Sequest HT	Percolator PEP (by Search Engine): Sequest HT
	FALSE	High	[K].LLLQVQHASK.[Q]		0.0944344	0.00153741	2	3	1	Q6P9Y4; Q09073	Q6P9Y4 [34-43]; Q09073 [34-43]		0	1136.68	102.9	70.8	144.2	82.1	18.12	66.1	41.17	0.87	#DIV/0!	#DIV/0!	#DIV/0!	Peak Found	Peak Found	Peak Found	Peak Found	Shared	Peak Found	Peak Found	Peak Found			2.67	23.84	High	High	0.000512	0.04183
	FALSE	High	[R].YFPTQALNFAFK.[D]		0.0241435	0.00153741	2	5	4	Q6P9Y4; Q09073	Q6P9Y4 [81-92]; Q09073 [81-92]		0	1446.74	121.1	113	150.7	15.3	18.24	30.99	31.89	42.18	#DIV/0!	#DIV/0!	#DIV/0!	High	Peak Found	High	High	Shared	Peak Found	Peak Found	High			2.96	48.68	Peak Found	High	0.000512	0.00802
	FALSE	High	[R].AAYFGVYDTAK.[G]		0.0287069	0.00153741	1	2	2	Q6P9Y4	Q6P9Y4 [189-199]		0	1205.58	131	73.5	143.8	51.6	22.7	1.6	18.8	29.57	#DIV/0!	#DIV/0!	#DIV/0!	Peak Found	High	Peak Found	Peak Found		Peak Found	Peak Found	Peak Found			2.54	33.85	High	High	0.000512	0.009919
	FALSE	High	[K].DFLAGGIAAAVSK.[T]		0.0522784	0.00153741	1	2	2	Q6P9Y4	Q6P9Y4 [11-23]		0	1219.67	141.4	59	169.1	30.5	10.83	63.73	34.64	12.64	#DIV/0!	#DIV/0!	#DIV/0!	High	Peak Found	Peak Found	Peak Found		High	Peak Found	Peak Found			2.97	43.67	Peak Found	High	0.000512	0.02034
	FALSE	High	[R].GMGGAFVLVLYDEIKK.[Y]	1xOxidation [M2]	0.0739188	0.00153741	2	3	1	Q6P9Y4; Q09073	Q6P9Y4 [281-296]; Q09073 [281-296]		1	1755.93	151.1	85.7	163.2		9.81	10.63	11.86		#DIV/0!	#DIV/0!	#DIV/0!	High	Not Found	Peak Found	Peak Found	Shared	Peak Found	Peak Found	Peak Found			3.06	48.56	Not Found	High	0.000512	0.03089
High	Master Protein	G3V7Q6	Proteasome subunit beta type OS=Rattus norvegicus OX=10116 GN=Psmb5 PE=1 SV=1	0	8.588	11	3	7	3	28.5	23.33	3	metabolic process;response to stimulus	cytoplasm;nucleus;proteasome	catalytic activity	Pf00227	29425	ENSRNOG00000013386.7	Psmb5	Interleukin-1 family signaling; Regulation of RUNX2 expression and activity; The role of GTSE1 in G2/M progression after G2 checkpoint; Ubiquitin Mediated Degradation of Phosphorylated Cdc25A; Asymmetric localization of PCP proteins; APC/C:Cdh1 mediated degradation of Cdc20 and other APC/C:Cdh1 targeted proteins in late mitosis/early G1; Regulation of PTEN stability and activity; ABC-family prote…	Proteasome	0	3.17754	0.797035	1.16595	55.3	27.5	159	104.1	113.2	131.3	83.5	126.2	High	Peak Found	High	High	High	High	Peak Found	High
	Checked	Confidence	Annotated Sequence	Modifications	Qvality PEP	Qvality q-value	# Protein Groups	# Proteins	# PSMs	Master Protein Accessions	Positions in Master Proteins	Modifications in Master Proteins	# Missed Cleavages	Theo. MH+ [Da]	Abundances (Grouped): NButGT	Abundances (Grouped): remplissage	Abundances (Grouped): LPS	Abundances (Grouped): controle CARD445	Abundances (Grouped) CV [%]: NButGT	Abundances (Grouped) CV [%]: remplissage	Abundances (Grouped) CV [%]: LPS	Abundances (Grouped) CV [%]: controle CARD445	#DIV/0!	#DIV/0!	#DIV/0!	Found in Sample: [S18] F18: Sample, 6, LPS	Found in Sample: [S76] F76: Sample, 1, controle CARD445	Found in Sample: [S16] F16: Sample, 4, remplissage	Found in Sample: [S17] F17: Sample, 5, LPS	Quan Info	Found in Sample: [S13] F13: Sample, 1, NButGT	Found in Sample: [S14] F14: Sample, 2, NButGT	Found in Sample: [S15] F15: Sample, 3, remplissage			XCorr (by Search Engine): Sequest HT	Top Apex RT [min]	Found in Sample: [S86] F86: Sample, 2, controle CARD445	Confidence (by Search Engine): Sequest HT	Percolator q-Value (by Search Engine): Sequest HT	Percolator PEP (by Search Engine): Sequest HT
	FALSE	High	[R].DAYSGGAVNLYHVR.[E]		0.0104006	0.00153741	1	2	1	G3V7Q6	G3V7Q6 [226-239]		0	1521.74	94	97.4	111.6	97	22.65	20.39	22.39	38.7	#DIV/0!	#DIV/0!	#DIV/0!	Peak Found	High	Peak Found	Peak Found		Peak Found	Peak Found	Peak Found			2.88	31.1	Peak Found	High	0.000512	0.002926
	FALSE	High	[R].ATAGAYIASQTVK.[K]		0.00396727	0.00153741	1	1	5	G3V7Q6	G3V7Q6 [79-91]		0	1280.68	144.6	110.4	145		5.43	33.38	32.87		#DIV/0!	#DIV/0!	#DIV/0!	High	Not Found	High	High		High	High	Peak Found			3.87	26.21	Not Found	High	0.000512	0.0009328
	FALSE	High	[R].ATAGAYIASQTVKK.[V]		0.00401225	0.00153741	1	1	1	G3V7Q6	G3V7Q6 [79-92]		1	1408.78				400					#DIV/0!	#DIV/0!	#DIV/0!	Not Found	High	Not Found	Not Found		Not Found	Not Found	Not Found			3.41	22.17	Not Found	High	0.000512	0.0009453
High	Master Protein	M0R5J4	Uncharacterized protein OS=Rattus norvegicus OX=10116 PE=3 SV=1	0	8.34	11	3	4	3	47	13.48	3	metabolic process		catalytic activity;metal ion binding	Pf00113, Pf03952		ENSRNOG00000028543.2		Glycolysis; Gluconeogenesis		0	4.65847	2.89795	0.200162	20.6	16	66.2	104.3	38.5	60.4	39.2	454.9	High	High	Peak Found	Peak Found	Peak Found	Peak Found	Peak Found	High
	Checked	Confidence	Annotated Sequence	Modifications	Qvality PEP	Qvality q-value	# Protein Groups	# Proteins	# PSMs	Master Protein Accessions	Positions in Master Proteins	Modifications in Master Proteins	# Missed Cleavages	Theo. MH+ [Da]	Abundances (Grouped): NButGT	Abundances (Grouped): remplissage	Abundances (Grouped): LPS	Abundances (Grouped): controle CARD445	Abundances (Grouped) CV [%]: NButGT	Abundances (Grouped) CV [%]: remplissage	Abundances (Grouped) CV [%]: LPS	Abundances (Grouped) CV [%]: controle CARD445	#DIV/0!	#DIV/0!	#DIV/0!	Found in Sample: [S18] F18: Sample, 6, LPS	Found in Sample: [S76] F76: Sample, 1, controle CARD445	Found in Sample: [S16] F16: Sample, 4, remplissage	Found in Sample: [S17] F17: Sample, 5, LPS	Quan Info	Found in Sample: [S13] F13: Sample, 1, NButGT	Found in Sample: [S14] F14: Sample, 2, NButGT	Found in Sample: [S15] F15: Sample, 3, remplissage			XCorr (by Search Engine): Sequest HT	Top Apex RT [min]	Found in Sample: [S86] F86: Sample, 2, controle CARD445	Confidence (by Search Engine): Sequest HT	Percolator q-Value (by Search Engine): Sequest HT	Percolator PEP (by Search Engine): Sequest HT
	FALSE	High	[R].AAVPSGASTGIYEALELR.[D]		0.00331246	0.00153741	1	4	1	M0R5J4	M0R5J4 [33-50]		0	1804.94	104.8	184.9	110.3		21.29	97.17	76.41		#DIV/0!	#DIV/0!	#DIV/0!	Peak Found	Not Found	High	Peak Found		Peak Found	Peak Found	Peak Found			3.73	45.66	Not Found	High	0.000512	0.0007484
	FALSE	High	[K].DATNVGDEGGFAPNILENK.[E]		0.00106676	0.00153741	1	2	2	M0R5J4	M0R5J4 [203-221]		0	1960.92		303.3	64.4	32.2				17.75	#DIV/0!	#DIV/0!	#DIV/0!	Peak Found	High	Peak Found	Not Found		Not Found	Not Found	Not Found			4.21	42.27	High	High	0.000512	0.0001941
	FALSE	High	[R].IGAEVYHNLK.[N]		0.0747321	0.00153741	1	2	1	M0R5J4	M0R5J4 [184-193]		0	1143.62	82.1	202	115.8		37.79	111.18	45.48		#DIV/0!	#DIV/0!	#DIV/0!	Peak Found	Not Found	High	Peak Found		Peak Found	Peak Found	Peak Found			2.73	23.51	Not Found	High	0.000512	0.03147
High	Master Protein	P19804	Nucleoside diphosphate kinase B OS=Rattus norvegicus OX=10116 GN=Nme2 PE=1 SV=1	0	7.619	28	3	10	3	17.3	32.03	3	cell organization and biogenesis;cellular homeostasis;metabolic process;regulation of biological process;response to stimulus	cytoplasm;cytosol;membrane;mitochondrion;nucleus	catalytic activity;metal ion binding;nucleotide binding;protein binding	Pf00334	83782	ENSRNOG00000002671.3	Nme2	Interconversion of nucleotide di- and triphosphates; Neutrophil degranulation	Purine metabolism; Metabolic pathways; Pyrimidine metabolism	0	1.61201	1.28924	0.34026	87.9	60.3	145.3	93.6	39.5	65.3	34.8	273.2	High	High	High	Peak Found	Peak Found	High	High	High
	Checked	Confidence	Annotated Sequence	Modifications	Qvality PEP	Qvality q-value	# Protein Groups	# Proteins	# PSMs	Master Protein Accessions	Positions in Master Proteins	Modifications in Master Proteins	# Missed Cleavages	Theo. MH+ [Da]	Abundances (Grouped): NButGT	Abundances (Grouped): remplissage	Abundances (Grouped): LPS	Abundances (Grouped): controle CARD445	Abundances (Grouped) CV [%]: NButGT	Abundances (Grouped) CV [%]: remplissage	Abundances (Grouped) CV [%]: LPS	Abundances (Grouped) CV [%]: controle CARD445	#DIV/0!	#DIV/0!	#DIV/0!	Found in Sample: [S18] F18: Sample, 6, LPS	Found in Sample: [S76] F76: Sample, 1, controle CARD445	Found in Sample: [S16] F16: Sample, 4, remplissage	Found in Sample: [S17] F17: Sample, 5, LPS	Quan Info	Found in Sample: [S13] F13: Sample, 1, NButGT	Found in Sample: [S14] F14: Sample, 2, NButGT	Found in Sample: [S15] F15: Sample, 3, remplissage			XCorr (by Search Engine): Sequest HT	Top Apex RT [min]	Found in Sample: [S86] F86: Sample, 2, controle CARD445	Confidence (by Search Engine): Sequest HT	Percolator q-Value (by Search Engine): Sequest HT	Percolator PEP (by Search Engine): Sequest HT
	FALSE	High	[R].NIIHGSDSVESAEK.[E]		0.00422106	0.00153741	1	2	2	P19804	P19804 [115-128]		0	1485.72	85.8	155.5	158.6		12.53	68.94	42.35		#DIV/0!	#DIV/0!	#DIV/0!	Peak Found	Not Found	High	High		Peak Found	Peak Found	Peak Found			3.37	20.97	Not Found	High	0.000512	0.001002
	FALSE	High	[R].VMLGETNPADSKPGTIR.[G]	1xOxidation [M2]	0.0128085	0.00153741	1	2	7	P19804	P19804 [89-105]		0	1801.91	66.1	103.7	124	106.3	41	107.64	24.9	6.47	#DIV/0!	#DIV/0!	#DIV/0!	Peak Found	High	High	High		Peak Found	High	High			2.98	25.24	High	High	0.000512	0.003769
	FALSE	High	[R].TFIAIKPDGVQR.[G]		0.163629	0.00958269	1	2	1	P19804	P19804 [7-18]		0	1344.76		247.7	76	76.2			37.91		#DIV/0!	#DIV/0!	#DIV/0!	Peak Found	Peak Found	High	Peak Found		Not Found	Not Found	Not Found			3.67	29.05	Not Found	High	0.003185	0.082
High	Master Protein	P02454	Collagen alpha-1(I) chain OS=Rattus norvegicus OX=10116 GN=Col1a1 PE=1 SV=5	0	7.537	3	3	5	3	137.9	19.53	3	cell communication;cell differentiation;cell organization and biogenesis;metabolic process;regulation of biological process;response to stimulus;transport	cytoplasm;endoplasmic reticulum;extracellular;Golgi	metal ion binding;protein binding;structural molecule activity	Pf00093, Pf01391, Pf01410	29393	ENSRNOG00000003897.6	Col1a1	Crosslinking of collagen fibrils; Collagen degradation; ECM proteoglycans; Platelet Aggregation (Plug Formation); Non-integrin membrane-ECM interactions; Anchoring fibril formation; Collagen chain trimerization; Immunoregulatory interactions between a Lymphoid and a non-Lymphoid cell; MET activates PTK2 signaling; Platelet Adhesion to exposed collagen; Cell surface interactions at the vascular wa…	ECM-receptor interaction; AGE-RAGE signaling pathway in diabetic complications; Focal adhesion; Amoebiasis; PI3K-Akt signaling pathway; Platelet activation; Protein digestion and absorption	0	53.8031	0.0248793	5.11765	12.7			683.3		87		17	Peak Found	Not Found	Not Found	High	Not Found	High	Not Found	Peak Found
	Checked	Confidence	Annotated Sequence	Modifications	Qvality PEP	Qvality q-value	# Protein Groups	# Proteins	# PSMs	Master Protein Accessions	Positions in Master Proteins	Modifications in Master Proteins	# Missed Cleavages	Theo. MH+ [Da]	Abundances (Grouped): NButGT	Abundances (Grouped): remplissage	Abundances (Grouped): LPS	Abundances (Grouped): controle CARD445	Abundances (Grouped) CV [%]: NButGT	Abundances (Grouped) CV [%]: remplissage	Abundances (Grouped) CV [%]: LPS	Abundances (Grouped) CV [%]: controle CARD445	#DIV/0!	#DIV/0!	#DIV/0!	Found in Sample: [S18] F18: Sample, 6, LPS	Found in Sample: [S76] F76: Sample, 1, controle CARD445	Found in Sample: [S16] F16: Sample, 4, remplissage	Found in Sample: [S17] F17: Sample, 5, LPS	Quan Info	Found in Sample: [S13] F13: Sample, 1, NButGT	Found in Sample: [S14] F14: Sample, 2, NButGT	Found in Sample: [S15] F15: Sample, 3, remplissage			XCorr (by Search Engine): Sequest HT	Top Apex RT [min]	Found in Sample: [S86] F86: Sample, 2, controle CARD445	Confidence (by Search Engine): Sequest HT	Percolator q-Value (by Search Engine): Sequest HT	Percolator PEP (by Search Engine): Sequest HT
	FALSE	High	[K].NGDRGETGPAGPAGPIGPAGAR.[G]		0.00994241	0.00153741	1	1	2	P02454	P02454 [1052-1073]		1	1974.97		25.1	356	18.9					#DIV/0!	#DIV/0!	#DIV/0!	High	Peak Found	Peak Found	Not Found		Not Found	Not Found	Not Found			4.78	23.94	Not Found	High	0.000512	0.002787
	FALSE	High	[R].GETGPAGPAGPIGPAGAR.[G]		0.0269977	0.00153741	1	1	1	P02454	P02454 [1056-1073]		0	1532.78			400						#DIV/0!	#DIV/0!	#DIV/0!	High	Not Found	Not Found	Not Found		Not Found	Not Found	Not Found			4.2	26.56	Not Found	High	0.000512	0.009196
	FALSE	High	[K].GSPGADGPAGSPGTPGPQGIAGQR.[G]		0.0370853	0.00153741	1	1	2	P02454	P02454 [924-947]		0	2089.01	400								#DIV/0!	#DIV/0!	#DIV/0!	Not Found	Not Found	Not Found	Not Found		Not Found	High	Not Found			3.41	26.26	Not Found	High	0.000512	0.01348
High	Master Protein	P45592	Cofilin-1 OS=Rattus norvegicus OX=10116 GN=Cfl1 PE=1 SV=3	0	7.518	27	3	5	3	18.5	17.84	3	cell organization and biogenesis;cellular component movement;metabolic process;regulation of biological process;response to stimulus;transport	cytoplasm;cytoskeleton;membrane;nucleus	protein binding	Pf00241	29271	ENSRNOG00000020660.7	Cfl1		Axon guidance; Pertussis; Fc gamma R-mediated phagocytosis; Regulation of actin cytoskeleton	0	0.692883	0.933396	0.402513	185.9	121.8	133.6	79.6	24.3	55.8	35.4	163.6	High	High	Peak Found	Peak Found	Peak Found	Peak Found	Peak Found	High
	Checked	Confidence	Annotated Sequence	Modifications	Qvality PEP	Qvality q-value	# Protein Groups	# Proteins	# PSMs	Master Protein Accessions	Positions in Master Proteins	Modifications in Master Proteins	# Missed Cleavages	Theo. MH+ [Da]	Abundances (Grouped): NButGT	Abundances (Grouped): remplissage	Abundances (Grouped): LPS	Abundances (Grouped): controle CARD445	Abundances (Grouped) CV [%]: NButGT	Abundances (Grouped) CV [%]: remplissage	Abundances (Grouped) CV [%]: LPS	Abundances (Grouped) CV [%]: controle CARD445	#DIV/0!	#DIV/0!	#DIV/0!	Found in Sample: [S18] F18: Sample, 6, LPS	Found in Sample: [S76] F76: Sample, 1, controle CARD445	Found in Sample: [S16] F16: Sample, 4, remplissage	Found in Sample: [S17] F17: Sample, 5, LPS	Quan Info	Found in Sample: [S13] F13: Sample, 1, NButGT	Found in Sample: [S14] F14: Sample, 2, NButGT	Found in Sample: [S15] F15: Sample, 3, remplissage			XCorr (by Search Engine): Sequest HT	Top Apex RT [min]	Found in Sample: [S86] F86: Sample, 2, controle CARD445	Confidence (by Search Engine): Sequest HT	Percolator q-Value (by Search Engine): Sequest HT	Percolator PEP (by Search Engine): Sequest HT
	FALSE	High	[R].YALYDATYETK.[E]		0.0354726	0.00153741	1	2	3	P45592	P45592 [82-92]		0	1337.63	46.6	76.9	105.6	170.9	37.3	69.5	36.59	18.43	#DIV/0!	#DIV/0!	#DIV/0!	Peak Found	High	High	Peak Found		Peak Found	Peak Found	Peak Found			3.1	32.62	High	High	0.000512	0.01273
	FALSE	High	[K].EILVGDVGQTVDDPYTTFVK.[M]		0.00578788	0.00153741	1	1	1	P45592	P45592 [54-73]		0	2196.11									#DIV/0!	#DIV/0!	#DIV/0!	Not Found	Not Found	High	Not Found	No Quan Values	Not Found	Not Found	Not Found			4.89		Not Found	High	0.000512	0.001461
	FALSE	High	[K].LGGSAVISLEGKPL.[-]		0.00636998	0.00153741	1	1	1	P45592	P45592 [153-166]		0	1340.78	59.2	77.7	129.6	133.4		124.52	34.03	65.81	#DIV/0!	#DIV/0!	#DIV/0!	Peak Found	High	Peak Found	Peak Found		Not Found	Peak Found	Peak Found			4.2	39.96	Peak Found	High	0.000512	0.001633
High	Master Protein	Q4FZT6	Histone H2A type 3 OS=Rattus norvegicus OX=10116 PE=2 SV=3	0	7.489	22	2	8	2	14.1	26.53	2	regulation of biological process	chromosome;nucleus	DNA binding;protein binding	Pf00125, Pf00808	64646		Hist3h2a		Alcoholism; Systemic lupus erythematosus	0	11.8103	0.746715	0.154122	18.4	16.4	31.6	379.4	12.7	34.6	24.2	282.7	High	Peak Found	Peak Found	High	Peak Found	Peak Found	Peak Found	High
	Checked	Confidence	Annotated Sequence	Modifications	Qvality PEP	Qvality q-value	# Protein Groups	# Proteins	# PSMs	Master Protein Accessions	Positions in Master Proteins	Modifications in Master Proteins	# Missed Cleavages	Theo. MH+ [Da]	Abundances (Grouped): NButGT	Abundances (Grouped): remplissage	Abundances (Grouped): LPS	Abundances (Grouped): controle CARD445	Abundances (Grouped) CV [%]: NButGT	Abundances (Grouped) CV [%]: remplissage	Abundances (Grouped) CV [%]: LPS	Abundances (Grouped) CV [%]: controle CARD445	#DIV/0!	#DIV/0!	#DIV/0!	Found in Sample: [S18] F18: Sample, 6, LPS	Found in Sample: [S76] F76: Sample, 1, controle CARD445	Found in Sample: [S16] F16: Sample, 4, remplissage	Found in Sample: [S17] F17: Sample, 5, LPS	Quan Info	Found in Sample: [S13] F13: Sample, 1, NButGT	Found in Sample: [S14] F14: Sample, 2, NButGT	Found in Sample: [S15] F15: Sample, 3, remplissage			XCorr (by Search Engine): Sequest HT	Top Apex RT [min]	Found in Sample: [S86] F86: Sample, 2, controle CARD445	Confidence (by Search Engine): Sequest HT	Percolator q-Value (by Search Engine): Sequest HT	Percolator PEP (by Search Engine): Sequest HT
	FALSE	High	[RK].VTIAQGGVLPNIQAVLLPK.[K]		0.0032386	0.00153741	1	14	3	Q4FZT6	Q4FZT6 [101-119]		0	1931.17	21.1	301.9	77				123.91		#DIV/0!	#DIV/0!	#DIV/0!	High	Not Found	High	Peak Found		Not Found	Peak Found	Not Found			4.05	50.01	Not Found	High	0.000512	0.0007317
	FALSE	High	[R].AGLQFPVGR.[VI]		0.0494695	0.00153741	1	19	5	Q4FZT6	Q4FZT6 [22-30]		0	944.531	42.2	140.8	175.8	41.2	46.11	101.05	117.38	8.19	#DIV/0!	#DIV/0!	#DIV/0!	High	High	High	Peak Found		Peak Found	Peak Found	Peak Found			2.8	33.72	Peak Found	High	0.000512	0.01909
High	Master Protein	G3V7I0	Peroxiredoxin 3 OS=Rattus norvegicus OX=10116 GN=Prdx3 PE=1 SV=1	0	7.167	19	4	11	4	28.3	30.69	4	cell death;cell differentiation;cell organization and biogenesis;cellular homeostasis;metabolic process;regulation of biological process;response to stimulus	cytoplasm;cytosol;endosome;mitochondrion	antioxidant activity;catalytic activity;enzyme regulator activity;protein binding	Pf00578, Pf08534, Pf10417, Pf13905	64371	ENSRNOG00000010958.5	Prdx3	Detoxification of Reactive Oxygen Species		0	1.96398	0.752392	1.2337	50.1	77.6	137.5	113.3	101.4	131.4	99.7	89	High	High	High	High	Peak Found	High	High	Peak Found
	Checked	Confidence	Annotated Sequence	Modifications	Qvality PEP	Qvality q-value	# Protein Groups	# Proteins	# PSMs	Master Protein Accessions	Positions in Master Proteins	Modifications in Master Proteins	# Missed Cleavages	Theo. MH+ [Da]	Abundances (Grouped): NButGT	Abundances (Grouped): remplissage	Abundances (Grouped): LPS	Abundances (Grouped): controle CARD445	Abundances (Grouped) CV [%]: NButGT	Abundances (Grouped) CV [%]: remplissage	Abundances (Grouped) CV [%]: LPS	Abundances (Grouped) CV [%]: controle CARD445	#DIV/0!	#DIV/0!	#DIV/0!	Found in Sample: [S18] F18: Sample, 6, LPS	Found in Sample: [S76] F76: Sample, 1, controle CARD445	Found in Sample: [S16] F16: Sample, 4, remplissage	Found in Sample: [S17] F17: Sample, 5, LPS	Quan Info	Found in Sample: [S13] F13: Sample, 1, NButGT	Found in Sample: [S14] F14: Sample, 2, NButGT	Found in Sample: [S15] F15: Sample, 3, remplissage			XCorr (by Search Engine): Sequest HT	Top Apex RT [min]	Found in Sample: [S86] F86: Sample, 2, controle CARD445	Confidence (by Search Engine): Sequest HT	Percolator q-Value (by Search Engine): Sequest HT	Percolator PEP (by Search Engine): Sequest HT
	FALSE	High	[K].NGGLGHMNITLLSDLTK.[Q]	1xOxidation [M7]	0.00903443	0.00153741	1	2	1	G3V7I0	G3V7I0 [151-167]		0	1799.93									#DIV/0!	#DIV/0!	#DIV/0!	High	Not Found	Not Found	Not Found	No Quan Values	Not Found	Not Found	Not Found			3.89		Not Found	High	0.000512	0.002485
	FALSE	High	[R].GLFIIDPNGVIK.[H]		0.021467	0.00153741	1	2	5	G3V7I0	G3V7I0 [186-197]		0	1285.75	132.7	74.8	149	43.4	33.74	56.6	3.65	12.19	#DIV/0!	#DIV/0!	#DIV/0!	High	Peak Found	Peak Found	High		Peak Found	High	High			3.07	48.43	High	High	0.000512	0.006975
	FALSE	High	[K].GTAVVNGEFK.[E]		0.133606	0.00292017	1	2	2	G3V7I0	G3V7I0 [75-84]		0	1021.53	116.3	129.6	96	58	5.66	28.38	42.42	53.8	#DIV/0!	#DIV/0!	#DIV/0!	High	Peak Found	Peak Found	Peak Found		Peak Found	Peak Found	Peak Found			2.63	24.15	High	High	0.0009662	0.06386
	FALSE	High	[K].HLSVNDLPVGR.[S]		0.129451	0.00292017	1	2	3	G3V7I0	G3V7I0 [198-208]		0	1206.66	105.4	66.8	140.8	87	15.97	35.76	6.71	19.55	#DIV/0!	#DIV/0!	#DIV/0!	Peak Found	High	Peak Found	Peak Found		Peak Found	Peak Found	High			2.46	29.02	High	High	0.0009662	0.06147
High	Master Protein	P05065	Fructose-bisphosphate aldolase A OS=Rattus norvegicus OX=10116 GN=Aldoa PE=1 SV=2	0	7.155	14	3	5	3	39.3	18.12	3	cell organization and biogenesis;cellular homeostasis;metabolic process;regulation of biological process;response to stimulus	cytoplasm;cytoskeleton;cytosol;membrane;mitochondrion;nucleus	catalytic activity;protein binding;RNA binding	Pf00274	24189	ENSRNOG00000052802.1	Aldoa	Platelet degranulation ; Glycolysis; Gluconeogenesis; Neutrophil degranulation	Glycolysis / Gluconeogenesis; Pentose phosphate pathway; Biosynthesis of amino acids; Metabolic pathways; Fructose and mannose metabolism; HIF-1 signaling pathway; Carbon metabolism	0	1.04305	1.7672	0.383681	97.6	76.6	63.1	118.6	67.1	56.1	45.1	276	High	Peak Found	High	High	Peak Found	Peak Found	Peak Found	High
	Checked	Confidence	Annotated Sequence	Modifications	Qvality PEP	Qvality q-value	# Protein Groups	# Proteins	# PSMs	Master Protein Accessions	Positions in Master Proteins	Modifications in Master Proteins	# Missed Cleavages	Theo. MH+ [Da]	Abundances (Grouped): NButGT	Abundances (Grouped): remplissage	Abundances (Grouped): LPS	Abundances (Grouped): controle CARD445	Abundances (Grouped) CV [%]: NButGT	Abundances (Grouped) CV [%]: remplissage	Abundances (Grouped) CV [%]: LPS	Abundances (Grouped) CV [%]: controle CARD445	#DIV/0!	#DIV/0!	#DIV/0!	Found in Sample: [S18] F18: Sample, 6, LPS	Found in Sample: [S76] F76: Sample, 1, controle CARD445	Found in Sample: [S16] F16: Sample, 4, remplissage	Found in Sample: [S17] F17: Sample, 5, LPS	Quan Info	Found in Sample: [S13] F13: Sample, 1, NButGT	Found in Sample: [S14] F14: Sample, 2, NButGT	Found in Sample: [S15] F15: Sample, 3, remplissage			XCorr (by Search Engine): Sequest HT	Top Apex RT [min]	Found in Sample: [S86] F86: Sample, 2, controle CARD445	Confidence (by Search Engine): Sequest HT	Percolator q-Value (by Search Engine): Sequest HT	Percolator PEP (by Search Engine): Sequest HT
	FALSE	High	[R].LQSIGTENTEENR.[R]		0.0166803	0.00153741	1	2	1	P05065	P05065 [44-56]		0	1490.71	145.2	80.1	58.9	115.9	16.37	37.76	91.2	2.14	#DIV/0!	#DIV/0!	#DIV/0!	Peak Found	High	Peak Found	Peak Found		Peak Found	Peak Found	Peak Found			3.37	22.46	Peak Found	High	0.000512	0.005175
	FALSE	High	[K].GILAADESTGSIAK.[R]		0.00517078	0.00153741	1	2	3	P05065	P05065 [29-42]		0	1332.7	59.4	116.9	108	115.7	16.51	112.65	40.44	18.87	#DIV/0!	#DIV/0!	#DIV/0!	High	Peak Found	High	High		Peak Found	Peak Found	Peak Found			3.99	29.29	Peak Found	High	0.000512	0.001272
	FALSE	High	[K].GVVPLAGTNGETTTQGLDGLSER.[C]		0.0305226	0.00153741	1	1	1	P05065	P05065 [112-134]		0	2272.14	146.2	138.3	115.5			54.87			#DIV/0!	#DIV/0!	#DIV/0!	Peak Found	Not Found	High	Not Found		Peak Found	Not Found	Peak Found			3.9	39.46	Not Found	High	0.000512	0.01062
High	Master Protein	G3V6H0	RCG48149, isoform CRA_b OS=Rattus norvegicus OX=10116 GN=LOC100363782 PE=1 SV=1	0	7.102	15	2	4	2	22.2	12.49	2	cell organization and biogenesis;metabolic process;regulation of biological process;response to stimulus;transport	Golgi;membrane;mitochondrion	catalytic activity;nucleotide binding	Pf00025, Pf00071, Pf01926, Pf04670, Pf08477, Pf09439	361706; 100126191; 100363782; 102555167	ENSRNOG00000050510.2	Rab1b-ps1; Rab1b; LOC100363782; LOC102555167	RAB geranylgeranylation; COPI-dependent Golgi-to-ER retrograde traffic; COPII (Coat Protein 2) Mediated Vesicle Transport; COPI-mediated anterograde transport	Legionellosis	0	1.98264	0.448646	2.74534	49	77.7	104.7	146.5	156.6	152.8	48.2	64.5	High	High	Peak Found	Peak Found	Peak Found	Peak Found	Peak Found	Peak Found
	Checked	Confidence	Annotated Sequence	Modifications	Qvality PEP	Qvality q-value	# Protein Groups	# Proteins	# PSMs	Master Protein Accessions	Positions in Master Proteins	Modifications in Master Proteins	# Missed Cleavages	Theo. MH+ [Da]	Abundances (Grouped): NButGT	Abundances (Grouped): remplissage	Abundances (Grouped): LPS	Abundances (Grouped): controle CARD445	Abundances (Grouped) CV [%]: NButGT	Abundances (Grouped) CV [%]: remplissage	Abundances (Grouped) CV [%]: LPS	Abundances (Grouped) CV [%]: controle CARD445	#DIV/0!	#DIV/0!	#DIV/0!	Found in Sample: [S18] F18: Sample, 6, LPS	Found in Sample: [S76] F76: Sample, 1, controle CARD445	Found in Sample: [S16] F16: Sample, 4, remplissage	Found in Sample: [S17] F17: Sample, 5, LPS	Quan Info	Found in Sample: [S13] F13: Sample, 1, NButGT	Found in Sample: [S14] F14: Sample, 2, NButGT	Found in Sample: [S15] F15: Sample, 3, remplissage			XCorr (by Search Engine): Sequest HT	Top Apex RT [min]	Found in Sample: [S86] F86: Sample, 2, controle CARD445	Confidence (by Search Engine): Sequest HT	Percolator q-Value (by Search Engine): Sequest HT	Percolator PEP (by Search Engine): Sequest HT
	FALSE	High	[R].MGPGAASGGERPNLK.[I]	1xOxidation [M1]	0.00868503	0.00153741	1	2	3	G3V6H0	G3V6H0 [173-187]		0	1457.72	51.5	18.1	45.2	285.3	34.36	79.79		47.31	#DIV/0!	#DIV/0!	#DIV/0!	Peak Found	High	Peak Found	Not Found		Peak Found	Peak Found	Peak Found			2.94	18.23	High	High	0.000512	0.002363
	FALSE	High	[K].EFADSLGVPFLETSAK.[N]		0.016494	0.00153741	1	2	1	G3V6H0	G3V6H0 [138-153]		0	1710.86	174	62.5	143.5	20	3.74	16.61	20.18	9.81	#DIV/0!	#DIV/0!	#DIV/0!	Peak Found	Peak Found	Peak Found	Peak Found		Peak Found	Peak Found	Peak Found			3.58	49.42	High	High	0.000512	0.005093
High	Master Protein	D3ZUL3	Collagen type VI alpha 1 chain OS=Rattus norvegicus OX=10116 GN=Col6a1 PE=1 SV=1	0	7.03	5	4	4	4	108.7	13.28	4	cell differentiation;cell organization and biogenesis;response to stimulus	extracellular;membrane	protein binding	Pf00092, Pf01391, Pf13519		ENSRNOG00000001249.8				0	56.2302	0.0685956	0.751029		6.3	26.8	681.7	20.5	16	20.1	28.5	Not Found	Peak Found	Peak Found	High	Peak Found	Peak Found	Peak Found	Peak Found
	Checked	Confidence	Annotated Sequence	Modifications	Qvality PEP	Qvality q-value	# Protein Groups	# Proteins	# PSMs	Master Protein Accessions	Positions in Master Proteins	Modifications in Master Proteins	# Missed Cleavages	Theo. MH+ [Da]	Abundances (Grouped): NButGT	Abundances (Grouped): remplissage	Abundances (Grouped): LPS	Abundances (Grouped): controle CARD445	Abundances (Grouped) CV [%]: NButGT	Abundances (Grouped) CV [%]: remplissage	Abundances (Grouped) CV [%]: LPS	Abundances (Grouped) CV [%]: controle CARD445	#DIV/0!	#DIV/0!	#DIV/0!	Found in Sample: [S18] F18: Sample, 6, LPS	Found in Sample: [S76] F76: Sample, 1, controle CARD445	Found in Sample: [S16] F16: Sample, 4, remplissage	Found in Sample: [S17] F17: Sample, 5, LPS	Quan Info	Found in Sample: [S13] F13: Sample, 1, NButGT	Found in Sample: [S14] F14: Sample, 2, NButGT	Found in Sample: [S15] F15: Sample, 3, remplissage			XCorr (by Search Engine): Sequest HT	Top Apex RT [min]	Found in Sample: [S86] F86: Sample, 2, controle CARD445	Confidence (by Search Engine): Sequest HT	Percolator q-Value (by Search Engine): Sequest HT	Percolator PEP (by Search Engine): Sequest HT
	FALSE	High	[R].VAVVQYSGQGQQQPGR.[A]		0.00878346	0.00153741	1	1	1	D3ZUL3	D3ZUL3 [870-885]		0	1701.87			400						#DIV/0!	#DIV/0!	#DIV/0!	High	Not Found	Not Found	Not Found		Not Found	Not Found	Not Found			4.33	24.48	Not Found	High	0.000512	0.002405
	FALSE	High	[K].VFSVAITPDHLEPR.[L]		0.064803	0.00153741	1	2	1	D3ZUL3	D3ZUL3 [185-198]		0	1580.84	75.7	48.3	276		7.92	15.64	121.48		#DIV/0!	#DIV/0!	#DIV/0!	High	Not Found	Peak Found	Peak Found		Peak Found	Peak Found	Peak Found			3.18	36.83	Not Found	High	0.000512	0.02635
	FALSE	High	[K].TAEYDVAFGER.[H]		0.048121	0.00153741	1	1	1	D3ZUL3	D3ZUL3 [988-998]		0	1257.57	36.6	83.5	242.8	37.1		30.35	120.85		#DIV/0!	#DIV/0!	#DIV/0!	High	Not Found	Peak Found	Peak Found		Peak Found	Not Found	Peak Found			2.83	32.89	Peak Found	High	0.000512	0.01844
	FALSE	High	[K].GLEELLIGGSHLK.[E]		0.160299	0.00697046	1	2	1	D3ZUL3	D3ZUL3 [135-147]		0	1365.77			400						#DIV/0!	#DIV/0!	#DIV/0!	High	Not Found	Not Found	Not Found		Not Found	Not Found	Not Found			2.94	42.87	Not Found	High	0.002307	0.07995
High	Master Protein	Q6IN22	Cathepsin B OS=Rattus norvegicus OX=10116 GN=Ctsb PE=1 SV=1	0	6.944	5	1	2	1	37.5	6.84	1	cell differentiation;metabolic process;regulation of biological process;response to stimulus	cell surface;cytoplasm;extracellular;membrane;mitochondrion;vacuole	catalytic activity;protein binding	Pf00112, Pf08127	64529	ENSRNOG00000010331.5	Ctsb	Trafficking and processing of endosomal TLR; Collagen degradation; Neutrophil degranulation	Antigen processing and presentation; Apoptosis; Renin secretion; Lysosome; NOD-like receptor signaling pathway	0	#DIV/0!	#DIV/0!	#DIV/0!	375.1	388.7			7.7	28.5			High	High	Not Found	Not Found	Peak Found	Peak Found	Not Found	Not Found
	Checked	Confidence	Annotated Sequence	Modifications	Qvality PEP	Qvality q-value	# Protein Groups	# Proteins	# PSMs	Master Protein Accessions	Positions in Master Proteins	Modifications in Master Proteins	# Missed Cleavages	Theo. MH+ [Da]	Abundances (Grouped): NButGT	Abundances (Grouped): remplissage	Abundances (Grouped): LPS	Abundances (Grouped): controle CARD445	Abundances (Grouped) CV [%]: NButGT	Abundances (Grouped) CV [%]: remplissage	Abundances (Grouped) CV [%]: LPS	Abundances (Grouped) CV [%]: controle CARD445	#DIV/0!	#DIV/0!	#DIV/0!	Found in Sample: [S18] F18: Sample, 6, LPS	Found in Sample: [S76] F76: Sample, 1, controle CARD445	Found in Sample: [S16] F16: Sample, 4, remplissage	Found in Sample: [S17] F17: Sample, 5, LPS	Quan Info	Found in Sample: [S13] F13: Sample, 1, NButGT	Found in Sample: [S14] F14: Sample, 2, NButGT	Found in Sample: [S15] F15: Sample, 3, remplissage			XCorr (by Search Engine): Sequest HT	Top Apex RT [min]	Found in Sample: [S86] F86: Sample, 2, controle CARD445	Confidence (by Search Engine): Sequest HT	Percolator q-Value (by Search Engine): Sequest HT	Percolator PEP (by Search Engine): Sequest HT
	FALSE	High	[K].SGVYKHEAGDVMGGHAIR.[I]	1xOxidation [M12]	0.000885683	0.00153741	1	2	2	Q6IN22	Q6IN22 [264-281]		1	1899.91	14.9			385.1	81.5			2.52	#DIV/0!	#DIV/0!	#DIV/0!	Not Found	High	Not Found	Not Found		Peak Found	Peak Found	Not Found			3.9	18.35	High	High	0.000512	0.0001555
High	Master Protein	A0A0G2K3Z9	Uncharacterized protein OS=Rattus norvegicus OX=10116 PE=4 SV=1	0	6.882	20	4	18	4	22.2	51.42	4	cellular homeostasis;metabolic process;regulation of biological process		antioxidant activity;catalytic activity	Pf00578, Pf08534, Pf10417	100363379	ENSRNOG00000017695.3	Prdx1l1	TP53 Regulates Metabolic Genes; Detoxification of Reactive Oxygen Species		0	2.81052	0.745146	0.970156	50.8	50	136	147.3	86.6	118.2	79.2	131.9	High	High	High	High	High	High	High	High
	Checked	Confidence	Annotated Sequence	Modifications	Qvality PEP	Qvality q-value	# Protein Groups	# Proteins	# PSMs	Master Protein Accessions	Positions in Master Proteins	Modifications in Master Proteins	# Missed Cleavages	Theo. MH+ [Da]	Abundances (Grouped): NButGT	Abundances (Grouped): remplissage	Abundances (Grouped): LPS	Abundances (Grouped): controle CARD445	Abundances (Grouped) CV [%]: NButGT	Abundances (Grouped) CV [%]: remplissage	Abundances (Grouped) CV [%]: LPS	Abundances (Grouped) CV [%]: controle CARD445	#DIV/0!	#DIV/0!	#DIV/0!	Found in Sample: [S18] F18: Sample, 6, LPS	Found in Sample: [S76] F76: Sample, 1, controle CARD445	Found in Sample: [S16] F16: Sample, 4, remplissage	Found in Sample: [S17] F17: Sample, 5, LPS	Quan Info	Found in Sample: [S13] F13: Sample, 1, NButGT	Found in Sample: [S14] F14: Sample, 2, NButGT	Found in Sample: [S15] F15: Sample, 3, remplissage			XCorr (by Search Engine): Sequest HT	Top Apex RT [min]	Found in Sample: [S86] F86: Sample, 2, controle CARD445	Confidence (by Search Engine): Sequest HT	Percolator q-Value (by Search Engine): Sequest HT	Percolator PEP (by Search Engine): Sequest HT
	FALSE	High	[R].QITLNDLPVGR.[S]		0.0136259	0.00153741	1	3	6	A0A0G2K3Z9	A0A0G2K3Z9 [141-151]		0	1225.69	113.7	90	138.1	58.2	31.51	24.39	14.05	11.51	#DIV/0!	#DIV/0!	#DIV/0!	High	High	Peak Found	High		High	Peak Found	High			3.12	37.06	High	High	0.000512	0.004064
	FALSE	High	[R].LVQAFQFTDK.[H]		0.0473293	0.00153741	1	2	7	A0A0G2K3Z9	A0A0G2K3Z9 [159-168]		0	1196.63	106.1	113.6	149	31.3	22.99	29.46	3.27	30.32	#DIV/0!	#DIV/0!	#DIV/0!	High	Peak Found	High	High		High	High	High			2.78	36.11	High	High	0.000512	0.01806
	FALSE	High	[R].TIAQDYGVLK.[A]		0.0603328	0.00153741	1	2	6	A0A0G2K3Z9	A0A0G2K3Z9 [111-120]		0	1107.6	90.5	100.5	143.3	65.7	9.9	48.87	2.29	24.63	#DIV/0!	#DIV/0!	#DIV/0!	High	High	High	High		High	Peak Found	High			2.55	31.7	Peak Found	High	0.000512	0.02427
	FALSE	High	[R].TIAQDYGVLKADEGISFR.[G]		0.10804	0.00153741	1	2	1	A0A0G2K3Z9	A0A0G2K3Z9 [111-128]		1	1983.02		133.5		266.5					#DIV/0!	#DIV/0!	#DIV/0!	Not Found	Not Found	Peak Found	Not Found		Not Found	Not Found	Not Found			2.91	39.75	High	High	0.000512	0.04927
High	Master Protein	Q09073	ADP/ATP translocase 2 OS=Rattus norvegicus OX=10116 GN=Slc25a5 PE=1 SV=3	0	6.682	17	4	7	1	32.9	20.18	4	cell organization and biogenesis;regulation of biological process;transport	membrane;mitochondrion;nucleus	protein binding;RNA binding;transporter activity	Pf00153	25176	ENSRNOG00000039980.4	Slc25a5	Regulation of insulin secretion	Calcium signaling pathway; Parkinson's disease; HTLV-I infection; cGMP-PKG signaling pathway; Huntington's disease	0	21.6908	0.563088	0.225694		15.2		329.7	39	44.8	30.8	340.5	Not Found	Peak Found	Not Found	High	Peak Found	Peak Found	Peak Found	Peak Found
	Checked	Confidence	Annotated Sequence	Modifications	Qvality PEP	Qvality q-value	# Protein Groups	# Proteins	# PSMs	Master Protein Accessions	Positions in Master Proteins	Modifications in Master Proteins	# Missed Cleavages	Theo. MH+ [Da]	Abundances (Grouped): NButGT	Abundances (Grouped): remplissage	Abundances (Grouped): LPS	Abundances (Grouped): controle CARD445	Abundances (Grouped) CV [%]: NButGT	Abundances (Grouped) CV [%]: remplissage	Abundances (Grouped) CV [%]: LPS	Abundances (Grouped) CV [%]: controle CARD445	#DIV/0!	#DIV/0!	#DIV/0!	Found in Sample: [S18] F18: Sample, 6, LPS	Found in Sample: [S76] F76: Sample, 1, controle CARD445	Found in Sample: [S16] F16: Sample, 4, remplissage	Found in Sample: [S17] F17: Sample, 5, LPS	Quan Info	Found in Sample: [S13] F13: Sample, 1, NButGT	Found in Sample: [S14] F14: Sample, 2, NButGT	Found in Sample: [S15] F15: Sample, 3, remplissage			XCorr (by Search Engine): Sequest HT	Top Apex RT [min]	Found in Sample: [S86] F86: Sample, 2, controle CARD445	Confidence (by Search Engine): Sequest HT	Percolator q-Value (by Search Engine): Sequest HT	Percolator PEP (by Search Engine): Sequest HT
	FALSE	High	[K].LLLQVQHASK.[Q]		0.0944344	0.00153741	2	3	1	Q6P9Y4; Q09073	Q6P9Y4 [34-43]; Q09073 [34-43]		0	1136.68	102.9	70.8	144.2	82.1	18.12	66.1	41.17	0.87	#DIV/0!	#DIV/0!	#DIV/0!	Peak Found	Peak Found	Peak Found	Peak Found	Shared	Peak Found	Peak Found	Peak Found			2.67	23.84	High	High	0.000512	0.04183
	FALSE	High	[R].YFPTQALNFAFK.[D]		0.0241435	0.00153741	2	5	4	Q6P9Y4; Q09073	Q6P9Y4 [81-92]; Q09073 [81-92]		0	1446.74	121.1	113	150.7	15.3	18.24	30.99	31.89	42.18	#DIV/0!	#DIV/0!	#DIV/0!	High	Peak Found	High	High	Shared	Peak Found	Peak Found	High			2.96	48.68	Peak Found	High	0.000512	0.00802
	FALSE	High	[K].DFLAGGVAAAISK.[T]		0.0517044	0.00153741	1	1	1	Q09073	Q09073 [11-23]		0	1219.67	34.2	83.7	269.7	12.4	9.71	117.99			#DIV/0!	#DIV/0!	#DIV/0!	High	Not Found	Peak Found	Not Found		Peak Found	Peak Found	Peak Found			2.36	42.87	Peak Found	High	0.000512	0.02008
	FALSE	High	[R].GMGGAFVLVLYDEIKK.[Y]	1xOxidation [M2]	0.0739188	0.00153741	2	3	1	Q6P9Y4; Q09073	Q6P9Y4 [281-296]; Q09073 [281-296]		1	1755.93	151.1	85.7	163.2		9.81	10.63	11.86		#DIV/0!	#DIV/0!	#DIV/0!	High	Not Found	Peak Found	Peak Found	Shared	Peak Found	Peak Found	Peak Found			3.06	48.56	Not Found	High	0.000512	0.03089
High	Master Protein	P20767	Ig lambda-2 chain C region OS=Rattus norvegicus OX=10116 PE=4 SV=1	0	6.628	35	2	7	2	11.3	22.99	2	cell organization and biogenesis;defense response;metabolic process;regulation of biological process;response to stimulus		protein binding	Pf07654, Pf08205, Pf13927		ENSRNOG00000050000.2		Cell surface interactions at the vascular wall		0	0.492742	0.202128	2.67814	348.5	147.5		122.2	110.9	21.4	8.4	41	High	High	Not Found	Peak Found	Peak Found	Peak Found	Peak Found	Peak Found
	Checked	Confidence	Annotated Sequence	Modifications	Qvality PEP	Qvality q-value	# Protein Groups	# Proteins	# PSMs	Master Protein Accessions	Positions in Master Proteins	Modifications in Master Proteins	# Missed Cleavages	Theo. MH+ [Da]	Abundances (Grouped): NButGT	Abundances (Grouped): remplissage	Abundances (Grouped): LPS	Abundances (Grouped): controle CARD445	Abundances (Grouped) CV [%]: NButGT	Abundances (Grouped) CV [%]: remplissage	Abundances (Grouped) CV [%]: LPS	Abundances (Grouped) CV [%]: controle CARD445	#DIV/0!	#DIV/0!	#DIV/0!	Found in Sample: [S18] F18: Sample, 6, LPS	Found in Sample: [S76] F76: Sample, 1, controle CARD445	Found in Sample: [S16] F16: Sample, 4, remplissage	Found in Sample: [S17] F17: Sample, 5, LPS	Quan Info	Found in Sample: [S13] F13: Sample, 1, NButGT	Found in Sample: [S14] F14: Sample, 2, NButGT	Found in Sample: [S15] F15: Sample, 3, remplissage			XCorr (by Search Engine): Sequest HT	Top Apex RT [min]	Found in Sample: [S86] F86: Sample, 2, controle CARD445	Confidence (by Search Engine): Sequest HT	Percolator q-Value (by Search Engine): Sequest HT	Percolator PEP (by Search Engine): Sequest HT
	FALSE	High	[K].STPTLTVFPPSTEELQGNK.[A]		0.0128808	0.00153741	1	1	5	P20767	P20767 [4-22]		0	2046.04	138.3	48.5	128.2	85				45.22	#DIV/0!	#DIV/0!	#DIV/0!	Peak Found	High	Peak Found	Not Found		Peak Found	Not Found	Not Found			2.49	41.7	High	High	0.000512	0.003797
	FALSE	High	[K].ANGAPISQGVDTANPTK.[Q]		0.000409147	0.00153741	1	1	2	P20767	P20767 [43-59]		0	1640.82	38.9	15.8	72.4	272.9	22.44	27.04		60.57	#DIV/0!	#DIV/0!	#DIV/0!	Peak Found	High	Peak Found	Not Found		Peak Found	Peak Found	Peak Found			4.59	24.36	High	High	0.000512	6.204e-05
High	Master Protein	P81155	Voltage-dependent anion-selective channel protein 2 OS=Rattus norvegicus OX=10116 GN=Vdac2 PE=1 SV=2	0	6.454	11	2	2	2	31.7	8.23	2	regulation of biological process;transport	membrane;mitochondrion;nucleus	nucleotide binding;transporter activity	Pf01459	83531	ENSRNOG00000013505.6	Vdac2		Calcium signaling pathway; Parkinson's disease; HTLV-I infection; cGMP-PKG signaling pathway; Huntington's disease; NOD-like receptor signaling pathway	0	17.8072	3.84032	0.0598132	6	10.6		147.8	20	47.9		567.6	Peak Found	Peak Found	Not Found	Peak Found	Peak Found	Peak Found	Not Found	High
	Checked	Confidence	Annotated Sequence	Modifications	Qvality PEP	Qvality q-value	# Protein Groups	# Proteins	# PSMs	Master Protein Accessions	Positions in Master Proteins	Modifications in Master Proteins	# Missed Cleavages	Theo. MH+ [Da]	Abundances (Grouped): NButGT	Abundances (Grouped): remplissage	Abundances (Grouped): LPS	Abundances (Grouped): controle CARD445	Abundances (Grouped) CV [%]: NButGT	Abundances (Grouped) CV [%]: remplissage	Abundances (Grouped) CV [%]: LPS	Abundances (Grouped) CV [%]: controle CARD445	#DIV/0!	#DIV/0!	#DIV/0!	Found in Sample: [S18] F18: Sample, 6, LPS	Found in Sample: [S76] F76: Sample, 1, controle CARD445	Found in Sample: [S16] F16: Sample, 4, remplissage	Found in Sample: [S17] F17: Sample, 5, LPS	Quan Info	Found in Sample: [S13] F13: Sample, 1, NButGT	Found in Sample: [S14] F14: Sample, 2, NButGT	Found in Sample: [S15] F15: Sample, 3, remplissage			XCorr (by Search Engine): Sequest HT	Top Apex RT [min]	Found in Sample: [S86] F86: Sample, 2, controle CARD445	Confidence (by Search Engine): Sequest HT	Percolator q-Value (by Search Engine): Sequest HT	Percolator PEP (by Search Engine): Sequest HT
	FALSE	High	[K].LTFDTTFSPNTGK.[K]		0.0150765	0.00153741	1	1	1	P81155	P81155 [109-121]		0	1428.7	35.4	265.8	89.7	9.1	58.06			38.55	#DIV/0!	#DIV/0!	#DIV/0!	Peak Found	Peak Found	High	Not Found		Peak Found	Peak Found	Not Found			3.55	37.08	Peak Found	High	0.000512	0.004585
	FALSE	High	[K].VNNSSLIGVGYTQTLRPGVK.[L]		0.000490027	0.00153741	1	1	1	P81155	P81155 [249-268]		0	2103.16		331.4	68.6						#DIV/0!	#DIV/0!	#DIV/0!	Peak Found	Not Found	High	Not Found		Not Found	Not Found	Not Found			4.68	34.92	Not Found	High	0.000512	7.663e-05
High	Master Protein	P24368	Peptidyl-prolyl cis-trans isomerase B OS=Rattus norvegicus OX=10116 GN=Ppib PE=1 SV=3	0	6.397	17	3	9	3	23.8	29.75	3	metabolic process;regulation of biological process;transport	endoplasmic reticulum;membrane;nucleus;organelle lumen	catalytic activity;protein binding;RNA binding	Pf00160	64367	ENSRNOG00000016781.7	Ppib	Collagen biosynthesis and modifying enzymes		0	1.44873	0.900812	1.12813	80.4	72.7	129	92.8	97.5	127.9	58	141.8	High	High	High	Peak Found	High	High	High	High
	Checked	Confidence	Annotated Sequence	Modifications	Qvality PEP	Qvality q-value	# Protein Groups	# Proteins	# PSMs	Master Protein Accessions	Positions in Master Proteins	Modifications in Master Proteins	# Missed Cleavages	Theo. MH+ [Da]	Abundances (Grouped): NButGT	Abundances (Grouped): remplissage	Abundances (Grouped): LPS	Abundances (Grouped): controle CARD445	Abundances (Grouped) CV [%]: NButGT	Abundances (Grouped) CV [%]: remplissage	Abundances (Grouped) CV [%]: LPS	Abundances (Grouped) CV [%]: controle CARD445	#DIV/0!	#DIV/0!	#DIV/0!	Found in Sample: [S18] F18: Sample, 6, LPS	Found in Sample: [S76] F76: Sample, 1, controle CARD445	Found in Sample: [S16] F16: Sample, 4, remplissage	Found in Sample: [S17] F17: Sample, 5, LPS	Quan Info	Found in Sample: [S13] F13: Sample, 1, NButGT	Found in Sample: [S14] F14: Sample, 2, NButGT	Found in Sample: [S15] F15: Sample, 3, remplissage			XCorr (by Search Engine): Sequest HT	Top Apex RT [min]	Found in Sample: [S86] F86: Sample, 2, controle CARD445	Confidence (by Search Engine): Sequest HT	Percolator q-Value (by Search Engine): Sequest HT	Percolator PEP (by Search Engine): Sequest HT
	FALSE	High	[K].TVDNFVALATGEK.[G]		0.0205265	0.00153741	1	1	6	P24368	P24368 [72-84]		0	1364.71	81.9	106.7	125.8	85.7	27.96	76.65	13.59	9.8	#DIV/0!	#DIV/0!	#DIV/0!	Peak Found	High	High	High		High	High	High			3.33	40.81	Peak Found	High	0.000512	0.006629
	FALSE	High	[K].DTNGSQFFITTVK.[T]		0.00705025	0.00153741	1	1	2	P24368	P24368 [146-158]		0	1457.73	159.5	72.9	109.3	58.2	14.35	11.73	34	13.68	#DIV/0!	#DIV/0!	#DIV/0!	Peak Found	High	Peak Found	Peak Found		Peak Found	Peak Found	Peak Found			3.78	40.75	High	High	0.000512	0.001843
	FALSE	High	[K].DFMIQGGDFTR.[G]	1xOxidation [M3]	0.0772241	0.00153741	1	1	1	P24368	P24368 [99-109]		0	1302.58		238		162				23.29	#DIV/0!	#DIV/0!	#DIV/0!	Not Found	Peak Found	Peak Found	Not Found		Not Found	Not Found	Not Found			2.23	37.51	High	High	0.000512	0.03278
High	Master Protein	P08010	Glutathione S-transferase Mu 2 OS=Rattus norvegicus OX=10116 GN=Gstm2 PE=1 SV=2	0	6.372	12	2	4	1	25.7	13.62	2	metabolic process;regulation of biological process;response to stimulus	cytoplasm;cytosol;endoplasmic reticulum;membrane	antioxidant activity;catalytic activity;protein binding	Pf00043, Pf02798, Pf13409, Pf13417, Pf14497	24424	ENSRNOG00000018937.4	Gstm2	Glutathione conjugation	Platinum drug resistance; Chemical carcinogenesis; Metabolism of xenobiotics by cytochrome P450; Glutathione metabolism; Drug metabolism - cytochrome P450	0	#DIV/0!	2.96921	#DIV/0!				115.3			13.5	671.2	Not Found	Not Found	Not Found	High	Not Found	Not Found	Peak Found	High
	Checked	Confidence	Annotated Sequence	Modifications	Qvality PEP	Qvality q-value	# Protein Groups	# Proteins	# PSMs	Master Protein Accessions	Positions in Master Proteins	Modifications in Master Proteins	# Missed Cleavages	Theo. MH+ [Da]	Abundances (Grouped): NButGT	Abundances (Grouped): remplissage	Abundances (Grouped): LPS	Abundances (Grouped): controle CARD445	Abundances (Grouped) CV [%]: NButGT	Abundances (Grouped) CV [%]: remplissage	Abundances (Grouped) CV [%]: LPS	Abundances (Grouped) CV [%]: controle CARD445	#DIV/0!	#DIV/0!	#DIV/0!	Found in Sample: [S18] F18: Sample, 6, LPS	Found in Sample: [S76] F76: Sample, 1, controle CARD445	Found in Sample: [S16] F16: Sample, 4, remplissage	Found in Sample: [S17] F17: Sample, 5, LPS	Quan Info	Found in Sample: [S13] F13: Sample, 1, NButGT	Found in Sample: [S14] F14: Sample, 2, NButGT	Found in Sample: [S15] F15: Sample, 3, remplissage			XCorr (by Search Engine): Sequest HT	Top Apex RT [min]	Found in Sample: [S86] F86: Sample, 2, controle CARD445	Confidence (by Search Engine): Sequest HT	Percolator q-Value (by Search Engine): Sequest HT	Percolator PEP (by Search Engine): Sequest HT
	FALSE	High	[K].ITQSNAILR.[Y]		0.0870594	0.00153741	2	9	1	P08010; Q9Z1B2	P08010 [70-78]; Q9Z1B2 [74-82]		0	1015.59		233.8	134	32.2		136.17	106.95		#DIV/0!	#DIV/0!	#DIV/0!	Peak Found	Peak Found	High	Peak Found	Shared	Not Found	Not Found	Peak Found			2.87	23.85	Not Found	High	0.000512	0.03774
	FALSE	High	[K].LGLDFPNLPYLIDGSHK.[I]		0.00258482	0.00153741	1	4	3	P08010	P08010 [53-69]		0	1899		180.7	219.3			135.86			#DIV/0!	#DIV/0!	#DIV/0!	High	Not Found	High	Not Found		Not Found	Not Found	Peak Found			4.09	49.73	Not Found	High	0.000512	0.0005566
High	Master Protein	P04041	Glutathione peroxidase 1 OS=Rattus norvegicus OX=10116 GN=Gpx1 PE=1 SV=4	0	6.341	16	2	6	2	22.3	18.6	2	cell death;cell differentiation;cell proliferation;cellular component movement;cellular homeostasis;metabolic process;regulation of biological process;response to stimulus	cytoplasm;cytosol;mitochondrion;nucleus	antioxidant activity;catalytic activity;protein binding	Pf00255	24404		Gpx1		Arachidonic acid metabolism; Glutathione metabolism; Thyroid hormone synthesis; Amyotrophic lateral sclerosis (ALS); Huntington's disease	0	1.39852	0.353293	2.12164	157.8	45.2	138.6	145.3	98	114.8	66.7	33.6	High	High	High	High	High	Peak Found	Peak Found	Peak Found
	Checked	Confidence	Annotated Sequence	Modifications	Qvality PEP	Qvality q-value	# Protein Groups	# Proteins	# PSMs	Master Protein Accessions	Positions in Master Proteins	Modifications in Master Proteins	# Missed Cleavages	Theo. MH+ [Da]	Abundances (Grouped): NButGT	Abundances (Grouped): remplissage	Abundances (Grouped): LPS	Abundances (Grouped): controle CARD445	Abundances (Grouped) CV [%]: NButGT	Abundances (Grouped) CV [%]: remplissage	Abundances (Grouped) CV [%]: LPS	Abundances (Grouped) CV [%]: controle CARD445	#DIV/0!	#DIV/0!	#DIV/0!	Found in Sample: [S18] F18: Sample, 6, LPS	Found in Sample: [S76] F76: Sample, 1, controle CARD445	Found in Sample: [S16] F16: Sample, 4, remplissage	Found in Sample: [S17] F17: Sample, 5, LPS	Quan Info	Found in Sample: [S13] F13: Sample, 1, NButGT	Found in Sample: [S14] F14: Sample, 2, NButGT	Found in Sample: [S15] F15: Sample, 3, remplissage			XCorr (by Search Engine): Sequest HT	Top Apex RT [min]	Found in Sample: [S86] F86: Sample, 2, controle CARD445	Confidence (by Search Engine): Sequest HT	Percolator q-Value (by Search Engine): Sequest HT	Percolator PEP (by Search Engine): Sequest HT
	FALSE	High	[R].NALPAPSDDPTALMTDPK.[Y]	1xOxidation [M14]	0.000631521	0.00153741	1	2	3	P04041	P04041 [129-146]		0	1869.89	76.5	44.2	133.2	146.1	21.78	68.07	15.84	1.33	#DIV/0!	#DIV/0!	#DIV/0!	Peak Found	High	Peak Found	Peak Found		High	Peak Found	Peak Found			3.83	31.95	High	High	0.000512	0.0001035
	FALSE	High	[R].TIDIEPDIEALLSK.[Q]		0.0145767	0.00153741	1	2	3	P04041	P04041 [183-196]		0	1556.84	100	40.6	121.9	137.5	8.13	37.01	11.13		#DIV/0!	#DIV/0!	#DIV/0!	High	Peak Found	Peak Found	High		High	Peak Found	Peak Found			2.91	50.65	Not Found	High	0.000512	0.004407
High	Master Protein	P04906	Glutathione S-transferase P OS=Rattus norvegicus OX=10116 GN=Gstp1 PE=1 SV=2	0	6.139	17	2	2	2	23.4	9.27	2	cell communication;cell proliferation;metabolic process;regulation of biological process;response to stimulus	cytoplasm;cytosol;membrane;mitochondrion;nucleus	antioxidant activity;catalytic activity;enzyme regulator activity;protein binding	Pf00043, Pf02798, Pf14497	24426	ENSRNOG00000018237.4	Gstp1	Detoxification of Reactive Oxygen Species; Glutathione conjugation; Neutrophil degranulation	Platinum drug resistance; Prostate cancer; Chemical carcinogenesis; Metabolism of xenobiotics by cytochrome P450; Glutathione metabolism; Drug metabolism - cytochrome P450	0	2.95897	1.39991	1.99629		39		115.4	322.5		62.7	260.4	Not Found	Peak Found	Not Found	Peak Found	Peak Found	Not Found	Peak Found	High
	Checked	Confidence	Annotated Sequence	Modifications	Qvality PEP	Qvality q-value	# Protein Groups	# Proteins	# PSMs	Master Protein Accessions	Positions in Master Proteins	Modifications in Master Proteins	# Missed Cleavages	Theo. MH+ [Da]	Abundances (Grouped): NButGT	Abundances (Grouped): remplissage	Abundances (Grouped): LPS	Abundances (Grouped): controle CARD445	Abundances (Grouped) CV [%]: NButGT	Abundances (Grouped) CV [%]: remplissage	Abundances (Grouped) CV [%]: LPS	Abundances (Grouped) CV [%]: controle CARD445	#DIV/0!	#DIV/0!	#DIV/0!	Found in Sample: [S18] F18: Sample, 6, LPS	Found in Sample: [S76] F76: Sample, 1, controle CARD445	Found in Sample: [S16] F16: Sample, 4, remplissage	Found in Sample: [S17] F17: Sample, 5, LPS	Quan Info	Found in Sample: [S13] F13: Sample, 1, NButGT	Found in Sample: [S14] F14: Sample, 2, NButGT	Found in Sample: [S15] F15: Sample, 3, remplissage			XCorr (by Search Engine): Sequest HT	Top Apex RT [min]	Found in Sample: [S86] F86: Sample, 2, controle CARD445	Confidence (by Search Engine): Sequest HT	Percolator q-Value (by Search Engine): Sequest HT	Percolator PEP (by Search Engine): Sequest HT
	FALSE	High	[K].FEDGDLTLYQSNAILR.[H]		0.00139038	0.00153741	1	2	1	P04906	P04906 [56-71]		0	1854.92	65.1	165.5	169.4						#DIV/0!	#DIV/0!	#DIV/0!	Peak Found	Not Found	High	Not Found		Peak Found	Not Found	Not Found			4.38	45.42	Not Found	High	0.000512	0.000266
	FALSE	High	[K].ALPGHLKPFETLLSQNQGGK.[A]		0.00977582	0.00153741	1	1	1	P04906	P04906 [122-141]		0	2135.16	269.1	93.1		37.8		57.16			#DIV/0!	#DIV/0!	#DIV/0!	Not Found	Not Found	High	Not Found		Peak Found	Not Found	Peak Found			4.89	38.82	Peak Found	High	0.000512	0.002727
High	Master Protein	P18418	Calreticulin OS=Rattus norvegicus OX=10116 GN=Calr PE=1 SV=1	0	6.068	11	2	2	2	48	7.92	2	cell differentiation;cell organization and biogenesis;metabolic process;regulation of biological process;response to stimulus;transport	cell surface;cytoplasm;cytosol;endoplasmic reticulum;Golgi;membrane;nucleus;organelle lumen	metal ion binding;protein binding;RNA binding	Pf00262	64202	ENSRNOG00000003029.6	Calr	Calnexin/calreticulin cycle; ER-Phagosome pathway; Antigen Presentation: Folding, assembly and peptide loading of class I MHC; Scavenging by Class A Receptors	Antigen processing and presentation; Chagas disease (American trypanosomiasis); Protein processing in endoplasmic reticulum; Phagosome; HTLV-I infection	0	#DIV/0!	5.29878	0.0989295			108.3	96.2		53.6		541.8	Not Found	Not Found	Peak Found	Peak Found	Not Found	Peak Found	Not Found	High
	Checked	Confidence	Annotated Sequence	Modifications	Qvality PEP	Qvality q-value	# Protein Groups	# Proteins	# PSMs	Master Protein Accessions	Positions in Master Proteins	Modifications in Master Proteins	# Missed Cleavages	Theo. MH+ [Da]	Abundances (Grouped): NButGT	Abundances (Grouped): remplissage	Abundances (Grouped): LPS	Abundances (Grouped): controle CARD445	Abundances (Grouped) CV [%]: NButGT	Abundances (Grouped) CV [%]: remplissage	Abundances (Grouped) CV [%]: LPS	Abundances (Grouped) CV [%]: controle CARD445	#DIV/0!	#DIV/0!	#DIV/0!	Found in Sample: [S18] F18: Sample, 6, LPS	Found in Sample: [S76] F76: Sample, 1, controle CARD445	Found in Sample: [S16] F16: Sample, 4, remplissage	Found in Sample: [S17] F17: Sample, 5, LPS	Quan Info	Found in Sample: [S13] F13: Sample, 1, NButGT	Found in Sample: [S14] F14: Sample, 2, NButGT	Found in Sample: [S15] F15: Sample, 3, remplissage			XCorr (by Search Engine): Sequest HT	Top Apex RT [min]	Found in Sample: [S86] F86: Sample, 2, controle CARD445	Confidence (by Search Engine): Sequest HT	Percolator q-Value (by Search Engine): Sequest HT	Percolator PEP (by Search Engine): Sequest HT
	FALSE	High	[K].SGTIFDNFLITNDEAYAEEFGNETWGVTK.[A]		0.000512632	0.00153741	1	1	1	P18418	P18418 [323-351]		0	3268.5		304.5	95.5				24.65		#DIV/0!	#DIV/0!	#DIV/0!	Peak Found	Not Found	High	Peak Found		Not Found	Not Found	Not Found			4.69	51.67	Not Found	High	0.000512	8.082e-05
	FALSE	High	[K].IKDPDAAKPEDWDER.[A]		0.030353	0.00153741	1	1	1	P18418	P18418 [208-222]		1	1784.84	65.9	309.5	24.6						#DIV/0!	#DIV/0!	#DIV/0!	Peak Found	Not Found	High	Not Found		Not Found	Peak Found	Not Found			3.23	23.84	Not Found	High	0.000512	0.01057
High	Master Protein	Q4V8H8	EH domain-containing protein 2 OS=Rattus norvegicus OX=10116 GN=Ehd2 PE=1 SV=1	0	5.996	7	3	3	3	61.2	8.98	3	cell organization and biogenesis;regulation of biological process;transport	cytoplasm;cytoskeleton;cytosol;endosome;membrane	catalytic activity;metal ion binding;nucleotide binding;protein binding	Pf00350, Pf01926, Pf12763	361512	ENSRNOG00000011346.5	Ehd2	Factors involved in megakaryocyte development and platelet production	Endocytosis	0	5.16925	0.734566	0.193263	33.8	43.6	10.8	389.3	28.4		56.1	237.8	Peak Found	Peak Found	Peak Found	High	Peak Found	Not Found	Peak Found	Peak Found
	Checked	Confidence	Annotated Sequence	Modifications	Qvality PEP	Qvality q-value	# Protein Groups	# Proteins	# PSMs	Master Protein Accessions	Positions in Master Proteins	Modifications in Master Proteins	# Missed Cleavages	Theo. MH+ [Da]	Abundances (Grouped): NButGT	Abundances (Grouped): remplissage	Abundances (Grouped): LPS	Abundances (Grouped): controle CARD445	Abundances (Grouped) CV [%]: NButGT	Abundances (Grouped) CV [%]: remplissage	Abundances (Grouped) CV [%]: LPS	Abundances (Grouped) CV [%]: controle CARD445	#DIV/0!	#DIV/0!	#DIV/0!	Found in Sample: [S18] F18: Sample, 6, LPS	Found in Sample: [S76] F76: Sample, 1, controle CARD445	Found in Sample: [S16] F16: Sample, 4, remplissage	Found in Sample: [S17] F17: Sample, 5, LPS	Quan Info	Found in Sample: [S13] F13: Sample, 1, NButGT	Found in Sample: [S14] F14: Sample, 2, NButGT	Found in Sample: [S15] F15: Sample, 3, remplissage			XCorr (by Search Engine): Sequest HT	Top Apex RT [min]	Found in Sample: [S86] F86: Sample, 2, controle CARD445	Confidence (by Search Engine): Sequest HT	Percolator q-Value (by Search Engine): Sequest HT	Percolator PEP (by Search Engine): Sequest HT
	FALSE	High	[K].LLPLEEHYR.[F]		0.098604	0.00153741	1	2	1	Q4V8H8	Q4V8H8 [33-41]		0	1169.63		42.8	261.6	95.6		35.19		17.94	#DIV/0!	#DIV/0!	#DIV/0!	High	Peak Found	Peak Found	Not Found		Not Found	Not Found	Peak Found			2.66	28.03	Peak Found	High	0.000512	0.04403
	FALSE	High	[K].TSFIQYLLEQEVPGSR.[V]		0.00640599	0.00153741	1	1	1	Q4V8H8	Q4V8H8 [72-87]		0	1866.96			400						#DIV/0!	#DIV/0!	#DIV/0!	High	Not Found	Not Found	Not Found		Not Found	Not Found	Not Found			3.11	51.48	Not Found	High	0.000512	0.001652
	FALSE	High	[R].LFELEEQDLFR.[D]		0.0381296	0.00153741	1	1	1	Q4V8H8	Q4V8H8 [270-280]		0	1438.72	70.6	216.9	112.5			104.25	126.14		#DIV/0!	#DIV/0!	#DIV/0!	High	Not Found	Peak Found	Peak Found		Peak Found	Not Found	Peak Found			3.2	48.17	Not Found	High	0.000512	0.01389
High	Master Protein	Q5RKJ9	RAB10, member RAS oncogene family OS=Rattus norvegicus OX=10116 GN=Rab10 PE=1 SV=1	0	5.721	12	2	3	2	22.5	7.73	2	cell differentiation;cell organization and biogenesis;regulation of biological process;response to stimulus;transport	endosome;Golgi;membrane	catalytic activity;nucleotide binding;protein binding	Pf00025, Pf00071, Pf04670, Pf08477	50993	ENSRNOG00000047088.2	Rab10	RAB GEFs exchange GTP for GDP on RABs; Neutrophil degranulation	AMPK signaling pathway; Endocytosis	0	5.13029	0.492381	1.7305	26.5	34.9	137.9	177.1	112	156.4	62	93.1	High	Peak Found	Peak Found	Peak Found	High	Peak Found	Peak Found	Peak Found
	Checked	Confidence	Annotated Sequence	Modifications	Qvality PEP	Qvality q-value	# Protein Groups	# Proteins	# PSMs	Master Protein Accessions	Positions in Master Proteins	Modifications in Master Proteins	# Missed Cleavages	Theo. MH+ [Da]	Abundances (Grouped): NButGT	Abundances (Grouped): remplissage	Abundances (Grouped): LPS	Abundances (Grouped): controle CARD445	Abundances (Grouped) CV [%]: NButGT	Abundances (Grouped) CV [%]: remplissage	Abundances (Grouped) CV [%]: LPS	Abundances (Grouped) CV [%]: controle CARD445	#DIV/0!	#DIV/0!	#DIV/0!	Found in Sample: [S18] F18: Sample, 6, LPS	Found in Sample: [S76] F76: Sample, 1, controle CARD445	Found in Sample: [S16] F16: Sample, 4, remplissage	Found in Sample: [S17] F17: Sample, 5, LPS	Quan Info	Found in Sample: [S13] F13: Sample, 1, NButGT	Found in Sample: [S14] F14: Sample, 2, NButGT	Found in Sample: [S15] F15: Sample, 3, remplissage			XCorr (by Search Engine): Sequest HT	Top Apex RT [min]	Found in Sample: [S86] F86: Sample, 2, controle CARD445	Confidence (by Search Engine): Sequest HT	Percolator q-Value (by Search Engine): Sequest HT	Percolator PEP (by Search Engine): Sequest HT
	FALSE	High	[R].NIDEHANEDVER.[M]		0.0230871	0.00153741	1	1	2	Q5RKJ9	Q5RKJ9 [106-117]		0	1440.63	58.2	13.5		328.3				19.48	#DIV/0!	#DIV/0!	#DIV/0!	Not Found	High	Not Found	Not Found		Not Found	Peak Found	Peak Found			2.52	18.68	Peak Found	High	0.000512	0.007628
	FALSE	High	[K].AFLTLAEDILR.[K]		0.0379185	0.00153741	1	1	1	Q5RKJ9	Q5RKJ9 [162-172]		0	1261.72	143.9	83.2	172.9		20.96	29.75	17.58		#DIV/0!	#DIV/0!	#DIV/0!	Peak Found	Not Found	Peak Found	Peak Found		High	Peak Found	Peak Found			2.7	50.48	Not Found	High	0.000512	0.0138
High	Master Protein	P05712	Ras-related protein Rab-2A OS=Rattus norvegicus OX=10116 GN=Rab2a PE=2 SV=1	0	5.656	14	2	4	2	23.5	15.47	2	cell organization and biogenesis;regulation of biological process;response to stimulus;transport	endoplasmic reticulum;Golgi;membrane;nucleus	catalytic activity;nucleotide binding	Pf00009, Pf00025, Pf00071, Pf01926, Pf08477	65158		Rab2a		AMPK signaling pathway	0	4.83494	0.720583	1.00506	24.6	37.8	150.2	151.5	63.3	155.2	55	162.4	Peak Found	High	High	High	High	Peak Found	Peak Found	Peak Found
	Checked	Confidence	Annotated Sequence	Modifications	Qvality PEP	Qvality q-value	# Protein Groups	# Proteins	# PSMs	Master Protein Accessions	Positions in Master Proteins	Modifications in Master Proteins	# Missed Cleavages	Theo. MH+ [Da]	Abundances (Grouped): NButGT	Abundances (Grouped): remplissage	Abundances (Grouped): LPS	Abundances (Grouped): controle CARD445	Abundances (Grouped) CV [%]: NButGT	Abundances (Grouped) CV [%]: remplissage	Abundances (Grouped) CV [%]: LPS	Abundances (Grouped) CV [%]: controle CARD445	#DIV/0!	#DIV/0!	#DIV/0!	Found in Sample: [S18] F18: Sample, 6, LPS	Found in Sample: [S76] F76: Sample, 1, controle CARD445	Found in Sample: [S16] F16: Sample, 4, remplissage	Found in Sample: [S17] F17: Sample, 5, LPS	Quan Info	Found in Sample: [S13] F13: Sample, 1, NButGT	Found in Sample: [S14] F14: Sample, 2, NButGT	Found in Sample: [S15] F15: Sample, 3, remplissage			XCorr (by Search Engine): Sequest HT	Top Apex RT [min]	Found in Sample: [S86] F86: Sample, 2, controle CARD445	Confidence (by Search Engine): Sequest HT	Percolator q-Value (by Search Engine): Sequest HT	Percolator PEP (by Search Engine): Sequest HT
	FALSE	High	[K].IQEGVFDINNEANGIK.[I]		0.00381377	0.00153741	1	2	1	P05712	P05712 [171-186]		0	1760.88	85.2	105.7	103.8	105.3			17.49	29.97	#DIV/0!	#DIV/0!	#DIV/0!	Peak Found	Peak Found	Peak Found	Peak Found		Not Found	Peak Found	Not Found			4.02	38.46	High	High	0.000512	0.0008849
	FALSE	High	[R].GAAGALLVYDITR.[R]		0.00908547	0.00153741	1	3	3	P05712	P05712 [78-90]		0	1319.73	122.6	114.8	162.6		49.02	58.13	3.59		#DIV/0!	#DIV/0!	#DIV/0!	High	Not Found	Peak Found	High		High	Peak Found	Peak Found			4.08	44.15	Not Found	High	0.000512	0.002494
High	Master Protein	P0DMW0	Heat shock 70 kDa protein 1A OS=Rattus norvegicus OX=10116 GN=Hspa1a PE=2 SV=1	0	5.611	6	3	9	1	70.1	28.39	3	cell differentiation;cell organization and biogenesis;defense response;metabolic process;regulation of biological process;response to stimulus	cytoplasm;cytoskeleton;cytosol;membrane;mitochondrion;nucleus	catalytic activity;nucleotide binding;protein binding;RNA binding	Pf00012, Pf06723	294254; 24472; 108348108	ENSRNOG00000050647.2; ENSRNOG00000045654.2	Hspa1b; Hspa1a; LOC108348108	HSP90 chaperone cycle for steroid hormone receptors (SHR); Neutrophil degranulation; AUF1 (hnRNP D0) binds and destabilizes mRNA; Attenuation phase; Regulation of HSF1-mediated heat shock response	MAPK signaling pathway; Prion diseases; Antigen processing and presentation; Measles; Longevity regulating pathway - multiple species; Legionellosis; Epstein-Barr virus infection; Influenza A; Estrogen signaling pathway; Protein processing in endoplasmic reticulum; Toxoplasmosis; Spliceosome; Endocytosis	0	0.688303	3.56489	#DIV/0!	160	151.2		107.1				381.8	High	Peak Found	Not Found	Peak Found	Not Found	Not Found	Not Found	High
	Checked	Confidence	Annotated Sequence	Modifications	Qvality PEP	Qvality q-value	# Protein Groups	# Proteins	# PSMs	Master Protein Accessions	Positions in Master Proteins	Modifications in Master Proteins	# Missed Cleavages	Theo. MH+ [Da]	Abundances (Grouped): NButGT	Abundances (Grouped): remplissage	Abundances (Grouped): LPS	Abundances (Grouped): controle CARD445	Abundances (Grouped) CV [%]: NButGT	Abundances (Grouped) CV [%]: remplissage	Abundances (Grouped) CV [%]: LPS	Abundances (Grouped) CV [%]: controle CARD445	#DIV/0!	#DIV/0!	#DIV/0!	Found in Sample: [S18] F18: Sample, 6, LPS	Found in Sample: [S76] F76: Sample, 1, controle CARD445	Found in Sample: [S16] F16: Sample, 4, remplissage	Found in Sample: [S17] F17: Sample, 5, LPS	Quan Info	Found in Sample: [S13] F13: Sample, 1, NButGT	Found in Sample: [S14] F14: Sample, 2, NButGT	Found in Sample: [S15] F15: Sample, 3, remplissage			XCorr (by Search Engine): Sequest HT	Top Apex RT [min]	Found in Sample: [S86] F86: Sample, 2, controle CARD445	Confidence (by Search Engine): Sequest HT	Percolator q-Value (by Search Engine): Sequest HT	Percolator PEP (by Search Engine): Sequest HT
	FALSE	High	[K].NQVALNPQNTVFDAK.[R]		0.0909223	0.00153741	1	1	2	P0DMW0	P0DMW0 [57-71]		0	1658.85		237	66.5	96.5				4.01	#DIV/0!	#DIV/0!	#DIV/0!	Peak Found	High	High	Not Found		Not Found	Not Found	Not Found			3.73	34.67	Peak Found	High	0.000512	0.03992
	FALSE	High	[KR].VEIIANDQGNR.[TI]		0.0298496	0.00153741	3	9	3	P63018; P0DMW0; P06761	P63018 [26-36]; P0DMW0 [26-36]; P06761 [50-60]		0	1228.63	28.3	142.2	61.5	168		98.83	96.23	12.59	#DIV/0!	#DIV/0!	#DIV/0!	Peak Found	High	High	Peak Found	Shared	Not Found	Peak Found	Peak Found			3.22	23.54	High	High	0.000512	0.01037
	FALSE	High	[R].TTPSYVAFTDTER.[L]		0.018661	0.00153741	2	8	4	P63018; P0DMW0	P63018 [37-49]; P0DMW0 [37-49]		0	1487.7	47.7	171.7	67.1	113.5		100.46	98.75	19.2	#DIV/0!	#DIV/0!	#DIV/0!	High	High	High	Peak Found	Shared	Not Found	Peak Found	Peak Found			3.2	33.53	High	High	0.000512	0.005918
High	Master Protein	P68255	14-3-3 protein theta OS=Rattus norvegicus OX=10116 GN=Ywhaq PE=1 SV=1	0	5.607	13	3	6	1	27.8	14.85	3	regulation of biological process;response to stimulus;transport	cytoplasm;membrane	protein binding	Pf00244	25577	ENSRNOG00000051650.1	Ywhaq	TP53 Regulates Metabolic Genes; Chk1/Chk2(Cds1) mediated inactivation of Cyclin B:Cdk1 complex; RHO GTPases activate PKNs; Translocation of GLUT4 to the plasma membrane; Activation of BAD and translocation to mitochondria	Viral carcinogenesis; Hepatitis B; Epstein-Barr virus infection; PI3K-Akt signaling pathway; Cell cycle; Oocyte meiosis; Hippo signaling pathway	0	#DIV/0!	1.29358	#DIV/0!				348.8				451.2	Not Found	Not Found	Not Found	High	Not Found	Not Found	Not Found	Peak Found
	Checked	Confidence	Annotated Sequence	Modifications	Qvality PEP	Qvality q-value	# Protein Groups	# Proteins	# PSMs	Master Protein Accessions	Positions in Master Proteins	Modifications in Master Proteins	# Missed Cleavages	Theo. MH+ [Da]	Abundances (Grouped): NButGT	Abundances (Grouped): remplissage	Abundances (Grouped): LPS	Abundances (Grouped): controle CARD445	Abundances (Grouped) CV [%]: NButGT	Abundances (Grouped) CV [%]: remplissage	Abundances (Grouped) CV [%]: LPS	Abundances (Grouped) CV [%]: controle CARD445	#DIV/0!	#DIV/0!	#DIV/0!	Found in Sample: [S18] F18: Sample, 6, LPS	Found in Sample: [S76] F76: Sample, 1, controle CARD445	Found in Sample: [S16] F16: Sample, 4, remplissage	Found in Sample: [S17] F17: Sample, 5, LPS	Quan Info	Found in Sample: [S13] F13: Sample, 1, NButGT	Found in Sample: [S14] F14: Sample, 2, NButGT	Found in Sample: [S15] F15: Sample, 3, remplissage			XCorr (by Search Engine): Sequest HT	Top Apex RT [min]	Found in Sample: [S86] F86: Sample, 2, controle CARD445	Confidence (by Search Engine): Sequest HT	Percolator q-Value (by Search Engine): Sequest HT	Percolator PEP (by Search Engine): Sequest HT
	FALSE	High	[K].DSTLIMQLLR.[D]		0.07075	0.00153741	3	10	1	P68255; A0A0G2JV65; P62260	P68255 [213-222]; A0A0G2JV65 [224-233]; P62260 [216-225]		0	1189.66	83.3	229.6	87				26.56		#DIV/0!	#DIV/0!	#DIV/0!	Peak Found	Not Found	High	Peak Found	Shared	Not Found	Peak Found	Not Found			2.71	50.38	Not Found	High	0.000512	0.02948
	FALSE	High	[K].DSTLIMQLLR.[D]	1xOxidation [M6]	0.06516	0.00153741	3	10	3	P68255; A0A0G2JV65; P62260	P68255 [213-222]; A0A0G2JV65 [224-233]; P62260 [216-225]		0	1205.66	61.2	183.9	74.1	80.7	41.97	18.36	30.13	58.41	#DIV/0!	#DIV/0!	#DIV/0!	Peak Found	High	High	Peak Found	Shared	Peak Found	Peak Found	Peak Found			2.66	48.76	Peak Found	High	0.000512	0.02653
	FALSE	High	[K].AVTEQGAELSNEER.[N]		0.0865876	0.00153741	1	1	1	P68255	P68255 [28-41]		0	1532.72		225.6	174.4						#DIV/0!	#DIV/0!	#DIV/0!	High	Not Found	Peak Found	Not Found		Not Found	Not Found	Not Found			2.48	22.78	Not Found	High	0.000512	0.03749
	FALSE	High	[R].NLLSVAYK.[N]		0.167019	0.00958269	3	10	1	P68255; A0A0G2JV65; P62260	P68255 [42-49]; A0A0G2JV65 [53-60]; P62260 [43-50]		0	907.525	27.2	8.3	11.3	353.2	92.59			3.46	#DIV/0!	#DIV/0!	#DIV/0!	Peak Found	High	Not Found	Not Found	Shared	Peak Found	Peak Found	Peak Found			2.34	32.98	Peak Found	High	0.003185	0.08439
High	Master Protein	P63039	60 kDa heat shock protein, mitochondrial OS=Rattus norvegicus OX=10116 GN=Hspd1 PE=1 SV=1	0	5.515	6	2	3	2	60.9	11.31	2	cell organization and biogenesis;cell proliferation;metabolic process;regulation of biological process;response to stimulus;transport	cell surface;cytoplasm;cytosol;endoplasmic reticulum;endosome;Golgi;membrane;mitochondrion;organelle lumen	catalytic activity;nucleotide binding;protein binding;RNA binding	Pf00118	63868	ENSRNOG00000014525.5	Hspd1		Type I diabetes mellitus; Legionellosis; Tuberculosis; RNA degradation	0	7.21901	1.13165	2.04047	10.1	14.1	97.6	77.1	136.7	266.7	49.7	148	High	Peak Found	Peak Found	High	Peak Found	Peak Found	Peak Found	High
	Checked	Confidence	Annotated Sequence	Modifications	Qvality PEP	Qvality q-value	# Protein Groups	# Proteins	# PSMs	Master Protein Accessions	Positions in Master Proteins	Modifications in Master Proteins	# Missed Cleavages	Theo. MH+ [Da]	Abundances (Grouped): NButGT	Abundances (Grouped): remplissage	Abundances (Grouped): LPS	Abundances (Grouped): controle CARD445	Abundances (Grouped) CV [%]: NButGT	Abundances (Grouped) CV [%]: remplissage	Abundances (Grouped) CV [%]: LPS	Abundances (Grouped) CV [%]: controle CARD445	#DIV/0!	#DIV/0!	#DIV/0!	Found in Sample: [S18] F18: Sample, 6, LPS	Found in Sample: [S76] F76: Sample, 1, controle CARD445	Found in Sample: [S16] F16: Sample, 4, remplissage	Found in Sample: [S17] F17: Sample, 5, LPS	Quan Info	Found in Sample: [S13] F13: Sample, 1, NButGT	Found in Sample: [S14] F14: Sample, 2, NButGT	Found in Sample: [S15] F15: Sample, 3, remplissage			XCorr (by Search Engine): Sequest HT	Top Apex RT [min]	Found in Sample: [S86] F86: Sample, 2, controle CARD445	Confidence (by Search Engine): Sequest HT	Percolator q-Value (by Search Engine): Sequest HT	Percolator PEP (by Search Engine): Sequest HT
	FALSE	High	[K].LVQDVANNTNEEAGDGTTTATVLAR.[S]		0.00101972	0.00153741	1	1	2	P63039	P63039 [97-121]		0	2560.25		223.3	176.7						#DIV/0!	#DIV/0!	#DIV/0!	High	Not Found	High	Not Found		Not Found	Not Found	Not Found			4.29	32.96	Not Found	High	0.000512	0.0001843
	FALSE	High	[R].GYISPYFINTSK.[G]		0.0440436	0.00153741	1	1	1	P63039	P63039 [222-233]		0	1389.7	218.2	86.8	81.4	13.6	45.58	56.66	43.22	23.04	#DIV/0!	#DIV/0!	#DIV/0!	Peak Found	High	Peak Found	Peak Found		Peak Found	Peak Found	Peak Found			2.75	39.34	Peak Found	High	0.000512	0.01658
High	Master Protein	P51647	Retinal dehydrogenase 1 OS=Rattus norvegicus OX=10116 GN=Aldh1a1 PE=1 SV=3	0	5.494	7	3	7	2	54.4	16.08	3	cell organization and biogenesis;metabolic process;regulation of biological process;response to stimulus	cytoplasm;cytosol;nucleus	catalytic activity;nucleotide binding;protein binding	Pf00171, Pf05893, Pf07368	24188		Aldh1a1		Metabolic pathways; Retinol metabolism	1	8.57187	1.16732	0.488386	10.9	21.8	125.7	154.6	58	101.8	48.8	278.4	Not Found	Peak Found	Not Found	Peak Found	Not Found	Peak Found	Peak Found	High
	Checked	Confidence	Annotated Sequence	Modifications	Qvality PEP	Qvality q-value	# Protein Groups	# Proteins	# PSMs	Master Protein Accessions	Positions in Master Proteins	Modifications in Master Proteins	# Missed Cleavages	Theo. MH+ [Da]	Abundances (Grouped): NButGT	Abundances (Grouped): remplissage	Abundances (Grouped): LPS	Abundances (Grouped): controle CARD445	Abundances (Grouped) CV [%]: NButGT	Abundances (Grouped) CV [%]: remplissage	Abundances (Grouped) CV [%]: LPS	Abundances (Grouped) CV [%]: controle CARD445	#DIV/0!	#DIV/0!	#DIV/0!	Found in Sample: [S18] F18: Sample, 6, LPS	Found in Sample: [S76] F76: Sample, 1, controle CARD445	Found in Sample: [S16] F16: Sample, 4, remplissage	Found in Sample: [S17] F17: Sample, 5, LPS	Quan Info	Found in Sample: [S13] F13: Sample, 1, NButGT	Found in Sample: [S14] F14: Sample, 2, NButGT	Found in Sample: [S15] F15: Sample, 3, remplissage			XCorr (by Search Engine): Sequest HT	Top Apex RT [min]	Found in Sample: [S86] F86: Sample, 2, controle CARD445	Confidence (by Search Engine): Sequest HT	Percolator q-Value (by Search Engine): Sequest HT	Percolator PEP (by Search Engine): Sequest HT
	FALSE	High	[R].VTLELGGK.[S]		0.104618	0.00153741	2	8	5	P51647; P11884	P51647 [266-273]; P11884 [284-291]		0	816.483	92.6	123.7	165.5	18.3	37.93	89.87	11.51	44.74	#DIV/0!	#DIV/0!	#DIV/0!	High	Peak Found	High	Peak Found	Shared	High	High	High			1.71	27.45	Peak Found	High	0.000512	0.04719
	FALSE	High	[R].ELGEHGLYEYTELK.[T]		0.0300165	0.00153741	1	2	1	P51647	P51647 [477-490]		0	1680.81		342.4	57.6						#DIV/0!	#DIV/0!	#DIV/0!	Peak Found	Not Found	High	Not Found		Not Found	Not Found	Not Found			3.8	35.39	Not Found	High	0.000512	0.01043
	FALSE	High	[K].VAFTGSTQVGK.[L]		0.153021	0.00563205	1	2	1	P51647	P51647 [242-252]		0	1094.58	70.8	239.1	43.9	46.2		134.48			#DIV/0!	#DIV/0!	#DIV/0!	Peak Found	Not Found	High	Not Found		Not Found	Peak Found	Peak Found			2.25	24.08	Peak Found	High	0.00185	0.07532
High	Master Protein	P19234	NADH dehydrogenase [ubiquinone] flavoprotein 2, mitochondrial OS=Rattus norvegicus OX=10116 GN=Ndufv2 PE=1 SV=2	0	5.474	17	3	8	3	27.4	22.42	3	metabolic process;transport	membrane;mitochondrion	catalytic activity;metal ion binding	Pf01257	81728	ENSRNOG00000042503.2	Ndufv2	Complex I biogenesis	Alzheimer's disease; Oxidative phosphorylation; Metabolic pathways; Parkinson's disease; Non-alcoholic fatty liver disease (NAFLD); Huntington's disease	0	4.25674	0.426191	2.35653	25.2	45.3	123.8	176.3	149.7	151.7	101.9	26	High	High	High	High	High	High	High	Peak Found
	Checked	Confidence	Annotated Sequence	Modifications	Qvality PEP	Qvality q-value	# Protein Groups	# Proteins	# PSMs	Master Protein Accessions	Positions in Master Proteins	Modifications in Master Proteins	# Missed Cleavages	Theo. MH+ [Da]	Abundances (Grouped): NButGT	Abundances (Grouped): remplissage	Abundances (Grouped): LPS	Abundances (Grouped): controle CARD445	Abundances (Grouped) CV [%]: NButGT	Abundances (Grouped) CV [%]: remplissage	Abundances (Grouped) CV [%]: LPS	Abundances (Grouped) CV [%]: controle CARD445	#DIV/0!	#DIV/0!	#DIV/0!	Found in Sample: [S18] F18: Sample, 6, LPS	Found in Sample: [S76] F76: Sample, 1, controle CARD445	Found in Sample: [S16] F16: Sample, 4, remplissage	Found in Sample: [S17] F17: Sample, 5, LPS	Quan Info	Found in Sample: [S13] F13: Sample, 1, NButGT	Found in Sample: [S14] F14: Sample, 2, NButGT	Found in Sample: [S15] F15: Sample, 3, remplissage			XCorr (by Search Engine): Sequest HT	Top Apex RT [min]	Found in Sample: [S86] F86: Sample, 2, controle CARD445	Confidence (by Search Engine): Sequest HT	Percolator q-Value (by Search Engine): Sequest HT	Percolator PEP (by Search Engine): Sequest HT
	FALSE	High	[R].DTPENNPDTPFDFTPENYER.[I]		0.00924034	0.00153741	1	1	1	P19234	P19234 [42-61]		0	2398.01				400					#DIV/0!	#DIV/0!	#DIV/0!	Not Found	Not Found	Not Found	Not Found		Not Found	Not Found	Not Found			3.95	45.75	High	High	0.000512	0.002555
	FALSE	High	[K].DIEEIIDELR.[A]		0.0600017	0.00153741	1	1	5	P19234	P19234 [199-208]		0	1244.64	159.2	65	175.8		3.04	84.55	21.59		#DIV/0!	#DIV/0!	#DIV/0!	High	Not Found	Peak Found	High		High	High	High			2.45	50.87	Not Found	High	0.000512	0.02403
	FALSE	High	[R].AAAVLPVLDLAQR.[Q]		0.117677	0.00292017	1	1	2	P19234	P19234 [75-87]		0	1336.79	159.7	46	140.5	53.8	0.75	83.2	27.95	15.33	#DIV/0!	#DIV/0!	#DIV/0!	High	High	Peak Found	Peak Found		Peak Found	Peak Found	Peak Found			2.89	45.95	Peak Found	High	0.0009662	0.05474
High	Master Protein	O88767	Protein/nucleic acid deglycase DJ-1 OS=Rattus norvegicus OX=10116 GN=Park7 PE=1 SV=1	0	5.406	25	3	8	3	20	24.42	3	cell communication;cell organization and biogenesis;defense response;metabolic process;regulation of biological process;response to stimulus;transport	chromosome;cytoplasm;cytosol;endoplasmic reticulum;membrane;mitochondrion;nucleus;organelle lumen	antioxidant activity;catalytic activity;DNA binding;enzyme regulator activity;metal ion binding;protein binding;RNA binding	Pf01965, Pf13278	117287	ENSRNOG00000018289.6	Park7		Parkinson's disease	0	2.33497	0.702589	0.951195	49.9	72.5	141.8	144	110.5	80.5	64.1	136.7	High	High	High	High	Peak Found	Peak Found	Peak Found	High
	Checked	Confidence	Annotated Sequence	Modifications	Qvality PEP	Qvality q-value	# Protein Groups	# Proteins	# PSMs	Master Protein Accessions	Positions in Master Proteins	Modifications in Master Proteins	# Missed Cleavages	Theo. MH+ [Da]	Abundances (Grouped): NButGT	Abundances (Grouped): remplissage	Abundances (Grouped): LPS	Abundances (Grouped): controle CARD445	Abundances (Grouped) CV [%]: NButGT	Abundances (Grouped) CV [%]: remplissage	Abundances (Grouped) CV [%]: LPS	Abundances (Grouped) CV [%]: controle CARD445	#DIV/0!	#DIV/0!	#DIV/0!	Found in Sample: [S18] F18: Sample, 6, LPS	Found in Sample: [S76] F76: Sample, 1, controle CARD445	Found in Sample: [S16] F16: Sample, 4, remplissage	Found in Sample: [S17] F17: Sample, 5, LPS	Quan Info	Found in Sample: [S13] F13: Sample, 1, NButGT	Found in Sample: [S14] F14: Sample, 2, NButGT	Found in Sample: [S15] F15: Sample, 3, remplissage			XCorr (by Search Engine): Sequest HT	Top Apex RT [min]	Found in Sample: [S86] F86: Sample, 2, controle CARD445	Confidence (by Search Engine): Sequest HT	Percolator q-Value (by Search Engine): Sequest HT	Percolator PEP (by Search Engine): Sequest HT
	FALSE	High	[R].VEKDGLILTSR.[G]		0.0964981	0.00153741	1	1	3	O88767	O88767 [146-156]		1	1230.71	51	45.2	124.7	179.1	11.92	28.49	12.51	12.86	#DIV/0!	#DIV/0!	#DIV/0!	High	High	Peak Found	Peak Found		Peak Found	Peak Found	Peak Found			2.71	25.42	High	High	0.000512	0.04286
	FALSE	High	[K].TQGPYDVVVLPGGNLGAQNLSESALVK.[E]		0.00511281	0.00153741	1	2	3	O88767	O88767 [63-89]		0	2726.44	145	75.4	158.4	21.2	0.3	4.4	7.63	5.28	#DIV/0!	#DIV/0!	#DIV/0!	Peak Found	High	Peak Found	High		Peak Found	Peak Found	Peak Found			3.89	48.72	High	High	0.000512	0.001259
	FALSE	High	[K].VTVAGLAGK.[D]		0.148331	0.00429138	1	2	2	O88767	O88767 [33-41]		0	815.499	80.7	121.3	113.4	84.6		86.75	10.86		#DIV/0!	#DIV/0!	#DIV/0!	High	Not Found	High	Peak Found		Peak Found	Not Found	Peak Found			2.44	25.02	Peak Found	High	0.001414	0.07275
High	Master Protein	P20760	Ig gamma-2A chain C region OS=Rattus norvegicus OX=10116 GN=Igg-2a PE=1 SV=1	0	5.293	9	2	6	2	35.2	18	2	cell organization and biogenesis;defense response;metabolic process;regulation of biological process;response to stimulus		protein binding	Pf07654	679045		LOC679045			0	7.65504	0.694684	3.20335	13.6	12.2	126.7	70.8	220.6	218.9	54.8	82.4	High	High	Peak Found	High	High	High	Peak Found	Peak Found
	Checked	Confidence	Annotated Sequence	Modifications	Qvality PEP	Qvality q-value	# Protein Groups	# Proteins	# PSMs	Master Protein Accessions	Positions in Master Proteins	Modifications in Master Proteins	# Missed Cleavages	Theo. MH+ [Da]	Abundances (Grouped): NButGT	Abundances (Grouped): remplissage	Abundances (Grouped): LPS	Abundances (Grouped): controle CARD445	Abundances (Grouped) CV [%]: NButGT	Abundances (Grouped) CV [%]: remplissage	Abundances (Grouped) CV [%]: LPS	Abundances (Grouped) CV [%]: controle CARD445	#DIV/0!	#DIV/0!	#DIV/0!	Found in Sample: [S18] F18: Sample, 6, LPS	Found in Sample: [S76] F76: Sample, 1, controle CARD445	Found in Sample: [S16] F16: Sample, 4, remplissage	Found in Sample: [S17] F17: Sample, 5, LPS	Quan Info	Found in Sample: [S13] F13: Sample, 1, NButGT	Found in Sample: [S14] F14: Sample, 2, NButGT	Found in Sample: [S15] F15: Sample, 3, remplissage			XCorr (by Search Engine): Sequest HT	Top Apex RT [min]	Found in Sample: [S86] F86: Sample, 2, controle CARD445	Confidence (by Search Engine): Sequest HT	Percolator q-Value (by Search Engine): Sequest HT	Percolator PEP (by Search Engine): Sequest HT
	FALSE	High	[K].NTPPTMDTDGSYFLYSK.[L]	1xOxidation [M6]	0.00685432	0.00153741	1	6	1	P20760	P20760 [268-284]		0	1952.86	146.8		108.3	144.9				8.22	#DIV/0!	#DIV/0!	#DIV/0!	Peak Found	Peak Found	Not Found	Not Found		Not Found	Peak Found	Not Found			3.3	36	High	High	0.000512	0.001782
	FALSE	High	[K].VNSGAFPAPIEK.[S]		0.0101689	0.00153741	1	1	5	P20760	P20760 [198-209]		0	1229.65	224.7	69.2	95.9	10.2	1.53	28.36	42.11	7.22	#DIV/0!	#DIV/0!	#DIV/0!	High	High	Peak Found	Peak Found		High	High	Peak Found			3.09	29.02	High	High	0.000512	0.002856
High	Master Protein	P46462	Transitional endoplasmic reticulum ATPase OS=Rattus norvegicus OX=10116 GN=Vcp PE=1 SV=3	0	5.209	5	2	2	2	89.3	8.11	2	cell communication;cell organization and biogenesis;metabolic process;regulation of biological process;response to stimulus;transport	cytoplasm;cytosol;endoplasmic reticulum;membrane;nucleus;proteasome	catalytic activity;enzyme regulator activity;nucleotide binding;protein binding;RNA binding	Pf00004, Pf00910, Pf01057, Pf01078, Pf02359, Pf02933, Pf05496, Pf05673, Pf06068, Pf07724, Pf07726, Pf07728, Pf09336, Pf13191, Pf13207, Pf13401	116643	ENSRNOG00000034242.3	Vcp	ABC-family proteins mediated transport; HSF1 activation; Neutrophil degranulation; Hedgehog ligand biogenesis; Translesion Synthesis by POLH; Ovarian tumor domain proteases; N-glycan trimming in the ER and Calnexin/Calreticulin cycle	Legionellosis; Protein processing in endoplasmic reticulum	0	#DIV/0!	#DIV/0!	0.308295	82.3					169.1		548.5	Peak Found	Not Found	Not Found	Not Found	Not Found	Peak Found	Not Found	High
	Checked	Confidence	Annotated Sequence	Modifications	Qvality PEP	Qvality q-value	# Protein Groups	# Proteins	# PSMs	Master Protein Accessions	Positions in Master Proteins	Modifications in Master Proteins	# Missed Cleavages	Theo. MH+ [Da]	Abundances (Grouped): NButGT	Abundances (Grouped): remplissage	Abundances (Grouped): LPS	Abundances (Grouped): controle CARD445	Abundances (Grouped) CV [%]: NButGT	Abundances (Grouped) CV [%]: remplissage	Abundances (Grouped) CV [%]: LPS	Abundances (Grouped) CV [%]: controle CARD445	#DIV/0!	#DIV/0!	#DIV/0!	Found in Sample: [S18] F18: Sample, 6, LPS	Found in Sample: [S76] F76: Sample, 1, controle CARD445	Found in Sample: [S16] F16: Sample, 4, remplissage	Found in Sample: [S17] F17: Sample, 5, LPS	Quan Info	Found in Sample: [S13] F13: Sample, 1, NButGT	Found in Sample: [S14] F14: Sample, 2, NButGT	Found in Sample: [S15] F15: Sample, 3, remplissage			XCorr (by Search Engine): Sequest HT	Top Apex RT [min]	Found in Sample: [S86] F86: Sample, 2, controle CARD445	Confidence (by Search Engine): Sequest HT	Percolator q-Value (by Search Engine): Sequest HT	Percolator PEP (by Search Engine): Sequest HT
	FALSE	High	[K].NAPAIIFIDELDAIAPK.[R]		0.0306932	0.00153741	1	1	1	P46462	P46462 [296-312]		0	1810.99	115.5	228.3		56.2					#DIV/0!	#DIV/0!	#DIV/0!	Not Found	Peak Found	High	Not Found		Not Found	Peak Found	Not Found			4.07	51.8	Not Found	High	0.000512	0.01069
	FALSE	High	[R].LIVDEAINEDNSVVSLSQPK.[M]		0.00265871	0.00153741	1	1	1	P46462	P46462 [26-45]		0	2170.12		400							#DIV/0!	#DIV/0!	#DIV/0!	Not Found	Not Found	High	Not Found		Not Found	Not Found	Not Found			4.04	43.1	Not Found	High	0.000512	0.0005778
High	Master Protein	P36201	Cysteine-rich protein 2 OS=Rattus norvegicus OX=10116 GN=Crip2 PE=2 SV=1	0	5.18	26	2	6	2	22.7	30.35	2	regulation of biological process		metal ion binding	Pf00412	338401	ENSRNOG00000005041.5	Crip2			0	4.17164	0.166011	8.77371	32.2	34.8	101.1	178.4	232.4	174.7	11.2	35.2	High	High	High	High	Peak Found	Peak Found	High	High
	Checked	Confidence	Annotated Sequence	Modifications	Qvality PEP	Qvality q-value	# Protein Groups	# Proteins	# PSMs	Master Protein Accessions	Positions in Master Proteins	Modifications in Master Proteins	# Missed Cleavages	Theo. MH+ [Da]	Abundances (Grouped): NButGT	Abundances (Grouped): remplissage	Abundances (Grouped): LPS	Abundances (Grouped): controle CARD445	Abundances (Grouped) CV [%]: NButGT	Abundances (Grouped) CV [%]: remplissage	Abundances (Grouped) CV [%]: LPS	Abundances (Grouped) CV [%]: controle CARD445	#DIV/0!	#DIV/0!	#DIV/0!	Found in Sample: [S18] F18: Sample, 6, LPS	Found in Sample: [S76] F76: Sample, 1, controle CARD445	Found in Sample: [S16] F16: Sample, 4, remplissage	Found in Sample: [S17] F17: Sample, 5, LPS	Quan Info	Found in Sample: [S13] F13: Sample, 1, NButGT	Found in Sample: [S14] F14: Sample, 2, NButGT	Found in Sample: [S15] F15: Sample, 3, remplissage			XCorr (by Search Engine): Sequest HT	Top Apex RT [min]	Found in Sample: [S86] F86: Sample, 2, controle CARD445	Confidence (by Search Engine): Sequest HT	Percolator q-Value (by Search Engine): Sequest HT	Percolator PEP (by Search Engine): Sequest HT
	FALSE	High	[K].GVNTGAVGSYIYDKDPEGTVQP.[-]		0.0494695	0.00153741	1	1	1	P36201	P36201 [187-208]		1	2267.08	170.1	31.6	100.3	98	2.67		55.12		#DIV/0!	#DIV/0!	#DIV/0!	Peak Found	Not Found	Not Found	Peak Found		Peak Found	Peak Found	Peak Found			4.35	38.27	High	High	0.000512	0.01901
	FALSE	High	[K].GVNIGGAGSYIYEKPPTEAPQVTGPIEVPVVR.[T]		0.00174204	0.00153741	1	1	5	P36201	P36201 [66-97]		0	3294.74	183.2	46	128.6	42.2	29.65		33.02		#DIV/0!	#DIV/0!	#DIV/0!	High	High	High	High		Peak Found	Peak Found	High			5.93	45.32	Not Found	High	0.000512	0.0003479
High	Master Protein	P56574	Isocitrate dehydrogenase [NADP], mitochondrial OS=Rattus norvegicus OX=10116 GN=Idh2 PE=1 SV=2	0	5.152	5	2	7	2	50.9	17.18	2	metabolic process;regulation of biological process	cytosol;membrane;mitochondrion	catalytic activity;metal ion binding;nucleotide binding	Pf00180	361596	ENSRNOG00000013949.7	Idh2	Citric acid cycle (TCA cycle); Transcriptional activation of mitochondrial biogenesis	2-Oxocarboxylic acid metabolism; Citrate cycle (TCA cycle); Biosynthesis of amino acids; Metabolic pathways; Glutathione metabolism; Peroxisome; Carbon metabolism	0	5.946	0.627623	1.13124	27.6	26.1	136	183.3	98.6	128.1	73	127.4	High	Peak Found	High	High	Peak Found	Peak Found	Peak Found	High
	Checked	Confidence	Annotated Sequence	Modifications	Qvality PEP	Qvality q-value	# Protein Groups	# Proteins	# PSMs	Master Protein Accessions	Positions in Master Proteins	Modifications in Master Proteins	# Missed Cleavages	Theo. MH+ [Da]	Abundances (Grouped): NButGT	Abundances (Grouped): remplissage	Abundances (Grouped): LPS	Abundances (Grouped): controle CARD445	Abundances (Grouped) CV [%]: NButGT	Abundances (Grouped) CV [%]: remplissage	Abundances (Grouped) CV [%]: LPS	Abundances (Grouped) CV [%]: controle CARD445	#DIV/0!	#DIV/0!	#DIV/0!	Found in Sample: [S18] F18: Sample, 6, LPS	Found in Sample: [S76] F76: Sample, 1, controle CARD445	Found in Sample: [S16] F16: Sample, 4, remplissage	Found in Sample: [S17] F17: Sample, 5, LPS	Quan Info	Found in Sample: [S13] F13: Sample, 1, NButGT	Found in Sample: [S14] F14: Sample, 2, NButGT	Found in Sample: [S15] F15: Sample, 3, remplissage			XCorr (by Search Engine): Sequest HT	Top Apex RT [min]	Found in Sample: [S86] F86: Sample, 2, controle CARD445	Confidence (by Search Engine): Sequest HT	Percolator q-Value (by Search Engine): Sequest HT	Percolator PEP (by Search Engine): Sequest HT
	FALSE	High	[K].TIEAEAAHGTVTR.[H]		0.0248278	0.00153741	1	2	6	P56574	P56574 [341-353]		0	1355.69	96	104.2	147	52.8	13.6	28.4	29.03	4.03	#DIV/0!	#DIV/0!	#DIV/0!	High	High	High	High		Peak Found	Peak Found	Peak Found			3	20.07	Peak Found	High	0.000512	0.00832
	FALSE	High	[K].LILPHVDVQLK.[Y]		0.146797	0.00429138	1	2	1	P56574	P56574 [70-80]		0	1274.78	130.9	92.1	177		42.61	49.98	13.54		#DIV/0!	#DIV/0!	#DIV/0!	Peak Found	Not Found	High	Peak Found		Peak Found	Peak Found	Peak Found			2.39	38.87	Not Found	High	0.001414	0.07178
High	Master Protein	B2RYW3	NADH dehydrogenase (Ubiquinone) 1 beta subcomplex, 9 OS=Rattus norvegicus OX=10116 GN=Ndufb9 PE=1 SV=1	0	5.128	17	3	6	3	21.9	18.68	3	cell organization and biogenesis;metabolic process	membrane;mitochondrion		Pf05347, Pf13232, Pf13233	299954	ENSRNOG00000009364.7	Ndufb9	Complex I biogenesis	Alzheimer's disease; Oxidative phosphorylation; Metabolic pathways; Parkinson's disease; Non-alcoholic fatty liver disease (NAFLD); Huntington's disease	0	0.581734	#DIV/0!	#DIV/0!	218.9	172	213.3	14.1	95.7	85.9			High	High	Peak Found	Peak Found	Peak Found	Peak Found	Not Found	Not Found
	Checked	Confidence	Annotated Sequence	Modifications	Qvality PEP	Qvality q-value	# Protein Groups	# Proteins	# PSMs	Master Protein Accessions	Positions in Master Proteins	Modifications in Master Proteins	# Missed Cleavages	Theo. MH+ [Da]	Abundances (Grouped): NButGT	Abundances (Grouped): remplissage	Abundances (Grouped): LPS	Abundances (Grouped): controle CARD445	Abundances (Grouped) CV [%]: NButGT	Abundances (Grouped) CV [%]: remplissage	Abundances (Grouped) CV [%]: LPS	Abundances (Grouped) CV [%]: controle CARD445	#DIV/0!	#DIV/0!	#DIV/0!	Found in Sample: [S18] F18: Sample, 6, LPS	Found in Sample: [S76] F76: Sample, 1, controle CARD445	Found in Sample: [S16] F16: Sample, 4, remplissage	Found in Sample: [S17] F17: Sample, 5, LPS	Quan Info	Found in Sample: [S13] F13: Sample, 1, NButGT	Found in Sample: [S14] F14: Sample, 2, NButGT	Found in Sample: [S15] F15: Sample, 3, remplissage			XCorr (by Search Engine): Sequest HT	Top Apex RT [min]	Found in Sample: [S86] F86: Sample, 2, controle CARD445	Confidence (by Search Engine): Sequest HT	Percolator q-Value (by Search Engine): Sequest HT	Percolator PEP (by Search Engine): Sequest HT
	FALSE	High	[K].QLEEETSPDGIMTEALPPARK.[E]	1xOxidation [M12]	0.00830218	0.00153741	1	1	2	B2RYW3	B2RYW3 [139-159]		1	2328.14	155.5		103.9	140.6	13.68		123.85	34.14	#DIV/0!	#DIV/0!	#DIV/0!	Peak Found	High	Not Found	Peak Found		Peak Found	Peak Found	Not Found			4.22	29.97	High	High	0.000512	0.002245
	FALSE	High	[K].AVYPDYFSKR.[E]		0.100753	0.00153741	1	1	2	B2RYW3	B2RYW3 [113-122]		1	1245.63	24			376	53.42			5.92	#DIV/0!	#DIV/0!	#DIV/0!	Not Found	High	Not Found	Not Found		Peak Found	Peak Found	Not Found			2.21	29.37	High	High	0.000512	0.04524
	FALSE	High	[K].QLEEETSPDGIMTEALPPAR.[K]	1xOxidation [M12]	0.149104	0.00429138	1	1	2	B2RYW3	B2RYW3 [139-158]		0	2200.04									#DIV/0!	#DIV/0!	#DIV/0!	Not Found	High	Not Found	Not Found	No Quan Values	Not Found	Not Found	Not Found			3.13		High	High	0.001414	0.0733
High	Master Protein	M0RBK4	Uncharacterized protein OS=Rattus norvegicus OX=10116 PE=1 SV=2	0	5.074	15	1	38	1	11.5	137.74	1	response to stimulus			Pf00047, Pf07679, Pf07686		ENSRNOG00000061576.1				0	5.46023	0.272893	2.2898	41.3	29.1	258	126.4	102.5	137.7	54.1	50.8	High	High	High	High	High	High	High	High
	Checked	Confidence	Annotated Sequence	Modifications	Qvality PEP	Qvality q-value	# Protein Groups	# Proteins	# PSMs	Master Protein Accessions	Positions in Master Proteins	Modifications in Master Proteins	# Missed Cleavages	Theo. MH+ [Da]	Abundances (Grouped): NButGT	Abundances (Grouped): remplissage	Abundances (Grouped): LPS	Abundances (Grouped): controle CARD445	Abundances (Grouped) CV [%]: NButGT	Abundances (Grouped) CV [%]: remplissage	Abundances (Grouped) CV [%]: LPS	Abundances (Grouped) CV [%]: controle CARD445	#DIV/0!	#DIV/0!	#DIV/0!	Found in Sample: [S18] F18: Sample, 6, LPS	Found in Sample: [S76] F76: Sample, 1, controle CARD445	Found in Sample: [S16] F16: Sample, 4, remplissage	Found in Sample: [S17] F17: Sample, 5, LPS	Quan Info	Found in Sample: [S13] F13: Sample, 1, NButGT	Found in Sample: [S14] F14: Sample, 2, NButGT	Found in Sample: [S15] F15: Sample, 3, remplissage			XCorr (by Search Engine): Sequest HT	Top Apex RT [min]	Found in Sample: [S86] F86: Sample, 2, controle CARD445	Confidence (by Search Engine): Sequest HT	Percolator q-Value (by Search Engine): Sequest HT	Percolator PEP (by Search Engine): Sequest HT
	FALSE	High	[K].LLIYSASNLESGVPSR.[F]		0.000524322	0.00153741	1	1	38	M0RBK4	M0RBK4 [45-60]		0	1705.91	123	54.3	186.9	35.9	20.71	4.41	48.41	24.37	#DIV/0!	#DIV/0!	#DIV/0!	High	High	High	High		High	High	High			4.06	41.75	High	High	0.000512	8.325e-05
High	Master Protein	Q5BJY9	Keratin, type I cytoskeletal 18 OS=Rattus norvegicus OX=10116 GN=Krt18 PE=1 SV=3	0	5.067	9	3	13	1	47.7	31.21	3	cell death;cell organization and biogenesis;regulation of biological process;response to stimulus;transport	cytoplasm;cytosol;nucleus	protein binding;RNA binding;structural molecule activity	Pf00038	294853	ENSRNOG00000047393.2	Krt18	Formation of the cornified envelope		0	#DIV/0!	#DIV/0!	#DIV/0!									Not Found	Not Found	Not Found	Not Found	Not Found	Not Found	Not Found	High
	Checked	Confidence	Annotated Sequence	Modifications	Qvality PEP	Qvality q-value	# Protein Groups	# Proteins	# PSMs	Master Protein Accessions	Positions in Master Proteins	Modifications in Master Proteins	# Missed Cleavages	Theo. MH+ [Da]	Abundances (Grouped): NButGT	Abundances (Grouped): remplissage	Abundances (Grouped): LPS	Abundances (Grouped): controle CARD445	Abundances (Grouped) CV [%]: NButGT	Abundances (Grouped) CV [%]: remplissage	Abundances (Grouped) CV [%]: LPS	Abundances (Grouped) CV [%]: controle CARD445	#DIV/0!	#DIV/0!	#DIV/0!	Found in Sample: [S18] F18: Sample, 6, LPS	Found in Sample: [S76] F76: Sample, 1, controle CARD445	Found in Sample: [S16] F16: Sample, 4, remplissage	Found in Sample: [S17] F17: Sample, 5, LPS	Quan Info	Found in Sample: [S13] F13: Sample, 1, NButGT	Found in Sample: [S14] F14: Sample, 2, NButGT	Found in Sample: [S15] F15: Sample, 3, remplissage			XCorr (by Search Engine): Sequest HT	Top Apex RT [min]	Found in Sample: [S86] F86: Sample, 2, controle CARD445	Confidence (by Search Engine): Sequest HT	Percolator q-Value (by Search Engine): Sequest HT	Percolator PEP (by Search Engine): Sequest HT
	FALSE	High	[K].NHEEEVQGLEAQIASSGLTVEVDAPK.[S]		0.0934182	0.00153741	1	1	1	Q5BJY9	Q5BJY9 [209-234]		0	2750.35									#DIV/0!	#DIV/0!	#DIV/0!	Not Found	Not Found	High	Not Found	No Quan Values	Not Found	Not Found	Not Found			4.14		Not Found	High	0.000512	0.04121
[truncated: 521 more rows]
